# Supplementary material for: Electrooculography-based continuous eye-writing recognition system for efficient assistive communication systems
Source: PLoS One. 2018 Feb 9;13(2):e0192684. doi: 10.1371/journal.pone.0192684 (PMC5806888; doi:10.1371/journal.pone.0192684)
Supplement: S1 Database — All the original isolated EOG data used in the experiments are contained in this database. (ZIP) [file pone.0192684.s001.zip]

Archive with 797 entries (779 files):
- isolated/001/
- isolated/001/calibration/
- isolated/001/calibration/EOG_001_01_001.csv
- isolated/001/calibration/EOG_001_01_002.csv
- isolated/001/calibration/EOG_001_01_003.csv
- isolated/001/calibration/EOG_001_01_004.csv
- isolated/001/calibration/EOG_001_01_005.csv
- isolated/001/calibration/EOG_001_01_006.csv
- isolated/001/calibration/EOG_001_01_007.csv
- isolated/001/calibration/EOG_001_01_008.csv
- isolated/001/calibration/EOG_001_01_009.csv
- isolated/001/isolated_strokes/
- isolated/001/isolated_strokes/EOG_001_01_001.csv
- isolated/001/isolated_strokes/EOG_001_01_002.csv
- isolated/001/isolated_strokes/EOG_001_01_003.csv
- isolated/001/isolated_strokes/EOG_001_01_004.csv
- isolated/001/isolated_strokes/EOG_001_01_005.csv
- isolated/001/isolated_strokes/EOG_001_01_006.csv
- isolated/001/isolated_strokes/EOG_001_01_007.csv
- isolated/001/isolated_strokes/EOG_001_01_008.csv
- isolated/001/isolated_strokes/EOG_001_01_009.csv
- isolated/001/isolated_strokes/EOG_001_01_010.csv
- isolated/001/isolated_strokes/EOG_001_01_011.csv
- isolated/001/isolated_strokes/EOG_001_01_012.csv
- isolated/001/isolated_strokes/EOG_001_02_001.csv
- isolated/001/isolated_strokes/EOG_001_02_002.csv
- isolated/001/isolated_strokes/EOG_001_02_003.csv
- isolated/001/isolated_strokes/EOG_001_02_004.csv
- isolated/001/isolated_strokes/EOG_001_02_005.csv
- isolated/001/isolated_strokes/EOG_001_02_006.csv
- isolated/001/isolated_strokes/EOG_001_02_007.csv
- isolated/001/isolated_strokes/EOG_001_02_008.csv
- isolated/001/isolated_strokes/EOG_001_02_009.csv
- isolated/001/isolated_strokes/EOG_001_02_010.csv
- isolated/001/isolated_strokes/EOG_001_02_011.csv
- isolated/001/isolated_strokes/EOG_001_02_012.csv
- isolated/001/isolated_strokes/EOG_001_03_001.csv
- isolated/001/isolated_strokes/EOG_001_03_002.csv
- isolated/001/isolated_strokes/EOG_001_03_003.csv
- isolated/001/isolated_strokes/EOG_001_03_004.csv
- isolated/001/isolated_strokes/EOG_001_03_005.csv
- isolated/001/isolated_strokes/EOG_001_03_006.csv
- isolated/001/isolated_strokes/EOG_001_03_007.csv
- isolated/001/isolated_strokes/EOG_001_03_008.csv
- isolated/001/isolated_strokes/EOG_001_03_009.csv
- isolated/001/isolated_strokes/EOG_001_03_010.csv
- isolated/001/isolated_strokes/EOG_001_03_011.csv
- isolated/001/isolated_strokes/EOG_001_03_012.csv
- isolated/001/isolated_strokes/EOG_001_04_001.csv
- isolated/001/isolated_strokes/EOG_001_04_002.csv
- isolated/001/isolated_strokes/EOG_001_04_003.csv
- isolated/001/isolated_strokes/EOG_001_04_004.csv
- isolated/001/isolated_strokes/EOG_001_04_005.csv
- isolated/001/isolated_strokes/EOG_001_04_006.csv
- isolated/001/isolated_strokes/EOG_001_04_007.csv
- isolated/001/isolated_strokes/EOG_001_04_008.csv
- isolated/001/isolated_strokes/EOG_001_04_009.csv
- isolated/001/isolated_strokes/EOG_001_04_010.csv
- isolated/001/isolated_strokes/EOG_001_04_011.csv
- isolated/001/isolated_strokes/EOG_001_04_012.csv
- isolated/001/isolated_strokes/EOG_001_05_001.csv
- isolated/001/isolated_strokes/EOG_001_05_002.csv
- isolated/001/isolated_strokes/EOG_001_05_003.csv
- isolated/001/isolated_strokes/EOG_001_05_004.csv
- isolated/001/isolated_strokes/EOG_001_05_005.csv
- isolated/001/isolated_strokes/EOG_001_05_006.csv
- isolated/001/isolated_strokes/EOG_001_05_007.csv
- isolated/001/isolated_strokes/EOG_001_05_008.csv
- isolated/001/isolated_strokes/EOG_001_05_009.csv
- isolated/001/isolated_strokes/EOG_001_05_010.csv
- isolated/001/isolated_strokes/EOG_001_05_011.csv
- isolated/001/isolated_strokes/EOG_001_05_012.csv
- isolated/001/isolated_strokes/EOG_001_06_001.csv
- isolated/001/isolated_strokes/EOG_001_06_002.csv
- isolated/001/isolated_strokes/EOG_001_06_003.csv
- isolated/001/isolated_strokes/EOG_001_06_004.csv
- isolated/001/isolated_strokes/EOG_001_06_005.csv
- isolated/001/isolated_strokes/EOG_001_06_006.csv
- isolated/001/isolated_strokes/EOG_001_06_007.csv
- isolated/001/isolated_strokes/EOG_001_06_008.csv
- isolated/001/isolated_strokes/EOG_001_06_009.csv
- isolated/001/isolated_strokes/EOG_001_06_010.csv
- isolated/001/isolated_strokes/EOG_001_06_011.csv
- isolated/001/isolated_strokes/EOG_001_06_012.csv
- isolated/001/isolated_strokes/EOG_001_07_001.csv
- isolated/001/isolated_strokes/EOG_001_07_002.csv
- isolated/001/isolated_strokes/EOG_001_07_003.csv
- isolated/001/isolated_strokes/EOG_001_07_004.csv
- isolated/001/isolated_strokes/EOG_001_07_005.csv
- isolated/001/isolated_strokes/EOG_001_07_006.csv
- isolated/001/isolated_strokes/EOG_001_07_007.csv
- isolated/001/isolated_strokes/EOG_001_07_008.csv
- isolated/001/isolated_strokes/EOG_001_07_009.csv
- isolated/001/isolated_strokes/EOG_001_07_010.csv
- isolated/001/isolated_strokes/EOG_001_07_011.csv
- isolated/001/isolated_strokes/EOG_001_07_012.csv
- isolated/001/isolated_strokes/EOG_001_08_001.csv
- isolated/001/isolated_strokes/EOG_001_08_002.csv
- isolated/001/isolated_strokes/EOG_001_08_003.csv
- isolated/001/isolated_strokes/EOG_001_08_004.csv
- isolated/001/isolated_strokes/EOG_001_08_005.csv
- isolated/001/isolated_strokes/EOG_001_08_006.csv
- isolated/001/isolated_strokes/EOG_001_08_007.csv
- isolated/001/isolated_strokes/EOG_001_08_008.csv
- isolated/001/isolated_strokes/EOG_001_08_009.csv
- isolated/001/isolated_strokes/EOG_001_08_010.csv
- isolated/001/isolated_strokes/EOG_001_08_011.csv
- isolated/001/isolated_strokes/EOG_001_08_012.csv
- isolated/001/isolated_strokes/EOG_001_09_001.csv
- isolated/001/isolated_strokes/EOG_001_09_002.csv
- isolated/001/isolated_strokes/EOG_001_09_003.csv
- isolated/001/isolated_strokes/EOG_001_09_004.csv
- isolated/001/isolated_strokes/EOG_001_09_005.csv
- isolated/001/isolated_strokes/EOG_001_09_006.csv
- isolated/001/isolated_strokes/EOG_001_09_007.csv
- isolated/001/isolated_strokes/EOG_001_09_008.csv
- isolated/001/isolated_strokes/EOG_001_09_009.csv
- isolated/001/isolated_strokes/EOG_001_09_010.csv
- isolated/001/isolated_strokes/EOG_001_09_011.csv
- isolated/001/isolated_strokes/EOG_001_09_012.csv
- isolated/001/isolated_strokes/EOG_001_10_001.csv
- isolated/001/isolated_strokes/EOG_001_10_002.csv
- isolated/001/isolated_strokes/EOG_001_10_003.csv
- isolated/001/isolated_strokes/EOG_001_10_004.csv
- isolated/001/isolated_strokes/EOG_001_10_005.csv
- isolated/001/isolated_strokes/EOG_001_10_006.csv
- isolated/001/isolated_strokes/EOG_001_10_007.csv
- isolated/001/isolated_strokes/EOG_001_10_008.csv
- isolated/001/isolated_strokes/EOG_001_10_009.csv
- isolated/001/isolated_strokes/EOG_001_10_010.csv
- isolated/001/isolated_strokes/EOG_001_10_011.csv
- isolated/001/isolated_strokes/EOG_001_10_012.csv
- isolated/002/
- isolated/002/calibration/
- isolated/002/calibration/EOG_002_01_001.csv
- isolated/002/calibration/EOG_002_01_002.csv
- isolated/002/calibration/EOG_002_01_003.csv
- isolated/002/calibration/EOG_002_01_004.csv
- isolated/002/calibration/EOG_002_01_005.csv
- isolated/002/calibration/EOG_002_01_006.csv
- isolated/002/calibration/EOG_002_01_007.csv
- isolated/002/calibration/EOG_002_01_008.csv
- isolated/002/calibration/EOG_002_01_009.csv
- isolated/002/isolated_strokes/
- isolated/002/isolated_strokes/EOG_002_01_001.csv
- isolated/002/isolated_strokes/EOG_002_01_002.csv
- isolated/002/isolated_strokes/EOG_002_01_003.csv
- isolated/002/isolated_strokes/EOG_002_01_004.csv
- isolated/002/isolated_strokes/EOG_002_01_005.csv
- isolated/002/isolated_strokes/EOG_002_01_006.csv
- isolated/002/isolated_strokes/EOG_002_01_007.csv
- isolated/002/isolated_strokes/EOG_002_01_008.csv
- isolated/002/isolated_strokes/EOG_002_01_009.csv
- isolated/002/isolated_strokes/EOG_002_01_010.csv
- isolated/002/isolated_strokes/EOG_002_01_011.csv
- isolated/002/isolated_strokes/EOG_002_01_012.csv
- isolated/002/isolated_strokes/EOG_002_02_001.csv
- isolated/002/isolated_strokes/EOG_002_02_002.csv
- isolated/002/isolated_strokes/EOG_002_02_003.csv
- isolated/002/isolated_strokes/EOG_002_02_004.csv
- isolated/002/isolated_strokes/EOG_002_02_005.csv
- isolated/002/isolated_strokes/EOG_002_02_006.csv
- isolated/002/isolated_strokes/EOG_002_02_007.csv
- isolated/002/isolated_strokes/EOG_002_02_008.csv
- isolated/002/isolated_strokes/EOG_002_02_009.csv
- isolated/002/isolated_strokes/EOG_002_02_010.csv
- isolated/002/isolated_strokes/EOG_002_02_011.csv
- isolated/002/isolated_strokes/EOG_002_02_012.csv
- isolated/002/isolated_strokes/EOG_002_03_001.csv
- isolated/002/isolated_strokes/EOG_002_03_002.csv
- isolated/002/isolated_strokes/EOG_002_03_003.csv
- isolated/002/isolated_strokes/EOG_002_03_004.csv
- isolated/002/isolated_strokes/EOG_002_03_005.csv
- isolated/002/isolated_strokes/EOG_002_03_006.csv
- isolated/002/isolated_strokes/EOG_002_03_007.csv
- isolated/002/isolated_strokes/EOG_002_03_008.csv
- isolated/002/isolated_strokes/EOG_002_03_009.csv
- isolated/002/isolated_strokes/EOG_002_03_010.csv
- isolated/002/isolated_strokes/EOG_002_03_011.csv
- isolated/002/isolated_strokes/EOG_002_03_012.csv
- isolated/002/isolated_strokes/EOG_002_04_001.csv
- isolated/002/isolated_strokes/EOG_002_04_002.csv
- isolated/002/isolated_strokes/EOG_002_04_003.csv
- isolated/002/isolated_strokes/EOG_002_04_004.csv
- isolated/002/isolated_strokes/EOG_002_04_005.csv
- isolated/002/isolated_strokes/EOG_002_04_006.csv
- isolated/002/isolated_strokes/EOG_002_04_007.csv
- isolated/002/isolated_strokes/EOG_002_04_008.csv
- isolated/002/isolated_strokes/EOG_002_04_009.csv
- isolated/002/isolated_strokes/EOG_002_04_010.csv
- isolated/002/isolated_strokes/EOG_002_04_011.csv
- isolated/002/isolated_strokes/EOG_002_04_012.csv
- isolated/002/isolated_strokes/EOG_002_05_001.csv
- isolated/002/isolated_strokes/EOG_002_05_002.csv
- isolated/002/isolated_strokes/EOG_002_05_003.csv
- isolated/002/isolated_strokes/EOG_002_05_004.csv
- isolated/002/isolated_strokes/EOG_002_05_005.csv
- isolated/002/isolated_strokes/EOG_002_05_006.csv
- isolated/002/isolated_strokes/EOG_002_05_007.csv
- isolated/002/isolated_strokes/EOG_002_05_008.csv
- isolated/002/isolated_strokes/EOG_002_05_009.csv
- isolated/002/isolated_strokes/EOG_002_05_010.csv
- isolated/002/isolated_strokes/EOG_002_05_011.csv
- isolated/002/isolated_strokes/EOG_002_05_012.csv
- isolated/002/isolated_strokes/EOG_002_06_001.csv
- isolated/002/isolated_strokes/EOG_002_06_002.csv
- isolated/002/isolated_strokes/EOG_002_06_003.csv
- isolated/002/isolated_strokes/EOG_002_06_004.csv
- isolated/002/isolated_strokes/EOG_002_06_005.csv
- isolated/002/isolated_strokes/EOG_002_06_006.csv
- isolated/002/isolated_strokes/EOG_002_06_007.csv
- isolated/002/isolated_strokes/EOG_002_06_008.csv
- isolated/002/isolated_strokes/EOG_002_06_009.csv
- isolated/002/isolated_strokes/EOG_002_06_010.csv
- isolated/002/isolated_strokes/EOG_002_06_011.csv
- isolated/002/isolated_strokes/EOG_002_06_012.csv
- isolated/002/isolated_strokes/EOG_002_07_001.csv
- isolated/002/isolated_strokes/EOG_002_07_002.csv
- isolated/002/isolated_strokes/EOG_002_07_003.csv
- isolated/002/isolated_strokes/EOG_002_07_004.csv
- isolated/002/isolated_strokes/EOG_002_07_005.csv
- isolated/002/isolated_strokes/EOG_002_07_006.csv
- isolated/002/isolated_strokes/EOG_002_07_007.csv
- isolated/002/isolated_strokes/EOG_002_07_008.csv
- isolated/002/isolated_strokes/EOG_002_07_009.csv
- isolated/002/isolated_strokes/EOG_002_07_010.csv
- isolated/002/isolated_strokes/EOG_002_07_011.csv
- isolated/002/isolated_strokes/EOG_002_07_012.csv
- isolated/002/isolated_strokes/EOG_002_08_001.csv
- isolated/002/isolated_strokes/EOG_002_08_002.csv
- isolated/002/isolated_strokes/EOG_002_08_003.csv
- isolated/002/isolated_strokes/EOG_002_08_004.csv
- isolated/002/isolated_strokes/EOG_002_08_005.csv
- isolated/002/isolated_strokes/EOG_002_08_006.csv
- isolated/002/isolated_strokes/EOG_002_08_007.csv
- isolated/002/isolated_strokes/EOG_002_08_008.csv
- isolated/002/isolated_strokes/EOG_002_08_009.csv
- isolated/002/isolated_strokes/EOG_002_08_010.csv
- isolated/002/isolated_strokes/EOG_002_08_011.csv
- isolated/002/isolated_strokes/EOG_002_08_012.csv
- isolated/002/isolated_strokes/EOG_002_09_001.csv
- isolated/002/isolated_strokes/EOG_002_09_002.csv
- isolated/002/isolated_strokes/EOG_002_09_003.csv
- isolated/002/isolated_strokes/EOG_002_09_004.csv
- isolated/002/isolated_strokes/EOG_002_09_005.csv
- isolated/002/isolated_strokes/EOG_002_09_006.csv
- isolated/002/isolated_strokes/EOG_002_09_007.csv
- isolated/002/isolated_strokes/EOG_002_09_008.csv
- isolated/002/isolated_strokes/EOG_002_09_009.csv
- isolated/002/isolated_strokes/EOG_002_09_010.csv
- isolated/002/isolated_strokes/EOG_002_09_011.csv
- isolated/002/isolated_strokes/EOG_002_09_012.csv
- isolated/002/isolated_strokes/EOG_002_10_001.csv
- isolated/002/isolated_strokes/EOG_002_10_002.csv
- isolated/002/isolated_strokes/EOG_002_10_003.csv
- isolated/002/isolated_strokes/EOG_002_10_004.csv
- isolated/002/isolated_strokes/EOG_002_10_005.csv
- isolated/002/isolated_strokes/EOG_002_10_006.csv
- isolated/002/isolated_strokes/EOG_002_10_007.csv
- isolated/002/isolated_strokes/EOG_002_10_008.csv
- isolated/002/isolated_strokes/EOG_002_10_009.csv
- isolated/002/isolated_strokes/EOG_002_10_010.csv
- isolated/002/isolated_strokes/EOG_002_10_011.csv
- isolated/002/isolated_strokes/EOG_002_10_012.csv
- isolated/003/
- isolated/003/calibration/
- isolated/003/calibration/EOG_003_01_001.csv
- isolated/003/calibration/EOG_003_01_002.csv
- isolated/003/calibration/EOG_003_01_003.csv
- isolated/003/calibration/EOG_003_01_004.csv
- isolated/003/calibration/EOG_003_01_005.csv
- isolated/003/calibration/EOG_003_01_006.csv
- isolated/003/calibration/EOG_003_01_007.csv
- isolated/003/calibration/EOG_003_01_008.csv
- isolated/003/calibration/EOG_003_01_009.csv
- isolated/003/isolated_strokes/
- isolated/003/isolated_strokes/EOG_003_01_001.csv
- isolated/003/isolated_strokes/EOG_003_01_002.csv
- isolated/003/isolated_strokes/EOG_003_01_003.csv
- isolated/003/isolated_strokes/EOG_003_01_004.csv
- isolated/003/isolated_strokes/EOG_003_01_005.csv
- isolated/003/isolated_strokes/EOG_003_01_006.csv
- isolated/003/isolated_strokes/EOG_003_01_007.csv
- isolated/003/isolated_strokes/EOG_003_01_008.csv
- isolated/003/isolated_strokes/EOG_003_01_009.csv
- isolated/003/isolated_strokes/EOG_003_01_010.csv
- isolated/003/isolated_strokes/EOG_003_01_011.csv
- isolated/003/isolated_strokes/EOG_003_01_012.csv
- isolated/003/isolated_strokes/EOG_003_02_001.csv
- isolated/003/isolated_strokes/EOG_003_02_002.csv
- isolated/003/isolated_strokes/EOG_003_02_003.csv
- isolated/003/isolated_strokes/EOG_003_02_004.csv
- isolated/003/isolated_strokes/EOG_003_02_005.csv
- isolated/003/isolated_strokes/EOG_003_02_006.csv
- isolated/003/isolated_strokes/EOG_003_02_007.csv
- isolated/003/isolated_strokes/EOG_003_02_008.csv
- isolated/003/isolated_strokes/EOG_003_02_009.csv
- isolated/003/isolated_strokes/EOG_003_02_010.csv
- isolated/003/isolated_strokes/EOG_003_02_011.csv
- isolated/003/isolated_strokes/EOG_003_02_012.csv
[truncated: 497 more entries]
