# Supplementary material for: Electrooculography-based continuous eye-writing recognition system for efficient assistive communication systems
Source: PLoS One. 2018 Feb 9;13(2):e0192684. doi: 10.1371/journal.pone.0192684 (PMC5806888; doi:10.1371/journal.pone.0192684)
Supplement: S1 Database — All the original isolated EOG data used in the experiments are contained in this database. (ZIP) [file pone.0192684.s001.zip › isolated/001/calibration/EOG_001_01_001.csv]

79.125	69.257
79.333	69.737
79.341	69.717
79.649	69.697
79.357	69.677
79.165	69.158
79.373	69.638
79.381	69.618
79.389	69.598
79.698	69.578
79.706	69.559
79.714	69.639
79.722	69.619
80.23	69.599
79.738	69.579
79.446	69.559
79.454	70.84
79.462	70.82
79.47	70.8
79.479	70.78
78.987	70.06
77.795	70.041
77.803	70.021
76.711	69.701
76.219	69.681
76.227	69.661
76.235	69.641
75.543	69.622
75.551	69.602
75.26	69.882
75.068	69.762
75.076	69.742
75.084	69.723
75.092	69.203
75.1	69.183
75.308	68.863
75.316	68.843
75.824	68.623
76.232	68.604
76.241	68.584
76.249	68.564
76.457	68.544
76.465	68.524
76.473	68.505
76.481	68.685
76.289	68.665
76.297	68.645
76.305	68.625
76.813	68.606
76.822	68.586
78.03	69.066
78.038	69.046
78.046	69.926
78.054	70.406
78.062	71.187
78.87	71.167
78.878	71.147
79.286	72.227
79.594	72.807
79.803	73.288
80.611	73.368
81.919	73.348
81.927	74.828
82.435	74.808
82.543	74.788
82.551	74.769
82.559	73.349
82.567	73.329
82.575	73.309
82.584	73.289
82.592	73.27
82.6	73.05
82.608	73.23
82.416	73.21
81.324	73.19
79.832	73.17
79.84	72.951
79.148	72.931
79.156	70.711
79.165	70.691
79.173	69.871
79.181	68.852
79.489	68.832
79.197	68.812
79.205	68.792
79.513	70.172
80.021	70.152
80.029	71.633
80.037	71.613
80.645	71.593
81.154	71.573
81.162	72.353
82.07	72.334
82.978	72.314
82.986	71.494
83.394	72.274
83.602	72.254
83.81	72.234
84.218	72.315
84.226	71.995
84.735	71.975
85.643	71.955
85.951	71.935
85.959	71.916
85.667	71.596
84.775	71.776
84.783	71.256
84.891	71.236
84.899	71.716
84.907	71.697
85.016	72.277
85.024	71.657
84.832	71.637
84.14	72.217
84.148	72.298
84.156	72.278
83.764	72.258
83.772	72.238
83.38	73.518
83.388	74.598
83.397	74.779
83.305	74.759
83.313	74.739
82.821	74.819
83.329	74.799
83.837	75.48
84.945	75.46
84.953	74.74
86.161	75.42
86.169	74.7
86.178	74.68
86.186	74.661
85.094	74.641
85.102	74.621
85.11	74.601
85.118	74.581
85.126	74.562
85.134	74.542
86.942	74.522
85.25	74.502
83.459	74.482
84.267	75.262
83.775	75.243
84.583	75.223
84.591	75.203
84.599	75.183
83.807	76.463
83.515	76.444
83.523	76.424
83.531	76.404
83.84	76.384
84.348	76.364
84.356	76.344
84.664	76.325
84.672	76.305
84.68	76.285
84.988	77.065
84.996	77.545
85.004	77.526
85.212	78.006
85.521	77.586
86.129	77.566
87.237	77.646
87.245	77.626
89.153	77.607
89.861	77.587
90.569	77.867
90.677	77.847
91.085	77.827
91.093	78.208
91.101	78.188
91.11	78.968
91.118	78.948
90.726	78.928
90.734	78.908
90.742	78.889
90.35	78.869
90.158	78.249
89.866	78.229
89.374	78.209
88.882	78.19
88.891	78.17
88.599	78.15
88.507	77.93
88.315	77.91
88.323	77.39
88.331	77.371
88.139	77.351
88.047	77.031
88.155	77.011
87.963	76.991
88.172	76.972
88.18	76.952
88.188	76.932
88.396	76.912
88.204	76.892
88.212	76.872
88.42	76.853
88.528	76.333
88.736	76.813
89.144	76.293
89.153	76.273
89.861	76.754
90.169	76.734
90.477	76.714
90.485	76.694
90.493	76.674
91.301	76.654
92.209	76.635
92.917	76.915
92.925	76.895
92.934	76.875
92.942	76.855
92.95	76.536
93.258	76.516
93.266	76.496
94.274	76.476
95.182	76.756
95.49	76.736
95.498	76.717
95.506	76.697
95.515	76.677
94.323	76.657
94.331	76.937
93.139	76.918
93.147	76.898
92.655	76.878
91.963	76.158
91.171	76.138
91.179	76.118
91.487	76.099
91.396	76.179
91.504	77.759
91.512	78.239
91.52	78.219
92.128	78.2
92.136	79.18
92.144	79.16
92.152	79.14
92.16	79.12
92.168	79.5
93.277	79.581
94.285	80.561
94.293	80.541
95.101	80.521
95.709	80.801
95.717	80.782
96.125	80.862
96.133	80.842
96.841	80.822
97.549	80.802
97.558	80.782
97.566	80.763
97.574	80.643
96.882	80.623
96.39	80.903
96.398	80.883
96.406	80.864
96.914	80.844
96.922	80.724
97.53	81.004
97.938	80.984
97.947	80.964
98.355	80.945
98.363	79.925
97.971	79.905
97.979	80.885
97.987	80.865
98.395	80.846
98.003	80.826
98.411	80.806
98.419	80.786
98.428	80.766
98.936	80.746
98.944	80.727
99.152	80.707
99.16	80.687
99.168	80.167
99.276	80.147
99.184	78.228
99.192	78.208
99	78.188
99.009	78.168
99.017	80.048
99.325	80.028
100.63	80.009
101.94	78.089
102.15	77.469
102.36	77.449
102.67	76.429
102.67	76.41
102.68	76.39
102.69	76.37
102.4	77.35
102.41	78.53
102.21	78.51
102.22	78.491
102.23	78.471
102.24	79.251
102.25	79.231
101.65	78.411
101.66	78.392
100.87	77.572
100.88	77.552
100.79	77.532
100.79	77.512
100.6	77.492
100.61	77.473
100.62	77.453
100.43	77.433
100.24	77.413
100.44	78.193
100.25	77.374
100.26	77.354
100.27	76.334
100.28	76.314
100.48	77.294
100.49	77.774
100.7	77.755
100.71	77.735
101.02	78.715
101.72	80.195
102.33	80.175
102.84	80.156
102.85	80.136
102.86	79.516
103.66	80.696
103.67	80.676
103.68	80.656
103.89	80.637
104.1	80.217
104.81	81.297
105.71	81.377
106.12	81.357
106.13	81.338
105.14	81.318
104.15	81.598
104.15	81.578
104.16	81.558
104.17	81.538
105.18	81.019
106.19	80.999
106.19	80.979
106.2	80.959
106.61	81.639
107.22	81.62
107.23	81.6
107.23	82.08
106.64	82.06
106.55	82.64
106.66	82.62
106.37	82.601
106.38	82.581
106.38	82.561
106.39	83.841
106.5	83.821
106.71	83.802
106.72	83.782
106.52	83.762
106.73	84.842
106.54	84.822
106.55	84.802
106.76	84.783
106.76	84.163
106.77	84.643
106.78	84.623
106.79	84.603
107.2	84.584
107.71	85.064
107.91	85.044
108.62	85.024
109.33	85.004
109.34	84.984
109.25	83.365
109.35	83.345
