# Supplementary material for: Electrooculography-based continuous eye-writing recognition system for efficient assistive communication systems
Source: PLoS One. 2018 Feb 9;13(2):e0192684. doi: 10.1371/journal.pone.0192684 (PMC5806888; doi:10.1371/journal.pone.0192684)
Supplement: S1 Database — All the original isolated EOG data used in the experiments are contained in this database. (ZIP) [file pone.0192684.s001.zip › isolated/001/calibration/EOG_001_01_002.csv]

61.412	-16.149
61.587	-16.77
62.063	-16.892
62.738	-17.013
62.713	-17.134
63.389	-17.256
63.764	-17.377
63.64	-17.498
63.515	-17.62
63.691	-17.741
63.966	-17.862
63.841	-17.984
63.717	-18.105
64.192	-18.226
63.768	-18.648
64.343	-18.769
64.219	-18.89
64.094	-19.012
64.169	-19.133
64.445	-19.254
64.92	-19.376
65.696	-19.497
65.971	-20.018
66.047	-19.54
65.622	-20.261
65.497	-20.382
65.373	-20.503
65.248	-20.625
65.124	-19.346
65.699	-20.767
67.075	-20.889
66.95	-21.01
66.825	-21.131
67.701	-19.953
67.576	-18.674
67.452	-18.795
67.627	-18.917
67.503	-19.938
67.778	-19.159
67.653	-19.281
67.529	-19.402
67.404	-19.523
67.28	-19.545
68.055	-17.666
68.831	-17.787
69.006	-17.909
68.881	-18.03
68.757	-20.151
68.832	-20.272
69.608	-20.394
70.383	-20.515
70.259	-18.536
70.134	-17.358
70.209	-17.279
70.085	-19.7
69.96	-19.822
70.036	-19.443
69.811	-19.564
69.687	-19.686
69.562	-19.807
69.437	-20.328
69.613	-20.45
69.688	-20.571
69.564	-20.692
69.939	-20.814
69.815	-20.935
70.39	-21.056
70.865	-21.178
70.741	-21.299
70.916	-21.42
70.792	-21.541
70.667	-21.663
70.543	-21.784
71.118	-21.905
71.893	-22.027
71.769	-22.948
71.844	-22.769
72.52	-22.891
72.795	-23.012
72.671	-23.133
72.146	-23.255
72.021	-21.576
71.897	-21.697
71.772	-21.819
70.748	-21.94
71.523	-22.061
71.399	-20.383
70.774	-20.504
70.649	-20.625
72.125	-19.047
73.2	-20.368
73.776	-20.489
73.651	-20.61
73.527	-20.732
73.702	-19.253
73.577	-19.274
73.953	-18.396
73.028	-18.517
72.204	-18.638
72.779	-16.36
72.655	-16.481
72.73	-16.602
72.605	-16.724
72.281	-19.045
72.356	-16.466
72.232	-16.588
72.107	-16.709
71.983	-16.83
70.558	-16.952
70.433	-16.573
68.409	-16.694
68.284	-16.816
68.36	-16.937
68.235	-17.658
68.111	-17.78
68.886	-17.901
68.761	-18.022
68.637	-18.143
68.512	-19.865
68.388	-19.986
68.263	-20.107
68.139	-20.229
68.814	-20.35
70.189	-20.471
70.065	-20.593
71.54	-20.714
71.416	-20.835
72.591	-20.157
73.467	-21.078
73.342	-21.199
73.217	-21.321
73.093	-22.542
72.968	-21.563
72.844	-22.785
72.719	-22.906
72.595	-23.027
72.67	-23.149
73.045	-21.67
73.521	-22.891
74.496	-23.012
75.472	-23.134
75.647	-23.255
75.623	-21.776
75.498	-21.898
75.373	-22.019
75.349	-21.84
75.724	-22.262
76	-22.383
75.875	-22.504
75.751	-22.626
75.726	-22.747
76.001	-22.068
76.177	-21.29
76.052	-21.411
76.128	-21.532
76.003	-21.154
75.879	-21.175
76.154	-20.796
76.029	-20.918
75.905	-21.039
75.48	-20.66
75.656	-20.281
75.731	-20.403
75.607	-20.524
75.482	-20.645
75.557	-20.067
75.433	-20.188
75.708	-20.309
75.884	-20.431
75.759	-20.552
76.335	-20.073
76.21	-20.195
76.085	-20.316
75.661	-20.437
74.936	-21.159
75.412	-20.78
75.287	-20.901
76.463	-21.023
76.738	-21.144
75.813	-21.665
76.489	-21.287
76.364	-21.908
76.24	-22.029
76.715	-22.151
77.091	-22.272
76.966	-22.593
77.241	-22.714
77.117	-22.836
77.192	-22.957
77.568	-23.078
77.843	-23.2
77.319	-23.321
77.494	-23.442
77.869	-23.564
77.745	-23.685
77.62	-23.806
77.496	-23.928
77.371	-24.049
77.947	-23.37
77.822	-23.392
78.297	-23.513
78.173	-23.634
78.048	-23.756
77.924	-23.477
78.599	-24.098
78.475	-23.72
78.45	-23.841
77.925	-23.962
77.801	-23.983
77.676	-24.205
77.552	-24.326
77.427	-24.447
77.303	-25.069
77.178	-24.69
77.053	-24.811
76.929	-24.933
77.504	-24.954
77.38	-25.175
77.255	-25.297
77.331	-25.418
77.206	-25.539
77.281	-25.661
76.957	-26.282
76.832	-26.703
76.308	-26.825
76.583	-26.946
76.459	-27.067
76.534	-27.189
76.709	-27.31
77.085	-28.031
77.06	-28.152
76.936	-27.674
76.811	-27.795
76.887	-27.916
76.762	-28.038
76.537	-28.159
76.413	-28.28
76.288	-28.402
76.164	-28.523
76.039	-28.644
75.915	-28.766
75.89	-28.887
75.765	-27.908
75.641	-25.93
76.316	-26.051
76.692	-26.772
77.467	-25.894
77.743	-25.415
77.618	-25.536
77.493	-25.658
77.369	-26.379
78.644	-25.9
79.62	-26.621
78.395	-26.743
78.271	-25.464
79.246	-26.085
80.021	-26.207
79.897	-26.328
80.272	-26.449
80.948	-25.371
81.123	-25.492
80.999	-24.113
80.874	-24.235
80.749	-24.356
80.725	-23.977
81.6	-23.799
81.476	-23.92
82.351	-24.041
82.627	-24.163
83.002	-23.184
83.477	-22.305
83.353	-21.927
83.228	-22.048
83.804	-22.169
84.179	-21.691
84.555	-21.812
84.63	-21.933
84.505	-22.054
84.481	-22.176
85.456	-21.697
86.532	-21.818
86.407	-21.94
86.283	-22.061
86.158	-22.782
86.033	-22.304
85.609	-22.425
85.484	-22.546
85.36	-22.668
85.735	-22.389
85.611	-22.51
84.986	-22.632
84.861	-22.753
84.737	-22.874
84.612	-23.896
84.488	-24.017
84.363	-24.138
83.739	-24.26
83.614	-24.381
83.489	-25.702
83.365	-25.823
82.94	-24.745
82.816	-24.866
82.691	-24.987
82.567	-25.009
82.742	-25.13
82.917	-25.251
82.793	-25.873
83.768	-25.194
83.644	-26.115
83.519	-26.237
83.395	-26.358
83.27	-26.679
83.945	-26.501
83.821	-26.622
83.696	-26.743
83.572	-26.865
83.447	-26.986
83.523	-26.307
83.398	-26.429
83.273	-26.55
83.149	-27.471
83.524	-27.592
83.4	-26.614
83.675	-26.735
83.151	-26.856
82.526	-26.978
82.901	-26.299
82.777	-26.42
82.652	-26.542
82.028	-26.663
81.903	-26.784
81.779	-26.906
81.654	-27.027
81.529	-27.148
81.405	-27.27
81.28	-27.091
81.156	-27.512
81.031	-27.634
80.907	-27.755
80.782	-27.876
80.657	-27.698
80.533	-28.019
80.608	-28.14
80.284	-28.261
80.259	-28.383
80.435	-27.904
80.31	-28.025
80.185	-28.147
80.261	-28.268
80.436	-28.389
81.512	-26.811
82.287	-26.932
82.663	-27.053
82.938	-27.175
83.813	-27.696
85.589	-26.517
85.464	-26.639
85.34	-26.76
85.015	-26.881
82.991	-28.303
82.866	-27.124
83.641	-27.245
83.517	-27.367
83.492	-27.488
84.468	-28.209
85.443	-28.331
85.519	-28.452
85.394	-28.573
85.569	-28.094
86.345	-28.816
86.22	-28.937
86.096	-27.958
85.971	-28.08
85.847	-27.101
85.722	-27.222
