# Supplementary material for: Electrooculography-based continuous eye-writing recognition system for efficient assistive communication systems
Source: PLoS One. 2018 Feb 9;13(2):e0192684. doi: 10.1371/journal.pone.0192684 (PMC5806888; doi:10.1371/journal.pone.0192684)
Supplement: S1 Database — All the original isolated EOG data used in the experiments are contained in this database. (ZIP) [file pone.0192684.s001.zip › isolated/001/calibration/EOG_001_01_003.csv]

86.022	-59.733
85.913	-59.744
86.203	-59.756
87.194	-58.068
87.084	-59.78
87.675	-59.792
88.765	-60.104
88.656	-60.115
90.046	-58.127
90.137	-57.839
90.327	-57.851
90.418	-57.863
90.308	-57.874
90.399	-57.686
90.089	-56.898
90.18	-56.91
90.071	-56.922
89.961	-56.934
89.952	-56.245
89.842	-56.257
90.133	-56.269
90.023	-56.281
90.414	-56.393
90.604	-56.305
90.495	-56.316
91.285	-56.328
91.176	-56.34
91.066	-56.452
90.957	-56.464
90.847	-56.476
91.638	-56.487
91.529	-56.499
91.419	-56.711
91.51	-56.723
91.7	-57.235
91.691	-57.247
91.581	-57.258
91.472	-57.27
91.362	-57.282
91.253	-57.294
91.143	-57.306
91.534	-57.317
91.724	-58.629
91.615	-58.641
92.005	-59.053
91.896	-59.765
92.087	-59.777
92.877	-60.488
93.468	-60.5
93.358	-60.512
94.549	-60.524
94.439	-59.736
94.53	-59.748
93.22	-59.759
93.111	-59.771
93.001	-59.783
92.892	-58.995
93.382	-59.007
94.273	-59.019
94.163	-59.03
94.254	-59.242
95.145	-59.054
94.435	-59.066
94.326	-59.078
93.216	-58.49
93.007	-57.001
92.897	-57.013
92.788	-56.025
92.678	-56.037
92.569	-56.049
92.459	-55.861
92.45	-55.372
92.54	-55.384
93.431	-55.396
95.321	-55.308
96.212	-55.32
96.203	-55.331
96.093	-55.343
95.884	-55.955
95.774	-55.567
95.665	-55.579
95.555	-55.591
95.446	-55.602
95.036	-56.014
95.227	-55.626
95.217	-56.038
95.108	-56.05
94.998	-56.462
94.889	-57.073
94.98	-56.485
94.87	-57.097
95.061	-57.109
95.451	-57.121
95.742	-57.733
95.832	-57.744
96.123	-59.456
96.013	-59.468
96.504	-59.48
98.094	-59.492
99.385	-59.504
99.475	-59.215
99.366	-59.227
99.256	-57.939
99.347	-57.551
99.238	-57.563
100.03	-57.574
99.019	-57.586
99.309	-57.098
99.2	-57.11
100.29	-57.122
100.18	-57.134
101.17	-57.145
101.76	-56.657
101.65	-56.469
101.84	-56.481
101.43	-56.493
101.32	-56.505
101.21	-56.416
101.1	-56.428
101	-56.44
101.29	-56.452
101.98	-56.564
102.67	-56.476
102.56	-56.487
102.45	-56.499
102.34	-56.511
102.63	-56.623
102.92	-56.535
103.11	-56.547
103	-56.558
103.69	-56.57
104.58	-56.882
104.77	-56.894
104.76	-57.206
104.85	-57.217
105.24	-57.229
105.73	-58.241
105.93	-58.253
105.82	-57.265
105.71	-57.277
107.4	-57.288
107.59	-57
108.98	-57.012
108.87	-57.024
109.06	-57.036
109.55	-56.248
109.74	-56.259
109.63	-56.271
109.52	-56.283
109.41	-56.295
109.6	-56.307
109.49	-56.319
109.38	-55.53
109.27	-55.542
109.16	-56.954
109.25	-55.566
108.65	-55.578
108.54	-55.59
108.43	-55.801
108.32	-57.113
108.71	-55.825
108.6	-57.137
108.89	-57.149
108.78	-57.16
108.57	-57.172
108.46	-57.184
108.35	-57.196
108.44	-57.208
108.83	-57.22
109.22	-57.531
109.11	-57.543
110.1	-57.555
108.89	-57.567
108.78	-57.579
108.07	-58.091
107.97	-58.102
107.86	-58.114
106.95	-58.126
106.84	-58.138
106.23	-59.25
104.92	-59.262
104.81	-59.273
104.7	-59.285
105.79	-57.997
104.48	-59.309
104.57	-59.321
103.26	-59.333
103.15	-59.344
103.04	-58.056
102.93	-58.068
103.82	-58.08
103.71	-58.092
103.6	-59.404
105	-58.715
105.69	-59.527
105.58	-59.539
105.97	-59.551
106.56	-60.263
107.65	-59.574
109.94	-59.586
112.23	-59.598
112.72	-59.61
112.81	-59.622
112.7	-59.634
112.59	-59.645
112.48	-59.657
112.67	-59.669
113.66	-59.681
114.45	-59.693
114.34	-59.705
115.13	-59.716
115.82	-58.428
115.72	-58.04
115.71	-57.452
115.6	-57.464
115.49	-57.476
115.38	-57.487
115.27	-57.499
115.26	-57.511
115.05	-57.523
113.94	-58.135
113.53	-58.147
114.22	-59.058
114.61	-59.07
114.5	-59.082
114.19	-59.894
114.08	-59.106
113.97	-59.917
113.86	-59.929
113.75	-59.941
113.24	-59.953
113.14	-59.965
113.03	-60.077
112.92	-60.088
112.81	-60
112.7	-60.012
112.59	-59.724
112.48	-59.736
112.37	-59.748
113.06	-59.759
113.55	-59.471
114.24	-58.783
114.43	-58.795
114.32	-58.807
114.21	-58.819
115	-58.83
115.49	-58.842
115.38	-58.854
114.67	-58.866
114.56	-58.878
115.06	-59.09
115.45	-59.101
115.34	-59.113
116.03	-59.125
115.92	-59.037
115.81	-59.849
115.7	-59.86
115.59	-59.872
114.88	-59.884
114.87	-59.096
114.76	-60.008
114.35	-60.02
114.24	-60.031
114.13	-60.343
114.32	-59.855
114.21	-59.867
114.1	-59.879
113.99	-59.891
114.39	-59.902
114.48	-58.514
114.07	-58.126
113.96	-58.138
114.15	-58.15
113.74	-58.762
113.93	-58.073
113.82	-58.085
113.41	-58.097
113.3	-58.109
113.19	-58.821
112.68	-58.833
111.87	-58.844
111.66	-58.856
111.35	-58.868
111.24	-58.48
111.13	-58.492
111.02	-58.403
110.91	-58.415
111.71	-58.427
111.6	-58.639
111.49	-58.651
111.38	-58.663
110.47	-58.674
110.36	-58.486
110.25	-58.498
110.14	-58.51
110.03	-58.522
109.92	-58.534
110.01	-57.945
109.9	-56.657
110.59	-56.669
111.48	-56.681
112.27	-55.593
114.46	-54.705
116.85	-54.716
116.74	-54.728
116.63	-53.84
116.53	-53.452
116.42	-53.164
116.81	-53.176
116.4	-53.187
116.29	-53.199
116.48	-53.511
116.87	-53.223
116.76	-53.235
117.85	-53.247
119.54	-52.558
120.53	-52.67
120.92	-51.882
120.81	-51.894
120.2	-51.906
120.09	-51.717
119.98	-51.729
119.87	-51.741
119.76	-51.753
118.56	-51.765
118.45	-50.777
118.34	-50.788
118.23	-50.8
119.22	-50.812
119.61	-50.824
120.1	-49.236
119.99	-49.248
120.18	-49.259
120.07	-49.271
120.16	-50.283
120.65	-49.395
120.54	-49.407
120.93	-49.419
120.82	-49.43
121.31	-50.342
121.8	-49.454
121.09	-50.366
120.98	-50.378
121.58	-50.39
121.87	-51.201
121.76	-51.213
121.65	-51.225
121.54	-51.237
121.33	-51.249
121.72	-51.26
121.81	-51.272
121.7	-51.284
121.59	-51.296
121.48	-51.308
121.07	-51.62
121.26	-51.631
121.15	-51.643
120.74	-52.555
120.93	-51.667
121.02	-52.579
120.91	-52.591
120.8	-53.202
120.5	-53.314
120.19	-53.326
119.88	-53.838
119.77	-53.85
119.66	-53.862
119.55	-53.873
119.64	-53.385
119.53	-53.397
119.42	-53.409
119.91	-53.421
120.4	-53.433
120.79	-52.844
120.68	-53.956
