# Supplementary material for: Electrooculography-based continuous eye-writing recognition system for efficient assistive communication systems
Source: PLoS One. 2018 Feb 9;13(2):e0192684. doi: 10.1371/journal.pone.0192684 (PMC5806888; doi:10.1371/journal.pone.0192684)
Supplement: S1 Database — All the original isolated EOG data used in the experiments are contained in this database. (ZIP) [file pone.0192684.s001.zip › isolated/001/calibration/EOG_001_01_004.csv]

-8.1944	67.683
-8.4709	67.73
-8.5474	68.077
-8.8239	67.923
-8.8003	67.97
-9.0768	68.016
-9.5533	68.063
-9.8297	68.409
-10.406	68.456
-10.683	68.503
-10.659	68.549
-10.936	68.296
-11.212	68.442
-11.189	68.189
-11.465	68.235
-10.742	68.282
-11.018	68.229
-8.8944	68.275
-9.1709	68.322
-9.4474	68.368
-9.7239	68.415
-10	68.461
-10.377	68.508
-10.653	68.354
-9.1297	68.401
-9.4062	68.648
-9.6827	68.494
-9.9592	68.541
-10.236	68.587
-10.812	68.634
-11.389	68.68
-12.165	68.727
-13.042	68.774
-14.318	68.82
-14.594	68.867
-15.471	68.913
-16.047	68.66
-16.324	69.006
-16.6	69.053
-16.877	68.8
-16.853	68.846
-16.53	68.793
-15.806	68.839
-15.683	68.886
-15.959	68.932
-16.236	68.979
-16.312	68.826
-16.289	68.872
-16.565	68.919
-15.142	68.965
-13.018	69.112
-12.494	68.658
-12.571	68.705
-12.847	68.752
-13.124	68.798
-13.4	69.545
-13.677	70.091
-13.853	70.138
-13.83	70.184
-14.106	70.331
-14.383	70.577
-14.659	70.624
-14.736	70.671
-14.512	70.717
-14.389	70.564
-14.465	70.61
-14.542	70.657
-14.618	70.703
-14.894	71.55
-14.971	71.597
-15.247	71.643
-13.124	71.69
-10.3	71.136
-8.6768	71.383
-8.4533	71.229
-6.1298	71.276
-6.4062	71.323
-4.7827	71.169
-4.2592	71.416
-4.1356	71.462
-4.2121	71.509
-4.4886	71.555
-4.3651	71.402
-4.1415	71.649
-4.418	71.595
-4.6945	71.642
-5.0709	71.688
-5.7474	71.335
-6.0239	71.381
-6.3004	71.428
-6.9768	71.475
-7.2533	71.821
-7.7298	71.568
-8.0062	71.614
-8.0827	71.861
-8.3592	71.907
-8.6357	71.954
-9.0121	72.001
-9.2886	72.047
-9.6651	72.094
-9.6415	72.14
-9.218	72.187
-8.7945	71.933
-9.0709	71.98
-9.3474	72.026
-9.6239	72.073
-9.2004	72.42
-8.9768	72.466
-9.2533	72.513
-9.5298	72.559
-9.2062	72.306
-8.9827	72.352
-8.9592	72.699
-8.8357	72.746
-9.1121	72.492
-8.9886	72.539
-8.7651	72.885
-8.6415	72.932
-7.518	72.978
-7.7945	73.025
-9.471	73.172
-9.9474	73.318
-10.024	73.365
-10.3	73.411
-9.8768	73.558
-8.9533	73.604
-8.4298	73.651
-8.2062	73.698
-8.2827	73.744
-7.6592	73.791
-8.8357	73.837
-9.1121	73.884
-8.2886	73.93
-8.5651	73.977
-8.2415	74.024
-8.318	74.07
-8.1945	74.117
-8.471	74.163
-8.0474	74.21
-7.5239	74.456
-7.3004	74.303
-7.4768	74.349
-7.6533	74.396
-7.9298	74.343
-7.8063	74.489
-8.0827	74.336
-6.9592	74.382
-6.0357	74.429
-5.8121	74.475
-5.5886	74.722
-5.8651	74.769
-5.6416	74.815
-5.918	74.862
-5.1945	74.708
-3.671	74.955
-3.9474	75.001
-4.2239	75.048
-3.0004	75.495
-3.2768	75.341
-3.0533	75.388
-3.3298	75.434
-3.5063	75.481
-3.7827	76.227
-4.4592	76.274
-4.7357	76.321
-4.6121	76.367
-4.8886	75.814
-4.8651	76.46
-5.1416	75.907
-4.918	75.953
-5.0945	76
-5.371	75.747
-4.3474	76.093
-3.4239	76.14
-3.7004	76.186
-3.0769	76.233
-2.7533	76.279
-2.9298	76.626
-3.2063	76.673
-3.4827	76.719
-3.7592	76.766
-4.0357	76.812
-3.5122	76.859
-3.7886	76.905
-3.8651	76.952
-4.1416	76.998
-5.018	76.945
-4.3945	76.992
-4.571	77.038
-4.8474	77.085
-3.9239	77.531
-3.3004	77.578
-3.5769	78.224
-3.5533	78.271
-3.0298	77.118
-2.7063	78.364
-3.5827	77.811
-3.8592	77.857
-4.1357	77.904
-4.4122	77.95
-4.0886	78.797
-4.3651	79.344
-4.1416	79.39
-4.418	79.437
-5.1945	79.483
-5.471	80.63
-5.7475	80.676
-6.0239	80.723
-5.8004	80.77
-5.5769	80.816
-5.7533	80.863
-6.0298	80.909
-6.3063	80.956
-6.5828	81.002
-6.8592	81.049
-7.2357	81.096
-7.5122	81.142
-8.0886	81.189
-8.3651	81.235
-8.3416	81.282
-8.518	81.328
-9.0945	80.175
-9.371	80.221
-6.6475	80.968
-4.0239	79.915
-3.3004	79.961
-2.4769	80.008
-2.7533	80.054
-2.8298	80.701
-3.3063	80.447
-3.5828	80.494
-3.6592	80.541
-3.9357	80.587
-4.2122	80.934
-4.0886	80.98
-3.9651	81.027
-4.0416	81.073
-4.0181	81.12
-3.4945	81.267
-3.271	81.313
-3.5475	81.36
-3.4239	81.406
-3.7004	81.453
-3.9769	82.299
-4.0534	82.346
-4.3298	82.393
-3.4063	82.439
-1.9828	81.586
-2.2592	82.532
-2.5357	82.579
-2.1122	82.625
-1.9886	82.672
-1.9651	83.619
-1.8416	83.665
-1.4181	83.712
-0.79453	83.758
-0.571	83.805
-0.34747	82.551
-0.62394	82.598
0.29959	82.645
0.023114	81.391
1.8466	82.738
3.1702	83.084
2.8937	83.131
2.6172	83.177
2.3408	81.924
3.8643	83.47
3.5878	83.517
5.4113	83.564
5.1349	83.61
5.0584	83.657
4.7819	85.503
4.5055	83.75
4.229	83.796
3.9525	84.943
3.2761	84.99
2.9996	85.736
2.8231	85.783
2.5466	85.829
2.1702	85.876
1.7937	86.122
1.5172	86.169
1.2408	86.216
0.96428	86.262
0.68781	86.309
0.51134	86.355
0.33487	87.702
0.2584	87.748
-0.018072	87.795
-0.094543	87.842
0.22899	86.388
0.65252	86.435
0.57604	86.481
0.79957	86.528
1.2231	87.374
1.5466	86.621
2.1702	86.668
1.8937	86.714
1.7172	86.761
3.1407	87.607
4.0643	87.654
4.1878	87.7
4.3113	87.747
4.2349	86.093
4.1584	87.04
4.0819	85.187
4.1055	85.233
4.929	85.28
5.8525	83.126
6.476	85.373
6.8996	85.419
7.2231	85.466
7.4466	85.513
7.1702	83.659
7.2937	83.706
7.3172	83.752
7.6407	83.799
8.9643	83.845
9.5878	83.592
9.5113	83.639
9.2349	83.585
8.9584	83.632
8.8819	84.078
8.6054	84.125
8.329	84.171
8.0525	84.018
7.776	84.065
7.0996	84.911
6.8231	85.558
6.5466	85.604
4.3701	85.651
3.2937	85.697
4.8172	85.744
4.5407	85.791
4.2643	85.837
3.9878	85.884
3.7113	85.23
3.4349	85.977
1.8584	86.023
1.5819	86.07
1.3054	86.116
1.029	86.363
0.7525	86.41
1.776	86.456
2.3996	86.503
2.1231	86.549
2.6466	86.196
3.4701	86.242
3.1937	85.589
2.9172	85.636
3.1407	86.482
2.9643	86.529
2.7878	87.675
2.5113	87.722
2.7348	87.768
2.4584	87.815
1.4819	87.862
1.2054	87.908
1.529	87.955
1.1525	87.301
1.776	87.348
1.6995	86.994
1.4231	87.041
1.6466	87.088
2.4701	85.834
2.8937	85.981
3.1172	85.127
3.6407	85.174
4.1643	85.22
3.8878	85.267
4.3113	85.314
4.0348	85.26
4.9584	85.307
6.1819	85.453
5.9054	85.5
