# Supplementary material for: Electrooculography-based continuous eye-writing recognition system for efficient assistive communication systems
Source: PLoS One. 2018 Feb 9;13(2):e0192684. doi: 10.1371/journal.pone.0192684 (PMC5806888; doi:10.1371/journal.pone.0192684)
Supplement: S1 Database — All the original isolated EOG data used in the experiments are contained in this database. (ZIP) [file pone.0192684.s001.zip › isolated/001/calibration/EOG_001_01_005.csv]

-29.215	41.984
-29.366	42.055
-29.518	41.826
-29.669	41.897
-29.82	41.968
-29.972	42.039
-29.423	42.11
-29.074	40.781
-28.126	41.452
-27.177	41.523
-26.629	41.595
-25.18	42.666
-23.631	42.737
-23.783	42.808
-23.934	42.879
-22.085	42.95
-21.437	43.121
-21.288	42.792
-21.04	42.863
-21.191	42.934
-21.342	43.005
-21.494	43.476
-21.645	43.147
-21.796	43.218
-21.948	43.289
-22.099	43.36
-22.251	44.731
-22.402	44.802
-22.553	44.873
-22.705	44.944
-22.856	43.716
-23.007	45.087
-23.459	45.158
-23.61	44.429
-23.462	44.5
-23.613	43.871
-23.764	44.442
-23.416	44.513
-23.567	44.584
-23.218	44.655
-22.77	44.726
-22.221	44.797
-22.373	44.668
-21.824	44.739
-21.975	44.81
-21.827	43.281
-21.578	43.352
-21.729	43.423
-22.281	43.494
-22.032	43.766
-22.384	43.037
-21.535	43.108
-21.686	43.179
-21.838	43.25
-21.589	43.521
-21.74	43.592
-21.892	43.663
-21.143	43.734
-21.295	43.805
-21.446	45.876
-21.597	43.947
-21.749	44.018
-21.9	44.089
-22.151	44.16
-21.003	45.631
-20.654	45.702
-20.806	45.773
-20.957	45.844
-21.108	45.116
-21.26	46.587
-21.411	46.658
-21.562	46.729
-21.614	46.8
-21.765	46.871
-21.917	46.942
-22.168	47.013
-22.319	47.084
-23.271	48.755
-22.622	47.226
-22.673	47.297
-22.825	47.368
-22.976	47.439
-22.928	48.11
-22.979	47.381
-23.13	47.452
-23.282	48.223
-23.433	47.694
-23.284	48.365
-22.436	48.537
-21.787	48.608
-21.839	48.679
-21.39	48.75
-20.141	49.721
-19.093	49.792
-18.944	49.863
-19.095	49.934
-19.047	49.805
-19.198	49.876
-19.349	49.947
-19.501	50.018
-19.652	50.089
-19.404	50.16
-19.155	51.331
-19.306	51.402
-18.958	51.473
-18.309	52.244
-18.46	52.315
-18.612	53.787
-18.763	53.858
-18.915	53.929
-18.566	54
-16.817	53.471
-16.969	53.542
-17.12	53.613
-17.271	53.684
-17.423	54.055
-17.574	54.126
-14.926	54.197
-15.077	54.268
-15.228	53.639
-14.28	55.01
-14.431	53.781
-13.982	53.852
-13.634	53.923
-13.785	53.994
-13.937	54.065
-14.088	54.137
-14.239	54.208
-14.091	54.279
-14.542	54.35
-14.293	55.721
-14.445	55.792
-14.596	55.863
-14.748	55.934
-14.899	54.705
-14.15	56.076
-14.302	56.147
-14.353	56.218
-14.004	56.289
-13.956	55.06
-14.007	55.131
-14.159	55.202
-13.81	55.273
-13.961	55.344
-14.713	53.815
-14.864	53.887
-15.015	53.958
-15.367	54.029
-15.518	54.1
-15.47	53.971
-14.921	54.042
-15.072	54.113
-15.324	54.184
-14.975	54.355
-15.126	55.926
-15.278	55.997
-15.429	55.868
-15.581	55.939
-14.732	57.11
-14.883	58.281
-15.035	58.352
-13.686	58.423
-13.837	57.994
-13.189	58.165
-12.14	58.236
-12.292	58.308
-11.343	58.379
-10.294	58.45
-10.346	59.121
-10.497	59.192
-10.648	59.263
-10.8	59.334
-10.151	59.405
-10.103	59.276
-10.254	59.347
-9.7053	59.418
-8.5567	59.489
-8.108	59.56
-7.5594	60.431
-7.7108	59.702
-8.5621	59.773
-8.7135	59.844
-9.4649	59.915
-9.6163	61.686
-10.568	61.758
-10.719	59.429
-10.07	59.5
-10.222	57.771
-9.7731	57.842
-9.9245	57.913
-10.476	57.984
-10.627	59.855
-11.379	58.326
-11.53	58.397
-10.981	58.468
-10.633	58.439
-10.784	59.21
-11.436	58.581
-11.587	58.652
-11.138	58.723
-10.89	58.494
-10.441	58.065
-10.592	57.836
-10.744	57.908
-10.895	57.979
-10.246	58.05
-9.5979	58.921
-10.849	58.992
-11.001	59.063
-10.052	59.134
-9.8034	59.205
-9.7547	59.276
-9.9061	59.247
-10.057	59.318
-9.6089	59.389
-9.7602	59.46
-9.9116	59.531
-10.063	59.602
-10.214	59.673
-9.8657	59.844
-9.7171	60.115
-9.8685	60.986
-10.02	61.058
-8.9712	61.129
-8.4226	61.5
-8.574	61.571
-8.7253	61.642
-8.5767	61.713
-8.6281	61.784
-8.4795	61.855
-8.4308	61.626
-8.5822	61.697
-8.7336	61.768
-8.885	61.039
-8.2363	61.51
-7.1877	61.081
-7.3391	61.152
-7.4905	61.223
-7.6418	60.694
-7.7932	61.265
-7.5446	60.536
-7.6959	60.607
-7.8473	60.679
-7.5987	59.75
-6.7501	59.821
-6.7014	59.892
-6.8528	59.963
-6.2042	61.034
-5.7556	61.105
-4.9069	61.276
-5.0583	61.347
-5.0097	61.418
-5.1611	61.489
-5.7124	61.36
-5.8638	61.431
-5.8152	61.502
-5.9666	61.573
-5.7179	61.644
-5.6693	61.715
-4.7207	61.786
-4.8721	61.857
-3.7234	61.929
-3.0748	62.3
-2.9262	62.371
-3.0775	62.442
-2.7289	62.513
-2.0803	62.284
-1.3317	62.355
-0.98304	61.926
-1.1344	61.997
-1.1858	62.068
-1.1372	62.139
-0.78854	62.91
-0.53991	62.981
0.0087161	63.052
0.55734	63.123
0.80597	63.194
0.95459	64.365
1.3032	65.436
1.7518	65.507
2.3005	65.579
2.5491	64.65
2.6977	64.721
2.7464	64.792
2.595	64.863
2.4436	64.934
2.5922	65.005
3.4409	65.076
3.8895	65.147
3.7381	65.218
3.5867	65.289
3.4354	64.16
4.584	65.231
4.4326	65.302
4.2812	65.373
6.0299	67.744
6.6785	65.515
6.5271	65.586
7.2757	63.357
7.1244	63.428
7.873	65.9
7.7216	66.871
7.5702	66.942
7.4189	67.013
6.7675	64.784
7.4161	67.155
7.2648	67.226
7.1134	67.297
6.962	67.368
6.8106	66.039
6.8593	67.51
6.7079	67.581
6.5565	67.552
6.4051	67.623
6.1538	66.394
6.0024	66.465
6.251	66.536
6.0996	66.607
5.9483	66.678
5.6969	66.75
5.5455	66.821
5.5941	66.092
5.4428	66.163
5.2914	66.234
5.24	66.305
5.3887	66.376
5.2373	66.447
5.0859	66.518
6.7345	66.589
6.4832	64.96
6.3318	65.031
7.8804	65.102
6.029	64.073
5.8777	64.944
5.7263	65.015
5.5749	65.086
5.4235	65.257
3.4722	65.328
3.4208	66
3.2694	65.471
3.118	65.542
3.4667	65.613
3.3153	65.684
3.9639	66.355
3.8126	66.426
3.6612	66.497
4.7098	66.568
4.3584	66.639
4.2071	67.51
4.9557	67.581
4.8043	67.652
5.8529	67.723
7.3016	67.894
7.4502	69.065
7.8988	69.136
7.7474	69.207
8.7961	69.278
9.7447	68.25
10.393	68.321
10.942	68.392
11.991	68.263
13.639	68.834
13.488	68.405
14.136	68.476
13.985	68.547
13.834	68.018
13.982	68.689
13.831	68.16
14.38	68.231
14.228	68.302
13.377	68.373
13.225	68.444
12.774	67.815
12.623	67.886
12.471	67.957
