# Supplementary material for: Electrooculography-based continuous eye-writing recognition system for efficient assistive communication systems
Source: PLoS One. 2018 Feb 9;13(2):e0192684. doi: 10.1371/journal.pone.0192684 (PMC5806888; doi:10.1371/journal.pone.0192684)
Supplement: S1 Database — All the original isolated EOG data used in the experiments are contained in this database. (ZIP) [file pone.0192684.s001.zip › isolated/001/calibration/EOG_001_01_006.csv]

31.722	-57.672
31.67	-57.655
32.118	-57.639
32.066	-58.523
32.714	-57.907
33.362	-58.191
33.31	-58.175
32.558	-57.259
32.506	-57.243
32.454	-56.726
33.102	-58.11
33.05	-58.094
32.998	-58.078
32.946	-58.062
33.294	-58.046
33.242	-58.23
33.289	-58.213
33.237	-57.697
33.185	-57.681
33.533	-56.565
33.481	-56.549
33.429	-56.533
33.377	-56.517
32.925	-56.5
32.873	-55.484
32.721	-55.468
32.669	-56.752
33.117	-57.036
32.965	-57.32
32.913	-57.304
31.961	-56.687
31.909	-56.671
32.757	-56.355
33.405	-56.639
33.353	-56.623
33.901	-56.607
34.849	-56.591
35.697	-56.274
35.645	-56.258
35.593	-56.242
35.541	-56.226
34.589	-56.51
35.437	-56.194
35.385	-56.178
35.333	-56.161
35.281	-56.145
35.529	-55.529
36.877	-53.913
38.125	-53.897
38.173	-53.881
38.421	-53.865
38.069	-56.349
38.317	-56.332
37.965	-56.316
37.913	-56.3
37.861	-56.284
37.709	-56.968
37.757	-56.952
37.705	-56.936
38.053	-56.919
38.601	-56.903
38.949	-56.887
39.397	-56.871
39.345	-56.855
39.293	-56.839
39.741	-55.523
39.689	-56.806
39.637	-56.79
39.585	-56.774
39.533	-57.358
39.481	-56.742
39.829	-56.726
39.777	-56.71
39.724	-56.693
39.872	-57.577
40.02	-56.661
41.068	-57.545
42.316	-57.529
42.264	-57.513
43.112	-57.497
43.86	-56.98
43.808	-56.964
43.756	-56.948
43.904	-56.932
44.152	-57.116
44.4	-57.1
44.348	-57.084
44.296	-57.067
44.544	-57.051
44.892	-57.335
45.24	-57.319
45.188	-57.303
45.136	-57.287
45.084	-57.271
44.432	-56.955
44.38	-56.938
44.328	-56.922
44.276	-57.906
44.824	-57.89
44.772	-58.874
45.52	-58.858
45.768	-58.842
45.716	-58.825
45.864	-58.809
46.312	-59.193
46.26	-59.177
46.208	-59.161
45.656	-59.145
45.604	-58.729
45.552	-58.712
45.5	-58.696
45.448	-58.68
45.396	-59.464
45.344	-59.448
45.292	-60.532
45.04	-60.516
44.988	-60.499
43.736	-60.483
42.984	-58.567
42.932	-58.551
42.88	-58.535
42.828	-58.519
42.476	-60.403
42.424	-58.086
42.272	-58.07
42.22	-58.054
42.168	-56.238
42.216	-57.722
42.164	-57.706
42.612	-57.69
42.559	-57.673
42.507	-57.657
43.255	-57.641
43.903	-57.625
44.251	-57.609
44.699	-57.593
45.047	-55.977
45.095	-57.561
45.543	-57.544
46.191	-57.528
45.639	-58.812
46.087	-57.496
46.035	-57.48
46.283	-57.464
46.331	-57.448
46.279	-58.731
46.927	-58.715
47.775	-59.199
47.723	-59.183
47.771	-59.167
47.919	-60.051
48.567	-59.135
49.015	-59.118
48.963	-59.102
50.311	-59.086
51.759	-60.27
52.007	-60.254
51.955	-60.238
51.903	-60.222
52.451	-59.705
53.799	-59.689
54.847	-59.673
54.795	-59.657
54.743	-59.641
54.891	-59.625
54.839	-60.209
54.787	-60.192
54.735	-60.176
54.683	-60.16
55.131	-58.944
55.079	-58.928
56.027	-58.912
55.975	-58.896
56.723	-60.08
57.271	-60.063
57.219	-60.047
57.167	-60.031
57.515	-60.015
57.063	-60.499
57.011	-60.483
56.959	-60.767
56.907	-60.75
56.855	-60.734
56.803	-61.818
57.151	-61.802
57.099	-61.786
57.047	-61.77
56.994	-61.754
56.542	-63.037
56.49	-63.021
56.438	-63.005
56.386	-62.989
56.734	-62.973
56.982	-63.257
56.93	-63.241
57.278	-63.224
57.226	-63.508
57.474	-63.492
57.422	-63.476
57.37	-63.46
57.718	-63.444
58.066	-63.628
58.014	-63.711
58.062	-64.095
58.31	-64.079
59.358	-64.063
59.306	-64.047
60.554	-63.831
61.102	-63.715
61.05	-63.698
61.198	-63.682
61.146	-63.666
61.494	-63.55
61.442	-63.634
61.39	-63.618
61.338	-63.602
60.986	-63.586
60.934	-63.469
61.182	-63.553
61.13	-63.537
61.678	-63.521
61.626	-63.705
61.774	-63.489
61.722	-63.473
61.67	-63.456
61.818	-63.44
61.766	-63.624
62.814	-63.608
64.862	-63.792
64.81	-63.776
65.558	-63.76
65.506	-64.243
65.954	-64.227
65.902	-64.211
65.35	-64.195
65.298	-64.179
65.246	-64.963
65.694	-64.947
65.642	-64.93
65.29	-64.914
65.638	-64.098
65.986	-64.082
66.034	-64.066
65.981	-64.05
66.629	-64.134
67.277	-63.717
67.225	-64.101
66.473	-64.085
66.321	-64.069
65.169	-64.653
65.117	-64.037
64.365	-64.221
64.313	-64.204
64.961	-64.188
64.909	-64.772
65.957	-64.156
67.205	-64.14
67.153	-64.124
67.101	-64.108
67.749	-65.592
67.697	-65.575
67.645	-65.559
67.593	-65.543
67.941	-65.527
67.489	-67.511
67.637	-67.495
67.585	-68.579
67.533	-68.562
67.981	-68.546
67.929	-69.03
68.177	-69.014
68.125	-68.998
68.073	-68.982
68.321	-68.466
68.269	-68.949
68.217	-68.933
68.165	-68.917
67.913	-69.501
67.861	-68.885
67.709	-69.469
67.357	-69.453
67.305	-69.436
65.953	-69.42
64.801	-68.704
64.749	-68.688
64.697	-68.672
64.945	-68.656
65.993	-68.64
65.941	-66.723
65.889	-66.707
65.837	-66.691
66.085	-66.675
66.033	-69.859
65.981	-69.843
66.429	-69.827
66.377	-69.81
66.525	-69.694
66.473	-68.878
66.521	-68.862
66.469	-68.846
66.416	-68.83
66.464	-68.814
66.412	-70.298
66.56	-70.281
66.508	-70.265
66.456	-70.449
66.504	-70.133
66.452	-70.517
66.4	-70.501
66.948	-70.485
66.896	-70.868
68.444	-70.452
68.392	-70.436
68.34	-70.42
68.288	-70.404
68.236	-70.788
68.184	-70.372
69.532	-70.755
69.48	-70.739
69.428	-70.723
69.376	-71.507
70.124	-71.491
70.072	-71.475
70.32	-71.459
70.268	-71.442
71.016	-71.426
71.764	-71.41
71.712	-69.094
71.66	-69.078
71.608	-67.462
71.556	-66.146
71.704	-64.929
71.652	-64.913
71.6	-64.897
71.448	-64.881
71.496	-64.865
71.444	-64.849
72.392	-64.833
72.34	-64.816
72.288	-64.8
72.236	-64.784
71.084	-64.768
71.032	-64.752
70.98	-64.736
71.528	-63.82
71.376	-63.804
71.324	-63.787
71.272	-64.671
70.52	-64.655
70.168	-64.639
69.616	-65.323
69.564	-65.307
69.512	-65.291
69.46	-66.074
69.408	-66.058
69.256	-66.442
69.204	-66.426
69.151	-66.41
69.099	-66.794
69.047	-66.378
68.995	-66.361
69.043	-66.345
69.091	-66.329
69.839	-66.713
69.787	-66.697
71.135	-67.481
71.083	-67.465
72.131	-67.448
72.679	-68.132
73.327	-68.116
73.275	-69
73.223	-69.884
73.471	-69.868
73.419	-69.952
73.367	-69.935
