# Supplementary material for: Electrooculography-based continuous eye-writing recognition system for efficient assistive communication systems
Source: PLoS One. 2018 Feb 9;13(2):e0192684. doi: 10.1371/journal.pone.0192684 (PMC5806888; doi:10.1371/journal.pone.0192684)
Supplement: S1 Database — All the original isolated EOG data used in the experiments are contained in this database. (ZIP) [file pone.0192684.s001.zip › isolated/001/calibration/EOG_001_01_007.csv]

-45.38	67.477
-45.089	67.537
-44.898	67.597
-45.007	67.657
-45.116	67.217
-45.025	67.777
-45.334	67.837
-45.443	67.898
-45.552	67.958
-45.661	68.018
-45.57	68.178
-45.879	67.738
-46.688	67.798
-46.797	67.858
-46.906	67.919
-46.215	67.979
-47.124	68.039
-48.733	68.099
-48.842	68.159
-50.351	69.219
-50.461	70.879
-51.77	70.94
-51.879	71
-51.988	71.06
-52.397	71.12
-52.506	71.18
-51.915	71.24
-52.024	71.3
-50.433	72.96
-48.642	72.921
-48.751	72.981
-47.46	73.341
-46.469	73.401
-46.078	73.561
-46.187	73.921
-46.296	73.981
-46.405	74.042
-46.414	74.102
-45.823	75.662
-45.932	75.722
-45.341	75.782
-45.45	75.842
-45.559	75.902
-44.668	77.162
-43.477	77.223
-43.586	77.283
-44.395	77.343
-44.005	76.203
-43.314	77.463
-44.223	77.523
-44.332	77.583
-43.641	77.644
-43.75	77.704
-43.359	77.764
-43.468	77.824
-43.577	77.884
-43.686	77.944
-43.795	77.804
-43.304	77.864
-43.413	78.125
-44.122	78.185
-44.231	78.545
-45.24	79.905
-45.349	79.965
-45.958	81.825
-46.067	81.885
-45.276	84.046
-44.685	85.106
-44.794	85.466
-44.703	85.526
-44.812	85.586
-45.121	86.446
-46.13	86.806
-46.24	87.166
-46.349	87.227
-46.458	87.287
-45.967	87.947
-46.076	88.007
-46.185	88.067
-46.294	88.127
-47.103	88.187
-46.512	89.648
-46.621	89.708
-46.73	89.768
-46.639	89.828
-46.948	88.788
-47.057	89.948
-47.066	90.008
-47.175	90.068
-47.284	90.129
-47.393	90.189
-46.802	90.349
-46.911	90.409
-46.02	90.469
-45.329	90.529
-44.938	88.989
-45.047	89.05
-45.156	89.11
-45.265	89.17
-45.374	89.23
-45.484	89.29
-45.593	89.35
-45.702	89.41
-46.111	89.27
-46.22	89.331
-46.329	88.991
-46.438	89.051
-46.547	89.111
-46.656	89.071
-47.465	89.231
-47.574	89.191
-47.683	89.252
-47.492	89.312
-47.601	89.372
-47.71	89.532
-48.519	89.592
-47.928	89.652
-48.037	89.712
-49.046	89.773
-48.255	90.033
-47.864	89.693
-47.073	89.753
-45.582	90.113
-45.191	89.873
-44.9	90.233
-45.009	90.293
-45.119	90.354
-44.928	90.414
-44.437	90.574
-43.046	90.634
-44.655	90.694
-44.964	90.754
-44.773	90.814
-44.882	90.875
-44.191	90.935
-43.1	90.995
-44.409	90.755
-44.518	90.815
-44.627	90.275
-43.536	90.335
-43.645	90.395
-43.754	90.456
-45.263	90.516
-45.372	89.976
-45.481	90.036
-45.59	88.696
-45.699	88.256
-45.808	88.816
-45.917	88.377
-46.026	88.437
-44.635	88.497
-43.144	88.557
-42.454	89.017
-41.463	89.077
-41.572	89.137
-41.681	89.197
-41.49	89.258
-40.599	89.718
-40.708	89.778
-40.817	89.838
-40.926	89.898
-41.035	89.558
-40.744	89.618
-40.853	87.479
-41.262	87.539
-40.871	88.099
-41.38	86.259
-41.089	86.319
-41.598	86.379
-41.707	86.439
-41.816	86.499
-41.925	85.36
-42.034	85.42
-41.943	85.48
-42.052	85.54
-41.361	86.8
-41.37	86.16
-41.479	86.22
-41.588	86.281
-41.398	84.841
-41.307	86.401
-41.216	86.061
-41.325	86.121
-41.434	86.181
-41.543	86.241
-41.852	86.601
-41.961	86.662
-42.07	86.722
-42.179	86.782
-42.088	84.942
-42.197	86.902
-42.306	86.962
-42.415	87.022
-41.924	87.083
-42.633	85.543
-42.742	85.603
-42.251	85.563
-42.36	85.623
-42.269	85.683
-42.978	85.743
-42.487	85.803
-42.596	85.864
-42.705	85.924
-42.314	85.984
-42.223	85.644
-42.233	85.704
-42.342	85.764
-42.451	85.824
-42.56	85.985
-42.569	85.945
-42.278	86.005
-42.387	86.065
-42.196	86.025
-41.905	86.085
-42.014	86.045
-42.123	86.105
-42.632	86.166
-43.041	86.026
-43.15	86.286
-43.259	86.146
-43.368	86.206
-43.377	86.266
-43.786	85.026
-43.895	85.087
-44.204	85.147
-44.313	85.207
-43.922	85.267
-44.031	83.927
-43.94	83.987
-43.749	83.447
-43.858	83.508
-43.568	83.568
-43.677	83.128
-43.786	83.188
-43.895	83.248
-44.004	83.308
-43.713	83.368
-43.522	83.428
-41.331	83.489
-39.44	83.549
-39.149	83.609
-39.258	84.169
-39.367	83.729
-39.476	83.789
-38.685	83.849
-38.794	83.91
-38.203	83.97
-38.212	83.13
-37.821	83.19
-37.93	83.25
-36.939	82.21
-36.848	83.37
-36.957	82.33
-37.066	82.391
-37.175	82.451
-37.984	82.511
-37.393	82.971
-37.502	83.331
-38.212	83.391
-38.321	83.451
-38.53	83.212
-38.539	83.272
-38.648	83.332
-38.757	83.392
-38.966	83.452
-39.075	82.712
-39.184	82.972
-39.293	83.032
-39.402	83.093
-39.411	83.153
-39.52	83.213
-39.329	83.273
-39.038	83.333
-39.147	83.393
-39.256	84.053
-39.365	83.314
-39.474	83.374
-39.583	82.334
-39.692	82.394
-39.401	83.554
-39.21	83.614
-39.319	83.674
-38.928	83.734
-39.037	83.795
-38.847	85.455
-38.656	85.515
-38.765	85.575
-38.574	85.635
-38.683	85.095
-38.492	86.255
-38.601	86.316
-38.71	86.376
-38.519	86.436
-37.528	85.396
-36.437	86.656
-36.546	86.716
-37.555	86.776
-37.664	86.836
-37.573	84.697
-36.982	84.757
-37.091	84.817
-37.2	84.877
-37.309	86.237
-37.418	85.497
-37.527	85.557
-37.736	85.618
-37.845	85.478
-37.754	85.538
-36.863	84.398
-36.972	84.458
-37.282	84.518
-37.391	83.378
-37.5	83.438
-36.809	83.199
-36.918	83.259
-37.027	83.319
-35.836	83.379
-35.945	83.439
-35.754	83.499
-35.563	83.559
-35.672	83.62
-35.781	83.18
-35.39	83.24
-35.199	82.4
-35.208	82.46
-35.317	82.52
-35.826	81.08
-36.435	81.14
-37.144	81.201
-37.453	81.261
-37.562	81.321
-37.771	79.581
-37.78	79.641
-37.989	79.701
-38.098	79.761
-38.107	81.122
-37.716	81.182
-37.426	82.042
-37.535	82.102
-37.244	82.162
-35.653	82.222
-34.162	80.782
-34.271	80.843
-36.48	80.903
-36.589	79.063
-35.698	79.123
-34.707	78.283
-34.216	78.343
-34.325	78.403
-33.934	78.463
-33.643	80.524
-33.752	80.584
-33.661	80.644
-33.77	80.704
-33.979	78.764
-33.788	77.724
-33.897	76.984
-34.006	77.045
-34.115	76.405
-34.224	75.165
-34.333	74.925
-35.942	73.385
-36.051	73.445
-35.261	73.505
-35.37	72.465
-34.579	72.526
-34.688	72.586
-34.797	72.646
-34.906	72.706
-35.215	72.766
-35.324	72.826
-35.433	71.786
-35.842	71.847
-35.451	73.207
-35.56	73.667
