# Supplementary material for: Electrooculography-based continuous eye-writing recognition system for efficient assistive communication systems
Source: PLoS One. 2018 Feb 9;13(2):e0192684. doi: 10.1371/journal.pone.0192684 (PMC5806888; doi:10.1371/journal.pone.0192684)
Supplement: S1 Database — All the original isolated EOG data used in the experiments are contained in this database. (ZIP) [file pone.0192684.s001.zip › isolated/001/calibration/EOG_001_01_008.csv]

-0.35538	9.003
-1.3986	8.9736
-1.3418	8.9442
-1.285	10.115
-1.8282	10.085
-1.7715	10.056
-1.7147	10.027
-1.7579	9.9972
-1.6011	9.9678
-0.94433	10.738
-0.88755	10.709
-0.83077	10.68
-0.17399	10.65
0.1828	11.021
0.23958	10.991
0.29636	10.962
0.85314	10.932
1.3099	10.503
1.9667	10.874
2.9235	10.444
2.9803	10.415
3.0371	10.385
3.0938	10.356
3.9506	10.627
4.0074	10.597
3.2642	10.568
3.321	10.538
3.3778	9.409
3.4345	10.78
3.4913	9.9502
3.5481	9.9208
2.7049	9.8913
2.3617	8.1619
2.4184	8.1325
2.4752	7.6031
2.532	7.5737
2.9888	7.8443
3.5456	7.8149
3.6024	7.7855
2.6591	7.7561
2.5159	7.4267
2.7727	7.2972
4.7295	6.5678
4.7863	6.5384
6.2431	6.509
6.2998	4.1796
6.6566	3.6502
7.0134	1.8208
7.0702	1.7914
7.627	1.762
7.6837	0.53256
8.3405	0.50315
8.3973	0.47374
8.4541	0.44433
8.5109	1.0149
8.2677	0.98551
8.3244	0.9561
8.3812	0.026694
8.438	-0.0027158
8.4948	1.1679
8.5516	1.3385
9.0084	2.9091
9.0651	2.8796
8.8219	2.8502
9.1787	2.8208
9.6355	2.7914
10.192	3.962
10.249	3.9326
10.306	3.9032
11.163	7.3738
11.819	7.3444
11.876	7.315
11.933	7.2855
11.09	6.2561
11.147	7.2267
11.203	6.1973
12.16	6.1679
12.217	6.1385
12.474	5.2091
12.93	5.1797
12.987	5.1503
13.044	5.1209
13.401	5.0915
13.458	5.062
13.614	6.2326
13.571	6.2032
13.628	6.1738
13.385	6.1444
13.441	6.315
13.498	7.2856
12.755	7.2562
12.812	7.2268
13.669	8.0974
14.725	9.3679
15.982	9.3385
16.239	9.3091
16.296	9.2797
17.753	9.2503
18.909	9.8209
18.966	9.7915
19.423	9.7621
19.48	9.6327
19.736	9.6033
19.793	9.7738
20.25	9.7444
20.307	9.715
21.164	9.6856
22.12	9.9562
22.177	9.9268
21.934	9.8974
21.991	9.868
22.347	9.5386
22.704	9.8092
22.761	9.4797
22.818	9.4503
22.875	9.4209
22.631	8.9915
22.688	9.3621
22.445	8.9327
22.502	8.9033
21.959	8.8739
21.415	7.9445
21.472	8.8151
21.529	7.8857
21.586	7.8562
21.642	7.8268
21.699	7.7974
21.756	7.768
22.513	7.7386
22.77	7.7092
23.826	8.2798
24.583	7.6504
24.84	7.621
25.597	7.5916
25.253	7.5621
25.31	8.9327
25.367	9.0033
26.024	8.9739
26.081	8.9445
26.137	8.9151
26.394	11.486
26.451	11.456
26.508	11.427
26.565	11.397
26.621	8.768
26.678	11.339
26.735	11.309
26.792	11.28
26.848	11.25
26.805	8.621
26.262	10.592
25.319	10.562
25.376	10.533
24.932	10.503
24.989	6.374
25.246	6.3445
25.303	5.3151
25.359	5.2857
25.416	6.2563
25.473	6.2269
25.53	6.1975
25.587	6.1681
25.643	6.1387
26.6	7.8093
27.457	9.0799
27.514	9.0504
27.971	9.021
28.027	8.9916
28.484	8.9622
28.541	8.9328
28.998	8.9034
29.154	8.874
29.211	8.8446
29.268	9.3152
29.325	9.5858
29.382	9.5563
29.438	9.5269
29.295	9.4975
29.352	9.8681
29.409	9.8387
29.465	9.8093
29.522	9.7799
29.579	9.7505
29.636	10.621
29.393	10.292
29.449	10.262
29.806	10.233
30.163	10.203
30.52	11.474
32.477	11.445
32.533	11.415
34.19	11.886
34.247	11.856
34.704	12.027
35.26	11.998
35.317	11.968
35.674	11.939
36.131	11.909
36.788	11.88
37.444	11.851
37.901	11.821
37.958	11.792
38.015	11.762
38.171	11.733
38.228	11.703
38.185	11.674
38.242	11.745
37.799	11.715
37.855	11.686
37.912	11.656
37.369	11.627
37.426	11.698
37.483	11.568
37.539	11.539
37.596	11.509
37.453	11.48
37.41	11.451
37.166	11.421
37.223	11.392
37.08	11.362
37.137	11.333
37.194	11.403
37.65	11.374
37.707	11.345
37.764	11.315
37.821	11.186
38.277	11.256
38.034	11.127
38.091	11.098
38.548	11.068
38.605	10.239
38.661	10.209
38.718	9.48
38.775	9.4506
38.832	9.4212
38.889	9.5918
38.945	9.5624
39.002	9.5329
39.059	9.5035
39.116	11.574
39.072	9.8447
39.129	9.8153
38.986	9.7859
39.043	9.3565
39.1	9.3271
38.456	9.2977
38.513	9.2683
38.57	9.2388
37.727	9.2094
37.683	10.98
37.74	10.951
37.797	10.921
37.954	10.892
37.511	10.762
37.567	10.833
37.624	10.704
37.681	10.674
37.738	10.645
38.295	10.615
38.351	10.586
38.408	10.557
38.465	10.527
38.522	10.498
38.078	10.368
38.635	10.439
38.692	10.409
38.249	10.38
38.306	10.351
38.362	10.221
38.419	10.192
38.476	10.162
37.933	10.133
36.889	10.104
38.046	9.8742
38.103	9.8448
37.76	9.8154
37.817	9.786
38.273	9.7566
38.33	9.1271
38.387	9.0977
38.444	9.0683
38.101	8.9389
38.557	8.6095
39.014	7.9801
39.071	7.9507
39.528	7.9213
40.184	7.8919
41.541	8.4625
41.598	7.633
41.655	7.6036
41.712	7.5742
41.768	7.5448
42.725	8.3154
42.282	8.286
42.339	8.2566
42.995	8.2272
42.652	7.3978
42.709	8.1684
42.766	8.139
42.823	8.1095
43.379	8.0801
44.036	4.2507
44.793	4.9213
44.85	4.8919
44.907	4.8625
45.263	4.8331
45.42	1.7037
46.277	1.6743
46.334	1.6449
46.39	1.6154
46.447	3.086
48.004	3.0566
48.061	3.0272
48.118	2.9978
47.374	2.9684
48.231	4.339
48.288	4.3096
48.345	4.2802
48.501	4.2508
48.558	4.2213
49.615	5.0919
50.072	5.0625
50.129	5.0331
49.785	5.0037
50.542	4.0743
50.599	4.9449
49.956	4.9155
50.912	4.8861
51.569	4.8567
51.626	3.9272
51.983	4.7978
52.04	2.8684
52.096	2.839
52.153	2.8096
52.21	1.1802
52.267	1.1508
52.324	1.1214
52.08	1.092
52.137	1.0626
52.094	1.0332
51.551	1.0037
50.907	0.97433
50.964	0.94492
51.521	0.91551
51.378	1.3861
51.435	1.3567
51.491	1.3273
51.548	1.2979
51.305	2.0685
51.362	2.0391
51.418	2.0096
51.475	1.9802
51.032	1.9508
51.589	3.6214
51.646	3.592
51.702	3.5626
51.759	3.5332
51.816	3.0038
52.173	3.9744
52.23	3.945
52.586	3.9155
53.243	3.8861
53.3	3.8567
54.557	5.4273
54.913	5.3979
54.87	5.3685
54.927	5.3391
54.284	5.5097
55.041	6.8803
55.097	6.8509
54.654	6.8215
54.711	6.792
54.768	4.8626
54.824	4.9332
54.881	4.9038
