# Supplementary material for: Electrooculography-based continuous eye-writing recognition system for efficient assistive communication systems
Source: PLoS One. 2018 Feb 9;13(2):e0192684. doi: 10.1371/journal.pone.0192684 (PMC5806888; doi:10.1371/journal.pone.0192684)
Supplement: S1 Database — All the original isolated EOG data used in the experiments are contained in this database. (ZIP) [file pone.0192684.s001.zip › isolated/001/calibration/EOG_001_01_009.csv]

-56.955	-57.191
-56.717	-57.171
-56.779	-57.15
-56.441	-56.329
-56.502	-56.309
-56.564	-56.288
-56.226	-56.268
-56.287	-57.147
-56.049	-56.226
-54.911	-56.206
-54.972	-56.185
-55.034	-56.164
-56.296	-56.144
-56.358	-54.823
-56.419	-56.103
-56.581	-56.082
-56.643	-56.061
-56.704	-56.041
-56.766	-55.72
-56.828	-55.7
-57.689	-55.679
-58.751	-55.658
-59.313	-56.538
-59.875	-56.517
-61.436	-55.297
-63.298	-55.276
-65.46	-54.155
-65.921	-54.135
-65.983	-54.114
-66.045	-54.093
-66.106	-54.173
-66.168	-53.552
-66.23	-54.132
-66.292	-54.111
-65.053	-54.09
-65.115	-55.07
-64.377	-54.249
-63.938	-54.229
-63.7	-54.208
-63.562	-54.187
-63.623	-55.767
-63.685	-55.246
-63.747	-55.226
-64.209	-55.705
-64.27	-57.184
-64.332	-60.264
-63.794	-60.243
-63.855	-63.022
-63.917	-63.002
-63.979	-62.981
-64.64	-64.261
-64.702	-64.24
-64.764	-65.619
-64.826	-65.599
-64.887	-63.878
-64.949	-64.658
-65.011	-64.637
-63.672	-64.616
-64.934	-64.596
-63.696	-63.775
-61.957	-63.455
-61.419	-63.434
-61.481	-63.413
-61.543	-63.393
-60.904	-62.172
-60.966	-62.151
-60.428	-62.131
-60.489	-62.11
-61.151	-60.69
-60.813	-58.169
-60.874	-58.148
-60.936	-58.128
-61.698	-58.107
-62.76	-58.087
-62.821	-57.566
-63.983	-57.545
-64.045	-57.525
-65.306	-57.504
-65.068	-57.984
-65.13	-57.963
-65.991	-57.942
-66.053	-59.622
-66.115	-59.601
-66.977	-61.98
-67.038	-61.96
-67.1	-61.939
-67.662	-61.919
-67.723	-61.398
-67.785	-62.177
-68.447	-62.157
-68.508	-62.436
-69.47	-62.416
-69.132	-61.295
-70.094	-62.374
-70.155	-62.354
-71.217	-62.333
-71.279	-63.513
-71.34	-62.292
-71.902	-62.871
-71.964	-62.851
-72.725	-62.83
-73.287	-65.109
-73.149	-62.789
-73.411	-62.768
-73.472	-62.748
-73.534	-62.727
-73.096	-64.706
-72.457	-64.686
-72.519	-64.665
-71.281	-64.645
-71.342	-64.624
-71.404	-65.603
-71.466	-65.583
-71.528	-65.562
-71.589	-65.542
-70.651	-65.521
-70.713	-65.5
-70.674	-65.48
-69.236	-65.459
-69.298	-65.438
-68.259	-64.218
-68.121	-64.197
-67.983	-64.177
-67.045	-64.156
-66.006	-64.135
-65.368	-63.115
-64.93	-63.094
-64.591	-63.074
-64.653	-63.053
-64.715	-63.032
-64.776	-62.312
-64.838	-62.291
-64.3	-62.271
-64.362	-62.25
-64.423	-62.929
-63.985	-62.209
-64.047	-62.188
-64.108	-62.167
-64.17	-62.147
-64.732	-64.026
-64.793	-63.306
-64.855	-63.285
-64.917	-63.264
-64.179	-63.244
-65.04	-65.123
-65.102	-65.103
-65.964	-65.082
-66.025	-65.061
-66.087	-63.141
-66.149	-65.02
-65.01	-65
-65.072	-64.979
-66.334	-64.958
-66.396	-64.038
-66.457	-64.017
-66.519	-63.996
-66.581	-63.976
-67.142	-63.955
-67.204	-62.835
-68.166	-62.814
-68.227	-62.793
-69.989	-62.773
-70.251	-63.152
-70.413	-62.732
-71.874	-62.711
-71.936	-62.69
-71.998	-62.67
-72.959	-62.649
-73.021	-62.628
-73.083	-62.608
-73.144	-62.587
-73.206	-62.567
-73.268	-62.846
-72.43	-62.825
-72.491	-62.805
-72.553	-62.784
-71.415	-62.764
-71.476	-63.743
-70.938	-63.722
-70.7	-63.702
-70.761	-63.681
-70.523	-63.661
-70.185	-64.04
-69.847	-64.019
-69.908	-63.999
-69.97	-63.978
-69.632	-61.557
-69.393	-63.937
-69.455	-63.916
-69.517	-63.896
-69.578	-63.875
-69.34	-62.854
-69.402	-62.834
-68.464	-62.813
-68.525	-62.793
-67.887	-64.072
-67.549	-62.751
-67.61	-62.731
-67.672	-62.71
-68.134	-62.69
-68.795	-63.369
-69.357	-62.548
-69.619	-62.528
-69.781	-62.507
-69.842	-62.486
-69.904	-62.466
-69.966	-62.445
-70.827	-62.425
-71.489	-62.404
-71.551	-61.683
-71.612	-62.263
-71.674	-62.242
-72.336	-62.222
-73.698	-62.201
-72.759	-62.18
-73.821	-62.16
-73.883	-62.139
-73.944	-62.119
-75.006	-62.798
-74.368	-62.777
-74.429	-62.757
-74.491	-62.736
-74.553	-62.715
-75.215	-62.895
-74.676	-62.674
-75.338	-62.854
-75.4	-62.833
-75.461	-62.812
-75.523	-63.392
-75.385	-63.371
-75.146	-63.851
-75.208	-63.83
-74.37	-63.809
-73.632	-64.789
-73.593	-64.768
-73.655	-64.748
-73.717	-64.727
-73.778	-64.706
-73.84	-63.886
-73.502	-63.865
-73.563	-63.844
-73.625	-63.824
-72.987	-63.603
-71.949	-63.283
-72.01	-63.262
-72.072	-63.241
-72.734	-63.221
-72.195	-61.5
-72.257	-61.48
-72.319	-61.459
-72.38	-61.438
-73.442	-61.418
-72.504	-58.597
-73.766	-58.577
-75.027	-58.556
-75.089	-58.535
-76.151	-59.915
-75.212	-58.494
-75.274	-58.473
-75.836	-58.453
-75.897	-58.432
-75.959	-59.512
-76.021	-59.491
-76.683	-59.47
-76.744	-59.45
-77.906	-59.429
-77.968	-59.709
-78.029	-59.488
-76.991	-59.467
-77.953	-61.247
-77.114	-61.226
-78.076	-62.806
-78.538	-62.785
-78.6	-62.764
-78.861	-62.944
-78.923	-62.923
-78.985	-63.402
-79.946	-63.382
-80.008	-64.261
-80.87	-64.741
-80.931	-64.72
-81.893	-64.799
-82.155	-64.779
-82.217	-65.858
-82.278	-66.538
-82.34	-66.517
-81.702	-66.496
-81.763	-66.476
-82.125	-66.455
-82.187	-66.435
-82.248	-65.614
-82.31	-65.593
-82.372	-65.573
-81.934	-65.552
-80.595	-65.531
-79.557	-65.511
-78.919	-65.49
-78.98	-65.47
-78.142	-64.849
-78.204	-64.828
-77.465	-64.308
-77.527	-64.287
-76.789	-64.267
-76.851	-64.246
-76.912	-64.225
-75.874	-64.205
-75.936	-64.184
-75.997	-65.064
-76.059	-64.143
-77.621	-64.322
-77.682	-64.302
-78.144	-64.281
-78.606	-65.46
-78.668	-64.24
-79.629	-65.419
-79.691	-65.399
-79.953	-65.378
-79.014	-65.957
-79.076	-65.937
-79.138	-66.416
-79.199	-66.396
-78.361	-66.875
-78.423	-66.854
-78.285	-65.834
-78.346	-65.813
-78.408	-65.793
-78.47	-65.772
-78.531	-67.151
-78.293	-67.131
-78.355	-67.11
-78.416	-67.089
-78.478	-65.669
-77.74	-65.348
-77.102	-65.328
-77.163	-65.307
-77.325	-65.286
-77.387	-65.266
-78.048	-65.245
-78.11	-65.225
-78.172	-65.204
-77.533	-65.183
-77.395	-64.463
-77.457	-63.042
-77.519	-63.021
-77.58	-63.001
-77.842	-64.18
-77.704	-62.96
-77.865	-62.939
-79.527	-62.918
-79.589	-62.898
-79.95	-63.377
-78.612	-62.557
-80.174	-62.536
-80.236	-62.515
-79.997	-62.495
-80.059	-63.674
-78.721	-62.454
-78.182	-62.433
-78.244	-62.412
-78.306	-62.392
-78.667	-63.571
-78.729	-63.55
-78.791	-64.13
-78.853	-64.109
-78.014	-64.089
-77.476	-65.868
-77.338	-65.847
-76.999	-65.827
-75.961	-68.306
-75.323	-68.286
-75.384	-69.365
-75.446	-69.344
-75.508	-69.324
-75.87	-69.303
-75.931	-68.283
