# Supplementary material for: Electrooculography-based continuous eye-writing recognition system for efficient assistive communication systems
Source: PLoS One. 2018 Feb 9;13(2):e0192684. doi: 10.1371/journal.pone.0192684 (PMC5806888; doi:10.1371/journal.pone.0192684)
Supplement: S1 Database — All the original isolated EOG data used in the experiments are contained in this database. (ZIP) [file pone.0192684.s001.zip › isolated/001/isolated_strokes/EOG_001_01_001.csv]

-5.7032	0.47769
-5.8955	0.60965
-5.8878	0.44162
-6.08	0.57358
-6.1723	0.70555
-6.2646	0.83751
-6.2568	0.96947
-6.1491	1.1014
-6.4414	1.2334
-6.5336	0.96536
-6.4259	0.79733
-6.5182	0.72929
-6.6104	0.86126
-6.6027	0.49322
-6.695	-0.27482
-6.2872	-0.14285
-6.6795	-0.51089
-6.3718	-0.37892
-5.164	-0.74696
-3.8563	-0.615
-3.5486	-0.88303
-3.2408	-0.75107
-1.7331	-0.6191
-1.0254	-0.08714
-0.51762	-0.35518
-0.30989	0.17679
-0.20215	0.30875
-0.09442	0.040716
-0.18669	0.57268
-0.27895	0.20464
0.52878	0.83661
0.93651	0.96857
0.84425	1.1005
0.75198	1.0325
1.0597	1.1645
1.1674	1.2964
1.5752	1.0284
1.4829	1.1604
1.3906	1.2923
2.0984	0.12428
2.5061	0.25625
2.4138	0.38821
1.8216	-0.27983
2.2293	-1.1479
2.1371	-1.0159
2.0448	-1.3839
2.2525	-1.752
2.5603	-2.42
2.868	-2.288
3.0757	-2.1561
3.1835	-2.0241
3.1912	-2.0921
3.0989	-1.9602
3.0067	-1.8282
2.9144	-2.0963
2.8221	-2.3643
2.7299	-2.6323
2.6376	-2.5004
2.5453	-1.9684
2.3531	-1.8364
2.3608	-1.7045
1.8685	-2.1725
2.1763	-2.3405
1.684	-2.2086
2.1917	-1.7766
2.0995	-1.6447
2.0072	-1.1127
1.9149	-1.3807
1.9227	-1.2488
1.2304	-1.4168
0.73812	-1.2848
0.64586	-1.0529
0.55359	-0.92091
1.0613	-0.58894
0.96906	-0.25698
0.27679	-0.025015
0.18452	0.20695
0.092257	0.33891
0.59999	0.47088
0.50772	0.60284
0.41546	0.7348
0.62319	1.2668
0.53092	1.3987
2.1387	2.1307
0.44639	1.6627
0.35413	2.3946
0.26186	3.1266
1.5696	3.7586
1.4773	3.3905
1.3851	3.5225
1.2928	3.6544
1.3005	3.7864
-0.29174	3.9184
1.116	4.0503
2.5237	4.1823
3.1315	3.7143
3.6392	4.0462
3.5469	3.0782
2.9547	2.6102
2.8624	2.3421
2.1701	1.3741
1.8779	1.506
1.7856	1.938
1.6933	1.47
1.8011	1.6019
1.7088	1.7339
1.4165	1.8659
0.22426	0.39783
0.132	0.52979
1.3397	0.66176
1.2475	0.79372
1.3552	0.92569
1.3629	1.0577
1.1707	-0.11039
1.0784	-0.37842
0.48613	-0.34646
0.39386	-0.91449
0.8016	-1.7825
0.80933	-1.6506
1.6171	-1.5186
1.5248	-1.3866
2.2325	-1.2547
2.2403	-1.4227
2.148	-1.2907
2.0557	-1.1588
2.0635	-1.3268
2.1712	-1.1949
2.2789	-1.4629
2.0867	-1.4309
2.0944	-1.299
2.7021	-1.367
2.3099	-1.035
2.8176	-1.1031
3.5253	-1.3711
4.5331	-1.6391
4.7408	-1.5072
4.2485	-1.3752
4.1563	-0.64325
4.464	-0.51129
4.3717	-0.77932
4.2795	-0.64736
3.7872	-0.81539
3.6949	-0.38343
3.4027	-0.55147
3.3104	-0.4195
2.7181	-0.88754
2.1259	-1.0556
1.4336	-1.1236
1.3413	-0.39165
0.24907	-0.25968
-0.74319	-0.12772
-1.1355	-0.59576
-1.2277	0.13621
-1.32	-0.33183
-1.4123	-0.19986
-1.6045	-0.0679
-1.6968	-0.035936
-1.5891	0.096028
-1.6813	0.027992
-1.6736	-0.34004
-1.7659	-0.90808
-1.8581	-1.1761
-1.6504	-1.0442
-0.84266	-0.91219
-1.6349	-0.98022
-1.0272	-0.84826
-0.71946	-0.9163
-0.41172	-0.58433
-0.20399	-0.65237
-0.096258	-0.8204
0.011476	-0.68844
0.01921	-0.95648
0.12694	-0.82451
0.034677	-1.8925
-0.05759	-1.7606
-0.049856	-2.1286
0.45788	-3.3967
1.2656	-3.2647
1.1733	-3.3327
1.7811	-3.2008
2.2888	-2.8688
2.1965	-2.6368
2.1043	-2.5049
2.212	-1.3729
2.5197	-1.2409
2.4275	-1.109
2.3352	0.022982
2.8429	0.15495
2.7507	0.28691
2.6584	0.81887
3.0661	0.95084
2.9739	1.0828
2.3816	1.2148
2.2893	1.3467
1.5971	2.0787
1.1048	2.4107
0.51255	2.5426
0.42028	2.6746
-0.37198	2.8065
-0.46425	3.3385
-0.65652	3.6705
-1.3488	3.8024
-2.2411	3.7344
-3.7333	3.7664
-4.6256	3.8983
-4.7179	3.6303
-4.8101	3.1623
-4.9024	2.5942
-4.9946	2.2262
-4.8869	1.4582
-4.9792	1.5901
-5.0714	1.7221
-5.1637	0.65404
-4.556	0.78601
-4.6482	-0.38203
-4.7405	-0.95006
-4.4328	-1.0181
-4.525	-0.98614
-4.0173	-0.75417
-4.1096	-0.72221
-4.2018	-0.59024
-3.5941	-0.35828
-2.9864	-0.42632
-2.5786	-0.29435
-2.6709	-0.16239
-2.7632	-0.23042
-2.8554	-0.09846
-2.9477	-0.2665
-2.84	-0.034532
-2.9322	-0.70257
-3.0245	-0.8706
-2.9168	-0.73864
-1.909	-0.60668
-0.80131	-0.47471
-0.89358	-0.34275
-0.98584	-0.21078
-0.77811	-0.07882
-0.67038	0.053143
-0.76264	-0.014893
-0.85491	0.11707
-0.64718	0.14904
-0.43944	-0.219
-0.031709	-0.087037
1.176	0.044927
1.0838	0.17689
2.0915	-0.49115
2.3992	-0.85918
2.307	-0.72722
2.2147	-1.1953
2.2224	-1.5633
2.2302	-1.4313
2.6379	-1.4994
2.5456	-1.9674
2.4534	-1.8354
1.8611	-1.7035
1.6688	-1.8715
1.4766	-2.0395
1.3843	-2.4076
1.092	-2.2756
0.99976	-2.4436
0.90749	-2.7117
0.81523	-2.5797
0.72296	-2.4478
0.6307	-2.3158
0.53843	-1.9838
0.046162	-1.6519
-0.046104	-1.2199
-0.038371	-1.0879
-0.13064	-0.95597
-0.4229	-0.52401
-0.51517	-0.69205
-0.60744	-0.56008
-0.4997	-0.52812
-0.59197	-0.79615
-0.18424	-0.66419
0.5235	-0.53223
1.4312	-0.20026
1.339	-0.068299
1.2467	-0.13633
1.1544	-0.004371
0.062165	0.12759
-0.030101	0.25956
-0.52237	0.39152
-1.1146	0.72348
-1.2069	0.75545
-1.2992	0.48741
-2.0914	0.31938
-2.8837	-0.44866
-3.976	-1.2167
-4.8682	-1.0847
-5.1605	-0.75277
-5.2528	-0.8208
-5.345	-0.68884
-5.4373	-0.35688
-5.5296	-0.22491
-5.6218	0.20705
-5.7141	0.33902
-5.7064	1.171
-5.6986	1.9029
-5.2909	2.3349
-5.3832	2.9669
-5.4754	3.0988
-4.9677	3.3308
-4.06	3.4628
-3.3522	3.9947
-3.0445	5.1267
-0.83676	6.1587
1.771	7.6906
2.9787	8.9226
4.4864	12.155
6.2942	15.687
8.6019	23.418
12.01	37.55
15.117	54.682
16.525	72.714
17.233	89.046
17.841	104.08
19.548	115.31
19.456	127.84
19.364	140.77
19.272	149.71
19.179	157.24
20.387	166.37
20.295	175.8
18.902	183.43
18.81	187.97
18.718	191.8
18.226	195.13
16.333	198.86
15.941	203.59
15.049	206.43
13.757	208.86
12.564	210.79
11.672	212.22
11.28	214.55
9.8875	216.59
6.8952	217.02
6.003	217.45
5.1107	217.58
4.0184	218.31
1.7262	218.85
0.23391	218.98
0.14164	219.11
-0.050622	219.24
-0.44289	219.47
-1.3352	219.91
-2.2274	220.04
-2.3197	220.57
-2.412	220.7
-2.5042	220.83
-2.5965	220.57
-3.0888	220.7
-3.181	220.23
-3.2733	220.36
-3.3656	219.59
-2.6578	218.52
-1.2501	217.56
-1.3424	216.09
-0.43462	200.82
0.073115	177.95
0.88085	154.58
2.4886	124.52
3.2963	93.449
6.704	63.481
8.5118	33.813
9.1195	4.4445
10.227	-17.624
12.535	-34.992
15.843	-51.56
17.75	-67.128
20.358	-81.396
23.166	-93.564
28.574	-102.43
34.281	-112.4
36.589	-121.97
39.597	-129.34
43.605	-138.4
44.412	-145.27
44.92	-149.84
44.828	-154.71
44.736	-158.68
44.643	-160.34
45.551	-162.41
45.459	-163.78
45.366	-165.75
45.274	-168.12
45.182	-169.78
44.69	-171.95
43.597	-172.92
41.905	-173.09
40.613	-173.26
38.621	-173.72
36.228	-175.19
35.036	-176.46
34.444	-176.73
33.452	-176.6
30.159	-176.46
26.967	-176.33
21.075	-176.2
15.782	-176.07
15.59	-175.94
14.898	-176.2
13.006	-176.27
11.313	-176.14
10.221	-176.01
8.6289	-175.88
6.2366	-175.54
4.4443	-177.01
4.0521	-175.98
2.4598	-173.55
0.76753	-173.42
0.67526	-173.29
-0.41701	-173.15
-1.7093	-173.02
-2.6015	-172.89
-2.6938	-172.76
-2.7861	-172.63
-2.8783	-172.49
-2.9706	-172.36
-3.0629	-172.43
-3.1551	-172.8
-3.2474	-172.17
-3.7397	-172.03
-3.9319	-172.4
-4.0242	-172.57
-4.1165	-172.64
-6.1087	-172.51
-8.201	-172.37
-8.2933	-172.54
-8.3855	-173.31
-7.0778	-173.78
-7.1701	-173.65
-7.7623	-173.71
-7.8546	-173.58
-7.0469	-173.45
-7.6391	-173.62
-7.7314	-173.49
-7.3237	-173.55
-7.4159	-173.62
-7.2082	-173.29
-7.6005	-173.96
-7.6927	-174.53
-7.785	-174.39
-7.8773	-174.26
-7.7695	-174.13
-7.8618	-174.1
-7.9541	-174.07
-8.0463	-173.93
-8.3386	-174
-8.2309	-174.17
-8.5231	-174.34
-9.1154	-174.41
-9.9077	-174.57
-10.3	-174.54
-10.392	-174.41
-10.684	-174.28
-11.177	-174.25
-12.169	-174.61
-13.361	-174.88
-14.554	-174.75
-15.546	-174.62
-17.038	-174.09
-18.43	-173.95
-18.523	-173.92
-18.615	-173.79
-19.107	-173.36
-19.199	-172.93
-19.292	-172.7
-20.184	-172.56
-20.276	-172.43
-20.368	-172.3
-20.461	-172.17
-21.453	-171.84
-21.545	-171.5
-21.638	-171.37
-21.23	-171.14
-20.522	-170.91
-19.814	-170.68
-19.907	-170.54
-19.799	-170.41
-19.891	-170.28
-19.983	-170.25
-20.376	-170.12
-21.368	-169.98
-21.86	-169.95
-21.552	-169.92
-22.045	-169.79
-22.137	-169.66
-22.229	-169.72
-22.322	-169.79
-22.114	-169.66
-22.206	-169.53
-21.998	-169.4
-22.091	-169.56
-21.983	-169.53
-22.075	-169.4
-22.367	-169.37
-22.46	-169.24
-22.552	-169.3
-22.644	-169.57
-22.536	-169.44
-22.329	-169.71
-22.221	-169.58
-22.213	-169.04
-22.006	-168.91
-22.098	-168.38
-22.19	-168.25
-21.282	-168.12
-21.275	-167.98
-20.167	-167.85
-19.659	-167.72
-19.751	-167.89
-19.644	-167.86
-19.736	-167.62
-19.828	-167.59
-19.52	-167.46
-19.013	-167.53
-19.705	-167.4
-19.597	-167.06
-19.89	-166.93
-19.982	-167.1
-20.474	-166.97
-20.566	-166.94
-20.859	-166.91
-20.951	-166.87
-20.443	-166.84
-20.535	-167.21
-21.228	-167.08
-21.32	-166.95
-21.912	-167.21
-22.004	-166.68
-21.597	-166.55
-21.989	-166.42
-21.481	-166.29
-21.074	-166.15
-21.166	-166.02
-21.758	-165.89
-21.35	-166.66
-21.343	-167.33
-21.135	-167.69
-20.227	-167.06
-18.719	-167.43
-18.812	-167.9
-18.904	-167.77
-18.996	-167.73
-20.088	-169.8
-20.181	-170.97
-20.273	-171.14
-19.365	-171.01
-19.458	-170.87
-19.55	-170.94
-19.342	-170.81
-18.534	-170.68
-17.027	-170.55
-16.919	-170.41
-17.011	-170.28
-14.403	-170.15
-14.496	-170.12
-14.588	-169.99
-14.68	-169.85
-14.772	-169.72
-14.865	-169.39
-14.957	-169.26
-14.049	-169.13
-14.142	-168.99
-14.234	-168.86
-14.326	-167.83
-14.418	-167.7
-14.511	-167.57
-14.603	-167.43
-14.695	-166.4
-17.087	-165.77
-18.98	-165.14
-19.272	-165.01
-19.364	-165.28
-19.456	-165.64
-19.549	-165.01
-19.841	-164.88
-19.933	-164.75
-20.226	-164.62
-20.318	-165.38
-20.41	-165.25
-21.302	-165.82
-21.395	-165.69
-21.487	-164.86
-21.579	-164.72
-20.871	-164.59
-20.764	-164.46
-20.456	-165.03
-20.148	-164.2
-19.64	-164.76
-18.633	-164.63
-18.725	-164.9
-18.117	-164.77
-18.01	-164.64
-18.102	-164.5
-18.194	-164.67
-18.286	-164.54
-18.379	-164.41
-18.471	-163.98
-18.563	-163.84
-18.655	-164.01
-18.748	-163.88
-18.44	-164.25
-17.832	-164.12
-17.924	-163.98
-18.017	-163.85
-18.109	-163.62
-18.201	-163.49
-18.294	-163.36
-20.086	-163.22
-22.778	-163.49
-20.27	-163.36
-20.363	-163.43
-20.455	-163.3
-23.347	-163.36
-23.939	-163.23
-23.432	-163.7
-23.524	-163.57
-22.016	-164.54
-19.808	-164.4
-22.201	-164.27
-19.993	-165.04
-21.085	-164.91
-21.177	-165.28
-20.97	-165.64
-21.362	-166.11
-21.454	-165.98
-21.547	-166.35
-21.639	-166.22
-21.731	-166.49
-21.823	-166.85
-21.916	-166.72
-22.308	-167.09
-22.4	-166.96
-22.492	-166.33
-22.585	-165.69
-22.377	-165.16
-22.769	-164.83
-23.261	-164.7
-24.454	-164.57
-24.546	-163.93
-25.538	-163.2
-26.131	-163.07
-26.723	-163.54
-27.115	-163.41
-27.607	-163.27
-27.7	-163.54
-28.392	-163.41
-28.884	-164.08
-28.976	-163.95
-29.169	-163.81
-29.261	-164.48
-29.553	-164.35
-30.545	-164.82
-31.538	-165.19
-31.83	-165.05
-31.922	-164.92
-32.015	-164.89
-32.107	-164.66
-32.199	-164.53
-33.091	-164.49
-33.084	-164.56
-33.376	-164.43
-33.468	-164.3
-33.56	-164.17
-33.353	-164.23
-33.445	-164.4
-33.037	-164.37
-32.129	-164.44
-31.322	-164.11
-30.414	-163.87
-30.506	-163.84
-28.899	-163.71
-28.791	-163.78
-28.183	-164.05
-28.275	-164.21
-29.068	-164.08
-29.96	-163.85
-30.052	-163.82
-30.644	-163.69
-30.737	-163.45
-30.829	-163.32
-30.921	-163.29
-31.013	-163.26
-31.106	-163.33
-31.198	-163.2
-32.19	-163.06
-32.383	-162.93
-33.575	-162.8
-33.667	-162.67
-34.659	-162.64
-34.752	-162.9
-35.644	-162.97
-36.136	-162.84
-36.228	-162.71
-36.321	-162.58
-36.613	-162.84
-36.705	-162.71
-37.097	-162.98
-36.89	-163.45
-36.382	-163.42
-36.374	-163.68
-37.167	-163.85
-37.659	-164.32
-37.751	-164.29
-37.443	-163.96
-36.836	-164.02
-36.928	-163.89
-37.02	-163.76
-37.612	-163.93
-37.705	-164.1
-38.197	-163.96
-38.289	-163.83
-38.381	-163.5
-39.074	-163.07
-38.566	-162.84
-38.958	-162.8
-39.051	-162.97
-39.143	-162.84
-40.035	-162.71
-40.427	-162.58
-40.82	-162.24
-40.912	-162.11
-41.004	-161.78
-41.096	-161.85
-41.189	-161.72
-41.281	-161.58
-41.073	-161.45
-40.165	-161.52
-39.858	-161.29
-38.45	-161.16
-38.542	-161.02
-38.635	-161.09
-38.727	-161.76
-37.319	-162.43
-37.411	-162.3
-36.504	-162.16
-37.296	-162.23
-37.388	-162.1
-37.48	-161.97
-36.873	-162.24
-36.965	-162.71
-36.957	-163.17
-37.049	-163.04
-36.442	-162.91
-36.534	-162.78
-36.626	-162.65
-36.719	-163.21
-37.511	-163.08
-38.403	-162.95
-38.495	-163.12
-38.588	-163.29
-39.48	-163.55
-38.772	-163.62
-39.664	-163.79
-40.657	-164.16
-41.349	-164.03
-41.441	-163.39
-41.533	-163.26
-41.826	-163.13
-42.018	-162.7
-42.31	-162.57
-42.603	-162.43
-42.495	-162.3
-42.787	-162.57
-42.879	-162.64
-42.972	-162.51
-43.064	-162.77
-43.156	-162.64
-43.248	-162.91
-44.141	-163.18
-45.433	-163.75
-46.725	-164.61
-46.817	-164.48
-46.91	-164.35
-47.102	-164.82
-46.894	-164.69
-47.587	-164.55
-47.679	-164.42
-48.271	-164.29
-47.863	-164.16
-47.456	-164.03
-47.548	-163.89
-47.64	-163.76
-47.732	-164.03
-47.825	-164.4
-47.917	-164.37
-48.009	-163.93
-48.101	-164.1
-48.194	-163.97
-48.286	-163.84
-48.378	-163.41
-48.471	-163.27
-48.563	-163.44
-48.655	-163.31
-48.947	-162.88
-48.84	-162.75
-48.632	-162.92
-49.024	-162.78
-49.116	-162.35
-49.209	-162.52
-49.301	-162.39
-49.393	-162.16
-49.785	-162.22
-49.878	-161.89
-50.47	-161.76
-51.262	-161.83
-51.855	-161.9
-52.347	-161.56
-52.439	-161.63
-52.531	-162
-52.624	-162.37
-52.716	-162.24
-52.808	-162.5
-52.7	-162.37
-52.993	-163.34
-53.085	-163.91
-53.177	-164.48
-53.269	-164.74
-53.262	-164.91
-53.354	-165.18
-53.446	-165.05
-53.139	-165.32
-53.231	-166.38
-52.923	-167.55
-52.515	-167.42
-51.308	-167.29
-50.5	-167.46
-50.092	-167.32
-50.184	-167.19
-50.277	-167.36
-50.069	-167.63
-49.961	-167.5
-50.053	-167.36
-49.546	-167.23
-49.138	-167.1
-49.73	-166.97
-49.823	-166.44
-49.915	-166.1
-50.007	-165.37
-50.699	-165.24
-51.292	-165.41
-50.884	-165.78
-50.976	-165.14
-51.068	-164.41
-50.661	-163.48
-51.253	-164.15
-51.245	-163.22
-52.137	-163.88
-51.73	-163.75
-51.822	-162.82
-52.614	-162.29
-53.407	-161.96
-53.999	-162.03
-54.491	-161.89
-54.783	-161.76
-55.676	-161.63
-55.768	-162.2
-56.16	-162.07
-57.252	-163.03
-57.345	-161.8
-58.437	-160.77
-58.529	-160.04
-60.621	-159.91
-60.714	-160.27
-61.906	-160.14
-62.098	-159.91
-62.191	-159.78
-62.583	-159.65
-63.675	-159.61
-63.967	-159.78
-64.06	-159.65
-64.152	-159.52
-64.244	-159.09
-64.336	-158.85
-64.029	-158.72
-64.521	-158.59
-64.213	-158.06
-64.305	-157.93
-64.398	-157.29
-64.49	-157.16
-66.182	-157.03
-68.075	-156.9
-68.367	-156.47
-68.459	-156.33
-68.751	-156
-68.844	-155.77
-68.936	-155.44
-69.028	-155.11
-69.82	-154.67
-70.213	-153.94
-71.405	-153.81
-72.697	-152.88
-72.989	-152.25
-73.282	-151.61
-73.374	-151.48
-73.566	-150.75
-73.959	-149.82
-74.551	-148.79
-75.043	-147.95
-75.135	-147.22
-75.228	-147.09
-75.52	-146.96
-76.312	-146.33
-77.404	-145.79
-78.197	-144.56
-78.989	-143.63
-79.681	-143.3
-80.573	-143.07
-81.266	-142.74
-81.658	-141.5
-81.95	-140.27
-82.543	-139.84
-84.635	-139.31
-86.827	-139.18
-87.719	-139.04
-88.112	-138.61
-88.404	-138.48
-88.496	-138.15
-88.688	-137.72
-89.881	-137.28
-91.373	-136.55
-91.865	-135.82
-91.957	-134.69
-91.85	-133.76
-91.942	-133.62
-92.034	-133.19
-92.527	-133.06
-92.619	-132.53
-92.311	-131.8
-92.503	-130.76
-93.196	-130.23
-94.088	-130.1
-93.38	-129.87
-93.472	-129.74
-94.365	-129.6
-94.157	-129.47
-95.049	-128.94
-95.141	-128.81
-95.234	-128.68
-94.626	-128.54
-94.618	-128.41
-94.71	-128.28
-94.803	-128.15
-94.995	-127.32
-95.787	-126.88
-95.18	-126.75
-96.372	-126.52
-97.864	-126.49
-98.456	-126.36
-98.849	-126.42
-98.641	-126.29
-98.733	-126.16
-99.125	-126.13
-99.218	-126
-99.31	-125.76
-99.402	-125.63
-99.194	-125.3
-99.587	-125.07
-99.679	-124.64
-100.37	-124.5
-100.46	-123.87
-100.56	-123.74
-101.25	-123.61
-101.84	-122.78
-102.33	-122.65
-102.52	-121.91
-102.82	-121.08
-103.71	-120.75
-104.8	-120.32
-104.89	-119.69
-105.59	-119.55
-105.68	-118.42
-105.77	-118.29
-105.76	-117.56
-105.96	-118.03
-106.05	-117.89
-106.34	-118.06
-106.43	-117.93
-106.52	-117.2
-106.62	-116.17
-106.71	-116.03
-106.8	-115.4
-106.89	-114.97
-106.99	-114.34
-107.28	-114.21
-107.77	-114.07
-107.86	-113.64
-107.55	-113.61
-107.75	-113.38
-108.14	-113.25
-108.63	-113.11
-109.12	-112.98
-109.42	-112.85
-109.51	-112.72
-109.4	-112.59
-109.69	-112.45
-109.79	-112.32
-109.88	-112.19
-109.97	-112.06
-109.86	-111.93
-109.95	-111.79
-109.65	-111.66
-109.74	-111.53
-109.33	-111.4
-109.42	-111.07
-109.42	-110.13
-109.51	-109.3
-109.7	-109.17
-109.69	-109.04
-109.78	-109.21
-109.88	-109.07
-109.97	-108.94
-110.06	-108.81
-110.45	-108.68
-110.95	-108.35
-111.04	-108.21
-111.33	-108.38
-111.52	-108.25
-111.62	-108.72
-112.41	-108.59
-114.1	-108.46
-114.19	-109.02
-115.98	-108.89
-116.08	-108.96
-114.47	-109.03
-114.56	-109.4
-114.65	-109.26
-116.45	-109.13
-117.14	-109.8
-116.63	-109.67
-116.82	-109.54
-115.31	-109.4
-115.41	-109.77
-115.5	-110.84
-114.69	-110.71
-114.38	-109.98
-114.48	-109.84
-114.57	-110.81
-114.66	-110.68
-114.75	-110.55
-113.84	-110.42
-113.94	-110.28
-114.03	-109.05
-114.72	-108.02
-114.81	-107.19
-115.21	-107.06
-115.8	-107.62
-115.89	-107.49
-115.48	-106.86
-115.58	-106.73
-115.07	-106.6
-114.56	-106.96
-114.45	-107.03
-114.54	-106.2
-114.34	-106.07
-114.43	-105.94
-114.62	-106.1
-114.61	-105.97
-114.71	-105.84
-114.8	-105.71
-114.99	-105.58
-114.78	-106.04
-114.67	-106.61
-114.67	-107.38
-114.66	-108.55
-114.05	-109.22
-114.14	-109.08
-113.34	-108.95
-114.33	-109.32
-114.82	-109.19
-114.91	-109.86
-115.01	-110.23
-114.4	-109.59
-114.49	-109.96
-114.58	-109.83
-114.67	-109.7
-114.77	-109.07
-115.06	-108.53
-115.75	-107.5
-115.84	-107.37
-115.94	-108.14
-116.73	-108.01
-116.82	-108.67
-118.01	-108.54
-118.1	-108.61
-118.2	-108.48
-117.79	-108.45
-117.88	-108.21
-117.97	-108.08
-118.57	-108.05
-119.06	-107.92
-119.75	-107.79
-120.04	-107.65
-120.14	-107.42
-120.43	-107.39
-120.52	-107.96
-120.71	-108.63
-120.8	-108.79
-120.9	-109.16
-120.99	-109.43
-121.08	-109.3
-121.17	-109.27
-121.27	-109.33
-121.36	-109.5
-121.45	-109.37
-121.54	-109.24
-121.63	-109.21
-121.73	-109.07
-121.62	-108.94
-121.71	-109.11
-121.2	-109.48
-120.7	-109.35
-120.29	-109.21
-119.88	-109.08
-119.37	-108.95
-118.26	-108.32
-118.36	-108.69
-117.65	-108.55
-117.74	-107.92
-117.83	-107.79
-117.43	-107.66
-117.52	-107.53
-117.61	-106.49
-117.7	-105.86
-117.8	-105.63
-117.89	-106.1
-117.48	-105.97
-117.57	-106.54
-117.46	-105.9
-117.56	-105.77
-117.65	-105.64
-116.54	-105.51
-117.43	-105.88
-117.03	-105.74
-117.12	-105.61
-117.21	-105.58
-117.3	-105.45
-116.59	-105.52
-115.79	-106.18
-115.38	-106.85
-115.47	-107.42
-115.56	-107.29
-115.46	-107.76
-115.05	-107.62
-115.14	-108.09
-115.23	-108.16
-115.33	-108.33
-115.82	-108.6
-115.91	-108.66
-116	-108.93
-116.09	-109.5
-116.39	-110.07
-116.28	-110.24
-116.37	-110.1
-116.46	-110.07
-116.76	-109.94
-116.85	-109.81
-117.24	-109.68
-117.33	-109.54
-118.22	-109.61
-117.52	-109.78
-117.61	-109.35
-118.5	-109.52
-118.59	-109.68
-118.29	-109.25
-118.38	-109.12
-118.77	-108.69
-117.56	-108.56
-117.65	-108.42
-119.05	-107.99
-119.54	-107.86
-119.63	-108.03
-119.72	-107.9
-119.22	-108.86
-119.31	-108.73
-119.4	-109.4
-119.09	-109.87
-119.19	-110.44
-119.28	-110.7
-118.57	-110.17
-118.66	-110.04
-118.15	-109.91
-118.25	-109.78
-118.34	-109.95
-118.83	-109.81
-118.92	-109.98
-118.62	-110.15
-119.11	-110.62
-119.2	-110.89
-118.69	-111.15
-118.58	-111.32
-118.08	-111.59
-118.17	-112.66
-118.26	-113.53
-118.15	-112.39
-118.25	-113.06
-118.34	-112.93
-118.43	-112.8
-118.52	-112.87
-118.42	-112.73
-118.51	-112.9
-118.4	-113.17
-118.29	-113.14
-117.98	-113.01
-117.58	-112.87
-117.67	-112.74
-117.46	-112.61
-117.55	-112.58
-117.65	-112.75
-117.34	-112.51
-116.83	-112.38
-115.72	-112.25
-115.81	-112.12
-116.01	-112.29
-114.6	-112.25
-114.69	-112.52
-114.78	-112.89
-114.18	-113.46
-114.27	-113.93
-114.36	-113.79
-114.35	-113.86
-113.95	-113.93
-113.24	-113.8
-113.33	-114.17
-113.42	-114.03
-113.51	-114.1
-113.21	-113.77
-113.1	-113.14
-113.19	-113.51
-113.18	-113.67
-113.38	-113.64
-113.67	-113.71
-113.76	-113.58
-113.85	-113.45
-113.94	-113.31
-113.84	-113.18
-113.93	-113.15
-113.22	-112.92
-113.31	-112.89
-113.41	-112.76
-113.5	-112.62
-114.39	-112.49
-114.48	-112.36
-113.77	-112.23
-113.07	-112.1
-113.16	-110.76
-112.85	-111.03
-112.94	-110.9
