# Supplementary material for: Electrooculography-based continuous eye-writing recognition system for efficient assistive communication systems
Source: PLoS One. 2018 Feb 9;13(2):e0192684. doi: 10.1371/journal.pone.0192684 (PMC5806888; doi:10.1371/journal.pone.0192684)
Supplement: S1 Database — All the original isolated EOG data used in the experiments are contained in this database. (ZIP) [file pone.0192684.s001.zip › isolated/001/isolated_strokes/EOG_001_01_002.csv]

10.287	-10.804
4.7215	-9.7809
3.3557	-8.4577
2.2899	-7.6345
1.924	-7.2113
1.3582	-6.8881
0.49235	-6.7649
0.42652	-6.6417
-0.23932	-6.5185
-0.40515	-6.3953
-0.47099	-6.272
-1.0368	-6.0488
-1.6027	-5.2256
-2.3685	-3.4024
-2.8343	-3.0792
-2.9002	-4.156
-2.966	-4.0328
-3.0318	-3.9096
-3.0977	-3.7864
-3.1635	-2.4632
-2.6293	-2.34
-2.6952	-3.4168
-2.761	-2.6936
-3.4269	-2.5703
-3.4927	-3.0471
-2.4585	-4.5239
-2.5244	-2.8007
-2.5902	-2.3775
-1.356	-1.8543
-0.92187	-1.4311
-0.98771	-1.3079
-1.0535	-0.68469
-0.81938	-0.56148
0.014784	-0.43827
0.74895	0.48493
1.3831	0.60814
1.5173	1.4313
1.4514	1.5546
1.3856	0.27776
0.71977	0.40097
0.45393	0.52418
0.3881	2.2474
0.22226	2.3706
0.25643	0.8938
0.19059	1.817
0.12475	1.9402
0.058918	3.2634
-0.0069181	3.3866
-0.072754	1.9098
-0.13859	2.833
-0.20443	2.1563
-0.27026	2.0795
-0.3361	1.1027
-0.40193	0.42587
-0.86777	0.54908
-1.3336	0.67229
-1.3994	0.49549
-1.4653	0.9187
-1.3311	1.8419
-1.3969	1.9651
-1.6628	2.0883
-1.5286	1.4115
-1.5945	2.3347
-1.6603	2.4579
-1.7261	2.5812
-1.792	2.7044
-1.3578	2.8276
-1.4236	2.9508
-1.4895	2.774
-1.5553	2.0972
-2.1211	2.2204
-1.687	2.3436
-1.0528	2.4668
-1.1187	2.59
-0.58449	2.7132
0.34968	2.3364
1.2838	2.4596
1.718	1.7828
2.2522	1.9061
1.5863	2.0293
2.6205	2.3525
4.5547	2.8757
4.4888	2.9989
5.423	3.1221
5.3572	3.1453
5.2913	3.5685
5.6255	3.3917
5.5596	3.5149
3.4938	3.6381
3.428	3.7613
5.1621	4.1845
5.6963	4.3078
5.7305	5.131
5.6646	5.2542
5.4988	5.3774
4.833	5.5006
4.7671	4.9238
3.9013	5.947
3.5355	5.1702
3.4696	4.7934
2.2038	4.9166
2.1379	4.0398
2.0721	4.163
1.0063	4.2862
0.94044	3.7094
0.8746	3.6327
0.80876	3.7559
0.74293	3.8791
0.27709	4.0023
1.6113	4.0255
0.14542	4.1487
0.079585	3.9719
-0.48625	4.0951
-0.55209	4.2183
-0.11792	3.8415
-0.68376	3.7647
-0.84959	3.5879
-1.1154	3.7111
-1.1813	3.3344
-1.2471	3.4576
-2.0129	2.9808
-2.0788	2.704
-2.1446	1.3272
-2.2104	1.4504
-0.97628	0.1736
-1.0421	-0.3032
-2.408	-0.87999
-2.4738	-0.95678
-2.5396	-0.83357
-2.6055	-1.4104
-2.6713	-1.8872
-2.7371	-1.964
-1.703	-2.0407
-3.0688	-2.0175
-3.1346	-2.1943
-3.5005	-2.5711
-3.4663	-2.7479
-3.2321	-2.9247
-4.598	-2.9015
-4.6638	-2.8783
-4.7297	-2.7551
-4.7955	-2.8319
-3.5613	-2.7087
-3.6272	-2.5855
-3.693	-2.5623
-2.6588	-2.439
-2.4247	-2.4158
-1.3905	-2.2926
0.44366	-2.1694
0.37782	-1.9462
0.31198	-1.723
1.3461	-1.6998
1.2803	-1.5766
1.2145	-1.3534
1.2486	-1.0302
1.5828	-0.60698
1.517	-0.28377
1.7511	-0.06056
1.7853	0.26265
1.8195	0.48585
1.7536	0.60906
1.6878	0.73227
1.622	0.85548
1.5561	0.97868
1.1903	1.1019
1.1244	1.2251
1.0586	1.3483
0.79277	1.4715
0.42694	1.5947
0.3611	1.6179
0.79527	1.7411
0.22943	1.8643
0.16359	1.6876
0.097759	1.3108
-0.46808	1.434
-0.53391	0.95717
-0.59975	1.0804
-0.66558	1.2036
-0.83142	1.3268
-0.89726	1.15
-0.86309	0.57321
-1.0289	1.3964
-1.0948	1.8196
-1.1606	1.6428
-1.2264	1.766
-1.1923	1.8892
-1.0581	2.0125
-0.82394	2.1357
-0.78978	1.6589
-0.95562	1.1821
-1.0215	0.90528
-1.0873	0.32849
-1.1531	0.2517
-1.119	-0.025095
-1.1848	-0.40189
-1.2506	-0.17868
-1.3165	-0.055473
-1.3823	-0.23227
-1.4481	-0.10906
-1.514	-0.18585
-1.5798	-0.16264
-1.6456	-0.039436
-1.7115	-0.11623
-1.2773	-0.29302
-0.64315	-0.86981
-0.70899	-0.74661
-0.77483	-1.3234
-0.040661	-1.9002
0.9935	-2.477
1.3277	-2.5538
1.2618	-2.4306
1.596	-2.3074
1.3302	-2.1842
1.9643	-2.2609
1.8985	-2.3377
1.8327	-2.9145
1.7668	-3.4913
1.701	-3.3681
2.2351	-3.2449
2.1693	-3.1217
2.1035	-3.0985
2.0376	-2.9753
2.2718	-2.9521
2.206	-2.8289
1.8401	-2.7057
1.7743	-2.5825
1.7085	-2.4593
0.94262	-1.836
0.97678	-1.1128
-0.089051	-0.98963
-0.15489	-1.4664
-0.32072	-1.3432
-0.58656	-1.72
-0.65239	-1.5968
-0.51823	-1.3736
-0.58407	-1.2504
0.2501	-0.72718
0.18426	-1.004
-0.48157	-1.1808
-0.54741	-1.0576
0.18675	-0.93435
0.82092	-1.2111
0.055082	-1.0879
-0.010754	-1.0647
-0.076589	-0.94152
-1.0424	-0.91831
-0.20826	-1.1951
-0.2741	-1.5719
-1.2399	-1.7487
-1.3058	-1.6255
-1.7716	-1.5023
-1.5374	-1.0791
-1.6033	-1.2559
-2.1691	-1.4327
-2.6349	-1.4094
-3.1008	-1.4862
-3.1666	-1.563
-3.2325	-1.4398
-3.2983	-1.1166
-3.1641	-1.1934
-3.23	-1.1702
-3.2958	-1.447
-2.8616	-2.1238
-2.9275	-2.6006
-2.9933	-2.7774
-3.0591	-2.8542
-3.125	-3.031
-3.1908	-2.6077
-3.6567	-2.4845
-3.1225	-2.6613
-3.7883	-2.2381
-3.8542	-2.4149
-3.92	-2.2917
-4.0858	-3.1685
-3.5517	-3.2453
-3.6175	-3.1221
-3.9833	-2.9989
-4.0492	-2.9757
-4.715	-4.0525
-4.7808	-4.4293
-5.5467	-4.3061
-5.7125	-4.1828
-5.8784	-4.0596
-5.9442	-3.6364
-5.81	-3.4132
-5.6759	-2.79
-5.7417	-1.6668
-5.6075	-2.5436
-5.6734	-2.9204
-5.7392	-3.1972
-5.805	-3.174
-5.8709	-3.0508
-5.6367	-3.3276
-5.7025	-2.8044
-5.7684	-2.6812
-5.8342	-2.4579
-5.6001	-2.3347
-5.6659	-2.2115
-5.7317	-1.6883
-5.7976	-1.5651
-5.8634	-1.4419
-5.9292	-1.3187
-5.3951	-1.5955
-5.4609	-1.4723
-5.5267	-1.0491
-5.2926	-1.7259
-5.3584	-1.6027
-5.4243	-1.0795
-4.2901	-0.056247
-4.3559	0.46696
-3.4218	0.89017
-3.4876	1.1134
-3.5534	1.2366
-3.4193	1.4598
-3.3851	1.683
-2.9509	1.8062
-2.3168	1.8294
-2.1826	1.9526
-2.2484	2.0758
-2.2143	2.199
-1.6801	2.6222
-1.746	2.9454
-1.0118	3.0687
-0.57763	3.5919
-0.24346	3.3151
-0.1093	3.4383
0.42487	3.5615
1.559	3.6847
2.4932	3.8079
3.2274	3.7311
3.4615	3.4543
3.8957	3.3775
4.4299	3.0007
6.564	-1.4761
20.898	-10.453
33.932	-25.83
60.867	-39.606
99.201	-42.783
113.63	-44.76
115.87	-46.437
117.1	-46.314
117.04	-46.19
116.97	-46.467
116.91	-46.344
116.84	-46.221
116.77	-46.098
116.71	-45.974
116.64	-45.851
116.58	-45.728
115.71	-45.205
115.64	-44.582
112.88	-44.158
110.61	-44.035
109.65	-43.912
109.58	-43.489
109.52	-43.366
109.45	-42.942
109.38	-42.819
109.32	-42.696
109.25	-42.573
109.19	-42.749
109.72	-42.926
110.45	-42.803
111.49	-43.28
112.32	-45.157
114.26	-46.633
116.09	-46.51
116.23	-46.387
118.26	-46.464
122.29	-46.641
124.43	-47.417
124.56	-48.494
125	-48.971
126.33	-49.148
127.46	-49.225
127.8	-49.401
127.73	-49.778
127.67	-50.255
128.9	-50.132
128.24	-50.009
128.17	-50.485
128.1	-50.762
128.04	-50.639
127.97	-50.716
128.81	-51.692
131.04	-53.369
133.67	-54.146
136.21	-54.723
136.14	-55.8
140.98	-56.376
145.91	-56.353
149.05	-56.73
148.98	-58.007
148.91	-59.384
148.85	-61.86
148.78	-64.037
148.72	-71.614
148.65	-81.891
148.58	-88.968
148.52	-95.044
148.45	-99.421
145.99	-99.298
136.62	-99.175
117.96	-99.052
96.39	-98.928
82.124	-98.805
61.158	-98.682
44.292	-98.559
29.226	-98.436
8.4605	-97.812
-3.4053	-97.689
-19.171	-91.266
-32.037	-85.543
-43.703	-82.419
-57.669	-80.296
-61.635	-71.173
-69.5	-56.15
-77.966	-46.427
-84.232	-39.303
-92.098	-29.58
-97.864	-20.457
-107.13	-14.534
-114.8	-10.911
-118.16	-8.0874
-119.93	-5.3642
-121.39	-3.141
-122.26	0.48222
-123.52	3.6054
-124.99	4.8286
-125.06	7.5518
-126.32	9.8751
-126.39	10.998
-127.45	12.321
-127.72	13.545
-127.79	14.068
-127.85	14.391
-127.92	14.714
-127.98	15.038
-128.05	15.961
-127.81	16.084
-127.88	17.207
-127.95	17.43
-128.31	17.854
-128.68	17.977
-128.74	18.1
-128.81	18.523
-128.88	18.646
-128.24	18.77
-128.31	18.893
-128.37	19.616
-128.44	19.739
-129.2	19.862
-128.57	20.486
-128.04	20.909
-128.1	20.732
-128.17	20.855
-128.23	20.978
-128.1	21.102
-128.17	21.525
-128.43	22.348
-128.5	22.471
-129.26	23.994
-128.63	24.118
-128.69	25.141
-128.76	25.264
-128.63	25.387
-128.29	25.711
-127.66	26.134
-126.92	26.557
-126.99	26.68
-126.36	27.103
-126.22	27.227
-125.79	27.55
-126.35	27.873
-126.42	27.996
-125.58	27.719
-126.55	28.043
-126.62	28.366
-125.78	28.289
-125.05	28.612
-124.91	28.735
-124.48	28.859
-124.15	28.982
-124.21	29.405
-123.98	29.528
-123.04	29.651
-124.11	30.075
-124.17	30.798
-124.24	30.921
-124.31	31.744
-123.47	31.867
-123.54	32.291
-122.5	32.414
-122.17	32.537
-121.44	33.56
-120.6	33.684
-120.47	35.007
-120.33	35.13
-119.6	35.253
-119.06	35.576
-118.93	35.7
-118.2	35.823
-118.26	35.946
-117.63	36.069
-117.29	36.192
-116.96	35.916
-117.03	36.039
-117.09	35.962
-117.16	35.485
-117.22	35.608
-117.29	35.732
-117.35	35.855
-116.92	36.578
-116.49	36.701
-116.55	36.824
-116.62	37.948
-116.68	38.071
-116.65	39.094
-116.52	39.617
-116.48	39.941
-116.55	40.264
-116.91	40.387
-116.98	41.81
-117.04	43.633
-117.11	44.357
-117.18	44.78
-116.94	45.303
-116.61	45.826
-116.57	45.949
-116.64	46.473
-116.71	46.596
-116.57	46.319
-116.64	46.142
-116.5	46.265
-116.57	46.689
-115.73	46.812
-115	46.935
-115.07	47.458
-115.13	47.581
-115.2	47.705
-116.06	47.828
-115.33	47.951
-114.8	48.174
-114.86	47.997
-114.93	48.121
-115.59	47.744
-115.06	47.567
-114.42	47.69
-114.49	48.114
-114.56	47.937
-115.12	48.36
-114.69	48.483
-114.65	48.306
-114.72	48.43
-114.79	48.553
-114.85	48.976
-114.72	49.099
-114.78	49.222
-114.85	49.346
-114.71	49.469
-114.78	49.592
-114.85	49.715
-115.11	49.838
-115.18	49.962
-115.04	49.785
-115.11	49.608
-115.18	49.731
-115.24	49.854
-115.11	49.978
-113.97	50.401
-112.14	50.124
-112.2	50.247
-111.07	50.37
-111.14	50.494
-111	50.617
-111.07	50.74
-111.03	50.663
-111.1	50.787
-111.17	50.61
-111.23	50.733
-111.3	50.656
-111.66	50.779
-111.73	50.903
-112.99	51.026
-113.06	50.649
-113.13	50.772
-112.89	50.895
-111.76	50.419
-111.92	49.742
-111.99	49.865
-113.36	49.988
-113.42	50.711
-113.79	50.235
-114.15	50.958
-114.22	50.481
-114.28	50.004
-114.35	50.127
-113.52	50.251
-112.98	50.374
-112.65	50.497
-112.71	49.62
-112.38	49.744
-111.75	49.867
-111.81	51.59
-111.88	52.313
-111.14	53.036
-110.61	53.96
-108.28	54.683
-108.34	54.906
-108.41	55.029
-108.47	55.152
-107.24	55.276
-107	55.399
-107.07	55.522
-107.44	55.645
-107.5	55.768
-108.87	55.892
-108.93	55.815
-108.4	55.938
-109.67	56.061
-109.63	56.184
-109.9	55.408
-109.96	54.431
-110.03	54.554
-110.09	54.177
-110.16	54.1
-110.23	54.024
-110.29	53.847
-110.36	53.97
-110.42	54.093
-109.99	54.217
-110.06	54.34
-110.12	54.463
-110.19	54.786
-110.25	54.909
-109.72	55.033
-109.58	55.256
-110.05	55.379
-110.32	55.502
-109.78	55.625
-109.25	55.949
-108.81	56.372
-108.88	56.495
-108.85	56.118
-108.91	56.741
-108.98	56.865
-108.74	56.988
-108.81	57.111
-108.67	57.834
-108.74	57.957
-108.81	58.281
-108.67	58.204
-108.24	58.527
-108.3	58.65
-108.37	58.774
-108.04	58.897
-108.1	58.92
-107.97	59.043
-107.73	59.166
-107.6	59.19
-107.66	59.313
-107.73	59.436
-107.8	59.659
-107.86	59.882
-107.93	60.006
-107.99	60.229
-108.06	60.352
-108.13	60.475
-108.19	60.698
-107.66	60.822
-107.72	60.845
-107.79	60.968
-107.85	60.991
-107.72	61.014
-107.79	61.238
-108.35	61.361
-108.42	61.584
-108.78	61.707
-108.85	61.73
-108.92	61.854
-109.18	61.977
-109.35	61.9
-110.11	61.623
-110.18	60.347
-110.84	59.07
-110.91	58.793
-110.58	58.916
-110.64	59.039
-110.71	58.763
-111.17	58.686
-111.64	58.809
-111.31	59.132
-111.57	59.255
-111.64	59.979
-111.7	60.102
-111.37	60.525
-111.43	60.648
-112.2	61.371
-112.27	61.495
-112.13	61.618
-111.7	61.941
-111.36	62.364
-111.33	62.987
-111.4	63.411
-111.46	64.034
-111.53	64.657
-111.29	64.78
-111.36	64.903
-111.42	65.027
-111.39	65.95
-111.46	67.173
-111.32	66.196
-111.39	67.42
-111.65	68.043
-111.72	68.166
-111.89	68.289
-111.95	68.412
-112.02	68.336
-112.48	68.459
-112.55	68.582
-112.91	68.705
-112.98	68.628
-113.35	68.452
-113.41	67.675
-113.48	66.998
-113.94	67.121
-114.01	67.044
-113.88	66.868
-113.94	66.791
-114.01	66.714
-114.27	66.837
-114.34	66.96
-114.2	66.884
-114.27	67.007
-114.04	67.13
-114.1	67.453
-113.87	67.177
-113.73	67.3
-113.4	67.223
-113.07	66.846
-113.13	67.269
-113.2	66.993
-113.06	67.116
-113.13	67.639
-112.89	67.362
-112.96	67.085
-113.03	67.609
-113.09	68.032
-113.16	68.155
-113.82	68.478
-113.89	68.601
-114.66	69.325
-114.02	69.448
-114.39	68.971
-115.45	68.894
-115.52	69.017
-115.58	69.141
-115.65	69.264
-116.12	69.387
-116.18	70.01
-116.25	70.733
-116.31	70.857
-116.38	70.98
-116.45	71.003
-116.51	71.126
-116.08	71.35
-116.14	71.473
-115.71	71.496
-115.77	71.619
-115.84	71.642
-115.91	71.666
-115.97	71.789
-116.04	72.012
-116.1	72.235
-115.67	72.358
-115.14	72.382
-115.2	72.605
-115.27	72.728
-115.33	72.751
-115.4	72.774
-115.36	72.898
-114.83	72.921
-114.9	73.044
-114.96	73.167
-115.03	73.29
-114.29	73.114
-115.16	73.237
-115.23	73.36
-115.29	73.483
-115.36	72.606
-114.62	72.33
-113.99	72.453
-113.55	72.576
-113.32	72.699
-113.39	73.723
-113.45	73.846
-113.52	73.969
-113.58	74.692
-113.15	75.115
-111.92	75.939
-111.18	76.062
-111.25	76.185
-111.21	76.308
-110.98	76.431
-111.34	76.555
-111.41	76.678
-111.18	76.801
-111.04	76.924
-110.41	77.047
-110.47	77.171
-110.54	77.694
-110.61	77.817
-111.37	78.44
-110.74	78.563
-110.8	78.687
-110.87	78.81
-109.73	78.933
-109.6	79.056
-108.87	78.68
-108.93	78.603
-109	78.726
-109.06	78.149
-109.13	78.272
-108.9	78.196
-108.66	78.319
-108.73	78.442
-108.79	79.065
-108.86	79.188
-108.92	78.812
-108.99	78.735
-107.86	78.758
-107.92	78.881
-107.99	79.004
-106.25	78.928
-106.32	79.051
-107.49	79.174
-107.55	79.297
-107.62	79.42
-107.68	79.544
-107.75	79.667
-110.31	79.79
-110.78	80.013
-110.85	80.136
-110.91	80.26
-112.18	80.483
-112.44	80.606
-112.51	80.229
-112.88	80.353
-112.94	80.476
-113.01	80.599
-113.07	80.722
-113.14	80.045
-112.9	80.169
-112.97	79.692
-113.04	79.815
-113.1	79.838
-113.17	79.761
-113.23	79.785
-113.6	80.008
-113.57	80.131
-113.73	80.454
-113.5	80.377
-113.86	80.501
-113.93	80.324
-113.69	80.147
-113.56	80.57
-113.63	80.693
-113.69	81.217
-113.76	81.04
-113.32	81.163
-113.89	81.686
-113.96	81.61
-114.22	81.733
-114.59	82.756
-114.35	83.379
-114.42	84.602
-113.98	84.726
-113.15	85.049
-112.92	85.372
-112.98	85.595
-113.05	85.518
-113.11	87.342
-113.18	88.665
-113.25	88.788
-112.21	89.111
-112.28	89.234
-112.34	89.358
-111.11	89.781
-111.17	89.904
-111.24	90.027
-111.31	89.85
-111.37	89.974
-111.14	90.397
-110.7	90.22
-110.27	90.243
-110.34	90.266
-110.9	90.39
-110.47	90.313
-110.53	89.936
-110.1	89.659
-110.16	90.183
-108.73	90.306
-108.8	90.329
-108.86	90.452
-109.33	90.375
-109.39	90.499
-110.56	91.022
-110.63	91.145
-110.69	91.268
-110.76	91.491
-110.82	91.615
-111.79	91.738
-111.85	91.861
-112.42	92.184
-112.49	92.307
-112.55	93.031
-113.12	94.554
-113.18	94.677
-114.35	95.8
-115.22	96.023
-115.28	96.447
-115.65	96.57
-115.71	96.693
-116.58	96.816
-117.44	96.939
-116.71	97.063
-116.78	97.186
-116.84	97.309
-117.71	97.132
-117.77	97.256
-117.24	96.979
-117.31	97.102
-117.37	96.325
-117.44	95.748
-118.3	95.872
-118.37	95.795
-118.84	95.918
-118.9	96.041
-118.57	96.164
-117.33	96.288
-116.1	96.411
-116.16	96.734
-116.23	96.757
-116.3	96.78
-116.06	96.904
-115.73	96.927
-115.79	97.05
-116.26	97.173
-115.93	96.996
-116.39	97.12
-116.46	97.243
-116.52	97.166
-117.29	97.289
-116.85	97.213
-116.72	96.936
-116.79	96.559
-116.85	96.182
-116.92	96.005
-116.58	96.129
-117.05	96.052
-117.12	95.375
-117.18	95.298
-117.55	95.421
-117.31	95.545
-117.38	95.668
-117.44	95.091
-117.51	95.114
-117.58	94.937
-117.64	94.361
-117.71	93.184
-117.77	93.307
-117.84	93.63
-117.61	93.753
-117.07	93.877
-117.74	94
-117.8	94.123
-117.07	94.246
-117.43	94.369
-117.7	93.993
-117.77	94.116
-117.43	93.439
-116.6	93.562
-116.66	93.186
-116.73	93.309
-116.8	93.432
-117.26	93.555
-116.63	93.678
-116.69	94.102
-116.76	94.225
-116.82	94.348
-117.59	94.471
-116.96	94.594
-117.72	95.018
-117.79	95.141
-117.85	95.264
-118.42	95.387
-119.09	95.31
-119.95	95.434
-120.62	95.457
-120.68	95.28
-121.15	95.503
-121.41	95.426
-121.68	95.55
-122.65	95.373
-124.01	95.496
-124.08	95.619
-124.14	95.342
-124.81	94.966
-124.88	95.589
-124.34	96.112
-125.01	96.535
-125.07	96.359
-125.14	96.482
-125.2	96.605
-124.57	96.728
-124.64	96.951
-124.7	97.075
-124.67	97.398
-125.53	97.521
-125.6	97.644
-125.67	97.867
-124.93	97.991
-125	98.114
-124.26	98.237
-123.73	97.96
-123.79	98.083
-123.86	98.207
-123.93	98.73
-123.99	98.853
-124.06	98.576
-124.12	98.399
-124.19	98.523
-124.66	98.646
-125.52	98.669
-125.59	98.792
-124.85	98.716
-124.32	98.839
-124.38	98.962
-124.05	98.985
-123.92	99.008
-123.98	99.132
-124.25	99.555
-124.11	99.678
-124.18	99.801
-124.25	100.32
-124.31	100.45
-124.58	100.77
-124.64	100.69
-125.11	100.82
-125.17	101.14
-125.24	101.46
-125.31	101.69
-124.97	101.81
-124.84	102.03
-124.9	102.16
-125.17	102.48
-124.84	102.7
-124.3	102.63
-124.77	103.55
-124.83	104.27
-124.9	104.7
-124.96	105.02
-125.03	105.14
-125.1	105.47
-125.16	105.59
-125.23	106.01
-125.29	106.93
-125.36	107.06
-125.43	108.08
-125.89	108.2
-125.96	108.73
-126.32	108.85
-126.39	108.97
-126.85	109.3
-127.22	109.22
-127.79	109.34
-128.85	109.67
-129.62	109.79
-130.38	109.71
-131.15	109.84
-131.22	109.96
-131.28	109.88
-131.35	110.01
-131.41	109.93
-131.68	108.45
-131.74	107.38
-131.81	107.5
-131.88	107.62
-131.94	107.75
-132.51	108.77
-132.57	108.89
-132.94	110.22
-133.01	110.34
-133.07	110.46
-134.04	110.58
-134.1	110.71
-134.17	110.23
-134.83	110.35
-134.3	111.08
-134.37	111.2
-134.43	111.32
-135.1	112.55
-135.16	113.27
-134.63	114.09
-134.7	115.02
-134.76	115.14
-134.83	114.46
-134.89	114.59
-135.26	114.71
-135.32	114.13
-135.39	114.06
-134.86	114.18
-134.92	114.3
-134.49	114.43
-134.55	115.05
-134.62	115.87
-134.19	116
-134.25	116.62
-133.92	116.24
-133.98	116.36
-134.55	115.69
-134.61	115.81
-135.18	115.93
-135.25	116.06
-134.41	116.18
-134.48	116.7
-134.04	116.93
-133.81	117.45
-133.08	118.37
-132.54	119.1
-132.61	119.22
-132.47	119.54
-132.54	119.67
-132.3	119.59
-132.37	119.71
-132.44	121.04
-132.1	121.16
-131.37	121.28
-130.83	121.41
-130.9	121.13
-130.97	121.35
-130.83	121.48
-130.5	121.8
-130.96	121.92
-131.03	122.05
-131.09	122.17
-130.76	121.59
-130.83	121.71
-130.89	121.54
-130.96	121.56
-131.92	121.68
-131.09	121.81
-131.16	121.43
-132.12	121.55
-132.19	121.68
-132.25	121.5
-131.92	121.62
-134.08	121.15
-135.15	120.57
-135.12	120.09
-134.08	120.22
-134.15	119.04
-135.31	118.26
-135.38	117.89
-134.25	118.01
-135.51	118.43
-135.58	118.56
-135.64	118.38
-135.71	118.5
-135.17	118.53
-135.24	118.75
-135.31	118.57
-135.37	118.69
-135.44	118.82
-135.5	118.44
-136.17	118.56
-136.34	118.29
-136.4	118.41
-136.47	119.33
-136.13	120.16
-137	120.28
-137.06	120.9
-137.13	121.73
-137.6	122.55
-137.66	122.67
-137.73	122.8
-137.79	123.12
-137.76	123.64
-137.93	124.17
-137.99	125.09
-138.06	126.01
-138.42	126.34
-138.49	126.46
-139.35	127.08
-139.42	127.81
-139.49	128.13
-138.65	128.25
-138.72	128.38
-139.68	128.3
-139.75	128.12
-139.82	128.24
-139.88	128.77
-139.05	129.09
-140.01	129.21
-140.08	129.34
-140.14	129.46
-140.91	129.58
-140.98	129.71
-141.04	129.83
-141.31	129.95
-141.37	129.68
-141.54	129.2
-141.61	128.72
-141.67	128.85
-142.44	128.77
-143.1	128.39
-143.67	128.52
-143.73	128.64
-144.7	128.76
-144.77	128.29
-144.83	128.01
-144.9	127.43
-144.96	127.06
-144.63	126.98
-144.7	126.3
-142.66	125.42
-141.33	124.65
-141.09	124.17
-139.86	124.29
-139.02	124.42
-138.89	124.44
-138.26	124.46
-137.02	124.59
-137.09	124.71
-136.55	124.73
-136.62	124.56
-136.69	124.98
-137.25	124.8
-137.32	124.93
-136.98	125.05
-137.05	124.77
-137.11	124.8
-137.78	124.32
-137.85	123.14
-138.31	121.47
-138.58	120.39
-138.64	121.71
-139.31	122.84
-139.78	123.76
-140.44	124.78
