# Supplementary material for: Electrooculography-based continuous eye-writing recognition system for efficient assistive communication systems
Source: PLoS One. 2018 Feb 9;13(2):e0192684. doi: 10.1371/journal.pone.0192684 (PMC5806888; doi:10.1371/journal.pone.0192684)
Supplement: S1 Database — All the original isolated EOG data used in the experiments are contained in this database. (ZIP) [file pone.0192684.s001.zip › isolated/001/isolated_strokes/EOG_001_01_003.csv]

7.7653	0.50719
7.5622	0.77926
7.3592	0.85134
7.5561	0.92341
8.153	0.99548
7.15	0.86756
6.9469	0.83963
6.7439	0.91171
6.0408	0.68378
6.3378	0.55585
6.1347	0.62793
5.9317	0.8
5.2286	0.87208
5.0256	0.94415
4.9225	1.0162
4.7195	1.0883
4.6164	0.76037
4.4134	0.63245
3.8103	-0.19548
3.6073	-0.12341
3.8042	-0.051333
3.6011	-1.0793
3.3981	-1.0072
2.695	-1.5351
2.492	-1.963
2.2889	-1.891
2.0859	-1.8189
1.8828	-1.7468
1.8798	-1.1747
1.6767	-1.6027
1.4737	-1.5306
1.2706	-1.4585
1.3676	-1.3864
1.3645	-1.8144
1.1615	-1.7423
0.65841	-1.6702
0.45536	-1.0981
0.25231	-0.72607
0.049255	-0.654
0.6462	-1.0819
-0.05685	-0.90985
-0.2599	-0.83778
0.63704	-1.2657
0.93399	-1.1936
1.0309	-1.1216
0.82789	-1.3495
1.5248	-0.87741
2.5218	-1.2053
2.3187	-1.5333
2.1157	-1.4612
1.9126	-2.0891
0.50957	-2.217
1.5065	-2.645
0.10346	-2.2729
-0.29959	-1.6008
-0.50264	-1.5287
-2.3057	-1.4567
-0.90875	-1.9846
-1.1118	-1.3125
-1.3149	-1.8404
-1.5179	-2.2684
-3.321	-2.1963
-5.424	-2.1242
-6.8271	-1.5522
-7.0301	-0.88008
-6.0332	-0.408
-7.4362	-0.33593
-7.6393	-0.063855
-6.6423	0.10822
-6.8454	0.18029
-7.0484	0.55237
-6.9515	0.62444
-7.1545	0.69652
-7.4576	1.1686
-7.6606	1.2407
-7.2637	0.91274
-7.2667	0.98481
-7.4698	1.4569
-7.5729	1.529
-7.7759	1.601
-6.879	1.6731
-5.582	1.7452
-5.0851	1.5173
-5.2881	1.5893
-5.4912	1.6614
-4.8942	1.3335
-5.0973	0.70555
-5.3003	0.077625
-4.7034	-0.050301
-4.4064	-0.17823
-3.9095	-0.10615
-4.1125	-0.034079
-4.3156	0.037995
-4.5186	0.11007
-5.1217	0.18214
-4.6247	0.25422
-4.8278	0.32629
-5.0309	0.39837
-4.8339	0.47044
-4.737	0.54251
-4.44	0.81459
-4.6431	0.88666
-4.8461	0.95874
-4.4492	1.5308
-4.2522	1.6029
-4.4553	1.675
-4.6583	2.247
-4.8614	2.6191
-4.6644	2.7912
-4.8675	2.8633
-5.0705	2.8353
-4.3736	3.0074
-3.0766	3.0795
-2.6797	3.3515
-2.8827	3.4236
-2.7858	3.8957
-2.9889	4.3678
-3.1919	4.4398
-3.195	4.1119
-3.198	4.184
-3.2011	3.0561
-3.4041	2.1281
-3.6072	2.2002
-3.8102	1.9723
-3.8133	1.7444
-3.7163	1.8164
-3.4194	1.6885
-2.1224	1.6606
-1.1255	1.7327
-1.3285	1.8047
-1.5316	1.2768
-1.7346	1.3489
-1.6377	0.62095
-1.5407	0.19303
-1.7438	-0.1349
-1.2469	-0.062823
-1.4499	-0.19075
-0.95296	-0.31868
-0.75601	-0.4466
-0.95906	-0.17453
-1.1621	-0.10245
-1.0652	-0.23038
-0.96822	-0.45831
-1.1713	-0.68623
-1.9743	-0.91416
-2.1774	-0.84208
-1.0804	-0.77001
-0.083485	-0.99794
-0.28654	-0.92586
0.31041	-1.0538
0.10736	-1.7817
1.9043	-2.8096
3.0013	-1.6376
2.8982	-2.5655
2.6951	-2.4934
3.5921	-2.6213
5.789	-2.5493
5.586	-2.8772
7.9829	-3.2051
7.7799	-3.433
7.5768	-3.361
8.8738	-3.2889
8.6707	-2.9168
5.5677	-2.4448
5.3646	-2.3727
5.1616	-1.9006
4.9585	-1.8285
4.7555	-1.9565
4.5524	-1.8844
7.2494	-1.8123
4.1463	-1.7402
3.9433	-1.6682
3.7402	-1.5961
2.9371	-1.524
2.7341	-1.4519
3.731	-0.57986
3.528	0.29221
3.3249	0.86428
3.1219	0.93636
4.9188	1.4084
4.7158	1.4805
4.9127	1.1526
4.7097	0.72465
6.2066	0.79673
6.1036	0.8688
5.9005	0.74088
5.6975	0.51295
4.5944	0.58502
3.3914	0.6571
3.1883	0.72917
3.9853	1.1012
3.7822	1.1733
3.5791	1.2454
3.8761	1.3175
4.073	1.6895
3.87	1.4616
3.6669	1.2337
3.6639	1.3058
3.5608	1.3778
3.7578	1.4499
3.8547	1.522
3.7517	2.0941
3.8486	3.0661
3.3456	2.2382
3.1425	1.8103
2.9395	2.3824
2.6364	2.4544
2.5334	2.9265
2.9303	2.9986
2.7273	3.0707
2.5242	2.7427
2.4211	2.8148
2.2181	2.3869
2.015	1.9589
2.412	1.131
2.2089	0.6031
1.4059	0.67517
0.70283	0.14724
0.49978	-0.38068
0.29672	-0.70861
-0.40633	-1.1365
-0.60938	-1.6645
-0.81243	-2.3924
-0.81549	-2.6203
-1.0185	-2.5482
-1.2216	-2.4762
-1.1246	-2.4041
-1.3277	-3.032
-1.8307	-2.9599
-2.0338	-2.8879
-2.0369	-2.8158
-2.2399	-2.7437
-2.043	-3.2716
-2.246	-2.5996
-2.4491	-2.4275
-2.6521	-2.3554
-2.8552	-2.2833
-2.0582	-1.6113
-2.2613	-1.2392
-2.4643	-1.0671
-2.6674	-0.69505
-3.3704	-0.22298
-3.5735	-0.050905
-3.7765	0.22117
-4.4796	0.29324
-4.1826	0.36532
-4.5857	0.53739
-4.7888	0.80946
-4.9918	1.3815
-5.1949	1.4536
-5.1979	1.9257
-5.301	2.0978
-5.504	2.1698
-5.7071	2.2419
-6.0101	2.314
-6.2132	2.2861
-6.4162	2.3581
-6.8193	2.4302
-7.0223	2.9023
-7.9254	2.9744
-7.4284	3.1464
-7.6315	3.2185
-7.8345	3.2906
-7.8376	3.3626
-8.0406	3.1347
-7.4437	3.0068
-7.6468	3.2789
-9.5498	3.1509
-9.3529	3.123
-10.156	2.9951
-10.359	3.0672
-10.962	3.1392
-11.265	3.2113
-11.368	3.4834
-11.571	3.1555
-11.674	3.7275
-11.877	3.7996
-12.08	3.4717
-12.283	2.7438
-12.486	2.8158
-12.689	2.6879
-13.093	2.66
-13.296	2.4321
-13.499	2.5041
-13.802	2.6762
-14.005	2.5483
-14.208	2.6204
-14.511	2.6924
-14.714	2.8645
-14.917	2.9366
-15.12	2.9086
-15.223	2.6807
-15.326	2.4528
-15.529	2.5249
-15.932	2.4969
-16.135	1.269
-16.138	1.3411
-16.041	1.4132
-15.144	1.1852
-14.747	2.3573
-14.851	2.2294
-13.954	2.3015
-13.157	2.3735
-13.36	2.4456
-12.763	2.5177
-12.366	1.7898
-12.169	0.86183
-10.672	0.5339
-9.075	-1.094
-8.678	-2.2219
-8.0811	-2.6499
-5.5841	-3.4778
-2.5872	-4.6057
0.60977	-6.4337
4.5067	-7.4616
9.4037	-11.79
17.701	-27.317
39.898	-46.745
57.295	-56.473
64.391	-67.401
77.888	-79.429
90.185	-90.257
96.682	-99.985
99.079	-108.91
103.88	-114.54
111.77	-115.37
116.37	-122.8
117.27	-130.22
118.06	-132.05
117.86	-134.78
117.96	-136.01
118.55	-137.54
122.65	-140.36
127.05	-143.29
128.15	-145.02
127.04	-147.15
129.94	-150.38
129.74	-155.3
131.83	-160.03
132.33	-161.66
133.03	-162.69
132.82	-165.72
132.62	-170.94
131.52	-173.27
131.32	-180.3
131.11	-187.53
130.91	-188.36
130.71	-192.38
129.6	-197.01
130.2	-200.84
129.2	-205.57
126.19	-208.99
123.49	-214.02
122.19	-218.55
120.48	-219.88
120.28	-220.91
119.18	-221.43
118.98	-222.06
118.67	-222.19
118.47	-222.72
118.27	-223.55
117.66	-225.07
116.66	-227.2
115.66	-228.43
115.15	-229.66
114.05	-231.19
114.95	-231.91
113.94	-233.64
112.04	-235.47
111.84	-236.2
111.24	-238.63
111.03	-240.35
111.13	-240.88
110.93	-241.31
110.72	-241.24
110.92	-241.37
112.52	-241.59
114.31	-241.52
114.11	-241.45
113.91	-241.38
113.71	-241.3
114	-241.23
114.3	-240.46
116.7	-239.79
119.49	-239.42
121.09	-239.04
121.89	-236.57
121.88	-234.6
122.78	-222.33
126.38	-205.66
129.27	-195.08
136.17	-190.51
137.47	-168.84
137.27	-142.17
137.06	-129.6
136.86	-114.92
136.66	-99.852
136.45	-80.679
136.25	-64.007
136.05	-50.535
135.84	-33.563
135.64	-19.591
114.44	-5.0191
91.535	10.853
73.032	31.525
51.029	51.397
37.126	62.269
14.923	68.441
-8.6802	76.513
-22.683	86.685
-35.586	96.558
-40.189	101.13
-56.092	103.6
-71.395	106.37
-77.799	109.15
-86.802	112.32
-90.205	113.19
-103.31	114.16
-117.21	115.43
-119.01	116.31
-120.62	117.88
-125.12	119.25
-129.52	120.12
-130.93	121.59
-132.23	122.47
-133.73	122.54
-134.24	122.81
-135.14	122.88
-136.24	123.05
-137.14	123.53
-137.35	124.4
-137.55	125.07
-138.85	127.34
-139.06	130.62
-140.16	131.89
-141.96	131.96
-143.17	132.03
-144.27	132.6
-144.57	132.68
-144.87	132.95
-145.68	133.02
-145.88	133.09
-146.98	133.46
-147.69	133.54
-149.19	133.61
-150.19	133.68
-151	133.55
-152.1	133.42
-153	133.5
-154.11	133.17
-155.01	133.24
-155.71	133.31
-156.71	133.38
-156.92	133.46
-157.62	133.53
-157.82	134
-158.03	134.07
-158.83	134.15
-159.83	134.22
-160.04	134.29
-161.14	134.36
-162.34	134.63
-162.95	134.71
-163.15	135.98
-163.55	137.35
-164.25	137.42
-163.96	137.49
-164.76	138.07
-164.96	138.64
-165.17	138.91
-166.07	139.38
-166.27	139.55
-166.58	140.33
-166.78	141.2
-167.58	141.87
-168.18	141.34
-168.59	141.71
-168.79	142.09
-168.99	142.36
-169.2	142.43
-169.8	143.1
-170.5	143.87
-171.31	143.55
-171.51	144.42
-171.71	144.79
-171.92	145.16
-172.12	145.24
-172.92	145.31
-173.12	145.48
-173.13	145.65
-173.33	145.72
-173.53	146.1
-173.74	146.17
-173.94	146.54
-174.14	146.61
-174.55	147.48
-174.75	148.66
-174.95	149.03
-175.55	149.1
-175.76	149.27
-176.86	149.24
-177.06	149.32
-177.27	149.49
-177.47	150.06
-176.47	150.13
-176.68	150.3
-176.88	150.38
-177.08	150.45
-177.29	150.52
-177.49	150.09
-177.69	150.16
-177.89	150.04
-178.1	150.11
-178.5	150.28
-177.5	150.35
-177.71	150.43
-177.91	150
-177.81	150.07
-177.72	150.64
-177.92	150.51
-178.12	150.59
-179.03	150.96
-179.23	150.73
-179.63	150.8
-179.83	150.57
-180.44	150.15
-180.64	150.72
-180.84	150.79
-181.05	150.86
-181.25	151.23
-181.05	151.31
-181.26	151.38
-181.26	151.45
-180.86	151.52
-181.06	151.39
-181.27	151.47
-181.47	151.54
-181.07	151.41
-180.68	151.48
-180.28	151.36
-180.48	151.63
-179.89	151.6
-180.09	151.87
-180.29	151.94
-180.5	152.12
-180.7	152.49
-180.9	152.26
-180.9	152.63
-181.11	153.1
-181.31	152.78
-181.51	153.35
-182.52	152.92
-182.72	152.99
-183.22	152.66
-183.43	152.74
-183.63	152.61
-183.83	152.68
-184.04	152.95
-185.04	153.02
-185.24	153.1
-184.24	153.17
-184.45	153.84
-184.15	153.31
-184.35	153.38
-184.56	153.86
-184.76	153.93
-184.76	154.7
-184.57	154.77
-184.77	154.85
-184.97	155.42
-184.97	155.49
-185.18	156.26
-185.38	156.83
-185.58	157.21
-185.99	157.28
-186.19	157.35
-186.59	157.42
-186.8	157.79
-187	157.97
-187.4	158.64
-187.81	158.81
-188.61	159.08
-189.41	159.15
-189.61	159.23
-190.02	159.3
-190.52	159.17
-191.42	158.94
-191.63	158.91
-192.53	159.09
-193.33	158.86
-193.54	158.93
-194.44	159
-194.64	158.87
-195.84	159.15
-196.05	159.22
-196.25	159.29
-197.75	159.36
-198.66	159.24
-198.86	159.31
-199.06	159.28
-199.27	159.15
-199.47	158.62
-200.07	157.3
-199.88	157.27
-200.08	156.34
-200.28	156.71
-199.38	156.78
-199.59	156.56
-197.89	156.63
-197.29	157
-197.5	157.37
-197.2	157.44
-197.4	157.52
-196.81	157.59
-197.01	157.66
-197.21	157.93
-196.72	157.8
-196.12	157.88
-195.52	158.15
-195.72	158.32
-196.53	158.39
-196.13	158.57
-195.73	158.84
-195.44	158.91
-195.64	159.68
-195.84	159.75
-196.05	160.23
-196.25	160.5
-196.45	160.57
-196.65	160.64
-196.86	160.71
-196.66	160.99
-197.26	161.26
-198.07	161.33
-198.27	161.2
-199.17	161.47
-199.78	162.05
-200.58	162.82
-200.78	163.39
-200.39	163.56
-200.29	163.63
-200.49	163.91
-201.29	163.98
-201.5	164.05
-203.1	164.12
-203.3	164.79
-202.11	165.57
-201.71	165.74
-201.91	165.81
-201.82	165.88
-202.02	166.16
-202.22	166.23
-202.43	166.3
-202.63	166.17
-202.83	166.24
-203.03	166.22
-203.24	166.29
-203.44	165.56
-204.44	165.63
-205.15	165
-205.35	165.08
-205.55	165.05
-205.76	165.12
-206.36	165.29
-206.56	165.36
-207.26	165.44
-207.47	165.51
-208.07	165.58
-208.27	165.65
-208.48	165.62
-208.28	165.7
-208.48	165.87
-208.69	166.34
-208.69	167.01
-208.49	167.39
-208.4	167.86
-208.1	168.43
-208.3	168.8
-208.8	168.87
-207.51	169.05
-209.21	170.42
-209.41	171.59
-209.62	171.66
-208.92	171.73
-208.52	171.81
-208.73	171.88
-208.93	172.15
-209.13	172.42
-209.33	172.59
-209.54	172.67
-210.34	172.64
-210.64	172.71
-210.85	172.48
-211.85	172.55
-212.05	172.43
-213.26	172.5
-213.96	172.47
-214.46	172.04
-214.67	171.61
-214.87	171.49
-215.07	171.56
-215.27	171.33
-215.18	171.7
-215.68	171.48
-215.88	171.35
-216.09	171.12
-216.29	170.69
-216.19	170.26
-216.4	169.94
-216.6	170.01
-215.9	169.98
-215.31	169.75
-214.91	169.52
-214.91	169.6
-214.11	169.67
-213.82	169.74
-213.82	170.21
-212.72	170.58
-212.93	171.06
-212.53	170.73
-212.73	170.5
-212.94	170.17
-213.14	170.14
-213.34	169.52
-213.54	168.49
-213.15	169.16
-213.35	169.23
-213.55	169.3
-212.56	169.98
-212.76	169.55
-212.26	169.62
-211.67	169.69
-211.87	169.77
-211.47	169.14
-211.68	169.21
-211.08	168.28
-210.88	167.95
-210.98	168.03
-211.19	168.1
-211.39	168.17
-211.09	169.24
-211.3	170.41
-211.7	170.99
-211.9	171.56
-213.01	171.93
-213.21	172.5
-213.71	173.17
-215.32	173.75
-216.62	173.92
-218.72	174.09
-218.92	174.66
-219.33	174.93
-219.53	175.01
-219.83	175.08
-220.34	175.15
-220.54	175.22
-221.04	175.3
-221.25	175.07
-221.15	175.14
-221.75	175.21
-221.95	174.98
-222.46	174.16
-222.66	173.53
-222.56	173.6
-222.77	172.47
-222.47	172.54
-222.67	172.42
-222.58	171.39
-222.68	171.46
-223.28	171.23
-223.49	171.3
-223.69	171.38
-223.89	171.45
-223.49	171.42
-223.7	171.59
-223.9	171.66
-224.1	172.24
-224.11	172.91
-224.01	172.98
-224.21	173.05
-225.92	173.12
-226.12	173.2
-227.52	173.27
-227.72	173.34
-228.23	173.71
-230.43	173.59
-230.63	173.66
-232.14	173.73
-232.34	173.7
-233.04	173.77
-233.85	173.65
-234.45	173.02
-235.35	172.69
-235.56	172.96
-235.76	173.03
-235.96	173.11
-236.66	173.18
-237.27	172.15
-237.47	172.22
-238.07	172.29
-238.28	172.67
-238.58	172.94
-238.88	174.21
-239.09	174.38
-239.29	174.45
-239.49	173.93
-239.7	173.6
-240.3	173.67
-240.5	173.74
-240.7	174.22
-240.91	174.29
-241.11	174.36
-241.31	174.43
-242.12	174.1
-242.32	173.88
-243.02	173.55
-243.73	173.62
-244.93	174.09
-246.23	173.76
-246.83	173.54
-247.04	172.81
-247.24	172.88
-247.44	172.65
-247.65	172.02
-246.65	171.6
-248.05	171.47
-248.26	171.74
-248.46	172.31
-248.76	173.08
-248.97	172.56
-249.07	173.23
-249.27	173.6
-249.47	173.97
-249.78	174.04
-249.98	173.82
-250.18	173.59
-251.09	173.66
-251.29	173.23
-252.29	173.31
-251.8	173.38
-253	173.45
-253.2	172.72
-253.41	172.79
-253.61	173.27
-253.81	173.34
-254.01	173.41
-254.22	172.98
-254.02	172.25
-253.92	172.03
-254.13	172.1
-254.83	172.07
-255.63	172.04
-255.84	172.01
-256.04	172.09
-255.64	172.16
-255.64	172.23
-255.55	172.3
-255.75	171.97
-255.75	172.05
-255.96	172.12
-256.16	171.79
-255.56	171.86
-255.17	171.23
-255.97	170.91
-256.17	170.68
-256.68	170.75
-256.88	171.52
-257.08	172.3
-257.28	172.97
-257.49	174.04
-257.69	174.31
-257.89	174.38
-257.2	174.86
-257.4	175.23
-257.6	175.3
-257.81	175.07
-258.91	175.14
-259.11	175.52
-260.41	175.89
-261.02	176.76
-261.22	177.83
-261.72	177.9
-262.13	178.18
-262.43	178.45
-262.73	178.52
-262.84	178.49
-263.14	178.46
-263.34	178.34
-263.55	178.41
-263.95	178.48
-264.65	178.55
-265.65	178.63
-265.86	178.9
-266.36	178.97
-266.56	178.84
-266.77	179.11
-267.27	179.19
-267.47	178.56
-267.68	178.63
-267.88	177.8
-267.88	177.87
-268.09	178.05
-268.29	178.02
-268.39	177.69
-268.59	177.36
-268.8	177.33
-269	177.21
-269.2	176.98
-269.41	177.05
-269.61	177.42
-269.31	177.69
-269.62	177.67
-269.82	177.74
-270.12	177.81
-271.12	177.88
-270.53	177.65
-270.73	178.03
-270.93	178.1
-271.14	177.97
-271.34	177.84
-270.84	177.92
-271.05	177.79
-271.65	177.86
-272.65	177.83
-273.56	177.9
-273.76	177.98
-273.96	178.05
-274.16	178.12
-274.37	178.19
-274.57	178.26
-274.77	178.34
-274.98	178.31
-275.18	178.38
-274.68	178.45
-274.99	178.52
-275.19	178.8
-274.59	178.87
-274.8	179.24
-274.8	179.31
-275	179.68
-275.2	179.46
-275.41	179.83
-274.61	180.1
-273.41	180.47
-273.62	180.55
-273.82	181.12
-274.02	181.19
-273.63	181.26
-273.53	181.03
-273.73	181.11
-273.93	181.18
-274.14	181.25
-274.44	181.32
-273.84	180.89
-274.05	180.97
-274.25	181.54
-273.75	181.51
-273.06	182.08
-272.36	181.65
-272.56	181.73
-272.77	182.4
-272.37	181.87
-273.17	181.94
-272.77	181.41
-272.98	181.49
-273.18	181.36
-272.98	181.33
-272.59	181.4
-272.79	181.77
-272.99	182.45
-272	182.92
-271.7	183.59
-271.9	184.06
-272.1	184.84
-272.31	184.21
-272.71	184.28
-272.91	184.35
-273.22	184.42
-273.42	184.5
-273.62	184.57
-275.33	184.14
-274.33	184.71
-274.53	184.78
-275.44	184.86
-275.64	184.93
-276.84	185.6
-277.04	186.27
-278.95	186.54
-279.15	186.62
-278.05	187.19
-279.56	187.76
-279.76	188.73
-280.06	188.5
-281.77	187.48
-281.97	188.65
-282.17	189.82
-282.38	189.89
-283.38	188.86
-284.08	188.94
-283.88	189.01
-283.19	189.08
-283.39	190.25
-283.59	190.63
-283.8	190.7
-284.9	191.07
-284.8	191.64
-285.01	191.71
-285.21	191.79
-285.41	191.86
-285.61	191.93
-285.82	192
-286.02	192.27
-286.22	192.35
-286.33	192.42
-286.53	192.49
-286.73	192.36
-286.94	192.63
-287.14	192.71
-286.74	192.78
-286.95	192.85
-287.75	192.92
-288.05	193.29
-288.25	193.37
-288.46	193.44
-288.56	193.51
-288.76	193.58
-289.07	193.66
-289.27	193.63
-289.47	193.5
-289.68	193.57
-290.18	193.34
-290.38	193.22
-290.29	193.29
-290.79	193.26
-290.69	193.33
-290.89	193.4
-291.1	193.48
-291	193.55
-291.5	193.62
-291.71	193.69
-291.91	193.76
-292.31	193.54
-292.02	193.61
-292.72	193.68
-292.92	193.75
-293.12	193.52
-292.63	193.4
-292.03	192.77
-292.03	192.84
-292.24	192.91
-292.44	193.48
-292.64	192.46
-292.65	192.13
-292.85	192.2
-293.05	192.37
-293.26	192.45
-293.66	192.52
-293.86	192.59
-294.06	192.96
-294.27	193.03
-294.47	193.11
-294.67	193.18
-294.68	193.25
-294.88	193.32
-295.08	193.39
-294.49	193.67
-293.39	193.94
-293.59	194.11
-292.99	194.18
-293.2	194.25
-293	194.23
-293.2	194.3
-293.41	194.47
-293.61	194.74
-294.81	195.11
-294.92	194.89
-295.12	195.06
-294.42	195.23
-294.63	195.3
-295.73	195.38
-294.53	195.55
-294.73	195.72
-296.34	195.79
-296.54	196.06
-297.84	196.44
-298.65	197.11
-299.05	198.08
-299.85	198.15
-300.76	198.22
-301.36	198.4
-301.56	199.07
-301.97	199.14
-302.67	199.41
-303.07	199.48
-303.27	199.56
-303.48	199.63
-303.68	200.1
-304.58	199.87
-304.79	199.94
-304.99	200.02
-305.19	199.59
-305.4	199.66
-305.6	199.63
-305.8	199.6
-306.8	199.68
-307.01	199.65
-307.21	199.42
-308.01	199.49
-308.92	199.57
-309.12	199.64
-309.32	199.71
-309.63	199.98
-310.13	200.05
-310.33	200.43
-311.34	200.5
-312.64	200.87
-314.14	200.94
-314.34	202.01
-314.55	202.89
-315.55	203.26
-315.75	203.63
-315.96	203.8
-316.86	204.37
-317.06	205.15
-318.17	205.82
-318.37	206.19
-318.07	206.46
-317.68	207.03
-317.28	207.91
-317.88	208.48
-318.18	209.25
-317.79	209.22
-317.99	209.29
-318.19	209.37
-318	209.44
-317.3	209.51
-317.5	209.58
-318.61	209.66
-318.81	209.73
-319.01	209.8
-319.21	209.87
-318.52	209.04
-317.92	207.12
-317.72	205.29
-317.93	205.36
-318.13	205.43
-318.33	205.5
-318.54	205.08
-318.74	204.75
-318.94	204.82
-319.15	204.89
-319.25	204.96
-319.75	205.44
-319.95	206.01
-321.66	206.08
-323.36	206.15
-322.06	206.22
-322.27	206.4
-322.47	206.47
-322.67	206.54
-324.38	206.61
-324.58	206.29
-325.38	206.36
-325.58	206.43
-325.49	205.8
-325.19	205.67
-325.39	205.55
-325.6	205.82
-325.8	205.89
-326.5	205.96
-325.81	206.03
-326.01	205.91
-326.21	205.78
-326.42	205.85
-326.62	205.62
-326.82	205.19
-327.02	205.27
-327.23	205.34
-327.43	205.41
-326.23	205.48
-326.44	205.55
-325.44	205.63
-325.64	205.4
-327.45	205.77
-327.65	205.84
-327.85	206.31
-328.06	206.79
-326.66	206.56
-326.86	206.93
-326.96	207
-327.17	207.08
-327.37	207.45
-327.57	207.62
-327.78	207.69
-327.58	208.26
-327.68	209.04
-327.69	209.61
-327.89	209.98
-328.09	210.05
-328.29	210.72
-328.2	211.6
-328.1	212.07
-328.1	212.34
-327.71	212.41
-327.31	212.88
-327.51	213.46
-327.72	213.93
-327.92	214.1
-328.12	214.37
-328.33	214.44
-328.53	214.42
-328.73	214.49
-328.73	214.56
-328.14	214.83
-329.14	214.71
-329.34	214.58
-329.55	214.65
-328.95	214.72
-329.15	213.99
-329.36	213.37
-329.56	212.94
-329.76	212.41
-330.77	212.28
-331.17	212.35
-331.37	212.43
-331.57	212.3
-331.58	211.67
-331.78	211.14
-331.98	211.01
-332.19	211.09
-331.79	210.66
-331.99	210.33
-332.2	210.4
-333	210.17
-332.6	210.25
-332.8	210.62
-333.11	210.69
-333.31	211.16
-333.51	211.23
-334.42	211.71
-334.22	211.78
-334.42	211.85
-334.33	211.92
-334.53	211.6
-334.73	211.17
-334.94	210.94
-335.34	210.81
-335.54	210.88
-335.74	210.96
-336.45	211.03
