# Supplementary material for: Electrooculography-based continuous eye-writing recognition system for efficient assistive communication systems
Source: PLoS One. 2018 Feb 9;13(2):e0192684. doi: 10.1371/journal.pone.0192684 (PMC5806888; doi:10.1371/journal.pone.0192684)
Supplement: S1 Database — All the original isolated EOG data used in the experiments are contained in this database. (ZIP) [file pone.0192684.s001.zip › isolated/001/isolated_strokes/EOG_001_01_004.csv]

7.2369	-3.8452
7.2502	-3.6774
6.2636	-2.8095
6.2769	-2.1416
5.0903	-1.5737
4.8036	-1.4059
4.417	-1.138
3.4303	-0.87012
3.4437	-0.20224
2.357	0.16563
2.1704	0.13351
2.1837	0.10138
1.8971	0.36926
1.9104	-0.36287
1.9238	-0.39499
1.7372	-0.42712
1.7505	0.24076
1.7639	0.60863
1.3772	0.57651
1.3906	0.14438
1.6039	0.51226
1.5173	0.48013
1.5306	0.44801
1.044	0.71588
-0.14268	0.98376
-1.1293	1.0516
-1.116	1.2195
-1.1026	0.88738
-1.0893	0.55526
-1.2759	0.12313
-0.66257	0.091008
-0.64922	0.058883
-0.63586	-0.073242
-1.8225	-0.0053666
-1.0092	0.36251
-1.7958	0.83038
-1.7825	0.49826
-1.7691	-0.033866
-2.3558	-0.26599
-1.7424	-0.098116
-2.329	-0.33024
-2.3157	-0.36237
-2.3023	-0.19449
-2.289	-0.42662
-1.3756	-0.45874
-1.4623	-0.49087
-1.4489	-0.52299
-1.3356	-0.55512
-2.2222	-0.58724
-1.3089	-0.61937
-2.1955	-0.65149
-2.4822	-0.48362
-2.4688	-0.51574
-2.4555	-0.74787
-2.4421	-0.77999
-2.4288	-0.81212
-2.4154	-0.74424
-2.1021	-0.37637
-1.9887	-0.10849
-1.9754	-0.14062
-1.162	-0.17274
-1.7487	-0.50487
-0.9353	-0.73699
-0.92195	-0.76912
-0.9086	-0.80124
-0.19525	-0.33337
0.21811	-0.36549
0.73146	-0.39762
0.84481	-0.22974
0.85816	-0.26186
0.87151	0.0060101
0.88487	-0.026115
1.6982	0.34176
1.7116	0.70964
1.7249	0.77751
1.7383	1.3454
0.95163	0.71326
1.665	0.18114
1.6783	-0.15099
1.1917	-0.18311
1.205	-0.015239
1.2184	0.15264
1.8317	0.12051
1.8451	0.48839
1.0584	0.45626
0.57179	0.92414
0.18515	0.89201
0.1985	1.3599
-0.58815	1.9278
-1.1748	2.0956
-1.1614	1.8635
-2.2481	1.8314
-2.2347	1.3993
-3.3214	1.3671
-3.408	0.93501
-3.3947	0.90289
-3.3813	0.87076
-3.368	1.1386
-3.2546	1.3065
-3.2413	1.2744
-3.0279	1.4423
-3.0146	1.4101
-3.0012	1.378
-2.9879	1.3459
-2.9745	1.1138
-2.5612	1.0816
-2.0478	1.2495
-2.0345	1.0174
-2.0211	0.78526
-2.0078	0.45314
-1.0944	0.42101
-1.0811	0.088887
-1.0677	-0.24324
-1.0543	-0.87536
-0.341	-0.30749
-0.12764	-0.33961
-0.11429	0.22826
-0.10094	0.19614
1.6124	0.16401
1.6258	0.13189
1.6391	0.099762
1.6525	-1.2324
1.3658	-1.9645
1.8792	-1.8966
1.8925	-1.7287
3.0059	-1.7609
3.0192	-1.793
3.0326	-0.52511
3.6459	0.14276
3.0593	0.11064
3.0726	0.078513
3.086	0.54639
1.9993	0.91426
3.1127	1.4821
2.126	0.85001
2.1394	1.5179
2.1527	0.58576
1.6661	0.25364
1.4795	0.22151
1.4928	0.48939
1.1062	0.45726
1.1195	1.3251
0.63286	1.993
0.64621	2.0609
0.65956	2.0288
0.17292	1.8966
-0.013731	1.1645
-1.0004	0.83239
-1.987	1.8003
-1.9737	1.7681
-1.9603	2.036
-1.947	2.0039
-2.6336	2.1718
-2.6203	2.1396
-3.2069	2.1075
-3.7936	1.6754
-4.5802	1.6433
-6.1669	2.0111
-6.1535	1.979
-6.2402	1.7469
-6.2268	1.6148
-6.1135	1.1826
-6.1001	0.45051
-6.0867	0.41839
-5.3734	0.38626
-5.36	0.35414
-4.1467	0.42201
-3.3333	0.38989
-2.92	-0.042236
-2.0066	-0.074361
-1.8933	-0.30649
-0.97993	-0.13861
-0.96658	-0.17074
-0.95323	-0.40286
-0.93987	-0.43499
-0.42652	-0.66711
0.08683	-0.69924
0.10018	-0.93136
0.11353	-0.96349
0.12689	-0.99561
-0.35976	-1.1277
-0.34641	-1.1599
0.16694	-0.99198
0.18029	-1.0241
0.19365	-0.85623
0.207	-1.0884
0.22035	-1.1205
0.2337	-1.0526
0.24705	-0.98473
0.76041	-1.0169
0.77376	-1.049
1.4871	-1.0811
1.5005	-1.2132
1.5138	-1.2454
2.7272	-1.1775
1.5405	-1.2096
1.5539	-1.2417
2.5672	-1.2739
2.5806	-1.406
3.8939	-1.7381
3.9073	-1.7702
2.6206	-2.0024
2.434	-2.4345
1.5473	-2.8666
1.5607	-3.2987
1.574	-2.9309
1.5874	-2.963
1.6007	-2.9951
1.6141	-3.4272
1.5274	-3.4594
1.5408	-3.0915
1.3542	-3.1236
1.5675	-3.1557
1.3809	-3.1879
1.3942	-3.22
1.4076	-2.9521
1.0209	-2.7842
1.0343	-2.7164
0.54762	-2.6485
0.56097	-2.6806
0.57432	-2.7127
0.78767	-2.7449
0.80102	-2.477
1.0144	-1.6091
1.0277	-0.54123
1.0411	-0.17336
0.65443	0.094517
0.66778	0.66239
0.68114	0.73027
0.69449	0.69814
0.70784	1.066
0.72119	1.3339
0.73455	1.4018
0.4479	1.6696
0.46125	1.6375
1.0746	2.1054
1.088	2.3733
1.1013	2.5411
1.1147	2.509
0.52801	2.7769
0.54136	2.7448
0.054714	2.7126
0.068066	2.6805
0.081418	2.6484
0.09477	2.3163
0.10812	2.5841
0.72147	2.552
0.73483	2.5199
0.74818	2.6878
0.56153	2.2556
1.2749	2.2235
1.2882	2.1914
1.3016	1.8593
1.3149	1.8271
0.82829	1.695
0.84164	1.6629
0.85499	1.1308
0.46835	1.0986
0.8817	1.0665
1.4951	1.0344
2.0084	1.5023
2.0218	1.4701
2.0351	1.938
2.0485	2.3059
1.5618	2.3738
1.5752	2.3416
0.98851	2.3095
1.0019	2.2774
1.0152	2.1453
0.52857	2.2131
0.54192	2.281
0.55527	2.2489
0.26863	2.4168
0.58198	2.4846
0.29533	2.4525
0.30868	2.4204
0.32204	2.3883
0.53539	2.3561
0.54874	2.524
0.062091	2.4919
0.075443	2.4598
0.088795	2.4276
-0.49785	2.3955
0.1155	2.4634
0.12885	2.4313
-0.1578	2.8991
-0.14444	2.867
-0.33109	2.3349
-0.21774	2.8028
-0.20439	2.7706
-0.19104	2.5385
0.12232	2.7064
-0.16433	2.6743
-0.15098	2.9421
-0.13763	2.91
-0.12428	3.1779
-0.11092	3.6458
-0.097572	4.4136
-0.08422	4.3815
0.22913	4.3494
0.24248	4.3173
0.95584	5.0851
2.5692	6.153
4.6825	6.1209
7.2959	7.4888
13.909	9.0566
20.023	12.425
27.636	20.992
41.049	33.36
63.563	48.928
79.476	65.796
81.489	76.964
83.503	83.532
84.616	93.2
84.629	108.77
84.643	124.54
84.656	131.3
84.669	139.47
84.683	148.04
84.696	158.61
84.71	171.27
83.623	174.34
81.636	177.01
79.65	182.68
79.363	189.15
78.376	193.61
77.39	194.88
76.603	195.65
76.416	196.22
76.33	196.39
75.943	196.65
75.956	197.22
74.87	197.79
74.083	197.76
73.996	197.93
73.31	198.09
72.723	198.16
72.437	198.13
72.05	199.1
71.863	199.56
71.177	200.23
71.19	200.4
71.203	200.87
70.817	201.64
70.83	202.2
69.443	202.17
68.557	202.14
68.57	202.11
67.283	202.08
65.297	202.04
63.41	201.11
62.023	200.08
61.137	199.65
60.35	199.61
57.763	199.28
54.777	190.05
49.79	173.62
42.704	147.19
37.117	113.45
27.43	88.122
19.344	68.69
9.157	49.058
-1.1297	27.326
-4.3163	5.7934
-12.003	-11.539
-18.19	-25.871
-25.676	-39.703
-34.863	-50.335
-39.25	-55.967
-49.336	-61.199
-58.923	-67.831
-60.51	-70.964
-65.096	-71.796
-73.083	-73.628
-77.869	-74.56
-82.356	-76.192
-86.443	-76.224
-87.829	-76.256
-88.916	-76.288
-89.703	-77.721
-90.689	-77.753
-91.976	-78.285
-94.763	-78.317
-97.049	-77.849
-97.036	-77.881
-97.223	-77.713
-97.209	-76.745
-97.196	-76.778
-97.383	-75.81
-97.369	-75.842
-97.356	-75.574
-97.042	-75.606
-97.029	-75.338
-95.916	-75.67
-95.902	-75.702
-94.989	-75.735
-94.476	-75.767
-94.462	-75.799
-93.949	-75.831
-92.336	-75.363
-90.422	-74.895
-90.009	-74.927
-89.996	-74.959
-89.982	-74.992
-89.669	-74.624
-89.356	-74.256
-89.242	-74.488
-89.029	-74.52
-88.315	-74.852
-87.702	-74.884
-87.489	-75.216
-87.475	-74.949
-87.462	-75.281
-87.449	-75.313
-87.435	-75.045
-87.422	-74.777
-87.409	-75.109
-87.395	-75.141
-87.382	-75.073
-87.569	-75.106
-87.355	-75.138
-87.342	-74.97
-87.129	-74.402
-87.115	-74.034
-87.102	-73.766
-87.089	-73.798
-87.175	-73.33
-87.762	-72.363
-88.248	-71.295
-89.135	-70.927
-89.122	-70.659
-89.108	-69.991
-89.095	-69.523
-89.082	-69.355
-89.268	-69.387
-89.255	-69.12
-89.242	-69.152
-89.228	-68.884
-88.415	-68.316
-88.402	-68.348
-88.388	-67.98
-87.875	-68.012
-87.862	-68.444
-86.148	-67.977
-84.235	-68.509
-84.221	-68.541
-83.808	-68.073
-83.795	-68.605
-83.481	-68.837
-83.468	-68.569
-83.455	-68.201
-83.241	-68.234
-83.228	-68.466
-82.615	-68.398
-82.601	-67.83
-82.588	-67.862
-80.675	-67.894
-80.661	-68.526
-80.648	-68.558
-80.635	-68.591
-81.421	-69.123
-80.108	-68.555
-80.094	-67.887
-80.081	-68.619
-80.068	-68.651
-80.054	-68.683
-79.041	-68.715
-79.028	-68.748
-79.114	-68.08
-79.101	-68.112
-79.988	-67.844
-79.874	-67.876
-81.961	-67.508
-82.748	-67.94
-82.734	-67.572
-83.921	-68.105
-83.908	-67.637
-83.194	-67.369
-83.181	-67.401
-82.667	-67.333
-82.654	-67.365
-82.641	-67.397
-82.627	-67.129
-82.614	-66.462
-80.701	-65.894
-80.487	-65.326
-80.474	-64.858
-80.461	-64.59
-80.447	-64.322
-78.634	-63.854
-78.621	-64.286
-78.607	-64.319
-78.594	-64.751
-78.581	-64.783
-77.967	-64.415
-77.954	-64.447
-77.941	-64.579
-77.927	-64.411
-77.714	-63.743
-76.9	-63.176
-77.687	-62.808
-77.674	-62.74
-77.66	-62.772
-78.547	-62.804
-78.534	-63.136
-78.52	-63.168
-79.307	-63.4
-79.294	-63.433
-79.78	-63.565
-79.767	-63.597
-79.754	-63.629
-80.14	-63.661
-79.727	-63.693
-80.114	-63.625
-80.1	-63.557
-80.087	-63.59
-80.073	-63.622
-79.66	-63.754
-80.047	-63.786
-80.033	-63.918
-79.62	-64.05
-79.607	-64.282
-78.893	-64.114
-78.88	-64.347
-78.867	-64.179
-78.453	-64.211
-77.94	-64.343
-76.627	-64.475
-76.613	-64.607
-77.7	-64.639
-77.687	-64.771
-77.673	-64.604
-76.56	-64.836
-76.546	-64.868
-76.533	-65.2
-76.52	-65.232
-76.506	-65.264
-76.493	-64.796
-76.48	-64.728
-76.466	-64.661
-75.653	-64.193
-76.44	-63.825
-76.426	-63.957
-76.413	-63.789
-76.5	-63.821
-76.486	-63.753
-76.673	-63.385
-76.66	-62.918
-76.646	-62.65
-76.633	-62.682
-76.02	-61.814
-76.006	-61.846
-75.993	-60.178
-75.779	-60.21
-75.766	-60.242
-75.653	-60.275
-75.639	-59.307
-75.626	-60.339
-75.613	-59.771
-75.699	-60.703
-75.686	-61.435
-75.673	-61.467
-75.859	-60.999
-75.846	-60.532
-77.033	-60.564
-77.019	-61.096
-77.606	-61.628
-77.593	-62.16
-76.579	-62.792
-76.566	-63.724
-76.552	-64.656
-76.539	-64.489
-76.726	-64.521
-77.012	-63.753
-77.699	-64.585
-77.686	-64.617
-77.672	-64.649
-77.659	-64.681
-76.946	-65.013
-76.932	-64.746
-76.919	-64.178
-76.906	-64.21
-76.692	-64.942
-76.579	-64.974
-76.566	-64.906
-76.552	-64.938
-76.539	-64.97
-76.525	-65.003
-76.512	-64.435
-76.499	-63.367
-76.485	-63.399
-76.472	-62.431
-76.359	-61.963
-75.745	-62.595
-75.732	-62.027
-75.819	-62.36
-75.305	-62.892
-74.692	-63.724
-74.679	-63.756
-74.665	-63.988
-74.652	-64.82
-74.139	-64.852
-74.225	-64.884
-74.212	-64.917
-74.198	-64.949
-74.485	-64.481
-74.172	-64.513
-74.458	-64.545
-74.445	-65.077
-74.432	-65.309
-74.118	-65.341
-73.605	-65.374
-73.592	-65.706
-73.578	-66.138
-73.565	-66.17
-73.552	-66.202
-73.038	-66.234
-73.225	-66.266
-73.612	-65.998
-73.598	-66.031
-74.085	-66.063
-74.072	-66.095
-74.058	-65.827
-74.045	-65.859
-73.631	-65.591
-73.118	-65.623
-73.105	-65.455
-73.091	-65.288
-73.078	-64.92
-72.365	-64.952
-73.051	-64.984
-73.038	-65.416
-73.025	-65.448
-73.011	-65.48
-71.998	-65.512
-71.285	-65.745
-71.271	-65.777
-71.258	-65.809
-70.545	-65.841
-69.731	-65.673
-69.718	-65.705
-69.204	-65.937
-69.191	-65.969
-69.378	-65.902
-68.364	-66.034
-69.351	-66.566
-69.338	-66.598
-69.324	-67.03
-68.311	-67.262
-69.298	-67.294
-69.284	-67.226
-70.071	-67.259
-69.258	-66.891
-69.244	-66.923
-68.631	-66.955
-68.618	-66.987
-68.604	-67.419
-68.591	-67.451
-69.977	-67.683
-69.964	-67.716
-69.951	-67.748
-69.937	-67.78
-70.224	-67.812
-70.211	-67.844
-70.197	-67.876
-70.184	-67.808
-70.171	-67.84
-68.757	-67.773
-70.144	-67.305
-70.431	-66.637
-70.417	-66.669
-70.904	-66.101
-70.891	-65.833
-71.177	-65.465
-71.164	-65.497
-71.35	-64.33
-71.337	-63.062
-71.124	-62.494
-71.11	-62.526
-71.097	-62.558
-71.084	-62.59
-71.07	-62.622
-70.757	-62.354
-70.744	-62.587
-71.23	-62.619
-71.217	-62.651
-71.204	-62.683
-71.19	-62.715
-71.177	-63.147
-71.164	-63.379
-70.35	-63.411
-70.337	-63.644
-70.324	-64.276
-70.31	-64.908
-71.197	-65.04
-70.283	-65.272
-70.57	-65.604
-70.557	-65.836
-69.343	-66.068
-69.33	-66.501
-67.817	-66.133
-66.403	-66.765
-66.39	-66.797
-65.977	-67.629
-65.663	-67.661
-65.05	-68.493
-64.737	-69.325
-64.723	-69.758
-64.71	-69.79
-64.097	-69.822
-63.183	-70.054
-62.47	-70.086
-61.356	-69.918
-58.943	-69.55
-56.93	-69.582
-56.216	-69.615
-56.203	-69.547
-55.99	-69.279
-55.376	-69.611
-55.363	-69.943
-55.35	-69.975
-55.336	-70.207
-55.323	-70.439
-54.81	-70.272
-54.196	-70.304
-54.183	-70.136
-54.17	-70.168
-54.156	-70.2
-53.843	-70.232
-53.829	-70.264
-53.816	-69.996
-53.803	-69.729
-53.789	-69.761
-53.476	-69.793
-53.463	-69.825
-53.449	-69.257
-53.436	-69.289
-53.723	-68.821
-53.409	-68.453
-53.396	-68.486
-53.383	-68.918
-53.369	-68.95
-53.656	-68.982
-53.643	-68.614
-53.129	-68.646
-53.116	-69.078
-53.103	-69.11
-53.089	-69.143
-52.776	-69.175
-52.762	-69.207
-52.749	-69.939
-52.736	-70.471
-52.822	-70.903
-52.809	-70.935
-52.796	-71.067
-52.782	-71.2
-52.669	-71.532
-52.256	-72.064
-52.242	-72.096
-51.829	-72.528
-51.816	-72.56
-51.102	-72.592
-51.089	-72.224
-51.076	-72.257
-51.062	-72.289
-51.049	-72.321
-49.535	-71.653
-49.522	-71.685
-49.509	-72.217
-49.495	-72.249
-50.282	-72.281
-48.369	-72.614
-47.455	-72.346
-47.442	-72.378
-47.429	-72.21
-47.415	-72.042
-46.402	-71.474
-46.389	-70.906
-47.375	-70.838
-47.662	-70.671
-48.549	-70.703
-48.535	-70.735
-48.522	-70.267
-48.508	-70.299
-47.595	-68.931
-48.082	-70.363
-48.068	-69.495
-48.055	-67.528
-48.442	-67.56
-48.028	-66.292
-47.315	-66.324
-47.302	-66.356
-47.288	-66.388
-47.275	-65.92
-46.162	-65.952
-46.148	-65.985
-46.135	-66.417
-46.122	-66.949
-46.108	-67.281
-44.895	-67.913
-44.881	-69.345
-46.568	-70.277
-46.555	-70.409
-48.041	-70.442
-48.028	-70.474
-48.715	-70.406
-48.701	-70.438
-47.888	-70.47
-46.575	-70.502
-46.561	-70.534
-47.848	-70.566
-47.835	-70.399
-46.521	-69.931
-46.908	-69.963
-46.895	-69.395
-46.881	-70.027
-46.868	-70.059
-45.955	-70.091
-45.241	-70.623
-45.228	-70.656
-45.214	-70.688
-45.201	-70.72
-44.688	-70.652
-44.674	-70.684
-43.261	-71.016
-43.248	-71.548
-44.634	-72.58
-44.621	-73.613
-45.308	-73.945
-45.594	-74.177
-45.581	-74.209
-45.968	-74.241
-45.954	-74.273
-45.541	-74.505
-46.428	-74.537
-46.614	-74.57
-48.001	-74.402
-47.987	-74.334
-48.374	-74.366
-48.361	-74.598
-47.947	-74.63
-47.434	-74.662
-47.421	-75.194
-47.407	-75.727
-47.394	-75.959
-46.881	-76.291
-46.267	-76.323
-46.254	-76.355
-46.241	-76.087
-46.227	-75.919
-45.314	-75.551
-45.301	-75.984
-45.287	-76.016
-45.274	-76.048
-45.26	-76.08
-44.447	-76.112
-44.434	-76.644
-44.42	-76.676
-44.407	-76.708
-44.994	-76.641
-44.98	-76.173
-44.967	-76.205
-46.354	-76.037
-46.04	-76.069
-46.027	-76.101
-45.514	-75.833
-46.6	-75.865
-46.687	-76.198
-46.674	-76.23
-47.16	-77.062
-47.547	-77.094
-47.633	-76.326
-48.12	-77.158
-49.207	-77.19
-50.493	-77.222
-50.48	-77.255
-51.067	-76.787
-51.053	-76.819
-50.44	-76.451
-51.027	-75.683
-51.013	-75.715
-51	-75.347
-51.087	-75.379
-51.073	-75.212
-51.26	-75.144
-51.247	-75.176
-51.833	-75.108
-51.82	-74.74
-51.207	-74.672
-50.393	-74.704
-50.08	-74.736
-50.066	-73.969
-50.053	-73.501
-48.94	-73.433
-48.926	-73.265
-50.013	-72.897
-50	-72.929
-51.086	-72.361
-51.073	-72.093
-51.16	-72.126
-51.446	-72.158
-51.433	-72.09
-51.52	-72.222
-51.506	-71.954
-51.493	-71.486
-51.98	-71.718
-51.966	-71.75
-52.453	-72.383
-52.439	-72.415
-53.126	-72.047
-53.113	-71.679
-53.099	-71.411
-53.686	-71.543
-53.673	-71.775
-53.659	-71.607
-53.646	-71.84
-53.633	-71.872
-53.619	-71.904
-53.606	-71.936
-53.593	-71.968
-53.579	-72
-53.566	-72.132
-53.553	-72.164
-53.539	-72.597
-53.526	-72.929
-53.512	-72.961
-52.499	-72.993
-52.486	-73.025
-52.472	-73.557
-51.759	-74.089
-53.046	-74.621
-53.032	-74.654
-53.619	-74.886
-54.006	-75.018
-53.992	-75.25
-53.979	-75.282
-53.966	-75.314
-53.952	-75.646
-55.339	-75.678
-55.326	-75.711
-55.312	-75.743
-55.299	-75.875
-55.286	-76.007
-55.272	-76.039
-54.159	-76.071
-52.845	-76.103
-52.832	-76.135
-52.819	-76.368
-52.805	-76.4
-52.792	-76.432
-52.479	-76.464
-52.465	-76.496
-51.952	-76.728
-50.839	-77.26
-50.125	-78.192
-50.112	-78.725
-50.299	-78.857
-50.285	-78.789
-50.272	-78.921
-50.059	-78.953
-50.045	-79.185
-50.032	-79.217
-50.018	-79.049
-50.005	-78.982
-49.892	-78.514
-49.878	-78.546
-50.165	-78.578
-50.152	-78.11
-50.538	-78.042
-50.525	-78.074
-50.812	-77.406
-50.798	-77.939
-50.785	-77.771
-50.872	-77.403
-50.858	-77.135
-51.445	-77.167
-50.832	-77.199
-52.018	-77.031
-51.305	-77.063
-51.291	-77.096
-52.478	-77.128
-54.265	-77.16
-53.451	-76.692
-53.438	-76.724
-53.425	-76.856
-52.711	-76.888
-51.998	-76.92
-51.185	-76.953
-51.171	-77.385
-51.158	-77.417
-51.145	-77.449
-51.231	-77.481
-51.218	-77.113
-51.905	-76.745
-51.891	-77.177
-51.178	-76.81
-51.864	-76.742
-51.151	-76.174
-51.238	-76.206
-51.224	-76.338
-50.311	-75.87
-50.098	-75.902
-49.884	-75.934
-49.871	-75.967
-49.858	-75.999
-49.244	-76.031
-49.631	-75.863
-49.618	-76.095
-49.604	-76.127
-49.791	-76.159
-49.578	-76.191
-49.564	-76.224
-49.551	-76.256
-49.538	-76.588
-49.524	-76.62
-49.011	-77.152
-48.997	-77.784
-48.984	-78.916
-48.371	-78.948
-48.857	-79.281
-48.844	-79.513
-48.831	-79.845
-48.817	-80.077
-48.804	-80.609
-48.291	-80.641
-47.877	-80.673
-47.864	-81.105
-48.651	-81.138
-47.837	-81.17
-47.824	-81.202
-47.811	-81.234
-47.797	-81.466
-47.784	-81.298
-47.77	-81.33
-48.557	-81.362
-48.544	-81.595
-48.53	-81.627
-48.617	-81.959
-48.604	-81.991
-48.99	-82.023
-49.577	-82.055
-49.564	-82.087
-50.15	-82.119
-49.537	-82.152
-50.124	-82.184
-50.11	-82.216
-50.697	-82.048
-50.184	-82.08
-50.17	-82.212
-50.157	-82.244
-50.143	-82.276
-50.13	-82.309
-50.617	-82.441
-50.103	-82.373
-50.29	-82.405
-50.777	-82.437
-50.763	-82.469
-53.05	-82.401
-53.037	-82.333
-53.023	-82.366
-53.01	-82.398
-50.697	-82.43
-50.683	-82.462
-50.67	-82.194
-50.657	-82.526
-51.343	-82.558
-51.33	-82.59
-51.516	-82.623
-51.503	-82.155
-51.49	-82.187
-52.276	-82.719
-52.263	-82.651
-52.75	-82.283
-52.736	-82.315
-52.723	-82.047
-52.71	-81.58
-52.196	-81.612
-52.183	-81.644
-52.17	-81.676
-52.156	-81.708
-52.143	-82.04
-52.13	-81.972
-52.116	-82.104
-52.103	-82.137
-51.39	-82.169
-50.976	-82.401
-50.963	-82.433
-50.949	-82.465
-50.936	-82.597
-50.123	-82.429
-49.309	-82.361
-49.096	-82.294
-48.583	-82.426
-48.569	-82.558
-48.556	-82.49
-48.943	-82.622
-48.529	-83.254
-48.516	-83.286
-48.503	-83.318
-47.689	-82.851
-46.976	-82.683
-46.963	-82.715
-46.949	-82.747
-46.936	-82.979
-46.522	-83.011
-46.309	-82.843
-46.296	-82.875
-46.282	-82.908
-46.469	-82.84
-46.456	-82.872
-46.442	-83.004
-46.429	-83.036
-46.416	-83.068
-46.702	-82.8
-46.389	-82.832
-46.376	-82.865
-46.362	-82.597
-46.149	-82.429
-45.536	-82.661
-45.522	-82.493
-45.509	-82.425
-45.495	-82.157
-45.482	-81.789
-46.369	-81.022
-46.355	-80.754
-47.042	-80.786
-47.029	-80.818
-47.015	-80.25
-47.002	-79.882
-45.789	-79.714
-45.775	-79.546
-45.762	-79.479
-45.749	-79.511
-46.035	-79.543
-46.022	-79.675
-46.009	-79.607
-47.195	-79.639
-47.182	-79.671
-47.369	-79.403
-47.355	-79.436
-47.342	-79.468
-47.328	-79.4
-47.115	-79.532
-46.902	-79.564
-46.888	-79.596
-46.875	-79.628
-46.862	-79.86
-46.648	-79.693
-46.635	-79.825
-46.622	-80.157
-46.608	-80.389
-46.595	-80.421
-45.682	-80.453
-45.668	-80.485
-46.555	-80.317
-46.542	-80.35
-46.528	-80.682
-45.615	-80.414
-45.601	-80.746
-46.788	-80.778
-46.775	-80.81
-46.761	-80.842
-46.748	-80.874
-47.035	-80.307
-47.021	-79.839
-45.808	-79.771
-45.795	-79.203
-45.781	-79.235
-44.668	-78.267
-44.655	-78.299
-44.441	-78.331
-44.428	-78.364
-44.415	-78.396
-44.401	-77.628
-42.688	-77.66
-41.074	-77.492
-41.061	-77.524
-41.048	-77.556
-41.034	-77.588
-40.921	-77.621
-40.708	-77.653
-40.694	-77.685
-40.681	-78.617
-40.368	-79.649
-39.754	-79.981
-39.141	-80.413
-39.128	-80.545
-38.014	-80.578
-36.301	-80.61
-35.688	-80.642
-35.974	-80.674
-35.961	-80.906
-36.547	-81.238
-36.534	-81.27
-36.521	-81.302
-37.807	-81.335
-37.794	-81.767
-37.781	-81.799
-36.467	-81.431
-36.454	-81.463
-36.441	-81.495
-36.427	-81.527
-36.414	-81.259
-37.201	-81.592
-36.887	-81.624
-36.874	-81.956
-36.861	-81.988
-36.847	-82.02
-36.834	-81.752
-37.021	-82.384
-37.007	-81.816
-36.994	-81.849
-36.98	-81.381
-36.667	-81.413
-36.654	-81.445
-35.54	-81.477
-35.527	-80.609
-36.414	-80.641
-36.4	-79.973
-36.387	-79.706
-36.374	-80.038
-36.26	-81.27
-36.447	-82.702
-36.234	-81.334
-36.22	-79.866
-36.207	-79.698
-36.194	-79.23
-36.38	-78.763
-36.367	-78.895
-36.353	-78.927
-36.84	-78.959
-36.327	-78.991
-36.813	-79.223
-36.8	-79.255
-36.787	-79.287
-36.773	-79.82
-36.26	-79.852
-36.647	-79.884
-36.633	-79.916
-36.62	-80.748
-38.407	-80.78
-38.393	-80.812
-38.38	-80.844
-38.367	-81.577
-38.353	-82.209
-39.64	-82.641
-38.226	-82.973
-38.213	-83.005
-38.2	-83.337
-37.486	-83.569
