# Supplementary material for: Electrooculography-based continuous eye-writing recognition system for efficient assistive communication systems
Source: PLoS One. 2018 Feb 9;13(2):e0192684. doi: 10.1371/journal.pone.0192684 (PMC5806888; doi:10.1371/journal.pone.0192684)
Supplement: S1 Database — All the original isolated EOG data used in the experiments are contained in this database. (ZIP) [file pone.0192684.s001.zip › isolated/001/isolated_strokes/EOG_001_01_005.csv]

-3.0904	0.85154
-3.1045	0.43785
-2.3186	0.42417
-0.93265	0.41048
-0.94674	0.096786
-0.36083	0.083097
-0.37492	0.069407
-0.089014	0.25572
0.19689	0.24203
0.1828	0.22834
0.16871	-0.085351
0.15462	-0.39904
-0.45947	-0.41273
-0.47356	-0.12642
-0.087656	-0.44011
-0.10175	-0.1538
-0.11584	0.13251
0.27007	-0.18118
0.25598	0.10513
0.24188	0.091443
0.22779	0.077754
0.7137	-0.33594
1.0996	-0.84963
1.0855	-0.86331
1.0714	-0.877
2.1573	-0.89069
2.1432	-0.90438
3.2292	-0.91807
3.2151	-1.3318
3.201	-1.5455
4.3869	-1.4591
4.3728	-1.4728
4.3587	-1.9865
2.8446	-2.7002
2.8305	-2.0139
1.8164	-2.0276
2.8023	-2.0413
2.7882	-1.555
2.1741	-2.0687
2.16	-2.5823
0.94596	-3.096
0.33187	-2.6097
-0.082227	-2.6234
-0.096319	-2.6371
-0.11041	-2.6508
-0.4245	-2.6645
-0.13859	-2.1782
-0.75269	-3.1919
-0.76678	-2.2056
-0.78087	-2.2192
-2.095	-2.2329
-2.1091	-2.2466
-2.1231	-1.6603
-2.9372	-1.674
-3.3513	-2.2877
-3.8654	-2.3014
-4.0795	-3.0151
-4.3936	-3.0288
-4.7077	-3.4424
-4.7218	-3.4561
-4.7359	-2.5698
-4.75	-2.5835
-4.7641	-1.7972
-4.8782	-2.6109
-4.7922	-1.8246
-4.8063	-2.6383
-4.8204	-2.652
-4.8345	-1.6657
-4.9486	-1.5793
-4.8627	-1.193
-4.9768	-0.70672
-4.9909	-0.020411
-5.005	0.3659
-5.0191	0.65221
-4.9332	1.0385
-4.8473	1.3248
-3.8613	1.9111
-3.0754	1.8975
-2.6895	2.5838
-2.2036	3.0701
-2.2177	3.8564
-2.2318	3.8427
-1.9459	3.829
-0.35999	4.6153
1.2259	4.6016
1.2118	4.5879
1.1977	4.5742
1.1836	4.5606
1.1696	3.7469
1.2555	2.7332
1.2414	1.6195
1.2273	0.5058
1.5132	0.49211
1.1991	0.47842
1.185	0.46473
1.1709	0.45104
1.1568	0.43735
1.1427	1.1237
1.1286	1.11
1.3145	1.0963
1.3004	1.0826
0.18636	1.2689
1.2723	1.2552
0.35817	1.2415
0.34408	1.2278
0.32999	1.4141
-0.7841	1.8005
0.30181	2.0868
0.28771	2.0731
0.27362	2.2594
0.25953	2.4457
0.24544	2.532
0.23135	2.7183
0.21726	2.5046
0.20316	2.4909
0.18907	2.6773
0.17498	3.1636
0.16089	3.1499
0.1468	2.6362
0.1327	3.1225
1.2186	3.1088
1.5045	3.0951
2.2904	3.3814
2.2763	3.3677
2.2622	3.354
3.6482	3.0404
3.6341	3.0267
3.62	3.013
4.2059	3.6993
4.7918	3.4856
4.7777	2.7719
4.7636	2.8582
4.7495	2.8445
4.7354	2.8308
4.9213	2.8171
5.2072	2.6035
4.8931	2.5898
4.8791	2.7761
4.865	3.0624
4.2509	2.7487
4.7368	2.735
4.1227	3.0213
3.5086	2.5076
3.4945	1.9939
2.3804	1.9803
2.3663	1.5666
1.6522	0.35288
1.6381	-0.36081
-0.37596	-0.5745
-0.99005	-0.58819
-1.0041	-0.60188
-1.0182	-0.71557
-1.0323	-0.72926
-0.54642	-0.84295
-0.56051	-0.85664
-0.5746	-0.77033
-0.58869	-0.88402
-1.0028	-0.89771
-0.61688	-0.9114
-0.63097	-0.82509
-0.64506	-0.73878
-0.65915	-0.85247
-0.67324	-0.76616
-0.38733	-0.77985
-0.70143	-0.79354
-0.71552	-0.80723
-0.72961	-0.82091
-0.7437	-0.6346
-0.25779	-0.54829
-0.27188	-0.56198
-0.28598	-0.57567
0.89993	-0.58936
0.88584	-0.60305
3.3717	-0.41674
2.7577	-0.43043
2.7436	0.15588
2.7295	0.14219
4.6154	0.1285
4.8013	0.11481
4.7872	-0.49888
3.9731	-0.71257
3.959	-0.72626
3.9449	-0.83995
5.0308	-0.85364
5.0167	-0.96733
5.0026	-1.281
4.9886	-1.7947
4.9745	-1.8084
3.8604	-2.4221
3.8463	-2.7358
3.3322	-2.4495
2.6181	-2.7632
1.804	-2.7768
1.7899	-2.7905
0.97582	-2.8042
0.76173	-2.8179
1.2476	-2.7316
0.73354	-2.7453
0.71945	-1.959
0.70536	-1.9727
0.091269	-1.0864
-0.32282	-1
-1.4369	-1.0137
-2.951	-0.32743
-3.6651	-0.34112
-3.6792	0.54519
-3.6933	0.5315
-3.7074	-0.38218
-3.7215	-0.39587
-3.7356	-0.40956
-3.8496	0.17675
-3.8637	0.16306
-3.8778	0.14937
-4.0919	-0.16432
-4.106	-0.37801
-4.9201	-0.6917
-4.9342	-0.90539
-4.9483	-0.91908
-4.9624	-1.2328
-4.0765	-1.2465
-3.6906	-1.5601
-3.5047	-1.8738
-3.5188	-2.2875
-3.3328	-2.3012
-2.5469	-1.3149
-2.661	-1.3286
-2.6751	-1.0423
-1.6892	-0.95597
-1.3033	-0.96966
-1.0174	-0.98335
-1.0315	-0.99704
-1.0456	-1.0107
-1.0597	-1.0244
-1.0738	-1.0381
-0.98785	-1.0518
-1.0019	-1.0655
-1.016	-0.97918
-1.0301	-0.69287
-1.1442	-0.50656
-1.1583	-0.52025
-1.1724	-0.53394
-1.1865	-0.047628
-1.1006	-0.061318
-0.21468	1.725
0.87123	3.1113
0.85714	2.1976
0.84305	2.1839
1.529	2.1702
1.5149	0.85655
1.5008	0.84286
1.4867	0.42917
1.0726	-0.48452
1.5585	0.0017872
1.5444	0.7881
2.2303	0.77441
2.2162	0.76072
2.3021	0.44703
2.588	0.43334
2.5739	0.41965
2.5599	0.90596
2.5458	1.8923
2.2317	1.8786
2.0176	3.2649
1.4035	3.2512
0.68939	3.2375
0.6753	4.1238
-0.038789	4.4101
-1.0529	5.1964
-1.067	5.1828
-1.3811	6.1691
-2.1952	6.6554
-2.9092	6.9417
-2.9233	7.028
-3.2374	7.0143
-3.7515	7.0006
-4.3656	6.9869
-5.0797	6.9732
-5.0938	6.9595
-5.7079	6.9459
-5.922	6.9322
-6.1361	6.4185
-6.3502	7.0048
-6.3643	6.9911
-6.3783	6.9774
-6.9924	6.3637
-7.0065	6.55
-8.5206	5.6363
-8.5347	5.6227
-8.5488	5.609
-8.5629	5.4953
-8.577	5.4816
-8.5911	5.4679
-8.6052	5.4542
-7.4193	5.4405
-7.4334	5.8268
-7.2475	6.0131
-7.4615	6.5994
-7.4756	7.4858
-7.4897	7.4721
-7.3038	7.9584
-7.3179	8.1447
-7.332	8.431
-7.3461	8.1173
-6.5602	7.7036
-5.6743	7.6899
-5.0884	8.3762
-5.1025	8.3626
-5.1166	9.6489
-3.9306	9.6352
-3.9447	9.6215
-3.9588	10.608
-3.9729	10.794
-5.187	10.78
-5.2011	11.067
-5.2152	11.953
-7.4293	12.639
-7.4434	12.626
-10.357	12.612
-12.172	12.898
-12.886	14.585
-15.6	16.971
-20.114	25.657
-23.728	37.244
-25.842	50.03
-26.956	66.016
-36.47	74.802
-47.584	84.089
-51.398	95.875
-54.412	112.46
-59.927	127.45
-66.141	132.23
-69.755	139.02
-72.369	143.71
-74.383	144.19
-77.197	149.88
-81.211	159.17
-84.725	164.35
-87.739	168.84
-88.953	173.12
-89.967	177.61
-90.882	182.7
-91.996	185.28
-93.31	186.77
-94.724	188.66
-96.838	189.24
-98.052	189.23
-98.066	189.21
-98.48	189.2
-98.494	189.19
-98.808	189.17
-98.823	189.16
-98.837	189.15
-99.151	187.83
-99.165	186.82
-99.179	186.31
-98.693	185.29
-98.207	185.28
-98.221	184.16
-98.235	183.75
-98.249	183.74
-98.463	183.72
-98.278	183.71
-98.292	183.7
-98.306	183.68
-98.32	183.67
-98.734	183.65
-98.748	184.04
-98.762	186.13
-98.776	188.31
-97.79	189.2
-97.804	189.89
-97.818	191.17
-96.733	192.36
-96.747	192.35
-95.661	192.33
-95.675	192.42
-95.689	192.3
-94.903	192.39
-94.417	192.38
-94.131	192.36
-93.845	192.25
-91.159	192.14
-88.173	192.02
-87.088	190.91
-85.202	189.69
-81.716	188.88
-78.63	187.77
-75.844	181.65
-66.358	164.54
-54.272	129.13
-27.086	91.713
3.7997	63.299
27.886	32.285
60.072	1.7716
87.457	-23.842
110.34	-44.456
130.23	-59.07
144.42	-70.783
144.4	-83.597
144.39	-91.111
144.37	-99.824
144.36	-108.44
144.34	-112.45
144.33	-119.17
144.32	-130.58
144.3	-137.89
144.29	-138.31
134.97	-141.82
131.46	-150.93
130.65	-159.65
123.33	-164.96
113.82	-170.67
109.3	-175.59
102.89	-179.8
95.876	-182.82
92.462	-183.73
91.147	-187.14
90.033	-192.36
88.819	-195.07
87.805	-196.78
87.191	-199.5
85.877	-200.71
85.863	-200.83
84.449	-201.44
83.035	-202.05
80.021	-202.37
77.907	-203.48
77.892	-204.49
76.978	-205.11
75.564	-205.82
75.55	-206.43
74.136	-207.55
74.122	-208.26
73.108	-208.28
72.594	-208.99
73.08	-209.4
72.566	-209.72
72.552	-209.73
72.437	-210.64
72.423	-210.66
72.209	-211.07
70.795	-211.09
68.981	-211.1
68.967	-210.71
69.753	-210.53
68.939	-210.24
68.925	-209.95
67.711	-209.97
66.897	-210.28
66.782	-210.6
66.868	-210.31
66.854	-210.02
66.44	-209.94
65.426	-209.75
65.412	-209.66
64.698	-209.48
64.384	-209.49
63.87	-209.5
62.156	-208.62
58.041	-208.63
55.627	-207.25
54.313	-206.86
52.299	-206.47
52.285	-205.89
50.871	-205
50.657	-204.41
50.643	-203.03
50.629	-201.54
50.615	-201.16
50.601	-200.67
50.186	-200.68
49.772	-201
49.758	-200.61
49.744	-200.22
49.73	-199.94
49.616	-199.65
49.602	-199.16
49.588	-197.08
49.574	-197.09
49.36	-197.11
49.346	-196.72
49.331	-195.33
49.217	-194.65
49.203	-193.86
49.189	-193.87
48.675	-194.69
49.161	-195.4
48.647	-194.92
48.633	-194.23
48.219	-193.94
48.205	-193.06
48.591	-193.07
47.476	-193.08
47.462	-192.3
46.748	-192.01
46.734	-192.02
47.42	-191.64
47.406	-192.35
47.392	-192.37
47.278	-193.58
46.064	-193.59
46.75	-192.01
46.736	-192.32
44.021	-192.33
43.307	-192.15
43.293	-191.66
43.279	-191.68
43.265	-191.69
43.251	-191.7
45.037	-192.12
45.023	-192.13
45.009	-191.74
45.295	-191.46
45.281	-191.47
45.266	-191.38
44.252	-191.4
44.238	-191.41
44.224	-191.03
44.21	-191.04
45.196	-190.75
45.182	-190.37
45.168	-189.78
45.154	-188.89
46.74	-188.71
48.126	-188.42
47.011	-188.14
46.997	-187.55
46.983	-187.06
46.969	-186.48
46.955	-185.89
46.941	-185.7
46.927	-185.92
46.913	-185.93
46.899	-185.74
47.785	-185.76
47.771	-185.77
47.756	-185.39
47.742	-184.8
46.828	-185.41
46.814	-185.83
46.8	-185.84
46.786	-186.15
46.772	-186.17
46.158	-186.18
46.144	-185.5
44.83	-184.91
44.816	-184.82
47.001	-184.84
44.887	-184.85
44.873	-184.86
44.859	-184.88
44.845	-184.09
45.831	-184.11
43.617	-183.32
43.603	-182.13
42.889	-182.15
42.175	-182.16
42.26	-182.07
42.246	-180.89
42.232	-180.4
42.218	-180.41
42.004	-180.43
42.19	-180.44
42.176	-180.46
42.162	-181.07
42.148	-181.08
41.234	-182.2
41.22	-181.91
41.005	-182.52
41.691	-183.04
41.677	-183.35
40.863	-183.57
40.849	-183.58
40.835	-183.59
40.121	-183.61
40.307	-183.42
40.293	-183.43
40.279	-183.45
40.365	-183.66
40.35	-183.67
40.836	-183.49
41.122	-183.1
41.108	-182.62
41.094	-182.63
41.08	-182.64
42.366	-182.66
42.352	-182.67
42.338	-182.58
42.124	-182.6
40.51	-182.61
42.095	-182.63
42.081	-182.64
42.067	-183.05
42.053	-183.27
42.039	-183.88
42.725	-184.49
42.711	-184.81
41.397	-185.42
40.483	-186.83
40.469	-186.85
40.455	-187.36
40.74	-188.28
40.726	-188.69
40.712	-188.7
40.698	-188.72
40.684	-188.73
40.67	-188.44
40.656	-188.46
40.642	-188.77
41.528	-188.79
41.514	-188.8
41.5	-188.51
41.485	-188.53
41.971	-187.64
41.957	-186.35
42.043	-185.47
42.029	-185.48
42.015	-185.19
42.201	-185.21
42.187	-185.32
42.173	-184.44
42.159	-184.45
40.945	-183.26
41.23	-182.98
40.716	-182.59
40.702	-182.2
40.688	-182.22
40.674	-182.23
41.26	-182.15
41.446	-182.06
41.432	-181.47
41.418	-181.59
40.604	-181.6
40.59	-181.11
40.575	-181.13
39.961	-181.74
39.947	-181.75
39.933	-181.77
39.919	-181.38
39.905	-181.4
39.491	-181.41
39.477	-181.42
39.463	-182.24
38.849	-183.55
38.035	-184.26
37.72	-184.58
37.706	-184.59
37.392	-184.61
37.378	-184.62
37.164	-185.23
36.55	-185.75
36.036	-185.96
35.922	-186.07
35.908	-186.09
35.894	-186.3
35.88	-186.52
35.865	-186.53
34.551	-186.54
34.537	-186.76
34.523	-186.87
33.309	-187.78
33.295	-188.9
32.781	-189.21
32.667	-189.72
32.653	-190.44
32.639	-190.55
32.624	-190.57
32.61	-190.88
32.596	-191.09
32.982	-191.21
32.968	-191.62
33.154	-191.63
33.14	-191.65
33.126	-191.66
33.512	-192.08
33.498	-192.09
33.484	-192.1
33.669	-191.62
33.655	-191.63
33.841	-191.24
33.827	-191.06
34.113	-190.87
34.099	-190.88
34.785	-190.9
34.771	-190.91
34.757	-191.63
34.743	-191.74
34.729	-191.75
34.714	-191.77
35.3	-191.78
35.286	-191.79
35.272	-191.81
35.258	-192.82
34.544	-192.84
35.43	-192.85
35.416	-193.26
35.402	-193.28
35.388	-193.49
34.874	-193.8
34.859	-193.82
34.845	-193.83
34.831	-194.24
35.317	-194.26
34.803	-194.57
35.289	-194.29
34.775	-194.7
34.761	-194.71
34.747	-194.73
34.733	-194.34
35.419	-194.15
36.804	-193.97
36.79	-193.98
38.676	-194
39.262	-194.21
40.248	-194.22
40.234	-194.24
39.52	-194.25
39.506	-194.76
39.492	-195.48
39.478	-195.69
39.464	-195.9
38.549	-195.92
38.535	-196.13
38.521	-196.45
38.507	-196.66
38.493	-196.67
37.579	-196.89
38.465	-196.8
37.551	-196.91
36.537	-197.63
35.623	-198.54
35.609	-198.56
35.594	-198.07
34.28	-198.58
34.266	-198.6
34.252	-199.11
33.138	-199.12
34.224	-198.94
34.01	-199.25
33.996	-199.27
34.782	-199.28
34.768	-199.29
34.754	-199.31
34.939	-199.32
34.725	-199.33
34.711	-198.45
34.697	-197.76
34.683	-197.77
34.669	-197.09
34.355	-196.3
34.341	-196.32
33.927	-197.13
33.913	-196.44
33.899	-196.46
33.884	-197.17
34.27	-197.18
34.256	-197.5
34.242	-197.51
33.828	-197.53
33.614	-199.44
33.6	-200.05
33.386	-200.07
33.372	-200.08
33.358	-200.09
33.743	-199.61
34.429	-199.62
34.415	-200.13
33.301	-200.45
33.287	-200.96
33.273	-201.48
34.259	-201.79
34.245	-202.3
34.231	-202.62
35.317	-202.63
34.203	-202.94
34.188	-202.96
34.174	-203.27
32.96	-203.69
32.946	-204.5
34.132	-205.21
34.118	-205.53
34.104	-205.74
34.09	-206.25
34.076	-206.67
34.062	-206.68
34.048	-206.69
35.433	-206.91
35.819	-207.12
35.805	-207.74
35.791	-207.15
35.777	-207.16
35.763	-206.98
35.849	-206.99
35.335	-206.8
35.321	-206.52
34.807	-206.53
34.793	-207.05
34.778	-206.56
34.964	-206.27
34.75	-206.29
34.736	-206.3
34.722	-206.31
34.708	-206.03
34.694	-205.64
33.18	-205.25
31.866	-205.27
31.552	-205.28
31.538	-205.3
31.823	-205.21
31.509	-205.32
31.495	-205.24
32.881	-205.65
32.867	-205.66
34.253	-205.68
34.239	-205.29
32.825	-205.31
34.411	-205.32
34.697	-205.33
35.883	-205.25
35.868	-205.26
35.554	-204.67
36.64	-204.69
35.526	-204.6
34.312	-205.21
34.298	-205.23
34.284	-205.54
34.67	-205.26
34.656	-205.27
34.042	-205.28
34.028	-205.3
34.013	-205.31
33.999	-205.02
32.985	-205.34
32.971	-205.35
33.957	-205.37
33.943	-205.38
33.829	-205.09
32.915	-205.11
32.301	-205.12
32.887	-205.13
32.273	-205.45
32.258	-205.16
32.244	-205.28
31.93	-205.29
31.916	-205.3
31.902	-205.02
31.888	-205.33
31.874	-205.54
31.86	-204.86
31.846	-204.87
31.032	-205.38
31.018	-205.9
31.803	-206.01
31.789	-206.03
31.775	-206.44
31.761	-206.55
31.747	-206.57
31.933	-206.58
32.619	-206.69
33.005	-206.61
32.991	-206.62
32.977	-206.64
32.962	-206.55
32.948	-206.56
34.034	-206.38
34.02	-206.39
32.906	-206.4
32.892	-206.42
32.878	-206.43
35.264	-206.64
35.25	-206.86
32.836	-206.87
31.922	-206.89
32.107	-207.1
32.093	-207.11
31.479	-207.13
31.465	-207.44
31.451	-208.25
31.137	-207.47
31.123	-207.48
30.709	-207.5
30.395	-207.51
30.381	-207.52
30.367	-207.54
30.352	-207.55
30.338	-208.36
30.724	-208.38
31.01	-208.29
31.496	-207.5
31.482	-206.52
31.468	-205.43
32.054	-205.45
32.14	-204.86
32.026	-204.87
32.112	-204.89
32.097	-204.6
31.183	-204.61
31.169	-204.63
32.255	-204.94
32.241	-205.46
32.227	-206.17
32.213	-207.18
33.299	-207.7
33.285	-207.91
33.271	-208.22
33.257	-208.24
31.942	-209.05
31.928	-209.86
30.714	-210.38
28.9	-210.49
30.686	-210.51
28.872	-210.82
28.858	-210.93
28.844	-211.45
27.93	-211.46
28.816	-211.97
27.902	-212.29
27.487	-212.3
27.473	-212.32
27.459	-212.33
27.445	-212.54
27.231	-212.56
27.217	-212.87
27.403	-212.88
28.289	-212.9
30.075	-212.61
31.261	-212.42
31.247	-212.34
31.632	-211.65
32.318	-211.67
32.304	-211.68
32.29	-211.19
32.276	-211.71
33.662	-211.72
33.648	-212.23
35.134	-211.45
35.12	-211.46
35.806	-211.48
35.792	-211.49
35.777	-210.8
35.663	-210.72
35.649	-210.73
35.035	-210.74
35.321	-210.76
34.907	-210.77
33.193	-211.59
34.879	-212.4
32.865	-213.01
32.151	-213.53
31.037	-213.74
30.622	-214.55
30.608	-214.67
29.194	-215.28
29.18	-215.49
29.166	-215.81
29.152	-216.12
29.038	-216.34
29.024	-216.35
29.51	-216.46
29.496	-216.48
29.482	-216.49
29.967	-216.8
30.853	-216.82
30.839	-216.83
31.025	-217.25
31.011	-217.26
30.997	-217.27
30.483	-217.59
30.469	-218.1
30.455	-218.41
30.441	-218.53
30.426	-218.54
30.412	-218.55
30.398	-218.57
30.384	-218.58
29.37	-218.6
29.356	-218.51
28.942	-218.52
28.928	-218.54
28.914	-218.65
27.5	-219.56
27.486	-218.68
26.671	-218.49
26.657	-218.51
25.143	-218.52
23.929	-219.63
23.915	-220.65
23.401	-221.66
23.387	-222.57
23.873	-222.99
23.859	-223
24.745	-223.81
24.731	-223.43
23.316	-222.64
23.302	-223.46
23.288	-224.37
24.574	-224.78
25.16	-225.1
25.146	-225.11
26.332	-225.32
25.718	-225.34
25.704	-225.35
24.49	-225.37
24.476	-225.38
25.461	-225.39
26.147	-225.41
26.133	-224.92
26.119	-223.83
26.105	-223.65
26.091	-223.26
26.277	-223.27
26.263	-223.29
26.549	-223.3
26.635	-223.82
26.821	-223.83
26.806	-223.84
26.792	-223.86
26.778	-223.87
26.764	-223.88
26.75	-223.9
26.736	-223.91
26.722	-224.53
26.908	-224.94
27.194	-225.25
27.78	-225.77
27.766	-226.28
27.751	-226.29
29.537	-226.81
29.523	-227.32
29.109	-227.33
29.095	-227.35
27.681	-227.56
29.067	-227.58
29.053	-227.59
29.039	-227.6
29.025	-227.62
29.011	-227.53
30.496	-227.54
30.482	-227.56
30.468	-227.47
30.854	-227.49
30.94	-227.5
30.926	-227.31
30.912	-226.23
30.898	-225.14
30.884	-225.15
30.47	-225.17
30.456	-225.18
30.441	-225.2
31.127	-225.01
31.113	-225.02
32.199	-225.04
33.285	-225.05
33.271	-225.06
32.157	-225.08
32.143	-225.09
31.429	-224.8
31.415	-224.52
31.401	-224.83
29.986	-224.85
28.172	-225.16
26.358	-225.17
26.344	-225.19
26.33	-225.5
26.316	-225.71
26.302	-225.73
25.988	-225.74
25.974	-225.56
25.96	-225.57
25.945	-225.98
26.231	-226
25.917	-226.31
25.903	-226.32
25.889	-226.34
25.875	-226.35
25.861	-226.96
26.147	-227.68
26.133	-228.29
26.419	-228.71
26.405	-228.82
26.59	-229.13
26.576	-229.75
26.362	-229.16
26.348	-229.77
25.934	-229.79
26.32	-229.8
26.506	-230.42
26.492	-230.43
26.478	-229.94
26.264	-230.46
26.45	-230.67
26.435	-230.68
26.421	-230.7
26.407	-230.71
26.993	-230.72
26.979	-230.74
26.965	-230.75
26.951	-230.77
26.437	-230.78
25.423	-230.79
25.409	-230.31
25.395	-230.32
25.38	-230.33
25.066	-229.95
25.052	-229.96
25.038	-229.78
23.824	-229.69
22.71	-229.8
23.796	-229.22
23.782	-228.73
23.768	-228.74
23.754	-228.56
23.74	-228.27
24.025	-228.28
22.711	-228.1
22.697	-228.11
23.383	-228.13
23.369	-228.64
23.355	-228.15
23.341	-228.17
23.327	-228.18
23.313	-228.19
24.699	-227.81
25.785	-227.52
25.77	-227.04
25.756	-227.05
25.742	-226.66
25.728	-226.58
26.214	-226.59
26.2	-226.6
26.186	-226.52
26.172	-226.53
26.958	-226.64
26.944	-226.56
26.93	-226.57
26.915	-226.59
26.901	-226.5
25.287	-226.41
25.273	-225.93
25.259	-225.94
23.745	-224.95
25.231	-224.27
23.717	-224.28
23.703	-224.9
23.689	-224.91
22.575	-224.92
23.66	-224.94
23.646	-225.65
23.632	-226.06
23.618	-226.78
22.404	-226.89
22.39	-227.21
21.876	-227.22
21.862	-227.23
21.848	-226.95
21.134	-226.96
21.12	-226.97
21.105	-226.99
21.091	-227
21.077	-227.01
21.963	-227.23
21.949	-227.24
21.935	-227.06
21.921	-227.07
21.907	-226.58
21.193	-226.6
21.179	-226.31
21.165	-226.12
20.25	-225.84
21.136	-225.85
21.122	-223.87
21.108	-222.18
21.094	-221.99
21.08	-222.01
22.366	-221.42
22.352	-220.83
22.338	-220.65
22.324	-220.66
22.609	-219.97
21.995	-219.99
19.881	-219.2
19.867	-219.22
19.853	-219.23
18.239	-219.24
19.825	-219.26
19.011	-219.27
18.597	-219.28
18.583	-219.3
18.469	-219.41
16.754	-219.43
16.04	-219.34
16.026	-219.45
16.012	-219.47
14.798	-219.48
14.784	-219.49
14.17	-219.81
13.656	-220.02
14.642	-220.03
13.628	-220.55
13.614	-220.06
13.599	-220.08
13.385	-219.99
13.371	-220
12.457	-219.92
12.443	-219.83
12.429	-219.84
11.915	-219.86
12.401	-219.87
11.887	-219.99
11.873	-219.9
11.859	-220.01
11.844	-220.03
12.63	-220.14
12.616	-220.15
12.602	-220.27
12.588	-220.28
11.774	-220.49
11.76	-220.51
11.746	-220.32
11.732	-220.54
12.518	-221.05
12.404	-221.06
13.189	-221.08
13.275	-221.39
13.161	-221.5
13.147	-221.82
13.133	-221.83
13.119	-222.05
13.105	-222.26
11.891	-222.47
13.077	-222.29
13.063	-222.3
13.049	-222.21
13.034	-222.33
13.02	-222.34
13.406	-222.36
13.392	-222.37
13.378	-222.28
13.364	-222.4
13.35	-222.31
13.336	-222.32
13.322	-222.34
13.308	-222.35
12.694	-222.26
12.679	-222.28
12.665	-222.19
12.651	-222.21
13.037	-222.32
13.023	-222.33
13.009	-221.35
