# Supplementary material for: Electrooculography-based continuous eye-writing recognition system for efficient assistive communication systems
Source: PLoS One. 2018 Feb 9;13(2):e0192684. doi: 10.1371/journal.pone.0192684 (PMC5806888; doi:10.1371/journal.pone.0192684)
Supplement: S1 Database — All the original isolated EOG data used in the experiments are contained in this database. (ZIP) [file pone.0192684.s001.zip › isolated/001/isolated_strokes/EOG_001_01_006.csv]

6.5663	-5.0778
6.0079	-5.0989
4.4494	-4.02
1.491	-3.6411
1.5326	-3.4621
-0.025884	-3.4832
-0.084318	-3.5043
-0.042753	-2.7254
-0.10119	-1.9465
-0.059622	-1.9676
0.081944	-1.9886
0.12351	-2.3097
0.26508	-2.0308
0.30664	-2.0519
0.34821	-1.673
1.8898	-1.694
1.9313	-1.3151
1.9729	-1.2362
2.4145	-1.3573
2.456	-1.3784
2.4976	-1.3994
3.6392	-1.8205
4.3807	-1.8416
4.4223	-2.2627
5.2639	-2.2838
5.3054	-2.0048
5.347	-2.0259
5.3886	-2.047
5.4301	-2.3681
4.8717	-1.9892
4.9133	-1.8103
4.0548	-1.6313
4.0964	-1.2524
4.138	-0.77349
3.5795	-0.79458
3.0211	-0.61566
2.5626	-0.23674
3.1042	-0.25782
3.1458	0.4211
2.2873	2.0276e-05
3.2289	0.37894
2.2705	0.85786
2.312	0.83678
1.2536	2.6157
1.0952	4.5946
1.3367	5.6735
1.3783	6.9525
1.2199	5.6314
1.2614	6.9103
1.203	7.3892
1.2446	7.3681
0.48613	7.347
-0.3723	7.326
-0.53074	7.3049
-0.48917	6.6838
-0.44761	6.6627
-0.40604	6.6416
-0.36447	5.8206
-0.12291	5.7995
-0.081344	5.7784
-0.039778	5.7573
-0.39821	5.0362
-1.4566	3.8152
-0.31508	3.6941
-1.3735	2.973
-1.332	2.9519
-1.2904	2.8308
-1.2488	2.7098
-0.10725	2.2887
-0.065688	1.5676
-0.024123	1.5465
0.017443	0.92543
1.059	0.80435
2.5006	0.78327
1.3421	0.46219
1.3837	0.44111
1.4253	0.42003
-0.63316	-0.20106
-0.5916	0.37786
-0.55003	0.35678
-0.50847	0.3357
0.8331	0.31462
0.87466	-1.0065
0.91623	-1.0275
0.9578	-1.0486
0.99936	-1.0697
1.0409	-1.0908
1.0825	-1.8119
1.1241	-1.8329
1.1656	-1.854
1.2072	-1.8751
1.2488	-1.6962
0.49032	-2.3173
0.53189	-2.5384
-0.32655	-2.5594
-0.28498	-2.5805
0.75658	-2.4016
0.79815	-2.4227
-0.16029	-2.4438
-0.11872	-2.4648
-0.077156	-2.4859
-0.035591	-2.407
0.005975	-2.4281
0.047541	-2.4492
0.089106	-2.2702
-0.36933	-2.4913
0.17224	-2.3124
-0.6862	-2.3335
-1.9446	-2.3546
-2.2031	-2.3756
-2.7615	-2.3967
-2.7199	-1.7178
-2.6784	-0.93889
-3.4368	-0.45997
-4.4952	1.0189
-5.5537	-0.50213
-5.5121	-0.52321
-5.6705	-0.24429
-5.929	1.0346
-5.8874	3.4135
-5.8458	3.3925
-5.8043	3.3714
-5.7627	3.3503
-5.7211	3.8292
-5.3796	4.8081
-5.338	4.7871
-5.2965	4.766
-5.2549	3.7449
-5.2133	2.4238
-4.9718	3.7027
-4.9302	3.6817
-4.8886	2.3606
-4.8471	2.3395
-4.2055	2.3184
-1.9639	2.2973
-1.9224	2.2763
-4.0808	1.9552
-4.0392	1.9341
-3.9977	1.213
-3.1561	1.1919
-3.7145	1.1708
-4.173	0.54976
-4.1314	-0.071316
-4.1898	-1.5924
-4.1483	-1.6135
-4.4067	-2.9346
-4.3651	-2.9556
-4.3236	-2.9767
-4.282	-3.0978
-4.2404	-3.1189
-4.1989	-3.14
-5.7573	-3.161
-4.1157	-3.0821
-4.6742	-3.2032
-4.6326	-3.2243
-5.2911	-3.2454
-5.2495	-3.2664
-4.2079	-3.1875
-4.1664	-3.2086
-4.1248	-3.2297
-4.0832	-2.8508
-4.5417	-1.7719
-4.5001	-0.39294
-4.7585	-0.41402
-4.717	-0.4351
-4.2754	-0.45618
-4.2338	-1.7773
-3.7923	-0.49834
-3.7507	-0.51942
-3.7091	-0.9405
-3.5676	-0.96158
-3.426	-0.98266
-3.3844	-0.70374
-3.3429	-0.72483
-3.3013	-1.0459
-2.8597	-1.067
-2.8182	-1.0881
-1.6766	-1.1091
-1.635	-1.1302
-1.5935	-2.0513
-1.4519	-2.7724
-1.4103	-2.7935
-1.3688	-2.8146
-1.3272	-2.8356
-1.2856	-2.8567
-2.1441	-2.6778
-2.1025	-2.5989
-2.061	-2.62
-2.0194	-1.941
-1.9778	-1.9621
-1.9363	-1.4832
-2.0947	-1.5043
-2.0531	-1.5254
-2.0116	-1.5464
-1.97	-2.0675
-1.9284	-1.0886
-1.7869	-1.1097
-2.0453	-1.7308
-1.7037	-1.1518
-1.6622	-1.1729
0.4794	-0.69401
0.52096	-0.71509
-1.8375	-0.73617
0.6041	-0.75725
1.6457	-0.77833
2.9872	-0.79942
3.0288	-0.8205
2.5704	-0.84158
3.1119	-0.86266
2.6535	-0.78374
2.6951	-0.80482
2.7366	-0.8259
2.7782	-0.84698
3.3198	-0.76806
3.6613	-0.58914
3.7029	-0.51022
4.0444	-0.63131
4.086	-0.55239
4.1276	-0.17347
3.8691	0.50545
4.2107	0.48437
4.8523	0.96329
4.8938	1.3422
4.9354	2.0211
4.977	2.3
5.0185	2.279
5.0601	2.2579
5.4017	2.4368
5.4432	2.7157
5.4848	2.6946
4.9264	2.6736
4.9679	2.6525
5.0095	2.6314
5.0511	2.6103
4.4926	2.2892
4.5342	2.0682
3.9758	2.0471
4.3173	1.926
4.3589	1.9049
5.0005	1.8838
5.042	1.8628
5.0836	1.8417
5.1252	1.4206
5.1667	1.3995
5.2083	0.57843
4.6498	0.55735
5.2914	1.3363
4.733	0.51518
4.7745	0.4941
4.8161	0.27302
4.8577	0.25194
5.5992	1.2309
5.6408	1.2098
5.6824	1.1887
5.7239	1.1676
5.0655	0.24654
5.8071	0.22546
5.8486	0.20438
5.8902	0.18329
6.3318	0.16221
5.4733	0.14113
5.5149	0.32005
5.5565	0.29897
5.598	-0.42211
6.3396	-0.44319
6.3812	-0.46427
6.4227	-0.58535
6.4643	-0.60643
6.5059	-0.62751
7.5474	-0.5486
7.589	-0.66968
7.6306	-0.69076
7.6721	-1.0118
7.3137	-1.0329
7.3553	-1.054
7.3968	-0.67508
7.4384	-0.69616
7.4799	-0.71724
7.1215	-0.73832
7.1631	-0.65941
7.2046	-0.68049
7.2462	-0.70157
7.6878	-0.72265
8.5293	-0.74373
8.6709	0.53519
9.0125	0.71411
8.554	1.993
9.1956	1.9719
8.6372	1.9509
8.6787	1.9298
8.7203	1.9087
8.7619	1.8876
9.4034	2.4665
9.445	2.9455
10.787	3.3244
10.828	3.6033
10.87	3.5822
11.811	3.7611
11.853	4.0401
11.894	4.219
11.936	4.1979
11.078	4.5768
11.219	5.3557
10.861	5.3347
9.3022	5.3136
9.3438	5.2925
9.0853	6.0714
9.1269	6.2503
9.1685	6.7292
9.21	6.6082
10.952	6.5871
10.993	6.566
11.835	6.5449
14.476	6.1238
14.518	6.1028
14.559	6.0817
12.401	6.0606
12.543	6.4395
12.584	6.8184
12.626	6.7974
15.267	6.7763
15.709	6.7552
15.95	6.7341
15.992	6.713
16.034	6.692
17.575	6.8709
17.617	6.7498
17.458	6.7287
17.5	6.7076
17.541	6.7865
18.883	7.1655
17.524	7.6444
17.566	7.6233
16.208	8.9022
15.849	8.8811
16.291	10.36
16.332	11.339
16.374	11.318
17.815	11.797
17.857	12.376
17.899	14.655
17.94	16.234
17.982	16.512
19.123	16.491
19.165	16.47
19.206	17.049
19.248	18.628
19.69	18.607
20.431	19.986
21.073	19.965
21.114	20.444
21.856	20.623
21.897	20.602
23.139	21.081
24.98	21.96
25.822	22.638
28.464	28.417
31.905	39.896
33.047	48.675
34.688	63.154
36.23	76.033
36.271	88.112
36.313	105.89
36.355	116.97
36.396	131.35
36.438	141.73
36.479	149.71
36.521	162.59
36.562	168.76
36.604	174.54
30.946	179.22
24.587	186
20.429	193.48
16.87	197.56
14.212	200.84
11.153	203.32
9.5949	207.3
8.6365	208.87
7.3781	209.15
6.1196	209.83
5.9612	211.01
4.9028	211.59
3.9443	212.77
3.9859	214.05
2.8275	215.33
1.269	217.41
0.61059	218.28
-0.54784	218.46
-1.9063	219.04
-2.5647	219.02
-3.3231	219.8
-2.4816	219.98
-3.24	219.96
-3.1984	219.94
-2.3569	219.92
-2.3153	220.3
-2.2738	220.27
-2.2322	220.25
-2.1906	220.23
-2.1491	220.21
-2.8075	220.69
-2.0659	220.77
-2.0244	220.65
-2.6828	220.63
-2.6412	220.61
-2.5997	220.08
-2.4581	220.06
-2.0165	219.44
-1.375	219.12
-1.3334	219.1
0.70817	218.38
0.74973	217.46
0.7913	217.44
-0.46714	216.82
-0.42557	216.39
-0.98401	216.07
-0.94244	213.45
-0.90088	208.93
-0.85931	193.61
0.78226	176.99
0.82382	159.57
0.86539	129.45
2.407	105.13
3.1485	82.205
3.5901	52.184
3.7316	32.463
3.7732	17.242
5.3148	-4.1794
5.8563	-22.4
7.9979	-40.522
9.1395	-52.043
10.881	-61.564
12.823	-72.585
14.364	-81.606
15.606	-94.227
18.147	-102.25
21.789	-105.17
24.03	-111.69
24.172	-117.41
24.714	-118.03
24.755	-120.25
25.397	-121.47
25.438	-121.5
25.48	-122.12
25.821	-122.14
25.863	-122.96
26.005	-122.98
26.246	-123
26.288	-123.92
26.329	-123.94
26.371	-123.46
26.112	-123.09
26.454	-123.91
25.995	-123.93
25.237	-123.15
25.279	-123.17
25.22	-122.89
24.262	-122.91
22.903	-122.63
22.945	-122.65
22.986	-122.68
23.028	-123
23.07	-123.02
23.011	-123.34
23.053	-124.56
23.794	-124.78
23.836	-126.5
23.877	-127.22
23.919	-128.34
23.761	-129.96
25.102	-131.59
25.144	-134.11
25.185	-135.83
24.227	-136.55
25.268	-137.07
25.71	-137.29
26.351	-137.41
27.393	-137.43
27.435	-137.55
27.476	-137.88
28.618	-137.6
28.659	-137.82
28.501	-137.84
28.542	-137.66
27.684	-137.48
26.326	-137.4
24.767	-136.72
23.809	-136.74
23.85	-136.17
23.592	-134.79
22.333	-133.21
22.075	-132.63
20.117	-132.15
17.158	-126.17
7.1997	-115.59
-13.159	-105.41
-29.517	-91.634
-41.176	-81.455
-56.034	-73.376
-63.592	-55.897
-73.951	-43.018
-83.809	-29.739
-85.968	-18.16
-89.126	-16.482
-95.085	-13.603
-102.54	-7.1237
-105.5	-0.54478
-106.36	1.4341
-107.72	8.0131
-111.68	15.992
-115.14	18.471
-115.99	19.05
-116.75	19.829
-116.71	20.508
-119.77	20.987
-120.53	21.865
-121.69	22.744
-122.54	23.123
-122.5	23.902
-122.46	24.581
-122.42	25.16
-121.48	25.739
-121.44	26.418
-121.39	27.797
-119.75	29.076
-119.71	29.155
-118.77	29.634
-118.73	29.713
-118.39	29.891
-117.15	30.47
-116.2	31.049
-115.46	32.428
-114.72	34.107
-114.68	34.886
-114.64	35.165
-114.1	35.444
-111.75	35.923
-109.81	36.302
-109.57	36.481
-109.53	37.16
-109.39	37.838
-109.35	38.317
-109.31	38.296
-109.46	38.875
-109.42	38.854
-109.48	39.133
-109.34	39.112
-109.4	39.091
-109.36	38.77
-109.21	38.749
-108.97	38.928
-108.93	38.907
-109.19	38.385
-109.15	37.764
-108.81	37.643
-108.76	37.222
-108.72	37.201
-109.28	36.78
-109.24	35.959
-108.6	35.938
-108.06	34.817
-106.62	33.896
-104.67	33.275
-103.63	32.654
-102.89	32.633
-102.05	31.611
-102.01	30.99
-100.47	29.969
-99.024	28.748
-97.883	28.727
-95.241	28.006
-93.2	26.485
-92.558	23.564
-91.817	22.043
-91.275	22.022
-90.634	20.801
-89.592	20.78
-87.95	20.758
-86.309	20.737
-85.867	20.716
-85.826	21.895
-85.784	22.474
-85.343	22.853
-85.001	22.832
-84.959	23.011
-84.918	22.99
-84.776	22.969
-84.435	23.748
-84.393	23.727
-84.352	23.706
-84.31	23.684
-84.168	24.463
-83.827	25.242
-83.785	26.121
-83.744	26.2
-83.702	26.279
-83.361	26.158
-83.019	26.137
-82.678	26.016
-82.636	25.095
-82.494	25.074
-81.753	24.253
-81.711	25.031
-80.17	25.01
-80.128	25.589
-78.887	25.568
-78.645	24.747
-77.503	24.326
-75.962	24.105
-75.12	24.084
-74.779	24.063
-74.737	24.042
-74.696	24.021
-74.654	23.6
-73.012	23.578
-71.071	23.557
-69.429	23.936
-68.488	24.115
-68.446	24.094
-68.405	24.373
-65.663	24.752
-64.922	25.231
-64.88	25.21
-64.838	25.789
-63.997	26.668
-63.355	26.647
-63.314	26.626
-63.172	27.304
-62.731	27.283
-62.689	26.562
-62.347	27.241
-62.306	26.52
-62.264	26.499
-62.223	26.478
-62.181	25.757
-62.04	26.236
-61.998	26.215
-61.956	26.194
-61.715	26.173
-61.673	25.051
-61.632	25.03
-61.69	24.509
-61.649	24.488
-61.407	24.467
-61.365	24.446
-61.324	24.925
-61.282	24.904
-61.341	24.883
-61.599	25.162
-61.558	25.141
-61.516	25.12
-61.475	25.098
-61.933	25.077
-61.391	25.256
-61.35	25.135
-61.308	25.114
-61.267	25.093
-61.225	25.472
-61.184	25.851
-61.142	26.43
-61.1	26.409
-61.059	26.388
-61.317	27.367
-61.276	28.246
-61.234	28.224
-61.193	28.203
-60.851	28.182
-60.809	27.261
-60.468	28.14
-60.426	28.119
-60.385	27.798
-60.243	28.077
-60.202	28.056
-59.96	28.235
-59.919	28.214
-59.877	28.193
-59.435	28.771
-59.294	28.75
-59.252	28.729
-58.711	28.708
-58.669	28.687
-57.928	29.366
-57.886	28.645
-57.844	28.824
-57.803	29.003
-57.761	28.982
-57.52	30.161
-57.478	30.14
-57.437	30.118
-57.395	30.097
-57.353	30.376
-56.212	31.355
-56.17	31.934
-57.229	31.913
-57.187	31.892
-57.746	32.371
-57.704	33.05
-58.063	33.029
-58.421	31.708
-59.079	31.687
-59.438	31.066
-59.396	31.044
-60.155	31.023
-60.113	30.302
-59.472	30.981
-60.03	30.76
-59.988	30.739
-59.947	30.718
-60.705	30.697
-60.664	31.276
-60.122	31.255
-60.081	31.234
-60.039	30.913
-59.997	30.191
-59.356	29.97
-59.314	28.149
-59.273	28.128
-59.231	28.107
-59.19	28.286
-59.148	28.565
-59.407	27.544
-59.865	27.523
-59.323	27.502
-59.282	27.481
-59.24	27.46
-59.199	27.438
-59.157	27.417
-59.116	27.396
-59.074	27.375
-59.032	27.354
-59.491	27.033
-60.049	27.012
-59.408	27.191
-58.866	27.17
-58.825	27.349
-59.283	27.328
-59.241	27.307
-58.7	27.686
-58.658	27.664
-58.617	27.943
-58.575	27.922
-58.534	28.101
-58.492	28.28
-58.451	28.259
-58.409	28.038
-58.367	28.017
-58.226	27.596
-57.784	27.575
-57.743	26.654
-57.901	26.633
-57.86	26.611
-57.818	26.49
-57.776	26.469
-57.935	26.348
-57.893	26.327
-57.752	26.306
-57.11	26.285
-56.569	26.264
-56.527	26.243
-56.985	25.822
-55.944	25.801
-56.902	25.78
-56.861	25.759
-56.819	25.737
-56.778	25.716
-56.736	26.195
-56.694	26.774
-56.653	27.553
-56.511	28.132
-55.87	28.111
-55.328	28.69
-55.287	28.869
-55.245	28.848
-54.904	28.827
-54.162	29.006
-53.22	29.384
-53.179	28.963
-53.137	29.042
-53.096	29.021
-52.254	29.6
-52.213	29.979
-51.971	29.958
-52.529	30.237
-52.488	30.216
-52.446	30.295
-52.405	30.274
-52.363	30.253
-53.122	30.231
-52.28	30.51
-52.738	30.489
-52.697	30.468
-52.655	30.447
-53.014	30.426
-52.972	30.405
-53.631	30.084
-53.589	30.363
-53.748	30.342
-53.706	30.621
-53.064	30.8
-53.023	30.779
-52.981	30.757
-53.54	30.736
-53.498	30.315
-52.857	30.294
-52.815	29.873
-52.773	29.852
-52.732	29.831
-52.69	29.11
-52.649	29.089
-52.607	28.268
-53.266	28.247
-53.224	27.626
-53.582	27.104
-53.541	27.083
-53.499	27.562
-53.458	27.541
-52.816	28.32
-53.375	28.299
-53.333	28.278
-53.592	27.657
-53.55	27.636
-53.208	28.815
-53.167	28.794
-53.125	29.173
-53.084	29.551
-53.042	29.53
-52.401	29.809
-51.859	29.788
-51.817	29.767
-51.276	29.746
-50.934	29.725
-50.793	30.004
-49.651	29.983
-49.61	30.662
-49.568	31.841
-48.926	31.82
-48.085	32.399
-48.043	32.577
-48.002	32.556
-47.06	32.535
-46.019	32.514
-44.977	32.693
-44.936	32.672
-45.894	32.651
-45.852	32.43
-46.911	31.909
-46.869	31.688
-46.828	31.667
-47.686	31.346
-46.745	31.624
-47.603	32.103
-47.561	32.282
-47.72	32.261
-47.878	32.24
-47.337	32.419
-46.495	31.798
-46.454	31.777
-46.412	31.456
-47.07	31.735
-47.029	32.314
-46.987	32.993
-46.946	32.971
-46.904	32.95
-47.063	32.929
-46.321	33.008
-46.28	32.987
-46.238	33.466
-45.696	33.445
-45.655	33.424
-45.613	33.403
-45.572	32.882
-45.53	32.461
-45.289	32.44
-45.247	31.719
-45.205	31.297
-45.064	30.776
-45.022	30.155
-44.381	30.134
-43.339	29.313
-43.298	28.992
-42.056	28.971
-41.114	28.95
-39.973	28.729
-38.431	28.708
-37.49	28.687
-37.448	28.666
-37.007	28.644
-36.865	28.623
-36.823	28.202
-36.782	28.681
-36.74	28.66
-36.699	28.639
-35.557	28.818
-35.516	28.797
-35.474	28.776
-35.433	29.155
-36.291	29.234
-36.249	29.813
-36.208	29.791
-36.366	30.17
-36.325	30.149
-36.583	30.228
-36.542	30.707
-38.2	30.686
-38.158	30.665
-36.317	30.644
-36.175	30.623
-36.134	30.602
-36.092	30.581
-36.951	30.36
-36.909	30.339
-36.867	30.317
-36.826	30.296
-36.784	30.475
-37.543	30.454
-36.701	30.933
-37.46	30.912
-37.418	30.891
-38.177	30.87
-37.335	30.849
-35.893	32.228
-34.952	33.307
-34.91	33.286
-34.269	33.264
-33.627	33.243
-33.586	33.322
-33.744	33.201
-34.202	33.18
-32.961	33.459
-32.419	33.438
-32.378	33.717
-32.336	33.696
-32.295	34.175
-31.853	34.154
-31.811	33.933
-31.77	33.911
-31.728	34.19
-32.087	33.769
-32.045	33.748
-32.004	33.727
-31.962	33.706
-31.921	33.385
-32.079	33.164
-32.437	33.343
-32.896	33.122
-32.854	32.501
-32.613	32.48
-32.771	32.459
-32.73	31.437
-32.988	32.416
-32.946	32.395
-32.905	32.374
-33.463	32.353
-33.422	32.832
-33.38	32.811
-33.839	32.79
-33.797	32.769
-34.055	33.348
-34.014	34.527
-33.172	35.406
-33.131	35.384
-33.089	35.563
-33.048	36.342
-32.406	37.921
-32.365	37.9
-33.323	38.979
-33.381	38.958
-33.44	39.937
-33.398	41.016
-33.357	40.995
-33.315	40.174
-32.374	41.653
-32.332	40.132
-32.29	39.51
-32.249	39.489
-32.207	39.468
-32.066	40.547
-32.024	40.526
-31.983	40.505
-32.041	40.484
-32.399	39.563
-32.358	40.442
-32.616	39.521
-32.575	39.5
-32.533	39.479
-32.492	39.457
-32.45	39.836
-32.409	39.415
-32.867	38.894
-32.325	38.873
-32.784	38.852
-32.742	38.831
-32.701	39.31
-32.659	38.789
-32.618	38.768
-32.576	38.747
-32.534	38.726
-32.493	37.804
-32.451	37.783
-32.31	39.062
-32.068	39.441
-32.027	39.42
-31.785	39.399
-32.443	39.378
-31.702	40.257
-30.76	40.036
-30.719	40.015
-30.677	42.094
-29.936	43.173
-29.594	43.752
-29.553	44.53
-28.711	44.409
-28.269	44.388
-27.128	44.667
-26.486	44.746
-26.445	44.725
-27.003	44.704
-26.962	44.683
-27.52	44.662
-26.878	44.641
-26.837	44.62
-27.895	44.499
-28.454	44.477
-28.412	44.456
-28.371	44.435
-28.329	44.414
-28.387	44.393
-28.346	44.372
-28.504	44.151
-28.463	44.13
-28.421	43.609
-28.58	42.188
-28.538	43.467
-28.796	42.046
-28.755	42.024
-28.713	40.703
-28.772	40.682
-28.73	41.961
-29.889	41.94
-29.847	40.619
-29.806	40.598
-31.664	40.577
-31.622	41.756
-31.581	41.735
-31.539	40.914
-31.298	40.893
-31.256	40.472
-30.215	40.45
-29.073	40.429
-30.731	40.408
-30.39	40.387
-31.448	40.266
-31.407	40.245
-31.365	39.824
-31.324	39.803
-30.182	39.782
-30.14	39.561
-30.099	39.54
-30.057	39.019
-31.016	39.497
-29.974	40.276
-29.933	39.655
-29.891	39.634
-29.85	39.613
-30.608	39.592
-29.766	41.271
-30.525	41.25
-30.483	41.229
-30.642	41.208
-30.4	41.187
-30.059	42.966
-30.017	42.944
-29.975	42.923
-29.934	42.902
-29.892	42.881
-29.851	43.56
-29.809	43.539
-30.368	43.318
-30.326	43.297
-30.284	43.276
-30.243	43.255
-30.201	43.234
-32.16	43.213
-31.918	43.192
-33.577	43.17
-33.535	43.149
-31.794	43.128
-31.752	43.107
-29.61	43.786
-31.669	43.065
-31.627	43.044
-31.586	43.023
-31.544	43.002
-30.003	43.681
-29.961	43.66
-29.919	44.139
-29.678	44.117
-28.736	44.396
-27.595	44.575
-26.353	44.554
-26.312	44.533
-26.17	44.512
-25.128	44.491
-24.987	44.47
-24.945	44.449
-25.004	44.428
-24.962	44.407
-25.021	44.186
-24.979	44.164
-24.938	44.143
-24.896	44.122
-24.854	44.101
-24.813	43.88
-24.771	43.859
-24.73	43.438
-24.688	43.417
-24.747	43.796
-25.505	43.375
-25.463	43.354
-26.322	43.333
-26.48	43.312
-26.239	43.79
-27.197	43.269
-27.156	43.348
-27.214	43.327
-28.172	42.706
-27.131	43.285
-27.089	43.564
-27.048	43.543
-26.806	43.822
-26.765	43.801
-26.723	43.98
-26.682	44.159
-26.64	44.137
-26.598	44.116
-27.457	43.895
-27.415	43.874
-27.474	43.853
-27.432	44.532
-26.391	44.611
-26.349	44.59
-26.307	45.569
-26.066	45.548
-26.024	46.327
-25.883	46.306
-25.641	46.285
-25.6	46.263
-25.558	46.242
-25.916	46.221
-25.475	46.7
-25.833	46.179
-25.792	45.958
-25.75	45.837
-26.109	45.816
-25.667	45.895
-25.625	45.874
-25.584	45.853
-25.542	45.832
-25.901	45.81
-25.859	45.789
-25.818	45.668
-25.776	45.647
-26.035	45.626
-26.093	45.405
-26.051	45.084
-26.71	44.863
-26.668	44.542
-26.627	44.521
-26.585	44.5
-26.544	44.479
-26.502	44.257
-26.46	44.236
-26.419	44.215
-27.177	43.994
-27.136	43.973
-27.094	43.952
-27.053	43.531
-25.711	43.51
-25.669	42.689
-25.628	42.668
-25.586	42.647
-25.545	42.526
-25.003	42.505
-25.462	41.383
-25.42	41.362
-25.379	41.341
-26.137	40.62
-25.295	41.299
-25.754	41.278
-25.712	41.257
-25.671	42.336
-26.729	41.215
-25.588	42.294
-25.546	42.773
-26.604	42.752
-26.563	42.73
-26.821	42.209
-26.78	42.688
-26.738	42.667
-26.697	41.646
-26.655	41.625
-26.613	40.804
-26.572	41.783
-26.13	41.762
-26.089	41.741
-24.947	42.82
-24.906	43.199
-24.864	43.177
-24.823	43.156
-25.881	42.835
-24.739	43.014
-23.698	43.193
-23.656	43.172
-23.615	42.851
-23.573	42.83
-23.232	43.109
-23.19	43.288
-23.148	43.267
-23.107	43.246
-23.065	43.225
-23.124	43.703
-24.082	43.682
-24.041	43.661
-22.399	43.64
-22.657	43.219
-22.616	43.598
-22.574	43.177
-22.533	43.156
-22.491	43.135
-22.45	43.114
-22.408	43.093
-22.767	43.072
-22.725	43.05
-22.383	43.229
-22.342	43.008
-22.3	43.087
-22.259	42.766
-22.217	42.545
-21.876	42.524
-21.734	42.703
-20.992	42.682
-20.951	42.161
-21.009	42.14
-20.968	42.819
-20.926	43.097
-20.885	43.076
-20.843	43.355
-20.801	43.034
-19.86	43.013
-19.818	43.592
