# Supplementary material for: Electrooculography-based continuous eye-writing recognition system for efficient assistive communication systems
Source: PLoS One. 2018 Feb 9;13(2):e0192684. doi: 10.1371/journal.pone.0192684 (PMC5806888; doi:10.1371/journal.pone.0192684)
Supplement: S1 Database — All the original isolated EOG data used in the experiments are contained in this database. (ZIP) [file pone.0192684.s001.zip › isolated/001/isolated_strokes/EOG_001_01_007.csv]

8.2866	1.9155
7.2272	2.1043
5.7677	2.0931
5.8082	2.4819
5.8487	2.4707
5.8893	3.3594
5.9298	3.3482
5.7703	3.337
5.2108	3.3258
4.2514	2.4146
4.2919	3.3034
5.3324	3.1921
5.3729	3.1809
4.4135	3.1697
4.454	3.1585
4.4945	3.9473
4.535	3.9361
4.5756	3.9249
4.6161	3.9136
2.7566	3.3024
2.7971	2.1912
2.8377	2.18
2.8782	1.5688
2.9187	0.057559
0.75924	-0.95366
0.79976	-0.96487
0.84029	-0.97609
0.88081	-0.9873
1.8213	-0.59852
2.9619	-1.0097
3.0024	-1.0209
1.9429	-1.6322
1.9834	-1.7434
3.124	-1.7546
2.0645	-1.9658
1.205	-1.977
-0.15446	-2.6882
-0.81394	-2.6995
-1.6734	-2.7107
-1.6329	-2.7219
-2.6924	-2.7331
-2.6518	-2.0443
-2.6113	-2.3555
-2.5708	-1.7667
-2.5303	-2.378
-3.4897	-2.3892
-3.4492	-2.4004
-3.4087	-3.2116
-3.3682	-3.2228
-4.7276	-3.234
-5.1871	-3.2453
-5.1466	-2.9565
-5.1061	-2.9677
-5.0655	-2.4789
-5.425	-2.4901
-6.1845	-2.5013
-5.244	-1.8125
-5.2034	-2.5238
-5.1629	-1.835
-4.1224	-1.8462
-2.3819	-2.4574
-1.2413	-2.2686
-1.2008	-2.2798
-1.1603	-2.2911
-1.1198	-2.3023
-1.0792	-2.3135
-0.53871	-1.6247
-0.99819	-1.6359
-0.95766	-1.6471
-0.91714	-1.6583
-0.87661	-2.0696
-0.83609	-1.6808
-0.79556	-1.692
-0.75504	-2.1032
0.085487	-2.1144
0.12601	-2.7256
0.16654	-2.7369
-0.59294	-2.2481
-0.55241	-2.7593
-0.81189	-2.7705
-0.97136	-2.8817
-0.73084	-2.8929
-0.69031	-2.3041
-1.7498	-2.3154
-0.60926	-2.1266
-0.36874	-2.3378
-0.32821	-2.349
-0.28769	-2.3602
-0.44716	-2.3714
-0.20664	-2.1827
-0.16611	-2.1939
-0.12559	-2.2051
0.31494	-2.5163
-0.044538	-2.5275
-0.0040129	-2.2387
0.036512	-2.2499
0.077037	-2.2612
0.51756	-2.4724
0.15809	-1.3836
0.59861	-0.59481
0.63914	-0.40602
-0.12034	-0.41724
-0.079813	-0.42845
-0.039288	-0.43967
0.50124	-0.35089
-1.1582	0.1379
-1.1177	0.12668
0.62281	0.91547
0.86334	0.10425
0.90386	0.093038
0.94439	0.28182
0.98491	0.070607
2.6254	0.25939
2.666	0.84818
2.7065	0.83696
2.747	0.82575
0.58754	1.7145
0.62806	2.0033
0.66859	1.9921
0.70911	1.9809
0.74964	1.9697
0.79016	1.9585
0.83069	2.3472
0.87121	1.936
0.81174	1.9248
0.85226	1.9136
0.39279	1.8024
0.43331	1.8912
-0.42616	2.2799
-1.0856	2.2687
-1.5451	2.2575
-2.9046	2.8463
-2.8641	3.3351
-4.2235	3.3239
-4.883	3.3127
-5.8425	3.4014
-6.102	3.3902
-6.0614	3.379
-5.7209	3.3678
-5.6804	3.2566
-4.6399	3.3454
-3.8993	3.3341
-3.8588	3.3229
-3.8183	3.3117
-3.7778	3.3005
-2.6372	3.2893
-2.5967	3.2781
-4.2562	3.2669
-4.2157	3.2556
-2.9751	3.2444
-1.9346	3.4332
-1.8941	3.422
-2.8536	3.3108
-2.813	3.2996
-2.7725	3.1883
-1.732	3.1771
-1.6915	3.1659
-2.6509	3.2547
-1.6104	3.2435
-2.7699	3.2323
-2.7294	3.2211
-3.7888	3.0098
-3.7483	2.6986
-3.7078	2.6874
-3.6673	2.6762
-3.6267	2.665
-3.5862	2.6538
-2.6457	2.6425
-1.9052	2.6313
-1.7646	2.4201
-1.7241	2.4089
-1.6836	2.3977
-1.6431	2.3865
-1.6025	2.3753
-1.562	2.364
-1.5215	2.3528
-1.481	2.3416
-1.4404	1.9304
-1.3999	2.3192
-1.3594	1.908
-1.3189	0.69675
-1.2783	0.68553
-2.1378	-1.1257
-2.0973	-1.1369
-1.0568	-2.6481
-1.0162	-2.6593
0.024288	-1.1705
-1.5352	-2.3818
-1.4947	-2.393
-1.8541	-2.4042
-1.8136	-2.4154
-0.97309	-2.1266
-0.93256	-2.4378
-0.49204	-2.4491
-0.45151	-2.1603
-0.41099	-2.1715
0.52954	-2.1827
0.57006	-2.1939
0.61059	-2.2051
0.65111	-2.2163
-0.0083615	-1.7276
0.73216	-1.1388
0.77269	-1.15
0.81321	-1.1612
0.85374	-1.1724
0.89426	-1.7836
1.7348	-1.7949
1.7753	-1.8061
1.3158	-1.8173
1.3564	-1.8285
0.69689	-1.8397
1.6374	-1.2509
1.6779	-1.2621
1.7185	-1.8734
1.859	-2.2846
1.3995	-2.2958
1.44	-1.907
1.4806	-1.9182
1.5211	-1.9294
1.5616	-1.6407
1.6021	-0.65187
1.6427	-0.66308
2.1832	-0.6743
2.2237	-0.68551
2.2642	0.60327
1.8048	0.59206
1.8453	0.58084
1.8858	0.56963
2.2263	-0.34159
2.6669	1.1472
2.7074	-0.36402
2.7479	-0.37524
2.7884	-0.38645
2.829	0.60233
3.4695	1.0911
3.51	0.5799
2.9505	0.56869
3.5911	0.55747
3.0316	-0.75374
3.6721	0.53504
3.7126	-1.0762
3.7532	-1.0874
4.3937	-1.0986
3.8342	-1.5098
3.8747	-1.521
4.6153	-1.5323
3.9558	-1.5435
4.6963	-1.5547
4.7368	-0.9659
4.7774	-0.97711
4.8179	-0.98833
4.8584	-0.99954
4.8989	-1.0108
3.7395	-2.022
3.78	-2.0332
3.8205	-1.0444
3.561	-1.0556
3.6016	0.13316
3.6421	0.12195
3.6826	0.11073
3.7231	0.099519
2.2637	0.088303
2.3042	1.1771
3.5447	1.1659
3.5852	-0.24534
2.4258	-0.25656
2.4663	-1.6678
2.5068	-0.47899
2.5473	-0.5902
2.5879	-0.60142
3.8284	-0.61263
2.6689	-2.3239
3.9094	-0.63507
3.95	-0.64628
3.1905	-2.5575
3.231	-3.5687
3.2715	-4.6799
3.3121	-4.6911
3.3526	-3.8024
2.8931	-3.8136
2.9336	-3.8248
2.5742	-3.836
2.6147	-3.8472
2.0552	-3.8584
1.6957	-3.4696
2.1363	-2.8809
2.5768	-2.8921
2.6173	-2.9033
2.6578	-2.9145
2.3984	-2.9257
2.4389	-2.9369
1.9794	-2.9482
1.7199	-2.9594
1.7605	-2.9706
0.80099	-2.9818
1.8415	-2.193
1.882	-2.2042
0.92256	-3.0154
1.9631	-3.0267
1.0036	-3.0379
1.0441	-3.0491
1.0847	-4.1603
1.1252	-4.1715
2.4657	-3.0827
3.1062	-3.094
3.1468	-2.8052
3.1873	-1.9164
3.2278	-1.9276
3.6683	-1.8388
5.0089	-0.25003
5.0494	2.5388
7.4899	5.5275
9.6304	8.6163
11.371	12.705
11.411	26.994
12.052	39.383
12.093	53.671
12.933	76.46
13.874	88.649
14.814	102.34
15.555	117.23
15.795	126.22
15.836	134.9
15.876	139.19
15.917	149.08
15.957	159.07
16.298	166.96
16.638	180.25
16.679	187.04
16.619	189.93
16.66	195.61
17	200.4
16.741	202.49
17.081	205.38
17.922	207.17
17.963	207.76
18.803	208.35
19.144	209.34
19.184	211.72
19.225	214.71
18.965	216.4
19.006	216.89
19.046	217.68
19.087	218.47
19.127	218.46
18.968	219.25
18.308	219.53
18.349	219.52
17.689	219.51
17.73	219.5
17.67	219.49
17.711	220.68
17.751	220.67
16.792	219.76
15.732	219.75
15.573	219.73
15.614	219.72
15.654	219.11
15.395	218.7
15.735	219.09
15.476	218.68
15.516	218.07
15.557	217.36
15.597	217.14
15.638	217.13
15.678	216.92
15.719	216.71
16.059	215.6
16.1	214.49
16.94	212.18
17.781	209.97
17.821	190.95
18.262	161.34
20.002	132.93
21.743	101.42
22.984	80.51
23.024	54.699
25.565	26.487
27.305	5.2761
27.346	-17.035
28.186	-35.346
29.727	-55.758
30.867	-72.769
31.408	-78.18
31.648	-91.691
31.789	-104.8
32.029	-111.41
33.37	-117.42
35.11	-118.44
35.751	-130.25
35.791	-142.46
35.832	-147.07
36.872	-151.58
36.913	-152.99
38.053	-154.6
38.094	-156.81
38.435	-158.23
39.275	-158.44
39.316	-161.45
38.556	-164.76
38.597	-167.17
38.337	-169.78
38.378	-170.69
37.918	-171.2
37.459	-171.22
36.899	-171.73
36.64	-171.74
36.68	-171.75
36.021	-171.96
34.661	-171.97
33.902	-171.68
32.042	-171.69
31.183	-171.71
29.423	-172.02
27.664	-172.03
26.305	-172.04
24.045	-171.75
24.086	-172.06
22.426	-171.77
22.067	-171.58
21.707	-170.79
21.148	-170.31
20.688	-170.02
20.529	-169.83
19.969	-169.44
19.31	-167.75
16.75	-164.66
13.791	-162.47
11.331	-158.58
7.1719	-150
-7.7876	-139.61
-24.147	-127.42
-39.507	-117.33
-55.566	-111.04
-61.626	-103.45
-69.185	-98.363
-76.744	-90.574
-83.404	-80.786
-88.863	-69.797
-89.723	-57.208
-97.982	-44.919
-106.04	-34.13
-109.4	-24.442
-113.66	-14.553
-119.42	-8.3641
-124.38	-2.5753
-124.84	0.71346
-125.6	5.3022
-127.36	9.991
-128.82	11.08
-128.78	16.269
-129.84	21.857
-130.8	22.546
-131.16	25.135
-131.92	28.624
-131.87	30.013
-131.83	31.701
-131.79	33.19
-130.95	33.579
-130.51	34.568
-130.47	35.456
-129.53	35.845
-128.99	35.834
-128.95	36.523
-128.11	37.012
-128.07	37.7
-126.73	39.189
-125.89	40.278
-119.95	43.567
-106.41	50.356
-88.067	56.344
-65.526	60.333
-30.986	73.122
-5.045	85.011
10.595	95.699
27.036	120.59
31.877	141.78
31.917	148.47
31.958	153.55
33.098	171.64
33.139	185.13
34.179	187.52
34.22	191.61
34.26	197.5
34.301	201.99
35.241	207.88
35.282	213.86
34.422	214.75
33.463	214.84
33.203	215.13
33.144	215.12
33.184	215.61
32.825	215.6
32.865	215.89
32.906	215.88
32.247	215.86
32.287	215.95
32.328	215.84
31.868	215.83
30.809	215.82
30.349	215.81
30.39	215.6
30.43	215.59
30.471	215.37
31.511	215.66
30.552	215.65
30.592	215.34
30.633	215.63
30.673	215.92
31.414	216.11
30.754	216.1
30.795	216.08
30.835	216.07
30.676	215.76
29.116	216.05
27.657	216.04
27.198	215.83
27.238	215.82
26.279	215.71
26.319	215.69
25.36	215.38
25.4	215.67
25.441	215.66
24.581	215.65
23.622	215.24
23.662	214.73
20.903	214.32
18.343	213.71
17.684	213.59
17.724	213.28
17.365	212.17
16.905	209.56
16.946	209.55
16.986	207.44
17.027	206.43
17.068	203.42
16.608	201.2
17.149	201.19
16.689	201.18
16.73	201.17
17.07	200.56
16.811	200.55
17.151	201.14
16.892	201.13
16.232	201.11
16.973	201.2
16.813	202.09
16.854	202.98
16.894	202.97
16.935	202.06
17.475	202.05
18.116	202.04
18.156	202.02
18.197	202.01
17.737	202
18.678	202.89
18.719	203.28
18.759	203.27
18.8	203.26
18.14	202.85
18.881	203.23
18.921	202.82
18.962	202.81
19.002	203.6
19.443	203.59
20.283	203.58
21.324	203.57
21.364	203.56
21.405	203.55
21.745	204.43
21.786	204.92
22.426	204.91
22.467	204.9
22.707	205.89
22.948	204.88
22.989	204.37
23.029	203.56
23.07	203.54
23.71	204.53
23.751	206.42
23.791	206.41
23.832	206.8
23.272	206.79
23.913	207.98
23.953	208.97
23.994	209.75
24.034	209.74
25.175	210.13
26.015	211.32
26.156	211.11
26.196	211.1
26.237	211.09
25.877	211.18
26.318	212.66
26.358	212.65
25.999	213.04
26.04	213.03
24.88	212.92
23.721	213.31
23.761	213.3
23.802	213.09
23.842	213.08
23.883	212.66
23.923	212.65
24.564	211.44
24.604	211.43
25.545	212.62
25.585	212.61
25.626	213
24.766	212.99
24.807	211.67
24.847	211.66
24.888	209.65
24.928	208.54
24.969	208.53
26.21	207.82
27.45	207.81
27.491	207.3
28.131	207.28
28.172	207.27
28.212	207.26
28.753	207.75
28.793	207.24
28.334	207.03
28.374	207.02
28.115	205.11
28.155	205.09
27.896	203.08
26.336	203.07
26.377	204.16
26.417	204.15
26.458	204.14
26.498	204.13
25.139	203.32
25.379	203.8
25.42	204.59
25.461	204.58
27.201	204.57
27.242	204.56
27.282	205.35
25.623	204.54
25.663	204.53
25.704	204.52
25.744	205.3
27.485	206.59
27.525	206.58
27.566	206.57
29.006	206.56
29.247	205.25
29.887	206.54
29.328	206.43
29.368	205.01
30.009	205
30.349	204.99
30.79	206.38
30.731	204.97
30.771	204.96
31.312	205.75
31.552	205.74
31.693	205.72
31.733	205.71
31.774	205.7
32.214	205.89
32.255	205.88
32.295	205.87
32.336	205.86
32.376	205.85
33.817	206.93
35.257	208.02
35.298	208.01
35.338	208
34.079	207.99
34.319	208.78
33.56	208.77
33.6	208.86
33.641	208.85
33.282	208.83
33.722	207.92
33.763	207.11
32.803	207.1
32.844	207.09
32.884	205.48
32.925	207.07
32.365	204.66
31.006	204.64
31.046	205.93
30.487	205.92
30.527	205.91
29.668	204.6
28.808	203.19
29.749	204.58
28.389	204.17
28.43	204.15
28.47	202.34
28.511	202.33
29.052	202.32
30.092	202.31
30.133	203.3
30.173	203.29
29.014	203.28
30.254	203.26
29.095	203.25
29.135	203.24
30.376	203.23
29.216	202.22
30.457	202.21
30.497	201.2
30.538	200.59
30.578	200.58
30.619	200.56
30.659	200.55
30.7	200.34
30.74	200.33
30.981	200.32
31.121	200.31
31.162	200.4
31.203	200.39
31.243	200.37
31.584	200.56
31.624	200.55
31.665	200.54
31.705	200.53
31.746	200.32
31.486	200.31
31.527	200.1
31.567	200.08
31.608	200.07
31.048	200.46
31.689	200.55
31.729	200.54
31.77	200.53
31.81	200.52
31.251	200.51
31.391	200.79
30.832	200.78
30.873	200.77
30.913	200.76
30.954	200.75
30.994	200.84
31.035	200.43
31.075	199.72
31.116	199.7
30.756	199.59
31.197	200.38
29.937	200.37
28.778	200.36
30.018	200.35
30.159	199.54
30.199	199.53
30.24	198.52
30.28	198.5
31.521	198.09
31.861	197.28
31.902	197.27
31.942	197.26
31.683	197.25
32.024	198.04
31.764	197.23
31.805	197.21
32.145	197.2
32.486	196.29
33.026	197.28
33.067	197.27
33.207	197.26
33.248	197.25
33.288	196.24
33.829	197.22
33.869	197.11
33.91	197.1
34.15	197.09
34.091	195.58
34.131	195.57
34.172	195.56
33.212	195.15
34.253	195.53
34.294	195.12
34.334	195.11
34.375	194.6
32.915	194.59
32.456	195.08
31.696	195.07
31.737	194.76
32.777	194.75
32.818	194.73
33.758	194.72
33.799	194.51
33.539	194.2
33.58	194.19
32.82	193.78
32.061	193.97
32.101	193.36
31.042	193.34
31.082	193.33
31.123	193.22
31.163	193.21
30.904	193.2
27.445	193.19
29.685	193.78
27.526	193.77
27.566	193.75
25.407	193.14
25.447	193.13
25.488	193.12
25.328	193.01
25.069	193.1
24.809	193.09
24.85	193.18
24.99	193.26
25.531	193.25
26.671	193.24
26.712	193.23
26.052	193.22
26.993	194.41
27.033	194.4
27.074	194.39
27.115	194.37
27.955	194.36
27.996	194.35
28.036	193.14
28.077	193.13
28.417	193.12
29.858	194.31
29.898	196.1
29.939	196.09
29.979	194.77
31.72	196.06
30.06	196.05
30.101	196.04
30.041	196.03
29.382	194.72
29.422	195.81
29.463	194.7
28.803	194.68
28.844	194.67
28.484	194.66
28.925	195.75
28.666	196.24
28.706	196.23
29.147	196.22
28.787	196.21
28.828	196.49
27.868	196.18
27.909	196.17
27.949	196.16
27.99	196.35
28.03	196.34
28.671	196.33
28.611	196.32
28.652	196.3
27.992	196.29
28.733	197.28
28.773	198.47
28.114	197.36
28.154	197.35
28.195	196.54
28.236	196.53
28.276	197.32
27.717	197.3
27.157	197.29
26.498	197.58
26.438	197.57
24.379	197.56
22.219	197.55
22.26	198.54
22.1	198.53
22.141	197.51
22.181	197.5
22.122	196.69
22.162	197.58
22.203	197.57
21.743	196.76
21.784	196.65
21.424	196.64
21.465	196.72
21.505	196.71
21.346	196.6
21.387	196.19
21.427	195.68
21.468	196.17
21.708	194.56
21.949	193.25
22.489	193.23
22.73	193.12
22.77	193.11
22.811	193.1
22.851	192.69
22.892	192.48
22.932	192.37
22.973	192.36
23.013	191.95
23.054	191.63
24.394	191.62
24.435	191.51
25.275	191.5
25.316	191.19
25.357	191.48
25.397	191.57
25.438	191.96
24.878	191.94
23.319	192.63
22.159	193.42
22.2	193.41
21.74	193.4
21.781	193.69
22.321	193.68
21.462	193.67
21.502	195.15
21.543	195.14
21.083	195.13
21.124	195.12
21.164	195.71
21.205	196.2
21.245	196.19
21.286	196.18
21.826	196.36
21.867	196.35
21.908	196.34
21.948	195.83
21.989	195.02
22.629	195.01
22.67	194.2
22.71	194.19
22.751	194.17
22.191	194.16
21.632	194.15
21.672	194.14
21.713	193.73
22.353	194.12
21.994	194.51
22.034	195.1
21.475	194.29
21.515	194.27
21.556	194.16
21.396	193.35
21.437	193.34
21.478	193.23
21.518	193.22
21.559	193.81
21.499	193.8
21.54	193.78
21.58	193.77
21.521	193.76
21.561	193.85
21.602	193.64
21.742	193.63
21.783	193.62
21.723	193.81
21.764	193.79
21.804	193.58
21.845	193.57
21.885	193.56
21.926	193.15
22.066	193.54
22.307	193.43
22.347	193.42
22.388	193.4
23.229	193.39
24.969	193.38
25.01	193.37
25.05	193.36
25.091	193.35
27.031	193.14
28.472	193.13
28.512	193.12
28.553	194
29.093	193.99
29.134	193.08
29.174	193.07
29.215	193.06
28.755	193.05
28.796	193.04
28.836	193.03
28.877	193.01
28.617	193
28.658	192.99
29.299	193.18
28.739	192.97
28.78	192.96
28.82	192.65
28.361	192.64
29.401	193.02
28.442	193.91
28.482	193.9
28.423	194.69
28.063	194.78
28.104	196.47
27.144	196.46
27.185	195.45
27.225	195.43
28.266	196.72
28.506	197.71
28.547	197.7
28.587	196.69
29.528	196.98
28.668	196.97
28.709	197.66
28.75	198.15
28.79	198.83
29.431	199.02
29.471	199.01
29.512	199
29.552	198.59
29.593	198.58
30.033	198.57
30.074	198.26
29.714	198.24
29.755	198.23
29.495	198.52
30.136	198.91
29.576	198.9
28.617	198.89
28.857	198.88
28.398	199.27
28.438	199.35
28.479	199.24
27.62	199.23
27.66	199.32
26.801	199.31
26.841	199.4
26.882	199.39
26.222	199.38
26.263	199.66
25.603	199.65
25.644	199.64
25.684	199.63
25.025	199.62
25.765	199.61
24.606	199.6
24.646	200.09
23.587	200.07
23.027	200.06
23.068	201.15
23.108	202.04
23.149	202.03
23.189	202.02
22.63	201.11
23.271	201.1
23.311	201.09
23.352	199.77
23.392	199.76
23.433	199.45
24.073	199.44
24.114	198.63
24.154	197.52
24.295	197.51
24.235	196.8
24.276	196.78
23.816	196.77
23.857	196.76
24.597	196.75
25.238	196.74
25.478	196.73
26.119	195.62
25.659	195.61
26.2	196.59
26.841	196.68
26.881	196.87
26.922	196.86
26.962	196.85
27.803	197.24
27.843	197.23
27.884	197.22
27.924	197.2
27.965	197.69
28.705	198.28
28.746	198.27
28.086	198.26
28.127	198.25
27.767	198.04
27.808	198.73
27.248	198.72
27.289	197.7
27.929	197.69
28.37	197.68
28.411	198.67
28.451	197.06
28.492	197.05
29.232	198.64
29.273	198.73
29.313	198.71
29.354	199.3
29.594	199.89
29.635	200.18
29.675	200.17
28.816	200.16
28.656	200.15
28.697	200.14
29.837	200.12
29.878	200.11
29.918	200.2
29.959	200.19
29.199	201.18
29.84	202.17
28.78	202.26
28.821	202.55
28.862	202.53
28.202	202.52
28.243	202.51
27.983	202.5
27.524	202.09
27.564	200.78
27.205	199.17
27.645	199.16
27.686	198.54
27.626	198.53
27.667	199.12
27.407	199.11
27.448	199.9
26.988	200.49
27.029	200.48
27.069	202.27
27.11	200.46
27.15	200.44
27.991	199.83
28.032	199.82
29.972	200.41
31.213	200.4
31.253	202.19
31.894	202.18
32.234	202.17
32.375	203.65
32.615	203.64
32.656	203.63
32.996	203.62
33.037	202.11
33.277	203.6
33.318	202.09
33.358	200.18
33.399	199.66
33.439	198.75
33.68	198.74
33.72	198.73
33.561	198.72
33.401	199.61
33.442	199.6
33.483	199.59
33.523	199.57
33.164	199.56
32.504	199.55
31.145	199.54
31.185	199.53
30.526	199.52
30.566	199.51
30.607	199.7
30.647	199.79
30.688	199.77
31.328	199.76
31.369	200.15
31.409	201.04
31.35	201.03
31.39	201.02
32.831	201.01
32.671	200.1
33.812	200.08
33.853	199.97
33.793	199.96
33.834	199.95
34.374	199.54
34.415	200.93
34.455	200.92
34.496	200.91
34.536	200.89
34.577	199.48
34.617	199.47
34.658	198.46
34.998	198.35
35.339	198.54
35.079	198.33
35.12	198.32
35.76	198.3
35.801	198.29
35.841	198.48
36.282	199.17
36.322	199.16
37.063	199.95
37.104	199.14
38.544	199.93
38.585	199.92
37.225	199.5
37.266	199.49
37.306	199.48
38.747	199.87
38.087	199.86
38.128	199.85
38.168	200.34
36.809	200.73
36.849	202.21
36.89	202.6
36.93	202.59
36.071	203.68
34.911	203.07
34.952	203.06
34.992	203.05
35.033	203.04
35.074	203.02
36.314	203.01
36.355	203
36.395	203.69
38.236	204.58
39.676	205.57
39.717	206.26
39.957	206.25
39.998	206.23
38.438	206.22
40.079	207.01
40.919	206.1
40.56	206.09
40.6	206.08
40.641	205.37
41.081	206.36
41.122	206.34
41.162	206.33
41.203	207.12
41.243	207.21
41.284	207.2
41.125	207.19
41.165	207.08
41.206	207.07
40.946	206.86
40.987	206.84
41.027	206.23
39.568	206.22
39.608	206.81
39.649	206.8
39.689	206.79
38.13	206.78
37.47	206.77
38.111	206.95
38.151	206.94
38.192	206.93
38.232	207.02
38.273	207.01
38.513	207.3
38.554	207.19
38.595	207.38
39.235	207.36
38.676	207.35
39.316	207.44
38.657	207.43
38.697	207.42
38.738	207.41
38.778	207.4
39.519	207.29
39.559	207.07
39.3	206.76
39.34	207.05
39.981	207.04
40.321	207.03
40.362	207.02
40.102	206.71
