# Supplementary material for: Electrooculography-based continuous eye-writing recognition system for efficient assistive communication systems
Source: PLoS One. 2018 Feb 9;13(2):e0192684. doi: 10.1371/journal.pone.0192684 (PMC5806888; doi:10.1371/journal.pone.0192684)
Supplement: S1 Database — All the original isolated EOG data used in the experiments are contained in this database. (ZIP) [file pone.0192684.s001.zip › isolated/001/isolated_strokes/EOG_001_01_008.csv]

-1.5977	2.3053
-1.5536	3.4949
-1.8095	3.4844
-2.8654	2.0739
-2.8213	2.2635
-3.4772	1.553
-3.4332	1.5425
-3.3891	1.4321
-3.345	0.52162
-2.6009	0.51116
-2.7568	0.4007
-2.7127	0.39023
-2.6686	0.079773
-2.2245	-0.33069
-1.9805	-1.1412
-1.5364	-1.9516
-1.4923	-2.8621
-0.7482	-2.8725
-0.50411	-3.883
0.43998	-3.8935
0.48406	-4.6039
0.52815	-4.6144
0.57224	-3.6248
2.2163	-3.6353
3.6604	-3.6458
3.7045	-3.6562
3.7486	-3.6667
3.7927	-2.9772
4.4368	-2.9876
4.9808	-2.9981
5.0249	-2.5085
4.569	-2.519
5.1131	-2.2295
4.6572	-2.2399
4.7013	-2.1504
4.7454	-2.1609
4.7895	-1.7713
5.2335	-0.88178
4.8776	-0.89224
4.9217	-0.9027
4.9658	-0.91316
4.8099	-0.12362
4.854	0.26591
2.8981	-0.14455
2.9422	-0.65501
2.5862	-0.66547
0.43034	-0.67593
2.4744	-0.1864
0.51851	-0.69686
0.5626	-0.70732
0.10669	-0.21778
-0.14923	-0.42824
-0.10514	-0.43871
-0.16105	-0.24917
-0.61696	-0.25963
-1.4729	-0.070092
-1.4288	-0.080554
-1.3847	0.0089836
-2.9406	-0.0014784
-2.8965	-0.01194
-1.8524	-0.022402
-1.8084	-0.032864
-1.7643	-0.043326
-1.7202	-0.053788
-2.2761	0.13575
-2.232	0.12529
-2.1879	0.11483
-2.1438	0.10436
-2.0997	0.093902
-3.0557	0.08344
-3.0116	-0.027022
-2.9675	-0.037484
-2.9234	-0.047946
-2.3793	-0.15841
-2.3352	-0.26887
-2.2911	-0.17933
-3.547	-0.18979
-3.503	-0.20026
-2.1589	-0.21072
-3.4148	-0.52118
-3.3707	-0.43164
-2.7266	-0.6421
-2.6825	-0.65257
-2.6384	-0.86303
-3.4943	-1.9735
-2.5503	-0.88395
-2.5062	-0.89441
-2.4621	-0.90488
-2.418	-0.91534
-2.3739	-1.1258
-1.5298	-0.93626
-1.4857	-1.1467
-1.8416	-1.3572
-2.4976	-1.3676
-2.4535	-1.3781
-2.4094	-1.3886
-1.6653	-1.399
-1.6212	-1.4095
-1.3771	-1.22
-0.63303	-1.0304
-0.58894	-0.94088
-0.54485	-0.95134
-0.80077	-0.96181
-0.75668	0.42773
-0.21259	1.1173
-0.16851	1.1068
-0.12442	1.0963
0.51967	1.0859
0.86376	1.3754
0.90784	1.365
0.95193	1.3545
0.99602	1.344
1.0401	1.3336
1.0842	1.5231
0.82828	1.3127
0.87237	1.3022
0.21646	1.2917
-0.13946	0.98126
-0.095368	0.4708
-0.25128	0.46034
-0.20719	-1.0501
-0.16311	-1.0606
-0.11902	-1.071
0.52507	-1.5815
-0.030844	-2.292
0.013244	-2.3024
0.85733	-1.9129
0.90142	-1.9234
1.4455	-2.2338
1.4896	-2.2443
-0.066319	-2.6547
1.5778	-2.2652
1.6219	-2.3757
3.0659	-2.3861
3.11	-1.5966
2.7541	-1.6071
2.7982	-1.2175
2.8423	-1.028
2.3864	-1.0384
2.4305	-0.6489
2.0746	-0.059361
2.1186	0.63018
0.56273	0.91972
0.60682	1.8093
0.65091	2.5988
-0.90501	2.5883
-0.86092	3.3779
-1.7168	3.3674
-1.6727	4.5569
-1.6287	5.5465
-0.68457	6.536
-0.64048	7.3256
-0.5964	7.3151
-0.55231	7.3046
0.79178	7.2942
-0.46413	7.4837
-0.42005	7.2732
-0.37596	7.1628
-0.33187	7.1523
-0.28778	7.2419
0.6563	7.2314
2.3004	7.2209
2.3445	7.2105
2.3886	7.2
2.4327	7.1896
2.4767	7.0791
2.5208	6.9686
2.5649	6.9582
2.609	6.7477
3.0531	6.7372
2.6972	6.3268
2.7413	6.3163
2.7854	6.3059
2.4294	5.5954
1.7735	5.5849
2.7176	5.0745
2.7617	5.064
2.8058	4.6535
1.9499	3.7431
2.194	3.7326
1.6381	2.7222
1.6821	2.7117
1.7262	1.4012
1.4703	0.29077
1.5144	0.28031
1.5585	-0.13015
1.6026	-0.14061
1.6467	-0.15107
1.3908	0.23846
1.2348	0.828
1.1789	0.21754
1.223	0.20708
1.3671	0.19662
1.3112	0.18615
1.3553	0.37569
0.49936	-0.23477
-0.75655	-0.24523
-0.71246	0.44431
-1.3684	0.43384
-1.3243	0.42338
-1.2802	0.41292
-1.8361	0.10246
-1.792	0.091997
-2.9479	0.081535
-2.9038	0.071073
-2.8598	0.060611
-3.0157	-1.0499
-1.9716	-1.0603
-2.7275	-2.1708
-2.6834	-2.1812
-3.7393	-2.1917
-3.6952	-2.2022
-3.6511	-1.3126
-3.3071	-1.4231
-3.263	-1.4335
-3.2189	-1.444
-3.1748	-2.0545
-2.3307	-2.6649
-1.3866	-2.6754
-1.3425	-2.6859
-1.2984	-2.0963
-1.2544	-2.1068
-0.91027	-1.7172
-0.86619	-1.7277
-0.8221	-1.7382
-0.77801	-1.7486
0.36607	-1.7591
0.41016	-1.5696
0.45425	-1.58
0.49834	-1.5905
0.54242	-1.6009
0.58651	-1.8114
0.6306	-1.8219
1.7747	-1.8323
1.7188	-1.8428
1.7629	-1.8532
0.80695	-2.4637
0.85104	-1.8742
-0.30488	-3.2846
-0.26079	-3.5951
0.2833	-4.7056
0.32739	-5.916
1.3715	-5.9265
1.4156	-7.3369
-0.040351	-7.3474
0.60374	-6.2579
-0.15218	-6.2683
-0.90809	-6.2788
-0.864	-7.7893
-2.0199	-7.7997
-2.4758	-5.4102
-4.0317	-2.9206
-3.9877	-2.9311
-4.7436	-2.9416
-5.2995	-2.952
-4.6554	-2.2625
-4.1113	-2.273
-4.0672	-2.5834
-4.0231	-2.5939
-4.579	-2.9043
-4.935	-2.9148
-4.8909	-2.9253
-4.8468	-3.0357
-4.8027	-3.0462
-4.3586	-3.5566
-4.3145	-3.5671
-4.2704	-3.3776
-4.2263	-3.388
-3.6823	-3.2985
-3.6382	-3.309
-3.5941	-3.3194
-3.55	-3.8299
-3.8059	-3.8403
-3.4618	-3.8508
-2.8177	-3.8613
-2.7736	-3.8717
-2.7296	-3.8822
-2.6855	-3.8927
-2.0414	-3.4031
-1.4973	-2.8136
-1.0532	-2.524
-1.0091	-2.5345
-0.56503	-1.945
0.37906	-1.3554
0.42315	-1.3659
0.46723	-1.3763
0.51132	-1.3868
0.55541	-1.1973
1.1995	-0.80773
1.2436	-0.8182
-0.11233	-0.82866
-0.068242	-0.83912
1.3758	-1.2496
1.4199	-1.26
1.664	-1.2705
1.7081	-1.481
2.0522	-1.4914
2.0963	-2.4019
3.0404	-3.9124
4.2845	-4.9228
4.3285	-7.7333
7.8726	-11.344
17.317	-12.954
26.361	-27.665
43.005	-42.675
69.149	-56.686
94.593	-74.696
110.04	-80.507
118.78	-95.717
126.83	-110.33
128.37	-115.64
129.81	-124.05
129.86	-128.46
132.9	-131.37
132.95	-135.08
134.69	-137.39
134.73	-139
134.78	-140.51
134.82	-140.52
134.87	-140.83
134.41	-142.74
132.75	-144.65
130.2	-144.86
128.54	-146.47
128.29	-148.68
128.33	-149.89
128.37	-150.71
128.12	-151.62
127.66	-153.33
127.31	-153.34
125.25	-154.05
125.3	-155.26
122.84	-156.27
122.28	-156.98
121.33	-158.09
120.57	-159.1
119.52	-160.21
117.76	-161.62
117.1	-163.43
116.35	-164.94
115.69	-167.15
115.74	-169.36
115.78	-170.17
115.12	-170.88
115.17	-171.59
115.21	-172.6
115.26	-172.61
114.5	-173.42
113.74	-174.54
114.59	-174.55
114.43	-175.56
114.48	-175.57
114.52	-175.58
114.57	-175.59
114.61	-175.6
114.85	-175.61
114.9	-175.62
115.74	-174.63
117.79	-174.64
119.73	-172.95
119.77	-171.36
117.92	-158.57
117.96	-141.58
118.01	-133.69
118.05	-128.2
118.09	-110.41
117.14	-92.424
117.18	-78.434
117.23	-54.845
105.77	-39.955
89.715	-26.466
71.859	-8.6761
54.903	6.1135
47.547	27.603
36.991	41.193
23.735	55.682
12.879	73.872
4.8233	88.061
0.56737	103.65
-7.3885	111.34
-13.944	118.73
-15.5	127.42
-17.556	132.71
-19.712	141.9
-22.868	150.59
-27.224	154.48
-29.08	156.97
-29.836	162.16
-31.692	168.25
-33.848	171.44
-35.004	171.43
-35.159	172.51
-35.415	172.5
-35.771	172.49
-38.627	172.48
-42.183	172.47
-43.539	172.46
-43.495	173.05
-43.851	173.74
-43.807	173.73
-43.763	174.02
-43.819	174.01
-43.775	174
-43.93	173.99
-43.886	173.98
-43.842	173.97
-44.298	173.56
-44.554	172.85
-44.51	171.74
-44.966	169.53
-44.922	169.52
-45.478	167.71
-46.834	163.49
-46.79	160.48
-48.845	159.97
-48.801	145.46
-50.657	121.65
-55.713	90.943
-62.469	56.632
-65.825	30.422
-67.081	5.2113
-68.137	-12.999
-73.493	-31.71
-79.349	-52.42
-80.505	-65.231
-80.461	-78.641
-80.416	-88.551
-80.372	-95.962
-80.528	-102.67
-80.484	-106.38
-80.44	-111.49
-80.496	-115.4
-80.452	-119.01
-80.308	-121.52
-80.064	-123.64
-80.02	-123.65
-79.976	-124.86
-79.931	-124.87
-78.787	-124.88
-77.643	-125.69
-76.799	-125.7
-76.755	-127.01
-75.611	-127.02
-75.567	-127.03
-75.523	-127.14
-75.479	-127.15
-75.435	-127.16
-73.991	-127.17
-72.947	-126.58
-72.902	-126.59
-73.858	-126.6
-73.814	-126.61
-74.87	-125.72
-75.326	-124.93
-75.682	-124.84
-75.938	-124.85
-75.894	-124.87
-76.65	-124.98
-77.406	-124.89
-78.062	-124.9
-78.217	-124.91
-78.173	-124.92
-79.029	-124.93
-78.985	-124.94
-78.741	-124.95
-78.697	-124.96
-78.653	-124.97
-78.609	-124.58
-78.565	-124.29
-77.821	-123.7
-77.777	-123.71
-77.333	-123.72
-77.288	-124.33
-75.644	-124.64
-75	-125.55
-73.256	-126.56
-71.612	-126.57
-70.168	-128.19
-68.924	-130.4
-68.88	-131.81
-67.736	-133.12
-66.892	-135.43
-66.248	-137.14
-65.903	-137.15
-65.859	-138.56
-66.115	-139.97
-66.071	-140.28
-66.027	-140.59
-65.983	-140.6
-65.939	-141.41
-66.195	-141.42
-65.551	-141.43
-66.407	-141.44
-66.363	-141.45
-65.418	-141.46
-65.374	-141.47
-64.53	-140.68
-64.486	-140.69
-64.642	-140.7
-64.598	-139.12
-66.054	-138.93
-66.01	-137.74
-67.066	-137.75
-67.022	-137.76
-66.978	-137.77
-66.934	-137.78
-65.389	-137.79
-65.345	-137.8
-66.201	-138.11
-65.657	-138.12
-65.613	-138.63
-65.569	-138.64
-65.525	-139.55
-65.481	-139.56
-65.437	-139.57
-66.793	-140.58
-66.749	-140.59
-66.704	-140.6
-68.26	-141.21
-68.216	-141.42
-68.172	-141.43
-68.128	-141.45
-68.084	-142.06
-68.04	-142.07
-67.596	-142.08
-67.552	-141.49
-67.508	-141.5
-67.464	-141.51
-67.42	-141.52
-67.375	-141.13
-65.831	-141.14
-65.787	-141.15
-65.743	-141.16
-67.599	-141.17
-69.555	-140.08
-69.511	-139.09
-70.167	-139.1
-70.123	-138.61
-70.079	-137.12
-71.635	-135.73
-71.59	-134.24
-75.846	-129.25
-75.802	-126.37
-79.058	-125.98
-79.014	-125.39
-79.87	-125.4
-79.826	-125.21
-80.782	-125.22
-80.738	-125.23
-80.694	-124.94
-81.35	-124.95
-81.306	-125.26
-80.561	-124.97
-80.517	-125.28
-80.473	-125.29
-79.729	-125.3
-79.285	-125.51
-78.941	-125.72
-78.197	-126.13
-78.153	-126.14
-76.209	-126.55
-74.365	-126.56
-73.421	-126.17
-73.376	-125.58
-72.732	-125.6
-72.688	-125.31
-72.544	-125.02
-71.3	-124.83
-71.256	-124.64
-71.212	-124.65
-71.168	-124.66
-72.324	-124.67
-71.08	-123.88
-71.036	-123.89
-70.991	-123.9
-70.947	-123.91
-69.803	-123.92
-69.659	-123.93
-69.415	-123.94
-69.371	-124.75
-68.227	-124.76
-67.583	-125.17
-67.239	-125.28
-66.595	-127.19
-66.151	-132.3
-64.407	-138.61
-61.762	-141.63
-60.518	-141.64
-60.474	-141.95
-59.53	-142.96
-58.786	-143.67
-58.742	-144.18
-58.398	-144.19
-58.354	-144.8
-58.01	-144.81
-57.166	-144.82
-56.322	-145.73
-55.977	-145.74
-55.133	-145.75
-55.089	-145.76
-54.245	-144.87
-54.201	-144.88
-54.157	-144.89
-54.113	-144.9
-54.869	-144.91
-54.825	-143.92
-54.781	-143.93
-54.737	-143.95
-54.693	-143.96
-54.648	-142.77
-54.604	-142.38
-54.56	-142.39
-55.216	-142.4
-55.172	-142.41
-56.828	-142.42
-56.784	-141.63
-58.54	-141.64
-58.496	-141.65
-58.452	-141.56
-58.408	-141.17
-58.363	-141.18
-58.319	-141.19
-58.275	-141.2
-58.131	-140.01
-58.087	-139.42
-58.043	-138.73
-57.999	-138.74
-58.255	-138.75
-58.211	-138.76
-58.167	-140.68
-58.123	-141.79
-58.079	-141.8
-58.034	-142.41
-57.99	-142.42
-58.346	-142.43
-58.502	-142.44
-58.458	-142.45
-58.814	-142.76
-58.77	-142.77
-58.726	-142.98
-58.682	-143.59
-58.938	-143.9
-58.894	-144.01
-58.849	-144.12
-59.205	-144.13
-59.161	-144.14
-59.117	-144.05
-59.473	-144.06
-59.029	-144.07
-58.985	-143.88
-58.941	-143.89
-58.897	-143.91
-57.953	-143.82
-57.409	-143.53
-57.365	-143.54
-56.92	-143.55
-56.376	-143.56
-56.332	-143.77
-56.288	-143.78
-56.244	-143.79
-56.2	-143.8
-56.156	-143.81
-56.212	-143.82
-56.168	-143.33
-56.124	-143.84
-56.08	-143.95
-55.935	-143.86
-55.891	-143.97
-55.647	-143.98
-55.603	-144.19
-55.859	-144.5
-55.515	-144.31
-55.771	-144.83
-55.727	-144.84
-55.683	-144.85
-55.639	-145.26
-55.895	-145.57
-55.95	-145.88
-56.306	-146.49
-56.262	-147.1
-56.518	-147.21
-56.474	-147.22
-56.73	-147.93
-56.986	-147.94
-56.942	-147.95
-57.198	-149.06
-58.554	-149.07
-60.41	-149.08
-61.466	-149.09
-62.121	-148.7
-62.277	-149.11
-62.233	-149.12
-62.389	-149.13
-62.345	-149.14
-62.301	-149.56
-63.257	-149.57
-63.213	-149.58
-64.069	-149.59
-64.025	-149.2
-63.981	-147.21
-63.536	-147.22
-63.492	-147.23
-63.448	-147.24
-63.404	-147.25
-62.26	-145.46
-62.216	-145.47
-62.172	-145.48
-62.128	-145.49
-61.184	-145.1
-60.54	-144.81
-60.496	-144.82
-61.052	-144.83
-61.007	-144.84
-61.163	-145.15
-60.919	-144.36
-60.875	-144.67
-60.831	-144.69
-59.987	-144.7
-60.743	-145.41
-60.699	-145.42
-60.655	-145.43
-60.611	-145.44
-60.567	-145.45
-61.522	-145.06
-61.478	-145.07
-61.434	-144.48
-61.39	-145.09
-60.846	-144.7
-61.602	-144.71
-61.558	-144.72
-61.514	-144.73
-61.47	-144.74
-59.826	-144.75
-59.782	-144.76
-59.738	-144.77
-59.693	-144.58
-60.849	-144.59
-60.805	-144.31
-59.861	-144.32
-59.817	-144.33
-58.273	-144.34
-58.229	-144.15
-56.885	-143.76
-56.841	-143.77
-56.797	-143.78
-56.753	-144.19
-57.008	-143.8
-56.964	-143.31
-56.92	-143.32
-56.876	-143.33
-56.832	-143.34
-57.088	-143.05
-57.044	-142.86
-57	-142.87
-56.956	-142.88
-56.912	-143.09
-56.768	-143.8
-56.723	-143.81
-56.679	-143.82
-56.635	-143.14
-56.591	-143.15
-56.547	-143.86
-56.503	-143.77
-55.959	-143.78
-55.915	-143.79
-55.671	-143.5
-55.627	-144.41
-55.483	-144.42
-55.439	-144.43
-55.494	-145.34
-55.45	-144.95
-55.406	-145.16
-55.362	-145.17
-55.318	-145.18
-55.874	-146.09
-55.23	-145.2
-55.186	-145.21
-55.142	-145.62
-55.098	-145.63
-55.854	-146.14
-55.809	-146.06
-55.765	-146.17
-55.721	-146.38
-56.777	-146.39
-56.733	-146.5
-57.589	-146.51
-57.545	-146.52
-57.501	-146.53
-57.457	-146.44
-57.413	-146.25
-57.369	-146.26
-57.325	-146.57
-57.88	-146.58
-57.836	-146.59
-57.792	-146.8
-57.748	-146.81
-57.704	-146.82
-57.86	-147.73
-57.716	-146.94
-57.672	-147.75
-57.628	-147.76
-57.684	-147.77
-57.74	-147.79
-57.695	-147.5
-57.751	-147.91
-57.707	-147.92
-57.663	-148.23
-57.619	-148.24
-57.475	-148.25
-57.431	-149.16
-57.387	-149.17
-57.343	-148.28
-57.199	-148.29
-57.055	-147.2
-56.411	-146.71
-56.366	-146.72
-55.622	-146.53
-55.078	-146.24
-54.434	-145.95
-54.19	-145.46
-54.146	-145.47
-54.002	-145.08
-52.158	-145.09
-50.414	-144.9
-50.37	-144.92
-50.326	-145.13
-49.881	-145.14
-49.437	-145.15
-49.393	-145.56
-49.349	-145.57
-48.905	-145.58
-48.861	-146.19
-48.817	-146.5
-48.373	-146.51
-48.329	-146.92
-48.685	-146.93
-48.641	-146.84
-48.597	-147.35
-48.552	-147.36
-48.508	-149.17
-48.064	-149.18
-48.72	-149.19
-49.776	-149.2
-49.732	-149.21
-49.688	-149.22
-50.244	-147.94
-50.2	-147.65
-50.356	-147.66
-50.312	-147.67
-50.267	-147.68
-50.223	-147.69
-50.179	-147.2
-50.135	-147.21
-50.691	-147.42
-50.647	-147.43
-50.603	-148.04
-50.459	-148.05
-50.415	-148.06
-50.371	-148.07
-50.227	-148.08
-50.482	-148.39
-50.438	-148.4
-50.394	-149.01
-50.45	-149.02
-50.206	-148.43
-50.362	-148.74
-50.318	-148.75
-50.274	-148.77
-50.23	-149.28
-49.986	-149.29
-49.942	-149.4
-49.898	-150.61
-49.853	-150.62
-49.809	-152.23
-49.065	-151.54
-49.021	-150.95
-48.977	-150.96
-48.933	-150.87
-49.589	-150.88
-48.845	-150.89
-48.901	-150.2
-48.857	-150.21
-48.813	-150.22
-47.968	-151.03
-47.924	-151.04
-47.88	-151.05
-47.836	-151.06
-47.792	-151.07
-47.348	-151.48
-46.304	-150.8
-46.26	-150.81
-46.316	-150.32
-45.472	-150.33
-45.428	-150.34
-45.584	-149.45
-45.539	-149.46
-46.195	-149.47
-46.151	-148.78
-46.107	-149.89
-47.363	-149.9
-47.319	-150.31
-48.175	-151.12
-48.131	-151.13
-48.287	-151.14
-48.243	-151.15
-48.199	-152.36
-48.154	-152.37
-48.11	-151.58
-48.066	-152.59
-48.022	-152.6
-47.778	-152.62
-47.734	-153.33
-47.69	-152.64
-47.646	-152.65
-47.602	-154.06
-47.558	-154.07
-47.814	-154.98
-47.77	-154.99
-47.725	-155
-48.581	-155.01
-48.537	-155.02
-47.893	-155.03
-46.449	-154.44
-46.405	-154.45
-46.361	-154.46
-46.317	-154.47
-46.573	-154.48
-46.529	-154.49
-46.485	-155.1
-46.44	-155.11
-46.396	-154.52
-47.652	-154.53
-47.608	-154.55
-47.564	-154.56
-47.52	-154.07
-46.176	-154.08
-44.832	-153.99
-44.388	-154
-44.344	-153.71
-44.3	-153.72
-44.255	-153.23
-44.211	-153.24
-44.167	-152.65
-44.123	-152.66
-44.479	-152.67
-44.035	-152.28
-43.991	-152.29
-43.947	-152.3
-45.103	-152.31
-45.259	-151.72
-45.215	-151.33
-44.171	-151.34
-44.126	-151.35
-44.082	-151.36
-44.038	-151.68
-44.194	-151.19
-44.95	-151.2
-44.906	-151.21
-44.862	-151.22
-44.618	-151.23
-43.974	-151.24
-43.93	-151.65
-44.286	-151.66
-44.241	-151.67
-44.197	-152.08
-44.153	-152.09
-44.109	-152.1
-44.665	-152.11
-44.621	-151.22
-44.977	-151.23
-44.933	-151.04
-45.189	-151.05
-45.145	-151.06
-44.801	-151.07
-45.057	-151.08
-45.012	-150.3
-44.968	-150.41
-45.724	-152.72
-44.88	-150.43
-45.836	-148.14
-45.792	-148.15
-45.748	-148.16
-47.004	-148.37
-45.66	-148.08
-44.616	-147.89
-44.572	-147.9
-44.527	-147.91
-45.383	-147.92
-44.339	-147.73
-45.695	-148.14
-45.951	-148.15
-45.907	-148.16
-46.663	-147.77
-46.619	-147.58
-46.575	-147.59
-46.731	-147.5
-46.687	-147.51
-46.643	-147.53
-46.598	-147.54
-46.554	-147.55
-46.51	-147.56
-46.166	-147.57
-46.122	-147.18
-46.078	-147.19
-46.634	-146.4
-46.59	-146.41
-45.946	-145.62
-45.902	-145.63
-45.858	-145.64
-45.413	-145.65
-45.369	-145.66
-44.425	-145.17
-43.081	-144.68
-43.037	-144.69
-42.793	-144.7
-42.049	-145.21
-41.805	-144.72
-41.761	-144.73
-41.717	-144.74
-41.673	-144.76
-40.828	-144.97
-39.684	-144.38
-39.64	-144.39
-40.696	-144.4
-40.652	-145.01
-40.608	-144.92
-41.364	-144.93
-41.32	-144.94
-41.976	-144.95
-42.632	-144.96
-43.588	-145.67
-43.544	-145.68
-44.499	-146.29
-44.455	-146.3
-44.711	-146.31
-45.467	-146.62
-45.423	-146.63
-45.379	-146.64
-45.535	-147.15
-46.291	-147.16
-46.847	-147.98
-46.803	-147.99
-47.059	-148
-47.014	-148.01
-46.97	-147.22
-46.926	-148.03
-46.882	-148.04
-46.638	-149.25
-46.594	-149.26
-46.25	-148.67
-46.206	-149.48
-46.362	-149.49
-46.318	-149.5
-46.474	-151.01
-46.43	-149.52
-46.385	-149.03
-46.941	-149.04
-46.897	-148.75
-46.853	-149.06
-47.709	-148.57
-47.965	-148.58
-49.021	-148.59
-48.977	-148.61
-48.933	-149.12
-48.489	-149.13
-48.445	-149.14
-48.4	-149.15
-48.356	-149.16
-48.312	-149.37
-48.268	-149.38
-48.224	-149.39
-48.18	-149.4
-47.436	-149.41
-46.492	-149.42
-46.448	-149.43
-46.404	-149.94
-46.16	-149.95
-46.116	-149.96
-46.071	-149.57
-45.727	-149.58
-45.683	-149.59
-45.639	-149.8
-44.695	-149.81
-44.651	-149.83
-44.607	-149.84
-44.563	-149.85
-45.419	-150.76
-44.475	-151.17
-45.331	-151.18
-45.286	-151.19
-45.242	-150.2
-46.498	-150.21
-47.354	-149.12
-47.51	-148.93
-47.666	-148.94
-47.922	-148.95
-48.478	-149.16
-48.434	-149.17
-48.69	-149.38
-48.846	-150.29
-48.802	-149.4
-49.057	-149.51
-49.813	-149.42
-51.069	-149.43
-52.625	-149.44
-53.681	-149.46
-55.637	-149.27
-55.593	-148.68
-57.449	-148.69
-57.705	-148.7
-58.061	-148.21
-58.617	-148.82
-58.572	-148.83
-58.228	-148.84
-58.884	-148.85
-58.14	-148.86
-58.096	-148.87
-58.052	-148.88
-58.008	-148.89
-57.964	-148.9
-57.92	-148.31
-57.576	-148.32
-57.532	-148.33
-57.487	-148.34
-56.743	-149.25
-56.699	-148.06
-56.655	-148.07
-56.611	-148.09
-56.567	-148.1
-56.523	-148.21
-55.979	-148.22
-55.935	-148.23
-56.191	-148.24
-56.147	-148.75
-56.103	-149.46
-56.058	-148.77
-56.814	-148.78
-56.77	-149.29
-56.726	-149.3
-57.682	-149.31
-57.638	-149.32
-58.694	-149.33
-58.65	-149.34
-57.006	-148.85
-56.962	-148.86
-55.518	-148.87
-55.473	-149.38
-56.029	-149.89
-55.185	-150.21
-54.241	-150.22
-53.997	-150.23
-53.953	-150.54
-53.909	-151.25
-53.265	-151.26
-53.221	-151.27
-53.777	-151.78
-53.733	-151.79
-54.589	-152.5
-55.144	-152.51
-55.1	-152.62
-55.456	-153.13
-55.412	-153.14
-56.268	-153.15
-56.924	-153.16
-56.98	-153.77
-57.136	-153.78
-58.092	-153.19
-58.948	-153.2
-58.904	-153.21
-59.359	-153.52
-59.315	-153.54
-60.171	-153.55
-60.827	-152.96
-60.783	-152.97
-61.439	-152.98
-61.395	-152.99
-61.451	-152.6
-61.407	-152.01
-61.363	-152.02
-61.319	-152.03
-61.675	-151.44
-60.83	-151.45
-61.586	-151.46
-62.042	-151.47
-61.998	-151.48
-62.454	-152.09
-62.21	-152.3
-62.966	-152.31
-62.922	-154.42
-62.878	-154.43
-63.134	-157.04
-63.09	-157.05
-63.045	-158.07
-63.001	-158.08
-62.957	-158.09
-62.913	-158.6
-62.569	-158.61
-62.525	-158.72
-62.481	-158.93
-62.137	-159.44
-62.393	-159.45
-62.349	-159.46
-62.305	-159.77
-62.26	-159.78
-62.216	-159.49
-62.172	-159.5
-62.128	-159.51
-62.084	-159.52
-62.04	-159.53
-61.296	-159.04
-60.552	-158.85
-60.508	-158.46
-60.464	-158.47
-60.42	-158.49
-59.776	-158.1
-59.731	-158.11
-59.687	-158.12
-59.443	-158.13
-59.399	-158.14
-59.155	-158.05
-59.111	-158.16
-59.067	-158.17
-59.023	-158.18
-58.179	-158.59
-57.535	-160
-57.391	-160.01
-56.846	-160.02
-56.502	-159.53
-56.758	-159.54
-56.414	-159.25
-56.37	-159.26
-56.326	-159.27
-56.282	-158.18
-56.138	-158.59
-56.094	-157.9
-55.55	-157.92
-55.406	-157.93
-54.462	-157.44
-53.417	-157.45
-53.373	-157.26
-53.329	-157.27
-54.285	-157.28
-53.241	-157.29
-53.197	-157.3
-53.153	-156.51
-53.109	-156.52
-53.765	-156.53
-53.021	-156.44
-52.977	-156.55
-52.932	-156.56
