# Supplementary material for: Electrooculography-based continuous eye-writing recognition system for efficient assistive communication systems
Source: PLoS One. 2018 Feb 9;13(2):e0192684. doi: 10.1371/journal.pone.0192684 (PMC5806888; doi:10.1371/journal.pone.0192684)
Supplement: S1 Database — All the original isolated EOG data used in the experiments are contained in this database. (ZIP) [file pone.0192684.s001.zip › isolated/001/isolated_strokes/EOG_001_01_009.csv]

3.9334	-0.74289
3.8694	-0.79756
3.8054	-0.85224
3.7415	-1.0069
4.1775	-1.0616
4.1136	-1.1163
4.0496	-1.9709
4.4856	-1.2256
3.9217	-1.2803
3.8577	-1.335
3.7937	-1.3896
3.7298	-1.4443
4.1658	-1.699
4.1019	-2.0537
4.0379	-2.6083
3.9739	-2.763
3.91	-2.8177
4.546	-2.8724
4.482	-2.827
4.4181	-2.8817
4.3541	-2.7364
4.2901	-2.7911
4.2262	-2.7458
4.1622	-2.4004
4.0983	-1.0551
4.0343	0.49022
3.9703	1.1355
4.5064	1.0809
4.4424	1.1262
4.3784	1.9715
4.3145	3.0168
4.2505	2.9622
4.1866	3.2075
4.1226	3.1528
3.2586	3.1981
3.1947	3.2435
2.4307	4.2888
2.3667	4.5341
2.3028	4.9794
1.9388	4.9248
1.8749	4.8701
1.3109	4.8154
1.2469	4.7607
1.183	4.7061
-0.781	4.8514
-2.545	4.5967
-3.9089	4.342
-3.9729	4.2874
-6.0368	3.7327
-7.0008	3.078
-7.0648	2.9233
-7.4287	2.8687
-7.4927	2.814
-7.5567	2.7593
-7.6206	2.5046
-7.4846	2.25
-7.5485	1.8953
-7.6125	1.5406
-7.6765	1.2859
-6.0404	1.0313
-6.3044	0.97658
-4.9684	0.7219
-5.0323	0.56723
-4.8963	0.51255
-4.9603	0.35787
-3.8242	-0.1968
-3.0882	0.14852
-3.1521	0.19385
-2.8161	0.13917
-2.8801	0.084496
-2.144	0.02982
-1.408	-0.024855
-1.472	-0.079531
-1.2359	-0.034207
-1.2999	-0.088882
-0.56384	-0.24356
-0.6278	-0.29823
0.20823	-0.25291
0.44427	-0.30758
0.88031	-0.36226
1.8163	-0.41694
1.7524	-0.27161
1.6884	-0.12629
2.0245	-0.18096
1.9605	-0.13564
1.8965	-0.090314
2.8326	-0.14499
2.7686	-0.19966
2.9046	-0.25434
2.8407	-0.30902
2.5767	-0.063692
2.5128	-0.41837
2.2488	-0.47304
2.1848	-0.62772
2.1209	-0.98239
2.0569	-0.73707
1.9929	-0.79175
1.529	-1.0464
1.465	-1.1011
1.4011	-1.1558
1.1371	-1.2104
1.0731	-1.6651
0.70916	-2.2198
0.6452	-2.6745
0.58124	-3.0292
0.51727	-3.0838
0.45331	-3.0385
-1.2107	-3.0932
-1.2746	-3.1479
-1.3386	-3.2025
0.19746	-3.2572
0.6335	-3.3119
0.36953	-3.3666
0.30557	-3.2212
0.64161	-2.1759
0.57765	-2.2306
1.6137	-1.1853
2.3497	-0.83993
2.6858	-0.69461
2.9218	-0.64928
2.8578	-0.50396
3.3939	0.64136
3.3299	1.5867
2.6659	1.532
2.602	1.7773
2.238	1.7227
2.1741	1.668
2.1101	1.5133
1.6461	0.95864
1.5822	1.104
1.3182	1.8493
1.2542	0.99461
1.1903	0.039933
-0.073684	-0.41474
-1.3376	-0.069418
-2.0016	-0.12409
-2.0656	-0.17877
-3.4295	-0.53345
-3.4935	-0.58812
-3.5575	-0.6428
-5.4214	-0.89747
-5.4854	-0.95215
-3.9493	-1.0068
-5.6133	-0.8615
-4.0773	-1.0162
-5.7412	-1.0708
-6.8052	-1.2255
-5.8692	-1.1802
-5.9331	-1.2349
-5.1971	-1.2896
-5.2611	-1.3442
-5.325	-0.9989
-5.389	-1.0536
-6.3529	-0.70825
-6.4169	-1.1629
-7.4809	-0.81761
-7.5448	-0.57228
-7.0088	-0.12696
-7.6728	-0.18163
-7.7367	-0.23631
-7.9007	-0.29098
-7.9646	-0.34566
-8.0286	-1.2003
-8.0926	-2.155
-8.1565	-2.6097
-8.2205	-2.4644
-8.0845	-1.719
-8.1484	-1.7737
-7.8124	-1.8284
-7.8763	-2.1831
-7.9403	-2.8377
-8.0043	-2.8924
-7.5682	-2.6471
-7.6322	-3.0018
-7.3962	-2.9564
-7.4601	-3.0111
-7.2241	-3.0658
-6.388	-3.1205
-3.652	-2.9751
-3.716	-2.8298
-1.8799	-2.9845
-1.9439	-3.0392
-1.6079	-2.8938
-1.1718	-2.7485
-1.2358	-2.4032
-1.0997	-1.9579
-0.56371	-1.5125
0.77233	-1.5672
0.70836	-0.9219
0.6444	-0.37658
0.58044	-0.13125
1.3165	-0.18593
2.3525	-0.1406
2.2885	-0.19528
4.0246	0.25005
3.9606	0.29537
3.8967	-0.25931
3.8327	0.38602
3.7687	0.33134
2.9048	0.27667
3.6408	0.72199
2.7768	0.66732
2.7129	0.61264
2.4489	0.75797
3.185	0.70329
3.121	0.94861
3.057	1.6939
2.9931	0.83926
2.9291	0.58459
2.8651	0.32991
3.8012	0.47524
2.7372	0.42056
2.6733	0.36588
2.6093	0.31121
1.7453	0.25653
2.4814	0.20186
2.4174	0.54718
2.3534	0.49251
2.2895	1.2378
2.2255	1.5832
2.1616	1.6285
2.0976	1.5738
2.0336	1.4191
2.7697	1.3645
1.8057	1.3098
1.7417	1.2551
0.67778	1.2004
0.61381	1.1458
1.2499	1.1911
3.2859	1.1364
3.2219	1.1817
3.158	1.127
2.994	1.0724
3.93	1.1177
3.8661	1.863
3.8021	2.2083
3.7381	2.3537
3.6742	2.299
3.7102	2.3443
4.2463	1.9896
4.1823	2.235
5.6183	2.1803
5.5544	2.1256
6.4904	2.0709
6.4264	2.0163
5.6625	1.7616
5.5985	1.5069
4.5346	1.7522
4.4706	1.6976
4.4066	1.6429
4.3427	1.5882
4.2787	1.5335
4.2147	1.7789
4.6508	1.4242
4.5868	1.0695
4.5229	1.3148
4.4589	1.0602
4.0949	0.90548
4.031	0.85081
4.267	0.89613
4.203	0.84146
4.1391	0.98678
4.2751	0.9321
4.2112	1.1774
4.2472	1.9228
4.5832	2.1681
5.4193	2.4134
7.2553	2.3587
7.1913	1.7041
9.3274	2.2494
10.663	2.1947
11.399	2.14
11.635	1.4853
11.672	1.4307
11.608	1.576
11.844	1.1213
11.78	1.0666
11.716	1.412
11.652	0.9573
11.888	0.90262
11.824	0.54794
11.76	0.49327
11.696	1.1386
11.632	1.0839
11.768	1.0292
11.704	0.97457
11.64	0.91989
11.576	0.86521
11.512	0.81054
11.448	-0.44414
11.484	-1.8988
11.42	-0.55349
11.456	0.19184
11.692	0.53716
12.528	0.28249
13.864	0.22781
14.7	0.17313
14.936	-1.4815
15.772	-1.5362
16.508	-3.6909
17.945	-3.7456
20.981	-4.9002
28.417	-5.2549
34.753	-6.5096
43.789	-11.164
56.925	-19.119
85.761	-25.474
126.1	-36.228
149.53	-45.483
160.67	-47.438
165.3	-51.792
173.94	-55.047
180.18	-57.002
184.91	-59.556
184.85	-61.511
184.79	-62.266
184.72	-62.52
184.66	-63.175
184.59	-63.63
184.53	-64.884
184.47	-66.439
184	-67.294
179.14	-68.248
177.17	-69.103
177.11	-69.658
175.45	-70.512
173.08	-71.367
169.32	-73.722
166.85	-76.376
166.79	-76.931
166.73	-78.486
166.06	-80.341
166	-80.395
165.33	-81.25
165.07	-82.805
165.21	-84.759
165.14	-85.014
165.08	-85.969
164.81	-86.723
164.75	-87.278
163.99	-87.333
163.82	-87.787
163.76	-87.842
163.69	-88.097
162.83	-88.151
162.77	-88.206
162.7	-88.361
163.44	-88.515
162.57	-88.57
162.51	-88.625
163.25	-88.679
163.18	-89.034
163.12	-89.689
164.15	-89.743
164.89	-89.798
164.83	-89.853
165.26	-90.207
165.2	-90.562
166.83	-90.617
166.77	-90.971
169.41	-92.626
172.04	-93.681
171.98	-93.835
175.01	-94.09
181.35	-94.445
186.99	-97.299
189.62	-101.65
189.56	-115.81
189.5	-129.46
189.43	-138.32
189.37	-154.67
189.3	-166.53
189.24	-177.38
189.18	-194.04
189.11	-203.89
183.25	-203.95
182.98	-204
169.02	-204.06
149.96	-204.11
130.39	-204.16
109.13	-204.22
91.564	-204.27
80.3	-204.33
65.036	-204.38
56.272	-203.04
44.308	-197.89
32.344	-192.65
30.18	-190.4
28.316	-186.76
24.852	-181.61
19.888	-179.47
16.024	-177.52
15.06	-175.28
13.996	-173.83
11.932	-172.29
11.868	-171.44
10.304	-169.69
9.7401	-167.05
9.6762	-165.8
8.6122	-165.06
7.8483	-164.51
7.7843	-163.77
7.4203	-162.52
6.7564	-161.88
6.6924	-161.93
6.6284	-161.99
7.1645	-161.24
7.1005	-159.2
7.0365	-157.45
7.5726	-156.61
6.9086	-156.36
7.4447	-155.91
7.3807	-155.57
8.3167	-155.62
10.153	-155.48
8.9888	-155.53
10.225	-155.59
10.161	-155.64
10.097	-156.2
10.033	-156.85
11.769	-156.91
12.505	-156.96
12.441	-157.22
12.977	-157.27
13.213	-157.13
12.649	-156.58
12.585	-156.13
12.521	-155.99
12.057	-156.04
11.993	-156.3
11.929	-156.35
11.865	-156.41
11.801	-156.76
11.737	-156.52
11.674	-156.77
12.01	-156.53
11.946	-156.88
13.082	-156.14
13.018	-155.39
14.054	-155.15
13.99	-155.5
13.926	-155.55
14.362	-155.61
14.298	-155.66
14.234	-155.72
14.17	-156.17
14.106	-156.73
14.042	-156.78
13.978	-156.84
15.014	-156.89
14.95	-156.95
14.886	-157
15.422	-157.06
15.358	-157.11
15.294	-156.67
15.93	-157.02
15.866	-156.77
16.402	-157.13
16.338	-157.38
16.274	-157.64
16.21	-157.79
16.947	-157.95
16.883	-158
16.819	-158.16
18.455	-158.21
18.591	-158.27
17.227	-158.32
18.463	-158.38
18.399	-158.63
18.335	-158.09
18.271	-157.74
18.207	-157.8
19.243	-157.55
19.179	-157.9
19.115	-157.96
18.851	-158.21
18.387	-158.57
18.723	-158.42
18.659	-158.48
18.595	-158.23
18.531	-158.29
18.467	-158.34
18.503	-158.7
18.439	-158.75
18.375	-159.21
18.311	-159.26
18.247	-159.32
18.183	-159.37
18.12	-159.42
17.756	-159.48
17.692	-159.63
17.428	-160.19
17.364	-160.24
17.3	-160.3
16.536	-160.65
16.472	-160.71
16.608	-160.76
16.544	-160.82
16.48	-160.87
16.316	-161.43
16.952	-160.98
16.188	-160.74
16.124	-160.69
16.76	-160.54
16.296	-160.6
16.632	-160.65
16.668	-161.11
16.604	-161.16
16.54	-161.22
16.476	-161.47
16.812	-161.53
16.748	-161.38
16.984	-161.44
16.92	-161.29
16.856	-161.35
16.293	-161.4
15.629	-161.46
15.265	-161.51
15.201	-161.56
12.937	-161.62
10.773	-161.87
10.709	-162.33
9.6448	-162.68
7.6808	-163.04
6.1169	-163.09
5.0529	-163.15
3.5889	-162.9
1.625	-163.36
1.561	-163.01
0.49705	-163.47
-0.46691	-163.52
-1.6309	-163.58
-1.6948	-163.63
-1.8588	-163.68
-2.3228	-163.74
-2.3867	-163.79
-2.4507	-163.75
-2.5147	-163.8
-2.1786	-163.86
-2.6426	-163.91
-2.7065	-163.67
-2.7705	-163.72
-2.4345	-163.78
-2.4984	-163.43
-2.2624	-163.49
-2.3264	-163.54
-1.5903	-163.6
-2.3543	-163.65
-2.4182	-164.31
-2.4822	-164.36
-1.8462	-164.81
-1.2101	-164.97
-1.9741	-165.62
-1.3381	-165.68
-1.402	-166.43
-0.86598	-166.49
-0.72994	-166.54
-0.79391	-166.8
-0.85787	-166.85
-0.92183	-167.11
-1.5858	-167.26
-1.1498	-167.32
-1.2137	-168.17
-1.2777	-168.23
-1.3416	-167.58
-1.4056	-167.63
-1.4696	-167.69
-1.0335	-167.74
-1.0975	-168.6
-1.1615	-168.65
-1.7254	-168.71
-1.7894	-168.76
-1.8533	-168.82
-2.1173	-170.07
-2.1813	-170.13
-2.3452	-170.18
-2.4092	-170.84
-2.4732	-170.29
-3.0371	-170.35
-3.1011	-170.4
-3.1651	-169.65
-3.629	-169.71
-3.693	-169.26
-4.0569	-169.82
-4.4209	-170.47
-5.2849	-170.53
-5.3488	-170.88
-6.6128	-170.94
-7.2768	-171.19
-7.3407	-171.05
-7.6047	-170.5
-7.9686	-170.56
-8.0326	-170.01
-8.3966	-169.87
-8.4605	-169.72
-8.9245	-169.57
-8.9885	-169.03
-9.0524	-169.68
-9.1164	-169.34
-9.5803	-168.79
-11.044	-168.85
-11.108	-169.5
-9.7722	-169.76
-9.8362	-169.81
-9.9002	-169.87
-10.364	-171.42
-10.428	-170.88
-9.992	-170.93
-9.256	-170.99
-9.32	-171.04
-9.3839	-171.4
-9.4479	-171.85
-8.9119	-172
-8.5758	-172.56
-8.6398	-172.61
-8.7037	-173.27
-9.0677	-173.32
-8.8317	-173.38
-8.8956	-173.83
-8.8596	-173.89
-8.9236	-173.94
-8.4875	-174
-6.9515	-174.65
-6.1155	-175.51
-6.1794	-174.96
-6.2434	-175.02
-6.3073	-176.07
-6.3713	-176.42
-6.4353	-176.48
-6.4992	-176.53
-6.5632	-176.59
-6.6272	-177.14
-6.2911	-176.7
-6.3551	-176.75
-6.419	-176.81
-6.283	-176.76
-6.347	-176.92
-6.3109	-176.97
-6.3749	-176.73
-6.4389	-176.78
-5.6028	-176.04
-6.5668	-176.09
-5.7307	-175.24
-4.8947	-175.3
-4.9587	-175.45
-4.9226	-175.41
-4.1866	-175.46
-4.2506	-175.52
-2.9145	-175.57
-2.4785	-175.73
-2.1424	-175.68
-2.2064	-175.54
-2.2704	-175.59
-2.3343	-175.65
-2.3983	-175.4
-1.9623	-175.46
-2.0262	-175.51
-1.9902	-175.56
-2.0541	-175.42
-2.1181	-175.27
-1.9821	-175.33
-2.046	-174.48
-2.11	-174.54
-2.174	-173.89
-2.4379	-172.85
-2.5019	-172
-2.3659	-172.06
-2.4298	-172.11
-1.1938	-172.17
-2.5577	-172.22
-2.6217	-172.18
-2.6857	-172.23
-2.9496	-172.68
-3.0136	-172.74
-3.1776	-173.69
-3.2415	-174.55
-3.3055	-174.6
-3.8694	-174.66
-3.6334	-173.91
-3.4974	-174.07
-3.5613	-173.12
-3.6253	-174.18
-3.8893	-175.63
-3.7532	-176.09
-3.5172	-177.04
-3.5811	-177.8
-3.6451	-177.85
-4.0091	-177.91
-4.073	-177.96
-4.337	-178.01
-4.401	-178.07
-4.1649	-178.12
-2.7289	-178.78
-1.3928	-178.83
-1.4568	-179.89
-1.5208	-179.94
-1.5847	-178.7
-1.6487	-179.75
-1.2127	-180.21
-1.2766	-180.26
-1.8406	-180.62
-1.9045	-180.67
-1.9685	-180.43
-2.0325	-180.48
-3.5964	-180.53
-4.9604	-180.59
-5.0244	-180.24
-5.0883	-180.7
-5.1523	-180.75
-5.2163	-180.81
-5.2802	-181.16
-5.3442	-181.22
-5.4081	-181.47
-5.4721	-181.53
-3.0361	-181.58
-3.1	-181.94
-0.46399	-181.99
-0.52795	-182.05
-0.59192	-182.1
-0.65588	-182.15
-0.21984	-182.11
0.6162	-181.86
0.55223	-181.92
0.48827	-181.97
1.0243	-181.63
0.96034	-181.28
1.0964	-181.34
1.0324	-181.09
0.96846	-181.15
0.90449	-181.2
0.84053	-181.16
0.77657	-180.71
0.51261	-180.77
0.44864	-180.42
1.2847	-180.37
1.2207	-180.43
1.1568	-180.58
1.0928	-180.64
0.82883	-180.69
0.76487	-180.75
0.7009	-180.8
-1.0631	-181.16
-2.227	-181.51
-5.391	-181.87
-5.4549	-181.92
-5.5189	-181.98
-6.8829	-182.03
-6.9468	-182.09
-7.0108	-182.14
-7.0748	-181.99
-7.4387	-182.25
-7.5027	-182.3
-7.5667	-182.36
-7.6306	-182.51
-7.6946	-182.57
-7.4585	-182.52
-7.5225	-182.48
-7.3865	-182.33
-7.6504	-182.39
-7.5144	-181.24
-7.5784	-181.3
-7.0423	-180.75
-6.6063	-180.81
-6.6702	-180.86
-6.7342	-180.42
-6.7982	-180.47
-6.8621	-181.02
-6.7261	-181.68
-6.7901	-182.43
-6.854	-182.49
-6.918	-181.84
-6.9819	-181.9
-6.2459	-181.45
-7.1099	-181.51
-7.1738	-181.56
-7.9378	-181.62
-8.0018	-182.17
-7.3657	-182.23
-6.8297	-182.78
-6.8936	-182.84
-6.3576	-182.89
-6.4216	-182.94
-5.6855	-182.1
-5.7495	-182.55
-5.8135	-184.01
-5.8774	-183.86
-5.9414	-183.92
-4.5053	-183.17
-4.5693	-183.23
-6.2333	-184.08
-6.2972	-184.74
-7.2612	-185.39
-7.3252	-185.45
-7.3891	-185.5
-7.4531	-185.96
-5.8171	-185.61
-7.481	-185.66
-7.545	-185.72
-7.6089	-186.07
-7.6729	-186.13
-7.7369	-185.78
-6.1008	-186.14
-6.1648	-186.19
-6.2288	-186.25
-7.9927	-186
-6.3567	-186.06
-5.6206	-185.31
-5.8846	-185.37
-5.9486	-185.42
-5.8125	-184.78
-5.8765	-184.83
-5.9405	-184.88
-6.5044	-184.94
-6.0684	-184.79
-6.1323	-184.85
-6.1963	-184.5
-6.2603	-184.56
-6.3242	-185.01
-6.3882	-185.07
-6.9522	-185.42
-7.0161	-185.48
-7.3801	-185.53
-8.244	-185.59
-7.508	-184.94
-7.272	-185.7
-7.3359	-185.75
-7.4999	-186.6
-8.5639	-186.66
-7.6278	-185.91
-8.6918	-185.97
-7.1557	-185.32
-7.2197	-185.38
-7.4837	-185.43
-7.5476	-185.49
-9.4116	-184.04
-9.4756	-184.1
-9.5395	-184.15
-9.6035	-184.21
-7.8675	-183.66
-7.9314	-183.72
-8.1954	-184.57
-7.2593	-184.63
-6.6233	-184.68
-6.6873	-184.73
-7.4512	-184.79
-8.5152	-184.84
-7.5792	-184.9
-6.9431	-184.65
-6.4071	-184.71
-6.471	-184.76
-6.835	-185.12
-6.899	-184.87
-6.9629	-185.23
-8.9269	-185.98
-8.9909	-186.04
-9.3548	-186.09
-8.8188	-185.85
-9.4827	-185.9
-9.5467	-186.05
-9.6107	-186.01
-10.275	-186.16
-10.339	-186.22
-10.503	-186.27
-10.567	-186.33
-10.63	-186.38
-10.694	-186.44
-10.758	-185.69
-11.222	-185.75
-11.586	-185.8
-11.65	-185.86
-12.014	-185.91
-12.078	-186.77
-12.142	-186.02
-12.606	-185.17
-12.67	-185.13
-12.734	-184.68
-12.798	-184.74
-12.862	-184.69
-13.126	-184.75
-13.19	-183.8
-13.954	-183.16
-14.018	-182.81
-14.782	-182.87
-15.046	-182.92
-14.91	-182.98
-15.174	-182.83
-15.238	-182.89
-15.302	-183.24
-16.166	-183.29
-16.23	-183.55
-16.294	-183.6
-16.357	-183.56
-16.421	-184.01
-17.385	-184.57
-17.849	-184.62
-18.713	-184.78
-18.777	-184.83
-19.941	-184.29
-20.605	-184.34
-20.669	-184.4
-20.733	-185.05
-20.797	-185.11
-20.261	-185.16
-19.525	-185.21
-19.589	-184.67
-19.653	-185.32
-19.717	-185.88
-18.281	-185.43
-18.045	-184.89
-18.109	-184.84
-18.073	-184.9
-18.137	-184.85
-18.101	-184.81
-18.165	-184.86
-17.729	-184.92
-17.793	-184.97
-18.157	-185.03
-17.821	-184.48
-17.884	-184.24
-17.948	-184.29
-17.912	-184.34
-17.976	-185
-18.04	-185.05
-18.104	-185.41
-18.168	-185.46
-16.032	-185.52
-16.096	-185.57
-13.76	-185.33
-13.824	-185.18
-13.888	-185.44
-13.952	-185.39
-15.616	-185.45
-15.68	-185.5
-15.744	-185.56
-15.808	-185.61
-15.872	-185.66
-15.936	-185.72
-16	-185.77
-16.064	-185.83
-16.928	-185.88
-16.292	-185.84
-17.056	-185.49
-17.12	-185.25
-17.184	-185.3
-19.048	-185.36
-20.811	-185.41
-20.875	-185.37
-20.939	-185.42
-21.003	-185.18
-21.067	-185.23
-21.131	-185.28
-21.195	-185.64
-22.159	-185.79
-22.223	-185.85
-22.787	-185.8
-22.451	-185.86
-22.515	-185.91
-22.579	-186.57
-22.643	-187.92
-23.107	-189.08
-23.171	-189.13
-23.535	-189.19
-23.599	-189.64
-23.663	-189.7
-24.427	-190.15
-24.491	-189.8
-25.155	-189.86
-25.219	-189.91
-24.683	-189.97
-25.347	-190.52
-25.411	-189.98
-25.475	-189.13
-25.538	-187.49
-24.902	-187.14
-24.966	-187.6
-25.03	-187.25
-25.094	-187.31
-25.758	-187.06
-25.422	-186.82
-25.486	-185.97
-25.55	-186.02
-25.014	-186.08
-25.078	-185.43
-25.042	-185.39
-25.106	-185.44
-24.57	-185.5
-24.634	-185.35
-25.398	-185.21
-25.462	-185.16
-25.526	-185.22
-26.09	-185.17
-26.154	-185.23
-26.818	-185.48
-27.382	-185.64
-27.946	-185.39
-29.51	-185.75
-29.574	-185.8
-31.338	-186.45
-32.301	-186.51
-32.365	-187.16
-32.829	-187.22
-32.893	-187.07
-33.457	-187.13
-33.521	-187.18
-33.585	-186.64
-33.649	-186.49
-33.213	-186.55
-33.277	-186.6
-33.341	-186.66
-33.305	-186.71
-33.369	-187.17
-33.333	-187.22
-33.197	-186.87
-33.261	-186.73
-33.325	-186.78
-33.389	-186.74
-33.153	-185.89
-33.217	-184.95
-33.481	-185.6
-33.545	-185.66
-33.609	-185.71
-33.673	-185.17
-33.737	-184.82
-33.801	-184.88
-32.365	-184.93
-31.328	-184.19
-31.392	-183.44
-32.256	-183.49
-32.32	-183.85
-32.384	-183.9
-33.548	-183.96
-33.612	-183.71
-34.576	-183.77
-34.64	-184.12
-33.904	-184.08
-33.968	-183.63
-33.632	-183.69
-33.696	-183.74
-33.76	-182.7
-33.824	-181.15
-33.588	-180.41
-33.652	-180.46
-33.716	-180.31
-34.08	-180.57
-34.144	-180.52
-34.408	-180.58
-35.272	-181.33
-36.736	-181.39
-37.6	-181.44
-36.864	-181.5
-36.928	-181.55
-37.492	-182.71
-37.655	-182.76
-37.719	-182.82
-37.783	-181.97
-37.847	-182.23
-37.911	-182.28
-37.975	-182.33
-38.039	-182.39
-38.403	-182.44
-38.767	-182.5
-39.431	-182.55
-39.395	-182.61
-39.159	-181.76
-39.223	-181.82
-39.287	-181.87
-39.651	-181.33
-40.315	-180.88
-40.379	-180.94
-40.443	-180.99
-42.407	-181.05
-42.471	-181.1
-42.535	-181.16
-42.599	-181.21
-42.663	-181.26
-39.927	-181.32
-40.591	-181.37
-40.055	-181.93
-40.119	-182.68
-40.182	-183.34
-40.246	-183.89
-39.81	-183.95
-39.474	-184
-39.538	-184.36
-39.602	-184.51
-39.666	-184.57
-39.73	-184.92
-39.594	-185.38
-39.658	-185.43
-39.722	-185.48
-39.686	-185.14
-39.75	-185.19
-39.814	-185.05
-39.878	-185.7
-39.942	-186.36
-40.006	-186.41
-39.77	-187.07
-39.434	-186.82
-39.498	-186.88
-38.562	-187.33
-38.626	-187.39
-38.69	-187.44
-38.754	-187.5
-38.818	-188.25
-38.882	-187.6
-37.846	-186.16
-37.909	-186.21
-39.073	-184.57
-39.137	-186.32
-39.201	-186.48
-39.265	-186.53
-40.229	-186.59
-40.293	-186.64
-40.157	-185.3
-40.621	-184.75
-40.685	-184.31
-41.149	-184.36
-41.213	-184.42
-41.277	-184.17
-41.941	-183.92
-41.905	-183.98
-41.969	-184.03
-42.033	-184.09
-42.097	-184.14
-41.261	-184.7
-41.325	-184.75
-40.989	-184.81
-40.853	-185.26
-39.517	-184.92
-39.381	-184.97
-39.445	-184.83
-38.209	-184.88
-38.273	-185.74
-38.036	-185.49
-38.1	-186.35
-38.164	-186.4
-38.228	-186.05
-38.492	-186.11
-36.056	-186.16
-36.12	-186.22
-38.184	-186.27
-38.248	-186.33
-38.312	-186.78
-36.076	-186.44
-36.14	-186.49
-37.904	-186.55
-37.968	-186.3
-38.032	-186.26
-38.096	-186.41
-38.16	-186.47
-38.224	-186.52
-39.188	-186.57
-39.252	-186.03
-39.316	-185.28
-39.58	-185.34
-39.644	-185.59
-38.608	-185.45
-38.172	-185.5
-38.236	-185.56
-38.3	-185.81
-37.863	-185.87
-37.527	-185.92
-37.091	-185.78
-37.155	-185.63
-36.819	-185.09
-36.283	-185.14
-35.247	-184.79
-35.311	-184.45
-34.075	-184.2
-34.139	-184.16
-34.203	-184.31
-33.367	-184.27
-33.431	-184.42
-33.495	-184.38
-33.559	-184.43
-33.623	-184.09
-32.887	-184.44
-32.951	-184.6
-33.815	-184.65
-33.079	-184.61
-33.143	-184.66
-32.707	-184.51
-33.271	-184.27
-34.435	-184.32
-35.999	-184.08
-37.163	-183.93
-37.227	-183.99
-37.29	-183.04
-37.654	-183.1
-37.718	-182.55
-37.782	-182.61
-37.846	-182.66
-38.21	-182.72
-38.274	-183.07
-38.338	-182.83
-38.102	-182.88
-38.166	-182.23
-38.23	-182.29
-36.794	-181.74
-36.858	-182.4
-36.922	-181.55
-37.186	-181.11
-37.25	-181.66
-37.314	-181.72
-37.278	-182.67
-37.342	-183.13
-38.606	-183.48
-38.67	-183.84
-38.734	-184.19
-38.398	-185.25
-38.462	-185.3
-38.526	-185.36
-38.59	-185.41
-39.353	-186.36
-39.417	-186.62
-39.981	-187.07
-40.045	-187.53
-40.109	-187.68
-40.573	-187.94
-40.637	-187.79
-40.701	-188.05
-41.165	-188.1
-40.829	-188.16
-40.893	-189.21
-40.957	-189.67
-41.021	-189.72
-40.685	-189.78
-39.949	-189.83
-40.013	-190.28
-39.877	-190.54
-39.941	-190.59
-40.405	-190.65
-39.969	-190.7
-40.033	-190.56
-40.097	-190.61
-40.161	-190.27
-40.225	-189.72
-40.289	-189.58
-40.353	-189.53
-40.417	-189.59
-39.98	-189.44
-40.044	-189.5
-40.108	-188.45
-40.172	-188
-40.436	-185.76
-40.5	-185.81
-40.864	-185.87
-40.928	-183.82
-40.992	-183.88
-42.356	-183.93
