# Supplementary material for: Electrooculography-based continuous eye-writing recognition system for efficient assistive communication systems
Source: PLoS One. 2018 Feb 9;13(2):e0192684. doi: 10.1371/journal.pone.0192684 (PMC5806888; doi:10.1371/journal.pone.0192684)
Supplement: S1 Database — All the original isolated EOG data used in the experiments are contained in this database. (ZIP) [file pone.0192684.s001.zip › isolated/001/isolated_strokes/EOG_001_01_010.csv]

4.6423	-2.5138
6.9364	-2.1531
5.0306	-1.8924
5.1247	-1.9317
5.2188	-1.971
4.3129	-1.8102
5.407	-1.6495
5.5011	-1.0888
5.5953	-0.028091
5.6894	-0.067376
4.7835	-1.2067
4.8776	-0.14595
4.9717	0.61477
5.0659	0.67548
5.16	0.6362
4.6541	0.59691
4.2482	0.95763
3.0423	0.91834
2.5364	0.97906
1.7306	0.93977
1.6247	0.90049
1.7188	0.8612
1.7129	0.82192
1.707	0.78263
1.8012	0.74335
1.6953	0.70406
1.3894	0.96478
1.0835	0.92549
1.1776	0.88621
1.2717	1.1469
1.0659	1.1076
1.16	1.7684
0.75409	1.7291
0.84821	0.98978
0.94233	0.9505
1.0364	0.91121
1.1306	0.47193
1.2247	0.43264
1.3188	0.39336
1.4129	0.35407
0.40704	-0.085213
0.50115	-0.1245
0.29527	-0.16378
-1.3106	-0.20307
0.48351	-0.24235
-1.1224	-0.28164
-1.0283	-0.32092
-0.93414	-0.36021
-1.14	-0.69949
-1.0459	-0.73878
-0.95178	-0.77806
-1.1577	-0.81735
-1.1635	-0.85663
-1.2694	-0.89592
-1.1753	-0.6352
-1.0812	-0.67449
-1.7871	-0.51377
-2.293	-0.55306
-2.3988	-0.89234
-2.3047	-0.63163
-2.7106	-0.27091
-2.6165	-0.3102
-2.9224	-0.34948
-3.1283	-0.78877
-3.0341	-0.32805
-3.54	-1.1673
-3.4459	-1.2066
-3.7518	0.35409
-3.6577	0.61481
-3.1635	0.27552
-3.5694	0.23624
-3.4753	-1.103
-2.8812	0.15767
-2.3871	0.11838
-1.993	0.079095
-1.8988	0.03981
-2.1047	0.00052528
-0.4106	0.76124
-0.31648	0.72196
-0.22236	0.58267
-0.12825	-0.15661
-0.43413	-0.1959
1.26	0.46481
1.3541	0.52553
1.4482	0.48624
1.5423	0.74696
0.93646	0.70767
1.3306	0.66839
1.1247	1.2291
1.2188	1.7898
1.3129	1.7505
1.4071	2.7112
1.5012	2.372
1.5953	2.3327
1.6894	2.2934
1.7835	2.5541
1.8776	3.5148
1.9718	4.0755
2.0659	4.0363
0.059993	3.997
0.15411	3.9577
-3.0518	3.9184
-2.9577	3.1791
-2.8635	2.7398
-4.1694	2.7005
-4.0753	2.9613
-3.9812	2.622
-3.8871	2.5827
-3.7929	2.5434
-4.0988	2.5041
-4.0047	2.4648
-4.4106	2.4255
-4.6165	2.6863
-4.5224	2.647
-4.4282	2.3077
-4.3341	2.2684
-6.14	2.2291
-6.0459	0.78984
-8.8518	0.75055
-8.7576	1.7113
-8.6635	1.672
-10.169	1.6327
-10.075	1.1934
-9.7812	1.1541
-8.4871	0.31484
-8.3929	0.27556
-7.6988	0.23627
-7.6047	0.19699
-7.5106	0.1577
-5.0165	0.11842
-3.1224	0.079132
-3.0282	-0.76015
-2.8341	-0.79944
-2.74	-0.83872
-2.6459	-0.078008
-2.5518	0.68271
-2.4576	1.1434
-2.3635	1.1041
-1.6694	1.0649
-1.5753	0.82557
-1.4812	0.086282
-0.087055	-0.653
1.0071	-0.79229
1.6012	-0.83157
1.6953	-0.87086
1.7894	-2.1101
1.8835	-2.1494
1.4777	-2.9887
2.0718	-3.628
1.6659	-4.2673
1.76	-4.7066
1.8541	-4.8459
1.9482	-5.0851
2.5424	-5.1244
2.6365	-5.3637
2.2306	-5.403
2.3247	-5.4423
2.2188	-5.3816
2.8129	-5.4208
-1.3929	-5.5601
-1.2988	-5.5994
-3.1047	-5.6387
-3.0106	-5.578
-2.9165	-5.6173
-1.2223	-5.6566
-1.1282	-5.6958
-1.0341	-5.7351
-0.73999	-5.7744
-0.64587	-5.8137
-0.55175	-5.753
-0.45764	-5.6923
-0.36352	-5.5316
-0.2694	-5.2708
-0.17528	-5.3101
-0.081164	-4.8494
0.012954	-4.8887
0.40707	-4.428
1.7012	-3.8673
1.7953	-3.9066
1.8894	-3.3458
1.0835	-2.1851
2.0777	-1.0244
2.3718	-0.66369
2.4659	-0.30298
2.56	-0.34226
1.8541	0.018454
1.9483	0.37917
2.0424	0.33988
1.7365	0.2006
1.8306	0.16131
1.9247	0.42203
2.4188	0.48274
3.013	0.44346
3.1071	0.40417
3.2012	0.46489
2.7953	0.4256
2.8894	0.58632
2.5835	1.347
2.5777	1.3077
2.6718	1.2685
2.5659	1.2292
2.66	1.1899
2.5541	1.5506
1.9483	1.8113
2.0424	2.072
0.93649	2.0328
1.0306	2.2935
1.1247	2.4542
1.1188	2.4149
1.213	2.5756
0.60708	2.5363
0.7012	2.497
0.39532	2.7578
0.48943	2.7185
0.88355	2.6792
0.47767	2.6399
0.57179	2.3006
0.16591	2.0613
0.26002	1.922
0.35414	1.8828
1.5483	1.7435
1.6424	1.7042
1.7365	1.6649
1.9306	1.4256
2.7247	1.3863
2.8188	1.3471
2.213	1.2078
2.3071	1.1685
1.5012	1.1292
2.4953	1.0899
2.5894	1.1506
1.7836	1.0113
1.8777	0.97206
1.2718	1.0328
1.3659	1.1935
1.46	1.1542
0.75415	1.3149
0.84826	1.2756
-0.15762	1.2363
-0.063499	1.1971
-0.56938	1.1578
-0.47526	1.1185
0.21885	1.0792
-0.28703	1.1399
-0.19291	1.1006
0.50121	1.0614
0.59533	1.0221
0.68944	1.2828
0.78356	0.9435
0.87768	0.90421
0.9718	0.86493
1.4659	1.1256
2.56	1.0864
2.6542	0.74707
1.7483	0.70779
1.8424	0.9685
2.9365	1.2292
3.3306	1.1899
3.4247	1.1506
3.7189	1.4114
4.113	1.5721
3.9071	1.5328
4.2012	1.8935
4.2953	1.8542
4.3894	1.8149
4.3836	2.3756
4.8777	2.4364
4.9718	2.6971
5.0659	2.6578
4.86	3.1185
4.9542	3.0792
3.7483	3.2399
3.8424	3.2007
3.9365	3.1614
5.3306	3.9221
5.4247	3.8828
4.2189	3.8435
4.313	3.8042
4.4071	3.7649
4.5012	3.7257
3.4953	3.8864
3.5895	3.8471
3.6836	2.8078
3.7777	2.7685
2.8718	2.7292
3.0659	2.6899
1.96	1.5507
2.0542	1.5114
1.6483	2.5721
1.5424	2.5328
1.7365	2.4935
1.4306	1.4542
1.5247	1.415
1.6189	1.0757
1.713	1.0364
1.8071	1.4971
1.9012	1.4578
1.9953	1.4185
2.0895	2.2792
2.1836	2.24
2.3777	2.2007
2.4718	2.9614
2.5659	3.3221
2.66	3.4828
2.7542	3.5435
2.8483	3.5042
2.9424	3.865
3.0365	3.8257
3.4306	4.2864
3.7248	4.2471
4.7189	4.2078
4.813	4.4685
4.9071	4.6293
5.5012	4.79
5.6953	4.9507
6.0895	5.4114
6.1836	6.6721
5.9777	7.4328
6.0718	7.4935
6.1659	7.7543
5.7601	9.115
5.8542	11.376
4.7483	12.536
4.2424	14.597
-0.063477	21.258
-4.7694	31.619
-6.6752	44.279
-10.681	58.04
-21.487	69.401
-28.693	80.961
-37.399	90.022
-46.605	100.48
-47.511	114.44
-50.316	122.9
-57.922	130.46
-63.128	135.53
-63.834	140.09
-64.74	146.55
-65.446	150.61
-68.852	152.97
-73.858	154.83
-76.063	157.09
-76.969	157.45
-77.875	159.51
-80.181	161.07
-83.887	161.33
-85.893	161.79
-86.599	161.75
-87.205	161.71
-87.511	161.68
-88.416	161.64
-90.122	162.2
-91.028	162.16
-90.934	162.12
-91.14	161.78
-91.046	160.94
-90.952	160.6
-91.058	159.96
-90.963	159.92
-90.869	158.98
-90.575	158.74
-90.181	158.7
-90.087	158.66
-89.993	158.43
-89.399	157.69
-88.405	156.95
-87.611	156.41
-87.116	155.97
-87.022	155.73
-85.128	155.69
-82.834	155.65
-81.34	155.11
-79.946	154.67
-77.252	153.73
-74.858	151.59
-60.063	136.15
-34.269	110.82
-13.075	88.676
17.719	66.236
58.713	39.197
104.31	18.058
131.7	1.8186
145.1	-21.121
169.69	-37.36
185.68	-46.899
192.18	-54.539
196.17	-60.178
196.27	-65.017
196.36	-70.256
196.45	-79.696
196.55	-85.335
196.64	-92.174
196.74	-103.71
196.83	-111.95
196.62	-116.89
194.22	-119.13
194.31	-121.17
189.41	-123.41
185.5	-124.65
184.1	-127.49
183.69	-134.03
177.68	-139.37
171.38	-141.51
169.87	-143.25
169.47	-144.38
167.96	-145.42
164.95	-146.96
161.75	-149.5
160.54	-150.54
160.64	-150.58
160.73	-151.02
160.82	-151.36
159.82	-151.4
158.61	-151.94
158.71	-151.98
156.9	-152.02
157	-152.06
160.09	-151.6
160.18	-151.33
160.28	-150.97
161.47	-151.01
161.67	-151.05
161.76	-151.09
161.95	-151.13
162.05	-151.57
163.04	-151.91
164.64	-153.15
165.93	-153.79
167.42	-155.33
169.72	-159.47
169.81	-163.51
169.91	-172.65
170	-185.08
170.1	-190.52
170.19	-201.86
170.28	-212.2
170.38	-218.54
170.47	-219.38
168.47	-223.32
162.76	-223.36
161.35	-223.4
155.65	-223.44
138.64	-223.48
121.64	-223.52
106.23	-223.56
92.525	-223.6
86.519	-223.63
69.213	-219.27
53.007	-215.51
46.901	-213.65
40.795	-207.09
33.789	-201.53
24.484	-194.47
15.978	-186.31
9.1719	-181.95
6.066	-175.59
4.4601	-171.83
-5.5458	-166.97
-16.552	-161.61
-20.458	-155.15
-25.563	-148.18
-29.769	-146.32
-29.675	-143.96
-30.381	-141.8
-32.087	-138.84
-31.993	-136.38
-33.899	-135.92
-33.805	-134.46
-33.71	-133.2
-35.116	-129.44
-35.022	-124.28
-34.928	-122.22
-34.834	-121.76
-33.24	-121.4
-34.146	-120.93
-33.252	-120.77
-33.158	-120.61
-33.763	-120.45
-33.669	-120.19
-32.775	-119.73
-31.881	-119.27
-30.087	-117.91
-31.093	-116.55
-30.999	-115.99
-30.905	-115.13
-30.81	-114.67
-30.716	-114.41
-31.222	-113.75
-31.928	-112.98
-31.834	-112.12
-31.74	-110.96
-31.846	-110.2
-32.352	-110.04
-32.258	-109.48
-32.163	-108.62
-32.069	-107.96
-31.975	-107.7
-31.881	-107.44
-31.187	-107.38
-31.693	-106.42
-31.599	-105.16
-32.705	-104.9
-34.11	-104.43
-34.016	-103.37
-34.622	-102.81
-34.528	-102.65
-33.834	-102.39
-31.84	-102.43
-31.746	-102.47
-30.652	-102.51
-30.558	-102.15
-29.763	-101.49
-29.169	-102.23
-29.075	-102.27
-28.681	-101.61
-28.587	-101.55
-27.393	-101.38
-25.699	-101.42
-25.605	-101.46
-25.31	-101
-25.216	-101.04
-24.522	-100.18
-24.428	-100.22
-24.234	-100.26
-24.14	-100.3
-23.846	-100.34
-23.452	-100.38
-23.358	-99.817
-21.563	-99.856
-19.069	-99.896
-16.575	-99.435
-14.981	-98.974
-14.887	-99.013
-14.793	-99.353
-14.099	-99.392
-12.705	-99.331
-11.61	-99.371
-11.516	-99.41
-11.122	-99.449
-11.028	-99.488
-10.934	-99.428
-10.04	-99.467
-9.9458	-99.506
-10.652	-99.546
-10.458	-99.385
-10.663	-99.524
-10.569	-99.563
-10.475	-99.803
-10.581	-99.842
-10.287	-99.681
-10.193	-99.921
-10.099	-99.96
-9.4046	-99.999
-9.3105	-100.04
-8.5164	-99.878
-8.4222	-99.917
-8.3281	-99.956
-7.434	-99.996
-6.6399	-100.03
-5.1458	-99.874
-3.3517	-100.01
-3.2575	-100.05
-1.4634	-100.09
0.1307	-100.13
2.0248	-100.17
2.1189	-100.31
2.6131	-100.75
2.7072	-100.39
2.8013	-100.83
3.0954	-100.97
3.1895	-101.01
2.7836	-101.35
3.0778	-101.08
3.4719	-101.02
3.566	-101.06
3.6601	-100.9
3.4542	-100.94
3.8484	-100.48
3.6425	-100.52
3.7366	-100.86
3.8307	-100.9
3.9248	-101.14
4.0189	-100.98
4.2131	-101.22
4.3072	-101.26
4.4013	-101.3
5.3954	-101.33
6.7895	-101.37
7.0837	-101.21
7.1778	-101.25
8.8719	-101.09
10.866	-100.83
12.76	-100.87
12.854	-101.21
12.948	-101.45
13.042	-101.49
13.237	-101.73
14.731	-101.77
14.825	-101.81
14.919	-102.05
15.013	-101.98
15.907	-102.02
16.001	-102.06
16.095	-102.1
16.19	-102.14
16.284	-102.18
15.578	-102.22
15.672	-102.26
14.366	-102.7
13.66	-103.14
14.954	-103.18
13.848	-103.42
13.942	-103.46
14.637	-104
14.731	-104.03
17.025	-103.87
17.119	-103.61
17.213	-103.65
17.307	-103.69
17.401	-103.73
20.295	-103.77
20.29	-103.81
20.384	-103.85
21.378	-103.19
21.972	-103.93
22.766	-103.17
22.86	-103.01
22.954	-103.25
23.048	-103.28
23.642	-103.32
24.137	-102.96
24.231	-103
24.325	-103.44
24.419	-103.28
24.513	-103.52
25.107	-103.36
25.201	-103.6
25.295	-104.04
26.79	-103.68
26.884	-104.12
26.978	-104.16
27.072	-104.2
27.166	-104.63
27.26	-104.67
29.054	-104.71
29.148	-104.75
29.542	-105.09
31.137	-105.13
33.131	-104.87
33.225	-104.91
33.319	-105.25
33.413	-105.29
33.507	-105.03
34.301	-105.37
34.395	-106.11
33.79	-107.45
33.884	-106.18
33.878	-106.22
33.972	-106.26
34.066	-105.2
34.16	-105.44
34.254	-105.48
33.648	-105.52
33.742	-106.06
32.437	-106.1
32.531	-106.14
34.025	-105.68
32.519	-106.12
32.613	-106.16
34.307	-106.2
34.401	-105.73
35.095	-104.77
36.19	-105.81
36.584	-104.85
36.678	-104.89
37.772	-104.93
38.666	-104.97
38.76	-105.71
38.854	-105.75
38.948	-106.19
38.442	-106.73
39.137	-106.27
39.231	-105.31
39.325	-104.95
39.419	-104.48
40.213	-104.92
41.407	-104.96
42.101	-105
42.195	-105.04
42.49	-105.08
42.484	-105.82
42.578	-105.86
42.672	-105.9
42.766	-105.94
42.86	-105.68
42.454	-105.72
42.548	-105.76
42.643	-105.7
42.737	-105.73
43.231	-105.57
43.325	-105.61
43.319	-105.65
43.413	-105.89
43.507	-105.93
43.701	-106.07
43.795	-106.11
43.89	-106.45
43.984	-106.49
44.078	-107.13
44.172	-107.47
44.266	-107.51
44.36	-107.55
44.454	-107.58
44.548	-107.82
46.843	-107.86
46.937	-108.3
47.131	-108.34
47.225	-108.58
46.619	-108.72
48.913	-108.76
49.007	-109.3
50.201	-109.34
50.295	-108.88
49.29	-108.92
49.384	-108.96
49.478	-108.8
49.572	-108.53
49.766	-108.37
49.16	-108.11
49.254	-107.65
49.348	-107.19
48.843	-107.73
48.937	-107.77
48.331	-107.31
48.025	-107.15
48.119	-107.19
47.513	-107.23
47.607	-107.27
45.801	-107.31
45.895	-107.35
45.99	-107.38
45.484	-107.32
46.878	-107.26
45.672	-107.3
45.766	-107.34
45.86	-107.48
45.954	-107.62
46.048	-107.56
45.343	-107.6
45.437	-107.64
45.531	-107.68
45.525	-107.72
45.619	-107.16
46.413	-107.6
46.507	-107.63
47.401	-107.67
47.695	-107.61
48.09	-107.55
48.184	-107.29
48.278	-107.63
49.472	-107.67
50.566	-107.71
50.66	-107.75
50.754	-107.79
51.648	-107.93
52.643	-107.87
52.737	-107.91
53.031	-107.95
53.125	-107.98
53.219	-108.12
53.613	-108.16
53.707	-108.2
53.801	-108.24
53.895	-108.78
54.49	-109.52
55.384	-108.76
56.478	-109.6
56.572	-109.64
57.966	-109.78
58.06	-109.82
59.154	-109.76
59.448	-109.8
59.543	-109.93
59.637	-109.87
59.331	-109.31
59.425	-109.35
59.519	-109.39
60.013	-109.43
60.107	-109.07
60.201	-109.11
60.695	-109.15
60.79	-109.19
60.484	-109.23
60.978	-108.97
61.072	-108.41
61.166	-108.45
60.86	-108.18
60.054	-107.52
59.248	-105.96
59.343	-106
59.437	-106.24
59.131	-106.28
59.225	-106.32
59.719	-105.26
59.813	-106.9
59.907	-108.34
60.001	-108.38
59.695	-108.42
58.79	-107.06
58.884	-107.1
57.678	-108.03
57.772	-108.07
57.766	-108.11
57.86	-108.15
57.654	-108.69
57.748	-108.73
58.143	-108.27
58.237	-109.11
59.531	-109.65
58.325	-109.69
58.419	-110.33
58.513	-109.97
58.607	-110.01
58.701	-110.05
59.695	-110.08
59.79	-110.12
60.784	-110.16
61.178	-110.6
62.372	-111.14
62.466	-111.18
62.56	-111.22
63.054	-110.76
63.448	-111.3
63.543	-111.34
63.637	-111.38
63.731	-111.72
64.225	-111.76
63.919	-112
64.013	-112.03
64.107	-111.87
64.201	-111.61
64.695	-111.65
64.39	-111.99
64.484	-112.03
64.578	-111.97
64.672	-112.01
64.766	-111.85
64.36	-111.89
64.454	-111.63
64.548	-111.67
66.343	-111.71
68.037	-111.75
68.131	-111.78
68.225	-111.82
68.319	-111.46
67.713	-111.2
67.807	-111.24
67.901	-111.08
67.995	-111.12
68.09	-110.56
68.184	-110.6
68.278	-110.54
68.372	-110.58
68.466	-111.22
69.86	-110.66
68.654	-110.7
68.748	-110.73
68.843	-110.17
67.737	-109.91
69.031	-109.45
69.625	-107.59
69.719	-107.63
69.813	-106.97
69.907	-107.01
71.801	-107.75
71.895	-107.79
71.99	-107.83
72.784	-107.57
72.878	-107.61
74.472	-106.35
74.566	-106.28
74.66	-106.02
74.754	-106.06
74.848	-106.1
75.543	-105.54
75.637	-105.48
75.231	-105.82
75.325	-106.86
75.819	-107.2
75.913	-107.24
76.007	-107.28
74.901	-107.32
75.995	-107.36
75.09	-107.4
75.184	-107.23
75.278	-107.27
74.472	-107.31
75.066	-107.25
73.66	-107.29
73.754	-107.33
73.848	-107.37
73.943	-107.31
75.537	-107.25
75.631	-107.29
75.725	-107.33
75.819	-107.47
74.413	-107.51
76.007	-107.35
74.601	-107.08
74.695	-107.12
74.79	-107.16
76.384	-106.9
76.478	-106.54
76.572	-106.58
76.666	-106.62
77.26	-106.36
78.554	-106.4
78.648	-106.44
78.743	-106.48
78.837	-106.62
79.931	-106.06
79.325	-106.7
79.419	-106.73
79.513	-106.77
79.607	-106.71
80.901	-106.15
80.996	-106.79
81.09	-106.83
81.184	-106.87
81.678	-107.11
81.872	-106.95
81.966	-106.99
82.06	-107.03
82.154	-107.07
82.248	-107.31
82.443	-107.35
82.437	-107.88
82.531	-107.92
82.625	-107.96
82.619	-107.9
82.713	-107.94
82.807	-108.18
82.901	-108.22
82.996	-107.76
83.09	-107.3
83.184	-107.34
83.278	-107.38
83.172	-107.42
83.266	-106.56
81.66	-106.6
81.754	-106.63
82.048	-106.67
82.143	-106.91
82.737	-106.75
82.831	-106.79
82.925	-106.83
81.619	-106.87
81.713	-107.11
83.207	-107.15
83.401	-107.19
83.496	-108.13
84.19	-108.17
83.384	-109.31
84.078	-110.55
84.472	-112.08
84.566	-113.32
84.66	-114.66
85.054	-115.2
85.248	-115.34
85.343	-115.78
85.437	-116.32
85.531	-116.56
85.525	-116.6
85.619	-116.64
85.413	-116.68
85.507	-116.72
85.601	-116.76
85.396	-116.8
85.49	-116.93
85.084	-117.37
85.178	-117.91
84.372	-117.65
83.066	-117.69
83.16	-117.33
81.254	-117.37
81.348	-117.81
82.243	-117.85
81.837	-117.89
81.931	-118.43
81.925	-118.47
82.019	-120.01
82.113	-121.85
82.207	-123.78
82.301	-123.92
82.396	-125.36
82.19	-125.8
82.584	-125.84
82.678	-125.98
82.772	-126.02
82.866	-125.96
82.66	-126.1
83.054	-126.14
83.148	-126.18
83.243	-126.22
83.337	-126.16
82.131	-126.2
82.225	-125.83
81.219	-125.87
81.313	-125.51
81.407	-125.45
81.101	-125.49
81.196	-125.53
81.29	-125.57
81.384	-126.11
82.778	-125.95
83.672	-125.99
83.766	-126.23
84.26	-126.27
84.154	-126.31
85.448	-126.65
85.543	-126.78
85.637	-126.82
85.731	-127.26
85.825	-127.6
86.119	-127.64
86.213	-127.68
86.307	-127.72
86.401	-127.76
86.296	-127.8
86.39	-127.84
86.484	-127.88
86.478	-127.92
86.572	-127.96
86.066	-128.1
85.26	-128.13
84.654	-128.07
84.748	-128.11
84.443	-128.15
84.537	-128.19
84.631	-128.23
82.825	-128.27
82.919	-128.31
83.013	-128.35
81.207	-127.59
81.301	-127.63
81.396	-127.67
81.49	-127.61
82.984	-126.65
83.078	-126.58
84.472	-126.62
84.566	-126.66
84.66	-126.8
85.854	-126.84
84.848	-126.88
85.643	-127.32
85.737	-127.36
85.431	-127.4
85.525	-126.94
84.219	-126.98
84.313	-127.02
84.407	-126.76
84.501	-127
84.696	-126.83
85.49	-127.07
85.584	-127.11
85.678	-126.95
85.772	-126.79
86.566	-126.83
86.66	-126.87
86.754	-126.91
86.848	-126.35
85.843	-125.39
85.937	-125.13
86.031	-125.17
86.125	-124.31
86.219	-124.35
86.313	-125.28
87.507	-125.32
87.601	-125.66
87.696	-125.7
87.79	-125.44
86.784	-125.48
88.578	-125.52
86.872	-125.56
86.466	-125.1
89.26	-125.14
86.654	-125.18
86.748	-125.22
86.843	-125.26
84.737	-125.3
87.031	-124.53
87.125	-125.37
87.219	-125.41
88.613	-125.45
87.507	-125.49
88.801	-124.93
87.696	-124.97
87.79	-125.01
87.884	-125.05
87.978	-124.69
89.272	-123.93
89.366	-123.27
89.46	-123.01
90.954	-123.05
90.748	-123.08
91.743	-122.82
91.837	-122.66
91.931	-122.7
92.625	-121.34
92.719	-119.98
92.813	-119.82
92.907	-119.86
91.901	-119.6
91.996	-118.54
92.09	-118.58
92.184	-117.82
92.278	-117.86
92.372	-117.6
92.466	-117.63
92.56	-117.97
92.654	-118.01
92.748	-118.05
92.843	-118.09
92.937	-117.03
93.031	-117.07
93.125	-117.41
93.219	-118.85
93.013	-118.89
92.807	-118.93
92.901	-119.77
92.996	-119.81
93.09	-119.05
92.684	-119.08
92.778	-118.22
93.772	-116.76
93.866	-116.8
93.96	-116.44
93.154	-116.88
94.149	-116.42
93.243	-116.46
93.337	-116.5
94.431	-116.54
93.525	-115.58
93.619	-115.62
93.713	-115.66
93.807	-115.1
93.901	-115.13
93.496	-115.17
94.59	-115.21
94.684	-115.25
94.778	-116.39
94.872	-117.53
94.966	-117.57
95.06	-117.91
94.154	-118.55
94.249	-119.49
95.343	-119.53
95.437	-119.77
95.531	-119.81
95.625	-119.85
95.219	-120.48
95.313	-120.52
95.407	-120.76
95.501	-121.3
95.596	-121.34
95.29	-121.38
95.784	-121.82
95.878	-122.36
95.472	-122.4
95.566	-122.64
95.06	-122.58
95.754	-122.62
93.949	-122.66
93.743	-123.3
93.837	-122.73
92.931	-123.67
93.025	-123.91
93.119	-123.95
93.213	-123.99
93.307	-123.53
92.401	-123.37
92.496	-123.41
92.59	-123.65
92.684	-123.49
93.378	-123.23
92.372	-123.57
92.466	-123.31
92.56	-123.35
93.554	-123.38
94.449	-123.42
94.843	-123.46
94.937	-123.5
95.031	-123.54
95.125	-123.58
95.519	-123.62
95.513	-123.66
95.607	-123.2
95.701	-122.64
95.396	-122.68
95.89	-122.72
95.984	-123.76
96.078	-123.8
96.172	-123.83
96.166	-123.87
96.26	-123.91
96.354	-123.95
96.449	-123.99
96.543	-123.13
96.637	-124.07
96.731	-123.21
96.825	-123.25
96.919	-123.29
97.013	-123.33
97.207	-123.37
97.301	-123.61
96.996	-123.65
97.09	-124.28
97.184	-124.32
97.278	-124.36
97.372	-124.4
97.466	-123.74
96.76	-124.38
96.854	-123.92
96.949	-124.46
97.043	-124.5
97.137	-124.54
97.231	-125.28
97.825	-125.32
97.919	-125.26
96.313	-125.3
93.807	-125.33
92.001	-125.37
92.196	-125.31
90.89	-125.35
90.984	-125.39
91.078	-125.43
89.672	-125.47
89.766	-125.61
89.36	-125.65
89.454	-125.99
89.549	-126.53
90.143	-126.87
90.237	-126.91
90.331	-126.95
90.425	-126.98
90.919	-126.92
91.013	-126.96
91.107	-127
91.901	-127.04
91.996	-127.18
