# Supplementary material for: Electrooculography-based continuous eye-writing recognition system for efficient assistive communication systems
Source: PLoS One. 2018 Feb 9;13(2):e0192684. doi: 10.1371/journal.pone.0192684 (PMC5806888; doi:10.1371/journal.pone.0192684)
Supplement: S1 Database — All the original isolated EOG data used in the experiments are contained in this database. (ZIP) [file pone.0192684.s001.zip › isolated/001/isolated_strokes/EOG_001_01_011.csv]

-4.0283	3.9763
-4.7058	3.883
-4.5834	4.3896
-4.461	4.2963
-4.6385	4.3029
-3.7161	4.3096
-3.5936	4.3162
-3.4712	4.2229
-3.3488	4.9295
-3.9263	6.4362
-3.1039	8.1428
-2.9815	8.0495
-2.859	7.9561
-3.4366	7.8628
-3.3141	7.7694
-3.1917	8.5761
-3.7693	8.4827
-3.6468	7.4893
-3.5244	7.396
-2.702	7.3026
-1.4795	8.3093
-1.3571	8.2159
-1.9346	8.1226
-1.8122	8.0292
-1.9898	6.9359
-1.8673	6.8425
-1.7449	4.8492
-3.1225	3.1558
-1.5	1.9625
-0.87758	1.8691
-0.75515	1.7758
-0.63271	1.1824
-0.51027	0.98907
-0.38783	0.89572
-1.7654	0.50236
-1.643	0.40901
-1.5205	-0.08434
-2.7981	-0.17769
-1.2756	0.12896
-1.1532	-0.3644
-1.0308	-0.45775
-0.90833	-0.9511
-0.8859	-1.0445
0.73654	-0.33781
0.85898	-1.2312
0.98142	-1.3245
1.1039	-1.2179
1.7263	-1.5112
2.3487	-1.6046
1.7712	-1.8979
1.8936	-1.9913
2.016	-1.8846
1.2385	-1.378
2.2609	-0.77133
2.3834	0.035322
2.5058	-0.35803
2.6282	0.44862
2.7507	0.35527
2.8731	0.26191
2.0955	0.16856
1.618	-0.32479
1.7404	-0.018143
1.4629	-0.11149
1.5853	-0.20485
1.6077	-0.2982
1.7302	-0.79155
0.75261	-0.8849
-0.024957	-0.87826
0.09748	-0.97161
0.21992	-1.065
0.34236	-1.1583
1.3648	-0.95166
0.58723	-1.345
0.70967	-1.4384
0.83211	-1.6317
0.75454	-2.1251
1.077	-2.2184
1.1994	-2.3118
1.3219	-2.4051
1.4443	-2.4985
0.36673	-2.8918
-1.2108	-2.9852
-1.0884	-2.8785
-0.96596	-2.9719
-0.34352	-2.7652
-0.22108	-2.4586
-0.098644	-2.1519
-0.67621	-2.2453
-0.95377	-2.3386
-0.83133	-2.432
-0.70889	-3.1254
-0.58646	-3.7187
-0.46402	-3.8121
-0.34158	-4.5054
0.18086	-4.5988
0.30329	-4.6921
0.42573	-4.7855
0.54817	-5.3788
0.67061	-5.4722
0.79304	-5.5655
0.91548	-5.1589
1.9379	-5.2522
2.0604	-5.8456
1.2828	-5.9389
1.0052	-6.0323
0.72767	-6.1256
0.85011	-6.719
0.97254	-6.3123
1.095	-6.4057
2.1174	-6.299
1.6399	-5.9924
1.7623	-5.7857
1.8847	-5.6791
2.0072	-5.1725
2.1296	-4.6658
2.252	-4.7592
2.3745	-4.8525
2.4969	-4.9459
2.6194	-5.0392
3.9418	-4.4326
4.0642	-3.9259
4.1867	-4.0193
4.3091	-4.1126
4.4315	-4.206
4.554	-3.3993
4.6764	-4.0927
3.9989	-4.186
4.1213	-4.2794
3.9437	-4.3727
4.0662	-4.4661
2.0886	-6.4594
2.211	-6.5528
4.2335	-4.7461
2.3559	-4.8395
2.4784	-4.9328
2.6008	-2.8262
2.7232	-2.9195
4.8457	-2.0129
2.7681	-1.6063
2.2905	-1.0996
2.413	-1.193
0.13542	-0.48631
1.0579	-0.47966
1.1803	-0.37301
1.3027	-0.26637
1.4252	-0.35972
1.5476	-0.45307
2.27	-0.54642
2.2925	-0.63977
2.4149	-0.63313
2.5374	0.073522
1.5598	-0.01983
1.6822	0.18682
1.8047	0.093466
1.4271	-0.29989
1.5495	-0.39324
1.672	-0.48659
1.7944	-0.57994
1.9169	-0.67329
1.7393	-0.76665
1.8617	-0.66
1.9842	-0.55335
2.1066	-0.8467
0.72904	-0.74006
0.85148	-0.83341
1.3739	-0.72676
0.19636	-0.82011
0.31879	-0.91346
0.44123	-1.0068
0.26367	-1.3002
0.78611	-1.3935
0.50854	-1.3869
0.63098	-1.4802
0.75342	-1.5736
0.87586	-1.3669
1.3983	-1.4603
1.1207	-1.8536
1.2432	-1.947
1.3656	-2.0403
0.38804	-2.1337
0.51048	-2.227
0.63292	-2.3204
-1.6446	-2.4137
-1.5222	-2.5071
-3.3998	-2.1004
-3.2773	-2.1938
-1.4549	-2.2872
-1.3325	-2.3805
-1.21	-1.6739
-2.3876	-1.0672
-2.2651	-1.1606
-2.1427	-1.0539
-2.0203	-0.84727
-1.8978	-0.94062
-2.6754	-0.73397
-2.553	-0.52732
-2.4305	-0.62067
-2.3081	-0.11403
-1.2856	0.29262
-1.1632	0.39927
-0.94077	0.30592
-0.81833	0.41257
-0.69589	0.61921
0.52655	1.3259
0.64898	1.9325
0.77142	2.7392
-0.20614	2.6458
-0.083705	2.5525
1.1387	3.3591
1.2612	5.0657
1.3836	4.9724
1.506	6.079
0.92848	5.9857
1.5509	7.6923
1.6734	7.599
1.7958	5.7056
1.9182	5.6123
0.64067	5.5189
0.76311	6.5256
0.88555	6.4322
-1.392	6.3389
-1.2696	6.2455
-2.7471	4.9522
-2.6247	4.8588
-2.5023	3.5655
-2.3798	3.3721
-2.2574	3.3788
-2.835	3.1854
-2.7125	3.0921
-3.5901	2.7987
-3.4676	2.7054
-3.3452	2.612
-3.7228	2.7187
-3.6003	2.6253
-3.7779	2.5319
-3.6555	2.4386
-3.233	2.4452
-3.1106	2.3519
-2.9881	2.2585
-2.8657	2.1652
-3.0433	2.0718
-2.9208	2.2785
-2.7984	2.5851
-2.676	2.4918
-2.5535	2.4984
-2.4311	2.4051
-1.6086	2.8117
-1.4862	2.7184
-1.3638	2.625
-1.2413	2.5317
-1.5189	2.4383
0.10355	3.845
0.22598	3.7516
0.34842	2.1583
0.67086	3.5649
-0.4067	4.5716
-0.28427	3.3782
1.3382	3.2848
1.4606	3.1915
2.683	4.1981
2.8055	3.6048
2.9279	3.5114
3.0504	3.4181
3.1728	3.3247
3.2952	4.2314
3.1177	4.138
3.2401	4.0447
3.3625	3.9513
3.485	3.858
3.6074	4.2646
3.7299	4.9713
3.8523	4.8779
3.9747	4.7846
4.0972	4.6912
4.2196	5.0979
4.342	5.0045
4.4645	4.9112
4.5869	4.8178
4.7094	3.0245
4.8318	2.9311
5.4542	2.7378
5.5767	1.0444
7.0991	0.95105
7.4215	0.85769
9.044	0.76434
9.1664	0.67099
9.2889	0.57764
9.4113	0.48429
9.5337	0.19093
12.056	0.097582
12.179	-1.0958
12.301	-1.1891
14.623	-0.18247
14.746	-0.27583
15.868	-0.36918
15.991	-0.46253
16.113	-0.35588
17.636	-0.34923
16.358	1.3574
16.481	1.2641
15.503	3.0707
15.325	3.3774
15.748	3.784
15.87	3.9907
15.993	3.9973
17.715	4.1039
17.838	4.3106
19.86	7.7172
21.082	20.024
21.205	36.031
22.227	51.737
22.65	72.844
23.272	89.85
23.395	105.16
23.517	118.66
23.74	126.87
23.862	137.88
24.184	146.38
24.307	159.49
24.429	173.5
24.552	178.9
24.674	185.01
25.997	191.22
26.119	197.52
26.241	201.93
26.364	202.14
25.286	205.24
25.409	208.45
25.531	211.26
25.654	214.26
25.176	215.17
24.999	215.88
25.121	219.48
25.243	223.29
25.366	224.4
25.488	225
25.411	224.91
25.533	225.42
25.656	225.32
25.078	226.73
25.9	226.64
26.123	229.34
25.845	229.25
26.368	229.16
26.49	229.06
27.713	228.97
29.235	228.88
29.358	225.38
30.48	225.09
30.602	222.1
31.925	219.9
36.847	212.21
51.27	198.52
61.992	174.32
79.815	148.23
105.44	120.34
119.36	92.243
130.58	76.25
143	53.056
152.33	28.863
164.45	14.07
178.67	-5.6238
184.29	-21.917
192.42	-39.61
198.64	-54.804
200.16	-72.497
205.18	-94.491
210.51	-109.58
220.13	-129.48
228.55	-146.67
229.27	-167.66
229.7	-187.76
229.82	-202.85
231.24	-221.14
236.06	-240.74
239.89	-251.03
240.71	-256.72
241.63	-270.42
241.75	-286.41
242.98	-294.9
245.1	-305.4
245.22	-315.99
243.34	-316.88
243.47	-321.98
243.59	-329.67
243.71	-334.86
243.03	-337.46
243.16	-339.25
244.08	-339.34
246.2	-341.84
246.32	-341.93
246.44	-342.02
246.57	-343.02
244.69	-343.81
244.81	-344.7
244.93	-345.9
244.16	-347.69
244.18	-348.58
243.9	-348.98
238.62	-349.07
232.25	-350.46
230.67	-355.16
228.89	-356.75
215.71	-356.84
203.84	-356.94
199.86	-357.03
185.78	-357.12
171.2	-357.22
153.03	-357.31
137.75	-357.4
131.77	-357.5
120.89	-357.59
113.92	-349.88
103.14	-342.48
89.361	-337.97
84.883	-325.46
78.106	-315.16
66.928	-310.75
53.851	-303.24
43.673	-290.94
40.695	-282.43
29.418	-282.22
19.24	-281.92
17.863	-274.91
11.485	-263.1
5.3077	-252.7
-3.9699	-245.09
-12.947	-238.89
-15.025	-230.68
-19.403	-222.27
-22.98	-213.17
-26.658	-206.86
-31.435	-203.75
-33.413	-199.25
-33.69	-196.04
-34.068	-193.53
-33.946	-191.63
-33.923	-191.52
-34.201	-188.21
-34.078	-184.41
-34.656	-183.3
-34.533	-182.59
-34.411	-180.19
-33.588	-172.68
-33.266	-167.07
-32.344	-166.57
-32.221	-166.16
-31.799	-165.35
-31.576	-164.65
-31.054	-163.14
-29.831	-159.83
-28.609	-150.53
-26.387	-140.92
-23.664	-137.11
-22.042	-129.11
-8.5192	-107.9
7.4032	-85.992
11.726	-69.486
15.448	-45.479
19.771	-25.372
23.393	-5.5656
26.515	21.641
28.738	39.548
29.56	50.754
31.183	67.861
33.305	84.968
35.428	102.87
36.85	117.18
37.272	124.59
38.895	130.59
39.817	140.7
40.94	152.41
41.062	156.41
43.085	160.72
45.007	165.23
46.83	169.93
48.552	174.64
49.474	177.35
50.297	181.25
51.219	186.76
51.342	190.27
51.464	191.87
52.387	193.38
52.809	193.29
52.931	193.19
53.554	193.1
53.676	193.01
53.799	193.21
53.921	193.12
54.844	193.03
54.966	192.93
55.589	192.84
55.711	193.05
55.833	192.95
56.356	192.56
57.078	192.37
58.101	191.47
58.223	191.38
58.946	191.29
59.068	191.19
59.39	191.1
60.113	190.91
60.235	190.81
61.358	190.72
61.08	191.33
62.003	191.43
62.125	191.44
62.248	191.35
63.87	191.25
65.292	191.16
65.815	191.47
65.937	191.37
65.66	191.28
65.782	191.59
65.905	191.59
66.427	192
66.549	191.91
65.372	191.51
65.494	191.42
63.817	191.13
63.939	191.03
63.462	190.94
63.184	190.75
63.307	190.75
63.529	190.66
63.651	190.47
63.774	190.07
63.496	189.68
63.619	189.89
63.641	189.79
63.764	189.7
63.686	189.61
63.908	189.51
64.531	189.42
65.453	189.33
65.576	189.03
65.698	188.94
65.221	188.85
66.443	188.65
66.566	188.66
65.888	188.47
66.01	188.37
66.133	188.08
64.855	187.89
63.878	187.09
63.5	187
63.623	186.91
62.845	186.81
62.967	185.92
63.09	183.53
62.812	180.73
62.935	180.14
63.057	178.75
63.18	178.65
62.402	177.36
61.525	177.27
61.647	177.07
61.769	176.78
61.892	176.69
61.314	176.49
61.437	176.4
61.559	176.41
61.682	176.31
61.804	176.32
61.926	176.23
61.649	176.13
61.471	176.04
61.594	176.05
61.716	175.95
61.839	175.76
61.561	175.67
62.084	175.57
62.206	175.48
62.328	175.39
62.251	175.29
61.773	175.1
61.896	175.01
61.118	175.01
61.141	174.92
61.563	174.83
61.685	174.73
62.408	174.84
61.93	174.75
62.053	174.25
62.175	174.56
62.298	174.07
63.02	173.97
63.143	173.68
63.265	173.59
63.687	173.29
64.31	173.2
64.432	172.91
64.055	172.81
64.177	172.62
65.1	172.63
65.922	172.53
66.044	172.44
66.167	172.25
66.689	172.15
67.012	172.16
67.134	172.07
67.357	171.97
67.479	171.88
67.502	171.29
67.724	171.19
67.846	171.6
67.969	171.5
68.091	171.41
68.414	171.32
68.536	171.22
68.659	171.13
68.781	171.24
68.903	171.14
69.326	171.05
69.448	170.96
69.271	170.86
69.393	170.77
70.316	170.68
69.638	170.58
70.561	170.89
70.683	170.8
70.705	170.3
70.828	170.21
71.65	170.12
71.773	168.42
71.895	166.53
72.018	165.94
73.54	165.74
74.162	165.35
74.285	165.16
74.407	164.86
73.63	164.47
74.652	164.38
74.975	163.88
75.097	163.79
75.22	163.7
75.342	163.5
76.964	163.41
77.087	163.42
77.209	163.32
77.332	163.23
77.454	163.14
78.877	163.64
78.999	163.45
79.121	163.36
79.844	163.26
80.266	163.17
80.389	164.48
80.511	164.58
80.634	165.19
81.356	165.1
81.579	165
81.701	164.91
81.623	164.82
82.746	164.72
82.868	165.53
82.991	166.44
83.113	166.34
83.236	165.25
82.358	165.16
82.48	164.46
82.603	165.27
82.725	165.18
82.848	165.08
82.97	164.99
84.093	165.6
83.215	165.5
83.338	165.41
84.16	165.72
84.282	165.92
84.405	166.33
84.427	166.24
84.55	165.64
84.672	165.55
84.795	165.96
86.017	165.86
86.139	165.77
86.262	165.18
86.384	165.08
86.507	164.89
87.329	164.9
87.452	164.7
87.574	164.41
87.697	164.32
87.119	163.52
87.241	163.43
88.964	163.34
89.086	162.34
90.909	162.05
89.731	161.96
89.854	161.86
89.976	161.77
90.698	161.18
91.921	161.08
92.043	160.29
92.166	160.2
92.288	160.1
92.411	159.71
93.133	159.92
93.256	159.52
93.378	159.43
93.5	159.24
93.023	159.14
93.245	159.05
93.368	158.56
93.49	158.46
93.213	158.77
93.335	159.08
93.457	158.98
93.58	158.49
93.702	158.4
93.825	158.3
93.247	158.21
93.47	158.52
93.492	158.92
93.615	158.83
93.737	158.74
93.559	158.74
93.682	158.75
93.804	158.66
93.927	158.86
94.749	158.87
95.172	158.78
95.394	158.98
95.516	158.89
95.639	158.8
95.761	158.4
95.484	158.01
95.606	157.92
95.729	157.82
95.151	157.03
95.174	157.54
95.296	157.44
95.418	157.35
95.541	156.66
95.063	156.56
95.186	157.07
95.308	157.08
95.431	156.98
95.553	156.89
95.475	156.8
95.598	155.9
95.22	155.81
95.343	155.72
95.465	155.62
95.588	154.53
96.01	154.44
95.733	153.64
95.855	153.55
95.977	153.46
96.5	153.36
96.622	153.27
97.245	153.18
97.367	153.08
97.49	154.19
98.212	154.1
98.734	154
98.657	153.91
98.779	153.82
99.002	155.02
99.424	153.63
99.547	154.84
99.669	155.04
99.792	154.45
99.914	154.36
100.24	154.26
100.36	154.67
100.48	155.38
100.6	155.28
101.33	155.99
102.05	156.4
102.17	156.8
102.29	156.71
102.42	156.52
103.24	156.52
103.36	156.33
103.48	156.24
104.71	156.24
104.83	156.45
105.45	156.36
105.57	156.26
105.7	156.17
105.82	156.08
106.44	155.98
106.86	155.89
106.99	155.79
107.11	155.4
107.23	155.61
107.35	155.41
107.47	155.32
107.6	154.93
107.72	154.73
107.84	154.64
107.66	154.55
107.89	154.45
108.01	154.36
107.83	154.27
107.65	154.17
106.78	154.08
106.9	153.99
107.02	153.99
106.04	153.9
106.17	154.21
105.69	155.61
105.81	156.82
105.93	156.73
106.06	157.23
106.18	157.94
105.7	157.85
105.82	157.75
105.45	157.66
105.27	157.57
105.69	158.17
106.01	158.08
106.14	158.29
106.26	158.19
106.38	158.1
107.1	158.01
107.23	157.61
107.35	157.22
108.57	156.33
109.79	155.33
110.52	155.04
110.64	154.15
110.76	154.05
113.18	154.76
115.11	153.87
115.53	153.77
115.65	153.68
116.37	152.49
116.49	153.49
116.62	152.3
117.44	152.21
117.56	152.11
116.98	152.02
117.11	152.63
117.03	152.53
117.15	152.44
116.27	152.35
116.4	152.25
115.92	152.76
116.04	151.67
116.16	151.57
116.29	151.48
116.41	151.39
116.43	151.29
116.55	152.2
116.68	152.11
116.8	152.21
116.12	152.92
117.04	152.83
116.37	153.13
116.49	153.44
116.61	153.35
117.53	153.55
118.46	153.46
118.58	153.67
118.7	153.57
118.82	153.48
118.55	153.99
119.17	154.79
119.29	154.7
119.41	155.11
119.54	155.11
119.16	155.12
119.78	155.83
118.6	155.73
118.73	154.84
118.85	154.75
118.87	154.45
118.99	154.36
119.01	154.27
118.44	153.37
118.56	154.08
117.88	153.99
118	153.89
116.63	153.9
116.75	153.81
116.87	153.71
116.99	153.62
117.12	153.53
117.24	153.43
116.46	152.74
117.68	151.85
116.01	151.45
116.13	151.36
116.25	151.27
115.57	151.47
116.6	152.18
116.72	152.59
116.84	151.89
116.96	151.8
116.19	151.71
117.11	151.61
117.23	150.82
117.35	150.73
117.48	150.53
117.6	150.14
118.52	150.25
118.64	150.15
118.77	149.56
118.89	149.47
118.21	148.97
118.33	149.28
118.46	149.19
118.58	148.69
119.7	149
120.22	148.51
120.94	148.01
121.07	147.52
120.99	147.43
121.11	147.63
121.73	147.54
121.96	147.45
122.08	147.55
122.1	147.26
122.22	146.87
121.85	146.47
121.97	146.38
121.99	146.29
121.41	146.19
121.54	146.4
121.66	146.21
121.18	146.11
121.3	146.12
121.43	146.23
121.55	146.13
121.17	146.34
121.29	146.65
121.42	146.55
121.14	146.46
121.26	147.27
121.18	147.17
121.31	147.58
121.43	147.49
121.55	147.49
121.67	147.6
121.6	147.51
121.72	147.41
122.24	147.92
122.36	147.83
123.39	147.73
123.51	147.64
125.13	147.55
125.25	147.45
125.28	146.76
125.4	146.67
125.52	147.17
125.64	147.08
125.76	147.09
125.89	147.49
126.51	147.7
126.63	147.81
126.25	147.71
126.88	147.82
126.5	147.53
126.62	147.43
126.74	147.34
126.57	147.45
126.99	148.25
126.61	148.16
126.73	148.06
126.86	147.97
125.98	147.88
126	147.78
124.72	147.69
124.85	147.6
124.97	147.5
124.29	146.61
124.41	147.32
124.34	147.22
124.46	147.13
124.58	146.14
123.1	145.64
123.23	145.55
122.85	145.46
121.57	145.16
121.19	145.27
120.62	144.98
120.74	144.88
120.66	144.79
120.78	144.7
121.11	144.1
121.83	144.01
121.95	143.92
122.07	144.32
122.2	144.23
123.02	143.84
123.14	143.74
123.26	143.65
123.38	142.86
122.81	142.46
123.63	142.37
123.75	142.28
123.27	142.18
123.4	142.09
122.72	142.3
123.64	141.5
123.76	141.41
123.89	141.32
124.01	141.22
122.33	140.53
122.45	139.94
121.18	139.84
121.3	139.45
122.52	138.86
120.84	138.26
120.97	138.17
121.29	138.58
121.41	138.48
121.53	138.89
123.06	139.1
123.18	139
123.3	140.21
123.42	140.42
124.85	142.02
125.17	142.83
125.29	143.64
125.41	143.64
125.54	144.15
126.86	144.46
126.98	145.76
127.1	147.07
127.23	146.98
126.15	146.88
127.47	146.99
127.59	146.9
127.72	146.9
127.84	146.81
126.86	146.72
127.18	146.62
127.1	145.13
127.23	143.44
127.35	143.34
127.07	142.95
126.29	142.56
125.22	141.96
125.34	141.57
125.26	141.38
125.38	140.58
125.51	140.49
125.33	138.9
125.45	138.8
126.67	139.61
126.8	139.32
126.92	139.22
127.04	139.13
127.16	138.24
128.69	138.24
128.81	137.45
129.53	137.36
129.65	137.16
128.78	137.07
129.3	137.08
129.82	137.68
130.74	137.59
130.87	138.1
130.99	138
131.51	137.91
131.03	137.82
131.16	137.72
131.28	137.63
130.9	137.54
131.52	137.44
131.65	137.35
131.77	137.26
131.89	137.46
131.51	137.47
131.63	137.48
131.66	137.68
131.78	137.89
131.9	138.5
132.02	138.8
132.25	139.21
131.47	139.12
131.59	139.02
131.71	138.93
130.34	138.64
130.46	139.24
129.88	139.15
129.9	139.36
129.73	139.46
129.45	139.57
129.57	139.48
129.69	139.38
129.82	139.19
130.34	139.4
130.76	139.3
130.88	139.21
131.31	139.12
131.43	138.82
132.05	139.03
132.17	138.44
132.3	138.34
133.02	138.75
133.14	138.66
133.86	139.26
133.99	139.17
134.11	139.08
134.23	138.98
135.25	138.89
136.78	138.8
136.9	138.3
137.02	138.21
137.74	138.92
137.27	138.82
137.99	139.13
138.11	139.04
138.23	137.74
138.35	137.65
138.48	137.56
138.6	136.66
138.72	136.57
138.24	136.18
138.37	135.78
136.89	135.59
137.51	135.5
137.63	135.5
137.76	135.41
139.98	135.32
140.2	135.22
140.32	135.13
141.05	135.04
141.37	134.84
141.99	134.75
142.61	134.66
142.74	134.56
142.86	134.57
142.98	134.48
143.1	134.58
143.03	134.49
143.15	134.4
143.27	134.3
143.59	134.61
144.02	134.92
144.14	134.82
144.16	134.73
144.28	134.64
144.51	134.94
144.83	135.95
144.95	136.85
145.07	136.76
145.2	136.67
145.32	136.57
145.24	136.48
145.36	136.39
145.49	136.29
145.61	136.2
145.53	136.11
145.85	135.61
145.97	135.52
146.1	134.93
146.22	135.33
145.74	135.54
145.86	135.45
145.99	135.35
145.61	134.96
145.73	134.87
145.45	134.37
145.58	134.28
144.7	133.69
143.92	133.59
143.44	134
142.97	134.61
143.09	134.51
143.21	134.42
142.63	134.33
142.96	134.63
143.08	134.84
143.2	135.65
143.32	137.05
143.45	138.26
144.67	138.17
145.39	139.07
145.51	138.98
145.64	138.89
145.76	138.79
146.28	139.7
146.3	139.61
146.43	139.71
147.45	139.62
148.77	139.53
150.49	139.23
150.62	139.14
149.14	138.45
149.26	138.35
149.38	137.26
151.11	136.87
151.23	136.67
151.35	135.88
151.47	135.79
151.69	135.09
151.82	135
151.44	134.91
151.56	134.81
152.38	134.72
151.81	134.63
151.93	134.53
152.05	134.44
152.17	134.15
153	134.05
153.12	133.96
153.24	133.87
153.36	133.77
153.59	133.68
153.71	133.79
153.83	133.69
153.95	133.9
154.08	133.81
153.6	133.71
154.32	133.62
154.44	133.53
154.57	133.43
154.69	133.04
154.81	132.45
155.03	132.35
155.16	131.86
155.28	131.77
155.4	131.37
154.82	131.58
154.95	131.49
154.97	131.99
155.09	132
155.21	132.91
155.94	133.31
156.76	133.22
156.88	133.43
157	133.83
157.73	134.54
157.85	134.55
157.97	134.15
158.09	134.06
158.21	133.97
159.14	133.87
159.76	133.78
159.88	133.49
160	133.39
160.13	133
161.45	133.21
161.57	133.11
161.69	133.02
161.82	132.93
162.04	132.53
162.16	132.44
162.88	132.35
163.11	132.25
163.23	131.86
164.15	131.47
164.87	131.37
165	131.28
