# Supplementary material for: Electrooculography-based continuous eye-writing recognition system for efficient assistive communication systems
Source: PLoS One. 2018 Feb 9;13(2):e0192684. doi: 10.1371/journal.pone.0192684 (PMC5806888; doi:10.1371/journal.pone.0192684)
Supplement: S1 Database — All the original isolated EOG data used in the experiments are contained in this database. (ZIP) [file pone.0192684.s001.zip › isolated/001/isolated_strokes/EOG_001_01_012.csv]

-3.6632	1.1556
-3.5848	1.7992
-3.8064	1.7429
-3.7279	1.6866
-3.6495	2.0303
-3.5711	1.974
-2.5927	2.9177
-2.5143	2.8613
-2.4359	2.205
-2.3574	2.6487
-1.579	2.5924
-1.5006	2.0361
-1.4222	1.9798
-2.0438	1.9235
-1.9654	1.8671
-2.7869	1.8108
-2.7085	1.7545
-3.1301	1.1982
-3.0517	0.64189
-2.9733	0.58558
-3.8949	0.42926
-3.8164	0.37295
-3.938	0.31663
-4.2596	-0.33968
-3.7812	-0.396
-4.1028	-0.45231
-4.0244	-0.50863
-3.946	-0.56494
-3.8675	-0.62125
-3.3891	-0.67757
-3.7107	-0.93388
-3.6323	-0.9902
-3.5539	-0.84651
-3.4755	-0.90283
-3.397	-0.75914
-3.6186	0.084544
-3.5402	-0.07177
-3.4618	0.37192
-3.7834	0.6156
-3.305	2.4593
-3.2265	2.403
-3.1481	2.3467
-3.4697	4.4903
-3.3913	4.434
-3.3129	4.3777
-2.6345	4.3214
-2.6561	2.0651
-1.6776	2.0088
-2.2992	1.9525
-2.2208	1.8961
-1.4424	1.8398
-1.364	0.88351
-0.38556	0.7272
0.79286	-0.52912
0.87128	-0.58543
0.94969	-1.3417
0.52811	-2.0981
1.1065	-2.1544
1.1849	-3.0107
1.2634	-3.067
1.3418	-3.1233
0.92019	-3.3796
1.4986	-3.9359
1.577	-4.4923
1.6554	-4.5486
1.7339	-4.6049
2.2123	-4.6612
2.3907	-4.2175
2.4691	-4.7738
2.5475	-4.8301
2.6259	-3.9865
2.1043	-4.0428
2.1828	-3.2991
2.2612	-2.9554
2.3396	-3.0117
2.418	-3.068
2.3964	-3.0243
2.4748	-3.0807
3.2533	-2.937
3.3317	-2.9933
3.4101	-3.0496
3.4885	-3.0059
3.6669	-2.9622
3.7453	-3.0185
3.0238	-3.0749
3.3022	-3.1312
2.5806	-2.7875
2.659	-2.8438
2.7374	-2.9001
2.5158	-2.9564
2.8943	-2.0128
2.8727	-2.0691
2.9511	-2.8254
2.7295	-2.8817
2.8079	-2.938
3.1863	-2.2943
4.0647	-2.0506
4.1432	-2.107
3.3216	-2.7633
3.4	-3.2196
4.3784	-2.8759
4.4568	-2.9322
4.5352	-2.9885
4.6137	-3.0448
4.6921	-3.1012
4.4705	-3.1575
4.5489	-3.3138
2.3273	-3.3701
2.4057	-3.1264
4.1842	-3.1827
4.2626	-3.239
4.341	-3.2954
2.7194	-3.2517
2.7978	-2.808
0.87623	-2.8643
0.95465	-2.9206
0.23306	-1.4769
-0.28852	-1.5332
-0.2101	0.91044
-2.3317	2.4541
-2.2533	2.9978
-2.1749	3.8415
-2.0964	4.3852
-0.21802	4.3289
-0.13961	4.4726
-0.061192	4.8162
0.017224	4.7599
0.09564	4.6036
0.17406	4.5473
-0.84753	4.491
-0.76911	4.4347
-0.6907	4.3784
-0.61228	4.322
-0.53386	4.2657
0.84455	4.2094
0.92297	3.6531
1.0014	3.5968
1.0798	3.5405
1.5582	3.4842
1.6366	3.3278
1.715	3.2715
1.7935	2.7152
1.5719	2.0589
2.0503	2.6026
2.1287	1.9463
2.2071	1.89
2.2855	1.8336
1.564	1.5773
1.6424	1.521
1.7208	1.4647
1.7992	1.4084
2.0776	1.5521
2.256	1.2958
2.3345	1.2394
2.4129	1.1831
2.4913	1.1268
3.3697	1.5705
3.4481	1.2142
3.5265	1.1579
3.6049	1.4016
3.6834	1.2452
4.2618	1.4889
4.3402	1.4326
4.4186	1.3763
4.497	1.32
4.2754	1.5637
4.3539	1.6073
4.4323	1.551
4.5107	1.4947
4.5891	1.4384
4.4675	1.3821
4.5459	1.3258
4.1244	1.2695
3.3028	1.2131
3.0812	1.1568
2.9596	1.1005
2.738	1.2442
2.8164	1.1879
2.8949	1.1316
2.5733	1.0753
1.5517	1.0189
1.6301	1.1626
-1.1915	1.1063
-1.1131	1.05
-1.0347	0.99369
-1.3562	0.23738
-1.2778	0.18106
0.7006	0.12475
0.77901	0.068432
1.7574	0.41212
0.93584	0.3558
1.0143	-0.60051
1.0927	-0.65683
-0.72891	-1.1131
1.2495	-0.76946
1.3279	-0.82577
1.6063	-0.88208
1.6848	-0.038399
-0.33683	-0.094713
1.2416	0.54897
1.32	0.69266
1.3984	1.2363
1.4768	1.18
0.055251	1.1237
1.6337	1.7674
0.21208	2.0111
0.2905	1.9548
-1.7311	1.8985
-2.0527	2.3421
-1.9743	2.2858
-1.8958	2.2295
-1.8174	2.7732
-1.739	2.7169
-1.7606	2.6606
-1.8822	2.6043
-1.8038	2.5479
-1.7253	1.6916
-1.6469	1.4353
-1.8685	0.479
-1.7901	-0.077317
-1.7117	-0.13363
-1.6333	-0.18995
-0.95485	-0.24626
-1.4764	-0.30257
-1.398	-0.35889
-1.3196	-0.5152
-2.0412	-0.57152
-1.1628	-0.52783
-1.6844	-0.98415
-1.6059	-1.0405
-1.5275	-0.89678
-2.4491	-0.95309
-3.2707	-1.0094
-3.1923	-1.0657
-3.5139	-1.422
-3.4354	-1.4783
-3.857	-1.7347
-3.7786	-1.791
-4.7002	-2.3473
-5.6218	-1.9036
-5.5434	-2.4599
-6.0649	-2.8162
-5.9865	-2.8725
-6.9081	-3.2289
-6.8297	-3.2852
-7.6513	-4.0415
-7.5729	-4.0978
-7.4944	-4.1541
-7.416	-5.2104
-7.3376	-5.2668
-7.2592	-5.6231
-7.1808	-5.6794
-7.1024	-5.7357
-7.024	-6.392
-6.9455	-7.5483
-6.8671	-8.3046
-6.7887	-9.761
-5.8103	-9.8173
-5.7319	-9.8736
-5.6535	-9.9299
-4.475	-9.9862
-4.3966	-10.243
-4.3182	-9.1988
-4.2398	-9.2552
-5.0614	-10.511
-4.583	-10.568
-5.0045	-10.624
-4.9261	-10.68
-4.8477	-10.737
-4.7693	-11.793
-4.1909	-11.849
-4.6125	-12.306
-4.534	-12.362
-4.4556	-12.718
-4.3772	-13.775
-3.3988	-12.831
-3.3204	-12.887
-3.242	-12.944
-3.1636	-13
-3.0851	-13.056
-3.0067	-13.112
-2.2283	-11.969
-2.1499	-12.025
-0.67147	-11.381
-0.59306	-10.238
0.88536	-10.294
0.96377	-10.35
1.0422	-9.4067
1.1206	-6.863
-0.20098	-6.0193
-1.1226	-5.8756
-1.0441	-5.832
-1.3657	-5.8883
-1.2873	-5.9446
-1.6089	-6.0009
-1.5305	-5.8572
-1.4521	-5.9135
-1.3737	-6.1698
-0.99524	-6.0262
-1.4168	-6.0825
-1.3384	-6.1388
-1.56	-6.1951
-1.4816	-5.9514
-1.4032	-6.2077
-1.0247	-6.564
-0.94632	-7.7204
-0.86791	-8.8767
-1.3895	-9.433
-0.71108	-10.089
-0.63266	-10.546
-0.55424	-10.602
-0.47583	-10.658
0.60259	-12.015
2.481	-12.071
4.0594	-10.827
4.1378	-10.884
5.0163	-10.54
6.6947	-9.9961
7.9731	-10.052
8.5515	-8.7088
8.6299	-7.8651
10.508	-7.2214
10.587	-6.8777
12.265	-3.634
19.344	-1.1903
34.522	4.9534
50.5	12.697
74.279	14.941
111.76	26.784
161.74	42.428
190.91	65.172
206.59	86.615
225.47	90.459
232.85	130.3
245.83	164.95
255.21	164.89
255.28	164.83
255.36	164.78
255.44	164.72
255.52	164.66
255.6	164.61
255.68	164.55
255.76	164.5
255.83	164.44
255.91	158.58
250.19	144.83
237.07	122.27
220.35	100.71
198.63	80.258
185.1	66.402
173.18	53.445
152.26	41.289
134.54	32.333
108.22	26.677
86.396	24.72
77.674	21.564
62.753	20.808
51.731	20.051
41.61	19.495
31.188	18.739
26.667	18.082
16.645	16.426
7.0234	14.97
-0.4982	14.513
-6.4198	14.157
-7.5414	14.001
-7.663	13.844
-9.8845	13.788
-13.606	12.832
-16.028	11.876
-18.449	11.319
-18.371	11.263
-20.292	10.507
-20.914	10.05
-22.036	9.3939
-23.257	8.7376
-23.479	8.6813
-24	8.425
-25.222	8.3687
-25.144	8.0124
-25.965	7.4561
-25.887	7.3997
-26.708	7.3434
-27.83	7.2871
-27.751	7.2308
-28.373	6.6745
-28.295	7.1182
-28.216	7.0619
-28.838	6.5055
-28.759	6.4492
-29.381	6.3929
-29.303	5.5366
-29.224	5.4803
-29.146	5.424
-29.067	4.4677
-29.089	3.3113
-29.01	2.055
-28.932	1.4987
-29.054	0.14239
-28.975	-1.1139
-28.997	-1.7702
-29.618	-1.8265
-29.54	-3.0829
-30.962	-4.3392
-30.883	-4.3955
-33.105	-5.9518
-33.726	-6.5081
-33.648	-7.4644
-34.069	-8.2208
-33.991	-8.4771
-33.913	-8.6334
-34.334	-8.8897
-34.256	-8.946
-35.077	-9.7023
-34.999	-9.7586
-34.921	-9.815
-34.842	-10.071
-33.864	-10.128
-34.585	-10.184
-34.507	-9.7402
-34.428	-9.7965
-34.35	-9.8528
-34.872	-10.709
-34.793	-10.765
-34.715	-10.822
-34.636	-10.878
-34.558	-11.734
-33.88	-11.891
-32.801	-11.947
-32.723	-12.003
-32.644	-12.06
-33.066	-12.016
-30.787	-12.072
-30.709	-12.129
-30.631	-12.385
-30.552	-12.441
-31.174	-12.798
-31.395	-12.854
-31.317	-12.61
-31.239	-12.666
-31.16	-12.723
-31.782	-13.079
-30.503	-13.135
-30.425	-12.892
-30.547	-12.948
-30.468	-12.304
-30.79	-12.361
-30.711	-11.117
-31.433	-11.173
-31.354	-11.23
-31.276	-11.286
-31.198	-12.642
-31.119	-12.699
-31.041	-13.055
-30.962	-12.611
-30.884	-12.668
-31.606	-12.724
-31.527	-12.78
-31.449	-14.036
-31.77	-14.693
-31.692	-14.749
-31.613	-14.805
-31.535	-14.862
-31.457	-15.018
-31.578	-15.074
-31.5	-15.131
-34.021	-15.387
-33.943	-15.443
-36.265	-15.3
-36.186	-15.356
-33.708	-15.112
-33.229	-14.569
-33.151	-14.625
-33.072	-14.181
-35.294	-13.938
-32.916	-13.694
-32.837	-13.75
-32.759	-14.106
-32.08	-14.163
-33.902	-14.219
-33.824	-13.975
-33.745	-14.032
-33.667	-14.288
-31.688	-14.344
-30.81	-14.201
-30.731	-13.957
-30.653	-14.013
-30.575	-14.37
-30.496	-14.626
-31.718	-14.782
-31.639	-14.839
-31.561	-15.495
-31.483	-15.551
-30.104	-15.607
-30.026	-16.164
-29.947	-16.22
-29.869	-16.276
-29.79	-16.333
-28.812	-16.389
-28.734	-17.245
-28.655	-17.302
-28.477	-17.358
-28.398	-18.214
-28.02	-17.471
-27.942	-18.327
-27.863	-18.383
-27.785	-18.44
-27.506	-18.496
-24.328	-18.552
-21.649	-18.909
-21.571	-18.965
-21.393	-19.621
-21.314	-20.977
-21.136	-21.034
-21.057	-22.09
-21.079	-22.446
-21.001	-22.503
-21.022	-22.559
-20.944	-22.615
-20.865	-23.572
-20.987	-24.428
-20.908	-24.484
-22.43	-24.841
-22.352	-24.897
-22.273	-24.953
-24.395	-25.01
-23.216	-24.766
-23.738	-24.822
-23.66	-24.878
-24.281	-24.935
-24.203	-25.091
-24.124	-25.147
-24.246	-25.404
-24.167	-25.46
-24.089	-26.116
-24.011	-25.973
-23.432	-25.329
-23.154	-25.385
-23.075	-26.142
-22.997	-26.198
-22.319	-26.254
-20.04	-25.511
-18.062	-25.567
-17.983	-26.323
-17.905	-26.38
-17.826	-27.036
-17.248	-27.892
-17.17	-27.948
-17.091	-28.805
-17.013	-28.861
-17.434	-29.117
-16.456	-30.374
-16.378	-32.13
-16.999	-33.086
-16.921	-34.443
-17.142	-36.199
-17.064	-36.255
-17.886	-37.012
-18.507	-37.068
-18.429	-37.424
-18.45	-37.981
-18.872	-38.037
-19.293	-38.393
-20.915	-38.449
-20.837	-38.706
-22.858	-39.262
-22.78	-39.318
-23.601	-39.575
-23.523	-39.631
-23.445	-39.687
-24.066	-39.744
-23.988	-39.8
-23.909	-39.856
-23.831	-39.913
-23.252	-40.569
-24.274	-40.925
-24.196	-40.982
-24.117	-41.238
-24.839	-41.794
-24.76	-41.851
-24.682	-42.807
-24.604	-42.863
-24.525	-44.719
-24.747	-46.176
-22.568	-46.232
-22.49	-46.888
-22.411	-46.945
-22.333	-47.001
-24.355	-47.057
-24.276	-47.114
-24.998	-47.17
-24.919	-47.226
-24.841	-46.183
-25.263	-46.239
-25.184	-44.895
-25.106	-44.952
-26.227	-46.608
-27.349	-46.664
-27.77	-48.72
-27.692	-48.777
-28.414	-48.033
-28.335	-48.089
-27.057	-46.946
-25.178	-47.002
-25.1	-47.358
-25.022	-47.415
-25.843	-47.471
-24.465	-46.627
-25.686	-46.684
-25.608	-46.74
-25.529	-46.796
-25.451	-46.853
-24.573	-46.209
-24.494	-46.265
-24.416	-46.322
-24.337	-46.378
-24.259	-45.534
-23.281	-45.59
-23.102	-45.647
-23.024	-45.703
-22.945	-45.759
-23.367	-46.716
-23.288	-46.772
-23.71	-46.728
-23.632	-45.885
-23.553	-45.941
-22.975	-46.897
-22.896	-46.954
-22.818	-48.11
-22.74	-48.166
-22.661	-46.923
-21.383	-48.279
-21.304	-48.335
-21.026	-48.392
-20.947	-49.048
-20.869	-48.804
-20.791	-48.86
-20.712	-48.617
-20.634	-47.973
-20.555	-48.229
-19.577	-47.886
-19.199	-47.942
-19.12	-47.998
-19.042	-48.055
-18.963	-48.111
-18.585	-48.167
-18.506	-48.224
-18.428	-48.28
-18.35	-48.336
-18.571	-48.393
-18.293	-48.449
-18.514	-48.505
-18.436	-48.561
-18.358	-48.418
-19.379	-48.474
-17.901	-48.43
-17.822	-48.587
-17.744	-48.843
-17.665	-49.099
-17.587	-49.556
-18.709	-49.912
-19.93	-49.968
-19.852	-50.625
-19.773	-50.681
-19.695	-51.537
-19.617	-51.594
-19.838	-51.95
-19.76	-52.006
-19.681	-52.063
-18.403	-52.119
-18.325	-52.175
-18.246	-52.331
-19.368	-52.788
-18.189	-53.144
-17.711	-53.2
-17.632	-53.257
-17.554	-53.313
-17.476	-53.369
-17.397	-53.226
-17.919	-53.182
-17.24	-52.738
-17.162	-52.295
-17.084	-51.751
-16.705	-51.207
-16.127	-51.264
-16.048	-51.32
-15.97	-51.176
-16.691	-51.432
-16.613	-51.289
-17.235	-51.345
-17.156	-51.401
-17.078	-51.458
-16.299	-51.414
-15.721	-51.47
-16.043	-51.527
-15.964	-51.583
-15.886	-51.639
-17.507	-51.796
-15.729	-51.852
-15.65	-51.908
-15.572	-51.865
-15.494	-53.021
-16.815	-54.277
-16.737	-54.334
-17.058	-54.39
-16.98	-54.446
-16.502	-55.502
-16.823	-54.559
-15.645	-54.615
-15.566	-55.671
-15.488	-55.728
-15.409	-54.184
-16.431	-54.24
-16.353	-53.097
-16.274	-53.153
-16.196	-54.209
-16.117	-54.266
-16.039	-54.322
-15.961	-54.378
-15.982	-54.435
-17.604	-55.291
-17.525	-54.947
-18.647	-55.003
-18.568	-55.06
-18.49	-55.116
-18.712	-55.372
-19.233	-55.129
-19.155	-55.185
-19.076	-55.241
-18.998	-55.298
-19.12	-55.654
-19.041	-55.71
-19.163	-55.967
-19.084	-56.023
-18.806	-56.079
-18.727	-56.936
-18.649	-56.192
-18.571	-55.748
-18.492	-55.805
-18.414	-55.361
-18.535	-54.817
-18.257	-54.273
-18.179	-53.73
-18.3	-53.786
-18.222	-53.842
-18.143	-53.899
-18.065	-53.555
-18.086	-54.011
-18.008	-54.868
-17.93	-54.924
-18.851	-54.98
-18.773	-56.537
-18.694	-56.593
-18.616	-57.549
-19.138	-57.606
-19.059	-57.662
-18.981	-59.118
-19.202	-59.474
-19.124	-60.031
-18.745	-60.587
-18.667	-61.043
-18.589	-61.1
-18.51	-61.456
-18.832	-61.512
-18.753	-61.569
-17.975	-61.925
-17.897	-62.181
-17.818	-62.238
-18.44	-62.794
-18.061	-62.35
-17.983	-62.607
-17.904	-62.663
-17.426	-62.719
-17.948	-63.076
-17.269	-63.132
-17.791	-63.188
-17.712	-63.244
-17.334	-63.301
-17.656	-63.657
-17.777	-63.913
-17.699	-63.97
-17.62	-64.026
-17.442	-64.082
-17.364	-64.139
-17.085	-64.195
-17.207	-64.751
-17.128	-64.308
-16.85	-63.864
-16.571	-64.12
-16.493	-64.177
-16.415	-65.233
-16.336	-65.289
-16.358	-65.346
-16.179	-64.402
-16.101	-64.058
-16.023	-64.114
-15.944	-64.171
-15.566	-62.627
-14.387	-61.583
-13.409	-61.24
-13.33	-61.296
-13.252	-61.452
-12.974	-61.509
-12.895	-62.065
-12.817	-62.121
-12.738	-62.178
-12.86	-62.734
-12.582	-62.79
-12.503	-62.847
-12.425	-63.603
-12.346	-63.659
-12.268	-64.515
-11.689	-63.772
-12.111	-63.128
-12.033	-63.184
-11.954	-62.641
-12.376	-62.697
-13.197	-62.753
-14.019	-62.81
-14.841	-62.866
-15.062	-62.222
-15.484	-61.279
-15.505	-60.735
-15.427	-59.091
-15.348	-59.148
-15.27	-58.304
-15.592	-58.36
-15.513	-57.217
-15.435	-57.273
-16.256	-57.229
-16.178	-57.285
-16.9	-57.342
-16.821	-56.198
-17.243	-56.254
-17.164	-56.311
-16.286	-56.367
-16.207	-57.623
-16.129	-57.68
-16.051	-57.736
-15.172	-57.792
-15.094	-57.849
-15.015	-59.105
-14.937	-59.161
-14.859	-60.018
-16.88	-60.074
-16.702	-60.03
-18.923	-60.086
-18.845	-60.143
-18.766	-60.199
-18.688	-60.355
-16.61	-60.612
-16.531	-60.668
-16.453	-61.524
-16.374	-62.381
-17.796	-62.437
-17.718	-62.493
-18.339	-62.55
-18.261	-62.606
-18.182	-62.662
-20.004	-62.719
-19.925	-62.775
-21.747	-62.831
-21.669	-62.888
-21.59	-62.944
-19.612	-63.4
-19.533	-63.456
-19.455	-63.913
-19.377	-63.969
-19.298	-64.025
-19.22	-63.282
-19.841	-62.838
-19.763	-62.894
-21.284	-62.851
-21.006	-62.607
-21.128	-62.963
-21.049	-63.02
-20.971	-63.076
-20.892	-63.132
-20.614	-62.589
-20.536	-63.245
-20.457	-63.301
-20.379	-63.257
-20.3	-62.514
-20.222	-61.87
-20.643	-61.926
-20.565	-61.983
-20.487	-62.039
-21.108	-62.895
-21.03	-62.152
-22.151	-62.208
-22.073	-62.264
-21.995	-62.321
-23.816	-63.177
-23.738	-64.033
-24.859	-64.09
-24.781	-64.946
-24.703	-66.202
-25.224	-66.859
-25.146	-66.915
-25.467	-66.971
-25.389	-67.027
-25.31	-67.684
-25.532	-68.34
-25.454	-68.396
-26.575	-68.553
-26.497	-68.609
-26.418	-68.665
-26.54	-69.322
-26.462	-69.378
-26.383	-69.434
-27.105	-69.491
-26.226	-68.947
-26.148	-69.603
-26.069	-68.86
-25.991	-68.216
-25.913	-68.272
-25.134	-67.028
-25.056	-67.085
-24.977	-67.141
-24.899	-67.197
-24.821	-67.254
-23.942	-67.11
-23.864	-67.166
-23.785	-67.223
-23.707	-67.279
-23.628	-67.335
-21.65	-66.492
-21.572	-66.548
-21.493	-66.304
-21.415	-66.361
-20.236	-67.217
-19.458	-67.273
-19.38	-67.33
-19.801	-67.586
-19.723	-68.342
-19.644	-68.398
-19.566	-69.455
-19.687	-69.511
-19.609	-70.467
-19.331	-70.924
-19.252	-71.98
-18.774	-72.036
-18.295	-72.093
-18.217	-72.249
-18.139	-72.805
-18.06	-72.862
-17.982	-72.918
-17.903	-73.174
-17.825	-73.731
-17.546	-73.787
-17.468	-73.843
-17.39	-73.9
-17.311	-73.956
-16.733	-74.612
-16.054	-74.668
-16.576	-75.025
-16.498	-75.081
-16.419	-75.137
-16.841	-74.894
-16.262	-74.35
-16.184	-74.406
-16.105	-74.463
-16.027	-74.519
-15.949	-74.575
-15.87	-73.932
-16.792	-74.688
-16.713	-74.744
-16.635	-74.801
-17.557	-75.757
-18.278	-74.913
-18.2	-74.969
-18.521	-75.026
-18.443	-75.082
-18.564	-75.138
-19.286	-74.295
-20.108	-74.351
-20.429	-75.307
-21.051	-75.364
-21.772	-76.32
-21.694	-76.376
-22.316	-76.433
-23.337	-76.489
-24.059	-76.545
-24.68	-77.202
-24.602	-78.258
-26.623	-78.314
-28.245	-79.071
-28.367	-79.127
-28.588	-79.183
-28.51	-79.239
-28.431	-79.396
-28.653	-79.452
-29.575	-79.508
-30.396	-79.665
-30.318	-79.721
-30.539	-79.977
-30.661	-80.134
-30.582	-80.59
-31.104	-81.746
-31.026	-81.803
-30.947	-82.859
-31.369	-83.415
-30.79	-83.472
-31.212	-83.828
-31.134	-83.884
-31.055	-84.04
-31.477	-83.997
-30.898	-84.053
-30.82	-84.209
-30.742	-84.266
-30.663	-84.322
-30.185	-83.878
-29.406	-83.935
-29.328	-83.991
-29.249	-84.047
-30.371	-84.104
-32.093	-83.66
-32.014	-82.816
-31.936	-82.873
-31.857	-82.929
-31.279	-82.085
-29.601	-82.142
-29.422	-81.298
-29.344	-81.354
-29.265	-81.41
-27.687	-81.467
-27.608	-81.523
-27.53	-82.479
-27.452	-82.536
-28.873	-84.292
-28.095	-84.348
-29.516	-85.105
-29.438	-85.161
-29.36	-85.817
-29.981	-86.074
-29.903	-86.13
-29.824	-86.686
-29.746	-87.243
-29.667	-87.299
-30.089	-87.455
-31.511	-87.811
-31.432	-88.568
-31.354	-89.224
-31.275	-89.28
-32.397	-89.337
-32.319	-89.393
-32.24	-89.449
-32.462	-89.506
-32.383	-88.962
-32.405	-89.618
-32.326	-89.675
-32.248	-90.131
-32.17	-90.187
-31.991	-90.244
-31.913	-91
-31.834	-91.056
-31.756	-91.113
-31.678	-91.169
-31.299	-90.125
-31.221	-90.181
-30.442	-90.238
-32.064	-90.294
-33.285	-90.05
-33.207	-90.107
-32.829	-91.263
-32.75	-91.319
-32.672	-91.376
-31.393	-92.532
-29.915	-93.088
-29.837	-93.145
-29.758	-93.201
-29.68	-93.257
-31.001	-93.614
-30.923	-93.37
-32.044	-94.226
-31.966	-94.282
-31.388	-94.339
-31.809	-95.695
-31.731	-95.851
-31.852	-97.008
-31.774	-97.064
-31.696	-96.62
-30.917	-96.677
-30.139	-96.733
-30.06	-96.789
-29.982	-96.846
-29.903	-97.702
-30.325	-97.758
-30.247	-97.015
-30.168	-96.271
-30.59	-96.327
-30.511	-95.984
-29.933	-95.54
-29.855	-95.596
-29.776	-95.652
-29.698	-95.709
-30.119	-95.265
-30.041	-95.321
-29.962	-94.778
-29.884	-94.834
-29.806	-94.89
-29.127	-94.447
-29.649	-94.503
-29.57	-94.559
-29.492	-94.316
-30.314	-93.972
-29.935	-93.028
-30.457	-92.885
-30.378	-92.941
-30.3	-92.397
-30.721	-92.254
-30.643	-91.51
-31.365	-91.566
-31.786	-91.622
-31.708	-91.679
-32.229	-91.635
-32.651	-91.691
-33.673	-91.748
-33.594	-91.804
-34.916	-91.86
-35.937	-92.717
-35.859	-91.773
-36.881	-91.829
-36.802	-92.686
-37.524	-93.542
-36.645	-94.498
-36.567	-94.555
-37.288	-95.811
-37.21	-95.867
-37.132	-97.323
-37.653	-98.08
-36.175	-98.136
-36.096	-98.192
-36.018	-98.249
-35.94	-98.305
-37.461	-99.161
-37.383	-99.218
-38.604	-99.274
-38.526	-99.33
-38.447	-98.787
-38.869	-98.643
-38.791	-98.699
-38.712	-98.756
-38.634	-98.912
-36.255	-98.868
-38.377	-98.925
-38.299	-98.981
-38.22	-99.037
-38.142	-99.193
-36.863	-99.25
-37.285	-99.206
-37.206	-99.262
-37.128	-99.319
-37.45	-99.475
-36.171	-99.431
-36.093	-99.388
-36.014	-99.444
-35.936	-99.5
-36.658	-99.557
-35.779	-99.113
-34.101	-99.369
-34.022	-100.53
-33.944	-100.58
-35.465	-101.44
-35.387	-101.49
-35.309	-101.55
-35.23	-101.61
-35.152	-101.26
-35.873	-101.32
-35.795	-101.38
-35.717	-101.53
-35.638	-101.89
-35.56	-101.94
-35.781	-102.3
-35.703	-102.36
-35.624	-102.81
-35.546	-102.87
-35.468	-102.93
-35.989	-103.38
-35.911	-103.44
-36.932	-103.5
-37.354	-103.55
-37.276	-103.61
-37.497	-104.06
-37.419	-104.12
-37.34	-104.18
-37.762	-104.23
-38.083	-104.29
-38.405	-103.95
-39.427	-104
-39.848	-104.06
-39.77	-103.61
-39.191	-101.97
-39.613	-100.43
-39.535	-100.48
-39.556	-100.54
-39.478	-99.097
-38.799	-97.153
-38.721	-97.209
-38.642	-97.265
-38.564	-97.322
-39.086	-97.378
-39.007	-96.334
-38.429	-96.391
-38.35	-96.347
-37.772	-96.403
-37.794	-96.56
-37.515	-96.616
-37.437	-96.672
-36.758	-97.429
-36.68	-99.785
-36.601	-100.54
-36.523	-100.6
-36.445	-101.75
-36.366	-101.91
-35.488	-101.97
-35.409	-102.02
-35.331	-102.08
-35.253	-102.14
-35.374	-102.19
-35.296	-102.15
-35.217	-102.2
-35.139	-102.26
-35.06	-102.32
-34.982	-102.37
-34.904	-102.53
-34.425	-102.59
-34.347	-102.64
-34.068	-102.6
-33.69	-102.65
-33.312	-103.01
-33.533	-103.67
-33.455	-103.72
-33.376	-104.18
-32.998	-104.24
-31.82	-104.29
-31.241	-104.65
-31.163	-104.71
-30.184	-104.76
-29.406	-104.82
-28.527	-104.87
-28.449	-104.93
-28.371	-104.99
-28.292	-105.34
-28.214	-105.4
-26.435	-104.66
-26.357	-104.71
-27.979	-104.77
-28	-104.82
-27.922	-104.58
