# Supplementary material for: Electrooculography-based continuous eye-writing recognition system for efficient assistive communication systems
Source: PLoS One. 2018 Feb 9;13(2):e0192684. doi: 10.1371/journal.pone.0192684 (PMC5806888; doi:10.1371/journal.pone.0192684)
Supplement: S1 Database — All the original isolated EOG data used in the experiments are contained in this database. (ZIP) [file pone.0192684.s001.zip › isolated/001/isolated_strokes/EOG_001_02_001.csv]

-2.1802	2.337
-2.3086	2.3592
-2.3369	3.0814
-2.3652	3.1035
-2.3936	2.4257
-2.0219	2.4479
-2.0502	2.17
-2.0786	2.4922
-2.5069	2.5144
-3.2352	2.5365
-3.6636	2.0587
-3.2919	1.3808
-2.6202	1.603
-3.0486	1.6252
-4.1769	1.2473
-4.2052	1.2695
-4.2336	1.2917
-4.9619	1.3138
-4.9902	1.336
-5.4186	0.65815
-5.0469	1.3803
-5.1752	1.4025
-5.2036	1.4246
-5.0319	1.8468
-5.0602	2.069
-5.0885	2.9911
-5.1169	3.0133
-5.1452	2.4355
-3.4735	2.4576
-1.9019	2.4798
-1.3302	2.502
-1.3585	2.5241
-1.3869	2.5463
-0.91521	2.5684
-0.54354	2.5906
0.52813	1.5128
0.4998	0.63493
0.47146	0.65709
0.44313	0.67926
0.4148	1.4014
1.3865	0.92359
1.3581	0.74575
2.4298	-0.53209
2.4015	-1.6099
2.3731	-2.0878
1.2448	-2.8656
1.2165	-3.3434
0.88814	-3.6213
0.85981	-3.7991
0.83148	-3.7769
0.80315	-3.7548
-0.42519	-3.5326
-1.9535	-3.7105
-1.9819	-3.4883
-2.0102	-2.8661
-2.0385	-2.844
-1.2668	-2.2218
0.0048212	-2.1996
0.87649	-2.1775
0.84816	-2.1553
-0.080175	-2.1331
-0.10851	-1.211
-1.4368	-0.58882
-0.16517	0.13335
-0.1935	1.1555
-0.22184	1.3777
-0.25017	1.8998
-1.5785	1.922
-1.6068	2.7442
-1.6352	2.7663
-1.6635	2.7885
-0.79183	2.8107
0.079839	2.8328
0.051507	2.855
-0.87683	2.1771
-0.90516	1.5993
-0.03349	1.6215
-0.061822	0.84363
-0.090154	0.8658
1.2815	0.28796
1.9532	0.31012
2.3248	0.93229
2.4965	0.95445
3.3682	0.076615
4.4399	-0.80122
5.0115	-1.1791
5.9832	-1.3569
5.9549	-1.3347
6.5265	-1.6126
6.4982	-1.8904
5.8699	-1.5682
4.8415	-2.1461
4.8132	-2.1239
4.2849	-2.8017
4.2565	-2.7796
4.0282	-3.0574
3.7999	-3.5353
3.2715	-3.5131
2.4432	-3.4909
2.2149	-3.4688
2.1865	-3.5466
1.3582	-3.5244
0.62987	-3.5023
0.60154	-3.4801
-0.22679	-3.458
-0.25512	-3.4358
-0.28345	-3.4136
-1.0118	-3.8915
-1.0401	-3.8693
-1.6685	-3.3471
-1.6968	-3.825
-1.7251	-3.8028
-1.1534	-3.2806
-0.48178	-2.9585
-0.31011	-2.7363
0.061556	-2.7142
0.43322	-2.292
0.40489	-2.1698
0.37656	-1.7477
1.5482	-1.7255
1.5199	-1.5033
2.8916	-1.4812
3.1632	-1.359
3.1349	-1.3368
3.6066	-1.1147
4.4782	-1.0925
4.1499	-1.0704
4.1216	-1.0482
4.0932	-1.026
4.7649	-1.0039
4.8366	-0.9817
5.1082	-0.65954
5.3799	-0.53737
5.3516	-0.31521
5.5232	-0.29305
5.7949	0.12912
5.9666	0.25128
5.9382	0.57344
5.9099	0.89561
5.8816	1.4178
5.8533	0.93993
5.5249	0.6621
5.3966	0.68426
4.6683	0.70642
3.9399	0.42859
3.3116	0.45075
2.1833	-0.027085
2.7549	0.69508
2.7266	0.71724
2.6983	0.73941
2.6699	1.3616
2.6416	1.7837
1.4133	1.8059
1.0849	1.1281
0.6566	1.1502
0.62827	1.1724
0.59994	2.0945
0.8716	2.1167
0.84327	0.83888
0.81494	0.86104
1.1866	0.8832
1.1583	2.1054
1.1299	2.4275
1.1016	2.4497
0.67328	2.4719
0.64495	2.494
0.61662	2.5162
0.58828	2.2383
0.55995	2.2605
0.031619	1.1827
-0.19671	-0.29516
-0.72505	-0.673
-0.75338	-0.65083
-1.2817	-0.72867
-1.31	-1.1065
-1.6384	-1.3843
-2.2667	-1.3622
-2.295	-1.34
-1.7234	-1.3179
-1.7517	-1.2957
-1.78	-0.97353
-1.8084	-1.2514
-1.8367	-1.2292
-2.465	-1.407
-3.0934	-1.5849
-2.5217	-1.3627
-2.25	-1.3405
-2.2784	-1.3184
-2.3067	-0.79622
-2.835	-0.77405
-2.0634	-0.75189
-2.0917	-0.72973
-2.12	-0.70756
-2.1484	-0.1854
-2.1767	-0.16324
-1.205	0.15893
-1.2333	0.18109
-1.2617	0.20325
-1.29	0.32542
-1.3183	-0.05242
-0.44668	-0.53026
-0.47501	-0.70809
-0.50334	-0.58593
0.36833	0.53623
1.14	0.5584
1.1117	0.38056
1.0833	0.40272
1.055	0.42489
1.0267	0.24705
0.99833	0.26921
0.97	-0.40862
1.4417	-0.58646
1.9133	-1.5643
1.885	-1.5421
1.8567	-0.51997
2.0283	-0.4978
2.1	0.42436
2.0717	0.44652
1.9433	0.56869
1.715	0.59085
1.4867	0.61301
1.4583	0.63518
0.43001	-0.24266
0.40168	-0.2205
0.37335	0.60167
0.34502	0.62383
0.31669	0.74599
-1.0116	0.76816
-2.34	1.5903
-2.3683	1.6125
-3.4966	1.6346
-4.025	1.6568
-4.3533	1.679
-4.3816	1.7011
-4.11	2.7233
-4.1383	1.6455
-4.1666	0.76763
-4.495	-0.010207
-4.5233	0.011956
-4.7516	0.83412
-4.28	0.95628
-4.1083	1.7784
-4.1366	2.6006
-4.165	2.6228
-4.1933	2.6449
-4.4216	1.8671
-4.35	1.8893
-4.3783	1.1114
-4.3066	1.1336
-4.335	1.1558
-4.7633	1.1779
-4.3916	1.2001
-4.42	1.2222
-4.2483	0.44441
-4.4766	-0.43343
-4.9049	-0.81126
-4.9333	-0.3891
-4.9616	-0.36694
-4.9899	-0.34477
-5.0183	-0.32261
-5.0466	-0.30045
-5.0749	-0.27828
-5.1033	-0.55612
-5.4316	-0.53396
-5.8599	-0.51179
-5.8883	-0.38963
-5.9166	-0.36747
-5.9449	-0.3453
-5.9733	-0.32314
-5.6016	-0.10098
-6.0299	0.52119
-6.0583	1.3434
-6.0866	1.3655
-6.5149	1.3877
-6.5433	1.4098
-6.8716	1.432
-6.8999	1.1542
-6.9283	1.1763
-7.0566	0.6985
-7.0849	0.22066
-7.4133	0.042823
-7.4416	0.064986
-7.4699	0.08715
-7.6982	0.10931
-7.7266	0.13148
-7.7549	-0.04636
-7.7832	-0.3242
-7.5116	-0.50203
-7.5399	-0.47987
-7.5682	-0.45771
-6.2966	-1.1355
-6.3249	-1.1134
-4.4532	-1.0912
-2.5816	-1.7691
-1.1099	-1.0469
-1.1382	-1.0247
-1.1666	-1.8026
-1.1949	-1.7804
-1.2232	-1.7582
-0.85156	-1.7361
-0.8799	-0.91391
-0.90823	-0.89174
-0.93656	-0.66958
-0.96489	0.45258
-0.79322	0.47475
-0.82156	0.99691
-0.94989	1.2191
-1.5782	1.5412
-2.1066	2.9634
-2.1349	9.7856
-2.1632	17.708
-2.1915	26.73
-2.2199	40.652
-2.8482	58.874
-2.8765	75.396
-2.3049	89.519
-1.8332	105.34
-0.96154	114.86
-0.18987	127.49
0.68179	141.91
1.1535	148.93
1.2251	156.15
1.2968	164.87
1.2685	172.3
1.3401	179.02
1.3118	185.14
1.4835	190.36
1.7551	193.68
1.7268	197.01
1.3985	200.33
1.3701	202.75
1.3418	205.17
1.3135	205.8
1.2851	206.62
1.1568	207.44
1.5285	208.66
1.1001	209.28
1.0718	209.71
0.54348	210.13
0.51515	211.05
0.48682	212.67
0.55849	214.19
0.53015	215.22
1.0018	215.24
0.97349	215.26
1.2452	215.98
1.0168	216.01
0.98849	216.03
0.96016	216.05
0.93183	216.07
0.3035	215.39
0.27516	215.42
0.24683	213.54
0.2185	212.56
0.59017	203.98
0.56184	193.71
0.8335	176.43
0.80517	150.95
1.0768	120.77
1.0485	91.594
1.2202	61.316
3.8918	32.138
3.8635	4.5602
6.9352	-22.218
9.1068	-41.095
9.0785	-58.573
11.25	-71.451
12.922	-86.329
16.894	-100.31
21.265	-108.08
23.837	-122.06
24.909	-133.84
25.88	-139.92
27.152	-146.6
27.124	-152.27
27.495	-158.35
27.467	-161.83
27.839	-162.41
27.81	-163.19
27.782	-165.96
27.754	-169.14
27.725	-170.42
27.697	-171.6
27.669	-172.37
26.14	-172.75
24.812	-173.13
24.784	-173.51
24.055	-173.79
23.427	-174.16
22.999	-174.84
21.67	-174.82
19.842	-175.1
18.914	-175.17
18.085	-175.15
17.357	-175.33
16.929	-175.31
15.4	-175.29
13.972	-175.26
13.944	-175.24
13.115	-175.22
11.687	-175
11.659	-174.88
10.83	-174.75
10.802	-174.53
9.9736	-174.51
8.8452	-174.49
7.7169	-174.46
6.7886	-174.24
6.7602	-174.22
6.7319	-174.2
6.7036	-174.18
6.6752	-174.05
6.6469	-174.03
6.4186	-174.01
6.3902	-173.99
6.0619	-173.97
6.0336	-173.94
5.7052	-173.92
5.3769	-173.9
5.0486	-173.78
4.7202	-173.75
4.4919	-173.73
3.6636	-173.81
2.0352	-173.79
1.3069	-173.77
1.2786	-173.74
1.2503	-173.72
1.2219	-173.7
1.1936	-173.68
1.0653	-173.65
1.0369	-173.73
1.0086	-173.71
0.98026	-173.69
0.85193	-173.87
0.82359	-173.84
0.79526	-173.82
-0.033069	-173.8
-0.061402	-173.78
-0.58973	-174.66
-0.61807	-174.63
-0.6464	-174.61
-0.67473	-174.59
-1.0031	-174.57
-1.6314	-174.54
-1.6597	-173.62
-1.6881	-173.6
-1.7164	-173.38
-2.6447	-173.26
-2.6731	-173.33
-2.7014	-173.31
-3.4297	-173.29
-3.4581	-173.47
-3.4864	-173.45
-2.8147	-173.22
-2.243	-173.2
-2.2714	-173.18
-2.1997	-173.16
-2.228	-173.13
-2.2564	-173.11
-1.5847	-173.09
-1.613	-173.27
-1.9414	-174.05
-1.6697	-173.22
-1.998	-174
-2.0264	-174.08
-2.0547	-174.06
-2.083	-174.03
-1.8114	-174.01
-1.3397	-174.09
-1.368	-174.17
-1.3964	-174.15
-1.2247	-174.12
-0.45303	-174.1
-0.48136	-174.88
-0.50969	-175.76
-0.53802	-174.84
-0.56636	-175.71
-0.39469	-175.69
-0.42302	-175.57
-0.45135	-175.55
-0.37968	-174.22
-0.40802	-174.2
0.16365	-174.38
0.13532	-174.36
0.10699	-174.94
0.77865	-174.91
0.75032	-176.99
1.322	-176.97
1.2937	-176.95
1.2653	-179.13
2.437	-179.1
2.4087	-179.08
2.3803	-177.86
2.352	-177.84
2.3237	-177.81
3.7953	-179.89
3.967	-180.97
4.7387	-180.95
4.7103	-181.33
4.682	-181.7
5.2537	-181.68
5.2253	-181.86
5.497	-181.84
5.4687	-181.81
5.4403	-181.59
6.112	-181.27
6.0837	-181.25
5.8553	-181.23
6.327	-181.9
5.9987	-181.18
5.4704	-180.66
5.442	-180.64
5.4137	-180.62
5.8854	-180.59
5.357	-180.17
5.8287	-179.15
5.9004	-178.53
5.872	-178.4
6.0437	-178.28
6.3154	-178.26
6.587	-178.34
6.5587	-178.32
6.7304	-178.29
6.802	-178.27
6.9737	-178.25
6.9454	-178.23
6.917	-178.2
7.7887	-178.18
9.0604	-178.06
9.532	-178.04
9.8037	-177.72
9.7754	-177.69
10.847	-177.67
12.019	-176.35
11.99	-176.63
11.962	-176.61
11.934	-175.18
10.705	-174.56
12.077	-173.94
12.049	-173.92
12.32	-173.79
12.592	-173.17
12.564	-172.25
12.535	-172.23
12.207	-172.21
11.879	-173.08
11.05	-173.16
10.622	-174.14
10.594	-174.12
9.8654	-174.1
9.8371	-175.07
9.8087	-175.05
8.7804	-176.03
8.7521	-176.01
8.7237	-175.98
7.3954	-176.36
7.7671	-176.34
9.6387	-177.12
9.6104	-177.1
8.3821	-176.27
8.3537	-176.25
6.1254	-176.23
6.0971	-176.21
8.2687	-176.18
8.2404	-175.76
6.4121	-174.74
8.8837	-173.92
11.255	-173.9
11.227	-173.67
11.199	-173.65
11.47	-173.23
11.842	-172.01
12.314	-171.99
12.685	-171.96
12.657	-171.94
12.629	-171.92
12.8	-171.9
12.772	-171.07
12.744	-171.55
13.015	-171.53
13.487	-171.71
14.059	-172.29
14.03	-171.66
14.002	-171.64
14.274	-171.92
14.545	-171.9
14.617	-173.18
14.889	-171.85
15.06	-171.83
15.532	-171.51
15.704	-171.49
16.075	-171.46
16.047	-171.44
16.819	-171.42
17.59	-171.1
17.562	-171.08
17.934	-171.05
17.905	-171.33
17.877	-171.51
17.849	-171.49
17.82	-172.36
17.792	-171.24
17.764	-172.32
17.335	-172.3
17.307	-172.28
16.179	-172.25
16.15	-171.03
14.722	-171.61
14.694	-171.59
15.465	-171.57
15.837	-171.54
15.809	-171.52
16.98	-171.5
16.952	-171.48
16.924	-172.15
17.295	-172.13
16.767	-173.11
16.739	-173.09
16.71	-173.07
16.682	-172.34
16.654	-172.32
17.125	-172.3
17.097	-172.28
17.069	-173.26
17.04	-173.23
17.012	-172.91
16.984	-172.89
17.355	-172.87
17.327	-173.14
17.299	-173.12
17.57	-173.3
17.542	-173.58
18.214	-173.56
18.585	-173.23
18.657	-172.71
19.329	-172.69
19.6	-171.67
19.772	-170.64
19.744	-170.62
19.716	-170.1
19.687	-169.58
19.659	-169.26
19.631	-168.93
19.602	-168.91
19.574	-168.89
19.546	-168.87
19.517	-168.85
19.689	-168.82
19.661	-168.6
19.432	-168.58
19.204	-168.56
18.576	-168.53
18.547	-168.51
17.319	-168.49
16.691	-168.87
16.662	-168.85
16.634	-168.92
16.606	-169.5
16.577	-169.48
16.549	-169.86
16.921	-171.84
17.492	-171.81
17.464	-171.79
17.436	-173.87
17.407	-174.35
18.279	-174.62
19.351	-175.1
19.322	-175.58
19.294	-176.26
20.066	-177.04
20.037	-177.01
20.009	-176.99
19.981	-176.97
20.752	-176.15
20.924	-176.12
21.096	-175.4
21.067	-174.78
21.939	-174.76
22.711	-174.24
22.682	-173.41
22.654	-172.69
21.826	-173.37
21.797	-173.35
22.569	-172.63
22.541	-172.4
23.412	-172.08
24.184	-171.26
24.156	-170.54
24.327	-170.21
24.299	-169.89
24.571	-169.87
24.542	-170.15
24.214	-169.83
24.186	-169.8
24.057	-169.78
24.429	-169.36
24.401	-169.24
23.972	-169.22
23.944	-168.89
23.516	-168.57
23.487	-168.05
23.459	-168.03
23.431	-167.7
23.402	-167.68
23.774	-167.86
23.746	-167.94
23.417	-167.92
23.389	-168.09
24.061	-168.17
24.032	-168.35
24.004	-168.33
25.176	-168.3
25.347	-168.58
25.619	-168.26
26.091	-168.24
26.062	-168.32
26.834	-168.29
27.706	-168.37
28.377	-168.35
28.349	-168.33
27.621	-168.41
27.592	-168.28
27.164	-168.26
27.136	-168.24
27.107	-168.22
26.079	-168.49
27.051	-168.17
27.622	-168.15
28.094	-168.43
28.066	-168.41
27.637	-168.68
27.609	-168.66
27.481	-168.84
27.452	-169.52
27.424	-169.49
27.396	-169.47
27.367	-169.45
27.339	-170.23
27.311	-170.91
27.582	-170.88
27.754	-170.16
27.826	-170.14
28.197	-170.12
28.169	-170.1
28.441	-169.27
29.912	-169.25
31.984	-169.23
33.756	-168.61
33.727	-168.58
34.999	-168.56
35.571	-168.54
36.142	-168.92
36.114	-168.9
36.286	-168.47
36.257	-168.45
36.029	-170.33
36.001	-170.31
35.972	-168.39
35.944	-168.06
35.916	-167.54
35.787	-167.52
35.959	-167.5
35.931	-168.27
35.702	-168.35
35.574	-168.33
35.546	-168.31
34.317	-168.29
32.989	-169.06
32.961	-169.04
32.932	-169.02
31.404	-169
31.376	-168.57
32.847	-168.55
31.319	-168.73
31.291	-168.31
31.262	-168.29
31.234	-168.66
32.706	-168.64
32.977	-168.62
32.949	-168.6
33.421	-168.98
33.392	-168.95
34.364	-168.93
35.536	-168.91
36.607	-168.89
37.379	-169.56
38.151	-169.54
38.822	-169.52
38.794	-169.5
38.066	-169.58
38.037	-169.55
38.009	-170.63
38.081	-170.61
38.552	-170.79
38.924	-170.77
39.196	-170.74
39.667	-170.72
40.039	-171.5
40.211	-172.98
40.182	-172.95
39.454	-173.73
39.426	-173.71
40.097	-173.69
40.069	-173.67
40.041	-173.84
40.012	-173.82
39.984	-173.8
40.656	-173.78
40.627	-173.55
41.099	-173.53
41.071	-173.51
41.042	-173.09
41.414	-173.07
42.086	-173.04
42.057	-173.52
42.029	-173.5
41.501	-174.08
41.472	-172.96
41.144	-172.93
40.816	-174.01
41.087	-173.99
41.359	-175.67
41.631	-176.74
41.002	-176.72
41.574	-176.7
41.546	-176.88
41.517	-177.26
41.789	-177.23
41.761	-177.31
40.832	-177.39
40.804	-177.27
41.676	-177.35
41.647	-177.32
40.719	-177.3
40.691	-177.18
41.162	-176.76
41.734	-177.13
41.706	-177.21
42.477	-177.19
42.949	-177.27
42.921	-177.25
42.892	-177.22
42.864	-177.2
43.236	-177.58
43.207	-177.56
44.779	-177.13
46.051	-177.11
46.222	-177.49
46.594	-178.37
47.566	-179.05
48.237	-179.02
48.209	-179.1
48.581	-179.08
48.852	-178.96
49.024	-179.04
49.396	-179.21
49.367	-179.19
50.039	-179.17
50.411	-179.15
49.982	-178.82
49.954	-178.9
49.926	-179.28
49.197	-179.86
49.169	-179.34
49.141	-179.31
49.112	-179.79
49.084	-179.77
49.456	-180.05
49.527	-180.03
48.999	-180
48.771	-180.28
48.742	-180.26
49.014	-180.24
48.986	-180.21
48.457	-180.19
48.429	-180.17
48.901	-179.35
48.872	-180.03
48.844	-180.1
49.116	-180.38
49.087	-180.66
49.059	-180.64
49.131	-180.61
49.102	-180.59
49.274	-180.47
50.046	-180.05
50.817	-179.63
51.489	-179.6
52.161	-179.58
52.132	-179.56
52.704	-178.94
53.676	-177.92
53.647	-177.09
54.119	-177.07
54.091	-176.55
54.062	-176.53
54.334	-176.5
54.306	-175.38
54.277	-173.46
55.149	-172.64
56.521	-171.52
57.692	-169.09
57.664	-166.67
58.836	-165.35
58.807	-164.63
58.779	-164.6
59.751	-163.98
59.722	-163.96
59.694	-163.64
59.666	-163.62
58.737	-163.59
60.209	-163.57
60.881	-163.55
60.652	-164.13
60.624	-165.01
59.896	-165.18
58.567	-165.46
57.539	-165.44
57.311	-165.82
57.282	-167.29
57.054	-168.87
56.726	-170.45
56.697	-172.43
56.669	-172.81
56.641	-174.28
56.613	-175.66
55.784	-175.64
55.156	-175.72
55.128	-176
55.699	-175.97
55.071	-175.95
55.043	-175.93
55.014	-175.91
54.986	-175.98
54.958	-176.36
55.229	-176.34
55.201	-176.32
55.173	-176.3
55.144	-176.27
55.516	-175.45
55.688	-175.43
55.559	-175.41
55.631	-176.28
55.603	-176.96
56.074	-176.24
56.046	-175.32
56.018	-175.9
56.289	-175.87
56.461	-175.85
56.933	-175.83
56.904	-176.31
56.876	-176.49
57.548	-176.66
57.519	-176.44
58.191	-176.22
58.163	-176.2
57.334	-176.37
58.106	-176.15
58.178	-176.33
58.149	-176.31
58.121	-176.29
58.793	-176.06
59.364	-175.84
59.336	-175.82
59.308	-175.8
59.279	-175.78
59.751	-175.65
60.123	-174.63
60.294	-174.61
60.266	-175.19
60.238	-175.16
60.209	-174.24
60.781	-174.22
61.453	-174.2
61.524	-175.08
61.496	-174.25
61.468	-174.23
61.439	-175.01
61.711	-174.29
61.683	-174.26
61.954	-174.94
62.326	-175.22
62.598	-175.2
63.169	-175.18
63.641	-176.05
63.913	-176.03
64.584	-176.41
64.556	-176.39
65.128	-175.97
65.099	-176.34
65.571	-176.32
66.243	-177
66.814	-176.98
68.186	-176.95
69.658	-176.93
70.129	-177.81
70.601	-177.79
71.373	-178.27
71.344	-178.24
70.516	-178.32
70.488	-179
71.059	-178.98
71.731	-179.76
71.703	-179.73
70.974	-179.71
71.946	-180.09
71.918	-180.47
71.889	-180.84
71.861	-181.12
71.833	-181.4
71.804	-181.38
70.976	-181.56
70.348	-181.73
70.219	-181.81
69.591	-182.69
69.563	-183.07
69.234	-184.04
69.206	-184.02
69.478	-183
70.049	-183.98
70.721	-183.96
69.993	-184.33
69.964	-184.31
71.236	-184.29
71.208	-184.27
71.179	-184.25
70.851	-183.22
70.823	-182
72.994	-181.48
73.966	-181.46
73.938	-181.43
74.209	-181.41
74.481	-181.39
74.453	-181.07
74.724	-181.05
75.096	-180.82
75.068	-180.8
74.939	-180.98
76.011	-180.76
75.983	-180.74
75.954	-180.91
75.926	-180.89
75.898	-180.67
76.469	-180.65
76.441	-180.62
76.413	-181.1
76.584	-181.68
76.356	-181.86
76.328	-181.84
76.299	-181.81
76.271	-182.09
76.643	-181.77
76.914	-181.75
76.886	-181.72
76.858	-181.7
77.029	-181.98
77.201	-181.96
77.373	-181.94
77.344	-182.21
77.316	-182.39
77.488	-183.37
77.759	-184.25
77.731	-184.93
77.803	-186.3
77.774	-187.48
77.746	-188.56
78.018	-188.74
78.389	-189.21
78.661	-189.39
79.533	-189.57
79.004	-189.95
78.976	-190.03
78.948	-190.6
78.819	-190.58
78.791	-191.36
78.363	-191.34
78.334	-191.32
77.706	-191.79
77.278	-191.77
77.249	-191.95
77.021	-193.13
76.993	-194.4
77.164	-194.98
77.136	-195.36
77.908	-195.94
78.479	-195.92
78.451	-196.39
77.923	-196.37
77.894	-196.45
77.266	-196.43
76.938	-196.9
76.909	-196.88
76.881	-196.86
76.953	-197.34
77.924	-197.42
78.596	-197.69
78.668	-197.67
78.839	-197.65
79.611	-197.63
79.583	-197.31
79.554	-197.18
79.526	-196.56
79.398	-195.54
79.369	-194.92
79.041	-194.69
79.013	-194.27
78.984	-193.95
78.956	-194.13
79.728	-194.11
80.199	-194.08
80.571	-194.06
80.543	-193.14
81.114	-192.92
81.586	-192.89
81.558	-192.87
82.029	-192.85
83.101	-192.43
84.373	-192.21
84.544	-192.38
84.716	-192.36
84.688	-192.34
84.759	-192.32
84.931	-192.7
84.903	-193.27
85.274	-193.55
85.246	-193.63
85.218	-194.01
85.789	-193.98
87.061	-193.96
88.133	-195.04
88.104	-195.02
88.076	-195.8
88.548	-195.77
88.719	-195.75
89.191	-195.73
89.163	-195.71
89.534	-195.99
89.606	-195.96
89.578	-196.54
90.649	-196.52
91.221	-196.7
91.693	-196.67
92.364	-196.65
92.336	-196.33
92.308	-196.61
92.979	-196.29
92.951	-195.96
93.123	-195.54
93.094	-195.42
93.066	-194.8
93.238	-193.97
93.709	-193.95
94.381	-194.73
94.353	-195.41
94.324	-195.39
94.496	-194.46
95.068	-193.74
95.739	-193.52
96.611	-192.9
97.283	-192.18
97.554	-191.85
97.826	-191.53
97.998	-191.51
97.969	-191.29
98.041	-190.96
98.013	-189.34
98.184	-189.32
98.856	-190
99.728	-189.98
100.3	-189.95
100.77	-188.53
100.74	-188.51
101.21	-188.29
101.79	-188.07
102.16	-188.54
102.63	-188.92
103	-188.9
102.77	-189.08
102.74	-189.05
102.72	-189.03
102.49	-189.71
102.46	-190.49
102.23	-190.47
102.4	-190.04
102.57	-190.02
102.55	-190
102.52	-189.98
102.29	-190.35
102.26	-189.93
102.23	-189.91
102.2	-189.89
102.18	-190.17
101.85	-190.54
101.82	-190.82
101.79	-190.8
101.76	-190.78
101.43	-190.76
100.91	-190.73
100.88	-190.41
100.85	-190.39
100.92	-190.37
100.89	-190.34
101.46	-190.62
101.44	-190.6
100.81	-190.78
100.78	-190.76
100.65	-190.73
101.32	-190.81
101.39	-190.79
101.37	-190.87
101.54	-190.85
101.81	-190.72
102.78	-190.7
102.75	-190.68
102.72	-190.16
102.7	-190.13
103.57	-190.11
104.04	-189.69
104.01	-189.67
104.68	-189.65
104.65	-189.62
105.13	-189.6
105.1	-189.58
105.07	-189.56
105.04	-189.53
105.01	-189.51
105.28	-189.29
105.86	-189.27
106.33	-189.45
106.3	-189.42
106.27	-189.5
106.44	-189.48
106.71	-189.36
107.19	-189.34
107.16	-190.01
107.13	-189.99
108.3	-189.97
108.57	-189.95
107.74	-189.92
109.02	-189.2
108.39	-188.28
108.56	-188.06
108.53	-188.04
108.5	-188.01
108.47	-187.99
108.45	-187.97
108.42	-187.95
108.39	-187.93
108.16	-187.1
108.13	-186.98
