# Supplementary material for: Electrooculography-based continuous eye-writing recognition system for efficient assistive communication systems
Source: PLoS One. 2018 Feb 9;13(2):e0192684. doi: 10.1371/journal.pone.0192684 (PMC5806888; doi:10.1371/journal.pone.0192684)
Supplement: S1 Database — All the original isolated EOG data used in the experiments are contained in this database. (ZIP) [file pone.0192684.s001.zip › isolated/001/isolated_strokes/EOG_001_02_002.csv]

-2.4946	-5.0948
-2.4378	-4.4173
-2.6811	-4.4397
-2.3244	-4.1621
-1.8677	-4.1845
-1.2109	-4.207
-0.55419	-4.7294
-0.49746	-4.7518
0.35927	-4.7743
0.416	-4.2967
-0.62727	-3.8191
-0.57054	-3.4415
-1.5138	-2.964
-1.4571	-2.9864
-1.4003	-3.0088
-1.9436	-3.0313
-1.8869	-3.4537
-2.1302	-3.4761
-2.0734	-4.4985
-2.0167	-4.521
-1.96	-5.4434
-1.9032	-5.4658
-1.6465	-4.6883
-1.5898	-4.7107
-1.733	-3.5331
-1.6763	-2.7555
-1.7196	-1.978
-1.6628	-2.0004
-1.6061	-2.0228
-1.4494	-2.0453
-1.5927	-2.4677
-1.4359	-3.2901
-1.3792	-4.1126
-1.3225	-4.135
-1.3657	-3.9574
-1.509	-3.9798
-1.2523	-3.2023
-1.0955	-2.6247
-0.83881	-2.5471
-0.78208	-2.5696
-0.92535	-2.192
-0.66862	-1.1144
-0.81188	-0.13684
-0.75515	0.64073
-0.69842	0.61831
-0.64169	0.59588
-0.38496	0.57345
-0.52823	1.151
-0.4715	1.1286
-0.51477	1.1062
-0.35804	1.0837
0.098692	1.0613
0.15542	1.3389
0.21215	1.6164
0.26888	1.594
0.32561	1.9716
-0.017655	2.1492
-0.060924	2.1267
-0.60419	2.2043
-0.54746	2.1819
-0.49073	2.1594
-0.934	2.137
-0.87727	2.1146
-1.1205	1.7922
-0.76381	1.2697
-0.70708	1.2473
-0.65035	1.2249
-0.59362	0.60245
-0.53689	0.58002
-0.48016	1.1576
-0.42342	1.3352
-0.36669	1.3127
-0.30996	1.2903
-0.25323	0.86788
-0.1965	0.84545
0.56023	0.82302
1.317	0.80059
1.6737	0.77816
1.8304	0.75573
2.0872	0.7333
2.3439	1.1109
2.8006	1.3884
2.8573	1.666
3.6141	1.9436
3.6708	2.2212
4.5275	2.1987
3.7843	2.1763
4.641	2.4539
4.6977	2.5314
4.7545	2.509
4.0112	2.4866
4.0679	2.4642
4.1247	2.4417
4.1814	3.0193
3.6381	2.9969
3.6948	2.9744
3.4516	2.952
3.5083	2.3296
3.865	2.9072
3.9218	2.8847
4.6785	2.8623
4.7352	2.8399
5.892	2.8174
5.6487	2.795
5.7054	2.7726
5.3622	3.5502
5.4189	3.5277
5.4756	2.6053
5.5323	2.9829
4.6891	2.9604
4.7458	2.938
4.8025	2.9156
4.8593	2.8932
4.916	2.3707
4.1727	3.1483
4.2295	3.1259
5.9862	2.5034
6.0429	3.081
4.3997	3.0586
3.0564	2.8362
2.7131	2.4137
2.4698	2.3913
2.5266	2.3689
2.4833	2.0464
1.34	1.924
1.3968	1.9016
0.3535	2.0792
0.41023	2.2567
0.46696	2.5343
0.52369	3.0119
0.58042	2.9894
-0.26285	3.267
-1.0061	3.2446
-1.2494	3.2222
-1.1927	2.8997
-1.1359	2.6773
-1.3792	2.8549
-1.3225	2.6324
-1.5657	2.41
-1.509	1.9876
-1.4523	1.9652
-1.3955	1.9427
-2.5388	1.9203
-2.4821	2.2979
-1.2254	2.7754
-1.1686	2.753
-2.3119	2.7306
-3.1552	2.6082
-3.0984	2.5857
-3.0417	2.5633
-2.985	2.3409
-2.9282	2.3184
-2.8715	2.796
-2.8148	2.7736
-3.158	2.9512
-3.1013	3.0287
-3.0446	3.3063
-2.9879	3.2839
-2.7311	3.2614
-2.7744	3.239
-2.7177	3.2166
-2.9609	3.0942
-2.9042	3.0717
-2.5475	2.7493
-2.7907	2.5269
-2.734	2.4044
-2.6773	2.382
-2.6205	1.9596
-2.5638	1.6372
-2.5071	1.5147
-2.4504	1.3923
-2.3936	1.2699
-2.5369	1.2474
-2.2802	1.225
-2.2234	1.2026
-2.1667	0.48015
-2.11	-0.14228
-2.2532	-0.2647
-2.1965	-0.58713
-2.5398	-0.60956
-2.483	-0.63199
-2.4263	-0.65442
-2.3696	-0.57685
-2.3129	-0.79928
-2.6561	-0.8217
-2.5994	-0.64413
-2.1427	-0.66656
-2.0859	-0.88899
-2.0292	-1.1114
-1.9725	-1.1338
-1.9157	-0.95628
-1.259	-0.67871
-0.002276	-0.70113
0.054455	-0.52356
0.11119	-0.54599
-0.83208	-0.56842
-0.77535	-0.79085
-0.71862	-0.61328
-0.66189	-0.63571
-0.60516	-0.85813
-0.54843	-1.2806
0.5083	-1.303
0.56503	-1.1254
-0.37824	-0.74785
-0.32151	-0.67028
-1.3648	-0.69271
-1.708	-0.71513
-1.6513	-0.63756
-1.6946	-0.65999
-1.9379	-0.78242
-2.3811	-1.2048
-2.3244	-1.8273
-2.8677	-2.0497
-2.8109	-2.3721
-2.1542	-2.7946
-2.0975	-2.817
-1.7407	-2.8394
-1.384	-2.8618
-1.3273	-2.3843
-0.97055	-2.8067
-1.2138	-1.8291
-1.1571	-2.8516
-1.1004	-2.874
-1.0436	-3.2964
-0.98689	-3.7189
-1.0302	-3.9413
-0.37343	-3.9637
-0.3167	-4.1861
0.64003	-5.2086
0.99676	-5.231
1.0535	-5.2534
1.6102	-4.2759
1.667	-4.0983
2.4237	-3.4207
2.4804	-3.4431
2.0371	-2.9656
2.0939	-2.988
2.6506	-3.0104
2.7073	-3.0329
2.7641	-2.9553
3.1208	-2.9777
3.0775	-2.5001
3.1343	-1.8226
3.091	-1.545
3.1477	-1.3674
3.2045	-1.1899
2.6612	-1.2123
2.7179	-1.2347
2.7746	-1.2571
2.3314	-1.2796
2.3881	-1.302
1.4448	-1.3244
1.5016	-1.5469
-0.2417	-1.4693
-0.38497	-1.4917
-1.9282	-1.6141
-1.8715	-1.6366
-1.8148	-1.859
-2.858	-1.8814
-2.8013	-2.1039
-2.7446	-2.1263
-2.6879	-2.1487
-2.1311	-2.1711
-2.2744	-2.1936
-2.2177	-2.216
-1.3609	-2.2384
-1.2042	-1.9609
-0.64747	-1.9833
-0.59074	-2.0057
-1.034	-1.9281
-0.97728	-1.9506
-1.5205	-1.973
-0.86382	-1.9954
-0.80709	-2.1179
-1.3504	-2.1403
-1.2936	-2.1627
-1.5369	-2.4851
-1.5802	-2.5076
-1.5234	-2.53
-1.4667	-2.5524
-1.41	-3.7749
-1.3532	-3.8973
-1.2965	-4.7197
-0.93978	-4.7421
-0.88305	-5.2646
-0.82632	-6.087
-0.46959	-6.9094
-0.41286	-6.9319
0.84387	-6.9543
1.6006	-7.3767
1.9573	-7.9991
2.0141	-7.4216
2.0708	-7.344
2.1275	-7.3664
2.1843	-7.1889
2.441	-7.2113
2.4977	-7.0337
2.6545	-6.4561
2.7112	-5.4786
2.7679	-5.501
2.9246	-4.8234
2.9814	-6.5459
3.0381	-6.0683
3.0948	-6.7907
3.1516	-6.8131
3.2083	-6.1356
3.965	-4.958
4.0218	-5.2804
5.6785	-5.4029
4.1352	-5.3253
5.2919	-5.3477
5.3487	-4.7701
5.4054	-4.6926
5.4621	-4.715
5.5189	-4.6374
5.8756	-4.6599
5.9323	-4.7823
5.9891	-4.9047
6.0458	-5.0271
6.1025	-5.0496
6.1593	-5.072
5.316	-4.9944
5.3727	-4.9169
5.4294	-4.8393
5.4862	-4.8617
5.5429	-4.9841
5.5996	-5.1066
5.6564	-5.229
5.7131	-5.5514
6.6698	-5.5739
8.2266	-5.5963
11.083	-6.3187
19.64	-8.1411
27.497	-18.264
43.153	-30.186
74.31	-39.608
107.77	-49.131
135.02	-52.753
146.58	-52.776
146.64	-52.798
147.89	-52.821
147.95	-52.843
148.01	-52.865
148.76	-52.888
148.82	-52.91
148.88	-53.233
148.93	-53.255
148.99	-52.978
148.55	-53
148.6	-52.422
145.26	-51.945
138.52	-51.967
134.17	-51.59
131.13	-51.112
127.49	-51.035
126.44	-50.757
125.9	-50.779
125.36	-50.802
124.72	-50.824
123.07	-50.847
119.63	-51.169
116.89	-51.392
116.24	-51.414
115	-51.936
113.36	-52.059
112.81	-52.081
112.87	-52.604
112.93	-52.626
112.98	-52.649
113.04	-52.671
112.6	-52.693
112.65	-52.716
112.71	-52.738
112.77	-53.061
113.32	-53.383
113.38	-53.606
113.44	-53.628
113.69	-53.65
113.75	-53.673
114.41	-53.495
115.36	-53.218
115.42	-53.24
117.38	-53.563
119.73	-54.085
121.19	-54.107
121.95	-54.13
123.1	-54.452
128.26	-54.475
128.32	-54.497
128.37	-54.82
128.43	-54.542
128.49	-54.564
128.54	-55.187
128.6	-55.209
128.66	-54.332
128.71	-53.254
128.77	-53.277
128.03	-53.299
114.08	-51.821
93.841	-51.844
76.798	-51.866
56.454	-50.889
36.311	-49.411
23.368	-48.634
6.6246	-47.756
-10.419	-44.478
-21.662	-38.101
-33.505	-32.323
-45.748	-30.246
-55.092	-29.868
-61.235	-26.791
-62.578	-24.113
-64.222	-23.935
-67.665	-23.358
-70.008	-22.58
-70.751	-21.003
-71.295	-19.525
-72.138	-17.648
-73.181	-16.27
-73.824	-15.792
-74.768	-15.515
-75.311	-14.737
-75.254	-14.06
-75.997	-13.682
-76.941	-13.405
-77.184	-12.927
-77.227	-12.649
-77.171	-12.372
-77.614	-11.994
-77.957	-11.417
-78.3	-10.539
-79.144	-9.1616
-79.087	-8.584
-79.73	-8.2064
-80.773	-8.0289
-80.717	-7.6513
-80.66	-7.6737
-80.603	-7.6962
-79.447	-7.7186
-79.39	-7.741
-78.333	-7.7634
-76.976	-7.7859
-76.92	-8.2083
-76.263	-8.3307
-75.806	-8.4532
-73.949	-8.8756
-62.593	-12.298
-51.836	-15.62
-51.279	-15.643
-50.022	-16.865
-48.966	-16.888
-48.909	-16.91
-48.852	-16.933
-48.796	-17.955
-48.739	-17.977
-48.682	-18
-48.625	-18.022
-48.169	-16.845
-48.012	-15.867
-48.055	-15.59
-48.898	-15.612
-49.842	-15.134
-50.485	-14.657
-51.728	-14.179
-52.772	-14.002
-54.215	-14.024
-55.858	-13.847
-56.301	-13.769
-56.945	-13.791
-57.788	-13.814
-58.131	-13.836
-58.774	-13.859
-60.418	-13.581
-61.361	-13.204
-62.404	-13.226
-62.647	-13.148
-63.491	-13.171
-64.234	-13.193
-64.177	-13.216
-65.121	-12.838
-65.064	-12.261
-65.007	-12.283
-65.85	-12.305
-64.994	-12.928
-65.737	-12.75
-66.08	-12.373
-66.023	-11.995
-66.367	-12.418
-65.91	-12.04
-67.053	-11.562
-67.597	-11.785
-67.84	-11.207
-67.983	-11.83
-67.926	-11.852
-68.17	-11.175
-68.613	-10.797
-68.656	-10.419
-68.999	-10.142
-68.943	-10.464
-68.886	-10.187
-68.829	-10.509
-68.172	-10.232
-68.116	-9.954
-68.059	-9.9764
-67.002	-9.5989
-66.946	-9.6213
-65.089	-9.6437
-64.332	-9.2662
-64.275	-9.4886
-64.219	-10.011
-63.662	-9.0334
-63.405	-10.056
-62.748	-9.0783
-62.692	-10.101
-62.635	-10.123
-61.478	-9.6456
-61.422	-10.068
-61.365	-10.09
-61.308	-9.7129
-61.251	-9.7353
-61.795	-8.5577
-60.538	-8.8802
-60.481	-8.9026
-60.424	-8.125
-60.368	-7.6474
-61.711	-7.2699
-61.654	-7.0923
-61.597	-7.1147
-62.041	-6.9372
-61.984	-6.4596
-63.027	-6.082
-63.271	-5.8044
-63.314	-5.3269
-63.257	-5.2493
-63.6	-5.2717
-64.244	-4.9942
-64.187	-5.0166
-64.13	-4.839
-64.673	-4.7614
-64.217	-4.7839
-64.56	-4.4063
-64.503	-4.4287
-64.447	-4.4512
-65.09	-4.3736
-65.033	-4.296
-64.276	-4.6184
-64.22	-4.6409
-64.163	-4.7633
-64.106	-4.9857
-64.049	-5.4082
-63.993	-5.7306
-64.136	-5.853
-64.079	-6.1754
-64.822	-6.4979
-63.966	-6.6203
-64.809	-6.8427
-65.052	-6.8652
-64.996	-6.8876
-64.939	-7.11
-64.882	-7.1324
-64.725	-7.1549
-64.669	-7.5773
-64.612	-7.9997
-64.555	-8.0222
-64.498	-8.1446
-64.542	-8.267
-64.485	-8.2894
-64.328	-8.3119
-64.272	-8.3343
-64.215	-8.2567
-64.158	-8.0792
-64.101	-8.1016
-63.945	-8.324
-63.888	-8.3464
-63.831	-8.3689
-63.774	-8.1913
-63.718	-8.0137
-62.961	-8.2362
-62.904	-8.2586
-63.547	-8.281
-63.491	-8.3034
-63.834	-8.1259
-63.777	-7.7483
-63.921	-7.1707
-63.864	-7.1932
-63.807	-6.6156
-64.55	-6.638
-64.494	-6.6604
-64.437	-6.9829
-64.38	-7.0053
-64.423	-7.0277
-64.367	-6.8502
-64.31	-6.8726
-64.153	-6.895
-64.097	-6.9174
-63.94	-6.9399
-63.883	-6.9623
-63.826	-6.9847
-63.77	-6.7072
-63.413	-6.4296
-62.656	-6.652
-62.599	-7.0745
-61.743	-7.2969
-61.686	-7.3193
-62.229	-7.3417
-61.572	-7.6642
-61.516	-7.6866
-61.459	-8.209
-61.402	-8.2315
-61.946	-8.3539
-61.289	-8.5763
-61.732	-8.7987
-61.675	-8.8212
-61.619	-8.6436
-62.362	-8.666
-62.605	-8.6885
-62.548	-8.5109
-62.492	-8.5333
-62.135	-8.6557
-61.878	-8.7782
-61.822	-9.0006
-61.165	-9.023
-61.108	-9.0455
-61.051	-9.0679
-60.995	-9.0903
-60.938	-9.1127
-60.881	-8.9352
-60.824	-8.9576
-60.268	-9.18
-60.211	-9.3025
-60.154	-9.3249
-59.097	-9.1473
-59.041	-8.8697
-57.284	-9.2922
-56.327	-8.9146
-56.071	-8.937
-56.014	-8.9595
-55.957	-8.9819
-55.9	-9.0043
-56.044	-8.8267
-55.987	-8.1492
-55.93	-7.6716
-55.873	-7.694
-55.617	-7.4165
-55.56	-7.4389
-55.503	-7.4613
-54.647	-6.9837
-53.79	-6.9062
-53.333	-6.8286
-53.276	-6.851
-53.32	-6.6735
-53.263	-6.8959
-53.206	-6.6183
-53.149	-6.3407
-53.093	-6.3632
-53.036	-6.7856
-52.979	-6.908
-53.222	-7.1305
-52.866	-7.1529
-52.809	-7.1753
-52.752	-7.2977
-52.696	-7.5202
-52.639	-7.5426
-52.582	-7.765
-52.525	-7.9875
-52.469	-8.7099
-52.412	-9.6323
-52.255	-9.6547
-52.198	-10.077
-51.542	-10.1
-50.585	-10.522
-49.728	-11.144
-48.272	-11.167
-48.215	-11.789
-48.158	-11.812
-48.101	-11.834
-47.145	-11.857
-47.088	-12.579
-47.031	-11.901
-46.974	-11.924
-46.918	-11.346
-46.361	-11.369
-45.904	-11.391
-45.847	-11.014
-45.791	-10.736
-46.134	-10.558
-46.577	-10.581
-46.521	-10.803
-46.664	-10.626
-46.707	-10.648
-46.65	-10.671
-46.594	-10.693
-47.437	-10.915
-48.18	-10.938
-48.123	-11.26
-48.067	-11.283
-48.01	-11.305
-47.653	-11.328
-47.597	-11.65
-46.74	-11.672
-46.083	-11.695
-46.026	-12.017
-46.57	-12.14
-46.513	-12.262
-45.856	-12.385
-45.399	-12.607
-45.043	-12.729
-44.986	-12.952
-44.629	-13.474
-44.172	-14.297
-44.116	-14.919
-44.259	-15.242
-44.202	-16.064
-44.146	-15.786
-43.789	-15.309
-43.232	-15.831
-43.175	-16.654
-42.519	-17.176
-43.062	-17.599
-43.005	-18.121
-43.148	-18.643
-43.092	-18.666
-42.235	-18.688
-42.078	-18.711
-42.022	-19.033
-42.365	-18.756
-42.508	-18.178
-42.251	-18.3
-42.195	-18.323
-42.138	-18.345
-42.081	-17.968
-41.724	-17.99
-41.268	-17.813
-41.211	-17.835
-41.154	-17.857
-41.097	-17.88
-41.441	-17.902
-41.384	-17.425
-41.327	-16.747
-41.271	-16.07
-41.214	-15.492
-41.657	-15.114
-42.1	-15.137
-42.444	-14.959
-42.387	-14.982
-42.33	-15.004
-42.373	-15.027
-42.317	-15.049
-42.26	-15.271
-42.203	-15.294
-42.147	-15.116
-42.09	-14.839
-42.033	-14.161
-41.976	-13.984
-41.92	-13.106
-40.763	-13.128
-39.506	-14.051
-39.449	-14.773
-38.693	-14.796
-38.636	-15.118
-37.779	-15.741
-36.222	-16.863
-34.666	-17.585
-34.609	-18.208
-34.552	-18.23
-33.396	-18.253
-32.339	-19.475
-31.982	-20.798
-31.925	-20.82
-31.869	-21.342
-31.412	-21.365
-31.355	-21.387
-31.298	-21.71
-31.242	-21.732
-31.185	-21.755
-31.128	-21.777
-31.072	-21.999
-31.215	-22.022
-31.758	-22.044
-32.501	-22.167
-32.445	-22.189
-33.488	-22.112
-34.631	-22.134
-33.374	-22.156
-32.218	-22.179
-33.061	-22.201
-33.804	-22.224
-34.347	-22.246
-33.691	-22.269
-33.634	-22.291
-33.577	-22.313
-33.521	-22.436
-33.464	-22.458
-32.707	-22.681
-33.75	-22.803
-33.694	-23.126
-33.637	-23.448
-34.48	-24.17
-33.523	-24.593
-33.467	-24.815
-33.41	-24.838
-32.253	-25.06
-31.497	-25.283
-31.44	-25.605
-31.883	-26.227
-31.326	-26.95
-30.87	-27.272
-30.713	-27.595
-30.556	-27.817
-30.499	-27.84
-30.443	-28.062
-30.386	-28.084
-30.329	-28.207
-30.372	-28.329
-30.316	-28.752
-30.859	-28.774
-30.802	-28.797
-30.746	-28.819
-30.689	-29.541
-30.032	-29.564
-29.975	-29.886
-29.919	-29.909
-29.862	-29.931
-29.805	-29.654
-29.648	-29.676
-29.392	-29.698
-28.335	-29.721
-26.178	-29.343
-26.122	-29.166
-25.465	-29.188
-24.508	-29.211
-24.351	-29.033
-24.295	-29.055
-24.238	-28.778
-24.181	-28.6
-24.124	-28.623
-23.868	-28.945
-23.811	-28.968
-23.954	-28.99
-23.897	-28.712
-23.841	-28.535
-23.784	-28.557
-24.327	-28.58
-24.271	-28.602
-24.214	-28.625
-24.857	-28.247
-24.8	-27.269
-24.944	-27.292
-24.887	-26.414
-24.63	-26.237
-24.573	-25.859
-24.517	-25.382
-23.86	-25.404
-23.203	-25.426
-22.447	-25.149
-22.39	-24.871
-22.033	-23.794
-21.976	-22.816
-21.72	-22.739
-21.263	-22.561
-21.206	-22.283
-21.149	-22.306
-21.093	-22.328
-20.736	-21.251
-20.679	-21.273
-20.622	-20.796
-20.866	-20.318
-20.809	-20.04
-20.752	-20.363
-20.696	-20.385
-20.839	-20.408
-21.782	-20.43
-21.925	-20.453
-22.769	-20.475
-22.712	-20.497
-22.655	-21.02
-22.898	-21.542
-23.042	-23.465
-23.285	-25.387
-23.228	-25.71
-23.472	-26.332
-23.415	-27.354
-23.058	-28.777
-23.001	-28.799
-22.945	-29.422
-22.888	-29.444
-22.831	-30.067
-22.374	-30.389
-22.718	-30.411
-22.661	-30.634
-22.604	-30.956
-22.547	-31.679
-22.091	-31.701
-21.834	-31.724
-21.977	-32.546
-21.721	-32.768
-21.664	-32.591
-21.607	-32.813
-21.55	-32.636
-21.494	-32.658
-21.437	-32.881
-21.78	-32.903
-21.723	-33.025
-22.067	-33.148
-22.01	-33.27
-21.953	-33.293
-21.597	-33.515
-21.54	-33.538
-21.483	-33.56
-21.726	-33.382
-21.67	-33.405
-21.313	-33.327
-21.556	-33.35
-21.599	-33.372
-21.543	-33.395
-21.486	-33.017
-21.429	-33.539
-22.373	-32.962
-22.316	-32.984
-21.659	-32.207
-21.602	-31.329
-22.546	-31.352
-22.489	-31.374
-22.432	-30.796
-22.375	-29.719
-22.319	-29.741
-22.262	-29.764
-22.205	-29.786
-21.148	-28.509
-20.992	-28.531
-20.235	-29.353
-20.878	-30.476
-20.122	-30.598
-18.665	-30.621
-18.608	-30.643
-18.551	-30.666
-18.495	-30.588
-18.438	-30.61
-18.381	-30.633
-18.324	-29.855
-17.868	-29.978
-17.811	-29.4
-19.154	-29.323
-19.098	-29.445
-18.941	-29.467
-18.884	-29.39
-18.827	-29.212
-18.771	-28.835
-18.714	-29.257
-18.757	-29.28
-18.7	-28.902
-18.544	-28.724
-18.487	-28.147
-18.43	-28.169
-18.373	-28.192
-18.317	-27.714
-18.26	-27.737
-18.203	-27.359
-17.047	-27.081
-16.99	-27.004
-16.933	-27.026
-16.876	-27.049
-16.82	-27.071
-15.363	-27.094
-15.306	-27.116
-15.249	-26.938
-14.893	-26.961
-14.836	-27.183
-14.779	-27.206
-14.723	-27.228
-14.666	-27.551
-14.609	-27.573
-15.252	-27.595
-15.196	-27.318
-14.239	-27.14
-14.182	-26.763
-13.725	-26.785
-13.669	-26.808
-13.812	-26.83
-13.755	-26.152
-14.098	-25.775
-13.642	-26.197
-13.585	-26.22
-13.928	-26.242
-13.872	-26.465
-14.115	-26.787
-14.058	-26.509
-14.001	-26.532
-15.045	-26.154
-15.488	-26.577
-15.531	-26.599
-15.474	-26.622
-15.718	-26.244
-15.661	-26.866
-15.604	-26.889
-16.148	-26.911
-16.091	-26.934
-16.034	-26.956
-15.977	-26.379
-14.921	-26.401
-14.464	-26.423
-14.407	-26.346
-14.35	-25.968
-14.894	-25.991
-14.237	-25.613
-14.18	-24.736
-14.123	-23.858
-14.067	-23.68
-13.31	-23.703
-12.553	-23.725
-11.797	-23.448
-11.74	-23.47
-11.083	-23.793
-10.926	-23.515
-10.27	-23.537
-9.8129	-22.86
-9.7562	-22.282
-9.6994	-21.905
-10.143	-21.827
-10.086	-21.85
-10.029	-21.872
-9.9725	-21.594
-9.9158	-21.917
-9.859	-21.639
-9.3023	-21.162
-9.2456	-20.684
-9.8889	-19.907
-9.1321	-19.229
-9.7754	-18.151
-9.7187	-17.474
-10.562	-17.196
-11.105	-17.019
-11.048	-17.041
-11.292	-17.064
-11.235	-17.086
-11.178	-17.108
-11.122	-17.231
-10.865	-17.253
-10.808	-17.476
-10.751	-17.298
-10.595	-17.321
-9.4379	-17.343
-7.5812	-17.265
-7.5244	-17.188
-7.4677	-17.21
-7.411	-17.233
-7.3542	-17.255
-7.2975	-17.378
-7.2408	-17.4
-8.384	-17.422
-8.3273	-17.345
-8.2706	-17.567
-8.2139	-17.59
-8.1571	-17.612
-7.4004	-17.435
-7.3437	-17.357
-8.8869	-17.379
-8.8302	-17.302
-7.8735	-17.224
-7.8167	-17.247
-7.76	-16.969
-8.6033	-16.992
-8.5465	-17.014
-8.4898	-17.036
-8.4331	-17.359
-7.4764	-17.481
-6.2196	-17.704
-6.1629	-17.726
-6.1062	-17.749
-5.1494	-18.371
-4.9927	-18.393
-4.936	-17.816
-4.9792	-17.638
-4.8225	-17.661
-4.7658	-17.883
-4.609	-18.106
-4.5523	-18.128
-4.4956	-18.25
-3.6389	-18.273
-2.6821	-18.295
-2.6254	-18.418
-2.5687	-18.44
-2.7119	-18.463
-2.6552	-18.385
-2.7985	-18.407
-2.7417	-18.43
-2.685	-18.452
-2.4283	-18.475
-1.6715	-18.597
-0.91482	-18.52
-0.85808	-18.542
-0.50135	-18.664
0.15538	-18.787
1.0121	-19.109
1.0688	-18.832
1.1256	-19.154
3.5823	-19.177
1.539	-19.599
3.7958	-19.721
3.8525	-19.744
3.9092	-19.766
3.966	-19.889
4.0227	-19.911
6.1794	-20.234
6.2361	-20.256
6.2929	-20.078
6.3496	-20.001
6.4063	-20.023
6.4631	-20.046
5.5198	-20.068
3.5765	-20.191
3.4333	-20.213
2.39	-20.635
2.4467	-20.658
2.3035	-21.08
2.3602	-21.103
2.4169	-21.325
2.3736	-21.148
2.4304	-21.17
2.6871	-21.192
2.7438	-21.115
3.4006	-21.137
3.4573	-20.86
3.514	-20.382
4.6708	-20.105
4.9275	-19.927
6.0842	-20.749
6.141	-20.772
5.5977	-20.794
6.2544	-20.817
6.3111	-20.039
6.5679	-20.062
6.6246	-19.984
6.6813	-19.706
8.2381	-19.629
9.7948	-19.551
9.8515	-19.574
9.9083	-19.696
9.965	-19.719
10.722	-19.841
10.678	-20.063
10.735	-20.286
10.792	-20.808
10.849	-21.231
10.705	-21.253
11.062	-21.276
11.119	-21.298
11.276	-21.22
11.832	-21.143
12.389	-21.165
12.946	-21.188
13.502	-20.91
13.559	-20.733
13.616	-20.955
13.673	-20.977
13.929	-21
13.986	-21.022
14.743	-20.945
15.6	-20.467
16.356	-19.09
17.313	-17.412
17.87	-16.634
18.127	-16.557
18.183	-16.479
18.54	-16.502
18.597	-16.524
19.253	-16.547
19.31	-16.569
20.167	-16.591
20.724	-16.714
20.78	-16.836
21.137	-16.859
21.594	-16.981
21.651	-17.004
21.307	-17.026
21.164	-17.048
20.321	-17.071
21.277	-17.393
21.334	-17.816
21.391	-18.038
21.448	-18.961
21.504	-19.683
21.961	-19.905
22.018	-19.928
22.075	-19.95
22.131	-19.973
21.688	-19.995
22.245	-19.818
21.802	-19.54
21.858	-19.862
22.315	-19.885
22.372	-19.607
22.428	-19.23
22.485	-19.552
22.742	-19.675
22.999	-19.797
23.055	-19.719
23.112	-19.742
23.169	-19.764
23.226	-19.587
23.482	-19.409
23.339	-19.032
23.396	-18.354
23.452	-18.376
23.409	-17.599
23.766	-17.221
23.823	-17.644
23.879	-17.666
23.936	-18.789
23.893	-18.811
23.95	-18.833
23.606	-18.256
23.663	-19.178
23.72	-18.301
23.477	-17.823
23.533	-17.846
23.59	-17.868
23.647	-17.89
24.303	-17.513
23.76	-17.535
23.817	-18.058
24.474	-18.48
24.03	-18.503
24.087	-18.525
23.944	-18.547
24.001	-18.57
24.557	-18.092
24.614	-17.215
25.171	-16.637
25.227	-16.26
25.284	-16.282
25.341	-15.004
25.398	-15.027
25.554	-14.649
25.611	-14.672
26.068	-14.394
26.125	-15.017
25.781	-15.039
25.838	-15.061
25.895	-15.084
25.952	-15.106
25.708	-15.029
26.565	-14.151
28.022	-14.874
28.078	-15.096
28.135	-15.218
28.192	-15.241
28.249	-15.263
28.305	-15.286
27.462	-15.308
