# Supplementary material for: Electrooculography-based continuous eye-writing recognition system for efficient assistive communication systems
Source: PLoS One. 2018 Feb 9;13(2):e0192684. doi: 10.1371/journal.pone.0192684 (PMC5806888; doi:10.1371/journal.pone.0192684)
Supplement: S1 Database — All the original isolated EOG data used in the experiments are contained in this database. (ZIP) [file pone.0192684.s001.zip › isolated/001/isolated_strokes/EOG_001_02_003.csv]

-2.32	4.1914
-2.0007	4.1491
-1.5814	4.1068
-0.76213	3.9645
0.057171	4.0222
0.076474	3.7798
1.1958	3.9375
2.1151	4.0952
2.8344	4.0529
2.8537	4.2106
2.873	4.4682
3.5923	4.7259
3.7116	4.6836
3.7309	4.6413
3.7502	4.599
3.0695	4.5567
3.0888	4.5143
3.1081	4.272
3.1274	3.9297
3.1467	3.5874
3.166	3.5451
3.8853	3.3027
3.4046	2.6604
3.4239	2.1181
4.2432	1.8758
4.2625	2.0335
3.8818	1.9912
3.1011	1.9488
3.1204	1.9065
3.1397	1.8642
3.0591	1.0219
3.0784	0.97956
2.6977	0.93724
2.717	-0.30508
2.7363	-0.3474
2.5556	-1.1897
2.9749	-2.432
2.9942	-2.4744
3.0135	-2.5167
3.5328	-2.559
3.5521	-0.20131
3.5714	1.2564
3.5907	1.6141
3.11	2.2717
2.7293	2.2294
1.6486	1.4871
1.6679	1.4448
1.6872	1.0025
1.7065	0.96015
2.8258	0.91783
1.7451	0.97551
1.7644	1.4332
0.18372	1.6909
0.20303	1.8486
-0.47767	1.8062
-0.45837	1.7639
-0.43907	1.7216
-0.41976	1.6793
-0.40046	1.437
-0.38116	1.3946
-0.86185	0.95233
-2.1425	0.91001
-2.1232	0.36769
-2.1039	0.32537
-0.78464	0.78306
-0.76534	0.74074
-1.746	0.69842
-2.6267	1.0561
-2.6074	0.71378
-2.5881	0.67146
-2.5688	0.62915
-2.5495	-0.51317
-2.3302	-0.55549
-2.6109	-1.4978
-2.5916	-0.64013
-2.5723	0.31756
-2.853	0.27524
-2.5337	0.23292
-2.8144	0.1906
-2.7951	-0.85172
-2.7758	-1.794
-2.5565	-2.0364
-2.2372	-2.0787
-2.2179	-2.121
-2.1986	-2.4633
-2.1793	-3.0056
-2.46	-3.0479
-2.1407	-3.0903
-2.4214	-2.6326
-2.4021	-2.6749
-2.4828	-2.3172
-3.1635	-2.7595
-3.1442	-2.8019
-3.3248	-2.8442
-3.3055	-2.8865
-2.5862	-2.9288
-1.3669	-2.9711
-0.64764	-2.7134
-0.62833	-2.7558
-2.009	-3.1981
-1.8897	-2.4404
-3.1704	-2.4827
-3.1511	-2.325
-3.1318	-2.6674
-3.1125	-2.7097
-1.7932	-2.752
-0.77391	-2.8943
-0.75461	-3.5366
-0.7353	-4.2789
-2.016	-4.5213
-1.9967	-4.7636
-1.9774	-5.1059
-2.0581	-5.1482
-2.0388	-4.8905
-3.0195	-4.9329
-3.1002	-4.9752
-3.8809	-4.8175
-3.8616	-4.8598
-3.3423	-4.4021
-3.023	-3.8444
-3.0037	-4.4868
-2.2844	-4.5291
-2.2651	-5.1714
-2.2458	-5.2137
-2.2265	-4.656
-2.2071	-4.0984
-2.8878	-4.6407
-2.8685	-4.483
-2.4492	-4.2253
-2.4299	-4.0676
-1.7106	-3.81
-1.2913	-3.3523
-1.272	-3.3946
-1.0527	-3.4369
-1.0334	-2.8792
-0.91412	-2.9215
-0.89481	-2.1639
-0.57551	-2.2062
-0.55621	-2.2485
-0.5369	-2.2908
-0.5176	-1.5331
-0.7983	-1.2755
-0.87899	-1.2178
-0.85969	-0.86009
-1.3404	-0.90241
-1.3211	-0.54472
-1.3018	-0.58704
-1.2825	-0.62936
-1.2632	-0.97168
-1.2439	-0.714
-1.2246	-1.0563
-1.9053	-1.0986
-1.886	-1.141
-1.8667	-1.1833
-2.3474	-1.3256
-2.3281	-1.3679
-2.3088	-1.3102
-3.1894	-1.3525
-2.2701	-1.1949
-2.2508	-1.4372
-2.4315	-1.5795
-2.4122	-1.6218
-2.3929	-1.6641
-1.5736	-1.7065
-1.5543	-1.7488
-1.535	-1.7911
-1.1157	-1.6334
-1.2964	-1.6757
-0.97711	-1.718
-0.55781	-1.7604
-0.53851	-1.1027
-0.019204	-0.345
0.8001	-0.087318
0.8194	-0.029637
0.83871	-0.071955
0.85801	-0.51427
1.3773	-0.25659
1.3966	-0.29891
1.7159	-0.64123
1.7352	-0.68355
2.0545	-0.72586
2.0738	-0.76818
2.0931	-1.4105
1.8124	-1.4528
1.8317	-0.59514
1.051	-0.63746
1.8703	-0.67977
1.8896	-0.42209
1.9089	-0.46441
0.52825	-0.40673
0.54756	-0.44905
0.56686	-0.49137
-1.4138	-0.53368
-1.3945	-0.576
-1.3752	-0.018321
-1.3559	0.23936
-1.3366	0.69704
0.082678	1.0547
0.10198	1.3124
0.42128	1.2701
0.24059	1.2278
0.95989	1.1855
0.97919	1.1431
0.9985	1.1008
1.5178	1.3585
2.0371	1.3162
2.0564	1.5739
2.0757	1.7315
1.595	1.9892
1.6143	1.9469
1.1336	2.2046
1.1529	2.1623
1.1722	2.02
1.1915	1.4776
1.7108	1.1353
1.5301	0.793
1.5494	-0.049323
0.56874	-0.091641
0.58804	0.06604
1.6073	1.2237
1.1267	1.8814
-0.65405	2.0391
-0.63474	2.2968
-0.61544	2.2544
-0.59614	2.7121
-1.6768	3.0698
-1.6575	3.0275
-1.6382	2.9852
-0.61892	2.5429
0.10038	2.5005
0.11968	2.4582
0.13898	2.4159
0.15829	2.9736
0.17759	3.3313
0.19689	3.2889
0.2162	3.7466
0.2355	4.0043
1.1548	3.962
1.1741	3.9197
1.1934	3.8774
1.8127	3.835
3.232	3.3927
4.5513	3.3504
5.1706	3.6081
5.1899	3.6658
5.2092	3.9234
5.4285	3.4811
6.2478	3.4388
6.2671	3.7965
6.2864	3.7542
6.3057	3.7119
6.325	3.2695
7.2444	3.2272
7.8637	3.1849
7.883	2.9426
7.9023	2.7003
8.1216	2.5579
9.1409	1.7156
9.1602	1.6733
8.1795	2.431
8.1988	2.3887
8.0181	2.1464
8.2374	2.404
8.0567	2.0617
8.076	1.8194
8.0953	1.7771
8.0146	1.7348
8.0339	1.2924
8.0532	0.15013
8.0725	-0.89219
8.0918	-0.93451
7.9111	-1.7768
7.9304	-1.8191
7.8497	-1.5615
7.869	-1.6038
7.9883	-2.2461
8.0076	-2.2884
8.0269	-2.3307
8.0462	-2.3731
9.2655	-2.8154
11.085	-2.8577
11.104	-3.4
11.123	-3.6423
11.143	-2.9846
11.162	-3.027
11.581	-3.0693
11.601	-3.0116
11.62	-3.1539
11.939	-3.0962
12.259	-3.2386
12.978	-3.7809
12.997	-3.8232
12.316	-4.4655
12.336	-4.7078
13.055	-4.7501
13.074	-4.7925
13.294	-4.6348
13.313	-4.8771
14.032	-5.6194
14.052	-6.2617
16.071	-6.8041
18.19	-6.8464
19.11	-7.4887
21.529	-8.331
23.848	-9.4733
24.667	-11.516
25.387	-13.358
27.606	-17
31.625	-31.743
57.145	-49.685
80.964	-63.427
84.583	-78.37
94.903	-87.612
104.72	-99.654
111.74	-110.4
123.86	-111.64
132.98	-116.78
134.2	-123.52
136.72	-128.37
136.74	-131.21
140.06	-132.05
140.08	-133.29
141.5	-136.34
142.91	-141.88
142.93	-145.42
142.95	-145.76
142.97	-146.6
142.39	-147.35
140.21	-148.99
139.93	-150.73
139.95	-151.37
142.47	-152.62
143.89	-154.66
143.91	-156
142.53	-157.24
142.55	-158.59
143.27	-161.43
143.29	-166.27
143.3	-168.51
143.62	-168.85
143.64	-171.1
144.16	-173.34
144.58	-173.78
144.6	-174.62
144.62	-176.17
145.14	-177.91
145.86	-181.25
145.88	-184.79
146.5	-186.54
146.52	-187.48
146.54	-187.92
146.86	-188.96
145.97	-190.1
145.29	-191.75
145.31	-193.49
145.33	-194.63
146.05	-196.27
146.07	-198.72
145.39	-200.26
145.41	-200.4
145.93	-200.84
145.95	-201.39
146.97	-201.43
146.99	-201.47
147.41	-201.51
147.73	-201.55
147.74	-201.6
148.86	-201.64
149.98	-201.68
150.2	-201.12
151.02	-199.27
155.24	-195.51
162.56	-187.85
172.28	-185.29
175.3	-180.14
175.32	-167.58
175.34	-153.52
175.36	-135.36
175.38	-115.7
175.4	-98.647
175.42	-80.69
175.43	-66.732
175.45	-53.574
175.47	-39.316
157.99	-26.559
137.01	-11.801
115.13	5.0566
88.55	19.014
69.97	34.272
45.789	47.63
27.008	58.187
14.527	68.145
-2.7532	74.403
-11.534	78.96
-21.315	80.318
-32.495	81.576
-40.376	83.233
-45.757	84.291
-47.137	85.949
-52.018	87.706
-55.899	88.764
-58.179	91.522
-61.46	95.479
-64.241	97.537
-64.222	98.395
-66.402	100.75
-68.383	102.61
-69.864	102.87
-70.544	102.93
-70.525	103.08
-71.406	103.84
-71.886	104.7
-72.667	104.76
-73.648	104.71
-74.529	104.87
-74.509	105.43
-75.19	105.89
-75.371	106.24
-75.951	106.4
-77.132	106.96
-77.113	108.02
-79.993	108.88
-82.374	109.33
-83.055	109.29
-83.036	110.05
-83.616	111.01
-83.797	111.36
-83.778	111.52
-84.058	112.58
-84.039	113.14
-84.32	113.09
-84.7	113.05
-84.681	113.21
-84.662	113.17
-84.642	113.43
-84.723	113.78
-85.604	113.74
-85.585	113.6
-85.565	113.56
-87.246	113.61
-85.527	113.77
-84.907	113.73
-84.888	114.29
-84.869	115.04
-84.849	115.8
-84.83	116.96
-84.811	117.62
-84.792	117.58
-84.772	117.93
-84.753	119.09
-84.334	120.55
-83.614	120.61
-83.595	121.16
-83.576	121.42
-83.056	121.38
-81.137	121.34
-81.118	121.29
-81.099	121.75
-79.379	121.21
-78.86	121.17
-78.541	121.03
-78.521	120.98
-78.402	120.74
-78.383	120.5
-78.363	120.46
-78.644	120.31
-78.625	119.97
-79.105	119.53
-79.086	119.19
-79.867	118.64
-79.848	118.3
-79.828	117.66
-79.709	116.92
-79.69	116.67
-79.67	116.33
-79.651	116.09
-79.632	116.05
-80.312	116.01
-80.293	115.96
-80.374	115.92
-80.355	115.88
-80.335	115.84
-80.516	115.79
-80.297	115.75
-81.177	115.81
-81.158	115.67
-80.339	116.02
-80.319	115.98
-80.3	115.54
-80.281	115.5
-80.262	115.46
-80.242	116.21
-81.223	116.47
-81.204	116.43
-81.184	116.39
-81.865	116.34
-80.946	116.3
-80.926	116.26
-80.907	116.22
-80.888	115.57
-81.668	114.83
-80.849	114.79
-80.83	114.75
-80.811	114.71
-80.491	114.66
-80.472	115.32
-79.853	115.28
-81.133	115.64
-81.114	115.59
-81.095	115.75
-81.075	116.21
-79.756	116.17
-79.737	116.42
-80.218	116.68
-80.198	118.24
-79.179	119.7
-79.16	119.96
-79.14	120.11
-79.121	120.07
-78.802	120.23
-78.382	120.19
-78.363	120.64
-78.344	121.1
-78.724	121.06
-78.705	120.52
-78.386	120.97
-78.067	120.93
-78.047	120.99
-78.028	120.95
-76.909	120.91
-77.989	120.86
-77.97	121.22
-77.951	121.08
-76.831	121.04
-76.312	120.59
-76.793	120.55
-76.774	120.51
-76.754	120.87
-77.035	120.72
-76.716	120.08
-76.996	120.04
-76.977	119.8
-76.958	119.75
-76.938	119.71
-76.619	119.67
-76.6	119.43
-76.581	119.09
-76.561	119.04
-77.242	118.4
-77.223	118.36
-77.203	118.02
-77.384	117.77
-76.865	117.73
-76.845	117.49
-76.826	117.45
-76.807	117.6
-76.787	117.36
-76.668	117.22
-76.549	117.28
-76.53	117.24
-76.51	117.39
-76.491	117.75
-75.472	117.31
-75.452	117.27
-75.433	117.62
-75.414	117.78
-75.394	117.74
-74.175	117.5
-73.356	117.65
-73.337	117.41
-72.517	117.57
-72.098	117.73
-71.779	117.69
-71.559	118.04
-71.64	118
-71.621	118.26
-71.601	118.22
-71.482	118.17
-71.463	118.13
-71.444	117.79
-70.524	117.45
-69.505	117.2
-69.186	117.36
-69.166	117.32
-69.147	117.08
-69.128	117.24
-68.808	117.59
-68.789	117.55
-68.77	117.41
-68.75	117.37
-69.031	116.82
-69.212	116.38
-69.193	115.84
-69.173	115.7
-68.854	115.65
-68.135	115.61
-68.115	115.57
-68.096	115.53
-68.077	114.99
-68.057	114.94
-67.138	114.4
-67.119	114.36
-67.1	114.22
-67.08	113.97
-67.661	113.63
-67.642	113.59
-68.322	113.15
-68.303	112.6
-68.284	112.56
-68.264	112.52
-67.545	111.58
-67.526	110.83
-67.507	110.49
-67.487	110.25
-68.068	109.91
-68.049	109.37
-68.029	109.02
-68.01	108.68
-67.991	108.34
-68.571	107.6
-68.552	106.75
-68.533	106.71
-68.713	106.67
-68.694	107.13
-68.875	106.28
-68.856	106.14
-68.836	105.9
-68.817	105.76
-68.798	105.62
-69.178	105.37
-69.159	105.33
-69.14	105.19
-69.12	104.75
-68.701	104.3
-69.082	104.26
-69.263	104.12
-69.543	103.98
-70.224	103.53
-70.405	102.19
-70.385	100.75
-71.066	100.11
-71.047	99.565
-71.327	98.923
-71.308	98.481
-71.289	98.238
-71.57	98.096
-71.35	98.054
-71.631	98.011
-71.612	97.969
-71.892	98.127
-71.873	98.085
-72.054	98.042
-72.934	98
-72.915	98.058
-73.696	98.015
-74.176	97.873
-74.157	97.831
-74.538	97.788
-74.519	97.546
-74.499	97.504
-74.48	97.461
-74.061	97.419
-74.441	97.377
-74.422	98.534
-74.403	98.592
-74.783	98.75
-74.764	98.707
-75.245	98.665
-75.226	97.823
-74.706	97.78
-74.687	97.738
-74.668	97.696
-74.148	97.654
-74.129	97.611
-73.31	97.569
-72.79	97.527
-72.171	97.984
-72.152	98.542
-72.133	98.8
-72.113	98.757
-71.294	98.715
-70.175	98.873
-70.155	99.23
-70.136	99.188
-70.117	99.546
-70.097	99.503
-70.478	99.661
-70.459	99.619
-70.639	99.576
-70.62	99.534
-70.601	99.492
-70.582	99.549
-70.962	99.407
-71.043	99.665
-70.624	99.623
-70.604	99.88
-70.585	99.538
-70.566	99.196
-70.546	99.153
-70.527	99.111
-70.608	98.869
-70.589	98.226
-70.569	98.184
-70.55	97.542
-70.331	97.499
-70.311	97.357
-70.092	97.115
-69.873	97.072
-69.853	97.03
-69.134	96.688
-69.815	96.645
-70.196	96.403
-70.176	96.361
-70.157	96.118
-70.138	95.976
-70.918	95.334
-70.899	94.492
-70.08	94.449
-70.06	94.107
-69.641	93.765
-68.922	93.422
-68.902	92.98
-68.383	92.938
-68.864	92.795
-68.845	92.753
-68.825	92.611
-68.806	92.568
-68.187	92.526
-68.167	92.484
-68.148	92.441
-68.129	92.399
-68.109	91.857
-67.69	91.214
-67.671	91.172
-67.652	91.13
-67.632	91.087
-68.013	91.045
-67.594	91.003
-67.574	90.761
-67.655	90.718
-68.336	90.876
-69.316	90.634
-69.297	90.591
-68.478	90.649
-69.259	90.307
-69.239	90.564
-69.52	90.522
-69.501	90.58
-69.481	91.037
-69.462	91.495
-69.443	91.753
-69.423	92.01
-69.404	92.068
-69.385	92.026
-69.365	91.783
-69.446	91.541
-69.427	91.199
-69.408	91.056
-69.288	91.314
-69.369	91.272
-69.25	91.23
-69.23	91.187
-69.211	91.345
-69.292	91.103
-69.472	91.06
-69.253	91.018
-69.234	91.276
-69.215	91.233
-69.195	91.391
-69.076	91.149
-68.757	91.106
-69.037	91.064
-69.018	90.722
-68.999	90.679
-69.679	90.637
-69.36	90.895
-69.341	91.052
-69.321	91.41
-69.002	91.768
-68.283	91.725
-68.264	91.683
-68.244	91.641
-68.225	91.599
-67.706	91.756
-67.686	92.114
-67.667	92.072
-67.648	92.329
-67.528	92.387
-67.109	92.345
-67.49	92.502
-67.471	92.26
-67.451	92.318
-67.432	92.675
-66.813	92.633
-66.793	92.591
-66.774	92.548
-66.755	92.906
-65.535	93.064
-64.516	92.621
-64.497	92.579
-64.378	92.537
-64.358	91.994
-64.339	91.952
-63.62	91.91
-63.6	92.368
-63.581	92.325
-63.462	92.683
-63.042	92.741
-62.623	92.698
-62.604	92.656
-62.984	92.614
-62.565	92.571
-61.846	91.929
-61.827	91.887
-60.707	91.844
-60.688	91.102
-59.169	90.86
-59.149	90.817
-59.13	90.775
-59.111	90.733
-59.091	90.69
-57.972	91.148
-57.953	91.306
-57.934	91.763
-57.914	91.321
-58.995	91.079
-58.976	91.037
-58.956	90.694
-58.937	90.652
-58.918	90.61
-58.898	90.867
-57.779	90.825
-58.96	90.983
-58.941	91.24
-60.921	91.598
-62.402	92.156
-62.383	92.113
-63.263	92.571
-63.244	92.529
-63.225	92.786
-63.205	92.744
-63.186	93.302
-62.867	93.259
-62.847	93.217
-62.528	93.375
-62.509	93.332
-61.99	93.59
-61.97	93.948
-61.951	93.906
-60.732	93.463
-59.612	93.021
-59.593	92.979
-59.574	92.936
-59.554	92.894
-59.235	93.252
-59.216	92.709
-59.197	92.967
-59.177	92.925
-59.158	93.382
-58.939	92.84
-58.919	93.298
-58.9	92.755
-58.881	93.213
-58.861	93.171
-58.642	93.128
-58.623	93.486
-58.604	93.444
-58.584	93.501
-58.265	94.059
-58.246	94.717
-58.226	94.675
-58.007	93.932
-57.988	93.89
-58.268	93.248
-58.249	93.205
-58.23	93.163
-58.21	93.121
-58.191	93.078
-59.072	92.736
-59.653	92.694
-59.633	92.651
-60.714	92.609
-60.695	91.467
-61.675	91.424
-61.656	90.082
-61.637	90.04
-62.217	89.997
-62.498	89.955
-62.779	89.813
-62.76	89.77
-62.74	89.328
-63.521	89.686
-64.602	89.644
-65.382	89.801
-65.363	89.759
-65.344	90.117
-65.324	90.174
-65.305	90.132
-64.486	90.09
-64.467	90.047
-63.447	89.905
-62.528	89.863
-61.809	89.42
-60.989	89.378
-60.67	89.336
-60.151	89.293
-59.131	88.851
-58.112	88.709
-58.093	88.666
-57.073	88.624
-56.354	88.582
-56.135	88.439
-55.916	88.397
-55.896	88.255
-55.877	88.313
-55.858	88.17
-56.038	88.128
-56.019	88.086
-56	88.143
-56.18	88.201
-55.961	88.059
-56.142	88.016
-56.123	88.174
-56.303	88.932
-56.284	88.889
-56.065	88.847
-56.045	89.705
-56.026	90.362
-56.007	91.12
-55.987	91.678
-55.668	92.435
-55.949	92.393
-55.93	92.351
-55.91	92.308
-55.891	93.066
-55.772	93.124
-55.752	93.082
-55.733	93.239
-55.714	93.497
-55.094	94.055
-55.075	94.012
-55.056	94.47
-55.036	93.928
-54.217	94.385
-53.798	94.343
-53.779	94.301
-53.759	94.358
-53.74	94.216
-53.721	93.674
-52.501	93.631
-52.482	93.189
-52.463	93.547
-53.543	94.004
-52.424	94.162
-52.405	94.12
-51.786	94.077
-51.766	93.835
-51.547	93.793
-50.728	93.751
-50.708	93.908
-50.689	94.166
-50.67	93.824
-51.45	93.781
-50.931	93.739
-52.012	93.697
-54.193	93.554
-54.173	93.512
-54.154	93.87
-52.935	94.127
-54.115	94.085
-54.096	94.043
-54.677	94
-54.257	93.958
-54.238	93.916
-54.219	93.473
-54.199	92.731
-54.18	93.389
-55.061	93.346
-55.042	94.104
-55.022	93.962
-55.003	93.22
-54.084	93.177
-54.264	93.135
-54.245	92.893
-53.426	93.05
-53.306	93.008
-52.987	92.466
-53.268	91.823
-53.249	91.581
-53.229	91.539
-53.21	91.796
-52.891	91.754
-52.871	91.812
-51.452	91.769
-51.433	91.927
-52.913	92.185
-51.394	92.142
-51.375	91.8
-49.156	91.658
-47.736	91.615
-48.517	91.473
-47.298	91.531
-47.278	91.589
-47.259	91.846
-47.24	91.804
-47.82	91.762
-47.801	92.219
-47.182	92.877
-47.162	93.135
-47.043	93.492
-47.024	93.45
-46.905	94.208
-46.885	94.565
-46.966	94.523
-46.947	94.481
-46.927	94.038
-47.508	94.396
-47.489	94.454
-48.669	94.411
-49.15	94.269
-50.431	94.227
-52.612	93.884
-52.592	93.842
-52.573	93.4
-52.554	93.358
-53.434	93.315
-53.415	92.873
-53.496	92.831
-53.776	92.488
-54.157	92.246
-55.638	92.204
-55.618	92.161
-55.599	92.119
-57.08	91.777
-57.061	91.734
-57.041	91.692
-57.022	91.35
-56.303	91.207
-56.283	91.165
-56.264	91.123
-56.245	90.58
-56.225	90.538
-55.406	89.896
-55.387	89.853
-55.368	89.511
-55.348	89.469
-55.329	89.227
-55.21	89.184
-55.19	89.142
-54.871	88.8
-54.852	88.757
-55.132	88.515
-54.813	88.473
-54.794	88.43
-54.775	88.388
-54.755	88.346
-54.736	88.503
-54.517	88.461
-54.497	88.419
-54.478	88.376
-54.459	88.534
-54.639	89.192
-54.62	89.949
-54.601	90.407
-54.581	90.865
-53.562	90.822
-52.643	90.78
-52.624	91.238
-52.604	91.195
-52.585	91.153
-52.566	91.111
-52.546	91.069
-52.427	91.026
-52.408	90.984
-52.388	90.942
-51.469	90.999
-51.45	90.657
-51.431	90.615
-51.411	90.272
-51.592	90.03
-50.873	89.888
-50.853	89.845
-51.134	89.603
-51.615	89.561
-51.595	89.518
-52.176	89.476
-52.457	89.434
-52.438	89.091
-52.418	88.549
-52.399	88.107
-51.78	88.064
-50.96	88.422
-50.941	88.38
-50.822	88.338
-50.802	88.895
-50.783	88.853
-50.164	89.111
-50.144	89.068
-50.125	89.126
-50.106	90.484
-50.087	92.141
-50.067	92.699
-49.048	93.057
-49.029	93.414
-48.009	94.072
-46.19	94.83
-46.171	95.387
-47.951	95.745
-47.932	95.903
-46.713	96.06
-46.694	96.018
-48.074	96.176
-49.655	96.233
-48.436	96.391
-46.616	96.349
-46.597	96.307
-48.378	96.664
-49.358	97.122
-47.839	97.28
-47.82	97.037
-47.801	97.095
-47.781	97.253
-47.762	97.61
-46.443	97.568
-47.723	97.326
-47.704	97.283
-47.685	97.441
-46.365	97.199
-45.746	97.356
-45.727	97.414
-47.407	97.372
-47.388	97.529
-45.669	97.487
-44.85	97.445
-46.83	97.702
-47.311	97.66
-47.292	97.618
-47.272	97.576
-47.253	97.033
-47.234	96.991
-48.614	96.949
-48.595	96.606
-48.876	96.564
-49.157	96.522
-49.137	96.479
-49.318	96.337
-49.499	96.195
-50.279	96.252
-50.26	96.21
-50.241	96.168
-51.321	96.325
-51.302	96.283
-52.883	96.241
-52.864	96.198
-54.944	95.956
-55.725	96.114
-55.706	96.471
-55.886	96.029
-55.867	96.387
-55.848	96.745
-55.828	97.302
-55.809	97.66
-55.79	98.018
-55.77	98.275
-55.551	98.233
-55.532	98.291
-55.313	98.248
-55.293	98.306
-55.474	98.264
-55.655	98.221
-56.235	98.279
-56.216	98.937
-56.197	99.394
-57.677	99.652
-57.258	100.21
-58.439	100.17
-58.42	100.63
-58.4	100.88
-58.381	100.84
-56.862	100.8
-58.642	100.76
-58.623	100.81
-58.604	100.77
-59.684	101.33
-59.665	101.29
-60.146	101.64
-60.127	102
-60.107	102.06
-60.088	102.02
-59.569	101.67
-59.549	101.63
-59.63	101.59
-59.611	101.55
-59.691	101.41
-59.672	101.36
-59.653	101.32
-59.633	100.88
-60.314	100.44
-60.295	99.894
-60.276	99.852
-59.556	99.809
-59.537	99.967
-58.218	100.32
-58.198	99.883
-58.179	99.84
-58.16	98.898
-58.14	98.456
-57.021	98.413
-56.802	98.371
-56.783	98.729
-56.763	98.686
-56.344	98.244
-55.925	98.602
-55.905	98.959
-55.886	98.917
-55.867	99.175
-55.947	99.432
-55.828	99.69
-55.809	99.648
-55.79	99.605
-55.47	99.763
-55.451	99.721
-55.432	99.978
-55.412	100.04
-55.693	99.894
-55.674	99.852
-55.654	99.809
-55.635	99.367
-55.616	99.325
-55.596	99.682
-55.577	99.64
-56.858	99.598
-56.839	98.955
-56.819	99.513
-56.8	99.171
-55.281	99.528
-56.461	99.486
-56.442	99.844
-56.423	99.801
-58.303	99.459
-58.284	98.617
-58.265	98.574
-58.246	98.532
-58.226	98.09
-57.207	98.047
-57.188	98.005
-56.268	97.963
-56.249	97.921
-56.23	97.878
-57.11	97.436
