# Supplementary material for: Electrooculography-based continuous eye-writing recognition system for efficient assistive communication systems
Source: PLoS One. 2018 Feb 9;13(2):e0192684. doi: 10.1371/journal.pone.0192684 (PMC5806888; doi:10.1371/journal.pone.0192684)
Supplement: S1 Database — All the original isolated EOG data used in the experiments are contained in this database. (ZIP) [file pone.0192684.s001.zip › isolated/001/isolated_strokes/EOG_001_02_004.csv]

5.0322	-0.2528
6.3304	-0.19549
6.3286	-0.43817
6.3269	-0.38085
5.4251	-0.32353
5.0233	0.033783
5.0215	0.6911
2.3197	1.1484
2.3179	1.2057
2.3161	1.3631
0.51432	1.4204
1.6125	1.4777
1.6107	1.035
0.80894	1.0923
0.80715	1.1496
0.0053613	0.60696
0.80357	0.66427
0.80178	0.72159
0.39999	0.67891
0.8982	0.83623
0.8964	0.59354
0.89461	0.65086
-0.0071787	0.70818
-0.80897	0.76549
-0.010762	0.82281
-0.81255	0.88013
-0.81434	0.93745
-0.81614	0.79476
-0.81793	0.25208
-0.31972	0.3094
-0.32151	0.36672
-0.3233	0.42403
-0.32509	0.48135
-1.3269	0.13867
-0.32868	0.59598
0.36953	0.6533
0.36774	0.71062
0.36595	0.76794
-0.43584	0.82525
-0.43763	0.68257
-0.43942	1.1399
-0.44122	1.3972
-0.44301	1.5545
0.4552	1.6118
0.45341	1.6692
0.45162	1.4265
0.44983	1.2838
0.44804	1.3411
-0.55376	1.3984
-0.55555	1.2557
-0.55734	1.3131
-1.4591	1.3704
-1.4609	1.3277
-0.56271	1.485
-0.5645	1.5423
-1.4663	1.5996
-1.8681	1.457
-1.4699	1.5143
-1.4717	1.2716
-1.4735	0.42892
-1.4753	-0.31377
-1.477	-0.25645
-1.4788	-0.19913
-1.8806	-0.14181
-2.5824	-0.084496
-2.5842	-0.027179
-3.686	0.030138
-3.6878	0.087456
-4.3896	0.14477
-4.3914	0.20209
-3.8932	0.25941
-3.895	0.21672
-3.8968	0.27404
-4.3985	0.031359
-4.4003	0.088677
-3.9021	0.24599
-3.3039	0.30331
-3.3057	0.66063
-3.3075	1.0179
-3.3093	1.3753
-2.2111	1.6326
-3.3129	1.6899
-2.3147	1.9472
-0.11646	1.7045
0.78175	0.96185
1.58	1.0192
1.5782	0.37648
2.4764	0.9338
2.4746	0.99112
3.0728	1.6484
3.671	1.8058
3.6692	1.8631
3.6674	1.9204
3.6656	1.9777
3.0638	1.935
4.662	1.9923
2.9603	1.6497
2.9585	1.007
2.9567	0.96429
4.6549	0.72161
5.6531	0.77893
5.6513	0.83624
4.6495	0.69356
2.8477	0.55088
-0.65408	0.6082
-0.65587	0.86551
-0.65766	0.92283
-1.6595	0.78015
-1.6612	0.83746
-2.963	0.69478
-2.9648	0.052099
-4.1666	-0.79058
-4.1684	-1.0333
-2.9702	-0.97595
-1.672	-0.91863
-1.6738	-0.86131
-1.6756	-1.304
-1.6774	-1.9467
-0.67916	-1.8894
-1.2809	-2.032
-1.2827	-2.3747
-1.2845	-2.6174
-0.48632	-2.9601
0.51189	-2.9028
0.5101	-3.4455
0.5083	-3.3881
0.50651	-3.7308
0.50472	-3.8735
1.0029	-3.8162
1.0011	-3.7589
0.49935	-3.9016
0.49756	-3.8442
0.99576	-3.7869
0.99397	-3.7296
0.49218	-3.6723
-0.30961	-3.615
-0.3114	-3.5577
-0.31319	-3.5003
-0.31498	-3.443
-0.31678	-3.3857
-0.31857	-3.3284
-0.32036	-3.2711
-0.32215	-3.2137
-0.32394	-3.1564
-0.32573	-2.3991
-0.32752	-3.0418
-0.12932	-2.2845
-0.23111	-2.4272
-0.2329	-2.3698
-0.23469	-2.3125
-0.23648	-2.6552
-0.23827	-2.5979
-0.44006	-2.7406
-0.44186	-4.1833
-0.44365	-4.1259
-0.64544	-4.5686
-0.24723	-4.5113
-0.64902	-4.654
-0.65081	-4.5967
-0.6526	-4.5394
-0.9544	-4.182
-0.65619	-3.2247
-0.95798	-3.5674
-0.95977	-3.5101
-0.96156	-3.4528
-1.6634	-2.9954
-1.6651	-2.9381
-2.8669	-2.3808
-2.8687	-2.3235
-2.2705	-1.5662
-2.8723	-1.0089
-2.7741	-0.65155
-2.9759	-0.59423
-2.9777	-0.23691
-1.5795	-0.17959
-1.1813	-0.12228
-1.1831	-0.064959
-1.1848	-0.007642
-1.1866	-0.050325
-0.18843	0.0069926
-0.19022	0.06431
-0.19202	0.12163
-0.19381	0.67894
-0.1956	0.73626
0.0026101	1.2936
0.00081866	0.8509
-0.00097276	0.90821
-0.0027642	0.46553
-0.0045556	0.32285
-0.006347	0.18017
-0.0081385	0.23748
-0.0099299	0.2948
-0.011721	0.45212
-0.013513	0.50943
0.5847	0.66675
-0.1171	0.72407
-0.21889	0.68139
-0.22068	0.7387
-0.52247	0.79602
-0.52426	0.85334
-0.52605	0.61066
-0.52784	0.16797
-0.22964	0.22529
-0.53143	0.18261
-0.53322	0.23992
-1.635	0.097242
-1.6368	0.05456
-0.23859	0.21188
0.85962	0.26919
0.85782	0.32651
0.85603	0.38383
0.85424	0.24115
2.9525	0.29846
2.9507	-0.14422
2.9489	-0.4869
2.9471	-0.029585
2.9453	0.52773
2.9435	0.68505
2.9417	0.94237
0.53991	0.79968
0.53812	0.857
-0.76367	0.31432
-0.76546	0.37164
-0.76726	1.029
-0.86905	1.0863
-0.87084	1.3436
-1.1726	1.4009
-1.1744	1.4582
-2.8762	1.5155
-2.878	1.3729
-2.7798	2.1302
-2.7816	2.7875
-2.7834	3.0448
-0.88517	3.1021
-0.88696	3.3594
-0.78875	3.2168
-0.29054	3.1741
0.70766	3.2314
0.70587	2.7887
0.70408	2.846
1.7023	2.9033
1.7005	3.2607
2.5987	3.218
2.5969	2.9753
3.8951	3.0326
5.8933	2.9899
5.8915	3.0473
5.9898	3.1046
5.988	3.1619
5.9862	3.2192
6.9844	3.0765
6.9826	2.8338
6.9808	2.1912
6.979	2.2485
4.4772	2.1058
4.4754	2.6631
1.5736	2.7204
1.5718	2.2777
2.87	2.3351
3.5683	2.3924
3.5665	2.8497
3.5647	2.507
3.5629	2.5643
3.7611	3.0216
3.5593	3.079
3.5575	3.1363
3.5557	3.2936
3.4539	3.3509
3.5521	3.5082
3.5503	3.8655
3.5485	4.0229
3.5468	4.0802
3.445	4.1375
3.4432	4.3948
3.4414	4.4521
2.3396	4.2095
2.3378	4.2668
1.136	5.1241
1.1342	6.0814
0.23242	6.1387
0.23063	6.196
-0.47116	6.2534
-1.5729	6.3107
-1.5747	6.368
-1.5765	6.4253
-1.5783	5.7826
-1.5801	6.5399
-1.5819	5.8973
-1.5837	5.9546
-1.5855	5.8119
-1.5873	5.8692
-1.1891	5.9265
-0.19086	5.9838
1.9073	6.5412
1.9056	6.5985
1.9038	6.6558
3.102	6.9131
3.3002	6.7704
3.2984	6.8278
3.2966	6.8851
3.2948	6.9424
3.593	7.3997
4.2912	7.457
5.0894	7.5143
5.3876	7.8717
6.0858	8.729
7.3841	9.3863
7.9823	10.244
7.9805	12.001
8.0787	13.858
8.7769	19.916
10.975	31.573
24.273	49.53
37.872	62.488
40.67	68.345
45.668	83.602
52.266	99.159
55.664	114.02
57.163	130.07
58.561	142.33
61.059	153.29
63.257	160.15
63.955	170.1
63.954	179.36
64.852	185.62
64.85	189.58
67.148	192.33
67.146	194.79
64.845	196.25
66.243	197.1
64.841	197.86
64.739	198.52
64.737	198.78
64.736	199.63
63.934	200.49
63.232	200.55
63.23	200.61
61.829	200.66
61.927	200.92
60.725	200.98
60.423	201.04
59.121	201.09
57.62	200.95
54.918	201.01
52.416	200.96
52.414	201.02
51.212	200.88
50.811	200.94
50.809	200.99
50.807	200.55
50.105	199.61
49.603	198.67
49.602	198.22
50.1	198.08
50.098	198.14
50.096	198.19
49.194	197.95
47.693	197.71
46.891	197.07
46.889	196.62
45.987	196.48
45.186	196.54
45.984	196.6
45.182	196.45
45.18	196.51
45.178	196.57
45.977	196.73
45.975	196.78
47.673	195.24
47.671	193.8
47.669	193.85
48.968	193.91
49.466	193.97
49.464	194.03
49.462	193.88
52.36	193.04
58.659	188.1
62.457	173.56
75.955	147.11
93.453	114.77
107.75	88.228
123.75	67.685
127.35	43.642
127.35	21.7
127.34	3.257
127.34	-20.286
127.34	-36.828
127.34	-52.371
127.34	-66.114
127.34	-74.656
127.33	-88.799
127.33	-103.54
109.23	-114.68
91.328	-119.33
81.526	-119.27
63.825	-119.21
50.323	-119.16
34.521	-119.1
17.319	-119.04
6.0175	-118.98
-9.0843	-118.93
-18.886	-118.87
-26.588	-118.81
-37.19	-115.05
-44.192	-110.5
-55.193	-107.24
-63.195	-100.68
-69.297	-96.125
-75.899	-94.567
-77.7	-92.71
-79.802	-91.553
-81.204	-88.995
-83.106	-84.738
-83.108	-81.081
-83.109	-79.723
-83.111	-79.266
-84.713	-79.209
-84.715	-78.751
-84.717	-78.594
-85.318	-78.437
-85.32	-78.28
-85.322	-78.222
-85.324	-77.765
-85.026	-77.308
-85.027	-76.95
-85.029	-76.793
-85.031	-76.536
-85.533	-76.078
-85.034	-75.721
-85.036	-74.764
-85.538	-73.806
-85.54	-72.549
-85.942	-71.892
-85.943	-71.634
-86.145	-71.177
-86.347	-70.32
-86.849	-69.562
-87.351	-68.605
-87.352	-67.648
-87.354	-67.591
-89.056	-67.533
-90.758	-67.476
-91.16	-67.419
-91.161	-67.261
-91.163	-66.804
-91.465	-66.547
-91.167	-66.089
-91.469	-65.632
-91.47	-65.375
-91.572	-65.017
-91.974	-64.66
-91.576	-64.403
-91.977	-63.945
-91.979	-63.888
-91.581	-63.731
-91.483	-63.273
-91.485	-62.216
-91.486	-63.159
-91.488	-63.501
-91.19	-63.444
-91.192	-62.987
-90.394	-61.93
-89.095	-61.872
-89.097	-61.815
-88.099	-61.758
-86.701	-60.8
-85.303	-60.743
-85.304	-60.086
-85.306	-60.028
-85.308	-59.671
-85.31	-59.514
-85.312	-59.456
-85.313	-58.899
-84.715	-58.442
-84.717	-58.384
-84.719	-58.427
-84.72	-58.27
-84.722	-57.312
-84.724	-56.555
-84.026	-56.398
-84.028	-56.041
-84.029	-56.283
-86.531	-56.226
-87.133	-55.869
-88.935	-55.811
-89.037	-55.754
-89.038	-55.997
-88.94	-56.039
-88.942	-55.982
-88.344	-55.925
-88.346	-55.867
-88.347	-55.81
-88.349	-55.653
-88.351	-55.595
-87.553	-55.138
-87.555	-55.081
-88.356	-55.423
-88.558	-55.466
-89.06	-55.509
-89.062	-55.451
-89.063	-55.994
-90.265	-56.137
-90.067	-56.08
-90.269	-56.722
-90.071	-56.665
-90.072	-56.808
-90.074	-56.75
-90.076	-55.793
-90.378	-56.636
-90.38	-56.578
-90.681	-57.021
-90.683	-57.964
-90.185	-57.906
-90.687	-57.949
-90.689	-57.892
-90.19	-58.634
-90.192	-58.577
-89.794	-59.02
-89.596	-59.362
-89.598	-59.305
-89.599	-59.248
-89.401	-58.79
-89.003	-58.733
-89.005	-58.676
-89.406	-58.619
-89.408	-58.561
-89.61	-58.004
-89.612	-57.947
-89.614	-57.589
-89.615	-57.532
-88.617	-57.475
-88.919	-57.417
-88.921	-57.36
-88.923	-57.703
-89.624	-57.645
-89.826	-57.988
-89.828	-57.931
-89.83	-58.673
-90.132	-57.016
-90.433	-57.659
-90.135	-56.901
-90.437	-57.544
-90.439	-56.687
-90.441	-56.03
-90.442	-55.972
-90.144	-55.915
-90.246	-55.158
-90.248	-55.1
-90.249	-55.143
-90.951	-55.086
-90.953	-54.128
-91.855	-53.971
-91.857	-53.914
-91.258	-53.856
-91.56	-53.199
-91.562	-52.642
-91.264	-52.584
-91.266	-52.527
-91.267	-52.67
-91.269	-52.612
-91.271	-52.555
-91.273	-52.298
-91.275	-52.44
-90.776	-52.383
-90.778	-52.326
-90.78	-52.269
-89.982	-52.511
-89.984	-52.454
-89.185	-52.197
-89.187	-52.039
-89.189	-51.982
-89.191	-51.325
-89.492	-51.267
-89.194	-50.71
-89.196	-50.653
-89.198	-50.095
-89.2	-50.038
-89.201	-49.981
-87.703	-49.123
-87.705	-49.066
-87.707	-49.209
-86.809	-48.951
-86.81	-48.594
-86.812	-48.837
-85.914	-48.78
-85.916	-48.722
-85.118	-48.665
-84.319	-48.308
-83.221	-48.25
-83.223	-48.193
-83.425	-48.136
-83.427	-48.078
-83.428	-48.321
-83.43	-48.264
-83.432	-47.706
-83.434	-47.649
-83.435	-47.592
-82.637	-47.534
-82.639	-47.977
-82.641	-47.92
-83.443	-47.862
-82.544	-47.605
-82.546	-48.048
-82.548	-47.99
-82.55	-48.233
-83.452	-48.176
-83.453	-48.319
-84.555	-48.461
-84.557	-48.404
-84.559	-48.847
-84.561	-48.789
-83.462	-48.732
-83.464	-48.275
-83.466	-48.217
-81.868	-48.36
-83.469	-48.403
-81.871	-48.145
-81.873	-48.288
-82.475	-48.031
-82.477	-47.973
-81.078	-47.716
-81.08	-47.659
-81.082	-47.301
-81.084	-47.044
-80.086	-46.787
-80.087	-46.429
-80.089	-45.672
-80.091	-45.615
-80.093	-45.058
-79.395	-45
-79.396	-44.943
-79.398	-45.186
-78.3	-45.128
-78.302	-45.071
-77.504	-44.714
-77.505	-44.656
-77.507	-44.599
-77.509	-44.542
-77.511	-44.784
-76.812	-44.427
-76.814	-44.37
-76.816	-44.312
-76.818	-44.755
-77.52	-45.098
-76.021	-45.44
-76.023	-45.883
-76.125	-46.226
-76.127	-45.869
-78.829	-46.111
-78.83	-46.054
-78.832	-46.097
-79.934	-46.039
-79.936	-45.982
-80.238	-45.925
-80.239	-45.867
-80.241	-45.81
-80.243	-46.053
-80.045	-45.695
-80.347	-45.538
-80.348	-45.481
-80.35	-45.123
-80.352	-45.066
-80.054	-45.009
-79.055	-44.951
-79.057	-44.894
-78.159	-44.637
-78.161	-44.479
-77.863	-44.122
-76.264	-43.665
-76.066	-43.408
-74.968	-43.15
-74.27	-42.693
-73.472	-42.036
-73.473	-41.978
-73.475	-41.221
-73.477	-39.964
-73.479	-39.606
-72.681	-39.349
-72.682	-39.292
-71.984	-39.434
-71.386	-39.377
-71.388	-39.32
-71.39	-39.062
-71.391	-39.005
-71.393	-38.948
-70.795	-38.49
-71.397	-38.133
-71.398	-38.076
-71.4	-38.019
-71.402	-37.961
-71.404	-37.904
-71.406	-37.847
-71.407	-38.189
-70.909	-38.132
-71.011	-38.075
-70.613	-38.417
-70.615	-38.36
-70.616	-38.303
-70.418	-38.245
-70.42	-37.688
-69.822	-36.931
-69.824	-37.273
-69.825	-37.216
-69.827	-37.159
-70.429	-35.901
-70.431	-35.344
-70.433	-36.487
-70.434	-37.129
-70.436	-37.072
-70.138	-37.115
-70.14	-36.658
-70.141	-36.6
-70.143	-36.543
-69.545	-36.886
-69.547	-37.728
-69.549	-36.771
-69.55	-36.714
-69.552	-37.956
-68.454	-37.199
-69.156	-38.042
-69.158	-38.684
-69.159	-39.027
-69.161	-38.97
-68.263	-38.512
-68.265	-38.455
-68.867	-38.398
-68.868	-38.74
-68.87	-38.683
-67.572	-37.526
-67.574	-37.968
-67.576	-38.511
-66.777	-38.454
-66.579	-37.797
-66.081	-37.539
-66.083	-37.482
-66.684	-37.425
-66.286	-37.367
-66.888	-37.31
-66.89	-37.753
-66.892	-37.295
-66.893	-37.138
-66.295	-36.481
-66.297	-36.423
-66.299	-36.366
-66.301	-36.309
-65.702	-36.251
-65.104	-35.394
-65.106	-35.337
-65.108	-35.279
-65.11	-35.022
-65.111	-34.665
-64.913	-33.708
-64.415	-31.95
-64.417	-30.893
-63.819	-30.836
-63.32	-30.778
-62.822	-30.521
-62.824	-30.464
-62.826	-30.206
-62.827	-30.149
-62.229	-29.792
-62.231	-29.634
-62.233	-29.277
-62.835	-29.22
-62.836	-29.162
-63.538	-29.105
-62.44	-28.648
-62.442	-29.09
-62.444	-29.233
-61.845	-28.976
-61.847	-28.918
-61.849	-28.861
-62.551	-28.204
-62.553	-28.147
-61.654	-27.589
-61.656	-27.532
-61.658	-27.275
-61.66	-27.217
-62.561	-27.36
-62.563	-27.303
-63.665	-27.545
-63.667	-27.488
-62.569	-28.131
-61.77	-28.473
-61.472	-28.116
-61.274	-28.059
-61.276	-28.001
-61.278	-26.844
-60.979	-26.687
-59.481	-27.229
-57.883	-27.772
-59.485	-28.515
-59.487	-29.558
-58.588	-30.3
-58.59	-30.243
-58.592	-30.286
-58.594	-30.228
-58.296	-30.071
-58.297	-29.214
-57.899	-29.156
-57.901	-28.499
-58.303	-27.542
-58.304	-26.284
-58.806	-25.327
-58.808	-25.27
-58.81	-24.712
-58.812	-25.455
-58.013	-25.398
-58.015	-24.54
-58.017	-23.583
-58.019	-23.326
-55.521	-22.368
-53.122	-21.711
-53.124	-21.354
-53.126	-20.797
-53.128	-20.739
-53.13	-21.182
-52.631	-21.125
-52.633	-20.967
-52.635	-21.11
-52.637	-21.053
-52.639	-21.595
-51.64	-22.138
-51.642	-22.581
-51.644	-22.323
-51.646	-21.366
-51.647	-20.709
-51.649	-20.651
-52.551	-21.194
-52.553	-22.037
-51.655	-21.879
-51.656	-22.622
-51.658	-22.765
-51.66	-22.907
-51.662	-22.95
-50.764	-23.193
-50.765	-22.936
-50.567	-22.778
-50.569	-22.821
-50.571	-22.664
-50.373	-22.506
-50.374	-22.349
-50.376	-21.992
-50.378	-21.934
-50.38	-22.177
-49.982	-22.32
-50.383	-22.362
-50.385	-22.605
-50.387	-22.948
-50.389	-22.99
-50.39	-23.233
-51.792	-23.676
-51.794	-23.818
-51.796	-23.761
-52.898	-23.704
-52.899	-23.647
-52.901	-23.689
-53.403	-23.632
-53.405	-23.875
-53.407	-24.317
-53.408	-24.26
-53.41	-24.703
-53.412	-24.645
-53.114	-24.088
-53.916	-24.231
-53.917	-23.773
-54.319	-23.416
-54.321	-23.059
-54.123	-23.001
-54.125	-23.144
-54.126	-23.087
-54.128	-22.729
-54.13	-22.672
-53.532	-22.115
-54.133	-21.057
-54.135	-21.2
-53.837	-20.443
-53.539	-20.386
-53.241	-19.928
-53.242	-19.871
-53.544	-19.814
-53.546	-19.656
-53.848	-19.599
-53.85	-19.542
-53.851	-19.484
-54.053	-19.427
-54.055	-19.27
-54.457	-19.212
-54.459	-18.855
-54.46	-18.798
-54.462	-18.64
-54.264	-18.583
-54.566	-18.326
-54.568	-18.268
-54.569	-18.411
-55.471	-18.154
-55.473	-18.097
-55.475	-17.739
-55.476	-17.382
-55.478	-17.225
-55.38	-17.167
-54.382	-17.11
-55.984	-16.953
-55.985	-16.695
-55.987	-16.638
-55.989	-16.481
-54.391	-16.123
-54.393	-15.666
-54.394	-16.009
-54.396	-15.551
-54.598	-15.294
-54.6	-14.537
-54.602	-14.579
-54.603	-14.322
-54.605	-13.265
-54.407	-13.207
-54.209	-13.35
-54.411	-14.193
-54.412	-14.136
-54.114	-14.078
-54.416	-13.121
-54.418	-13.064
-54.419	-13.006
-54.621	-12.549
-54.623	-12.492
-54.625	-12.634
-54.627	-12.577
-54.628	-12.72
-54.63	-12.662
-54.332	-12.905
-54.334	-13.148
-54.336	-13.29
-54.237	-13.233
-54.239	-13.276
-54.141	-13.318
-54.143	-13.261
-54.145	-13.304
-54.146	-13.246
-54.148	-13.789
-54.15	-13.732
-54.152	-14.575
-54.154	-14.517
-54.155	-15.66
-53.557	-15.603
-53.059	-15.545
-53.061	-15.488
-53.562	-15.431
-53.564	-15.373
-54.166	-14.116
-54.168	-14.259
-54.17	-15.201
-54.871	-15.144
-55.073	-15.087
-55.875	-14.029
-55.877	-13.572
-56.079	-12.815
-56.68	-12.457
-56.682	-12.1
-57.584	-12.043
-57.586	-11.686
-57.888	-11.628
-57.989	-11.571
-57.191	-11.514
-58.293	-11.756
-59.395	-12.199
-59.396	-11.642
-59.698	-12.084
-59.7	-12.027
-60.702	-12.27
-60.704	-11.912
-60.705	-11.355
-60.707	-10.298
-60.709	-9.2404
-59.711	-9.5831
-59.713	-9.5258
-59.714	-9.1684
-59.716	-9.8111
-60.718	-9.7538
-61.12	-9.6965
-61.422	-9.6392
-61.123	-8.8819
-61.625	-8.8245
-61.627	-8.1672
-61.129	-8.1099
-60.031	-8.0526
-58.632	-8.5953
-58.634	-8.538
-58.636	-8.4806
-58.638	-8.4233
-58.639	-9.066
-58.541	-9.0087
-58.543	-9.2514
-58.545	-9.194
-58.847	-10.037
-58.848	-11.579
-58.65	-11.522
-58.652	-12.365
-58.454	-12.307
-58.456	-12.25
-58.057	-12.193
-58.059	-12.136
-58.061	-9.6782
-58.063	-9.6209
-58.165	-7.6636
-58.666	-7.2062
-58.668	-6.9489
-58.67	-6.8916
-58.672	-7.0343
-58.674	-6.777
-58.675	-6.7197
-58.677	-6.6623
-58.679	-6.605
-58.681	-6.5477
-58.182	-6.4904
-58.184	-6.3331
-58.186	-6.2757
-58.188	-6.2184
-59.19	-6.1611
-58.791	-6.1038
-59.793	-6.0465
-59.795	-6.2892
-59.797	-6.6318
-60.599	-6.5745
-59.8	-6.5172
-59.802	-6.8599
-61.804	-7.2026
-61.806	-6.7453
-63.708	-6.6879
-63.709	-6.6306
-63.711	-6.1733
-63.713	-5.516
-63.715	-5.4587
-63.717	-5.3014
-63.718	-4.544
-63.82	-4.9867
-63.822	-5.6294
-63.824	-5.5721
-64.025	-5.7148
-64.027	-5.6575
-64.029	-5.6001
-64.431	-5.8428
-64.033	-5.7855
-64.034	-6.4282
-64.036	-5.6709
-64.038	-5.3135
-64.04	-5.0562
-63.942	-4.9989
-63.943	-4.9416
-63.945	-4.8843
-63.947	-5.027
-63.949	-4.9696
-63.751	-4.7123
-63.952	-6.355
-63.954	-7.5977
-63.956	-7.5404
-64.358	-7.4831
-64.26	-5.8257
-64.261	-5.2684
-64.263	-6.6111
-64.265	-6.5538
-64.267	-6.4965
-64.268	-6.4392
-64.47	-6.3818
-64.472	-7.2245
-64.874	-7.7672
-64.476	-7.7099
-64.477	-7.6526
-64.479	-7.5952
-64.481	-7.5379
-63.683	-7.3806
-63.685	-7.3233
-63.686	-7.266
-62.288	-7.2087
-60.99	-7.1513
-59.592	-7.094
-59.194	-7.4367
-59.195	-7.3794
-58.597	-7.5221
-57.399	-7.2648
-56.101	-6.9074
-55.403	-6.6501
-55.004	-6.4928
-55.006	-5.7355
-55.008	-4.8782
-54.51	-4.8209
-54.511	-4.7635
-54.513	-4.5062
-54.515	-4.4489
-55.017	-4.3916
-54.519	-4.3343
-54.52	-4.477
-55.022	-4.4196
-55.124	-4.3623
-55.526	-3.605
-55.528	-2.7477
-55.529	-2.6904
-56.031	-2.433
-56.133	-2.3757
-56.335	-2.3184
-56.337	-2.2611
-57.138	-2.0038
-58.04	-2.1465
-57.742	-2.1891
-57.744	-2.4318
-57.946	-2.3745
-58.447	-2.3172
-58.449	-2.2599
-58.451	-2.0026
-59.553	-2.1452
-59.554	-2.0879
-59.556	-2.0306
-60.358	-2.2733
-60.36	-2.216
-60.562	-2.4587
-61.563	-2.8013
-61.565	-3.044
-63.167	-3.6867
-63.169	-3.6294
-63.171	-3.5721
-63.172	-4.5148
-63.174	-5.1574
-63.876	-5.1001
-63.878	-5.0428
-64.18	-5.2855
-64.681	-6.0282
-64.883	-6.7708
-64.885	-7.0135
-64.887	-6.9562
-64.888	-6.9989
-65.29	-6.9416
-65.692	-6.8843
-66.294	-6.8269
-66.296	-6.7696
-66.297	-6.6123
-66.299	-6.255
-65.701	-5.8977
-67.103	-5.5404
-67.105	-5.483
-66.106	-5.9257
-66.108	-5.7684
-65.71	-5.7111
-64.812	-5.6538
-64.814	-5.8965
-64.815	-5.8391
-64.817	-5.4818
-63.719	-5.4245
-65.021	-5.3672
-65.023	-6.1099
-63.524	-6.0525
-63.426	-6.7952
-62.728	-7.1379
-62.23	-7.0806
-62.231	-7.0233
-62.233	-7.266
-62.635	-7.2086
-60.337	-7.1513
-60.339	-7.094
-61.04	-7.0367
-58.942	-6.9794
-58.944	-7.1221
-58.946	-6.8647
-58.948	-6.6074
-58.949	-6.5501
-57.551	-6.1928
-57.553	-6.4355
-56.755	-6.0782
-56.757	-5.7208
-58.158	-5.0635
-56.86	-5.0062
-58.162	-4.3489
-58.664	-4.2916
-58.666	-4.2343
-60.267	-4.1769
-58.669	-3.9196
-58.371	-3.8623
-58.373	-3.805
-58.374	-3.7477
-58.376	-3.6903
-58.378	-3.633
-59.18	-2.9757
-59.182	-3.5184
-59.183	-3.6611
-60.285	-3.6038
-60.287	-2.9464
-60.289	-2.8891
-60.291	-2.8318
-60.292	-2.7745
-60.394	-2.5172
-60.396	-2.0599
-60.598	-2.0025
-62.1	-1.5452
-62.101	-1.4879
-63.103	-1.1306
-63.105	-1.0733
-64.007	-1.016
-64.309	-1.2586
-64.31	-1.4013
-64.912	-1.344
-64.914	-1.8867
-64.916	-1.8294
-64.917	-1.772
-64.319	-1.7147
-64.321	-1.6574
-64.323	-1.5001
-63.925	-1.4428
-63.926	-1.3855
-63.628	-1.3281
-63.93	-1.0708
-63.932	-1.0135
-63.934	-0.95619
-63.835	-0.89888
-63.437	-0.84156
-63.439	-0.78424
-63.441	-0.72692
-63.443	-0.56961
-63.444	-0.21229
-63.346	0.44503
-63.348	1.1023
-63.35	1.2597
-62.752	1.617
-62.353	1.6743
-61.455	1.7316
-61.257	1.4889
-60.959	1.2462
-59.66	1.6036
-60.262	1.6609
-60.264	1.7182
-60.266	1.7755
-60.268	1.8328
-58.869	2.0902
-58.871	2.4475
-58.673	2.7048
-58.675	3.0621
-58.277	2.8194
-57.478	3.1767
-57.48	2.9341
-57.482	3.3914
-57.484	2.7487
-58.286	3.506
-57.887	4.2633
-57.889	4.5206
-60.091	4.978
-60.793	5.5353
-63.095	5.5926
-63.096	5.8499
-63.098	5.9072
-63.1	5.7645
-62.302	6.0219
-63.103	6.1792
-63.105	6.0365
