# Supplementary material for: Electrooculography-based continuous eye-writing recognition system for efficient assistive communication systems
Source: PLoS One. 2018 Feb 9;13(2):e0192684. doi: 10.1371/journal.pone.0192684 (PMC5806888; doi:10.1371/journal.pone.0192684)
Supplement: S1 Database — All the original isolated EOG data used in the experiments are contained in this database. (ZIP) [file pone.0192684.s001.zip › isolated/001/isolated_strokes/EOG_001_02_005.csv]

0.38848	-0.088048
1.169	0.22069
0.54944	0.62942
0.62993	0.63815
0.71041	0.64688
1.4909	0.25562
2.6714	0.66435
2.7519	0.37308
1.7323	0.38182
1.8128	0.19055
1.1933	1.0993
1.2738	1.308
0.65426	1.9167
0.23474	1.9255
0.31522	1.9342
0.0957	1.9429
0.17618	1.8517
0.25666	1.8604
0.13714	1.8691
0.21763	2.0779
0.19811	2.0866
0.27859	2.0953
0.25907	2.3041
0.33955	2.3128
-0.27997	2.5215
-1.1995	2.7303
-1.119	2.739
-0.73852	2.8477
-0.65804	2.8565
0.12244	3.1652
-0.49708	3.1739
-0.4166	3.3827
-0.33612	3.3914
-0.95564	3.8001
-0.87516	4.2089
-0.79467	4.2176
-0.71419	4.3263
-0.63371	4.3351
-0.45323	4.3438
0.92725	4.3525
-0.29227	4.5613
-0.21179	4.37
-0.13131	4.2787
-0.65082	3.7875
0.029657	3.2962
0.11014	3.1049
0.19062	2.9137
-0.3289	2.5224
-0.24842	1.0311
-0.16794	-0.36014
-0.28745	-2.5514
-0.20697	-3.4427
0.17351	-4.9339
0.25399	-5.6252
0.33447	-5.6165
0.41495	-6.6077
-0.0045673	-7.099
0.075914	-7.0903
-0.2436	-7.0815
-0.16312	-7.0728
-0.082642	-7.0641
-0.002161	-6.3553
0.57832	-6.0466
1.1588	-5.5379
1.2393	-5.2291
1.3198	-4.3204
0.90025	-4.3117
1.4807	-3.7029
1.0612	-3.6942
1.1417	-2.7855
1.7222	-2.7767
2.9027	-2.768
4.1831	-2.6593
4.2636	-2.3505
4.3441	-2.1418
4.4246	-2.1331
4.5051	-2.0243
5.1855	-2.0156
5.266	-2.0069
5.3465	-1.9981
5.427	-1.9894
4.9075	-1.9807
4.9879	-1.6719
4.7684	-1.4632
3.5489	-1.1545
4.3294	-0.64575
4.4099	-0.63702
4.4904	-0.62828
4.5708	-0.41955
3.4513	-0.41082
2.8318	-0.40209
2.4123	-0.19335
2.4928	0.01538
1.5732	0.024113
1.0537	0.032846
1.7342	0.041579
1.6147	0.25031
1.6952	0.059045
0.87565	0.067778
0.95613	0.076511
1.0366	0.085244
-0.28291	0.093977
-0.20243	0.10271
-0.12195	0.011442
-0.041466	0.020175
0.039015	0.028908
-1.4805	0.33764
-1.4	0.64637
-1.3195	0.65511
-1.0391	0.66384
0.84142	0.67257
0.9219	0.88131
-0.79762	0.69004
-0.71713	0.69877
-0.93665	0.7075
-3.2562	0.71624
-3.1757	0.62497
-5.3952	0.9337
-5.3147	0.74244
-5.3342	0.75117
-5.2538	0.9599
-5.1733	0.96863
-5.2928	0.77737
-5.2123	0.7861
-5.1318	0.59483
-5.0514	0.60357
-5.4709	0.6123
-5.9904	0.52103
-5.9099	0.22977
-6.2294	0.2385
-6.149	0.24723
-6.0685	0.055964
-6.488	0.1647
-5.9075	0.27343
-6.027	0.18216
-4.8465	0.2909
-4.5661	0.099629
-4.0856	-0.39164
-3.3051	-0.78291
-3.2246	-0.97417
-3.1441	-0.96544
-3.0637	-0.95671
-2.2832	-0.94797
-2.2027	-0.93924
-3.2222	-0.43051
-3.9417	-0.42178
-2.8613	-0.41304
-2.7808	-0.40431
-2.7003	-0.39558
-2.6198	0.21316
-3.5393	-0.27811
-2.4588	-0.26938
-2.3784	-0.26064
-2.2979	-0.25191
-2.2174	0.45682
-2.2369	-0.23445
-1.4564	-0.22571
-2.076	-0.21698
-1.9955	0.29175
-1.915	0.30049
-1.8345	0.30922
-1.054	-0.18205
-1.6736	-0.27332
-1.5931	-0.26458
-1.5126	-0.45585
-1.9321	-0.64712
-1.8516	-0.63838
-1.7711	-0.62965
-1.6907	-0.62092
-1.6102	-0.91219
-0.3297	-0.90345
-0.24922	-0.59472
-0.16874	-0.58599
-1.0883	-0.57725
-1.0078	-0.86852
-0.8273	-0.85979
-0.74681	-0.55105
-0.66633	-0.54232
-0.58585	-0.53359
0.59463	-0.52486
-0.42489	-0.51612
-0.24441	-0.50739
-0.16393	-0.79866
-0.083445	-0.78992
-0.0029641	-0.88119
0.077517	-0.87246
0.158	-0.56373
0.23848	-0.65499
-0.78104	-1.2463
-0.40056	-1.2375
-0.62008	-1.2288
-0.5396	-1.2201
-0.45911	-1.2113
-0.17863	-1.2026
0.20185	-0.69386
-0.01767	-0.98513
0.062811	-0.9764
0.14329	-0.96766
-0.076226	-0.95893
0.004255	-0.6502
0.084736	-0.64146
0.16522	-0.23273
0.2457	-0.224
0.32618	-0.21527
0.50666	0.093467
0.28714	0.1022
0.36762	0.21093
0.44811	0.21967
1.0286	0.4284
1.1091	0.83713
1.1895	0.84586
1.27	0.8546
1.4505	1.4633
1.731	0.47206
1.8115	1.4808
1.892	1.4895
1.9724	1.4983
2.7529	1.507
2.8334	2.3157
2.9139	2.3245
2.9944	1.3332
3.0748	1.3419
3.1553	2.3507
3.2358	2.3594
3.3163	1.5681
3.3968	1.5769
2.6772	1.5856
3.5577	2.3943
2.8382	2.0031
2.9187	1.3118
2.9992	1.3205
2.5797	1.3293
2.6601	0.83799
1.7406	0.84672
0.7211	0.85545
1.0016	0.86419
0.88206	0.67292
0.96254	0.88165
0.84302	0.79039
0.92351	0.69912
1.204	0.70785
1.4845	0.61658
1.5649	0.52532
1.6454	0.43405
1.5259	0.24278
1.6064	0.25152
1.6869	-0.039751
1.7674	-0.33102
1.8478	-0.32229
1.6283	-0.31355
2.0088	-0.30482
2.1893	-0.29609
2.2698	-0.28735
2.7502	-0.57862
3.1307	-0.86989
3.2112	-0.96115
3.2917	-1.0524
3.3722	-1.0437
3.4527	-1.035
3.2331	-1.0262
3.3136	-0.91749
3.2941	-0.80876
3.3746	-0.90002
3.4551	-0.89129
3.6355	-0.98256
4.016	-0.97383
4.0965	-0.96509
4.177	-0.85636
4.2575	-0.94763
4.3379	-0.93889
4.4184	-0.43016
4.3989	-0.42143
4.1794	-0.4127
3.8599	-0.0039623
3.5404	0.0047707
3.9208	0.013504
4.0013	0.022236
3.4818	-0.46903
3.5623	-0.9603
3.4428	-0.95156
3.5232	-0.94283
3.1037	-0.9341
2.8842	-0.62537
3.2647	-0.11663
3.0452	-0.0079002
3.1256	0.00083272
3.2061	0.0095656
3.2866	-0.081701
3.3671	-0.072969
3.2476	-0.064236
3.0281	-0.055503
3.1085	-0.44677
3.089	-0.43804
3.1695	-0.5293
3.25	-0.32057
3.3305	-0.21184
3.4109	-0.20311
3.4914	0.0056277
3.8719	0.11436
3.6524	0.12309
3.7329	0.13183
3.8133	0.040559
2.8938	-0.050708
2.9743	-0.041975
1.8548	-0.23324
1.9353	-0.22451
2.0158	-0.015776
1.6962	0.29296
1.7767	0.50169
1.8572	0.81042
1.3377	0.81916
1.4182	1.0279
1.4986	1.8366
-0.32088	3.4454
-0.2404	7.2541
-1.8599	14.063
-2.6794	22.272
-3.099	36.48
-3.5185	52.789
-7.738	64.098
-12.458	73.906
-13.877	85.815
-14.297	99.224
-21.716	111.23
-31.036	122.84
-33.155	132.85
-33.375	142.56
-38.094	155.67
-46.114	163.28
-50.033	169.69
-50.553	178.39
-50.472	182.6
-50.892	192.81
-51.011	201.92
-51.231	205.13
-51.35	209.74
-51.37	213.85
-51.989	215.85
-53.209	216.16
-55.028	216.17
-56.448	216.18
-56.967	216.19
-56.887	216.3
-57.206	216.71
-57.226	216.72
-57.645	217.32
-57.565	217.33
-57.485	217.34
-58.704	216.85
-60.024	216.46
-60.443	216.47
-60.663	216.88
-60.982	216.49
-61.602	216.89
-62.021	216.9
-62.541	217.01
-62.46	217.02
-62.98	216.53
-64.099	216.54
-64.019	217.05
-64.338	217.46
-64.258	217.46
-64.177	217.77
-65.697	217.78
-65.616	218.49
-67.436	218.9
-68.255	219.01
-67.875	219.02
-67.794	219.53
-67.714	220.23
-66.933	220.24
-66.853	220.25
-64.972	220.26
-63.292	220.87
-62.212	220.88
-60.931	220.29
-60.851	219.6
-59.57	219.6
-58.69	219.61
-58.409	219.62
-57.829	218.93
-56.948	216.84
-53.168	214.45
-48.287	211.26
-46.007	194.07
-31.526	164.47
-9.6457	130.78
10.035	96.792
40.815	69.2
66.996	41.809
88.676	14.918
125.46	-1.7735
148.94	-19.765
167.22	-33.656
182.9	-44.447
182.98	-59.539
183.06	-68.93
183.14	-78.421
183.22	-87.312
183.3	-98.604
183.38	-106.39
183.46	-110.59
183.54	-115.48
183.62	-117.77
182.6	-127.06
177.28	-135.25
165.06	-135.34
152.94	-135.53
142.32	-136.43
136.41	-136.42
132.79	-136.41
129.17	-136.4
128.35	-136.39
126.43	-136.38
124.71	-136.37
122.99	-136.36
121.37	-136.36
121.45	-136.35
120.63	-135.64
119.81	-135.23
119.09	-134.72
118.27	-134.61
116.85	-134.1
114.63	-134.09
113.31	-134.09
113.39	-134.08
113.07	-134.07
113.15	-134.06
112.63	-134.05
111.21	-134.54
110.7	-134.63
110.78	-134.62
110.26	-134.62
110.34	-137.61
109.42	-142.9
109.3	-145.39
107.68	-145.88
107.76	-146.07
106.04	-146.06
105.62	-146.05
105.7	-146.05
105.78	-146.64
105.66	-146.63
104.84	-146.92
104.92	-146.61
103.4	-146.6
102.68	-146.09
101.66	-145.78
102.84	-145.68
102.92	-145.67
101.91	-145.46
100.19	-145.45
100.27	-145.64
99.946	-145.43
99.427	-145.42
99.007	-145.11
99.088	-145.11
99.168	-144.9
99.249	-144.69
99.829	-144.68
99.91	-144.47
99.99	-143.96
100.07	-142.75
100.15	-141.74
100.23	-141.54
100.11	-141.43
100.19	-141.32
99.673	-141.31
99.754	-141
99.834	-139.69
99.615	-138.58
99.695	-138.27
99.776	-137.97
99.856	-137.16
99.937	-137.15
100.02	-136.14
101	-135.53
100.58	-135.52
100.66	-135.01
99.839	-135
99.419	-135.3
99.5	-134.99
98.98	-134.68
99.061	-134.67
98.341	-134.26
98.222	-134.25
98.602	-134.24
98.083	-134.24
97.363	-133.83
97.544	-134.22
97.224	-134.21
97.305	-134.2
97.285	-134.59
97.366	-134.18
97.546	-134.17
98.427	-134.67
98.507	-134.96
98.588	-134.95
98.668	-135.14
99.949	-135.23
100.73	-135.52
102.41	-136.11
102.79	-136.5
102.87	-137.4
104.55	-138.19
105.83	-138.18
105.91	-137.47
105.99	-137.46
106.57	-137.45
106.65	-137.44
106.73	-137.93
106.81	-137.93
106.89	-138.52
106.48	-139.01
106.56	-139.3
106.64	-139.79
106.72	-139.78
107.3	-139.77
107.38	-139.76
107.46	-139.26
107.04	-138.95
107.12	-138.94
107.2	-138.93
107.88	-138.92
107.96	-138.91
107.44	-138.9
107.52	-138.89
107.6	-138.89
107.08	-138.88
107.76	-138.87
107.84	-138.86
108.62	-138.85
108.7	-139.34
108.79	-140.63
108.87	-140.62
109.15	-140.62
109.23	-139.31
109.31	-139.3
109.29	-139.29
109.37	-139.28
109.45	-139.27
109.53	-138.96
111.51	-137.95
109.69	-137.95
109.77	-137.44
109.85	-136.93
109.83	-136.82
109.91	-136.91
109.99	-136.8
110.07	-136.79
110.15	-136.78
109.93	-136.78
110.41	-136.77
110.49	-136.76
110.58	-136.75
111.76	-136.74
111.84	-137.03
111.92	-136.32
111.7	-137.02
111.78	-137.01
111.86	-138.4
111.94	-139.79
112.02	-139.78
112.1	-138.37
110.48	-138.36
111.66	-138.35
111.54	-138.35
113.82	-138.34
113.9	-138.33
111.78	-137.02
112.66	-137.01
112.74	-137
112.82	-136.99
112.9	-137.08
111.88	-137.08
111.97	-137.07
112.05	-137.06
112.13	-137.05
112.21	-137.04
112.29	-137.03
113.17	-137.02
113.25	-137.01
113.33	-137.11
113.81	-137.3
114.89	-137.29
116.77	-137.28
117.95	-137.27
118.03	-137.26
118.11	-137.55
119.19	-137.54
120.57	-137.24
120.65	-137.23
120.73	-137.22
121.51	-137.21
121.59	-136.8
121.97	-136.39
122.06	-136.18
121.84	-136.17
122.22	-136.17
122.3	-136.16
122.38	-135.75
122.46	-135.74
122.54	-135.53
122.82	-135.52
122.1	-135.51
122.18	-135.4
121.76	-135.1
122.64	-135.09
123.82	-134.78
123.9	-134.77
123.98	-134.56
124.66	-134.75
125.14	-134.54
125.32	-134.53
126.2	-134.63
126.28	-134.62
127.46	-134.61
128.05	-134.4
128.13	-134.39
128.21	-134.38
128.29	-134.37
128.37	-134.36
128.45	-134.56
128.53	-134.55
128.61	-134.54
128.19	-134.73
128.27	-135.22
128.85	-135.51
128.93	-136.8
129.01	-137.7
129.09	-137.99
129.17	-137.98
129.25	-137.97
129.33	-137.96
129.41	-137.95
130.09	-137.94
130.77	-137.93
129.66	-137.93
129.74	-137.92
129.82	-137.91
129.4	-137.9
130.38	-137.59
130.46	-136.68
130.54	-135.87
131.42	-135.86
131.5	-135.66
131.98	-135.25
131.66	-134.74
131.74	-133.93
131.82	-133.72
131.5	-133.01
131.58	-132.7
131.66	-132.69
131.74	-132.69
133.02	-132.68
133	-132.67
133.08	-132.46
133.76	-132.75
133.85	-132.74
135.33	-132.43
136.51	-132.32
136.59	-132.22
136.67	-132.31
136.75	-132.3
137.03	-132.29
137.11	-132.28
137.19	-132.27
137.27	-132.96
137.15	-133.55
137.43	-133.55
137.51	-133.54
137.59	-133.53
137.67	-133.72
137.55	-133.01
137.33	-133
137.41	-133.29
137.49	-133.28
137.57	-133.28
137.05	-134.07
137.14	-134.26
136.42	-134.25
136.5	-134.64
137.28	-134.63
136.86	-134.62
136.94	-134.21
137.02	-134.21
137.1	-134.2
137.68	-134.19
138.16	-134.18
138.24	-134.17
138.32	-134.16
138.4	-134.15
138.88	-133.84
138.96	-133.84
139.74	-133.63
139.82	-133.62
139.9	-133.61
140.58	-133.4
140.66	-132.79
140.74	-132.18
140.83	-132.18
141.71	-131.87
143.09	-131.86
143.17	-131.85
143.25	-132.14
143.33	-132.13
142.11	-131.92
142.19	-131.71
141.47	-131.91
141.55	-131.9
142.43	-131.69
142.51	-131.68
142.59	-131.47
142.67	-131.66
142.65	-131.85
142.73	-131.84
141.71	-131.84
141.79	-131.73
141.87	-131.82
141.25	-131.81
141.33	-131.7
140.82	-131.69
140.9	-130.98
140.98	-130.27
140.96	-130.27
140.84	-130.26
140.92	-129.95
141	-129.44
141.08	-129.43
140.66	-129.42
140.74	-129.41
139.82	-129.4
139.9	-129.4
139.48	-128.59
139.96	-128.18
140.54	-127.57
140.62	-127.46
140.7	-127.95
141.68	-127.94
140.66	-127.43
142.04	-127.53
140.83	-127.92
140.91	-128.51
142.29	-128.8
142.47	-128.59
143.35	-127.88
143.43	-127.87
143.51	-127.46
143.59	-127.46
144.17	-127.45
144.25	-127.44
144.33	-127.63
144.41	-127.62
144.89	-128.11
144.97	-128.6
145.05	-128.59
145.53	-128.99
145.31	-128.58
146.29	-128.57
146.37	-128.56
146.45	-128.55
146.53	-128.54
145.72	-128.53
146.7	-128.52
146.78	-128.52
146.86	-128.91
146.94	-129.2
147.22	-129.19
149	-128.98
148.28	-129.67
148.36	-129.66
149.74	-129.85
149.82	-129.85
150.5	-129.44
150.58	-129.83
150.66	-129.82
150.64	-129.81
151.32	-130.2
151.4	-129.79
151.48	-130.19
151.56	-131.38
152.24	-131.37
152.32	-132.56
152.41	-131.95
152.49	-131.94
152.17	-131.93
152.25	-131.92
152.33	-133.02
152.41	-133.31
152.49	-133.8
151.87	-133.99
152.85	-134.08
152.03	-134.87
152.11	-134.86
152.99	-134.85
153.07	-134.85
153.65	-134.04
153.23	-134.03
153.31	-134.02
153.39	-134.81
153.47	-134
153.55	-133.49
152.83	-132.98
152.91	-132.98
153	-132.57
153.08	-132.16
154.16	-132.15
154.24	-132.04
153.62	-132.03
153.7	-132.02
153.78	-132.01
153.86	-132.01
153.94	-132
154.02	-132.09
154.1	-132.48
153.18	-133.07
153.26	-133.36
152.94	-133.95
152.12	-135.94
152.2	-135.94
151.78	-136.03
151.06	-136.02
151.14	-137.91
151.22	-138.6
152.11	-138.59
152.69	-138.98
152.77	-138.97
152.95	-139.57
153.03	-140.16
153.21	-140.25
153.29	-140.34
153.37	-140.33
153.85	-140.52
153.93	-140.81
154.01	-141.1
154.09	-141.1
154.17	-141.09
154.75	-141.08
155.13	-141.07
156.01	-141.16
156.09	-141.25
156.17	-141.24
157.45	-141.23
158.53	-141.23
158.91	-141.22
159	-141.21
158.78	-141.2
158.86	-141.19
158.44	-141.38
158.82	-141.17
158.9	-141.17
158.98	-141.16
158.46	-141.05
158.54	-141.14
158.62	-141.13
158.7	-140.92
158.58	-141.11
158.66	-141.1
158.74	-141.1
158.82	-141.29
158.9	-141.28
158.98	-141.47
159.06	-141.46
158.64	-141.95
158.32	-142.74
158.4	-143.03
158.49	-143.03
159.07	-143.12
159.15	-143.61
159.23	-144.7
159.31	-144.79
158.89	-145.18
158.97	-145.17
159.05	-145.46
159.13	-145.66
159.71	-145.85
160.39	-145.84
160.77	-145.83
160.85	-146.12
159.93	-146.11
161.31	-146.1
162.39	-146.09
162.47	-145.79
162.55	-145.78
162.83	-145.77
163.31	-145.76
163.19	-145.65
163.28	-145.14
163.76	-144.43
163.84	-143.92
165.12	-144.32
166	-144.81
166.08	-145.7
166.96	-145.69
169.24	-145.18
171.02	-145.17
171.3	-145.66
171.58	-145.95
171.66	-145.95
172.24	-146.54
172.32	-145.93
172.4	-145.92
172.48	-145.91
172.86	-146.7
172.94	-147.49
173.02	-146.68
173.1	-147.58
172.88	-148.37
172.97	-148.96
173.05	-149.35
173.13	-149.64
173.51	-149.63
173.59	-149.72
174.37	-149.71
174.45	-149.91
174.53	-149.9
173.91	-149.89
173.99	-149.88
174.77	-149.87
174.75	-149.86
174.83	-150.05
174.91	-150.05
175.69	-150.34
177.57	-150.33
177.85	-150.42
178.43	-150.41
178.51	-150.4
180.89	-150.39
181.78	-150.08
181.86	-150.08
181.14	-150.07
181.22	-150.06
179	-150.05
177.78	-149.84
177.86	-149.43
177.94	-149.42
178.02	-149.11
176.5	-149.41
176.58	-149.4
177.16	-149.19
177.24	-148.88
178.22	-149.17
177.4	-148.86
177.48	-148.45
177.76	-148.44
177.84	-148.44
178.72	-148.23
178.8	-148.22
178.88	-148.21
178.97	-148.2
179.65	-147.79
180.63	-147.18
180.71	-147.17
182.09	-146.57
182.17	-147.16
180.85	-146.45
182.33	-145.94
182.41	-145.53
182.49	-145.22
182.57	-144.81
182.65	-144.7
183.33	-144.7
183.41	-144.69
183.49	-144.68
183.57	-144.67
183.65	-144.76
183.73	-145.05
184.71	-145.04
184.79	-146.23
185.17	-146.23
184.56	-146.82
184.64	-147.31
184.72	-147.3
184.1	-148.29
184.88	-148.28
184.96	-148.27
185.04	-148.26
185.12	-149.46
184.8	-150.15
185.98	-150.24
186.06	-150.23
186.14	-150.22
186.22	-150.21
185.2	-150.2
186.38	-150.19
185.36	-150.09
184.94	-150.08
185.02	-150.07
185.1	-149.56
185.18	-148.45
185.26	-149.54
185.35	-150.03
185.43	-149.52
185.51	-148.72
185.59	-148.71
185.67	-148.7
185.75	-148.69
185.83	-148.08
185.91	-147.77
185.99	-147.46
186.07	-147.16
185.65	-147.05
185.73	-146.44
185.61	-145.53
185.69	-144.82
185.77	-144.21
185.85	-144.2
185.33	-144.19
185.11	-144.19
185.19	-144.18
184.07	-144.17
184.16	-144.16
185.44	-143.85
184.32	-143.84
184.4	-143.63
184.48	-143.62
184.56	-143.32
184.64	-143.01
185.42	-143
185.5	-142.99
185.58	-143.18
185.66	-143.57
186.34	-143.76
186.42	-144.05
186.5	-144.75
187.08	-145.14
187.16	-145.33
188.54	-145.12
188.62	-144.71
189.1	-144
190.48	-143.49
190.86	-143.08
190.95	-143.08
191.03	-142.87
191.11	-142.76
191.99	-142.55
192.07	-142.34
192.15	-141.83
192.23	-141.12
193.31	-140.61
195.09	-139.91
195.17	-139.6
195.25	-139.49
195.33	-139.48
196.51	-139.47
196.59	-139.16
196.67	-138.65
196.75	-138.64
196.83	-138.44
193.61	-138.43
196.19	-138.32
196.27	-138.41
193.85	-138.4
193.94	-138.39
192.92	-138.28
193	-138.27
192.88	-138.17
191.86	-138.16
192.44	-137.95
192.52	-137.94
192.6	-137.53
194.48	-137.52
192.86	-137.21
193.04	-136.9
193.12	-136.1
193.2	-134.79
194.48	-134.78
193.36	-134.17
194.64	-133.66
194.72	-132.15
194.8	-131.14
194.88	-131.14
195.46	-130.83
195.54	-130.42
195.63	-130.41
195.71	-130.8
195.79	-130.79
196.07	-130.98
196.15	-130.97
196.03	-130.77
196.11	-130.96
195.69	-131.05
195.77	-130.94
196.35	-130.73
195.73	-130.72
195.71	-130.71
195.29	-130.2
195.37	-129.9
195.45	-129.89
195.03	-129.88
194.51	-130.47
194.59	-130.46
194.17	-131.25
194.75	-131.44
194.83	-131.43
194.42	-131.73
195	-131.72
194.68	-131.41
194.76	-131.4
194.74	-131.69
194.52	-131.38
194	-131.27
194.08	-131.46
194.16	-131.46
194.54	-131.65
194.12	-131.64
194.7	-131.83
194.28	-131.92
193.66	-131.81
193.74	-131.8
193.32	-131.89
193.9	-131.99
193.98	-132.18
193.56	-132.47
193.64	-132.46
193.63	-132.85
193.71	-132.44
193.59	-132.43
193.67	-132.42
193.75	-132.32
194.03	-132.41
194.21	-132.4
194.29	-132.39
194.37	-132.38
194.15	-132.27
194.23	-132.36
194.31	-132.35
194.39	-132.25
193.97	-132.24
194.55	-132.23
193.93	-132.22
194.01	-131.91
194.09	-131.4
194.17	-130.59
195.35	-129.98
195.03	-129.18
195.12	-128.27
196.3	-128.66
196.38	-128.65
196.46	-128.14
196.54	-127.13
196.62	-126.22
196.8	-126.22
196.88	-126.11
197.76	-126.1
197.84	-125.49
198.82	-125.28
199.1	-125.27
199.98	-125.06
200.66	-124.65
200.74	-124.45
200.82	-124.34
200.9	-123.63
200.98	-123.62
201.16	-123.01
201.24	-123.6
201.32	-122.99
201.81	-122.98
201.89	-122.68
201.97	-122.77
202.05	-123.56
202.13	-124.15
203.31	-124.14
203.39	-124.13
203.47	-124.12
203.55	-124.11
203.63	-124.21
203.71	-124.2
202.39	-124.39
202.47	-124.38
202.55	-124.97
201.43	-124.96
201.51	-125.25
201.59	-125.54
200.67	-125.54
200.75	-125.23
200.13	-125.22
200.21	-125.21
199.4	-125.2
198.88	-124.89
197.66	-124.88
196.24	-124.47
196.32	-124.47
196.1	-125.06
196.18	-125.15
196.56	-124.84
196.64	-124.73
196.72	-124.62
196.8	-124.71
196.58	-124.7
196.96	-124.7
197.44	-124.69
197.52	-124.48
197.6	-124.07
198.18	-124.16
198.66	-124.45
198.74	-124.64
198.82	-124.43
198.91	-124.43
198.99	-124.62
199.77	-124.41
199.85	-124.4
199.93	-123.99
200.01	-123.98
200.09	-123.67
200.17	-123.46
199.95	-123.36
200.03	-123.35
200.11	-123.34
201.09	-123.13
201.07	-122.82
201.15	-122.31
200.43	-122.3
200.51	-122.4
200.59	-121.99
200.67	-121.58
200.75	-121.57
200.83	-121.56
201.71	-120.95
201.8	-120.24
201.88	-119.73
201.96	-119.73
202.04	-119.72
202.72	-119.61
202.3	-119.2
202.38	-118.49
202.46	-118.48
202.54	-118.57
203.72	-118.26
202.7	-118.26
202.48	-118.25
202.56	-118.24
203.94	-118.23
204.62	-118.02
204.7	-118.21
204.18	-118.2
204.26	-117.69
202.74	-117.69
202.82	-116.68
200.3	-114.47
200.39	-114.46
202.07	-113.35
200.55	-112.14
200.63	-111.23
200.71	-111.22
200.79	-111.22
200.87	-110.71
200.95	-110.7
201.03	-110.49
201.11	-110.28
