# Supplementary material for: Electrooculography-based continuous eye-writing recognition system for efficient assistive communication systems
Source: PLoS One. 2018 Feb 9;13(2):e0192684. doi: 10.1371/journal.pone.0192684 (PMC5806888; doi:10.1371/journal.pone.0192684)
Supplement: S1 Database — All the original isolated EOG data used in the experiments are contained in this database. (ZIP) [file pone.0192684.s001.zip › isolated/001/isolated_strokes/EOG_001_02_006.csv]

3.062	-2.5914
3.1191	-1.4917
3.1762	-1.4919
3.2334	-0.69218
5.0905	1.2076
3.3476	3.2073
5.2047	4.4071
5.2619	4.4068
3.519	5.6066
5.2761	6.6063
5.3333	6.6061
5.3904	7.1058
5.4475	7.1056
5.3046	7.2053
6.3618	7.205
6.4189	7.3048
5.476	7.3045
5.5332	7.3043
4.1903	7.204
4.2474	7.2038
1.9045	7.2035
1.8617	7.1033
1.9188	7.103
0.075918	6.9028
0.13305	6.6025
0.19017	5.3023
-2.4527	4.302
-2.1956	4.3018
-2.8384	4.1015
-3.1813	3.4013
-3.9242	3.401
-3.8671	2.7008
-3.8099	2.5005
-4.6528	2.2003
-4.5957	1.9
-4.5385	1.6998
-4.4814	1.6995
-3.5243	1.6993
-4.3672	1.499
-4.31	1.4987
-4.2529	1.4985
-3.0958	0.89824
-2.8387	0.097992
-3.0815	-0.50226
-3.0244	-0.50251
-2.9673	-0.30276
-3.4101	-0.30302
-2.853	0.096732
-2.1959	-0.30352
-0.038757	-0.30377
0.018371	-0.30402
-0.8245	-0.30428
-0.76737	-0.70453
-0.71025	-1.2048
-0.65312	-1.605
-0.59599	-1.6053
-2.2389	-1.8055
-2.1817	-1.8058
-2.1246	-1.806
-3.2675	-1.8063
-3.2103	-1.6065
-3.2532	-1.6068
-3.1961	-1.307
-3.139	-1.1073
-3.0818	-1.1076
-3.0247	-1.3078
-2.9676	-1.3081
-2.9105	-1.3083
-2.8533	-1.6086
-2.7962	-2.0088
-2.7391	-2.1091
-2.6819	-2.1093
-2.6248	-2.0096
-2.5677	-2.0098
-2.5106	-2.0101
-1.9534	-2.0103
-1.3963	-2.0106
-1.3392	-2.6108
-1.282	-2.6111
-1.2249	-2.6113
-0.96779	-2.6116
-0.91066	-2.7118
-1.0535	-2.7121
-0.99641	-2.7123
-1.4393	-3.0126
-0.68215	-3.0128
-0.62502	-3.0131
-0.5679	-3.5133
-0.21077	-3.5136
-1.0536	-4.0139
-0.99651	-4.0141
-0.93938	-4.0144
-0.88226	-4.0146
-0.82513	-3.4149
-1.468	-3.4151
-1.4109	-2.9154
-1.4537	-2.9156
-1.3966	-3.5159
-1.3395	-3.5161
-1.2824	-4.1164
-1.2252	-4.1166
-1.1681	-4.1169
-1.011	-4.1171
0.74615	-4.1174
1.8033	-4.2176
1.8604	-4.2179
1.9175	-4.2181
1.9747	-3.5184
2.0318	-2.9186
2.0889	-2.9189
2.146	-3.0191
2.2032	-3.0194
1.4603	-3.5196
2.3174	-3.4199
2.3746	-4.0202
2.4317	-4.0204
2.4888	-4.0207
2.5459	-2.9209
2.6031	-2.8212
2.6602	-2.8214
2.1173	-2.8217
2.1745	-2.6219
2.0316	-2.8222
2.0887	-2.8224
1.7458	-2.8227
1.203	-2.9229
1.0601	-3.9232
0.31722	-4.9234
0.37435	-4.9237
0.43148	-4.9239
0.2886	-4.9242
0.045731	-3.8244
-0.49714	-3.8247
-0.44001	-3.8249
-0.38288	-3.8252
-0.32576	-3.6254
-0.26863	-2.2257
-0.2115	-3.626
-0.65437	-3.6262
-0.59725	-3.6265
-0.54012	-3.6267
-0.48299	-3.627
-0.42586	-2.1272
-0.36873	-2.1275
0.18839	-1.7277
0.24552	-1.428
0.30265	-1.3282
0.35978	-1.3285
-0.083094	-1.5287
-0.025966	-1.529
-0.56884	-1.6292
-0.51171	-1.6295
-1.4546	-1.6297
-1.3975	-1.83
-0.040327	-1.6302
-1.2832	-1.8305
-1.2261	-1.8307
-1.1689	-1.831
0.18818	-1.6312
1.5453	-1.3315
1.6024	-1.3317
1.6596	-1.332
1.7167	-1.6323
1.7738	-1.6325
2.031	-1.6328
2.0881	-2.033
2.1452	-2.0333
2.2023	-1.4335
2.3595	-0.83376
2.4166	-0.43402
2.4737	-0.43427
2.5308	-0.43452
2.588	-0.43477
2.5451	-0.43502
2.7022	-0.43528
2.7594	-0.43553
2.8165	-0.035779
2.8736	0.56397
2.2307	0.56372
2.2879	0.56346
2.345	0.56321
2.2021	0.56296
2.4593	0.56271
2.0164	0.56246
2.0735	0.5622
2.1306	0.56195
1.9878	0.5617
2.2449	1.1614
1.702	1.1612
1.7591	1.1609
1.8163	1.1607
1.2734	1.5604
1.8305	1.8602
1.8877	1.8599
1.2448	1.8597
1.3019	1.8594
1.359	1.9592
1.5162	2.1589
1.1733	2.2587
0.33043	2.1584
0.48756	2.1582
-0.055315	2.1579
0.0018125	2.2577
0.05894	2.1574
-0.48393	2.1572
-0.4268	2.1569
-0.96968	2.1567
-0.91255	2.2564
-1.3554	2.2562
-1.2983	2.2559
-1.2412	2.2557
-1.884	2.2554
-1.8269	2.2551
-2.8698	2.2549
-3.4127	4.2546
-3.3555	6.1544
-4.6984	6.1541
-4.6413	6.1539
-4.5841	6.1536
-5.327	6.1534
-5.2699	6.1531
-6.2128	3.7529
-6.1556	3.7526
-5.7985	3.7524
-5.0414	0.85212
-4.0842	3.7519
-4.0271	0.65162
-3.97	0.65137
-3.9129	0.051116
-3.8557	0.050864
-3.7986	1.1506
-3.7415	0.05036
-3.6844	0.050108
-2.5272	0.049855
-1.9701	0.049603
0.38703	0.049351
1.6442	0.049099
1.7013	0.048847
2.0584	1.1486
2.1155	2.1483
3.3727	2.7481
4.2298	2.7478
4.2869	2.5476
4.3441	2.5473
4.4012	2.5471
4.4583	2.5468
4.5154	2.5466
4.5726	2.1463
4.6297	2.1461
4.6868	1.9458
4.744	1.9456
4.8011	1.9453
4.5582	0.84507
4.6153	0.84482
3.9725	-0.55544
3.4296	-0.55569
2.8867	-0.95594
2.3438	-1.3562
2.401	-1.3564
3.0581	-1.7567
3.1152	-1.7569
2.3724	-1.3572
1.6295	-1.7575
1.6866	-1.3577
1.7437	-0.95796
1.8009	-0.95821
1.858	-0.35846
1.3151	-0.35871
1.3723	0.34103
1.4294	0.54078
1.4865	0.54053
2.1436	0.54028
2.2008	1.44
2.2579	2.5398
2.315	2.5395
2.3721	2.8393
2.4293	3.339
2.4864	3.3388
1.6435	3.3385
0.90066	3.3383
0.55779	3.338
0.31492	4.0378
-0.027955	4.9375
0.029173	4.9373
0.086301	4.937
-0.056572	4.0368
0.00055631	4.9365
-0.24232	5.4362
-0.58519	5.436
-1.0281	5.4357
-1.4709	4.9355
-1.7138	5.4352
-1.6567	4.935
-1.5995	4.9347
-1.5424	4.9345
-1.7853	5.4342
-1.7282	5.434
-1.671	5.4337
-1.6139	4.9335
-1.5568	4.9332
-1.4997	4.433
-1.4425	4.8327
-1.3854	2.6325
-1.3283	2.6322
-0.97114	2.632
-1.514	2.6317
-1.4569	2.1315
-1.3998	0.83121
-1.3426	0.33095
-0.8855	0.3307
-1.3284	0.03045
-0.77125	0.030198
-0.71412	0.029946
-1.157	-0.070306
-1.0999	-0.070558
-1.0427	-0.27081
-0.98561	-0.27106
-0.92848	-0.27131
-1.2714	-0.77157
-0.91422	-0.77182
-0.85709	-1.2721
-1.1	-1.2723
-1.2428	-1.4726
-1.9857	-1.4728
-1.9286	-1.4731
-1.7715	-1.0733
-1.7143	-1.0736
-0.9572	-1.0738
-0.90007	-1.0741
-0.84294	-0.17434
-0.28582	0.42541
-0.22869	0.42516
1.7284	3.4249
3.3856	6.5247
3.4427	8.6244
4.0998	17.724
6.257	27.724
9.0141	38.224
13.271	56.523
20.428	73.023
21.585	86.923
25.143	96.423
26.7	107.62
26.757	128.22
26.814	141.52
26.871	145.32
26.928	152.42
26.985	160.52
27.042	165.92
27.1	172.02
27.157	180.42
25.114	187.62
21.671	189.82
18.528	194.92
16.385	201.72
15.542	204.52
14.3	206.12
13.057	207.62
11.414	210.22
10.271	212.72
9.528	213.12
6.9851	214.72
7.0423	216.42
4.7994	216.62
4.5565	216.72
4.3137	217.22
3.8708	217.82
3.9279	218.42
3.485	218.92
3.5422	219.52
3.1993	220.02
2.9564	220.22
3.0136	220.21
3.0707	220.21
2.7278	220.21
2.7849	220.41
2.1421	221.21
2.1992	221.21
2.2563	221.61
1.7135	222.71
1.7706	223.51
1.8277	224.31
1.8848	224.31
1.842	224.31
1.8991	225.41
2.9562	225.41
3.0133	225.41
2.0705	225.41
2.1276	225.41
1.7847	225.41
1.8419	225.41
1.899	225.41
1.9561	224.01
2.1132	224.01
3.1704	222.91
3.2275	212.91
4.7846	189.11
5.3418	159.51
6.8989	131.21
8.556	106.41
9.2131	77.408
9.9703	53.308
10.127	28.007
10.985	6.507
11.442	-6.5932
12.899	-27.993
12.956	-44.894
13.513	-62.394
13.97	-76.994
14.027	-81.995
14.384	-91.995
15.642	-101
15.899	-104.3
16.956	-110
17.113	-119.5
17.37	-130.9
17.727	-139
17.484	-144.4
17.841	-147.4
17.899	-147.8
17.956	-148.2
18.013	-148.6
18.07	-148.9
18.127	-148.9
18.184	-149.4
18.241	-149.4
19.098	-149.4
19.156	-149.4
18.213	-149.4
18.27	-149.4
17.927	-149.4
18.384	-149.4
19.141	-148.9
19.198	-148.3
19.255	-148.3
18.513	-147.6
17.47	-147.6
16.527	-147.6
16.584	-147.4
16.641	-147.4
16.398	-147.3
16.755	-146.9
16.113	-146.9
15.37	-146.9
14.427	-146.9
13.684	-146.9
13.741	-146.4
13.198	-146.7
13.255	-147.1
13.912	-147.3
13.37	-147.5
13.427	-147.51
12.884	-148.11
12.941	-148.11
11.898	-147.51
10.955	-147.51
10.512	-147.11
10.569	-146.31
9.7266	-146.31
8.8837	-145.01
8.4408	-145.01
7.6979	-145.01
7.7551	-142.21
7.0122	-139.81
6.2693	-139.11
2.8265	-131.71
-9.4164	-122.21
-20.159	-114.91
-25.302	-106.51
-31.245	-95.41
-33.788	-79.11
-40.431	-68.91
-49.374	-54.91
-52.217	-38.511
-58.259	-30.011
-64.602	-18.911
-73.045	-10.711
-87.588	-6.9116
-96.131	-4.0119
-101.87	4.5879
-109.82	13.188
-116.56	17.087
-122.1	23.587
-126.35	26.987
-127.59	27.287
-128.33	27.486
-130.97	30.186
-132.82	32.986
-133.16	34.386
-133.1	36.085
-133.95	36.885
-134.69	37.485
-134.63	38.285
-134.77	38.284
-134.72	40.684
-134.66	40.684
-134.6	40.984
-134.35	43.183
-133.49	43.683
-132.53	43.683
-132.07	43.683
-131.72	43.182
-131.46	41.382
-131.1	41.382
-131.05	38.982
-130.29	38.981
-129.33	38.981
-127.67	38.181
-124.92	35.281
-122.66	30.38
-122.6	27.58
-122.55	27.58
-121.69	27.58
-121.63	27.579
-121.57	27.579
-121.42	27.579
-121.36	26.879
-120.4	26.878
-119.45	26.878
-119.39	27.378
-118.83	27.778
-118.07	28.077
-118.02	28.277
-116.76	28.777
-116.7	28.777
-114.05	29.176
-112.59	29.176
-112.53	29.376
-112.47	29.376
-112.42	29.375
-111.96	29.875
-111.9	29.575
-111.55	29.575
-110.99	29.574
-110.63	29.874
-110.17	30.274
-110.12	30.873
-110.16	30.973
-110.1	30.973
-110.05	30.973
-110.19	31.472
-110.43	30.972
-110.97	30.972
-110.32	30.972
-111.06	30.971
-111	30.971
-111.25	30.971
-111.19	30.871
-110.03	30.97
-109.87	31.47
-109.82	32.27
-109.76	32.77
-109.6	33.069
-109.55	33.269
-109.49	33.369
-109.43	33.369
-109.07	33.368
-108.92	33.668
-107.56	33.968
-107.5	35.268
-106.15	36.367
-106.09	36.367
-106.03	36.367
-105.58	36.567
-105.52	36.866
-105.86	36.866
-105.8	36.866
-106.25	37.166
-105.29	38.065
-105.23	37.165
-105.18	36.865
-105.12	36.865
-105.06	36.864
-105	37.164
-105.55	36.864
-106.59	36.864
-106.93	37.963
-107.28	39.363
-107.22	40.163
-107.16	40.163
-107.1	41.362
-107.05	42.362
-106.99	42.362
-106.93	42.362
-106.88	42.361
-105.42	41.861
-104.06	42.061
-104	41.561
-103.95	42.06
-103.89	42.06
-104.13	42.36
-103.78	43.06
-104.02	43.059
-103.96	43.059
-103.9	43.059
-103.85	42.059
-103.49	42.658
-103.23	41.558
-103.18	41.558
-102.92	41.558
-102.86	41.557
-102.8	41.557
-102.75	42.857
-102.69	42.857
-102.63	42.856
-102.78	44.256
-102.72	44.856
-102.66	45.556
-102.8	45.855
-102.75	45.955
-102.69	45.955
-102.43	45.955
-102.38	46.254
-102.82	46.254
-102.26	46.554
-102.2	46.554
-102.15	46.753
-102.59	46.753
-102.53	47.253
-102.48	47.253
-102.42	47.252
-102.36	47.352
-101.5	47.352
-101.15	47.352
-99.49	47.951
-99.433	48.251
-99.376	48.151
-98.119	48.151
-97.562	48.15
-97.305	48.35
-97.247	48.35
-97.19	47.65
-97.133	47.649
-97.076	47.649
-96.419	47.649
-96.362	47.649
-96.905	47.648
-96.848	48.848
-97.29	48.848
-97.233	49.548
-97.676	49.547
-98.519	49.247
-98.462	49.247
-99.205	49.247
-99.148	49.246
-99.091	48.646
-99.033	48.846
-98.976	49.246
-99.119	48.845
-99.362	48.845
-99.305	48.845
-99.248	49.245
-98.891	49.244
-98.834	49.244
-98.776	49.244
-98.719	49.244
-98.762	49.443
-98.605	50.043
-98.848	49.143
-98.991	49.142
-98.934	49.242
-98.876	49.442
-98.819	50.342
-99.362	50.341
-99.305	49.441
-99.048	49.441
-98.991	49.441
-98.934	49.44
-98.877	49.44
-98.819	49.44
-98.162	49.44
-98.505	49.339
-98.448	49.439
-98.391	49.339
-98.334	49.239
-97.977	49.238
-98.62	48.438
-98.562	48.438
-97.805	49.238
-97.048	49.237
-96.491	49.237
-96.434	49.237
-96.377	49.237
-96.32	49.236
-96.763	50.436
-96.205	51.836
-96.648	51.836
-97.291	51.635
-97.234	51.635
-98.677	51.235
-98.62	51.635
-98.663	51.634
-99.906	51.634
-99.848	51.634
-99.891	51.634
-99.834	51.833
-99.777	51.833
-99.92	51.833
-99.863	51.933
-100.61	51.932
-100.55	51.932
-101.09	52.232
-101.03	52.232
-100.38	53.031
-100.92	53.731
-100.86	53.731
-101.31	53.731
-101.15	53.73
-99.891	54.03
-99.534	54.03
-99.477	54.03
-98.52	54.029
-98.163	53.729
-98.106	54.129
-98.049	54.429
-97.992	54.128
-97.934	54.128
-97.877	54.128
-97.12	54.128
-97.063	54.127
-97.306	54.127
-97.249	54.227
-97.592	54.227
-97.535	54.226
-97.477	54.226
-97.42	54.226
-96.963	54.226
-97.106	54.425
-97.049	55.225
-97.492	55.225
-97.535	55.225
-98.978	55.824
-100.42	55.924
-100.36	55.924
-100.31	55.924
-100.45	56.023
-100.19	56.323
-100.13	57.023
-100.28	57.023
-100.22	57.022
-100.46	58.222
-100.11	58.922
-100.35	58.922
-100.29	58.921
-100.83	58.921
-101.58	59.121
-101.52	59.821
-102.16	59.82
-102.11	59.82
-102.05	59.82
-101.99	61.12
-101.53	62.019
-101.48	62.019
-101.42	62.019
-101.36	62.019
-101.31	62.218
-101.25	63.218
-101.19	63.818
-101.14	63.118
-101.08	63.817
-101.42	63.117
-101.36	63.117
-102.21	63.117
-102.65	63.116
-101.69	63.616
-102.54	63.116
-102.48	63.116
-102.42	63.115
-102.36	63.115
-102.31	63.115
-101.85	63.115
-101.79	63.114
-101.14	63.114
-101.08	62.614
-100.12	62.714
-99.664	62.713
-99.607	62.413
-99.55	61.913
-99.493	61.913
-98.535	61.912
-98.478	61.912
-98.421	61.912
-98.264	61.911
-98.207	61.211
-96.75	61.211
-96.693	61.211
-96.735	61.21
-96.078	61.91
-95.521	61.91
-95.464	61.91
-95.407	61.909
-95.35	61.909
-94.793	62.409
-95.236	62.709
-95.178	63.608
-95.121	63.708
-95.064	64.608
-94.507	65.108
-94.45	65.107
-94.393	65.807
-94.336	65.807
-94.179	65.407
-93.821	65.706
-93.764	65.706
-94.007	64.906
-93.95	64.906
-93.893	64.105
-94.236	65.705
-95.079	64.105
-95.022	64.105
-94.364	64.104
-94.307	64.104
-94.25	62.804
-94.193	62.704
-94.136	62.703
-94.079	62.203
-94.222	61.203
-94.165	61.203
-94.107	60.502
-94.05	60.002
-93.993	60.002
-94.536	59.402
-94.479	59.401
-94.422	59.101
-93.965	59.401
-93.708	59.401
-93.65	59.8
-93.593	59.8
-93.536	60.8
-93.479	60
-92.822	60.499
-93.565	60.499
-93.508	59.799
-93.45	60.499
-93.393	60.498
-93.336	60.598
-93.279	60.598
-93.222	60.198
-92.265	60.197
-93.108	60.597
-92.051	60.997
-91.893	61.097
-92.036	61.096
-91.279	61.096
-91.022	60.996
-90.965	61.096
-90.908	61.095
-90.851	61.095
-90.194	61.295
-90.736	61.295
-90.679	61.294
-90.322	60.994
-90.265	60.994
-89.608	60.694
-89.051	60.293
-88.994	60.993
-88.437	60.993
-88.379	61.593
-87.722	61.892
-87.665	61.592
-87.608	61.592
-87.551	60.992
-87.494	59.491
-86.537	59.891
-86.48	60.491
-86.422	60.491
-86.365	60.49
-86.308	60.49
-85.751	60.49
-85.694	61.59
-85.637	61.589
-85.18	61.589
-85.122	61.989
-85.065	62.689
-85.708	62.688
-85.651	61.988
-84.794	61.988
-84.737	61.988
-84.68	61.987
-84.623	61.987
-84.765	60.487
-84.708	60.487
-84.651	60.486
-84.594	61.986
-84.537	60.086
-85.08	59.186
-85.023	59.185
-84.966	59.185
-85.008	59.185
-84.951	58.185
-85.294	58.184
-86.037	58.684
-85.98	58.084
-85.923	58.084
-85.866	58.083
-85.809	58.083
-85.751	58.683
-85.694	58.083
-85.637	57.582
-85.18	57.582
-85.123	58.082
-84.666	58.682
-84.009	58.681
-83.952	58.681
-83.194	58.681
-82.737	58.48
-81.78	58.48
-81.723	58.48
-80.666	58.48
-80.609	58.479
-80.552	58.179
-80.295	58.179
-80.237	58.179
-80.18	58.178
-79.423	58.978
-79.366	59.278
-79.309	59.378
-79.252	60.077
-80.695	60.477
-79.337	60.677
-80.18	60.677
-80.223	61.976
-80.166	63.276
-81.209	63.476
-81.152	63.576
-81.095	63.775
-81.038	63.775
-80.98	64.575
-80.923	65.875
-79.766	66.074
-79.709	66.074
-79.652	66.374
-79.595	66.374
-79.838	66.373
-79.781	66.873
-79.723	66.873
-79.666	67.173
-78.709	67.172
-78.652	66.872
-78.595	67.172
-78.538	66.872
-78.481	66.071
-78.424	66.071
-78.366	65.471
-78.309	65.271
-78.252	64.77
-78.895	64.07
-78.138	63.27
-78.781	63.27
-78.724	63.269
-78.667	63.269
-78.609	62.469
-78.052	63.269
-78.395	61.868
-78.338	61.868
-76.281	60.268
-76.224	58.968
-76.167	58.967
-74.609	57.867
-74.552	57.867
-74.495	57.867
-75.638	57.866
-74.281	58.666
-74.224	58.666
-73.667	58.666
-73.61	58.665
-73.552	59.365
-72.595	59.665
-72.538	59.365
-70.881	58.864
-70.824	58.864
-72.167	58.864
-72.11	58.864
-72.053	58.063
-73.495	58.063
-71.838	57.863
-73.981	57.863
-73.924	57.862
-75.167	57.862
-75.41	57.562
-74.753	57.562
-74.696	57.561
-74.638	57.561
-74.081	57.561
-74.024	57.061
-73.667	57.06
-73.41	56.56
-73.353	56.56
-73.296	56.56
-73.239	55.459
-73.081	55.959
-73.024	55.359
-73.067	55.359
-73.01	55.358
-72.953	55.358
-72.896	54.758
-72.839	54.758
-72.782	54.557
-72.724	54.557
-72.667	54.557
-72.61	54.757
-72.553	54.556
-72.496	54.556
-72.339	54.756
-72.382	54.856
-72.324	55.355
-72.467	55.355
-72.41	55.355
-71.753	55.355
-72.296	55.354
-72.239	55.554
-72.182	55.554
-72.325	54.754
-70.767	55.553
-71.21	55.553
-71.153	56.553
-69.496	56.553
-69.039	56.852
-68.582	57.552
-68.525	56.852
-68.468	56.852
-68.41	56.851
-68.753	56.851
-68.296	57.351
-68.239	56.551
-68.182	55.95
-67.225	55.95
-67.168	56.05
-67.111	56.649
-67.053	56.649
-67.796	56.649
-67.739	57.349
-67.682	58.148
-67.625	58.348
-67.568	58.648
-67.511	58.648
-67.454	58.947
-67.896	58.647
-67.839	58.647
-67.282	58.647
-67.325	58.646
-67.168	58.946
-66.111	58.746
-66.054	59.246
-65.996	59.945
-65.939	60.445
-65.782	60.745
-65.225	60.745
-66.168	61.344
-66.111	61.344
-65.854	61.344
-64.997	61.744
-64.939	61.443
-65.682	61.443
-65.625	61.443
-66.068	61.443
-66.011	61.742
-65.954	61.742
-65.897	61.742
-65.34	61.742
-64.782	62.041
-64.725	62.041
-65.168	62.041
-65.111	61.641
-64.554	61.64
-64.497	61.04
-64.44	59.74
-64.083	59.74
-63.525	59.739
-62.868	61.039
-62.811	60.439
-62.754	60.439
-62.697	60.438
-61.74	60.438
-60.383	60.438
-60.326	59.438
-60.268	59.437
-59.611	59.437
-59.554	60.437
-58.797	61.037
-58.74	59.436
-58.683	59.436
-58.626	59.436
-59.269	58.436
-59.211	59.435
-59.754	59.435
-59.697	61.135
-59.04	61.135
-58.983	61.134
-58.926	61.134
-58.869	60.234
-58.811	60.234
-57.954	61.133
-57.897	59.933
-57.84	61.133
-57.783	61.133
-59.126	60.432
-58.369	60.432
-57.112	60.432
-56.954	60.432
-56.897	60.431
-58.34	60.431
-56.983	61.331
-56.926	61.331
-56.869	61.33
-56.812	61.33
-58.855	61.33
-58.797	62.43
-58.74	62.429
-60.483	62.429
-60.426	62.629
-60.669	62.629
-60.612	64.528
-60.755	64.528
-60.698	64.528
-60.24	64.528
-60.383	64.527
-60.326	66.227
-60.669	64.527
-60.612	64.527
-60.555	65.326
-60.198	66.226
-60.141	66.226
-60.083	66.226
-60.026	66.025
-59.569	66.025
-59.512	66.025
-59.455	66.025
-59.398	65.124
-59.441	64.024
-59.183	65.124
-59.126	65.124
-59.069	65.123
-59.012	65.123
-59.155	64.023
-59.098	65.123
-59.041	65.122
-59.284	65.122
-59.226	65.122
-59.169	65.122
-58.812	66.321
-58.855	64.821
-58.798	64.821
-58.441	64.821
-58.384	65.02
-57.927	66.52
-57.869	65.02
-57.812	65.02
-57.255	65.019
-57.198	65.919
-57.141	65.919
-57.084	65.918
-57.527	65.918
-57.27	66.218
-56.912	66.218
-56.855	66.217
-56.798	66.417
-56.341	66.417
-55.884	66.417
-55.827	66.216
-55.77	66.216
-55.713	66.216
-55.655	66.116
-54.998	66.115
-54.941	66.215
-54.884	66.215
-54.827	66.215
-54.97	66.214
-54.913	66.414
-54.856	66.414
-54.798	66.414
-54.741	66.413
-53.984	66.413
-53.327	66.413
-53.87	66.713
-53.813	66.712
-53.756	67.312
-53.698	67.312
-54.141	68.612
-54.084	68.611
-54.327	68.711
-54.27	68.711
-55.213	70.011
-55.156	70.61
-55.499	70.61
-56.741	70.21
-55.884	70.21
-56.627	70.009
-56.57	69.909
-56.513	69.909
-56.456	69.909
-55.599	69.908
-56.342	69.108
-56.284	68.308
-57.527	68.308
-57.47	68.207
-57.413	68.207
-57.856	67.907
-57.799	67.907
-56.942	67.906
-55.285	67.506
-54.227	67.906
-54.17	67.506
-54.113	67.005
-54.056	66.505
-53.999	66.205
-53.742	66.205
-53.685	65.904
-53.628	65.604
-53.37	65.604
-53.313	65.304
-53.256	65.303
-53.199	64.903
-54.242	64.903
-53.085	65.303
-54.128	65.302
-54.07	65.602
-54.013	65.602
-53.956	65.602
-52.699	65.601
-53.842	65.401
-53.785	65.401
-52.528	65.401
-52.071	64.9
-51.713	64.6
-51.656	64
-51.599	64
-51.542	63.999
-51.785	63.799
-51.628	64.599
-51.571	65.299
-51.214	64.598
-51.156	64.598
-51.099	64.598
-51.042	64.598
-50.985	63.797
-52.028	63.797
-51.971	64.197
-52.214	64.197
-52.157	64.796
-51.799	64.796
-51.742	64.096
-51.685	64.096
-51.628	64.495
-51.571	64.895
-51.514	64.895
-51.457	64.695
-51.3	65.194
-50.242	65.194
-50.185	64.694
