# Supplementary material for: Electrooculography-based continuous eye-writing recognition system for efficient assistive communication systems
Source: PLoS One. 2018 Feb 9;13(2):e0192684. doi: 10.1371/journal.pone.0192684 (PMC5806888; doi:10.1371/journal.pone.0192684)
Supplement: S1 Database — All the original isolated EOG data used in the experiments are contained in this database. (ZIP) [file pone.0192684.s001.zip › isolated/001/isolated_strokes/EOG_001_02_007.csv]

-3.7571	-1.2352
-3.676	-1.2572
-3.0949	-0.87931
-3.5138	-0.90137
-3.4328	-0.92343
-3.3517	-0.94548
-3.2706	-0.96754
-3.1895	0.2104
-3.7084	0.18834
-3.6273	0.16628
-3.5463	0.14422
-4.3652	0.022158
-3.3841	0.9001
-2.203	-0.22196
-2.1219	-0.24402
-3.3408	-0.26608
-1.9597	-0.28814
-0.67866	-0.3102
-0.59757	-0.83226
-0.51648	-0.85432
-0.4354	-0.87638
1.2457	-1.1984
1.3268	-1.2205
1.4079	-1.2426
1.4889	-1.2646
1.57	-1.2867
1.6511	-1.4087
1.7322	-1.4308
1.8133	-1.4529
0.79437	-1.4749
1.9755	-1.397
2.1565	-1.519
2.2376	-1.5411
2.3187	-1.5632
2.3998	-1.9852
2.4809	-1.6073
1.362	-1.6293
1.443	-1.2514
1.5241	-1.1734
1.6052	-1.1955
2.1863	-1.1176
1.7674	-1.1396
1.8485	-1.1617
2.4296	-1.1837
2.0106	-1.2058
2.5917	-0.82787
2.6728	-0.84993
2.7539	-1.272
3.935	-1.294
4.0161	-1.3161
4.0972	-1.6382
4.1782	-1.6602
4.2593	-1.7823
4.3404	-1.8043
2.8215	-1.7264
3.0026	-1.7485
3.0837	-1.7705
2.5648	-1.7926
2.6458	-1.8146
1.8269	-1.9367
1.508	-1.8588
1.2891	-1.8808
0.070177	-1.9029
-1.8487	-1.5249
-3.7677	-1.547
-3.6866	-1.5691
-4.6055	-1.0911
-4.5244	-0.81318
-4.4433	0.26476
-4.3622	0.2427
-4.2811	1.3206
-3.2001	1.2986
-3.119	1.2765
-1.3379	1.5545
0.043199	1.2324
0.12428	0.91035
0.20537	0.88829
0.28645	0.46623
1.9675	0.44417
2.0486	1.0221
0.52971	0.40005
0.6108	0.37799
0.69188	0.35593
2.573	0.33387
2.6541	-0.18819
2.7351	-0.21025
4.7162	-0.23231
2.9973	-0.25437
2.0784	-0.27643
2.1595	-0.29849
1.3406	-0.32055
0.62165	-0.44261
-0.19727	-0.46466
-0.11618	-0.48672
-0.1351	-0.90878
-0.054012	-0.93084
0.12707	-0.052903
1.1082	-0.074963
1.1892	-0.097022
1.2703	-1.1191
0.45141	-0.14114
1.4325	0.3368
1.5136	0.31474
1.5947	0.29268
1.6758	0.27062
1.3568	-0.25144
1.4379	-0.2735
1.519	-0.29556
0.40009	-0.71762
0.48118	-0.73968
0.56227	-0.76174
1.1434	-0.1838
1.2244	-0.20586
-0.094479	-0.52792
-0.013394	-0.54997
-0.43231	-0.57203
-0.35122	-0.59409
-0.77014	-0.71615
-1.0891	-0.73821
-1.008	-0.76027
-1.3269	-0.98233
-1.2458	-1.0044
-1.5647	-1.0265
-1.9836	-1.0485
-1.4025	-0.77057
-1.8215	-0.19263
-2.1404	-0.21469
-2.8593	-0.23675
-2.7782	0.34119
-1.7971	0.81913
-2.616	0.79707
-3.4349	0.77501
-3.3539	0.75295
-4.1728	1.2309
-4.0917	1.7088
-4.0106	1.4868
-3.9295	1.4647
-3.4484	1.4427
-3.8674	2.2206
-3.2863	2.6985
-3.2052	2.6765
-3.1241	2.6544
-2.943	3.1324
-2.8619	3.1103
-2.7808	3.0882
-2.6998	3.0662
-2.0187	3.0441
-1.1376	4.1221
-1.8565	3.6
-1.7754	4.2779
-1.6943	4.7559
-0.81324	4.7338
0.067842	4.8118
0.14893	4.6897
0.23001	4.6676
0.9111	4.6456
0.092183	4.7235
1.0733	4.7015
1.1544	5.1794
1.2354	5.1573
1.3165	5.1353
0.49761	5.1132
1.4787	5.4912
0.65978	5.4691
0.74086	5.447
1.7219	5.425
1.803	5.4029
1.8841	5.3809
2.7652	5.3588
4.1463	5.3368
4.2274	5.3147
3.0085	5.2926
1.7895	5.4706
1.8706	5.4485
1.0517	5.4265
0.5328	5.4044
0.61389	3.8823
0.69497	5.3603
0.67606	3.8382
0.75714	2.3162
0.83823	2.2941
0.91931	1.572
1.0004	1.55
1.0815	1.5279
0.16257	0.90586
0.24365	1.2838
0.32474	0.86174
0.40582	0.83968
-0.31309	0.81762
-0.23201	0.59556
0.64908	0.7735
0.73016	0.55144
0.81125	0.52938
0.89233	0.50732
-0.22658	0.48526
0.5545	0.4632
-0.66441	0.34114
-0.58333	-0.080917
-0.20224	-0.10298
-0.12116	-0.82504
0.35993	-0.1471
0.44101	-1.3692
0.5221	-1.3912
1.6032	-1.4133
1.6843	-0.23533
1.7654	-0.25739
1.8464	-0.27945
1.9275	-1.5015
2.0086	-0.42357
1.0897	-1.5456
1.1708	-1.5677
1.2519	-1.5898
1.333	-2.7118
1.414	-1.6339
1.5951	-1.6559
1.6762	-1.678
1.7573	-1.7
1.5384	-2.1221
2.7195	-1.1442
1.5005	-1.1662
1.5816	-1.1883
1.6627	-1.2103
1.2438	-1.2324
1.3249	0.045535
1.106	-1.2765
0.38706	-2.4986
0.46814	-2.6206
-0.65077	-2.7427
0.030314	-2.7648
0.1114	-3.5868
-2.4075	-4.2089
-2.3264	-3.1309
-4.4453	-3.153
-4.3643	-3.1751
-5.1832	-4.2971
-5.1021	-4.8192
-4.121	-3.8412
-3.8399	-4.8633
-3.7588	-4.8854
-2.0777	-4.9074
-1.9967	-4.9295
-1.9156	-4.3515
-1.8345	-4.9736
-1.7534	-4.9957
-1.6723	-5.0177
-0.49124	-4.4398
1.0898	-3.9618
2.6709	-3.4839
2.752	-3.506
2.8331	-3.528
3.0142	-3.8501
4.2953	-4.5721
4.3764	-3.5942
4.4574	-3.6163
4.5385	-3.6383
3.5196	-3.0604
4.4007	-3.0824
3.6818	-2.7045
3.4629	-2.7265
3.544	-2.7486
3.425	-2.9707
3.5061	-1.2927
3.5872	-1.3148
3.6683	-1.3368
3.9494	-0.65891
4.0305	-1.181
4.1116	-1.203
3.7926	-1.2251
3.5737	-2.4471
3.6548	-2.4692
3.7359	-2.4913
3.717	-1.3133
3.5981	-2.5354
3.6791	-3.4574
3.7602	-3.0795
3.8413	-3.1016
3.4224	-3.3236
3.5035	-4.0457
2.9846	-4.9677
3.3657	-4.3898
3.0467	-5.5119
2.3278	-5.8339
2.4089	-6.056
1.79	-6.378
1.8711	-6.4001
1.5522	-7.1222
1.6333	-7.1442
2.1143	-7.1663
1.7954	-7.1883
1.8765	-7.2104
0.75759	-7.3325
0.73868	-7.3545
1.6198	-7.3766
1.7008	-6.6986
1.7819	-6.7207
1.863	-7.4428
1.9441	-7.4648
3.1252	-6.7869
3.2063	-6.9089
3.2874	-6.931
3.3684	-6.953
4.4495	-7.7751
4.5306	-6.9972
4.6117	-7.0192
4.6928	-7.0413
4.7739	-7.0633
4.155	-7.8854
4.336	-6.7075
4.4171	-6.7295
4.4982	-6.7516
4.5793	-5.9736
4.6604	-5.9957
4.7415	-4.9178
4.1226	-6.0398
4.2036	-6.0619
4.2847	-6.0839
4.3658	-6.806
4.4469	-6.8281
4.528	-6.8501
4.2091	-7.7722
3.6901	-7.7942
2.0712	-7.8163
1.4523	-7.8384
1.5334	-7.8604
1.2145	-8.1825
0.49558	-8.2045
-0.02334	-8.2266
-0.24225	-8.2487
-0.26117	-9.0707
-0.48008	-10.093
-0.399	-10.215
-0.81791	-10.537
-0.73683	-10.559
-0.65574	-10.581
-1.3747	-10.603
-1.5936	-10.625
-1.8125	-10.647
-1.7314	-10.669
-1.6503	-10.291
-1.2692	-10.313
-1.1881	-9.4354
-1.1071	-8.2575
-1.026	-8.2795
-0.14489	-7.2016
-0.063807	-5.8237
0.71728	-4.5457
3.3984	-1.8678
5.3794	0.61015
6.4605	0.98809
8.4416	2.266
11.423	7.944
18.804	26.322
27.885	46.5
36.666	59.078
43.147	75.256
48.128	87.134
48.209	97.812
48.29	112.59
48.371	124.17
48.452	139.45
48.534	150.82
48.615	153.1
48.696	162.58
48.777	175.36
48.858	181.44
40.239	188.71
33.42	195.49
30.501	196.97
29.582	199.55
29.063	203.82
23.044	205.6
16.325	205.58
15.507	206.16
15.388	206.64
14.669	206.61
13.85	207.09
12.231	207.57
10.812	207.95
10.593	210.23
10.074	210.2
9.1553	210.18
8.2363	210.46
6.9174	210.44
5.7985	210.42
5.2796	210.39
3.7607	211.97
2.2418	211.95
1.9229	211.93
1.8039	211.91
1.285	211.88
0.86611	211.86
0.9472	211.84
0.32828	210.22
0.40937	207.8
-0.60955	208.37
-1.3285	207.55
-1.2474	207.53
-1.5663	206.91
-1.4852	206.89
-1.4041	207.56
-1.323	207.54
-0.94195	207.52
-0.56087	208.2
-0.47978	208.17
-0.3987	208.15
-0.61761	207.43
-0.53653	206.91
-0.45544	206.89
-0.37436	206.66
-0.29327	206.64
-1.3122	206.62
-1.2311	206.8
-1.15	206.78
-2.3689	206.75
-2.5878	205.63
-2.5068	205.31
-2.4257	203.49
-1.0446	203.47
-0.9635	202.84
0.61758	202.32
-0.0013343	201.5
0.079751	200.98
0.16084	199.96
0.24192	198.83
1.423	198.81
3.0041	198.79
3.0852	197.07
5.2663	187.55
6.3473	165.12
7.5284	136.1
8.7095	110.88
9.0906	81.557
10.272	43.135
11.553	24.513
14.134	7.891
21.615	-16.531
27.796	-36.253
31.377	-55.075
38.258	-67.597
45.939	-79.819
50.12	-88.141
51.401	-102.06
52.283	-116.39
53.664	-117.81
55.545	-126.23
56.626	-135.45
57.007	-141.77
59.088	-146.9
59.869	-148.62
61.45	-150.34
61.531	-154.66
60.412	-159.58
60.993	-162.31
61.074	-164.73
59.656	-165.95
59.737	-166.77
58.618	-167.29
58.699	-167.62
58.78	-168.04
57.661	-170.96
57.742	-174.48
55.223	-176
51.304	-176.03
49.585	-177.05
48.666	-177.57
46.247	-178.39
43.429	-179.21
41.11	-180.04
39.591	-181.06
38.672	-181.08
37.053	-181.2
35.734	-181.83
34.915	-181.85
33.796	-182.37
33.477	-182.39
33.458	-181.91
33.439	-181.94
32.121	-181.96
30.102	-181.38
28.983	-180.5
27.964	-180.02
27.445	-179.05
27.226	-179.07
27.207	-178.19
26.588	-177.61
23.969	-176.63
20.65	-174.36
18.931	-172.18
16.012	-167.8
13.594	-160.92
3.6746	-157.04
-6.3443	-146.27
-15.963	-135.89
-26.982	-129.21
-31.001	-123.03
-43.92	-121.25
-54.839	-109.68
-62.858	-94.599
-72.477	-81.321
-76.196	-66.943
-87.115	-55.465
-96.033	-48.287
-100.75	-43.409
-105.47	-38.331
-106.69	-31.553
-111.61	-25.575
-116.83	-18.797
-118.45	-13.019
-118.37	-1.0414
-119.08	11.037
-120.2	14.514
-120.82	21.792
-120.74	26.97
-120.66	28.948
-120.58	31.026
-120.5	35.004
-120.42	38.082
-120.34	38.16
-120.25	38.738
-119.07	42.116
-117.79	46.994
-116.71	49.372
-114.93	52.05
-113.85	55.928
-98.768	62.206
-75.387	67.084
-55.006	73.961
-31.525	95.439
-12.444	112.52
2.4369	126.7
15.318	141.67
19.599	148.05
19.68	161.33
20.961	173.21
21.042	182.79
21.123	192.96
23.905	195.74
23.986	199.72
24.067	204
24.148	204.97
24.229	206.25
24.31	208.63
21.791	210.51
20.972	211.29
21.053	211.66
20.634	212.24
20.215	212.62
19.296	212.6
18.078	213.18
16.559	213.15
15.64	213.13
15.721	213.81
15.802	213.79
14.883	213.77
14.964	213.74
13.745	213.02
13.826	212.5
12.807	212.48
12.888	212.46
14.07	212.33
14.151	211.91
14.232	211.89
13.213	211.87
12.494	211.85
12.575	212.22
12.656	212.2
12.737	212.18
12.818	213.16
12.499	213.13
12.98	214.21
12.661	214.19
12.743	214.17
12.824	214.45
11.905	214.12
11.986	214.1
11.267	214.08
11.148	214.06
11.229	214.04
11.01	213.31
11.091	214.69
10.672	214.67
10.453	213.25
10.434	213.23
9.2155	212.4
9.2966	212.38
9.3777	211.96
7.7588	211.84
6.8399	211.72
6.121	211.49
6.2021	211.47
6.2831	211.35
6.3642	211.33
6.4453	211.01
5.9264	210.98
6.0075	211.26
6.0886	211.24
5.6697	210.72
5.7507	210.1
5.7318	209.77
5.8129	209.75
5.894	209.43
5.9751	209.21
5.6562	209.38
5.2373	209.26
5.3183	209.24
5.8994	208.82
6.9805	208.1
8.1616	208.07
8.2427	208.05
7.2238	208.03
7.1048	207.61
5.8859	207.59
5.967	207.56
6.0481	205.14
6.1292	205.12
6.2103	206.1
5.5914	204.08
5.6724	206.55
5.7535	206.53
4.5346	206.51
5.9157	208.49
4.6968	208.87
4.7779	208.84
4.859	208.82
4.94	208.8
5.0211	209.18
3.7022	209.96
3.7833	209.93
3.8644	209.91
3.9455	210.59
5.4265	210.77
5.5076	211.15
5.5887	211.12
5.6698	211.1
4.3509	211.68
4.432	211.86
3.4131	211.83
3.4941	212.01
3.5752	211.99
3.6563	211.97
3.7374	212.45
4.9185	211.92
4.9996	211.8
5.0807	211.78
3.9617	211.76
4.0428	211.84
4.1239	211.81
4.205	211.59
4.2861	211.57
4.1672	210.95
4.2483	210.93
4.3293	210.4
4.4104	210.08
4.8915	210.06
4.9726	209.64
5.0537	209.62
5.9348	208.69
5.5158	208.67
6.0969	207.95
6.178	206.23
6.2591	206.21
5.8402	206.18
5.9213	206.06
6.5024	205.84
6.5834	204.22
6.6645	204
7.2456	203.97
7.4267	203.95
7.8078	203.43
7.8889	203.41
7.97	203.08
8.051	203.06
7.8321	203.04
8.2132	203.02
8.2943	203
8.3754	202.17
8.4565	201.45
8.5376	201.03
8.5186	201.01
8.5997	200.79
8.0808	200.06
8.1619	199.64
7.243	198.82
7.3241	198.1
5.7051	198.08
3.0862	197.05
3.1673	198.03
1.3484	197.01
1.4295	196.99
1.5106	195.67
0.99166	195.64
1.0727	195.62
1.1538	194.9
1.2349	194.68
0.316	194.66
-0.20291	194.63
0.47817	195.91
-0.040744	195.89
0.040341	195.87
1.1214	195.85
0.20251	195.82
0.2836	196
0.56468	196.28
0.64577	196.66
1.7269	197.33
2.8079	198.01
2.889	198.19
2.9701	198.17
2.1512	198.15
3.1323	198.42
3.2134	198.2
2.6944	198.08
2.7755	198.06
2.0566	198.04
2.4377	198.31
2.5188	198.29
2.2999	198.27
2.381	198.25
2.062	198.23
2.1431	198.2
2.2242	198.58
2.3053	198.56
1.1864	198.54
-0.13253	198.12
-0.051445	198.09
-0.37036	197.67
-0.28927	197.65
0.19181	197.63
-0.1271	197.61
-0.046019	197.58
0.035066	197.56
0.11615	197.14
0.59724	197.62
0.47832	197.6
0.55941	197.57
-0.25951	197.45
0.52158	197.43
1.8027	198.01
1.8837	197.38
1.9648	197.96
2.0459	197.34
0.927	197.32
2.2081	197.9
2.2892	197.87
2.3703	197.85
2.4513	197.83
1.3324	197.81
1.4135	197.89
1.4946	197.86
1.5757	197.84
2.8568	197.82
1.8379	198.1
2.0189	198.08
2.3	198.05
2.3811	197.73
2.4622	197.71
2.5433	197.99
2.6244	197.97
2.7055	198.04
1.9865	198.12
3.1676	198.2
3.2487	198.18
3.3298	198.26
3.4109	198.23
3.492	198.11
3.973	197.99
4.0541	197.97
4.1352	197.95
4.2163	197.92
4.2974	197.9
4.4785	198.18
4.5596	198.16
4.6406	198.13
4.7217	198.11
4.1028	198.39
4.8839	198.37
4.265	198.35
3.9461	198.32
4.0272	198.3
4.5082	197.78
4.5893	197.66
4.6704	197.64
4.7515	197.11
4.8326	197.09
4.6137	197.07
4.6948	197.55
4.7758	197.53
4.8569	197.5
5.138	197.98
4.9191	197.46
5.0002	197.44
5.0813	197.02
5.1623	196.99
5.2434	196.97
5.3245	196.85
5.4056	196.83
5.4867	196.81
5.5678	196.68
5.6489	196.76
5.0299	197.24
5.111	197.32
4.5921	197.3
4.5732	197.27
4.3543	197.25
3.9354	197.23
4.0165	197.21
4.0975	196.58
3.6786	196.36
3.7597	196.34
3.8408	196.22
3.5219	196.2
3.603	196.27
3.684	196.25
4.1651	196.73
4.2462	196.71
3.3273	196.59
3.4084	197.06
3.4895	197.34
3.5706	197.32
3.3516	197
3.0327	196.98
2.9138	197.25
2.9949	197.33
3.076	198.11
3.1571	199.39
2.3382	199.37
3.3192	200.54
2.5003	200.92
2.5814	200.9
2.6625	200.88
3.6436	201.36
4.5247	201.73
3.8058	202.31
3.8868	202.29
3.9679	203.87
3.749	204.45
4.9301	204.82
5.0112	204.8
5.0923	204.78
5.1733	204.76
5.2544	204.33
5.7355	204.71
5.1166	204.69
5.1977	204.67
5.7788	204.65
5.8599	204.72
5.9409	204.9
6.022	204.88
5.6031	204.86
6.1842	205.14
6.2653	204.81
6.3464	204.79
6.4275	204.77
6.0085	204.75
6.0896	205.03
6.1707	205
5.6518	204.98
5.7329	204.96
5.014	204.64
3.8951	204.92
2.4761	204.89
2.4572	204.57
2.5383	204.55
1.4194	204.63
1.5005	205.11
0.98156	204.58
0.86265	204.56
0.94373	204.54
0.52482	204.72
0.6059	204.7
0.68699	204.97
0.76807	204.95
1.3492	204.93
1.8302	204.81
1.9113	204.78
1.9924	204.76
1.6735	204.74
1.7546	205.12
2.2357	205.2
2.3168	205.37
2.3978	205.35
2.4789	205.53
2.96	205.51
3.9411	205.49
4.0222	205.66
4.1033	205.64
4.1844	205.12
5.1654	205.1
5.2465	204.78
5.3276	204.75
4.7087	204.73
3.6898	204.71
3.7709	204.89
3.8519	205.87
3.633	205.84
3.8141	205.82
3.8952	205.8
4.1763	205.78
4.5574	205.36
4.1385	205.33
4.7195	206.11
4.3006	206.09
4.3817	207.07
4.4628	207.05
4.5439	207.02
4.625	207.4
4.7061	207.38
4.7871	207.66
4.8682	207.63
4.9493	207.31
5.0304	207.29
5.0115	207.27
5.0926	207.55
5.1737	207.22
5.2547	207.2
3.9358	207.18
2.2169	206.36
2.298	206.34
1.6791	206.31
1.5602	205.69
1.5412	205.67
1.6223	205.55
1.5034	205.53
1.1845	205.5
1.0656	205.48
1.1467	205.46
0.82776	205.34
0.40884	205.32
0.48993	205.29
0.27101	205.37
0.3521	206.45
-0.066816	206.43
0.014269	206.41
0.095354	206.68
-1.0236	205.56
-0.94248	206.64
-1.8614	206.62
-2.3803	205.5
-2.2992	205.47
-2.2181	205.35
-2.137	205.33
-2.056	205.31
-2.2749	205.28
-1.5938	205.26
-2.1127	204.74
-2.0316	204.72
-1.9505	204.7
-1.8695	204.57
-1.7884	204.65
-2.3073	204.53
-2.2262	204.51
-2.6451	204.49
-3.664	204.16
-3.5829	204.14
-3.5019	203.92
-3.4208	203.9
-2.4397	204.08
-1.3586	204.05
-0.97752	204.43
-0.89643	204.41
-0.81535	204.39
-0.63426	204.27
-0.65318	203.74
-0.57209	204.22
-0.49101	204.4
-0.40992	204.38
-0.028835	204.96
-0.24775	204.93
-0.16667	204.91
-0.08558	204.89
-0.0044947	204.87
0.37659	204.94
0.45768	204.92
0.53876	205
0.61985	204.98
0.70093	204.36
1.282	204.93
1.6631	204.91
1.9442	204.89
2.0253	204.87
1.9064	204.85
2.0874	205.42
2.1685	205.4
2.2496	205.38
2.3307	205.66
2.4118	205.64
2.6929	206.31
2.774	207.49
1.355	207.47
1.4361	208.35
-0.58279	208.33
-0.50171	208.8
-0.42062	208.78
-0.33954	208.76
1.8415	209.94
-0.17737	209.92
-0.09628	209.89
-1.3152	209.87
-1.4341	209.85
-1.153	211.33
-1.0719	211.31
-0.99085	211.28
-0.90977	211.26
-0.82868	211.24
0.3524	211.82
0.43349	212.09
0.51457	212.07
0.59566	212.05
-0.22326	211.73
-0.042173	212.01
0.038912	211.98
0.12	211.96
0.20108	211.94
-0.51783	212.72
-0.43675	213.3
-0.35566	213.27
-0.27458	213.25
-0.19349	213.43
-0.11241	214.51
-0.33132	215.79
-0.25024	215.76
-0.16915	215.74
-0.088066	216.22
-0.30698	216.4
-0.2259	216.38
-0.14481	216.35
-0.46373	216.33
-0.48264	216.61
-2.1016	216.89
-2.0205	216.87
-1.9394	216.84
-3.1583	218.42
-1.7772	220.3
-2.9961	220.28
-2.915	220.86
-2.834	221.03
-3.3529	221.11
-3.1718	221.09
-3.0907	221.07
-3.0096	221.04
-2.9285	221.02
-3.4474	221
-3.3664	221.78
-3.4853	221.96
-3.4042	221.43
-3.3231	221.41
-3.742	221.09
-3.6609	221.07
-3.5799	221.05
-4.2988	220.82
-3.9177	220.8
-5.6366	219.78
-5.5555	219.76
-5.4744	219.74
-5.8933	218.41
-5.0123	218.39
-5.7312	217.97
-5.6501	217.95
-5.569	217.93
-5.4879	217.9
-4.6068	218.08
-5.3257	217.86
-5.2447	217.84
-5.1636	217.52
-5.0825	217.19
-4.2014	217.47
-4.1203	217.15
-4.0392	216.03
-3.9581	216.01
-3.6771	214.98
-3.596	214.66
-3.5149	214.64
-3.6338	213.22
-3.5527	213.19
-3.2716	212.07
-2.8906	212.05
-2.8095	212.03
-3.8284	211.21
-2.6473	209.88
-3.4662	208.96
-3.3851	208.94
-2.604	207.92
-2.523	207.1
-2.4419	207.07
-2.7608	206.85
-2.6797	206.83
-1.9986	206.71
-1.9175	206.69
-1.3364	206.76
-1.2554	206.94
-1.1743	206.92
-1.0932	206.9
-1.0121	207.88
-0.43102	208.75
-0.44993	208.43
-0.36885	208.41
-0.28776	209.29
-0.20668	209.67
-0.92559	210.84
-0.84451	210.82
-1.2634	210.8
-1.2823	211.08
-1.3013	211.06
-1.1202	211.73
-1.0391	211.71
-0.958	211.69
-1.2769	211.67
-1.4958	211.74
-1.4147	211.72
-1.7337	212.4
-1.6526	211.68
-2.3715	212.36
-3.0904	212.63
-3.0093	213.11
-3.5282	213.09
-3.4471	212.57
-2.7661	212.55
-2.685	211.52
-2.6039	211.5
-2.5228	211.48
-1.8417	211.46
-1.7606	210.54
-1.6795	210.51
-2.1985	210.49
-2.1174	211.57
-2.3363	211.55
-2.2552	212.53
-2.1741	212.8
-2.293	212.78
-2.212	212.76
-3.8309	212.74
-3.7498	212.72
-5.4687	212.79
-5.3876	212.57
-3.7065	212.75
-5.1254	212.83
-5.0444	213.01
-3.8633	212.98
-3.7822	213.46
-3.2011	213.94
-3.92	213.92
-3.0389	214.19
-2.9578	214.17
-2.8768	213.85
-1.8957	213.83
-2.7146	213.31
-2.6335	213.28
-2.5524	213.26
-1.5713	212.54
-0.69025	212.52
-0.60917	212.5
-0.52808	211.27
-0.147	209.85
-0.06591	208.93
0.015175	208.91
0.09626	208.39
0.17735	208.36
0.55843	208.34
0.33952	208.12
1.1206	208.1
1.2017	208.28
1.2828	208.25
1.7639	208.73
1.8449	209.51
1.926	209.49
2.0071	209.47
2.0882	209.44
2.1693	209.82
2.2504	209.8
2.3315	209.78
2.4125	209.76
2.4936	209.73
2.5747	209.71
2.6558	209.99
2.7369	210.57
2.818	210.54
2.599	210.92
2.6801	211
2.7612	210.98
2.8423	210.96
2.9234	210.93
3.0045	210.81
3.6856	210.79
3.7666	209.97
3.8477	209.95
3.9288	209.92
2.7099	209.1
4.091	209.58
4.1721	209.86
4.2532	209.84
4.3342	209.81
3.0153	209.79
4.4964	209.77
3.1775	208.85
3.2586	208.83
3.3397	209.5
4.5208	209.48
4.6018	209.46
4.6829	209.44
4.664	209.42
5.8451	210.49
5.2262	211.47
5.3073	211.45
5.3883	211.43
4.2694	211.21
5.5505	211.18
5.6316	211.16
5.7127	211.14
5.7938	211.12
4.6749	211.39
5.9559	213.17
6.037	213.15
6.1181	213.13
6.1992	213.11
6.2803	211.28
7.0614	213.06
6.4425	214.54
6.5235	214.52
7.3046	214.5
6.6857	214.47
7.2668	214.45
6.5479	214.13
6.629	214.11
6.7101	214.09
7.9911	214.06
8.0722	214.64
8.1533	214.62
6.7344	214.6
6.8155	214.58
6.8966	213.95
6.1776	213.93
6.2587	213.91
5.7398	213.89
5.4209	213.87
5.102	213.84
5.1831	213.82
5.2642	213.8
5.0452	212.88
5.1263	212.86
5.2074	211.93
5.2885	211.91
5.2696	211.89
5.3507	211.87
5.5318	212.74
5.3128	212.72
5.3939	212.7
5.775	212.68
6.3561	211.76
6.9372	212.63
7.1183	212.61
