# Supplementary material for: Electrooculography-based continuous eye-writing recognition system for efficient assistive communication systems
Source: PLoS One. 2018 Feb 9;13(2):e0192684. doi: 10.1371/journal.pone.0192684 (PMC5806888; doi:10.1371/journal.pone.0192684)
Supplement: S1 Database — All the original isolated EOG data used in the experiments are contained in this database. (ZIP) [file pone.0192684.s001.zip › isolated/001/isolated_strokes/EOG_001_02_008.csv]

-0.34856	-1.7833
-1.2043	-2.0058
-2.1601	-2.0284
-2.1159	-2.651
-2.0717	-1.8735
-2.0275	-1.8961
-1.9833	-1.9187
-1.9391	-2.7412
-1.6949	-2.7638
-1.6506	-3.8864
-1.6064	-3.9089
-0.062211	-3.7315
-1.518	-3.7541
-1.4738	-3.7766
0.070429	-3.7992
0.11464	-3.8218
1.7589	-2.7443
1.8031	-2.1669
1.8473	-1.7895
2.3915	-1.812
1.9357	-0.63461
1.9799	-0.65717
2.0241	-0.67974
2.5683	1.4977
2.6126	1.9751
2.1568	1.9526
2.201	2.43
2.2452	2.4074
2.7894	2.3849
2.8336	2.6623
2.2778	2.6397
2.3221	3.2172
2.3663	3.1946
2.4105	3.772
0.85469	3.7495
0.89891	3.7269
0.94312	3.8043
0.98733	3.7818
1.0315	3.7592
-0.32424	3.7366
-0.78003	3.7141
-0.23581	3.8915
-0.1916	3.8689
-0.34739	3.6464
-0.30317	3.6238
-0.25896	3.4012
-0.014745	3.3787
0.029468	2.8561
0.073681	2.2335
0.11789	1.511
-0.037892	1.4884
0.0063213	0.66583
0.050535	0.54327
-0.10525	0.5207
0.038961	0.49813
0.083175	-0.32443
0.12739	-0.347
0.071601	-1.4696
-0.084185	-1.4921
-0.23997	-1.8147
-0.19576	-2.3373
-0.15155	-2.3598
-0.30733	-2.3824
-0.36312	-2.005
-0.21891	-0.32753
-0.17469	-0.3501
-0.13048	-0.072664
-0.086266	0.90477
-0.042052	0.9822
0.40216	1.5596
0.44637	1.1371
0.49059	1.8145
0.3348	1.7919
-0.12099	1.5694
-0.076772	1.5468
-0.13256	1.6242
-0.088346	1.6017
0.055868	1.5791
8.0833e-05	1.4565
0.44429	1.534
0.48851	1.5114
0.53272	1.4888
0.57693	1.4663
0.52115	1.3437
0.56536	1.3211
0.60957	1.0986
-0.14621	1.076
0.698	1.0534
-0.057786	0.13087
-0.013573	-0.19169
0.030641	-0.21426
-0.22515	-0.83682
-0.18093	-1.7594
-0.63672	-3.082
-0.59251	-3.1045
-0.54829	-3.9271
-1.7041	-4.5497
-1.6599	-3.9722
-1.6157	-4.5948
-1.5714	-4.6174
-1.5272	-4.6399
-2.483	-4.6625
-2.4388	-4.0851
-2.6946	-3.3076
-2.6504	-3.3302
-2.3062	-4.1528
-2.2619	-4.1753
-2.2177	-3.3979
-2.1735	-3.5205
-2.1293	-3.543
-2.0851	-2.4656
-2.0409	-1.0882
-1.6967	-0.01072
-1.3525	-0.033286
-1.3082	-0.055853
-1.264	-0.078419
-1.2198	-0.10099
-1.1756	-0.12355
-1.1314	-0.14612
-1.1872	-0.16868
-1.043	0.0087489
-0.99875	0.28618
-0.95453	0.56362
-0.71032	0.54105
-0.66611	0.31848
-0.62189	0.29592
-0.27768	0.27335
-0.23347	0.25078
-0.18925	0.22822
-0.14504	0.20565
-0.10083	0.18308
-0.25661	0.16052
-0.2124	0.13795
-0.26819	0.31539
0.67603	0.29282
2.2202	0.27025
2.6645	0.24769
2.7087	0.22512
2.7529	0.20255
3.6971	0.47999
4.4413	0.75742
4.4855	0.43485
4.5297	0.41229
4.5739	0.38972
4.4182	0.66715
4.4624	0.84459
3.5066	0.92202
3.5508	0.89946
3.595	0.87689
3.6392	0.55432
4.6834	0.83176
4.7277	0.80919
3.7719	0.78662
3.8161	0.76406
3.6603	0.74149
3.7045	0.71892
2.4487	0.69636
2.1929	0.67379
1.4371	0.65122
0.28136	0.62866
0.32557	1.3061
0.36979	1.2835
0.414	1.261
0.95821	1.9384
0.10243	1.6158
0.14664	1.5933
0.19085	1.5707
-0.86493	1.5481
-0.82072	1.7256
-1.2765	1.703
-1.2323	1.6804
-1.7881	1.6579
-1.7439	1.6353
-0.69965	1.6127
-1.6554	1.3902
-1.6112	1.3676
-1.567	1.345
-1.5228	0.62246
-0.47859	1.3999
-0.43437	1.3773
-0.39016	1.3548
-0.34595	1.3322
-0.60173	1.3096
-1.1575	1.2871
-1.1133	1.1645
-1.3691	1.1419
-1.3249	1.1194
-1.8807	0.096798
-1.8365	0.074232
-3.0922	0.051665
-3.048	0.029099
-3.0038	0.10653
-4.3596	-0.41603
-4.3154	0.2614
-5.4712	0.23883
-5.427	0.016267
-5.3827	-0.0062996
-6.0385	-0.028866
-5.9943	-0.051432
-5.9501	-0.073999
-5.9059	-0.096565
-5.8617	-0.11913
-6.1175	-0.6417
-6.0733	-0.66426
-6.029	-1.1868
-5.9848	-1.2094
-5.6406	-1.232
-5.5964	-1.5545
-5.5522	-1.5771
-4.008	-1.0997
-3.9638	-1.1222
-0.81955	-1.1448
-0.77533	-1.1674
-0.73112	-1.1899
-0.68691	-1.2125
-2.0427	-1.2351
-0.59848	-1.1576
-0.55427	-1.1802
-0.51006	-1.2028
-0.46584	-1.2253
-1.8216	-1.2479
-0.37742	-1.0705
-0.3332	-0.29303
-0.28899	-0.31559
-0.24478	-0.33816
1.2994	-0.36073
2.2437	-0.38329
2.2879	-0.20586
2.3321	-0.22843
3.7763	-0.25099
2.1205	-0.27356
2.1647	-0.29612
2.2089	-1.1187
2.2531	-1.1413
4.1974	-1.1638
5.5416	-1.1864
5.7858	-1.209
5.83	-1.2315
5.8742	-1.2541
5.9184	-0.47666
5.9626	0.70078
6.0069	0.67821
6.0511	0.055645
3.4953	-0.66692
3.5395	0.51051
1.6837	0.48795
1.7279	1.2654
1.8721	1.2428
1.5163	1.2202
1.5606	1.4977
1.6048	1.1751
1.649	1.1525
1.6932	1.13
1.4374	0.40741
1.4816	0.38485
1.5258	0.36228
1.5701	0.039715
1.6143	0.017148
1.6585	-0.30542
2.2027	-0.32798
2.2469	-0.55055
2.2911	-0.57312
2.3353	-0.59568
2.3795	-0.41825
3.1238	-0.44082
3.168	-0.46338
2.4122	-0.48595
1.2564	-0.80852
1.3006	-0.83108
0.74482	-0.85365
0.78904	-0.87622
0.83325	-0.89878
0.87746	-0.62135
0.82168	-0.043915
0.86589	0.43352
0.7101	0.71095
0.25432	0.68839
0.29853	0.66582
-0.35726	0.64325
-0.31304	0.62069
-0.56883	0.59812
-1.1246	0.57555
-0.4804	1.153
-0.93619	0.83042
-0.89198	0.80785
-0.84776	0.78529
-1.7035	0.46272
-1.6593	0.74016
-1.6151	0.71759
-1.7709	0.69502
-1.7267	1.1725
-1.8825	0.74989
-1.8383	0.72732
-1.7941	0.70476
-1.7498	0.68219
-1.5056	1.6596
-1.4614	2.7371
-1.4172	3.4145
-0.87299	3.9919
-0.82878	3.3694
0.61544	3.3468
1.8597	2.6242
1.9039	1.5017
3.5481	1.3791
4.9923	-0.043474
7.1365	-0.06604
9.1807	-0.48861
10.525	-2.8112
14.969	-8.4337
21.813	-27.256
43.358	-45.179
75.402	-54.901
92.546	-76.424
97.79	-93.647
113.03	-103.47
128.68	-112.89
135.32	-117.51
141.27	-123.04
148.01	-128.46
148.06	-131.38
152.9	-134.8
152.94	-138.03
154.59	-140.05
155.73	-144.87
156.88	-150.69
156.92	-154.92
158.06	-157.94
157.21	-160.16
159.25	-160.79
160.3	-161.61
160.34	-166.13
160.39	-171.25
159.43	-172.88
157.97	-174.9
156.62	-178.42
156.66	-180.84
156.71	-183.67
155.75	-188.89
155.8	-192.61
156.34	-193.83
155.88	-195.76
155.93	-200.38
155.97	-203.7
156.12	-206.12
155.66	-208.65
156.21	-209.47
155.75	-211.49
156.29	-213.61
156.34	-215.24
156.38	-215.26
156.43	-215.28
157.37	-215.3
157.81	-215.33
157.86	-215.35
158.5	-215.37
158.55	-215.39
159.69	-213.82
162.34	-213.84
164.68	-201.96
171.32	-187.48
178.77	-183.71
178.81	-171.53
178.86	-153.95
178.9	-144.77
178.95	-125.8
178.99	-108.42
179.03	-95.543
179.08	-77.065
179.12	-62.188
179.17	-42.91
173.01	-28.133
158.95	-13.755
144.9	6.722
120.84	17.399
98.987	26.677
86.131	41.454
66.576	56.032
51.32	75.809
33.964	87.887
16.708	92.964
9.8525	101.54
0.59672	111.32
-5.5591	119.2
-13.215	126.37
-20.371	131.85
-23.326	132.33
-27.782	133.11
-31.938	135.68
-35.194	138.56
-39.45	140.24
-43.405	142.22
-44.761	143.39
-46.717	144.97
-46.673	146.95
-48.029	146.93
-47.984	146.9
-48.44	146.88
-49.196	146.86
-50.052	144.84
-50.307	144.81
-50.463	143.19
-51.019	141.97
-50.975	141.95
-51.831	136.92
-51.786	124.2
-51.742	102.18
-52.598	66.855
-53.354	30.132
-53.81	-0.69038
-56.465	-26.013
-60.421	-46.936
-64.777	-70.158
-67.933	-85.481
-69.888	-99.703
-72.344	-113.33
-74.8	-117.15
-74.756	-124.57
-77.312	-133.49
-77.267	-136.82
-77.223	-139.04
-77.179	-140.86
-77.135	-140.88
-78.991	-142.31
-78.946	-142.33
-78.402	-142.35
-78.358	-142.37
-78.314	-142.4
-78.169	-142.62
-76.625	-142.64
-76.581	-142.66
-74.937	-142.69
-74.893	-142.71
-74.348	-141.53
-73.904	-138.95
-73.16	-136.38
-73.116	-136
-73.072	-135.52
-72.127	-135.54
-72.083	-134.47
-72.039	-133.09
-71.995	-133.11
-71.95	-133.14
-71.906	-133.16
-71.862	-133.18
-72.718	-133.2
-72.674	-133.23
-73.229	-134.05
-73.185	-134.07
-73.341	-134.09
-73.297	-134.72
-73.253	-134.74
-73.608	-135.26
-73.564	-135.68
-74.22	-135.71
-74.176	-135.73
-74.131	-135.75
-74.687	-135.77
-74.743	-135.8
-74.699	-136.22
-74.655	-136.24
-74.61	-136.26
-74.566	-136.59
-74.522	-136.31
-74.478	-136.33
-74.434	-136.65
-74.389	-136.68
-74.345	-137.6
-74.201	-137.92
-74.357	-138.64
-74.313	-138.67
-74.268	-138.69
-74.524	-138.81
-74.48	-139.43
-74.436	-139.46
-74.691	-139.48
-74.647	-139.6
-74.603	-140.62
-74.559	-140.65
-74.515	-140.67
-74.47	-141.19
-75.226	-142.72
-75.982	-144.34
-75.938	-144.36
-75.094	-144.38
-75.049	-144.41
-74.305	-143.23
-74.261	-143.25
-74.217	-143.27
-74.972	-143.3
-74.928	-144.42
-74.084	-143.34
-74.04	-144.46
-73.996	-144.49
-73.951	-144.91
-74.707	-144.93
-74.263	-143.75
-74.219	-143.78
-74.175	-143.8
-74.13	-143.02
-74.786	-142.74
-74.042	-142.67
-73.998	-142.69
-73.953	-142.71
-73.909	-142.73
-73.865	-142.76
-73.421	-143.08
-73.377	-143.1
-73.332	-143.12
-72.488	-143.15
-72.444	-143.17
-72.4	-143.19
-72.356	-143.21
-72.311	-143.84
-71.967	-143.86
-71.923	-144.58
-71.179	-144.6
-71.134	-145.03
-71.79	-145.05
-71.746	-145.17
-71.702	-145.3
-71.658	-145.32
-71.613	-145.34
-71.569	-145.36
-70.525	-145.39
-71.481	-145.41
-71.437	-145.43
-71.392	-145.45
-71.348	-145.68
-70.304	-145.5
-71.96	-145.52
-71.916	-145.54
-70.171	-145.57
-70.127	-145.59
-69.383	-145.61
-69.139	-145.63
-68.694	-145.66
-68.65	-145.68
-68.606	-145.9
-68.062	-145.92
-68.018	-145.95
-67.973	-145.97
-67.929	-145.99
-67.885	-146.51
-67.841	-146.54
-67.797	-147.26
-67.752	-147.28
-67.308	-147.3
-67.664	-148.13
-67.62	-148.15
-67.575	-148.97
-67.531	-148.99
-67.787	-149.02
-68.743	-149.64
-68.699	-149.66
-69.254	-150.29
-69.21	-150.41
-69.066	-151.13
-69.022	-151.15
-68.978	-151.18
-68.933	-151.2
-68.989	-152.02
-68.845	-151.24
-68.901	-150.57
-68.856	-150.59
-68.812	-150.61
-68.768	-151.33
-68.724	-150.66
-68.78	-151.18
-68.735	-151.2
-68.691	-150.82
-68.847	-150.85
-68.603	-150.37
-68.559	-150.39
-68.514	-150.41
-68.47	-150.44
-69.126	-150.76
-69.082	-149.98
-69.037	-150.5
-70.293	-150.53
-70.249	-150.55
-70.205	-150.57
-70.461	-150.59
-70.416	-151.52
-70.772	-151.54
-70.728	-151.06
-70.684	-149.98
-70.64	-150.01
-70.595	-150.03
-70.551	-150.05
-69.807	-148.97
-69.763	-150.1
-69.718	-150.12
-69.674	-150.14
-70.63	-150.17
-69.586	-149.09
-70.542	-149.11
-70.497	-149.13
-70.453	-149.16
-69.609	-150.28
-69.165	-150.1
-69.121	-149.62
-69.076	-149.65
-69.032	-149.67
-68.988	-150.39
-68.944	-150.41
-69.5	-151.34
-69.455	-151.36
-69.411	-151.38
-69.367	-151.4
-69.323	-151.43
-69.278	-151.45
-69.234	-151.47
-69.19	-151.49
-69.146	-151.52
-69.102	-151.54
-69.057	-151.56
-69.013	-151.58
-68.969	-151.61
-69.425	-150.73
-69.381	-150.25
-69.336	-151.17
-69.292	-151.2
-69.348	-149.32
-68.904	-149.34
-68.859	-147.86
-68.815	-147.89
-69.171	-148.21
-69.327	-148.23
-70.083	-149.45
-70.038	-150.28
-69.994	-150.3
-70.55	-150.32
-69.906	-149.35
-70.262	-149.67
-70.217	-149.69
-70.073	-149.71
-70.229	-150.14
-70.185	-149.66
-70.14	-149.68
-70.096	-149.7
-70.052	-149.73
-70.008	-150.25
-69.764	-150.27
-69.719	-150.29
-69.675	-150.32
-69.631	-150.34
-69.587	-150.36
-69.443	-149.88
-69.398	-149.91
-69.454	-149.33
-69.41	-149.05
-69.366	-149.07
-69.321	-149.1
-69.577	-149.12
-69.933	-149.14
-70.689	-149.16
-71.345	-149.19
-71.3	-149.21
-71.256	-149.23
-71.212	-149.25
-71.168	-149.28
-71.424	-149.3
-71.379	-149.02
-71.735	-149.04
-71.691	-150.27
-71.647	-149.19
-71.602	-150.11
-71.558	-150.14
-71.514	-150.16
-71.47	-151.38
-71.226	-151.4
-71.681	-151.83
-71.637	-151.85
-71.593	-152.77
-70.449	-153.09
-70.205	-152.42
-70.16	-152.44
-70.116	-152.46
-70.072	-152.48
-70.228	-153.21
-69.984	-153.23
-69.939	-153.25
-69.895	-153.27
-69.851	-153.3
-69.807	-153.62
-69.962	-153.64
-69.918	-153.16
-69.974	-153.19
-69.93	-153.21
-70.186	-152.73
-70.141	-152.75
-70.097	-152.78
-70.553	-152.8
-71.309	-152.52
-71.265	-151.24
-71.22	-151.27
-70.376	-149.89
-70.332	-149.91
-69.888	-149.93
-69.843	-149.66
-69.899	-149.68
-69.855	-149.7
-70.211	-149.52
-70.167	-149.25
-71.122	-149.27
-71.878	-149.19
-71.834	-149.42
-71.79	-149.44
-70.946	-149.06
-70.901	-149.08
-70.857	-149.11
-70.813	-149.13
-70.969	-149.15
-70.224	-148.97
-70.88	-149.2
-70.836	-149.22
-71.692	-149.24
-73.448	-149.26
-73.403	-149.09
-73.359	-149.11
-73.315	-149.13
-73.271	-149.15
-73.927	-149.38
-73.482	-149.4
-73.438	-149.42
-76.794	-149.64
-76.75	-149.67
-76.705	-149.69
-76.661	-149.71
-76.617	-150.53
-76.973	-150.66
-75.929	-151.38
-75.884	-151.5
-75.84	-151.52
-75.796	-151.55
-75.752	-151.77
-72.208	-152.39
-70.663	-153.41
-70.519	-153.44
-70.475	-154.16
-73.631	-154.18
-70.486	-153.51
-70.442	-153.53
-73.298	-153.55
-73.254	-153.07
-70.31	-152.7
-68.665	-152.72
-70.221	-153.14
-73.077	-153.16
-73.033	-153.19
-72.589	-153.21
-72.544	-152.83
-73.9	-152.85
-73.856	-152.88
-73.812	-152.9
-73.768	-152.92
-73.723	-152.74
-73.679	-152.77
-73.635	-152.79
-72.791	-152.81
-72.746	-152.93
-72.702	-152.96
-72.658	-152.98
-72.614	-153.6
-72.57	-154.22
-73.625	-154.45
-73.581	-154.47
-73.537	-154.49
-73.493	-154.51
-73.449	-154.34
-74.504	-154.36
-75.26	-154.38
-75.216	-154.4
-75.172	-154.43
-75.127	-153.35
-75.083	-153.37
-75.039	-153.19
-74.995	-153.32
-74.951	-155.24
-74.906	-154.76
-74.262	-154.79
-74.218	-155.51
-74.374	-155.53
-73.33	-155.55
-72.485	-154.88
-72.441	-155.8
-72.397	-155.82
-72.353	-155.84
-71.908	-157.97
-71.264	-157.99
-71.22	-159.11
-68.976	-159.13
-68.932	-158.06
-68.887	-158.08
-69.443	-158.1
-69.399	-157.22
-71.555	-157.25
-72.011	-157.27
-71.966	-157.29
-71.922	-157.31
-72.778	-157.34
-72.734	-157.56
-72.689	-157.58
-72.945	-157.6
-72.901	-157.63
-72.857	-156.85
-73.413	-156.87
-73.368	-156.09
-74.024	-156.12
-73.98	-156.14
-74.136	-156.16
-74.092	-155.68
-73.847	-155.71
-73.103	-156.83
-73.059	-156.85
-73.015	-156.87
-71.37	-157.8
-70.126	-156.92
-70.582	-156.94
-70.538	-156.97
-70.494	-156.69
-71.649	-156.71
-70.405	-155.93
-70.361	-155.96
-70.317	-156.78
-69.573	-157.6
-69.128	-158.32
-68.584	-158.35
-67.84	-158.67
-66.696	-158.69
-66.652	-158.31
-65.507	-158.34
-64.563	-158.06
-64.519	-158.08
-64.475	-158.8
-64.23	-158.83
-64.186	-158.85
-64.142	-158.87
-64.098	-158.89
-64.654	-159.42
-64.609	-159.74
-64.565	-159.76
-64.521	-159.78
-64.477	-159.41
-65.833	-159.33
-65.788	-158.35
-66.644	-157.07
-66.6	-157.1
-67.656	-157.12
-67.611	-158.94
-68.467	-159.36
-69.023	-159.99
-68.979	-160.01
-68.935	-160.03
-68.89	-160.06
-68.846	-159.88
-70.802	-159.9
-70.758	-159.92
-70.714	-159.95
-72.569	-159.37
-70.625	-158.59
-70.581	-158.61
-72.537	-158.64
-72.492	-159.46
-72.448	-159.48
-72.404	-159.5
-72.36	-160.23
-72.716	-160.25
-72.771	-159.57
-73.027	-159.19
-72.983	-157.92
-72.639	-157.94
-72.595	-157.96
-72.55	-157.98
-72.506	-157.11
-72.462	-156.63
-72.418	-156.65
-72.373	-156.67
-71.829	-156.6
-71.785	-156.72
-71.741	-156.74
-70.197	-156.66
-68.452	-156.69
-67.608	-156.61
-67.264	-156.73
-67.22	-156.75
-65.976	-156.78
-64.031	-156.8
-62.887	-156.72
-62.843	-156.64
-62.799	-156.67
-62.754	-156.69
-62.71	-156.71
-62.666	-156.74
-62.222	-156.76
-61.578	-156.78
-61.033	-156.1
-60.289	-156.13
-58.945	-154.65
-58.901	-154.67
-57.857	-154.69
-57.812	-154.72
-57.768	-155.44
-57.724	-153.76
-57.68	-153.78
-57.636	-153.81
-57.591	-153.83
-58.547	-155.65
-58.503	-155.67
-58.159	-157.4
-58.114	-158.12
-57.37	-158.14
-58.026	-158.16
-57.982	-158.19
-56.938	-158.21
-56.893	-158.73
-55.949	-158.75
-55.905	-159.18
-55.861	-159.2
-55.817	-159.22
-55.772	-159.24
-55.128	-158.87
-55.084	-158.49
-55.04	-158.51
-54.995	-158.53
-55.551	-158.96
-54.907	-158.58
-54.863	-158.6
-54.819	-159.02
-54.374	-159.05
-54.33	-158.67
-54.086	-157.69
-54.042	-157.72
-53.998	-157.74
-53.653	-157.76
-53.609	-156.98
-53.065	-156.61
-53.021	-156.63
-53.476	-157.85
-52.932	-158.57
-53.388	-160.2
-53.344	-160.22
-53.3	-160.74
-53.255	-160.76
-53.211	-160.29
-53.167	-160.31
-53.123	-160.33
-53.079	-160.35
-53.034	-158.18
-52.99	-156.1
-53.346	-155.92
-53.302	-155.94
-53.257	-155.67
-53.813	-155.69
-53.769	-155.21
-53.725	-155.23
-53.681	-155.26
-53.436	-155.28
-52.692	-154.7
-52.648	-154.12
-51.204	-154.15
-51.16	-154.07
-50.315	-154.09
-50.271	-154.11
-49.227	-153.34
-47.883	-153.36
-47.838	-153.38
-47.094	-153.41
-47.05	-154.23
-46.606	-153.45
-46.562	-153.87
-46.517	-153.9
-46.073	-153.62
-45.729	-154.24
-45.185	-154.26
-45.141	-153.69
-45.096	-153.71
-44.352	-152.93
-44.308	-152.75
-44.964	-152.78
-44.92	-152.8
-45.275	-153.62
-45.331	-153.24
-45.687	-152.97
-45.643	-152.99
-46.098	-153.01
-46.054	-153.03
-46.01	-152.86
-45.966	-152.28
-45.922	-152.3
-45.877	-152.32
-46.433	-151.65
-46.689	-150.77
-49.145	-150.79
-49.101	-150.81
-47.656	-150.84
-49.012	-150.86
-48.968	-150.88
-47.524	-149.7
-46.679	-149.73
-45.535	-149.75
-46.191	-149.37
-45.447	-149.19
-45.403	-149.22
-45.358	-149.44
-45.314	-149.46
-45.27	-149.49
-45.226	-149.51
-45.182	-149.53
-45.137	-149.55
-44.693	-149.58
-44.649	-149.9
-44.405	-149.92
-44.36	-149.94
-44.316	-149.97
-44.872	-149.99
-44.828	-150.01
-45.484	-150.03
-45.639	-150.86
-45.695	-151.68
-46.151	-151.7
-46.707	-152.72
-46.663	-152.75
-46.618	-152.77
-46.574	-152.79
-46.23	-154.31
-46.486	-155.34
-46.441	-155.36
-46.397	-154.38
-46.653	-154.4
-47.609	-153.23
-49.065	-153.25
-49.52	-153.27
-49.476	-153.29
-49.532	-153.32
-49.488	-153.34
-49.444	-154.26
-49.399	-154.28
-48.755	-154.31
-48.111	-154.33
-48.067	-152.85
-47.222	-152.87
-47.378	-152.9
-47.334	-152.82
-47.69	-152.94
-47.646	-152.87
-47.601	-152.89
-47.757	-153.01
-47.513	-152.93
-47.469	-154.26
-46.825	-154.28
-46.78	-154.3
-46.136	-154.52
-45.592	-153.45
-45.548	-154.57
-44.704	-154.59
-44.659	-153.51
-44.615	-152.84
-44.571	-151.66
-44.427	-150.68
-44.382	-150.7
-43.738	-150.73
-43.694	-151.75
-43.65	-150.97
-43.606	-150.99
-44.561	-151.02
-44.517	-151.04
-44.373	-151.06
-44.329	-151.08
-44.285	-151.11
-44.84	-151.13
-44.696	-151.15
-44.752	-151.17
-44.708	-150.9
-44.663	-150.92
-44.619	-150.94
-44.475	-150.56
-44.431	-151.89
-44.387	-151.91
-44.342	-152.43
-44.298	-152.46
-44.254	-151.98
-44.21	-152
-44.166	-152.02
-44.021	-152.05
-43.577	-152.97
-43.033	-152.29
-42.989	-152.31
-42.944	-152.34
-42.9	-152.36
-42.856	-152.48
-42.312	-152.3
-42.268	-152.33
-42.223	-152.35
-42.179	-152.37
-42.635	-152.39
-42.591	-152.42
-43.047	-152.44
-43.002	-152.46
-42.958	-152.48
-43.914	-152.51
-43.87	-152.53
-43.825	-152.55
-43.781	-152.57
-43.037	-150.9
-43.193	-150.92
-43.149	-149.04
-43.104	-149.06
-43.06	-149.09
-41.716	-148.81
-41.672	-148.43
-41.628	-148.05
-41.583	-148.08
-41.539	-148.1
-40.095	-147.32
-40.051	-147.64
-40.006	-147.67
-39.962	-147.09
-41.318	-146.01
-39.874	-144.44
-38.73	-144.46
-38.685	-143.38
-38.641	-143.4
-38.597	-142.83
-38.553	-141.85
-38.509	-141.87
-38.464	-140.89
-38.42	-140.92
-39.776	-141.94
-39.732	-141.96
-39.688	-143.38
-39.643	-143.51
-39.099	-143.53
-40.155	-143.55
-40.111	-143.57
-40.066	-143.6
-40.022	-144.12
-39.078	-144.14
-38.334	-145.06
-38.29	-145.09
-38.945	-145.11
-39.801	-145.83
-39.757	-147.15
-39.713	-148.18
-39.669	-148.2
-39.624	-148.32
-40.18	-148.34
-39.536	-148.37
-39.692	-148.39
-39.647	-148.41
-39.603	-148.43
-40.359	-148.86
-40.315	-148.68
-40.271	-149.1
-40.226	-149.12
-40.182	-149.15
-40.738	-149.17
-40.694	-148.79
-41.05	-148.82
-41.005	-148.84
-41.061	-148.86
-41.017	-148.58
-40.973	-148.21
-41.028	-148.23
-40.984	-149.05
-40.94	-149.07
-40.896	-149.5
-40.852	-149.52
-40.207	-149.84
-40.163	-149.86
-39.119	-149.59
-38.175	-149.21
-38.131	-149.23
-38.086	-149.25
-37.542	-149.28
-36.698	-148.7
-36.654	-148.32
-35.809	-148.24
-35.765	-148.27
-34.821	-148.19
-34.177	-147.71
-34.133	-148.23
-33.988	-148.26
-33.944	-148.28
-33.9	-148.3
-33.856	-147.82
-34.012	-147.85
-33.967	-147.87
-33.923	-147.89
-33.879	-147.91
-33.835	-147.74
-33.79	-147.76
-33.746	-147.78
-33.702	-147.81
-33.658	-148.03
-33.614	-148.05
-33.569	-147.77
-33.525	-147.8
-33.481	-147.82
-33.537	-147.84
-33.493	-147.86
-34.148	-147.89
-36.404	-147.91
-34.26	-147.23
-34.216	-146.85
-34.172	-145.88
-34.127	-145.3
-34.083	-145.32
-35.339	-145.34
-36.795	-145.37
-36.75	-145.39
-36.706	-145.41
-36.662	-146.13
-35.318	-145.46
-36.574	-144.88
-36.529	-144.9
-36.485	-144.92
-36.441	-144.95
-35.097	-144.77
-34.553	-144.69
-34.508	-144.71
-34.464	-144.74
-34.42	-144.86
-34.376	-144.78
-34.331	-144.8
-34.387	-144.83
-34.343	-144.85
-34.799	-144.97
-34.255	-144.89
-34.21	-144.92
-34.166	-144.94
-34.022	-144.96
-34.078	-144.99
-33.934	-145.01
-33.889	-145.13
-34.545	-145.15
-34.501	-145.18
-35.057	-146.1
-35.012	-146.12
-35.468	-147.04
-35.624	-147.07
-35.58	-147.09
-35.536	-147.61
-35.491	-147.63
-35.447	-149.06
-35.703	-149.08
-35.359	-147.8
-35.615	-147.52
-35.57	-147.55
-35.526	-147.57
