# Supplementary material for: Electrooculography-based continuous eye-writing recognition system for efficient assistive communication systems
Source: PLoS One. 2018 Feb 9;13(2):e0192684. doi: 10.1371/journal.pone.0192684 (PMC5806888; doi:10.1371/journal.pone.0192684)
Supplement: S1 Database — All the original isolated EOG data used in the experiments are contained in this database. (ZIP) [file pone.0192684.s001.zip › isolated/001/isolated_strokes/EOG_001_02_009.csv]

1.2302	0.317
0.30625	-0.37106
1.1823	-0.35911
1.2583	-0.54716
1.3344	-0.53521
1.4104	-0.52327
1.4865	-0.51132
1.9625	-0.49937
2.0385	0.012574
2.1146	0.024521
2.1906	0.53647
1.7667	0.54841
1.8427	0.56036
1.9188	-0.22769
1.9948	-0.31574
2.0709	-0.3038
0.9469	-0.29185
1.0229	0.4201
1.099	0.43204
1.175	-0.25601
2.4511	-0.14406
2.5271	-0.13212
2.6032	-0.42017
2.6792	-0.40822
1.0552	-0.39627
2.2313	-0.38433
0.70733	-0.37238
-0.91663	-0.36043
-0.84058	-0.64849
-1.1645	-0.63654
-0.3885	-0.62459
-0.31245	-1.4126
-0.23641	-0.4007
-0.16037	-0.38875
-0.084324	-0.4768
-0.0082802	-0.46486
0.067763	-0.45291
0.14381	-0.64096
-0.48015	-0.62902
-0.40411	-0.61707
-0.32806	-1.3051
-0.25202	-1.2932
-0.17598	-1.8812
1.1001	-1.8693
1.5761	-1.8573
1.6522	-1.8454
1.7282	-2.2334
3.2042	-2.2215
4.0803	-1.8095
4.1563	-1.7976
4.2324	-1.7857
4.4084	-1.6737
4.2845	-1.6618
4.3605	-1.9498
4.4365	-1.9379
4.5126	-1.6259
4.5886	-1.614
3.3647	-1.602
4.7407	-1.2901
3.5168	-1.2781
2.9928	-1.2662
3.0688	-1.2542
2.9449	-0.54229
3.0209	-0.030341
1.997	-0.018394
1.973	-0.0064469
2.0491	0.1055
0.42511	0.11745
-0.49885	0.12939
-0.42281	0.14134
-2.5468	0.15329
-4.1707	0.065235
-4.2947	0.077182
-2.5186	0.18913
-2.4426	0.10108
-2.3665	-0.28698
-3.1905	0.42497
-3.1145	0.43692
-3.0384	0.54886
-4.2624	0.56081
-4.1863	0.77276
-3.6103	0.78471
-3.5342	1.0967
-3.4582	2.0086
-3.3822	2.0205
-3.7061	2.0325
-3.2301	2.8444
-2.954	2.8564
-2.878	3.5683
-2.8019	2.8803
-2.6259	2.8922
-1.7499	3.6042
-1.6738	3.4161
-1.5978	3.5281
-0.42172	3.54
-0.34568	4.452
0.23036	4.6639
-0.99359	4.6759
-0.91755	4.6878
-0.84151	4.6998
-1.8655	4.5117
-0.68942	4.5236
-0.61338	4.5356
-0.53733	4.0475
-0.46129	4.0595
-0.38525	3.3714
-0.3092	2.9834
-0.63316	2.3953
-0.55712	2.4073
0.51893	3.0192
0.79497	3.0312
0.87101	3.0431
0.94706	3.4551
-0.6769	3.467
-0.60086	3.479
-1.6248	2.6909
-1.5488	1.9029
-1.4727	1.9148
-1.3967	1.9267
-1.0206	1.5387
-0.9446	1.5506
-0.86855	1.0626
-0.79251	1.0745
-1.0165	0.78648
-0.94042	0.79843
-0.96438	0.010374
-0.88833	-0.27768
-0.81229	-0.26573
-0.73625	-0.95379
-0.6602	-1.6418
-1.6842	-2.2299
-1.6081	-2.5179
-1.5321	-2.606
-2.356	-2.6941
-2.28	-2.6821
-2.2039	-2.5702
-2.5279	-2.5582
-2.4519	-2.9463
-2.5758	-2.9343
-2.4998	-2.5224
-2.4237	-2.5104
-2.3477	-2.4985
-3.0716	-2.8865
-2.5956	-2.8746
-2.4196	-2.8626
-3.1435	-2.1507
-3.0675	-2.1387
-2.3914	-1.4268
-2.3154	-1.3148
-2.2393	-0.8029
-1.9633	-0.79095
-1.8873	-0.779
-1.5112	-0.76706
-1.7352	-0.75511
-1.6591	-0.94316
-1.5831	-1.2312
-1.207	-1.2193
-0.23099	-1.2073
-0.15495	-1.2954
-0.078904	-1.4834
-0.90286	-1.7715
-1.1268	-1.9595
-0.85077	-1.7476
-0.77473	-1.7356
-0.69869	-1.7237
-0.62264	-1.7117
-0.7466	-1.6998
-0.47056	-1.7879
-0.39451	-1.7759
-0.31847	-1.764
-1.8424	-1.652
-3.4664	-1.6401
-3.3903	-1.4281
-3.3143	-1.3162
-3.6383	-1.3042
-3.5622	-1.2923
-3.4862	-1.2803
-3.4101	-0.96838
-3.3341	-0.95644
-3.258	-0.14449
-2.382	0.36746
-2.106	0.37941
-2.0299	0.39135
-1.9539	0.4033
-1.8778	0.41525
-1.8018	0.52719
-1.7257	0.53914
-1.6497	0.65109
-1.5736	0.66303
-1.4976	0.57498
-0.52156	0.58693
-0.44552	0.59888
-0.36947	0.61082
-0.29343	-0.07723
-0.21739	-1.4653
1.5587	-1.9533
1.6347	-1.9414
1.7107	-1.9294
-0.013213	-1.1175
0.06283	-1.1055
0.13887	-1.0936
0.51492	-0.58165
0.59096	-0.96971
1.567	-0.55776
0.74305	-0.54581
1.7191	-0.53387
1.7951	-0.52192
1.5712	-0.50997
1.6472	-0.39802
1.0233	-0.38608
1.0993	-0.27413
1.1754	-0.26218
0.35139	-0.25024
0.42744	-0.23829
0.50348	-0.22634
0.57952	-0.2144
0.65557	-0.20245
0.73161	-0.2905
1.2077	-0.47855
0.8837	-0.46661
0.95974	-0.45466
1.0358	-0.74271
1.1118	-0.43077
1.1879	-0.41882
0.76391	-0.60687
0.83996	-0.59493
0.916	-0.58298
0.99204	-0.57103
1.8681	-0.55908
1.9441	-0.34714
1.9202	-0.33519
1.9962	-0.32324
2.1723	0.4887
2.2483	1.5007
2.3243	1.5126
2.4004	1.9245
2.4764	1.9365
2.5525	1.9484
2.6285	1.9604
2.7046	1.6723
2.7806	1.6843
3.2567	1.8962
4.4327	1.7082
4.5087	1.4201
4.5848	1.4321
3.9608	1.144
4.7369	1.456
4.1129	1.1679
4.189	1.1799
4.265	0.9918
4.341	1.0037
4.4171	1.5157
3.7931	1.0276
3.8692	1.0396
3.6452	0.85154
2.6213	0.36348
3.7973	0.27543
3.7733	0.28738
3.4494	0.29933
3.5254	0.31127
2.5015	0.32322
2.5775	0.33517
1.9536	0.74711
2.0296	0.75906
2.1056	0.77101
1.8817	0.38295
1.9577	0.3949
1.8338	0.80685
1.9098	0.8188
1.9859	0.93074
1.6619	0.94269
1.738	0.95464
1.814	1.2666
1.89	1.2785
1.9661	1.6905
1.3421	2.2024
1.4182	3.2144
1.4942	4.3263
0.57025	4.3383
0.6463	4.3502
0.12234	4.3622
0.19838	5.0741
0.27443	5.0861
-0.44953	5.098
-1.0735	5.5099
-2.2974	5.5219
-2.2214	5.5338
-2.1454	5.5458
-3.6693	5.1577
-3.5933	5.1697
-3.7172	4.3816
-3.6412	3.7936
-3.5651	3.8055
-3.4891	3.2175
-3.2131	2.0294
-3.137	1.1414
-3.061	1.1533
-2.9849	0.76526
-2.0089	0.77721
-1.9328	1.1892
-1.8568	1.2011
-1.7807	1.213
-0.4047	2.025
-0.12866	2.0369
0.74738	2.0489
0.82343	1.2608
0.89947	1.5728
2.0755	1.6847
3.6516	2.4967
4.2276	1.7086
4.6036	1.3206
4.9797	1.1325
5.7557	1.1445
6.7318	1.1564
7.6078	0.86836
8.5839	0.8803
9.3599	-1.8077
16.736	-5.2958
26.512	-9.2839
29.288	-15.172
52.864	-20.36
80.54	-23.648
101.12	-30.936
122.09	-37.324
131.77	-42.212
148.44	-47.5
170.02	-48.588
184.3	-50.276
190.57	-52.864
194.55	-57.452
202.72	-61.14
209.3	-63.829
210.18	-66.917
210.25	-70.005
210.33	-75.993
210.4	-80.181
210.48	-87.369
211.26	-99.357
211.33	-107.84
212.11	-110.73
211.48	-112.92
212.16	-123.11
211.64	-131.9
211.71	-137.09
211.79	-146.27
211.47	-151.46
211.54	-153.95
211.62	-158.94
212.39	-163.13
212.47	-167.71
214.45	-172.6
215.02	-175.19
215.1	-177.48
218.27	-185.17
222.95	-196.05
226.43	-200.84
227.1	-202.73
228.38	-206.32
228.45	-209.31
229.33	-211.99
230.51	-215.58
231.68	-217.57
232.46	-217.56
232.53	-217.55
232.61	-217.53
233.39	-217.52
234.36	-217.51
234.44	-217.5
238.21	-217.49
241.79	-217.47
243.57	-217.46
251.44	-213.55
258.72	-208.64
264.69	-207.33
264.87	-201.01
264.95	-194.7
265.02	-185.99
265.1	-176.18
265.17	-171.67
265.25	-158.76
265.33	-142.74
265.4	-130.73
265.48	-122.32
265.55	-113.51
260.03	-105.2
245.21	-97.583
221.88	-92.071
206.56	-85.36
191.04	-77.748
175.41	-72.436
155.69	-67.624
135.76	-67.612
124.84	-67.6
106.42	-67.588
88.991	-67.576
74.567	-66.864
56.943	-66.852
46.619	-66.84
31.995	-66.828
17.672	-66.816
8.0475	-67.304
-3.1764	-67.992
-9.9004	-68.18
-14.724	-68.268
-22.048	-68.356
-34.372	-71.844
-44.496	-73.933
-47.42	-74.421
-54.644	-74.409
-61.468	-74.897
-63.592	-75.585
-64.716	-75.573
-66.24	-74.861
-66.164	-74.849
-68.288	-74.837
-68.212	-75.525
-68.136	-75.713
-68.06	-77.601
-67.984	-79.389
-67.908	-79.377
-67.832	-81.265
-65.056	-81.253
-62.68	-81.641
-57.903	-85.129
-51.027	-95.217
-42.251	-115.31
-32.275	-132.59
-24.599	-145.88
-17.223	-154.07
-15.447	-158.56
-15.371	-160.65
-14.195	-160.63
-14.119	-162.82
-14.043	-162.81
-13.967	-162.8
-13.891	-162.79
-13.815	-162.77
-13.739	-162.76
-14.063	-162.75
-14.787	-162.74
-15.811	-161.43
-16.835	-160.31
-17.459	-159.4
-18.183	-158.49
-18.107	-157.28
-19.731	-155.87
-19.654	-154.95
-19.078	-154.94
-19.002	-154.23
-18.926	-154.22
-18.85	-154.21
-18.774	-154.19
-16.698	-154.18
-15.522	-153.97
-13.546	-153.96
-13.47	-153.55
-13.394	-153.54
-12.718	-153.52
-12.442	-153.61
-11.666	-153.6
-11.59	-153.69
-11.514	-153.68
-11.438	-154.66
-11.362	-154.65
-10.686	-154.64
-10.61	-154.63
-11.134	-154.62
-11.758	-154.6
-11.882	-154.59
-11.805	-154.08
-11.829	-153.47
-11.753	-152.96
-11.677	-152.44
-11.601	-152.03
-11.525	-151.62
-11.449	-151.81
-11.973	-152
-11.897	-151.78
-12.521	-151.77
-12.445	-151.36
-12.369	-151.35
-11.593	-151.74
-10.917	-151.32
-10.841	-151.31
-10.765	-150.9
-10.689	-150.89
-10.413	-151.68
-9.6367	-150.86
-8.9606	-150.05
-8.8846	-150.04
-8.8086	-150.23
-9.6325	-150.22
-8.6565	-150.21
-8.5804	-149.99
-10.504	-149.98
-10.428	-149.37
-10.952	-149.36
-10.876	-149.35
-10.6	-148.93
-10.524	-148.92
-9.7481	-148.41
-9.6721	-148.4
-9.596	-148.89
-8.22	-148.87
-8.1439	-148.96
-7.6679	-148.95
-7.9919	-148.94
-7.9158	-149.83
-9.2398	-150.31
-9.1637	-150.3
-7.6877	-149.79
-7.1116	-148.88
-7.0356	-148.17
-6.9596	-147.85
-6.8835	-147.84
-6.3075	-146.23
-6.2314	-146.22
-6.1554	-146.21
-6.0793	-148.69
-6.5033	-150.28
-5.9273	-150.27
-6.3512	-150.26
-6.2752	-149.15
-6.1991	-149.13
-6.1231	-149.12
-6.047	-149.11
-5.971	-149.1
-5.8949	-148.79
-5.8189	-148.77
-6.2429	-149.86
-6.1668	-149.85
-7.6908	-150.84
-8.0147	-151.63
-7.7387	-152.02
-7.6626	-152.2
-7.5866	-152.19
-7.5106	-152.48
-7.4345	-152.47
-7.3585	-152.16
-7.2824	-152.44
-7.2064	-152.43
-6.7303	-152.12
-7.0543	-152.11
-6.9783	-152.1
-7.5022	-151.58
-7.4262	-151.17
-7.3501	-151.16
-8.1741	-152.25
-7.298	-151.14
-7.122	-151.12
-7.046	-151.11
-6.9699	-151.1
-7.2939	-150.29
-7.2178	-150.08
-7.3418	-149.96
-7.2657	-149.95
-6.5897	-149.94
-6.5136	-150.03
-5.9376	-150.02
-5.8616	-150
-5.7855	-150.19
-5.7095	-150.68
-5.1334	-151.67
-4.8574	-150.66
-4.7813	-151.64
-4.7053	-151.63
-4.6293	-151.02
-4.5532	-151.01
-3.7772	-151
-3.7011	-150.39
-4.3251	-150.37
-4.249	-148.96
-4.173	-149.75
-4.097	-149.74
-4.0209	-150.43
-3.9449	-150.91
-3.1688	-150.9
-2.7928	-150.59
-2.7167	-150.58
-2.6407	-150.47
-3.3647	-150.45
-3.2886	-149.94
-4.4126	-149.93
-4.3365	-150.02
-4.2605	-150.01
-4.1844	-150.39
-3.5084	-149.98
-3.4323	-149.97
-3.3563	-149.96
-2.4803	-150.35
-1.5042	-150.33
-1.2282	-150.32
-1.1521	-150.31
-1.0761	-150.3
-1	-149.89
-0.924	-149.87
-0.84796	-149.86
-0.77192	-150.05
-1.6959	-150.04
-0.71983	-150.03
-0.54379	-149.41
-0.46774	-149.4
-0.3917	-149.39
-0.41565	-149.68
-0.33961	-149.67
-0.26357	-149.16
-0.18752	-149.14
-0.11148	-149.13
-0.53544	-149.12
-0.45939	-149.11
-1.6834	-148.8
-1.6073	-148.78
-1.5313	-148.77
-2.6552	-148.76
-3.2792	-148.75
-4.4031	-148.44
-4.3271	-147.32
-4.251	-147.31
-5.675	-146.2
-5.599	-146.09
-6.1229	-146.08
-6.5469	-145.76
-6.4708	-145.65
-6.3948	-145.34
-6.3187	-144.83
-6.2427	-144.82
-6.9667	-144.3
-6.8906	-144.29
-6.8146	-144.28
-6.7385	-144.27
-6.8625	-144.26
-6.7864	-145.04
-6.7104	-144.53
-5.7344	-145.22
-5.1583	-145.21
-5.0823	-145
-5.0062	-144.98
-4.9302	-144.47
-5.3541	-144.96
-5.2781	-144.95
-5.2021	-144.94
-5.626	-144.92
-6.45	-144.41
-6.7739	-144.9
-6.6979	-144.89
-6.2218	-144.88
-5.8458	-145.17
-4.8697	-144.85
-4.7937	-144.84
-4.7177	-144.83
-4.6416	-144.32
-4.5656	-144.31
-3.7895	-143.79
-4.4135	-143.78
-4.3374	-143.77
-4.4614	-143.76
-1.9854	-144.55
0.49069	-144.33
0.56673	-145.02
0.64277	-145.01
0.71882	-143.3
0.79486	-143.29
1.8709	-143.27
1.9469	-143.26
1.323	-143.05
1.399	-143.04
1.1751	-142.93
1.2511	-142.91
1.3272	-142.9
0.60321	-142.89
1.2792	-142.88
0.95529	-142.87
1.0313	-142.85
1.1074	-142.84
0.18342	-143.13
0.95947	-143.12
0.33551	-142.81
0.41155	-142.79
0.4876	-142.78
0.06364	-143.07
0.13968	-143.46
0.21573	-143.95
0.29177	-143.94
0.36781	-143.92
0.043857	-144.71
0.5199	-143.9
0.49594	-143.99
0.57199	-144.08
-0.05197	-144.06
-0.37593	-144.65
-0.29988	-144.04
-0.22384	-144.03
-0.1478	-144.02
0.028247	-143.8
0.10429	-143.79
0.18033	-143.48
2.6564	-143.77
2.7324	-143.76
5.7085	-143.44
6.3845	-142.63
6.7606	-141.52
7.3366	-141.51
7.4126	-142.4
8.4887	-142.38
8.5647	-142.37
9.8408	-143.06
9.9168	-143.05
9.9929	-142.34
10.069	-141.42
10.145	-140.81
10.121	-140.6
10.197	-140.59
9.3731	-140.78
8.3491	-141.16
8.4252	-141.95
8.5012	-141.94
8.5772	-141.13
8.6533	-141.12
8.6293	-141.11
8.6054	-141.89
8.6814	-141.88
7.4575	-141.47
6.2335	-140.86
6.3095	-140.35
5.2856	-140.33
4.2616	-140.12
4.3377	-139.61
4.1137	-139.6
3.3898	-138.69
3.4658	-139.47
3.3419	-138.66
3.4179	-138.65
3.4939	-137.94
3.57	-137.33
3.046	-137.31
3.1221	-137.3
3.7981	-136.79
3.8742	-137.28
3.9502	-137.27
3.4262	-137.25
3.5023	-138.24
4.1783	-138.23
4.2544	-138.82
4.3304	-138.81
4.4065	-138.79
4.4825	-138.78
4.5585	-138.77
4.6346	-138.76
4.1106	-138.75
4.1867	-138.13
3.4627	-138.02
4.4388	-137.11
4.4148	-137.1
4.4908	-137.99
4.2669	-137.97
2.5429	-138.66
2.619	-138.85
1.995	-138.84
1.8711	-138.83
1.9471	-138.82
1.7232	-138.9
1.7992	-138.79
1.5752	-138.98
1.6513	-139.97
2.0273	-140.06
1.8034	-140.04
1.8794	-140.03
1.9555	-140.02
2.0315	-140.91
2.4075	-140.9
2.7836	-140.98
2.8596	-140.97
2.9357	-140.96
3.0117	-140.95
4.8878	-140.94
4.9638	-141.22
5.0398	-141.61
5.1159	-141.6
5.1919	-141.59
6.868	-141.18
6.944	-141.16
7.0201	-141.15
7.0961	-141.14
5.7721	-141.13
7.2482	-139.92
7.3242	-139.9
7.4003	-139.89
7.4763	-138.88
6.4524	-138.87
6.5284	-138.66
5.2045	-138.64
5.2805	-138.63
6.4565	-137.72
6.5326	-137.71
6.6086	-137.7
6.6847	-137.69
6.7607	-136.87
7.9368	-136.86
8.0128	-136.85
8.0888	-136.84
8.1649	-136.83
7.1409	-137.01
7.217	-136.8
7.293	-136.99
6.2691	-136.98
6.3451	-136.97
5.8211	-137.65
6.4972	-136.94
5.9732	-136.93
6.0493	-136.82
5.9253	-136.81
6.0014	-136.79
6.0774	-136.68
5.3534	-137.07
5.4295	-137.06
5.5055	-136.35
5.5816	-137.03
5.6576	-136.42
5.7337	-136.41
5.8097	-136.4
5.8858	-134.99
6.7618	-134.17
7.3378	-134.16
7.4139	-134.05
6.6899	-134.04
6.766	-133.83
6.842	-133.81
6.9181	-133.4
6.9941	-133.39
6.2701	-132.78
7.1462	-132.77
6.4222	-132.66
6.4983	-132.64
6.5743	-132.63
6.4504	-132.62
6.7264	-132.61
6.6024	-132.6
6.6785	-132.58
6.7545	-132.57
5.8306	-132.26
6.9066	-132.25
5.7827	-131.74
5.8587	-131.62
5.9348	-131.61
5.2108	-131.4
6.2868	-131.39
6.3629	-131.38
6.4389	-131.36
6.515	-131.35
6.591	-131.34
6.6671	-131.23
7.2431	-130.92
7.3191	-130.9
7.3952	-130.89
7.8712	-130.98
7.1473	-130.57
7.2233	-130.56
7.0994	-130.54
7.3754	-130.53
7.4514	-130.42
7.5275	-130.31
7.6035	-130.4
7.6796	-130.48
7.7556	-130.47
7.8317	-130.46
7.9077	-130.45
7.9837	-130.44
8.0598	-130.52
8.1358	-130.51
8.2119	-130.8
8.2879	-130.79
8.164	-131.08
7.84	-130.77
8.1161	-130.55
7.9921	-130.34
8.0681	-130.13
8.1442	-130.52
7.6202	-130.71
7.6963	-130.69
7.0723	-130.68
7.1484	-130.97
7.2244	-130.96
6.9004	-130.95
7.3765	-130.63
7.4525	-130.82
7.5286	-130.81
7.6046	-130.8
7.6807	-131.09
8.4567	-130.67
8.5327	-130.66
8.6088	-131.15
8.6848	-131.14
7.9609	-131.43
8.0369	-131.41
8.113	-131.6
8.189	-131.99
9.365	-131.98
10.541	-131.97
10.617	-131.95
10.693	-132.34
9.3692	-132.33
10.745	-132.62
10.821	-132.91
10.897	-132.89
10.973	-132.58
11.049	-132.57
11.325	-132.56
11.402	-132.55
11.478	-132.54
11.554	-132.82
11.33	-132.81
11.706	-132.8
11.982	-132.49
12.058	-132.48
12.134	-132.26
12.11	-132.25
12.186	-131.74
12.162	-131.23
12.238	-131.22
12.314	-131.2
12.69	-131.19
13.166	-130.48
13.242	-130.47
13.318	-131.16
13.394	-131.24
13.17	-131.73
13.246	-131.22
13.322	-131.71
13.198	-131.7
13.274	-131.68
13.351	-132.07
13.427	-132.06
13.203	-132.15
13.279	-132.54
13.655	-134.22
14.131	-135.71
14.207	-135.7
14.283	-135.99
14.359	-135.98
14.435	-135.66
13.911	-134.55
13.987	-134.54
14.063	-135.63
12.939	-135.62
13.315	-135.61
12.491	-135.59
12.567	-135.88
13.543	-135.57
14.019	-135.86
15.295	-135.55
15.371	-135.53
15.447	-135.52
15.523	-135.01
14.4	-134.2
14.476	-132.99
13.352	-132.97
13.128	-133.56
13.204	-133.55
12.88	-134.14
13.056	-134.13
13.732	-134.81
13.808	-134.8
14.884	-134.79
15.96	-134.78
16.436	-134.77
16.512	-134.75
16.188	-134.04
15.064	-134.03
13.74	-134.02
13.816	-133.21
13.392	-131.69
13.468	-131.68
14.444	-131.67
14.12	-131.96
14.196	-132.35
14.272	-131.43
14.349	-130.92
16.125	-130.71
16.201	-129.8
16.277	-129.79
15.353	-128.87
15.429	-128.96
15.505	-128.55
13.881	-128.54
13.957	-128.53
15.433	-128.52
16.009	-128.9
16.585	-128.49
16.661	-128.48
16.237	-128.57
16.813	-128.56
16.389	-128.84
16.465	-128.53
17.041	-128.52
17.117	-128.11
17.193	-127.6
17.269	-127.48
17.545	-127.47
17.621	-127.46
17.698	-127.45
17.774	-127.34
17.65	-126.52
17.726	-126.51
17.802	-126.5
18.478	-126.09
18.554	-125.58
19.13	-125.26
19.206	-125.25
19.382	-125.24
20.158	-125.23
20.834	-124.92
20.91	-124.9
20.186	-124.39
20.262	-123.88
19.438	-123.67
20.414	-123.46
20.49	-123.34
21.366	-123.33
21.842	-122.32
21.518	-123.31
21.594	-123.4
21.67	-123.29
21.047	-123.27
21.123	-123.16
21.199	-122.65
21.275	-122.74
20.351	-122.73
20.427	-123.01
20.503	-123
19.779	-122.99
19.855	-122.98
19.931	-122.97
19.207	-122.95
20.583	-122.94
20.759	-123.53
20.835	-124.12
20.911	-125.81
19.787	-127.59
19.063	-128.28
19.139	-129.07
19.715	-129.36
19.791	-130.25
19.367	-130.23
19.943	-130.22
19.519	-130.21
19.596	-130.2
19.172	-131.69
19.248	-133.07
19.324	-133.06
20.3	-131.65
20.376	-131.64
21.152	-131.63
21.228	-131.11
21.304	-130.2
20.68	-130.19
20.756	-130.78
20.832	-129.87
20.908	-129.66
21.784	-128.74
21.86	-128.03
22.736	-127.72
22.812	-127.71
23.388	-128.7
23.464	-128.68
23.54	-129.57
23.616	-129.56
23.992	-129.55
24.968	-129.54
25.045	-129.52
25.121	-130.01
24.297	-130
25.273	-129.99
25.349	-129.48
25.425	-129.56
25.501	-129.55
25.377	-129.54
26.653	-129.53
26.729	-129.92
26.805	-129.9
26.881	-129.89
26.957	-129.88
27.533	-129.47
27.009	-129.46
26.885	-130.04
27.461	-130.03
27.537	-130.62
27.613	-130.61
27.189	-130.6
27.265	-131.18
27.341	-131.07
27.417	-131.96
27.494	-131.35
27.57	-132.44
26.846	-132.42
27.722	-131.31
28.298	-131.3
28.374	-131.29
28.45	-131.08
28.526	-131.07
28.902	-131.05
28.978	-132.34
29.454	-132.33
29.53	-132.32
29.606	-131.01
29.682	-129.69
28.758	-129.08
27.734	-128.17
27.81	-128.16
27.886	-128.15
29.162	-127.43
29.238	-127.42
29.314	-127.21
29.39	-126.9
30.966	-126.89
31.742	-126.47
29.719	-126.46
29.795	-126.85
31.871	-126.84
29.947	-127.13
30.023	-126.81
30.099	-126.8
29.175	-127.19
29.251	-127.18
29.327	-127.67
29.403	-127.65
29.479	-128.04
29.555	-128.33
29.631	-128.02
29.507	-128.01
29.583	-127.99
29.159	-127.98
28.135	-128.27
27.611	-128.46
27.287	-129.45
27.363	-129.44
26.739	-130.22
26.315	-130.31
26.391	-130.5
26.468	-130.49
26.544	-130.48
26.52	-130.56
26.596	-130.55
26.672	-130.54
26.648	-130.53
26.724	-130.52
26.8	-130.5
26.876	-131.19
27.152	-131.18
27.228	-131.17
27.304	-131.26
27.38	-131.24
28.156	-130.93
28.932	-130.42
29.008	-130.41
28.384	-130.4
29.16	-129.48
29.236	-129.87
29.312	-128.46
29.388	-128.65
29.464	-128.64
29.74	-128.12
29.817	-128.11
30.193	-128.1
30.569	-128.09
30.845	-128.08
31.121	-127.46
31.197	-126.45
31.273	-125.74
31.349	-125.73
31.725	-125.62
31.801	-125.51
31.577	-125.19
31.653	-124.78
31.729	-124.77
31.805	-124.76
33.081	-124.75
33.157	-124.73
32.433	-124.72
32.509	-124.61
32.485	-124.6
32.561	-124.59
32.637	-124.57
32.313	-124.56
32.889	-124.35
32.966	-123.94
33.042	-123.93
33.118	-124.31
33.194	-123.6
33.27	-122.69
32.846	-122.68
32.922	-122.47
32.998	-122.65
31.874	-123.14
31.95	-123.13
30.126	-122.62
30.202	-122.61
30.278	-122.39
29.354	-121.88
28.83	-120.37
28.206	-118.96
28.282	-118.95
27.658	-118.93
27.734	-118.32
27.81	-118.31
27.586	-118.3
27.662	-118.29
28.038	-118.27
28.115	-118.26
28.891	-117.65
29.067	-117.64
29.143	-117.63
30.519	-117.62
31.295	-117.6
32.071	-117.09
32.147	-117.08
31.523	-117.47
31.599	-117.46
31.675	-117.74
32.851	-117.73
32.927	-117.82
34.103	-118.31
34.179	-118.3
34.255	-118.68
34.731	-118.67
34.807	-118.66
33.483	-118.65
32.259	-118.64
29.735	-119.42
29.811	-119.41
29.287	-119.4
29.364	-119.39
29.44	-119.38
29.516	-120.16
29.592	-120.75
29.668	-121.54
30.044	-122.33
30.92	-122.32
30.996	-122.9
31.072	-122.89
31.148	-122.88
31.224	-122.87
30.5	-122.86
30.576	-122.24
30.652	-122.23
30.728	-121.72
32.404	-121.71
33.48	-120.9
34.856	-120.09
34.932	-120.07
35.908	-119.66
