# Supplementary material for: Electrooculography-based continuous eye-writing recognition system for efficient assistive communication systems
Source: PLoS One. 2018 Feb 9;13(2):e0192684. doi: 10.1371/journal.pone.0192684 (PMC5806888; doi:10.1371/journal.pone.0192684)
Supplement: S1 Database — All the original isolated EOG data used in the experiments are contained in this database. (ZIP) [file pone.0192684.s001.zip › isolated/001/isolated_strokes/EOG_001_02_010.csv]

4.4885	-2.4976
4.5501	-1.9545
4.4117	-2.3113
4.4733	-2.2682
3.0349	-2.225
1.5964	-1.7818
2.358	-1.7387
1.7196	-2.1955
1.7812	-2.1524
1.8428	-2.1092
1.9044	-2.2661
2.3659	-2.2229
1.7275	-2.2797
1.7891	-2.1366
1.8507	-2.0934
1.4123	-2.1503
1.4739	-2.4071
1.3354	-2.3639
1.397	-2.3208
1.4586	-2.2776
1.5202	-2.2345
2.1818	-2.1913
1.0434	-2.9482
1.1049	-2.905
1.1665	-3.1618
0.4281	-3.1187
0.48969	-3.0755
0.55127	-3.0324
0.61285	-2.9892
0.67444	-2.146
0.63602	-2.1029
0.6976	-1.2597
0.75918	-1.1166
-0.67923	-1.0734
-0.61765	-0.73025
-2.2561	-0.68709
-2.1945	-0.44393
-2.2329	-0.40077
-2.1713	-0.35762
-0.10974	-0.31446
1.3518	-0.4713
1.4134	-0.42814
0.075013	-0.38498
-1.8634	-0.64182
-1.8018	-0.29866
-2.7402	-0.25551
-2.6787	-0.21235
-2.6171	-0.16919
-2.5555	-0.42603
-1.4939	-0.38287
-1.5323	-0.33971
-1.4707	-0.29655
-1.4092	-0.2534
-1.7476	-0.71024
-1.686	-1.0671
-1.6244	-0.62392
-1.5628	-0.98076
-1.5012	-1.4376
-1.4397	-1.3944
-1.3781	-1.3513
-1.4165	-1.3081
-1.3549	-1.265
-1.2933	-1.2218
-1.2317	-0.27865
-0.97016	-0.23549
-0.90858	-1.4923
-0.847	-1.5492
-0.78542	-1.406
-0.92383	-1.1629
-0.86225	-1.3197
-1.5007	-1.2765
-1.4391	-1.2334
-1.3775	-0.99022
-1.3159	0.35293
-0.55434	1.6961
-0.49275	0.43925
-1.1312	1.7824
-0.36959	1.8256
-1.008	2.2687
-0.94642	2.3119
-1.5848	2.355
-1.5233	2.0982
-0.76167	2.3414
-1.7001	2.0845
-1.6385	1.7277
-1.5769	1.7708
-2.0153	1.814
-1.4538	1.8572
-1.3922	2.3003
-1.8306	2.6435
-1.769	2.6866
-2.1074	2.7298
-2.0458	2.7729
-2.6843	2.5161
-2.6227	2.2593
-2.5611	2.3024
-2.9995	2.1456
-2.9379	2.3887
-2.8763	2.1319
-2.8148	0.67506
-2.7532	1.5182
-3.7916	0.26137
-3.73	0.30453
-5.2684	0.34769
-5.2068	1.6908
-3.8453	2.434
-3.7837	2.4772
-3.7221	2.5203
-3.6605	1.8635
-3.5989	1.6066
-2.5374	1.6498
-2.0758	1.193
-2.0142	1.2361
-1.9526	1.2793
-1.891	1.3224
-1.4294	1.6656
-1.0679	1.7088
-1.0063	1.7519
-0.54469	1.7951
-0.083106	2.0382
1.1785	2.9814
1.2401	3.0245
1.5016	3.0677
1.5632	3.3109
1.6248	2.654
2.6864	2.6972
2.748	3.4403
2.8096	3.4835
2.8711	3.5267
3.2327	3.5698
3.6943	3.613
3.7559	3.6561
3.7175	3.0993
3.7791	3.1424
2.8406	3.1856
2.9022	3.2288
2.9638	3.2719
2.1254	3.3151
3.187	4.0582
2.2486	3.4014
2.3101	3.4446
2.3717	3.4877
2.1333	3.2309
2.4949	3.274
2.5565	3.3172
2.618	3.1604
2.6796	3.2035
2.7412	3.2467
2.8028	2.7898
2.5644	2.233
2.626	2.2761
2.9875	2.3193
3.0491	2.5625
3.2107	3.1056
3.2723	3.1488
3.3339	3.1919
3.3955	3.2351
3.957	2.6783
4.0186	2.7214
4.0802	2.7646
3.3418	2.8077
3.4034	2.8509
3.465	2.694
3.5265	2.7372
3.5881	2.7804
3.1497	1.9235
3.2113	1.1667
2.6729	1.2098
2.7345	1.253
2.796	1.2962
1.5576	0.83931
0.5192	1.3825
-0.019214	0.92563
0.042369	0.96879
-0.39605	0.51195
-1.2345	0.35511
-1.1729	0.59827
-2.4113	0.44142
-2.3497	0.48458
-1.8881	0.52774
-1.8266	-0.2291
-1.365	-0.98594
-1.3034	-1.3428
-1.2418	-1.6996
-1.5802	-1.6565
-2.0186	-1.9133
-1.4571	-2.2701
-1.3955	-2.227
-1.3339	-1.8838
-1.2723	-1.8407
-1.2107	-2.2975
-0.84914	-2.2544
-0.78756	-2.2112
-1.026	-2.368
-0.96439	-2.6249
-2.4028	-3.2817
-2.3412	-3.2386
-2.2796	-3.1954
-2.2181	-3.7522
-3.5565	-3.7091
-3.4949	-3.6659
-3.4333	-3.6228
-3.3717	-2.6796
-3.3101	-2.9365
-3.0486	-2.1933
-2.687	-2.1501
-2.6254	-1.807
-2.5638	-1.7638
-2.5022	-2.0207
-2.0406	-2.1775
-1.9791	-3.5343
-1.9175	-3.4912
-1.8559	-3.448
-0.79432	-3.4049
0.46727	-2.0617
0.52885	-2.0185
0.59043	-2.0754
0.65202	-1.9322
0.7136	-1.8891
1.5752	-1.6459
1.6368	-1.8028
1.6983	-1.8596
1.7599	-2.4164
1.8215	-3.1733
1.7831	-3.1301
1.8447	-3.587
1.9063	-3.8438
1.9678	-3.5006
2.5294	-2.9575
2.591	-2.9143
2.6526	-2.8712
1.5142	-2.828
2.4758	-1.9849
1.5373	-1.3417
1.5989	-0.89854
1.6605	-0.35538
0.62209	-0.31222
0.68367	-0.26906
0.54526	-0.2259
0.60684	-0.18274
0.66842	-0.13959
0.33	-0.096427
0.39159	0.14673
-1.0468	0.48989
-0.98525	0.73305
-0.92366	0.77621
-2.0621	0.81937
-2.0005	0.86252
-2.7389	0.70568
-2.6773	0.74884
-2.6157	0.792
-4.0542	0.23516
-3.9926	0.27832
-5.231	-0.37852
-5.5694	-0.53537
-6.0078	-0.59221
-5.9463	-0.54905
-5.8847	-0.50589
-6.2231	-0.46273
-6.1615	-0.61957
-6.0999	-0.37641
-5.6383	-0.53326
-5.5768	-0.4901
-5.5152	-0.84694
-5.4536	-1.1038
-4.692	-1.0606
-4.5304	-0.91746
-4.2688	-0.8743
-4.2073	-1.0311
-4.3457	-0.98799
-4.2841	-0.74483
-4.8225	-0.70167
-4.7609	-0.65851
-4.6993	-0.61535
-4.7378	-0.57219
-4.6762	-0.42904
-5.8146	-0.38588
-5.753	-0.34272
-5.6914	-0.29956
-6.5298	0.2436
-6.9683	0.28676
-7.4067	1.1299
-7.3451	1.1731
-7.2835	1.2162
-7.2219	1.3594
-7.1603	1.8025
-7.0988	1.8457
-7.0372	1.6889
-8.0756	1.732
-9.614	1.5752
-9.5524	1.6183
-9.4909	1.6615
-9.4293	1.7047
-9.3677	1.9478
-8.9061	1.991
-7.3445	2.0341
-7.2829	2.0773
-8.0214	2.1205
-7.9598	2.3636
-8.5982	2.4068
-7.8366	2.4499
-7.775	2.4931
-7.7134	2.1362
-7.6519	2.5794
-8.5903	2.6226
-8.5287	2.6657
-9.2671	2.7089
-9.2055	2.052
-8.3439	2.9952
-8.2824	3.0384
-9.0208	3.2815
-8.9592	3.6247
-9.2976	3.6678
-9.236	3.611
-9.2744	3.6541
-9.4129	3.6973
-9.3513	3.7405
-9.4897	3.7836
-9.4281	3.8268
-9.7665	3.5699
-9.7049	3.6131
-9.6434	3.6563
-9.5818	3.6994
-9.5202	3.3426
-9.6586	3.3857
-9.597	2.8289
-9.5355	2.8721
-9.4739	2.9152
-9.4123	2.9584
-9.3507	3.3015
-9.2891	3.3447
-8.7275	3.3878
-8.366	2.831
-7.8044	2.1742
-7.7428	2.2173
-6.8812	1.6605
-6.8196	1.7036
-6.758	1.3468
-5.8965	1.39
-5.8349	1.8331
-5.7733	1.8763
-5.2117	2.8194
-5.8501	3.8626
-5.7885	3.9057
-5.727	3.9489
-6.3654	4.4921
-5.6038	4.7352
-5.7422	4.8784
-5.6806	4.9215
-5.619	4.9647
-5.5575	4.9079
-5.4959	4.951
-5.4343	5.0942
-5.3727	5.6373
-4.3111	6.5805
-4.2495	7.3236
-3.288	7.7668
-3.2264	8.31
-3.1648	8.3531
-3.1032	8.3963
-3.4416	10.139
-3.5801	12.483
-3.5185	13.526
-4.5569	14.469
-4.4953	17.112
-4.4337	21.755
-5.6721	34.398
-5.6106	45.942
-7.349	60.685
-7.4874	76.528
-9.2258	85.871
-17.164	100.01
-26.603	111.16
-34.441	120.8
-41.479	128.14
-46.518	138.89
-56.756	148.73
-65.495	154.87
-67.733	161.62
-70.572	164.86
-73.51	171.1
-74.548	177.25
-75.687	180.79
-76.925	182.53
-79.364	182.88
-81.302	183.22
-81.94	183.66
-83.379	184
-86.817	184.75
-89.156	185.79
-91.394	185.83
-94.033	185.88
-94.471	185.92
-95.309	185.96
-95.248	185.81
-96.386	185.85
-97.325	185.09
-97.763	184.44
-98.001	184.38
-97.94	184.42
-98.778	184.37
-98.717	184.41
-99.455	184.45
-99.594	184.3
-99.532	184.24
-99.47	184.08
-99.409	184.12
-99.147	183.57
-98.886	183.61
-98.824	183.65
-97.762	184.3
-97.701	184.64
-96.739	184.88
-97.578	185.03
-97.516	185.07
-97.455	186.01
-95.293	187.26
-93.731	187.9
-93.67	190.34
-93.608	192.69
-92.847	193.13
-92.785	195.67
-91.023	198.12
-90.962	198.66
-90.9	199.5
-89.139	200.14
-86.477	200.19
-84.016	200.83
-83.954	200.87
-83.892	200.92
-83.231	201.76
-82.569	201
-82.108	200.45
-81.346	200.49
-81.285	199.53
-81.123	199.58
-80.861	198.92
-80.3	198.56
-75.238	198.61
-69.677	197.25
-66.015	193.99
-50.153	180.84
-29.192	143.28
-7.8303	110.62
15.331	89.565
57.493	65.108
114.35	46.451
144.82	22.094
169.98	-0.6626
191.24	-13.619
198.1	-23.676
198.16	-31.233
198.22	-34.49
198.29	-42.747
198.35	-52.004
198.41	-61.56
198.47	-70.917
198.53	-78.474
198.59	-89.031
196.56	-93.688
188.92	-101.54
187.28	-113.2
182.84	-121.56
179.1	-130.42
174.46	-135.47
166.22	-135.73
158.89	-137.29
154.85	-141.94
154.41	-145.8
154.17	-146.96
150.53	-147.51
145.79	-148.17
143.06	-149.93
139.22	-151.08
136.68	-152.74
135.14	-155.4
133.5	-159.75
133.16	-163.31
133.23	-163.57
132.49	-164.22
132.55	-164.98
132.11	-165.44
131.67	-165.7
131.83	-166.15
130.59	-166.11
130.66	-166.07
130.72	-166.02
130.78	-165.98
130.84	-165.94
130.9	-165.89
130.96	-165.85
132.03	-165.81
132.09	-166.56
132.15	-166.92
132.51	-166.88
133.97	-167.53
137.33	-167.49
139.8	-167.45
145.36	-169.7
156.52	-171.96
160.48	-181.22
160.54	-188.18
160.6	-192.33
160.66	-206.29
160.73	-219.25
160.79	-221.7
160.85	-221.66
160.91	-221.62
160.97	-221.57
161.03	-221.53
153.3	-221.49
138.46	-221.44
127.12	-221.4
110.28	-221.36
95.042	-219.61
87.504	-215.17
76.165	-209.33
70.827	-203.18
55.388	-200.84
33.55	-198.9
23.912	-191.06
12.573	-182.31
3.6348	-177.77
-6.7036	-175.43
-18.842	-167.38
-22.58	-157.24
-31.519	-153.2
-39.757	-150.35
-43.696	-148.11
-51.034	-146.47
-56.173	-139.82
-56.111	-133.48
-56.549	-131.44
-56.788	-130.09
-57.226	-128.55
-59.565	-124.91
-59.503	-122.46
-61.741	-121.22
-62.38	-119.98
-62.318	-119.44
-63.557	-119.29
-63.495	-118.45
-64.834	-117.31
-64.972	-116.76
-64.31	-115.62
-64.849	-114.48
-64.787	-113.93
-64.726	-113.09
-65.064	-111.75
-65.002	-110.7
-65.741	-110.46
-65.679	-110.12
-65.618	-108.57
-65.556	-107.73
-65.495	-106.79
-66.533	-106.54
-67.271	-106.1
-67.21	-104.96
-68.048	-104.22
-68.887	-103.07
-69.225	-102.33
-69.463	-101.99
-70.402	-101.54
-72.24	-100.2
-72.179	-99.356
-73.017	-99.013
-73.556	-98.67
-73.894	-97.727
-74.032	-97.284
-73.971	-97.14
-74.909	-95.997
-75.548	-94.954
-74.486	-94.511
-74.224	-93.768
-74.163	-93.725
-73.601	-92.981
-73.54	-91.438
-73.378	-90.795
-73.317	-90.752
-73.255	-90.309
-73.193	-90.266
-73.232	-90.223
-73.07	-89.879
-73.109	-89.836
-73.047	-89.793
-72.785	-89.35
-72.724	-89.307
-72.562	-89.264
-72.201	-89.22
-72.139	-89.677
-71.278	-90.234
-69.616	-90.991
-69.554	-91.748
-67.993	-92.605
-67.931	-94.361
-64.77	-96.718
-61.908	-98.675
-61.846	-103.53
-61.785	-111.89
-60.123	-114.75
-57.862	-115.2
-57.8	-116.56
-56.839	-116.52
-56.777	-117.57
-55.815	-117.53
-55.454	-117.49
-55.392	-117.44
-55.331	-117.4
-55.269	-116.66
-55.407	-114.81
-55.346	-113.67
-55.284	-113.33
-55.223	-113.08
-55.161	-112.84
-55.1	-112.7
-55.038	-112.16
-55.276	-111.41
-55.215	-111.37
-55.153	-110.43
-55.192	-109.68
-55.13	-109.24
-55.069	-108.8
-57.107	-108.75
-57.045	-108.41
-59.084	-108.37
-59.022	-107.32
-58.961	-107.18
-58.899	-107.14
-58.837	-106.39
-59.476	-105.35
-60.314	-103.81
-60.253	-102.66
-61.591	-102.62
-63.13	-101.08
-63.668	-99.035
-64.906	-97.792
-66.145	-96.649
-66.583	-92.606
-71.322	-88.962
-75.76	-88.919
-76.298	-88.076
-76.837	-86.733
-77.975	-84.49
-79.114	-82.847
-81.952	-82.204
-84.091	-81.46
-85.229	-81.417
-86.967	-80.774
-86.906	-80.831
-87.844	-80.788
-87.783	-80.745
-87.221	-80.701
-87.159	-81.158
-86.098	-81.615
-84.336	-81.572
-84.275	-81.929
-82.713	-81.886
-82.652	-81.842
-82.59	-81.799
-82.028	-81.756
-81.967	-83.213
-80.005	-84.57
-78.244	-85.227
-77.882	-85.684
-77.52	-86.44
-76.359	-86.997
-74.897	-86.954
-74.836	-87.611
-74.574	-88.068
-74.513	-89.325
-74.451	-90.781
-74.389	-90.738
-74.328	-90.695
-74.266	-90.652
-74.205	-89.709
-75.443	-89.666
-75.381	-89.622
-75.92	-89.579
-75.858	-90.436
-75.797	-90.393
-75.735	-90.35
-74.874	-89.407
-73.612	-89.663
-73.55	-89.82
-74.089	-89.777
-75.327	-89.734
-75.266	-89.691
-75.204	-89.648
-75.142	-90.505
-75.081	-90.461
-73.819	-90.418
-72.558	-90.775
-72.496	-91.732
-73.635	-92.289
-73.573	-92.246
-73.511	-92.802
-73.45	-92.759
-73.488	-92.716
-74.627	-92.673
-74.365	-92.63
-74.503	-91.987
-74.442	-91.943
-74.68	-91.9
-74.919	-92.457
-74.557	-92.214
-74.796	-92.671
-74.734	-93.028
-75.772	-93.585
-77.111	-93.341
-77.049	-92.598
-77.588	-92.555
-77.526	-92.512
-77.464	-92.469
-77.503	-92.426
-77.441	-92.382
-77.58	-92.339
-77.518	-92.996
-77.457	-92.953
-76.095	-93.41
-76.033	-93.367
-77.272	-93.623
-77.21	-93.58
-77.149	-93.237
-76.287	-93.494
-76.225	-93.451
-76.164	-93.208
-76.102	-91.965
-76.041	-90.921
-76.679	-90.378
-76.618	-90.435
-75.756	-90.392
-75.694	-92.049
-75.233	-91.306
-74.671	-92.562
-74.61	-93.319
-74.548	-93.276
-74.486	-92.433
-73.225	-91.09
-72.763	-90.147
-72.702	-90.103
-72.34	-90.06
-72.279	-90.317
-71.617	-90.274
-71.555	-90.231
-71.494	-90.188
-71.432	-90.145
-71.371	-90.101
-70.709	-90.058
-70.647	-90.815
-70.586	-89.972
-70.524	-89.929
-70.463	-89.386
-70.401	-88.742
-70.64	-87.899
-70.578	-87.356
-70.516	-87.313
-70.255	-87.77
-68.993	-87.727
-68.932	-87.683
-68.87	-87.64
-68.008	-87.097
-68.347	-87.054
-68.285	-87.011
-68.224	-86.968
-68.162	-87.024
-67.201	-86.981
-66.639	-86.938
-66.577	-86.895
-66.516	-86.852
-66.454	-87.709
-66.393	-87.666
-66.931	-86.922
-66.869	-86.879
-66.808	-87.536
-67.546	-87.493
-66.685	-86.75
-66.623	-86.707
-66.562	-86.763
-66.5	-86.72
-67.238	-86.677
-66.377	-86.634
-66.715	-86.591
-66.654	-86.548
-66.592	-86.504
-67.63	-86.861
-67.569	-86.818
-68.107	-86.775
-68.046	-86.732
-67.984	-86.389
-68.523	-86.346
-68.461	-86.002
-68.399	-86.259
-68.338	-86.216
-68.276	-85.873
-68.415	-85.83
-68.353	-85.787
-68.292	-85.743
-68.23	-86
-67.968	-85.557
-67.907	-85.814
-67.845	-86.371
-67.984	-86.328
-67.922	-87.084
-67.96	-86.241
-67.899	-86.198
-67.837	-86.155
-67.776	-86.112
-67.714	-86.869
-67.553	-87.726
-67.491	-87.882
-67.429	-89.139
-67.368	-88.096
-68.206	-88.853
-67.245	-89.31
-67.183	-89.767
-67.121	-89.723
-67.06	-89.68
-66.998	-89.137
-66.737	-89.094
-66.675	-88.451
-66.614	-87.708
-66.552	-87.364
-68.39	-87.321
-67.729	-87.578
-67.667	-87.535
-68.206	-87.692
-68.144	-87.649
-68.782	-88.106
-68.721	-88.062
-68.659	-88.019
-68.598	-87.476
-67.236	-86.633
-67.175	-86.59
-67.113	-85.847
-67.051	-85.803
-66.99	-86.46
-65.628	-85.717
-64.667	-86.374
-64.605	-86.631
-64.543	-86.788
-66.182	-86.744
-64.42	-86.901
-64.359	-86.858
-64.297	-86.615
-64.236	-86.572
-64.474	-86.129
-61.412	-86.085
-61.351	-86.042
-61.289	-85.999
-61.228	-85.656
-63.666	-85.613
-63.604	-85.57
-63.543	-85.527
-63.481	-85.483
-60.12	-84.54
-59.258	-83.597
-59.197	-83.554
-62.435	-83.211
-62.373	-82.968
-61.312	-82.524
-61.25	-81.681
-61.189	-81.338
-61.127	-81.295
-61.065	-81.552
-61.004	-81.109
-60.942	-81.065
-60.881	-80.422
-60.819	-80.379
-60.758	-79.836
-58.396	-79.593
-58.334	-79.55
-58.273	-79.507
-58.211	-79.463
-60.45	-79.62
-61.388	-79.377
-61.626	-79.534
-61.565	-79.491
-61.503	-79.448
-62.542	-79.504
-62.48	-79.661
-63.019	-79.718
-63.957	-79.675
-63.895	-79.632
-63.834	-79.589
-62.472	-79.545
-63.711	-79.502
-63.649	-79.459
-63.587	-79.416
-64.026	-79.773
-63.964	-79.73
-63.903	-80.187
-63.841	-80.743
-63.78	-80.1
-65.018	-80.057
-64.956	-80.014
-66.195	-80.571
-66.233	-80.528
-66.172	-79.884
-66.41	-79.341
-66.348	-78.898
-66.287	-78.855
-66.225	-79.312
-65.864	-78.769
-65.802	-78.625
-65.741	-78.582
-65.679	-78.539
-65.617	-77.796
-65.356	-77.453
-65.394	-77.41
-65.333	-77.367
-65.671	-77.323
-65.809	-77.28
-65.048	-77.537
-64.986	-78.194
-64.925	-78.151
-64.863	-78.108
-64.802	-78.064
-64.64	-78.021
-64.578	-78.478
-64.517	-78.435
-64.455	-77.692
-64.194	-77.649
-63.732	-77.605
-64.27	-77.862
-64.209	-77.819
-64.147	-76.776
-64.886	-76.833
-64.824	-76.79
-64.663	-76.546
-64.801	-76.503
-64.739	-76.46
-64.978	-76.417
-64.916	-75.974
-64.855	-75.931
-64.793	-75.488
-64.431	-75.444
-64.37	-75.401
-64.308	-75.358
-63.647	-74.615
-63.585	-73.572
-62.824	-73.029
-63.262	-72.985
-63.2	-72.842
-63.139	-72.499
-63.877	-72.456
-63.016	-72.413
-62.954	-72.37
-62.892	-72.326
-62.831	-71.083
-61.469	-71.04
-60.708	-70.097
-60.646	-69.254
-60.585	-69.211
-60.523	-69.168
-61.161	-69.124
-61.1	-68.181
-61.038	-68.138
-62.977	-68.995
-64.815	-69.152
-65.953	-69.109
-65.892	-69.065
-65.83	-68.922
-65.769	-68.879
-64.507	-67.636
-65.046	-66.893
-64.984	-66.85
-64.922	-66.806
-64.861	-67.463
-64.699	-67.42
-66.038	-67.577
-65.976	-67.534
-65.914	-68.391
-65.853	-68.348
-64.391	-67.404
-65.53	-67.361
-65.468	-67.318
-65.407	-67.275
-64.945	-67.232
-63.483	-67.189
-63.422	-68.045
-63.36	-68.002
-63.299	-67.959
-61.537	-67.916
-61.376	-67.873
-61.114	-68.63
-61.052	-69.186
-59.291	-69.643
-60.429	-69.8
-59.168	-69.757
-59.106	-69.714
-59.044	-70.471
-58.283	-70.428
-58.221	-71.784
-57.06	-71.741
-56.998	-71.698
-59.237	-72.255
-59.175	-72.212
-59.113	-72.469
-59.052	-72.425
-58.99	-72.382
-59.329	-72.339
-59.267	-71.996
-59.505	-71.953
-59.444	-71.91
-59.382	-71.266
-59.321	-71.823
-58.959	-71.28
-59.398	-70.837
-59.336	-70.794
-59.274	-69.251
-59.813	-68.507
-59.751	-67.764
-60.59	-67.721
-60.528	-67.378
-60.466	-67.335
-59.505	-67.292
-58.643	-67.249
-58.582	-67.205
-59.32	-67.462
-59.259	-67.419
-59.197	-68.076
-59.035	-68.033
-58.974	-68.59
-58.912	-68.546
-58.851	-67.903
-58.789	-67.86
-58.727	-67.817
-58.666	-68.374
-58.604	-68.831
-58.543	-69.487
-59.281	-69.444
-59.22	-69.401
-59.158	-68.958
-59.096	-68.915
-57.535	-68.672
-57.473	-68.629
-57.412	-68.585
-56.75	-68.542
-56.188	-68.699
-54.827	-68.656
-54.765	-68.613
-54.704	-68.57
-53.742	-68.526
-53.681	-68.483
-53.519	-68.74
-53.457	-68.397
-53.396	-68.354
-53.334	-68.111
-53.273	-68.067
-53.111	-67.724
-53.049	-67.681
-53.088	-67.638
-53.026	-67.595
-52.965	-67.052
-53.303	-67.009
-54.242	-66.965
-54.88	-66.922
-56.018	-66.479
-57.257	-65.736
-57.195	-65.093
-57.134	-65.05
-57.072	-65.006
-57.01	-64.863
-57.849	-64.82
-57.787	-64.577
-58.226	-64.534
-58.164	-64.491
-57.603	-63.547
-56.641	-63.504
-56.579	-63.461
-56.518	-62.618
-55.456	-62.375
-54.495	-62.132
-54.433	-61.989
-54.371	-61.745
-54.31	-61.702
-53.248	-61.459
-51.887	-61.116
-51.825	-61.073
-51.764	-61.53
-51.702	-61.486
-52.34	-61.443
-52.279	-61.4
-52.217	-61.357
-52.256	-61.314
-52.194	-61.271
-53.632	-61.527
-53.571	-61.684
-53.909	-61.641
-53.848	-62.498
-53.786	-62.455
-55.225	-62.412
-55.163	-62.368
-55.101	-63.125
-55.04	-63.082
-54.978	-62.339
-56.117	-62.296
-56.055	-62.253
-55.993	-61.51
-55.932	-61.266
-55.37	-61.223
-55.309	-61.18
-55.247	-61.137
-55.186	-61.094
-55.624	-61.051
-55.562	-61.007
-56.401	-60.964
-56.339	-60.921
-56.278	-60.878
-57.116	-60.835
-56.154	-60.492
-57.093	-60.448
-57.031	-60.405
-56.97	-60.362
-57.508	-60.319
-57.447	-60.176
-57.585	-60.833
-57.523	-61.29
-57.462	-61.246
-58.1	-61.203
-58.039	-61.16
-58.277	-61.117
-58.215	-61.074
-57.654	-60.931
-57.592	-60.787
-57.531	-60.744
-57.469	-60.401
-57.408	-60.558
-57.346	-60.515
-57.284	-60.472
-57.223	-60.428
-57.661	-60.385
-57.6	-60.442
-57.038	-60.299
-56.976	-60.256
-56.915	-60.213
-56.853	-60.17
-56.792	-60.026
-55.93	-59.983
-55.569	-59.74
-55.507	-59.097
-55.445	-59.054
-55.384	-59.411
-55.322	-59.567
-55.261	-59.724
-55.199	-59.781
-55.137	-60.038
-54.776	-60.495
-54.514	-59.952
-54.453	-59.908
-53.791	-59.865
-53.73	-59.822
-52.668	-59.779
-52.606	-59.736
-52.545	-59.693
-53.483	-59.649
-53.422	-59.606
-54.26	-59.563
-54.199	-59.52
-54.637	-59.877
-54.575	-59.834
-54.514	-59.791
-55.752	-59.747
-55.691	-59.704
-55.629	-59.661
-55.567	-59.418
-54.206	-59.375
-55.444	-59.332
-55.383	-59.288
-55.321	-58.745
-56.16	-58.702
-55.598	-58.459
-56.836	-57.916
-56.775	-57.873
-56.713	-57.429
-56.652	-57.386
-55.79	-57.043
-56.028	-57
-55.967	-56.957
-55.905	-56.914
-56.744	-56.871
-55.882	-56.527
-55.821	-56.484
-55.759	-56.741
-55.697	-56.398
-56.536	-56.355
-56.474	-56.312
-56.213	-56.268
-56.151	-56.225
-55.289	-56.182
-54.628	-56.439
-54.566	-56.396
-54.505	-56.553
-54.443	-56.609
-54.382	-56.566
-54.82	-56.723
-54.758	-56.68
-54.697	-56.437
-54.635	-56.394
-54.574	-56.251
-54.512	-56.207
-54.45	-56.164
-54.389	-56.121
-54.327	-55.978
-52.166	-55.935
-52.104	-55.892
-52.043	-55.748
-51.981	-55.605
-51.919	-55.562
-51.858	-55.319
-50.496	-54.576
-50.435	-54.533
-50.373	-54.489
-50.311	-53.946
-49.25	-53.903
-49.188	-53.86
-49.427	-54.017
-49.365	-53.974
-49.604	-53.931
-48.542	-53.887
-48.48	-53.844
-49.419	-53.801
-49.357	-53.358
-50.096	-53.715
-50.034	-53.672
-49.972	-53.628
-50.311	-53.985
-50.049	-53.542
-50.388	-53.899
-50.326	-53.856
-50.565	-54.113
-50.903	-54.069
-50.841	-53.726
-51.08	-53.683
-51.018	-53.54
-50.957	-53.497
-50.895	-53.054
-50.533	-52.21
-50.272	-52.167
-50.21	-52.124
-49.949	-52.081
-49.687	-52.038
-49.426	-51.995
-49.364	-51.252
-49.302	-51.208
-49.241	-51.165
-49.179	-50.822
-48.918	-50.679
-48.856	-50.636
-48.794	-50.593
