# Supplementary material for: Electrooculography-based continuous eye-writing recognition system for efficient assistive communication systems
Source: PLoS One. 2018 Feb 9;13(2):e0192684. doi: 10.1371/journal.pone.0192684 (PMC5806888; doi:10.1371/journal.pone.0192684)
Supplement: S1 Database — All the original isolated EOG data used in the experiments are contained in this database. (ZIP) [file pone.0192684.s001.zip › isolated/001/isolated_strokes/EOG_001_02_011.csv]

0.96167	-4.2816
0.92542	-4.5901
0.98916	-4.8986
1.6529	-4.6071
0.51666	-4.6156
0.58041	-4.6241
-0.25584	-4.6326
-0.19209	-4.6411
0.57166	-4.3496
-0.064593	-4.0581
-0.00084447	-3.6666
0.062904	-3.2751
0.026653	-2.8836
0.090402	-2.5921
0.15415	-2.4006
0.2179	-2.3091
0.28165	-2.3176
-0.5546	-2.426
-0.19085	-2.2345
-0.1271	-2.243
-0.063356	-2.2515
0.00039299	-2.26
-1.1359	-2.2685
-1.0721	-2.177
-1.0084	-2.1855
-0.94461	-2.194
-1.2809	-2.2025
-1.3171	-2.311
-1.2534	-2.3195
-1.1896	-2.628
-1.1259	-2.9365
-0.96212	-3.045
-0.89837	-3.1535
-0.83462	-3.162
-0.77087	-3.7705
-0.70712	-3.7789
0.25663	-3.1874
0.32037	-3.1959
0.38412	-3.2044
0.44787	-3.0129
0.51162	-2.9214
0.57537	-2.5299
0.63912	-2.5384
0.70287	-2.5469
0.76662	-2.3554
-0.069634	-2.2639
-0.0058855	-1.6724
0.057863	-1.0809
0.12161	-0.48937
0.28536	0.80213
0.34911	2.0936
0.41286	2.7851
0.47661	2.8766
0.54036	3.3682
0.60411	3.3597
0.36785	3.3512
0.4316	3.3427
0.49535	3.3342
0.3591	2.2257
0.42285	2.2172
0.1866	1.1087
0.55035	3.3002
0.7141	3.2917
0.77785	3.2832
0.94159	3.2747
1.0053	5.1662
1.3691	5.0577
1.1328	4.6492
1.1966	4.5407
1.1603	4.0322
1.2241	3.9237
2.0878	3.9153
1.2516	4.3068
1.3153	4.2983
2.2791	4.7898
3.2428	5.3813
3.3066	5.3728
3.3703	5.3643
3.4341	5.7558
3.4978	6.1473
3.5616	6.1388
3.6253	5.7303
3.6891	5.7218
3.5528	5.3133
3.4166	5.7048
3.4803	5.2963
3.5441	5.2878
3.6078	5.5793
2.9716	6.3708
1.3353	6.8624
-1.2009	6.8539
-1.1372	6.3454
-1.0734	5.7369
-1.0097	4.1284
-0.94594	3.5199
-0.88219	2.7114
-0.81844	1.9029
0.045306	1.8944
-0.69094	1.5859
0.1728	1.5774
0.23655	0.46891
-0.4997	-0.33958
-0.43595	-0.44807
-0.3722	-0.45657
-0.30845	-0.66506
-0.2447	-1.0736
-0.18095	-1.8821
0.082795	-1.8905
-0.053456	-1.899
1.0103	-1.9075
1.074	-1.916
0.13779	-1.9245
0.70154	-1.133
0.26529	-0.74151
0.32904	-0.75001
-0.10721	-0.5585
-0.043465	-0.367
0.020284	-0.075492
0.48403	0.81601
0.54778	1.4075
0.61153	1.499
0.67528	1.6905
0.73903	1.682
0.80278	1.6735
-0.53347	1.765
-0.46973	1.7566
-1.706	1.7481
-2.1422	1.9396
-2.6785	1.9311
-3.4147	1.7226
-3.351	1.7141
-3.9872	1.9056
-4.2235	2.0971
-4.2597	1.8886
-4.196	1.8801
-4.8322	1.8716
-5.7685	1.8631
-5.7047	1.8546
-6.041	2.0461
-5.9772	1.8376
-6.2135	2.0291
-6.1497	2.0206
-6.086	2.3121
-5.7222	2.3037
-5.2585	2.0952
-4.1947	2.2867
-3.331	2.2782
-2.7673	2.1697
-2.7035	2.1612
-1.8398	2.1527
0.824	2.1442
0.88774	1.8357
3.0515	1.5272
3.1152	0.91871
3.179	0.21021
3.2427	0.0017194
3.3065	-0.80678
3.3702	-0.81527
3.434	-1.8238
1.3977	-0.83226
1.4615	-0.84075
1.0252	-1.8492
-0.41102	-1.8577
-0.34727	-1.8662
-0.48352	-2.1747
-0.41977	-2.1832
-1.756	-2.3917
-1.6923	-2.4002
-1.5285	-2.4087
-2.3648	-2.3172
-2.301	-2.3257
-2.2373	-2.3342
-2.1735	-1.6427
-1.3098	-0.95118
-1.246	-0.95968
-0.68228	-0.46817
-0.61853	-0.47666
-0.55478	-0.98516
-0.49104	-0.99365
-0.42729	-2.8021
0.43646	-2.8106
0.50021	-2.8191
-0.73604	-3.2276
-0.67229	-1.3361
-1.2085	-1.3446
-1.1448	-2.3531
-1.081	-2.3616
-1.0173	-2.7701
-0.95355	-2.7786
-0.7898	-3.3871
-0.72605	-3.3956
-0.6623	-3.4041
-0.59855	-4.0126
-0.5348	-4.0211
-0.57105	-3.5296
-0.50731	-3.5381
-0.44356	-3.0466
-0.37981	-2.955
-0.21606	-2.8635
-0.15231	-2.872
-0.088561	-2.8805
-0.024812	-2.889
0.038937	-2.8975
0.20269	-2.906
0.26643	-3.0145
0.33018	-2.923
0.39393	-2.9315
0.45768	-2.84
1.4214	-2.4485
0.48518	-2.057
0.54893	-2.0655
0.91268	-2.074
0.97643	-1.4825
1.0402	-1.491
1.1039	-1.4995
-1.1323	-2.1079
-1.0686	-2.4164
-1.8048	-2.8249
-1.7411	-2.8334
-1.6773	-3.1419
-1.6136	-3.1504
-1.5498	-2.8589
-1.2861	-2.4674
-1.2223	-2.4759
-1.1586	-1.6844
-1.0948	-0.99289
-1.0311	-0.20139
-0.36734	1.0901
-0.30359	1.0816
-0.039844	1.0731
0.023905	1.0646
0.88765	2.1561
0.7514	2.1476
0.81515	2.6392
0.8789	2.6307
2.1426	2.6222
2.5064	2.9137
2.5701	2.9052
2.6339	2.5967
2.6976	2.5882
2.7614	2.5797
3.4251	2.5712
3.4889	2.5627
3.5526	2.5542
4.2164	1.8457
4.2801	1.2372
3.7439	1.2287
3.3076	1.2202
3.3714	1.2117
3.4351	1.2032
3.1989	1.1947
3.2626	1.0863
3.0264	0.077758
3.0901	0.069264
3.1539	1.0608
2.5176	1.1523
2.5814	1.1438
2.6451	1.1353
2.7089	1.4268
2.7726	2.2183
2.0364	3.0098
2.1001	3.0013
2.1639	3.2928
2.0276	3.2843
2.0914	3.2758
2.1551	3.2673
2.2189	2.4588
2.2826	2.4503
1.1464	2.4418
0.41011	2.4334
0.47386	4.0249
0.53761	4.8164
0.60136	4.8079
0.36511	4.9994
0.42885	5.0909
0.2926	4.7824
0.35635	3.9739
0.4201	3.9654
0.38385	3.9569
0.4476	3.9484
0.51135	3.9399
-0.5249	3.9314
-0.46115	2.7229
-1.6974	3.2144
-1.6337	3.9059
-1.9699	3.8974
-1.9062	4.7889
-1.8424	5.0805
-1.7787	4.772
-1.7149	5.0635
-2.9512	4.055
-2.8874	3.1465
-1.5237	3.238
-1.1599	2.6295
-1.0962	2.621
-1.0324	2.6125
-0.96867	3.204
0.19508	4.0955
0.35883	3.187
0.42258	3.1785
0.48632	3.17
1.0501	3.1615
1.4138	4.153
2.9776	5.0445
3.0413	5.036
4.6051	5.5276
4.8688	6.3191
5.2326	8.0106
5.7963	8.5021
5.8601	8.4936
6.6238	11.785
10.088	14.977
14.651	20.468
16.515	35.56
18.279	49.851
20.943	63.443
22.106	86.534
22.67	107.23
22.734	122.62
23.098	135.91
23.161	146.2
23.225	159.89
23.589	169.38
23.653	177.47
23.416	188.77
23.48	194.16
23.544	198.55
23.608	203.04
23.271	208.33
22.835	213.42
22.499	217.42
21.763	220.81
21.126	221
20.79	221.69
20.754	222.68
20.318	223.27
18.581	224.46
16.945	227.86
14.809	230.75
13.073	230.74
13.036	231.53
12.2	231.52
10.464	232.11
9.1275	232.1
8.6913	232.1
7.755	232.69
6.9188	232.68
5.3825	232.67
3.5463	233.06
3.61	233.05
3.6738	233.05
3.6375	233.04
3.7013	232.63
5.665	232.22
5.7288	231.41
5.7925	231.1
8.3563	230.79
8.42	228.79
9.8838	226.48
11.748	225.57
13.611	223.66
17.875	205.95
31.939	179.04
49.903	158.63
71.566	141.13
100.33	116.02
136.09	97.509
159.36	84.701
165.92	58.192
170.88	42.684
185.05	23.975
191.11	6.3669
200.88	-5.4416
204.94	-20.85
209.6	-29.159
216.87	-43.167
221.53	-61.676
221.99	-80.484
222.46	-97.893
222.52	-108.8
222.69	-126.61
224.55	-146.22
225.21	-156.43
227.08	-167.94
227.14	-178.04
227.2	-197.05
227.27	-217.36
226.33	-230.27
225.4	-246.68
225.46	-257.69
225.52	-263.99
225.59	-273
224.05	-278.91
223.41	-285.82
223.18	-291.83
220.34	-299.04
217.01	-308.75
215.27	-315.35
206.33	-320.16
196.8	-320.17
191.76	-320.18
185.52	-320.19
175.89	-320.2
161.25	-320.2
151.62	-320.21
143.78	-320.22
136.04	-320.23
128.11	-320.24
114.27	-318.75
101.63	-314.36
94.199	-308.06
91.062	-304.27
86.626	-295.78
74.59	-288.49
65.654	-284.9
60.417	-280.61
51.481	-274.22
46.845	-268.62
37.309	-265.33
24.672	-255.34
20.236	-246.85
15.5	-244.26
8.1637	-241.17
-5.0726	-229.87
-16.809	-220.58
-20.545	-217.09
-25.781	-211.2
-28.918	-202.61
-37.754	-195.62
-47.69	-188.13
-49.526	-181.03
-49.463	-174.54
-50.799	-164.75
-50.735	-160.36
-51.971	-159.47
-51.908	-157.68
-51.844	-154.89
-52.18	-153.09
-52.116	-152.1
-52.053	-151.01
-51.989	-150.32
-51.925	-149.63
-51.161	-148.64
-49.298	-146.94
-47.334	-135.55
-46.17	-121.56
-44.306	-111.57
-33.043	-98.579
-13.679	-82.787
6.1849	-62.196
31.449	-37.804
48.612	-18.313
48.676	-0.32113
48.74	24.97
48.804	45.462
48.867	62.553
48.931	83.545
48.995	104.84
49.059	124.93
49.122	134.42
49.186	143.21
46.65	156.1
38.914	165.09
35.877	174.89
30.841	180.38
25.905	185.37
25.769	190.96
24.932	192.55
23.296	195.74
23.36	199.73
22.624	200.53
22.687	200.52
21.751	200.51
19.315	200.5
19.379	201.19
17.642	201.28
17.406	201.78
16.27	202.27
16.334	202.96
16.397	204.35
16.461	204.34
15.425	204.33
14.689	205.32
14.752	206.32
14.816	208.01
14.88	209.1
14.944	209.69
15.007	209.88
14.071	210.07
14.135	210.16
14.199	210.16
13.662	210.35
13.426	210.64
13.49	211.13
13.554	211.22
13.617	211.41
13.281	211.41
13.745	212
13.809	211.99
13.472	211.98
13.536	212.57
13	211.96
13.064	211.95
12.327	211.95
10.891	211.44
10.555	211.43
9.2186	211.42
9.2823	211.91
8.4461	211.4
7.1098	211.89
6.3736	211.99
5.8373	212.48
5.9011	212.47
5.6648	212.76
5.6286	213.65
5.5923	213.44
5.4561	212.74
5.5198	212.03
5.5836	212.32
5.6473	211.81
5.7111	211.8
5.7748	211.79
5.8386	211.78
5.9023	211.78
5.3661	212.07
6.0298	212.56
4.8936	212.55
4.9573	212.04
5.0211	212.03
4.8848	211.72
4.9486	212.02
5.0123	211.71
5.0761	211.4
5.1398	211.09
5.2036	210.88
5.2673	210.87
5.3311	210.47
5.3948	210.46
5.4586	209.95
5.5223	209.64
6.4861	209.63
6.5498	209.62
6.6135	209.61
7.9773	209.61
8.041	209.5
8.1048	209.49
8.1685	209.48
8.2323	209.17
8.796	209.16
8.8598	209.15
8.9235	209.15
8.9873	209.04
9.051	209.33
9.4148	209.42
9.4785	209.51
9.5423	209.5
9.606	209.5
9.2698	209.49
9.7335	209.58
9.3973	209.57
9.461	210.16
10.025	210.25
10.089	210.54
10.152	210.54
10.216	210.53
10.28	209.92
10.344	209.91
10.407	210.8
11.071	211.39
11.135	211.39
11.199	211.38
11.262	211.47
11.026	212.16
11.99	212.95
12.054	212.94
12.117	212.33
12.381	214.23
12.945	213.42
13.009	211.51
13.072	211.5
12.636	211.39
13.2	211.38
12.764	211.07
12.827	210.77
12.891	210.76
12.655	210.75
12.718	210.74
12.082	210.43
12.146	210.42
12.21	210.02
12.073	210.01
12.737	210
12.801	209.99
12.865	209.98
12.928	209.97
12.992	209.66
13.056	209.66
12.22	209.65
12.283	209.84
12.347	209.83
13.311	209.72
13.375	209.71
13.438	209.7
13.502	209.3
13.566	209.29
12.73	209.18
14.193	209.17
14.257	208.86
12.721	208.85
12.785	208.85
12.048	208.54
12.112	208.33
12.176	208.22
10.24	207.81
10.303	207.8
10.167	207.29
10.231	207.29
10.295	207.28
9.1585	207.27
9.2222	207.76
8.586	208.05
8.6497	208.04
8.7135	207.53
8.7772	208.13
9.541	208.12
9.6047	208.11
9.6685	208.1
9.7322	208.09
9.796	208.08
11.66	208.28
9.9234	208.27
9.9872	208.36
10.051	208.45
9.7147	208.44
11.978	208.33
10.342	208.32
10.406	208.32
13.37	208.21
15.833	208.1
16.497	208.09
16.561	207.68
16.625	207.67
16.688	207.66
16.752	207.16
16.816	207.15
16.88	207.14
16.943	207.13
17.007	207.32
16.471	207.31
16.535	207.31
16.598	207.3
16.462	207.29
16.526	207.28
16.59	207.07
16.653	207.16
16.717	207.15
16.781	206.85
16.845	206.84
17.408	206.83
17.472	207.12
18.436	207.11
18.5	207.1
18.763	207.5
19.027	207.49
19.091	207.48
19.155	207.47
19.218	207.46
19.382	207.85
19.446	207.84
19.61	207.84
19.673	207.83
20.837	207.92
22.001	207.91
22.065	207.9
22.128	207.89
22.192	207.88
22.256	207.88
23.32	208.37
23.183	208.36
23.247	208.25
23.311	208.24
23.375	207.83
23.438	207.83
23.502	207.82
23.566	207.81
23.63	208.2
23.593	208.19
23.957	208.18
24.021	208.27
24.085	208.27
25.048	208.26
23.812	208.85
23.876	208.94
23.94	208.93
23.103	208.92
23.567	208.91
23.631	208.91
23.695	208.9
23.758	208.89
23.422	208.68
23.486	208.67
22.95	208.66
23.013	207.46
23.077	207.45
22.241	207.24
23.205	207.23
22.368	207.12
22.432	207.11
22.196	206.9
22.26	206.9
22.323	206.89
22.387	206.58
22.451	206.57
22.515	206.56
22.578	206.35
22.642	206.34
22.506	206.24
22.57	206.03
22.933	206.02
23.097	205.61
24.461	205.9
24.525	205.29
25.388	205.29
27.652	205.98
28.116	206.67
28.18	206.66
28.243	207.05
28.307	207.04
29.571	207.23
29.635	207.23
29.698	207.52
29.762	207.71
29.826	207.7
29.89	207.99
29.953	208.08
30.017	208.07
30.081	208.27
29.045	208.46
30.108	208.55
30.172	208.54
30.236	208.53
30.3	208.52
30.563	209.12
32.327	209.71
32.491	209.7
32.555	209.69
32.618	210.18
32.682	210.17
32.746	210.16
32.81	210.76
32.873	210.75
32.937	211.04
32.201	211.53
33.565	211.52
33.628	211.71
33.692	211.61
33.756	211.7
33.82	211.69
33.983	212.28
34.047	212.27
34.111	212.86
34.175	212.85
33.738	212.85
33.802	213.04
33.066	213.03
33.13	212.82
33.993	212.81
34.257	212.8
34.321	212.19
34.385	211.49
34.448	210.98
35.412	210.97
35.476	210.36
35.54	209.95
35.603	209.64
36.167	209.64
36.831	209.63
36.895	209.92
36.958	209.91
37.022	209.8
37.486	209.79
38.25	209.78
38.713	210.08
38.777	210.07
38.841	210.16
38.505	210.35
38.568	210.34
39.032	210.33
39.096	210.82
39.76	211.92
39.823	212.41
39.887	212.1
39.951	212.09
40.015	212.38
40.878	212.47
41.342	212.67
41.406	212.66
41.47	212.65
41.133	213.74
41.197	215.43
41.261	215.42
41.325	215.41
41.388	214.61
40.552	214.6
41.516	215.39
41.579	215.38
41.643	216.47
41.107	216.46
41.171	215.55
41.334	214.95
41.598	214.94
41.662	215.33
41.726	215.32
41.789	214.91
41.853	214.9
40.317	213.6
40.381	212.09
40.444	212.08
42.408	211.67
43.772	211.66
43.836	211.25
43.899	211.24
43.963	210.24
45.227	209.93
45.291	209.92
45.854	209.91
45.918	209.7
45.982	209.69
46.346	209.48
46.409	208.88
46.473	208.27
46.537	208.26
46.601	208.25
46.164	208.04
46.228	208.23
46.292	208.23
45.656	208.22
45.719	208.91
45.783	208.6
45.847	208.59
45.911	208.48
44.974	208.47
45.038	208.47
44.302	207.96
44.366	207.75
43.929	207.74
43.593	207.93
43.657	208.22
43.521	208.22
43.584	208.61
42.748	209.2
41.112	208.59
41.176	208.58
40.239	208.87
40.303	208.86
40.467	208.86
40.431	208.85
40.494	208.54
40.558	208.33
40.622	208.32
40.786	208.31
40.849	208.3
42.813	208.3
43.477	208.29
43.541	208.58
43.604	208.57
43.668	208.56
43.732	208.55
43.796	208.55
43.459	208.24
43.523	208.23
43.587	208.22
43.651	208.21
43.714	208.2
43.778	208.19
45.142	208.19
45.506	208.18
45.569	208.77
45.633	208.96
45.697	208.95
46.061	209.64
47.024	209.63
47.088	209.63
47.152	209.62
47.216	209.61
50.079	210.2
50.143	210.19
48.907	210.18
48.971	210.18
49.034	210.77
49.098	211.26
49.162	211.25
48.226	211.34
48.289	211.43
47.553	211.72
47.617	211.72
48.481	211.21
48.544	211.2
49.008	211.99
49.072	211.98
49.136	211.97
49.399	211.96
49.463	211.26
49.527	211.25
48.691	211.14
48.754	210.03
48.818	210.02
48.882	209.31
50.246	210.61
50.309	209.3
51.773	209.29
51.837	210.18
51.901	210.17
52.364	210.16
52.428	210.15
52.492	210.15
52.156	210.74
50.819	210.73
51.083	210.72
51.447	211.51
51.511	212.9
50.274	212.89
50.338	213.29
51.702	213.98
51.766	213.97
51.829	214.36
51.893	214.35
50.657	214.34
50.721	214.34
50.784	214.33
49.548	214.02
49.612	214.51
49.676	214
49.739	213.49
49.803	213.18
49.867	212.68
49.931	211.77
50.294	210.86
50.858	210.85
50.622	210.44
50.686	210.43
51.049	210.43
50.213	210.22
50.277	210.21
50.341	210.2
50.404	209.49
51.668	209.48
51.732	208.47
51.796	208.47
51.859	208.46
51.923	207.75
53.387	207.14
53.451	206.93
53.514	206.92
53.578	206.71
53.642	206.71
54.506	206.7
53.969	206.09
54.033	206.08
54.097	206.07
53.461	205.76
54.224	205.76
54.888	205.75
54.952	205.74
55.016	206.03
55.079	206.62
55.443	206.91
55.507	206.9
55.571	206.9
55.634	206.89
55.698	206.88
56.462	207.07
56.526	207.06
56.589	207.05
56.653	207.04
55.517	207.34
55.581	207.93
55.544	207.92
54.508	207.91
54.572	207.9
54.636	207.89
54.699	207.89
54.163	207.88
53.727	207.47
54.191	207.46
54.254	207.25
54.318	207.24
54.582	207.43
54.646	207.73
56.309	208.12
55.773	208.11
55.837	208.1
55.901	208.49
54.664	208.68
56.428	208.97
56.492	208.67
56.556	208.66
56.619	208.65
56.683	208.34
58.147	208.43
58.211	209.02
58.174	208.42
58.238	208.41
58.302	208.4
58.366	208.79
58.129	208.78
58.193	208.77
57.657	208.06
56.821	207.36
56.884	207.35
56.948	207.34
57.012	206.23
57.076	205.92
57.139	205.81
57.203	205.8
57.267	205.8
57.331	205.39
57.894	205.38
58.358	204.97
58.422	204.96
58.486	204.85
58.549	204.95
58.913	205.34
58.977	205.33
59.04	205.32
59.104	205.31
59.168	205.3
59.832	205.19
59.895	204.79
59.959	204.78
60.023	204.77
60.087	204.66
60.65	204.65
60.714	204.64
60.778	204.64
60.842	204.63
60.405	204.62
60.969	204.61
60.533	204.6
60.597	204.39
60.66	204.58
60.424	204.38
60.488	204.37
60.552	204.26
60.615	204.25
60.679	204.24
59.443	203.73
59.507	203.72
58.67	204.22
58.734	204.01
59.498	203.8
58.862	203.99
58.925	203.98
58.889	204.47
58.953	204.47
59.817	204.56
61.58	204.55
61.644	204.64
61.708	204.63
61.772	204.62
63.035	204.81
63.099	204.81
63.163	204.8
63.227	205.19
62.09	204.78
63.354	205.17
63.418	205.16
63.482	205.15
63.545	205.15
62.409	205.14
63.673	205.43
63.737	205.42
63.8	205.01
63.864	204.3
62.228	203.8
62.292	203.79
60.555	203.78
60.619	203.77
61.383	204.06
60.847	204.25
60.91	204.24
60.974	204.24
60.638	204.23
60.702	204.22
59.565	204.51
59.629	204.5
59.193	204.69
59.257	204.68
59.32	204.78
59.284	204.87
59.348	204.86
59.312	205.15
57.775	205.54
58.539	205.73
57.903	206.93
57.967	206.92
58.03	206.91
58.094	206.9
58.158	206.89
58.222	206.88
58.285	205.47
58.349	205.47
58.913	205.46
59.677	206.85
59.74	206.74
59.804	206.73
60.268	207.52
59.932	206.62
60.395	207.51
60.459	206.6
60.523	205.79
61.387	205.78
61.45	204.97
62.814	204.96
62.878	204.26
62.642	204.25
62.705	204.94
62.769	205.23
62.833	205.72
62.897	205.71
62.96	205.8
63.024	206.5
61.988	207.09
62.052	207.08
62.115	207.07
62.179	207.06
61.443	207.65
61.507	207.65
61.57	208.24
61.634	208.23
60.898	208.22
60.662	207.61
60.725	207.6
60.789	207.59
60.853	207.59
60.317	205.68
59.98	205.17
59.744	205.06
59.808	205.05
59.972	205.04
60.035	204.43
60.099	203.93
60.163	203.52
60.227	203.21
60.29	202.9
59.954	202.29
60.018	201.48
60.082	200.98
60.145	200.97
60.209	200.56
59.973	199.85
60.737	199.84
60.8	199.83
60.864	198.72
61.428	198.02
61.992	197.61
62.855	197.6
62.919	197.59
62.983	197.18
63.047	196.77
63.11	196.56
63.174	196.56
63.238	196.55
63.302	196.74
63.865	197.03
64.729	196.72
64.793	197.01
64.857	197.01
65.82	196.7
66.084	196.79
66.148	196.48
66.212	196.47
66.275	196.36
66.339	196.35
66.703	196.35
66.767	196.34
66.83	196.33
66.894	196.32
67.358	195.91
67.822	195.5
67.885	195.59
67.949	195.49
68.013	195.48
68.877	195.47
70.14	195.46
70.204	195.45
69.068	195.44
69.132	195.54
68.995	196.53
69.059	195.82
69.123	195.81
68.887	195.5
69.75	195.79
69.014	195.78
69.078	195.78
68.542	196.07
67.905	196.06
67.969	196.75
68.033	197.34
68.097	197.83
68.16	198.43
68.224	198.62
69.188	199.11
68.352	199.1
68.415	199.09
68.479	199.08
68.543	199.07
68.607	198.57
68.67	198.56
68.734	199.85
68.798	199.84
68.362	199.83
68.425	200.22
68.189	200.21
68.253	199.81
68.317	199.2
66.58	199.79
66.644	199.78
64.708	200.27
64.772	200.26
64.835	200.26
64.899	199.85
64.963	199.84
64.727	199.83
64.79	199.72
65.154	199.71
65.218	199.8
66.982	200.4
67.045	199.79
67.109	199.78
68.473	200.37
70.037	200.36
70.1	200.65
70.164	200.64
70.228	201.14
72.592	201.53
72.655	201.62
72.719	201.61
72.783	201.6
72.847	201.89
74.01	202.29
74.074	202.28
74.138	201.87
74.201	201.86
73.265	201.85
73.329	201.84
73.393	200.93
73.156	200.93
73.22	200.92
73.284	200.31
