# Supplementary material for: Electrooculography-based continuous eye-writing recognition system for efficient assistive communication systems
Source: PLoS One. 2018 Feb 9;13(2):e0192684. doi: 10.1371/journal.pone.0192684 (PMC5806888; doi:10.1371/journal.pone.0192684)
Supplement: S1 Database — All the original isolated EOG data used in the experiments are contained in this database. (ZIP) [file pone.0192684.s001.zip › isolated/001/isolated_strokes/EOG_001_02_012.csv]

-2.7033	-0.18905
-0.58008	-0.16731
-0.45684	-0.045565
-0.33359	0.27618
-0.21035	0.79792
2.1129	2.0197
2.2361	2.0414
2.3594	2.0632
2.4826	2.0849
2.6059	2.1066
3.2291	3.8284
3.3523	3.8501
2.9756	2.1719
3.0988	2.1936
3.2221	2.2154
3.3453	2.2371
3.4686	2.2588
3.2918	1.5806
2.915	1.6023
1.8383	1.5241
1.0615	1.5458
0.88478	0.36756
-0.29198	-0.7107
-0.16874	-1.089
-1.8455	-1.7672
-1.7223	-1.7455
-1.599	-2.3237
-2.2758	-2.302
-1.3525	-2.2802
-2.6293	-2.3585
-2.506	-2.3368
-3.0828	-2.315
-3.0596	-2.2933
-2.8363	-1.5715
-2.7131	-1.5498
-2.5898	-1.528
-2.4666	-1.5063
-2.3433	-0.78455
-1.8201	-0.3628
-1.3969	-0.34106
-1.2736	-0.31932
-1.1504	-0.29757
-1.1271	-0.77583
-0.80388	-0.25409
-0.68064	-0.23234
-0.5574	-0.2106
-0.43416	-0.18886
-0.31091	-0.16711
-0.38767	-0.14537
-0.26443	-0.12363
-0.14118	-0.10188
-0.017941	-0.080139
0.1053	-0.058396
0.22854	-0.036652
-0.64821	-0.014909
-0.52497	-0.19317
-0.40173	-0.17142
-1.0785	-0.44968
-0.95524	-0.42794
-1.032	-0.40619
-0.90876	-0.98445
-0.78551	-1.3627
-0.86227	-1.641
-0.73903	-1.6192
-0.61579	-1.5975
-0.99254	-1.5757
-0.8693	-1.554
-0.24606	-2.2322
0.077185	-2.2105
0.20043	-2.1888
0.32367	-2.167
1.2469	-2.8453
1.3702	-3.1235
1.4934	-3.1018
1.6166	-3.08
0.93988	-3.0583
1.8631	-3.2366
1.6864	-2.9148
1.0096	-2.8931
1.1329	-2.6713
1.2561	-2.4496
2.2793	-1.6278
2.3026	-1.0061
2.4258	-0.98435
2.5491	-0.96261
2.6723	-1.5409
2.7956	-0.91912
1.9188	-0.89738
1.542	-0.87563
1.6653	-0.85389
0.98853	-0.83215
1.1118	0.5896
1.235	0.61134
0.85825	0.63308
0.9815	2.1548
0.60474	2.4766
0.72798	2.6983
0.55122	2.7201
0.47447	2.8418
0.29771	2.8635
-0.27905	2.7853
-0.1558	3.107
-0.93256	3.1288
-0.80932	3.1505
-0.68608	3.5723
-0.56283	3.594
-0.43959	3.3157
-0.31635	3.3375
-0.49311	3.0592
-0.36986	3.081
-1.2466	3.1027
-1.1234	3.0245
-1.0001	3.0462
-1.9769	2.968
-1.8536	2.7897
-1.7304	2.1114
-1.6072	2.1332
-1.4839	1.2549
-2.0607	0.67667
-1.9374	0.19841
-0.91419	-0.27985
-0.79095	-0.2581
-0.66771	-0.63636
-0.74446	-1.0146
-0.62122	-0.99287
-0.49798	-1.1711
-0.37474	-2.2494
0.048507	-1.4276
0.87175	-2.2059
1.495	-2.1842
1.6182	-3.0624
1.7415	-3.0407
1.8647	-2.1189
1.988	-1.2972
2.1112	-1.2754
2.2344	-1.2537
2.0577	-1.232
2.1809	-1.0102
2.3042	-0.98846
1.7274	-0.96672
1.2507	-0.54498
0.67391	-0.92323
-1.0029	-0.90149
-2.3796	-0.87975
-2.2564	-0.858
-3.5331	-0.83626
-3.5099	-0.81452
-4.6866	-0.89277
-5.0634	-0.87103
-4.9402	-1.4493
-5.6169	-1.4275
-5.4937	-1.8058
-4.2704	-1.7841
-3.2472	-1.7623
-3.1239	-1.7406
-3.0007	-1.7188
-3.3775	-1.6971
-3.2542	-1.6753
-3.131	-1.9536
-3.0077	-1.9319
-1.9845	-1.9101
-1.8612	-1.3884
-1.738	-1.3666
-1.6148	-1.3449
-1.4915	-1.3231
-1.2683	-0.10139
-1.145	1.0204
-0.021784	1.2421
0.50146	1.2638
0.6247	1.2856
1.6479	1.3073
1.7712	1.3291
1.8944	1.1508
2.0177	1.1726
3.5409	0.7943
4.4642	0.81604
4.5874	0.73778
4.7106	0.75953
4.8339	0.78127
3.9571	0.80301
4.0804	0.82476
4.2036	0.8465
4.3269	0.86824
4.4501	0.98999
3.3733	0.91173
2.5966	0.63347
2.1198	0.65522
2.2431	0.67696
3.0663	0.69871
3.1896	0.72045
3.3128	1.1422
0.93604	1.3639
0.35928	1.7857
0.48253	2.5074
-0.59423	3.1292
-0.47099	3.5509
-0.94774	3.6727
-1.4245	4.3944
-1.3013	4.4161
-1.178	4.1379
-1.0548	4.1596
-1.2315	4.1814
-1.7083	4.2031
-1.585	4.2249
-2.0618	4.2466
-1.2386	4.4683
-2.3153	4.4901
-3.1921	4.5118
-3.4688	4.5336
-3.6456	3.8553
-3.5223	3.8771
-3.5991	3.3988
-3.6759	3.4205
-3.3526	3.4423
-2.8294	2.364
-2.7061	2.3858
-2.8829	1.4075
-2.7596	1.1293
-2.3364	1.451
-1.8132	1.4728
-1.6899	1.4945
-1.5667	1.5162
-1.8434	1.238
-1.3202	0.65972
-1.1969	0.68147
-1.0737	-0.09679
-0.85046	-0.075046
-0.22722	-0.1533
0.69602	-0.53156
0.81927	-0.70982
0.94251	-1.4881
1.0658	-2.3663
1.889	-2.5446
2.6122	-2.8228
2.7355	-2.8011
2.6587	-3.4794
3.082	-4.2576
2.9052	-4.6359
3.0285	-4.6141
3.1517	-5.1924
2.8749	-5.1706
2.9982	-5.1489
3.1214	-4.5272
3.2447	-4.5054
3.3679	-4.0837
1.4912	-4.0619
0.41439	-3.3402
-0.26236	-4.0184
-0.13912	-3.2967
-0.015879	-3.2749
0.10736	-3.8532
0.63061	-3.2315
-0.14615	-3.2097
-0.022908	-3.188
1.0003	-3.1662
1.1236	-2.9445
1.0468	-2.4227
1.1701	-2.301
1.2933	-2.3793
2.1165	-1.3575
2.5398	-2.3358
2.863	-2.614
2.9863	-2.6923
3.1095	-2.6705
3.4328	-2.6488
3.756	-2.8271
4.0792	-2.8053
4.2025	-2.7836
4.3257	-2.7618
4.649	-2.5401
4.7722	-2.5183
4.8955	-2.4966
5.0187	-2.3749
5.1419	-2.3531
5.5652	-1.2314
6.2884	-0.0096201
7.5117	0.012123
7.6349	0.033867
7.7582	0.25561
7.8814	0.77735
6.6046	0.7991
6.7279	1.5208
6.8511	1.5426
6.1744	1.1643
6.2976	1.1861
6.3209	1.2078
6.4441	1.2296
6.5673	1.2513
5.9906	-0.62696
6.1138	-0.60521
4.5371	-0.58347
4.6603	-0.56173
4.7836	-0.53998
4.9068	-1.6182
5.03	-1.5965
3.8533	-1.8748
3.9765	-1.853
4.0998	-1.8313
4.223	-1.8095
5.9463	-1.7878
8.5695	-1.466
8.6927	-1.4443
10.516	-0.32255
12.439	1.5992
14.662	2.5209
15.886	2.7427
16.609	3.7644
17.532	4.9862
20.855	6.1079
23.679	9.6297
34.702	15.251
52.425	24.373
70.148	35.295
97.472	43.517
142.49	53.638
195.12	68.06
222.24	76.482
233.16	103.2
246.59	146.63
262.41	165.55
273.53	186.97
274.66	220.19
274.78	220.21
274.9	220.23
275.03	220.26
275.15	220.28
275.27	220.3
275.4	220.32
275.52	220.34
275.54	220.36
274.67	220.39
274.79	216.81
256.51	184.73
237.24	161.45
217.36	138.67
190.08	110.69
176.91	97.117
156.53	87.638
138.05	78.16
122.38	73.682
103.2	69.404
91.722	67.825
74.146	64.047
59.469	61.369
49.892	61.291
38.215	59.512
34.839	57.234
25.762	56.456
15.785	55.978
13.708	55.199
11.132	53.521
6.9549	52.243
3.3781	51.665
1.4014	50.486
-2.7754	48.408
-6.2521	47.13
-7.3289	46.852
-8.3057	46.373
-11.882	45.095
-15.759	43.917
-18.336	41.539
-20.813	38.86
-21.489	38.482
-21.666	38.104
-22.243	36.326
-22.92	33.347
-23.096	30.269
-23.573	28.291
-24.35	27.813
-25.127	27.834
-25.004	27.856
-26.38	27.778
-26.257	27.799
-26.134	27.821
-25.711	27.743
-25.587	27.765
-26.564	27.786
-27.941	27.808
-27.818	27.93
-28.094	27.952
-27.971	27.973
-27.848	27.995
-27.725	28.017
-29.501	28.039
-27.178	27.96
-27.055	27.982
-26.932	28.004
-29.808	28.026
-30.985	27.147
-31.162	26.169
-31.039	25.491
-30.915	24.013
-31.192	23.434
-30.669	23.156
-30.946	22.578
-30.822	22.2
-30.699	22.221
-30.176	22.143
-29.753	22.165
-28.929	21.287
-28.806	21.308
-28.683	20.33
-28.56	18.552
-26.736	18.574
-28.313	18.395
-28.19	18.417
-28.067	17.939
-27.944	17.161
-26.12	15.782
-25.997	14.604
-25.874	13.426
-25.751	13.447
-25.627	13.169
-25.504	13.191
-25.381	13.213
-26.958	13.234
-26.834	13.256
-27.111	12.778
-26.988	12.8
-27.165	12.521
-27.041	12.143
-26.618	12.165
-26.795	11.787
-26.672	11.808
-26.848	11.83
-26.725	11.252
-26.602	11.274
-26.479	11.295
-26.355	11.317
-26.332	11.339
-26.209	11.361
-25.986	11.382
-25.662	10.904
-25.539	10.926
-25.416	10.948
-24.393	10.469
-23.169	10.491
-23.046	10.413
-22.923	10.435
-22.8	10.556
-22.377	10.578
-22.253	11.8
-22.13	11.822
-22.207	11.843
-22.084	11.865
-21.96	11.787
-21.437	12.308
-21.314	12.33
-21.191	12.352
-20.367	12.374
-18.744	11.095
-17.221	10.317
-17.098	10.339
-16.974	10.061
-16.851	10.382
-18.128	10.404
-18.005	10.426
-17.881	10.148
-18.558	10.169
-17.335	10.191
-18.312	10.213
-18.188	10.235
-18.065	10.256
-16.842	10.278
-15.619	10.5
-15.495	10.922
-14.172	10.943
-14.049	10.965
-14.326	10.987
-13.302	11.809
-12.979	11.83
-12.856	12.452
-11.933	12.474
-11.81	12.496
-10.886	12.517
-10.763	12.539
-10.44	12.561
-10.317	12.583
-8.9933	12.604
-8.17	13.126
-8.0468	13.148
-7.9236	12.67
-7.8003	12.691
-7.6771	12.613
-7.5538	12.635
-7.4306	12.556
-8.0073	12.378
-7.1841	12.4
-7.0609	11.222
-6.9376	11.243
-6.8144	11.265
-7.1911	10.087
-7.0679	10.109
-7.4447	10.13
-7.3214	10.152
-7.1982	9.8739
-7.1749	9.8957
-6.9517	10.217
-6.9284	9.9392
-6.8052	9.9609
-6.682	9.9826
-6.8587	10.004
-6.6355	10.026
-7.0122	10.048
-6.889	10.07
-6.7657	10.091
-7.0425	9.9131
-6.9193	10.135
-6.896	9.6566
-6.7728	9.6783
-6.6495	9.9001
-6.6263	9.9218
-6.203	10.444
-6.0798	10.465
-5.9566	10.487
-5.8333	11.409
-5.7101	11.431
-5.5868	11.452
-4.8636	11.474
-4.7403	10.896
-4.2171	10.918
-4.0939	10.739
-3.9706	10.961
-3.5474	10.983
-3.4241	11.004
-2.6009	11.226
-1.5776	11.448
-1.4544	11.47
-1.3312	11.691
-2.1079	11.713
-1.9847	12.135
-1.8614	12.457
-1.7382	12.478
-1.6149	12.7
-1.5917	12.722
-1.3685	13.244
-0.84521	14.665
-0.72197	15.387
-0.59873	15.709
-0.47548	16.331
-0.25224	16.652
-0.129	17.474
-0.0057561	18.996
0.017487	19.718
-0.25927	19.739
-0.13603	19.961
-0.61279	19.983
-0.48954	20.305
-0.3663	20.326
-0.24306	21.048
0.48019	22.37
0.60343	22.792
0.72667	22.813
1.2499	22.835
1.4732	22.857
1.9964	23.279
1.8196	23.3
1.9429	22.622
2.8661	22.644
2.9894	22.166
4.9126	22.187
5.0359	21.409
5.1591	20.531
5.5823	20.552
5.7056	21.474
5.8288	21.496
5.9521	21.518
6.0753	21.539
6.1986	22.361
6.3218	22.383
7.345	22.405
8.0683	21.626
9.3915	21.648
10.815	21.67
11.538	21.692
11.661	21.713
11.784	21.735
11.908	20.857
12.031	21.779
11.754	22.7
11.877	22.822
12.001	22.844
11.024	23.166
12.247	23.687
12.87	23.709
12.994	23.731
13.117	24.653
13.34	23.774
14.563	23.796
14.687	23.518
14.51	23.04
14.633	23.361
14.756	23.383
15.58	23.905
15.003	23.927
15.126	23.548
15.949	23.57
15.373	23.592
15.496	23.313
15.619	23.335
14.942	23.357
15.066	22.779
15.189	21.7
15.312	21.722
15.435	21.744
14.159	21.766
14.282	21.787
12.705	22.609
12.828	22.631
12.952	23.353
12.575	23.874
12.698	23.896
12.321	23.618
12.444	23.64
12.268	23.661
12.391	23.383
12.514	23.905
12.937	24.427
13.061	24.848
13.784	24.87
15.207	24.492
17.53	24.914
17.654	24.935
17.777	25.057
19.5	25.079
19.623	24.601
20.147	25.122
20.27	25.144
21.093	25.166
21.216	25.188
21.34	25.809
21.863	25.831
21.986	25.853
22.109	25.875
22.733	26.296
22.856	26.818
22.979	26.84
23.102	26.361
22.526	26.383
21.649	26.905
21.772	27.427
21.895	28.248
22.019	28.27
21.142	29.292
20.465	29.314
20.588	29.335
20.711	29.957
20.835	29.979
20.958	30.601
21.081	30.622
20.404	29.944
20.528	28.766
20.551	28.788
20.674	28.809
20.797	28.831
22.821	28.053
22.944	26.875
23.067	27.596
24.89	27.618
25.814	27.64
25.137	27.662
25.26	27.683
25.383	28.705
26.307	28.427
27.23	29.049
27.353	29.07
26.676	28.592
27	28.614
27.123	28.636
27.246	28.657
27.369	28.679
27.493	29.201
28.216	29.223
28.339	29.344
28.462	29.366
28.586	29.388
28.709	29.809
29.632	30.131
29.755	30.153
29.878	30.175
30.002	29.896
29.325	29.918
29.448	29.84
28.871	29.862
28.995	29.883
29.118	29.905
29.241	30.327
28.764	30.849
28.888	30.37
29.011	30.792
29.134	30.814
28.057	30.036
27.581	30.857
27.504	30.879
27.427	30.901
27.55	30.923
27.474	29.944
27.597	30.366
27.62	29.588
27.743	29.61
27.867	29.831
27.99	29.853
28.113	30.775
28.236	31.097
28.36	30.718
28.483	31.14
27.506	30.762
27.629	30.784
27.753	30.805
27.876	30.827
29.199	31.849
29.322	33.07
29.546	33.692
30.569	33.714
31.692	33.736
32.015	35.057
32.138	35.879
32.262	35.901
32.385	36.123
32.408	36.144
32.531	36.466
32.655	36.488
32.778	36.51
32.901	36.531
32.924	36.553
33.148	37.975
33.271	37.997
33.394	38.118
33.517	38.14
33.841	38.162
34.464	39.584
34.587	38.205
34.71	38.227
34.834	38.249
34.457	36.971
34.58	36.792
34.703	36.614
34.827	36.136
35.45	35.058
35.873	34.279
35.996	34.301
36.72	33.523
37.743	32.145
37.966	32.166
38.089	31.588
38.213	31.61
38.336	31.632
38.459	31.253
38.582	31.275
38.705	31.297
38.829	31.318
38.952	30.54
38.675	30.562
38.798	30.184
38.922	30.205
39.045	30.227
39.168	30.249
39.291	30.271
38.515	30.292
37.538	30.614
37.661	30.636
37.184	30.658
37.008	31.679
37.131	32.601
37.254	32.923
37.377	32.945
36.501	32.966
36.624	33.488
36.947	33.51
37.07	33.532
37.194	32.953
37.617	32.975
37.74	32.997
38.163	33.619
38.287	34.24
38.41	33.762
39.633	34.284
38.456	34.606
39.88	34.827
40.003	34.849
40.126	34.671
40.849	34.693
41.173	34.714
41.296	34.736
41.419	34.158
41.042	33.38
41.165	33.401
40.989	32.723
41.112	32.745
41.235	32.766
40.058	33.088
39.982	34.01
38.905	33.132
39.028	33.153
39.151	32.175
39.275	32.197
39.398	32.219
41.221	32.24
41.344	32.262
41.468	32.184
41.591	32.806
41.714	33.127
40.137	33.149
40.261	33.171
40.384	33.193
40.507	33.814
42.53	34.536
43.754	34.558
43.877	33.88
44	33.901
44.123	34.023
45.247	34.245
45.37	34.267
45.493	34.288
46.516	35.51
46.64	35.532
46.763	35.554
45.386	35.575
45.509	35.597
45.632	36.019
44.656	36.041
44.779	37.562
44.902	37.584
43.425	38.406
45.149	38.427
45.472	38.449
45.595	37.171
45.618	37.193
44.242	37.414
45.865	37.436
45.988	36.658
46.111	36.48
46.235	36.501
45.658	36.323
45.781	35.845
45.904	34.767
46.028	34.788
46.151	33.91
44.974	32.332
45.097	29.954
45.221	29.175
44.644	29.197
44.767	29.219
44.89	29.241
44.814	29.762
44.137	29.784
42.76	29.806
42.883	30.628
43.007	29.849
43.13	30.671
43.253	31.393
43.376	31.415
44.399	32.336
44.523	32.158
44.646	32.18
43.469	32.202
43.592	32.223
43.716	32.745
44.339	32.767
44.462	33.489
44.585	33.51
44.309	33.532
44.432	34.154
44.555	34.175
44.678	34.197
44.802	34.219
45.725	34.341
47.048	34.862
48.571	34.884
48.695	36.506
48.818	36.528
48.241	36.549
48.364	38.571
47.288	38.593
47.411	38.615
47.534	38.636
46.857	38.658
48.081	39.48
48.204	39.502
48.327	39.523
48.95	39.545
49.074	39.567
49.597	38.489
49.72	38.51
49.843	38.532
50.367	38.554
50.69	37.676
50.813	37.097
50.536	37.119
50.659	36.941
50.783	36.963
50.906	36.684
51.029	36.506
51.152	36.128
51.276	34.35
51.799	34.371
52.422	34.393
52.545	34.415
53.369	32.837
53.392	32.758
53.815	32.78
54.138	32.802
54.262	32.323
54.585	31.345
54.708	31.367
55.431	31.789
56.655	32.61
57.478	32.632
57.601	32.654
59.324	32.676
61.348	33.797
61.471	33.519
62.194	33.541
62.317	33.563
62.441	34.084
62.964	34.106
63.087	34.128
63.21	34.15
63.334	34.471
63.457	34.493
63.28	34.515
63.403	34.637
63.526	35.158
63.65	35.58
62.673	35.602
62.796	35.724
61.119	36.145
61.243	36.367
61.366	36.589
60.189	37.811
60.312	39.132
60.436	39.154
60.559	39.176
60.682	39.198
60.805	39.219
60.929	38.441
61.052	38.463
61.175	38.485
61.298	38.506
60.722	38.528
60.845	37.65
60.968	37.071
60.691	36.293
60.815	36.015
60.938	35.137
61.061	34.358
61.184	33.88
61.308	33.402
61.431	33.324
61.554	32.645
61.677	31.967
61.801	31.689
61.824	31.311
62.047	31.332
62.17	31.154
62.293	31.176
62.117	30.798
61.74	30.519
62.063	30.541
62.186	30.563
62.31	30.585
62.433	30.606
62.556	30.628
62.679	30.65
62.803	30.672
62.926	30.693
63.049	30.715
62.072	31.037
62.196	31.459
62.319	31.48
62.242	31.202
62.365	31.724
61.689	31.746
61.812	31.767
61.935	31.789
62.058	31.311
62.982	31.832
62.605	31.854
62.728	31.876
62.851	31.898
62.975	31.819
63.898	31.841
64.021	32.263
64.144	32.285
64.268	32.306
64.091	32.328
64.514	33.15
64.637	32.372
64.761	32.393
64.884	32.415
65.807	32.437
66.73	32.959
66.853	32.98
66.977	33.002
67.9	33.024
68.523	34.146
68.646	34.167
68.77	34.189
69.493	34.211
69.616	34.233
69.239	34.754
69.363	34.776
69.486	35.098
69.309	35.82
69.432	36.141
69.556	36.363
69.679	36.385
69.802	36.807
69.925	37.328
70.349	37.85
70.172	39.572
70.295	41.494
70.518	45.615
70.642	50.337
70.765	51.459
71.388	52.18
71.511	52.902
71.635	52.924
71.758	52.946
73.081	53.067
73.504	53.089
73.628	53.211
73.751	53.233
73.874	53.254
75.197	53.276
75.32	53.298
75.444	53.22
75.567	53.241
75.29	51.063
77.113	48.785
77.237	47.507
75.66	47.528
75.783	45.85
73.206	45.172
73.33	45.194
73.453	43.915
73.576	43.937
76.099	45.059
76.223	43.981
76.346	44.002
74.969	45.124
75.092	45.146
75.216	45.368
75.539	45.689
75.662	45.711
75.785	45.733
74.909	46.355
75.032	47.276
75.155	46.398
75.278	47.32
75.402	47.342
75.525	46.463
75.648	47.385
75.771	47.407
75.895	47.428
75.018	47.45
75.141	47.472
75.264	47.494
75.387	47.515
75.511	47.237
75.634	45.859
75.357	45.881
75.88	45.902
75.404	45.924
75.527	45.946
75.65	47.368
75.773	47.389
76.897	47.411
77.02	47.733
77.143	47.755
77.766	48.776
78.39	50.298
78.813	51.22
78.936	51.242
79.059	51.263
81.083	51.285
79.506	51.307
79.629	51.429
79.752	51.45
79.876	51.472
81.199	51.494
83.022	51.416
83.745	49.837
83.869	48.259
84.092	48.281
84.815	48.303
84.938	48.324
85.062	48.146
85.185	47.568
86.408	47.589
87.731	47.611
87.155	47.633
87.278	47.655
87.401	46.876
86.624	46.898
87.947	47.72
88.071	49.342
87.994	49.363
88.117	49.385
88.24	49.407
87.364	50.229
87.387	50.25
87.11	50.372
87.233	50.394
85.457	50.416
85.58	50.437
85.703	50.459
83.726	50.481
82.95	50.503
82.173	50.524
82.296	50.546
82.419	50.368
82.543	50.39
83.566	50.411
83.489	50.433
83.612	50.455
83.036	48.777
83.159	48.798
82.882	49.02
83.005	49.042
83.129	48.864
83.252	48.885
83.375	47.507
84.398	48.929
86.122	48.951
86.245	48.972
86.368	48.994
87.591	50.616
87.914	51.737
88.538	51.859
88.661	50.681
89.484	50.703
89.607	50.324
89.831	50.346
90.454	49.068
90.577	49.09
90.7	50.011
90.324	48.933
90.947	50.055
91.07	50.077
90.693	50.098
90.817	50.72
90.94	50.742
91.063	50.764
91.186	50.185
91.21	50.207
91.333	50.829
90.556	50.851
90.679	50.872
89.303	50.894
89.426	51.816
89.549	52.238
89.772	53.059
89.896	53.881
88.619	53.903
87.442	53.925
87.165	54.046
86.689	54.068
86.812	54.29
86.535	54.312
86.658	54.333
89.081	54.855
89.205	54.877
89.328	55.199
89.451	55.22
87.474	55.442
89.698	55.764
91.121	55.785
91.244	55.807
91.367	55.829
90.891	55.851
91.014	55.572
90.037	55.294
90.16	55.316
90.284	55.338
90.407	54.459
91.63	54.481
91.753	55.403
90.777	55.425
90.9	56.046
89.523	56.068
89.646	56.39
89.77	56.412
89.893	56.433
90.016	56.655
90.639	56.477
90.763	56.499
89.986	56.52
90.109	56.742
90.232	56.864
90.356	57.086
90.479	57.207
90.702	57.429
90.825	57.451
91.749	57.873
91.872	57.894
91.995	57.916
92.118	57.938
92.341	57.96
92.865	58.781
92.988	59.303
92.711	59.825
92.834	59.847
92.758	59.868
93.281	59.89
93.404	60.712
93.527	60.733
93.651	60.755
93.174	59.977
93.297	59.999
92.72	59.52
91.344	60.042
89.867	60.764
89.99	61.586
90.113	60.407
90.237	60.429
90.36	59.351
91.083	59.373
90.106	59.394
90.23	59.416
90.353	59.138
89.576	59.06
89.699	59.081
88.723	58.903
88.846	58.925
88.769	58.647
88.892	57.768
90.116	57.79
89.639	57.112
89.762	57.134
89.885	57.155
90.008	57.177
91.032	57.199
90.255	56.621
90.378	56.642
90.501	56.664
90.625	56.686
90.748	57.308
90.871	57.329
90.994	57.351
91.118	57.573
92.041	57.594
92.464	58.216
92.587	58.238
92.711	57.86
92.834	57.881
92.957	58.003
93.58	58.425
93.704	58.447
93.827	58.468
