# Supplementary material for: Electrooculography-based continuous eye-writing recognition system for efficient assistive communication systems
Source: PLoS One. 2018 Feb 9;13(2):e0192684. doi: 10.1371/journal.pone.0192684 (PMC5806888; doi:10.1371/journal.pone.0192684)
Supplement: S1 Database — All the original isolated EOG data used in the experiments are contained in this database. (ZIP) [file pone.0192684.s001.zip › isolated/001/isolated_strokes/EOG_001_03_001.csv]

6.7095	-10.24
6.5268	-10.219
6.3442	-10.198
6.1616	-10.377
5.979	-10.856
5.7964	-10.936
5.6137	-10.815
4.5311	-10.394
2.7485	-10.373
2.5659	-10.352
2.3833	-10.332
2.2007	-10.311
2.018	-9.79
2.7354	-9.7692
2.5528	-9.7484
1.5702	-9.7276
3.1876	-9.6068
1.205	-9.586
1.0223	-9.3653
-0.060278	-9.2445
-0.2429	-9.2237
-0.42551	-9.0029
-0.70813	-8.7821
-0.89075	-8.5613
-0.97336	-7.8405
-1.156	-6.6197
-0.4386	-5.5989
-0.62122	-4.7781
-0.10383	-4.2573
-0.28645	-4.0365
-0.36907	-3.8157
-0.55169	-3.7949
-0.7343	-3.5741
-0.91692	-2.2534
-0.89954	-0.63256
-1.0822	2.8882
-1.4648	4.009
-1.4474	4.0298
-1.63	4.0506
-1.7126	4.9714
-1.8952	5.8922
-2.0779	6.513
-2.2605	6.7338
-2.4431	6.7546
-2.5257	6.7754
-2.7083	7.1962
-2.4909	6.917
-1.9736	7.3377
-1.5562	7.6585
-1.4388	7.3793
-1.9214	7.4001
-1.804	7.4209
-1.9866	7.4417
-2.1693	7.4625
-2.3519	7.0833
-2.5345	7.1041
-2.2171	6.3249
-2.3997	6.3457
-3.0824	6.3665
-2.465	5.5873
-2.3476	5.4081
-2.5302	5.3288
-2.7128	4.8496
-1.5954	4.4704
-1.7781	4.2912
-1.4607	2.812
-1.6433	2.8328
-1.4259	2.8536
-1.6085	2.8744
-1.4911	2.8952
-1.6738	2.916
-1.8564	2.2368
-2.039	2.0576
-1.4216	2.0784
-0.80423	2.0992
-0.98685	2.1199
-1.1695	2.1407
-0.85208	1.8615
-0.4347	2.1823
-0.41731	2.1031
-0.39993	2.2239
-0.082549	2.5447
0.23483	2.7655
0.15222	2.7863
0.2696	3.1071
0.086982	3.3279
-0.095635	3.3487
-0.078252	3.3695
-0.06087	3.3903
0.056513	3.411
0.1739	3.4318
0.29128	3.4526
0.40866	3.4734
0.82604	3.8942
1.2434	3.915
1.3608	3.9358
1.5782	3.9566
1.3956	3.9774
1.313	3.5982
1.4303	4.019
1.2477	3.6398
1.0651	3.5606
1.4825	3.5814
1.3999	3.6022
1.2173	3.0229
1.0346	2.5437
0.65202	2.4645
0.9694	2.4853
0.78678	2.3061
0.60417	2.1269
-0.07845	2.1477
-0.56107	2.3685
-0.74368	2.3893
-0.9263	2.4101
-1.4089	2.4309
-1.2915	2.4517
-1.7742	2.4725
-1.5568	2.4933
-1.7394	2.514
-2.222	2.5348
-2.4046	2.3556
-2.5872	2.1764
-2.7699	1.7972
-3.2525	1.818
-3.4351	1.8388
-3.3177	2.0596
-3.3003	2.0804
-3.4829	2.1012
-3.6656	2.122
-3.8482	2.4428
-3.4308	2.4636
-3.3134	2.1844
-3.296	2.0051
-3.4786	1.9259
-2.3613	1.7467
-1.1439	1.3675
-1.3265	0.088319
-1.5091	-0.99089
-1.6917	0.12991
-1.0744	0.1507
-0.75697	1.4715
-0.63958	1.7923
-1.1222	2.2131
-1.3048	2.2339
-1.9874	2.6547
-1.6701	1.8755
-1.5527	2.6962
-1.7353	1.917
-1.7179	2.7378
-1.5005	1.9586
-1.6831	1.4794
-0.46576	2.0002
-0.34837	2.821
1.169	3.5418
1.9864	3.5626
2.8038	3.5834
2.6212	3.6042
2.4385	3.625
2.5559	3.6458
2.7733	3.8666
3.0907	3.6874
2.9081	3.4081
2.7255	2.7289
2.5428	1.8497
2.3602	0.87052
2.4776	0.29132
2.295	0.21211
1.8124	0.2329
1.6297	0.25369
1.3471	0.27449
1.1645	0.29528
0.9819	-0.28393
0.39928	-1.2631
0.21666	-2.0423
0.034045	-2.4215
-0.14857	-2.5008
-0.33119	-2.58
-0.51381	-2.4592
-0.19642	-2.4384
-0.77904	-2.4176
-0.96166	-2.4968
-0.34428	-2.476
0.87311	-2.3552
1.7905	-2.3344
2.0079	-2.2136
2.0253	-1.5928
2.1426	-0.77203
2.16	-0.45124
2.4774	-0.43045
2.2948	-0.20965
2.1122	-0.18886
2.3296	-0.16807
2.1469	-0.14727
2.0643	-0.12648
2.8817	-0.10569
3.9991	-0.084895
4.3165	-0.064102
4.7338	-0.34331
4.5512	-0.92252
4.3686	-0.90172
4.186	0.11907
4.4034	-0.060138
4.2208	-0.039345
3.9381	-0.018552
3.7555	-0.097759
3.5729	-0.076966
3.5903	-0.056173
3.4077	-0.13538
3.2251	-0.11459
3.0424	-0.79379
3.0598	-0.773
2.6772	-0.75221
2.4946	-0.73141
2.312	-0.71062
2.1294	-1.2898
1.8467	-0.16904
0.76412	-0.14824
-0.4185	0.27255
-0.80111	0.29334
-0.98373	-0.085864
-1.8663	-1.1651
-2.049	-1.7443
-2.2316	-2.1235
-2.6142	-2.1027
-2.1968	-2.5819
-2.3794	-2.9611
-2.5621	-3.5403
-2.7447	-3.9195
-2.9273	-4.4987
-3.1099	-4.4779
-3.2925	-4.8571
-3.4751	-4.8363
-3.2578	-4.8156
-3.5404	-4.7948
-3.023	-4.774
-3.2056	-4.7532
-2.3882	-4.7324
-2.5708	-4.7116
-1.9535	-4.6908
-1.9361	-4.67
-1.4187	-4.5492
-1.6013	-4.1284
-1.0839	-3.4076
-0.16655	-3.3868
0.65084	-3.366
0.46822	-3.3452
0.4856	-3.3245
0.30298	-3.2037
-0.27963	-3.0829
-0.46225	-3.0621
-0.14487	-2.9413
-0.027485	-2.9205
-0.2101	-3.1997
-0.39272	-3.1789
-0.57534	-3.1581
-0.75795	-3.1373
-0.94057	-3.3165
-0.52319	-3.4957
-0.50581	-3.4749
-0.88842	-3.4541
-0.87104	-3.4334
-0.95366	-3.4126
-0.93627	-3.3918
-1.3189	-2.971
-1.5015	-2.6502
-1.4841	-2.6294
-1.6667	-2.5086
-0.94936	-2.4878
-0.83198	-2.467
-1.0146	-2.0462
1.2028	-2.4254
3.1202	-2.0046
3.1376	-1.9838
3.3549	-2.263
4.0723	-2.2423
3.8897	-2.2215
3.4071	-2.2007
4.1245	-1.8799
3.9418	-2.1591
4.1592	-2.1383
3.9766	-2.1175
3.794	-2.0967
3.6114	-2.0759
3.4288	-2.0551
3.0461	-2.0343
2.8635	-2.0135
2.6809	-1.9927
1.9983	-1.9719
1.8157	-2.0511
1.6331	-2.7304
1.9504	-2.0096
1.2678	-2.4888
1.0852	-2.468
0.60259	-2.4472
0.41997	-2.4264
0.73736	-3.1056
1.0547	-3.0848
0.87212	-3.064
0.6895	-3.0432
0.50689	-2.5224
0.42427	-2.5016
0.24165	-2.0808
0.059034	-2.06
-0.023583	-2.4393
0.1938	-2.8185
0.41118	-2.8977
0.62857	-2.8769
0.94595	-2.7561
1.0633	-2.7353
1.3807	-2.3145
2.0981	-2.2937
2.5155	-1.3729
2.3329	-0.45212
3.5502	0.16868
4.7676	1.1895
5.285	2.0103
6.6024	2.7311
7.7198	3.8518
8.2372	5.1726
9.1545	14.893
10.372	29.714
10.189	46.935
11.007	70.256
10.824	88.477
10.741	99.297
10.859	108.42
10.676	116.04
10.694	124.66
11.011	137.28
10.828	149.2
10.646	160.72
10.463	167.34
10.281	171.56
10.098	179.78
9.9153	185.31
9.7327	190.63
9.55	194.65
9.4674	195.57
9.9848	196.89
9.8022	199.11
9.8196	201.53
9.637	202.95
9.4543	204.47
9.3717	205.89
9.1891	206.71
9.3065	207.33
9.1239	207.95
8.9413	207.98
8.7586	209.1
8.576	209.92
8.0934	210.44
7.9108	211.16
7.1282	211.58
5.7456	211.6
4.9629	211.62
4.7803	211.64
4.5977	211.66
4.4151	211.68
4.2325	211.3
3.9499	211.33
3.7672	211.35
3.5846	211.37
3.402	211.39
3.2194	211.41
4.2368	211.43
4.0541	207.85
5.9715	204.47
5.7889	194.79
5.6063	169.81
6.3237	137.53
6.3411	104.15
6.4584	74.875
6.5758	49.795
7.0932	21.616
8.3106	-5.463
9.328	-27.642
10.345	-46.221
10.163	-63.301
10.68	-74.08
11.198	-85.659
11.715	-97.538
11.832	-107.32
13.95	-117.9
16.267	-121.08
16.684	-127.46
17.802	-133.33
18.719	-135.91
18.537	-142.09
19.154	-147.27
19.971	-152.15
20.289	-156.03
20.106	-156.01
19.923	-157.29
19.741	-158.57
19.558	-158.85
19.376	-159.13
19.493	-159.71
19.31	-159.68
18.828	-160.26
18.645	-160.24
16.363	-160.52
14.28	-160.6
14.497	-160.48
13.915	-160.16
13.732	-160.54
13.249	-160.72
12.767	-160.7
12.584	-160.68
12.002	-161.16
11.419	-161.74
10.936	-161.31
10.054	-161.69
9.8711	-160.57
9.0885	-160.55
8.6059	-161.63
7.4233	-163.01
5.2407	-163.39
2.958	-164.07
1.6754	-164.05
0.99281	-164.93
0.8102	-165.91
0.22758	-166.59
-0.75504	-166.66
-1.6377	-166.74
-1.8203	-167.22
-2.6029	-167.8
-3.5855	-168.08
-4.0681	-168.26
-4.3507	-168.24
-4.5334	-168.22
-5.316	-168.2
-6.0986	-167.98
-6.2812	-168.16
-6.4638	-168.34
-6.6464	-168.32
-7.0291	-168.49
-7.0117	-168.47
-7.1943	-169.15
-7.3769	-168.43
-7.5595	-168.41
-7.6421	-168.19
-7.8248	-168.37
-7.4074	-168.35
-7.59	-168.33
-7.7726	-168.31
-7.0552	-168.29
-6.3379	-168.27
-6.0205	-168.45
-6.0031	-168.42
-6.1857	-168.4
-6.3683	-168.38
-6.5509	-168.36
-6.7336	-168.04
-6.9162	-168.02
-7.0988	-168.2
-6.9814	-168.18
-7.164	-168.46
-7.1466	-168.14
-6.8293	-168.42
-7.0119	-168.4
-6.8945	-168.37
-7.0771	-168.05
-7.2597	-168.03
-7.2423	-168.01
-7.425	-167.99
-6.9076	-167.97
-5.8902	-167.95
-3.9728	-167.93
-3.2554	-168.21
-3.438	-168.39
-2.5207	-168.37
-2.7033	-168.45
-3.9859	-168.93
-4.1685	-169.8
-4.3511	-170.68
-4.5338	-171.66
-4.7164	-171.64
-5.499	-172.22
-5.6816	-172.2
-6.0642	-172.38
-6.0468	-172.36
-5.6295	-172.34
-5.8121	-172.12
-5.4947	-172.1
-5.6773	-171.58
-5.8599	-172.05
-5.0425	-172.03
-5.2252	-172.11
-4.4078	-172.09
-4.2904	-172.57
-4.473	-172.95
-4.6556	-173.03
-4.2382	-173.01
-3.8209	-172.59
-4.0035	-171.97
-3.8861	-171.95
-4.0687	-172.53
-3.9513	-172.91
-3.434	-172.48
-3.0166	-171.76
-2.6992	-172.44
-0.9818	-172.42
-1.1644	-172.8
0.75296	-173.58
1.2703	-174.66
1.7877	-174.94
2.2051	-174.92
2.1225	-174.9
2.0399	-174.88
1.8573	-174.86
1.5746	-174.84
1.392	-175.01
1.1094	-175.29
0.82679	-175.27
0.64417	-175.35
0.36156	-175.33
0.17894	-175.21
-0.0036787	-175.29
-0.1863	-175.37
-0.36891	-175.35
-0.85153	-175.33
-0.73415	-175.31
-0.71677	-175.29
-0.89938	-175.26
-1.082	-175.14
-1.2646	-175.12
-1.4472	-175.1
-1.4299	-175.18
-1.6125	-175.46
-0.49509	-175.44
1.0223	-175.72
1.5397	-175.7
1.3571	-175.38
1.2744	-175.46
1.0918	-175.44
0.90921	-175.52
0.72659	-175.89
0.54398	-175.57
0.26136	-176.45
0.078741	-176.43
-0.10388	-175.71
-0.28649	-176.39
-1.1691	-177.07
-1.3517	-177.05
-1.5343	-177.33
-2.517	-177.31
-2.6996	-177.59
-3.0822	-177.47
-3.2648	-177.44
-3.4474	-177.52
-3.63	-178
-3.8127	-178.38
-3.7953	-179.26
-3.9779	-180.14
-4.0605	-180.12
-3.9431	-180.1
-3.4258	-180.58
-3.6084	-180.56
-3.791	-180.04
-2.8736	-180.52
-1.9562	-181
-2.1388	-180.97
-2.3215	-180.45
-1.8041	-180.43
-1.7867	-180.91
-1.9693	-180.99
-2.1519	-180.97
-2.3345	-181.15
-2.2172	-181.13
-2.1998	-181.41
-2.3824	-181.39
-2.565	-181.97
-1.9476	-182.45
-1.1302	-182.43
-1.0129	-183.2
-1.1955	-184.28
-1.3781	-184.46
-1.5607	-184.44
-1.6433	-184.42
-1.8259	-184.4
-2.0086	-184.38
-2.1912	-184.36
-1.2738	-184.34
-1.6564	-184.32
-1.839	-183.8
-0.72165	-183.78
-0.70427	-181.95
-0.086888	-179.73
0.1305	-179.71
-0.052122	-179.69
-0.23474	-179.67
-0.41736	-179.65
-0.099974	-179.63
-0.28259	-179.61
-0.46521	-179.59
-0.047826	-179.57
1.5696	-179.55
3.0869	-180.83
3.4043	-181.91
3.6217	-182.08
3.4391	-182.06
3.2565	-182.24
3.6739	-182.22
3.4912	-182.4
3.3086	-182.38
3.426	-182.36
2.9434	-182.74
2.7608	-182.72
2.5781	-182.7
2.3955	-182.68
2.2129	-182.66
0.9303	-182.64
0.44768	-182.61
0.26506	-183.29
-0.41755	-183.27
-0.20017	-183.95
-0.98279	-183.93
-1.1654	-183.91
-1.348	-183.69
-1.5306	-183.17
-1.1133	-183.65
-0.99587	-183.83
-1.1785	-183.91
-1.3611	-183.89
-1.5437	-183.86
-1.7263	-183.84
-1.609	-183.72
-1.7916	-183.8
-1.7742	-184.28
-1.7568	-184.26
-1.7394	-184.24
-1.722	-184.22
-1.6047	-184.2
-1.3873	-184.18
-0.2699	-184.16
0.74748	-184.44
0.56487	-184.42
0.38225	-185.09
0.39963	-185.47
0.21701	-185.45
0.5344	-185.43
1.1518	-185.11
1.5692	-185.09
2.1865	-185.07
2.1039	-185.05
1.9213	-185.33
1.7387	-185.51
1.5561	-185.49
1.3735	-185.77
1.9908	-186.34
1.8082	-186.52
2.3256	-186.5
2.143	-186.98
1.9604	-187.56
2.8778	-187.54
2.5951	-187.72
3.2125	-187.7
3.0299	-187.48
3.2473	-187.66
3.0647	-187.94
2.8821	-188.52
2.6994	-188.5
2.5168	-189.07
2.3342	-189.05
2.1516	-189.03
1.969	-189.31
1.8863	-189.29
1.7037	-188.97
1.7211	-189.65
1.5385	-189.63
1.3559	-189.51
1.1733	-189.39
1.2906	-189.37
1.608	-189.35
0.92541	-189.33
1.3428	-188.9
1.1602	-188.88
0.97756	-189.26
1.3949	-189.54
1.2123	-189.52
1.2297	-189.5
1.6471	-189.98
1.1645	-190.26
0.98185	-191.04
0.99924	-191.22
1.7166	-191
1.734	-190.98
1.5514	-190.95
1.3688	-191.03
1.7862	-191.31
2.2035	-191.29
2.4209	-191.47
2.2383	-191.65
2.8557	-191.63
3.2731	-192.11
3.2904	-192.59
3.4078	-192.97
3.2252	-192.95
2.7426	-192.93
2.56	-192.51
2.6774	-192.88
2.4947	-192.86
2.3121	-192.84
1.8295	-192.72
1.9469	-192.7
1.7643	-193.08
1.5817	-193.06
2.199	-193.04
2.0164	-193.32
2.6338	-193.5
3.2512	-193.48
3.6686	-193.46
4.186	-193.43
5.0033	-193.41
5.0207	-193.39
4.8381	-193.37
5.1555	-193.55
4.9729	-193.53
5.1902	-193.51
5.3076	-193.79
5.125	-194.07
4.9424	-194.55
4.7598	-194.53
4.5772	-194.61
4.6945	-194.59
4.3119	-194.56
3.8293	-195.04
3.6467	-195.02
3.4641	-195
3.2815	-194.98
3.0988	-195.26
2.9162	-195.24
2.6336	-195.52
2.451	-195.6
2.3684	-195.58
2.1858	-195.86
3.0031	-196.24
2.8205	-196.92
1.5379	-196.89
1.3553	-196.87
0.97267	-197.95
0.79005	-198.53
1.3074	-198.81
1.8248	-198.99
1.6422	-199.47
1.4596	-200.15
1.577	-200.53
1.6943	-200.81
1.2117	-201.19
1.0291	-201.47
0.8465	-201.44
0.66388	-201.62
0.68126	-201.6
0.29865	-201.58
0.11603	-201.56
-0.066589	-201.44
-0.54921	-201.42
-0.43182	-201.5
-0.61444	-201.38
-0.79706	-201.36
-0.97968	-201.34
-0.86229	-201.32
-0.44491	-201
0.072473	-200.87
-0.11014	-200.55
0.10724	-200.13
0.22462	-200.11
0.342	-200.09
0.15939	-199.57
0.17677	-199.35
-0.0058482	-199.33
-0.18847	-199.31
-0.37108	-199.29
-0.5537	-199.77
-1.2363	-199.55
-0.81893	-199.52
-1.0016	-199.2
-0.58417	-199.08
-0.76679	-198.86
-0.9494	-198.84
-1.032	-198.82
-0.61464	-198.8
-0.79726	-198.58
-0.17987	-198.56
-0.36249	-198.54
-0.34511	-198.72
-0.52772	-198.6
-0.71034	-198.58
-0.89296	-198.55
-1.0756	-198.83
-0.95819	-198.81
-1.1408	-198.79
-1.2234	-198.77
-0.90605	-198.75
0.51134	-198.73
1.7287	-198.81
1.5461	-199.09
1.6635	-199.07
2.1809	-199.05
2.5983	-199.03
2.4156	-199.01
2.233	-198.88
2.0504	-198.86
2.1678	-198.84
1.6852	-198.82
1.8025	-198.5
1.6199	-198.48
1.4373	-198.06
2.3547	-198.04
2.1721	-198.02
2.7895	-198.4
2.6068	-198.38
2.4242	-197.96
2.3416	-197.83
2.159	-197.81
1.9764	-197.79
1.7938	-197.77
1.6111	-198.15
1.4285	-198.23
1.1459	-198.21
0.96329	-198.19
0.88067	-198.17
0.59805	-198.75
1.0154	-199.33
0.83282	-199.41
0.050202	-199.49
0.46758	-199.46
0.28497	-199.64
0.10235	-199.92
-0.080267	-199.9
-0.26288	-199.98
0.2545	-199.96
0.17188	-199.94
-0.010736	-200.42
-0.19335	-200.4
-0.37597	-200.08
-0.35859	-200.06
-0.54121	-200.04
-0.72382	-201.02
-0.90644	-200.99
-0.98906	-200.97
-1.0717	-201.05
-1.2543	-201.23
-1.3369	-202.71
-1.5195	-202.69
-1.2021	-203.17
-1.1848	-203.15
-1.3674	-203.13
-1.75	-203.11
-1.9326	-203.39
-2.1152	-203.37
-2.0978	-203.34
-2.2805	-203.82
-2.4631	-204.6
-2.3457	-204.58
-2.5283	-205.16
-2.3109	-205.34
-3.1936	-205.62
-3.3762	-205.9
-3.3588	-205.88
-3.4414	-206.06
-3.624	-206.54
-3.8066	-206.02
-3.9893	-206
-4.1719	-205.97
-4.6545	-206.45
-4.5371	-206.73
-4.7197	-206.41
-4.9023	-206.29
-5.085	-206.27
-5.2676	-206.25
-5.4502	-206.23
-5.3328	-205.91
-5.5154	-205.89
-5.698	-206.17
-5.8807	-206.15
-6.0633	-206.52
-6.2459	-206.1
-6.4285	-205.78
-6.4111	-205.76
-6.1937	-205.64
-6.3764	-205.32
-4.659	-205.3
-2.9416	-205.28
-2.3242	-205.26
-2.5068	-205.04
-2.6895	-205.02
-2.8721	-204.8
-3.0547	-204.78
-2.4373	-204.95
-2.6199	-204.73
-1.6025	-204.41
-0.98516	-204.29
-0.96777	-204.27
-0.65039	-204.25
-0.43301	-204.23
-0.61562	-204.21
-0.69824	-203.69
-0.58086	-203.67
-0.76348	-203.65
-0.94609	-203.63
-1.1287	-203.61
-1.3113	-203.58
-1.7939	-203.56
-1.9766	-203.04
-2.1592	-203.02
-2.3418	-202.8
-2.2244	-202.78
-1.807	-202.76
-0.78965	-202.34
0.42773	-202.32
1.1451	-201.7
2.2625	-201.58
2.9799	-201.56
2.8973	-201.53
2.7146	-201.51
2.432	-201.49
2.3494	-201.87
2.0668	-201.85
0.88418	-202.13
0.80156	-202.11
0.61894	-202.19
0.43633	-202.67
0.25371	-203.05
0.071092	-203.23
-0.11153	-203.21
-0.29414	-203.19
-0.47676	-203.16
-1.1594	-203.14
-1.942	-203.52
-3.8246	-204.1
-5.2072	-204.08
-5.3898	-204.36
-5.7725	-204.34
-5.9551	-204.02
-5.9377	-204
-6.1203	-204.18
-6.3029	-204.66
-6.4855	-204.14
-5.3682	-204.31
-5.5508	-204.29
-5.7334	-204.27
-4.416	-204.65
-4.5986	-204.63
-5.5813	-204.41
-4.9639	-204.39
-5.1465	-204.37
-5.4291	-204.55
-6.3117	-204.93
-6.2943	-205.11
-5.677	-205.09
-5.8596	-205.07
-6.0422	-205.04
-6.2248	-205.12
-6.4074	-205.2
-6.39	-205.18
-6.2727	-205.16
-6.4553	-205.24
-6.3379	-205.32
-6.5205	-205.3
-6.7031	-205.28
-6.5857	-205.36
-6.7684	-205.54
-6.651	-205.62
-6.8336	-205.6
-7.0162	-205.57
-7.1988	-205.55
-7.3815	-205.53
-6.7641	-205.51
-6.1467	-205.49
-6.0293	-205.47
-5.7119	-205.45
-5.5945	-205.43
-5.5772	-205.41
-5.5598	-205.39
-5.7424	-205.37
-5.425	-205.35
-5.0076	-205.32
-4.8902	-205.3
-4.6729	-205.28
-4.8555	-205.26
-4.0381	-205.24
-2.9207	-205.22
-2.2033	-205.2
-2.3859	-205.18
-2.5686	-205.16
-2.7512	-205.14
-2.9338	-205.12
-2.5164	-205.1
-2.699	-205.38
-3.0816	-205.85
-3.2643	-205.83
-3.4469	-206.11
-4.0295	-206.09
-4.2121	-206.07
-4.3947	-206.35
-4.1774	-206.33
-4.76	-206.51
-4.9426	-206.49
-5.6252	-206.47
-5.8078	-206.45
-6.2904	-206.43
-6.4731	-206.4
-6.6557	-206.38
-6.7383	-206.76
-7.0209	-206.74
-7.2035	-206.92
-7.3861	-206.9
-7.5688	-206.98
-7.7514	-206.86
-7.934	-206.54
-8.1166	-206.82
-8.2992	-206.9
-8.4818	-206.78
-8.6645	-206.86
-9.0471	-206.83
-9.2297	-207.51
-9.4123	-207.39
-9.5949	-208.07
-9.7775	-208.05
-10.26	-208.03
-10.443	-208.01
-10.725	-207.29
-10.908	-206.57
-11.091	-206.45
-11.373	-206.13
-11.456	-205.91
-11.638	-205.89
-11.821	-205.86
-11.904	-205.84
-11.586	-206.02
-11.669	-206
-11.052	-205.18
-10.734	-205.16
-10.917	-205.14
-11.099	-205.12
-11.282	-205.1
-11.465	-205.88
-11.847	-205.86
-12.03	-206.14
-12.213	-206.61
-12.395	-207.29
-12.578	-207.57
-13.76	-207.65
-14.643	-209.33
-14.926	-211.41
-15.108	-211.99
-15.291	-211.97
-15.873	-212.55
-16.056	-213.13
-16.339	-213.11
-16.521	-213.39
-16.704	-213.37
-16.887	-213.44
-16.969	-213.82
-17.252	-213.8
-17.434	-213.78
-17.617	-214.36
-17.6	-214.04
-17.582	-214.32
-17.765	-214.8
-17.947	-214.78
-17.73	-215.16
-17.913	-215.54
-17.895	-216.02
-18.078	-216
-18.061	-216.07
-17.743	-216.05
-17.926	-216.03
-18.108	-215.91
-17.891	-215.89
-18.074	-215.67
-18.256	-215.65
-18.439	-215.83
-18.621	-215.81
-18.604	-215.59
-18.387	-215.77
-18.169	-215.95
-18.352	-216.02
-18.935	-216
-19.117	-215.98
-19.6	-216.16
-19.382	-216.64
-19.565	-216.62
-19.148	-216.1
-19.33	-216.58
-20.113	-216.56
-19.696	-216.84
-19.478	-216.92
-18.661	-217
-17.343	-216.98
-17.526	-217.15
-17.709	-217.13
-17.891	-216.91
-17.474	-216.99
-17.356	-217.17
-18.739	-217.15
-18.922	-217.53
-18.504	-217.51
-18.087	-217.49
-17.77	-217.87
-17.952	-217.85
-18.135	-217.93
-18.017	-218
-18.2	-218.38
-18.083	-218.36
-18.265	-218.34
-17.948	-218.32
-18.13	-218.3
-18.313	-218.28
-19.096	-219.06
-19.278	-219.04
-20.361	-219.72
-20.544	-219.7
-21.526	-219.88
-21.809	-219.86
-21.991	-219.83
-22.174	-219.81
-22.357	-219.99
-22.839	-219.97
-23.022	-219.75
-23.605	-219.73
-24.787	-219.71
-25.57	-219.69
-26.452	-219.67
-26.635	-219.85
-26.818	-219.93
-27.6	-220.21
-27.183	-220.49
-27.965	-220.46
-28.148	-220.84
-28.331	-220.82
-28.813	-221.5
-29.396	-222.18
-29.879	-222.16
-31.061	-222.24
-31.244	-222.22
-31.426	-221.9
-31.609	-221.28
-32.392	-221.26
-32.574	-221.84
-32.757	-221.91
-33.539	-221.89
-33.122	-222.07
-33.605	-222.05
-34.487	-222.03
-34.97	-222.01
-35.653	-221.99
-35.835	-222.37
-36.518	-222.35
-37.1	-221.73
-37.283	-222.31
-37.466	-222.29
-37.648	-222.27
-37.631	-222.84
-37.313	-223.02
-36.796	-223.2
-37.479	-223.48
-37.661	-223.56
-37.844	-224.04
-38.027	-224.02
-37.909	-224
-38.092	-223.58
-38.274	-223.46
-38.157	-223.44
-36.34	-223.52
-34.722	-223.39
-34.705	-223.47
-34.388	-223.45
-34.57	-223.43
-34.253	-223.41
-34.035	-223.29
-33.618	-223.07
-33.801	-223.05
-33.383	-223.03
-33.266	-223.01
-33.448	-222.49
-33.631	-222.17
-33.614	-221.55
-33.796	-221.52
-33.979	-221.1
-34.162	-221.08
-34.544	-220.96
-35.327	-221.04
-35.509	-221.02
-35.692	-221
-35.875	-220.98
-36.057	-220.96
-36.24	-220.94
-36.422	-221.32
-36.605	-221.9
-36.788	-222.28
-37.47	-222.65
-38.153	-222.93
-38.336	-223.71
-39.118	-224.39
-38.701	-224.77
-38.883	-224.95
-39.066	-225.33
-39.249	-225.91
-38.831	-226.89
-39.014	-227.47
-38.697	-227.45
-38.479	-227.53
-37.862	-227.8
-37.144	-228.28
-37.327	-228.26
-37.31	-228.24
-37.192	-228.22
-36.375	-228.6
-36.557	-229.18
-37.24	-229.96
-36.823	-229.94
-37.005	-229.92
-36.588	-230.3
-36.771	-230.28
-37.453	-230.36
-37.436	-230.53
-37.618	-230.51
-37.801	-230.69
-37.784	-230.67
-37.466	-230.65
-36.649	-230.73
-35.931	-230.71
-36.114	-230.99
-34.697	-230.97
-34.879	-231.75
-34.762	-232.43
-36.345	-232.51
-36.527	-232.88
-36.71	-233.36
-35.392	-233.54
-34.275	-234.02
-34.458	-234.2
-34.64	-233.88
-34.623	-233.86
-34.605	-233.84
-34.588	-234.12
-34.571	-233.8
-34.753	-233.58
-34.936	-233.86
-35.119	-234.04
-35.301	-234.01
-35.484	-234.09
-35.666	-234.07
-34.949	-234.25
-35.132	-234.53
-35.314	-234.51
-34.597	-234.39
-34.78	-234.57
