# Supplementary material for: Electrooculography-based continuous eye-writing recognition system for efficient assistive communication systems
Source: PLoS One. 2018 Feb 9;13(2):e0192684. doi: 10.1371/journal.pone.0192684 (PMC5806888; doi:10.1371/journal.pone.0192684)
Supplement: S1 Database — All the original isolated EOG data used in the experiments are contained in this database. (ZIP) [file pone.0192684.s001.zip › isolated/001/isolated_strokes/EOG_001_03_002.csv]

0.89541	-2.9414
0.71393	-2.7686
-0.26754	-2.5959
-0.24902	-2.5231
-0.2305	-2.4503
-0.21197	-2.3776
-0.19345	-2.3048
-0.17492	-2.232
-0.8564	-2.1592
-0.83788	-1.0865
-0.81935	-0.2137
-0.80083	-0.040935
-0.78231	0.33183
0.63622	0.4046
-0.44526	0.87737
-0.42674	0.95014
0.99179	0.52291
1.0103	-0.50432
2.3288	-1.4315
2.2474	-1.3588
2.3659	-1.386
2.7844	-1.3132
2.8029	-1.5405
3.3215	-1.7677
3.34	-1.3949
2.8585	-1.1222
2.877	-0.14939
2.4955	0.42338
2.5141	-0.30385
2.5326	-0.83108
2.0511	-0.75832
2.0696	-0.68555
0.98817	-1.0128
0.0066895	-1.64
-0.074787	-1.6672
-1.3563	-1.5945
-1.3377	-1.5217
-1.9192	-0.44893
-1.9007	-0.27616
-2.9822	-0.20339
-2.9636	-0.13062
-2.9451	-0.65785
-3.8266	-0.58508
-3.8081	0.087688
-3.7896	0.16046
-3.771	0.33323
-2.8525	0.406
-2.834	0.47877
-1.7155	0.55154
-0.79693	0.8243
-0.77841	0.59707
-0.55989	0.66984
-0.54136	1.3426
-0.52284	1.4154
-0.50431	2.5882
-0.48579	2.6609
-0.46727	2.7337
-0.34874	2.8065
-0.43022	1.7792
-0.4117	1.852
-0.39317	1.9248
-0.57465	3.0975
-0.55613	3.1703
-1.1376	2.5431
-1.1191	2.2158
-1.6006	1.8886
-1.582	1.7614
-1.3635	1.7342
-1.345	1.8069
-1.5265	1.2797
-1.5079	1.3525
-1.4894	0.72523
-1.4709	0.598
-1.5524	0.37077
-1.5338	-0.75646
-2.8153	-2.0837
-2.7968	-2.6109
-2.7783	-2.8381
-2.7597	-2.7654
-2.7412	-2.6926
-2.1227	-2.3198
-1.3042	-2.2471
-1.2857	-2.1743
-0.76713	-1.7015
0.051394	-2.0288
0.069917	-1.556
0.088441	-1.4832
0.70696	-1.4105
0.12549	-1.3377
1.244	-1.1649
1.2625	-1.0921
1.2811	-1.0194
1.8996	-0.54661
1.9181	0.22616
2.2366	0.69893
2.2552	1.0717
1.9737	1.7445
1.3922	1.8172
0.61072	1.89
0.62925	1.9628
0.64777	2.1355
0.066295	3.0083
0.68482	2.2811
1.2033	1.8539
1.3219	1.9266
1.3404	1.8994
1.3589	1.8722
1.3774	1.9449
1.396	2.0177
1.4145	2.0905
1.433	2.1632
0.55153	2.236
0.57005	2.3088
0.58858	2.1816
0.6071	1.8543
0.62563	1.6271
0.64415	1.5999
1.1627	1.3726
1.1812	1.0454
0.59972	0.21817
0.61824	-0.20906
0.63677	-0.13629
0.65529	-0.46352
0.37381	-0.69075
-0.20766	-1.018
-0.18914	-1.1452
-0.17061	-1.2724
-0.15209	-1.1997
-0.13357	-1.1269
-0.11504	-1.0541
0.70348	-0.98137
0.722	-0.7086
0.74053	-0.43583
0.75905	-0.36306
-0.42243	-0.29029
-0.4039	-0.21752
-0.68538	-0.14475
-0.66685	0.028018
0.85167	0.20079
0.87019	0.27356
2.5887	0.34633
2.6072	0.4191
3.1258	0.49187
4.2443	0.56464
4.4628	0.9374
4.4813	1.0102
3.6999	1.3829
3.2184	1.4557
2.9369	1.4285
1.0554	1.3013
0.47395	1.274
1.7925	1.1468
1.811	1.4196
2.4295	1.4923
2.448	1.8651
3.0666	1.9379
3.0851	2.0106
3.1036	2.0834
2.5221	1.8562
2.5407	1.7289
2.5592	1.8017
2.5777	1.4745
2.3962	1.4473
1.8148	1.42
0.23328	1.3928
-0.048194	0.96556
-0.02967	1.0383
-0.21115	0.6111
0.80738	1.0839
0.8259	1.1566
0.84442	1.6294
-0.23705	1.3022
-0.21853	0.67495
-0.2	0.14772
-0.38148	0.22049
-0.36296	-0.0067417
-0.34443	-0.33397
-0.72591	-0.2612
0.49261	-0.48843
0.51114	-0.41566
0.52966	-0.34289
-0.65182	0.029875
-0.63329	0.10264
0.58523	0.57541
0.60375	0.24818
-0.37772	0.32095
0.6408	0.39372
-0.34067	0.56649
-0.32215	0.23926
-0.30363	0.11203
-1.2851	-0.3152
-0.26658	-0.24243
-1.7481	-0.16966
-1.7295	-0.096891
-1.611	-0.024122
-1.5925	-0.55135
-0.17396	-0.97858
-1.5554	-0.90581
-2.4369	-0.73304
-2.4184	-0.76027
-2.5999	-0.9875
-3.0813	-1.8147
-3.0628	-1.742
-3.7443	-2.3692
-3.7258	-1.7964
-4.0072	-1.7237
-3.9887	-2.1509
-4.2702	-2.1781
-4.7517	-2.1053
-5.4332	-2.0326
-5.8146	-1.9598
-5.7961	-1.887
-6.3776	-2.5143
-6.3591	-3.4415
-6.4405	-3.3687
-6.422	-3.296
-6.4035	-2.9232
-5.985	-2.8504
-5.9664	-3.0777
-5.6479	-3.0049
-5.3294	-2.6321
-5.2109	-1.8593
-4.3923	-1.7866
-2.7738	-2.4138
-1.0553	-2.341
-1.0368	-1.1683
-1.0183	0.2045
-0.99973	1.1773
0.51879	2.05
1.4373	2.1228
1.4558	2.4956
1.4744	2.5683
2.2929	2.6411
3.1114	2.7139
3.7299	2.4867
3.7485	2.1594
3.167	2.2322
3.7855	1.505
4.304	1.5777
4.5226	0.2505
4.5411	0.22327
4.3596	0.19604
4.3781	-0.73119
4.3966	0.14158
4.4152	-0.58565
4.4337	-1.2129
4.4522	-1.2401
4.4707	-1.6673
3.9893	-1.9946
4.0078	-1.9218
4.0263	-1.849
3.2448	-1.7763
2.7634	-1.7035
2.1819	-1.6307
2.2004	-1.558
2.2189	-1.4852
2.5375	-1.3124
2.556	-0.83965
2.2745	-0.76688
2.193	-0.39411
2.2115	-0.32134
1.9301	-0.24857
1.9486	-0.075798
1.9671	-0.0030282
0.58564	0.76974
0.60417	2.1425
-0.97731	3.0153
-0.95879	3.088
-1.7403	4.3608
-1.7217	4.4336
-0.80321	3.3064
-0.28469	3.3791
-0.26617	3.4519
-0.24764	4.3247
-0.22912	4.3974
-0.2106	3.6702
-0.19207	3.743
-0.17355	3.8157
-0.15503	3.4885
-0.1365	3.1613
0.68202	3.2341
0.90055	3.0068
0.91907	2.9796
0.93759	2.6524
0.95612	2.4251
1.0746	2.3979
1.0932	2.2707
1.0117	2.3434
1.0302	2.2162
1.0487	1.889
1.1673	1.4617
1.1858	1.0345
1.2043	1.1073
1.2228	0.88006
1.1414	0.35283
1.1599	-0.17441
0.7784	-0.60164
-0.003077	-0.52887
0.81545	-0.6561
0.83397	-0.58333
0.85249	-1.0106
0.071017	-1.2378
-0.41046	-1.165
-0.39194	-1.0922
-0.17341	-1.0195
-0.15489	-1.2467
-0.13636	-0.87394
-0.11784	-0.80117
-0.099317	-1.0284
-0.080794	-0.95563
-0.06227	-0.98286
-0.043746	-1.2101
-0.42522	-0.83732
-0.8067	-0.76455
-2.1882	-0.69179
-2.1697	-0.61902
-0.75113	-0.84625
-1.5326	-1.1735
-2.0141	-1.5007
-1.9956	-1.4279
-1.977	-1.3552
-1.2585	-1.6824
-0.63999	-2.0096
-0.22146	-2.3369
-0.10294	-2.5641
-0.084416	-2.4913
1.3341	-2.8186
4.0526	-3.5458
7.6712	-4.273
11.99	-7.2002
20.508	-16.027
29.127	-30.355
60.745	-40.082
106.46	-41.609
128.08	-43.536
147.6	-48.664
161.32	-52.291
164.54	-53.118
167.36	-54.745
167.37	-56.373
167.39	-57.3
167.41	-58.227
167.43	-59.254
169.85	-59.181
169.87	-59.109
169.89	-59.936
169.9	-60.163
168.02	-60.59
167.24	-60.918
164.16	-61.145
160.08	-61.672
158.6	-62.099
156.32	-62.127
156.33	-62.354
154.95	-62.281
154.47	-63.008
154.49	-63.735
154.01	-65.663
153.03	-67.69
152.75	-70.017
152.46	-71.944
154.08	-72.872
152.5	-76.099
152.52	-78.726
152.54	-78.653
151.86	-79.481
151.88	-79.408
151.19	-79.835
150.21	-79.762
150.23	-79.989
151.05	-80.417
151.07	-80.544
153.29	-80.471
153.3	-80.698
154.52	-80.626
154.54	-81.053
154.56	-80.38
155.48	-80.307
156.4	-80.635
158.22	-80.062
160.53	-80.489
163.45	-80.116
167.77	-79.343
167.89	-79.971
168.21	-80.498
169.93	-80.725
172.65	-80.752
174.26	-80.78
183.08	-81.307
192.5	-82.534
204.92	-82.461
212.44	-83.489
212.46	-84.116
212.48	-84.743
212.49	-86.97
212.51	-91.397
212.53	-95.325
212.55	-97.952
212.57	-97.879
212.59	-97.806
212.6	-97.734
196.62	-97.661
174.64	-97.588
156.86	-97.515
128.98	-97.443
101.9	-97.37
83.316	-97.297
58.035	-97.224
37.653	-93.051
16.172	-84.279
-3.6099	-69.806
-12.991	-58.933
-27.573	-53.56
-37.954	-47.988
-45.736	-44.215
-54.017	-40.842
-55.499	-38.169
-57.58	-35.397
-59.362	-31.124
-60.143	-29.151
-61.425	-28.678
-64.406	-28.005
-66.388	-27.133
-67.169	-26.46
-68.851	-26.287
-70.832	-25.214
-73.914	-24.042
-74.995	-20.869
-76.176	-17.896
-76.758	-17.523
-76.739	-16.551
-76.721	-14.678
-76.702	-13.605
-76.684	-13.232
-76.765	-12.959
-76.747	-12.687
-77.028	-12.014
-77.01	-11.341
-78.191	-10.368
-78.073	-9.1956
-76.654	-8.3228
-76.636	-7.7501
-76.517	-6.8773
-76.499	-6.0045
-76.48	-5.4318
-75.862	-4.159
-75.843	-3.1862
-76.425	-2.3134
-76.406	-1.5407
-76.387	-1.4679
-76.369	-1.3951
-76.65	-0.72237
-77.532	-0.6496
-77.513	-0.37683
-77.495	-0.20406
-77.476	-0.13129
-76.558	-0.05852
-76.539	0.21425
-76.521	0.68702
-76.502	1.2598
-76.484	1.3326
-76.465	1.4053
-76.147	1.9781
-75.928	3.7509
-75.91	6.3236
-75.891	7.0964
-75.873	7.6692
-75.854	7.7419
-75.836	7.8147
-75.817	7.8875
-76.598	7.9603
-76.58	8.233
-76.561	8.5058
-78.143	8.6786
-79.724	8.7513
-80.106	8.8241
-80.887	8.7969
-81.469	8.8696
-81.45	8.7424
-81.832	8.8152
-81.813	8.8879
-81.795	8.4607
-82.476	8.0335
-82.558	7.9063
-83.039	7.879
-83.821	7.9518
-84.602	7.6246
-85.084	8.0973
-85.065	8.2701
-85.047	8.5429
-85.028	9.2156
-84.709	9.3884
-84.691	9.6612
-84.672	8.834
-84.354	8.9067
-84.335	8.7795
-84.017	9.0523
-83.998	9.025
-83.98	9.5978
-83.761	9.2706
-83.743	9.7433
-83.524	9.8161
-82.606	10.389
-81.987	10.462
-81.269	10.534
-81.15	10.607
-80.332	10.68
-80.313	10.753
-80.295	10.325
-80.276	9.8983
-80.258	9.771
-79.439	9.6438
-79.421	9.6166
-80.202	9.6893
-80.383	9.5621
-80.765	9.6349
-80.746	9.7076
-80.728	9.8804
-80.709	9.8532
-80.291	9.926
-80.672	9.7987
-80.654	9.5715
-81.235	9.0443
-81.217	8.517
-80.598	8.5898
-79.08	9.2626
-79.061	9.3353
-79.043	9.4081
-79.024	9.4809
-77.906	10.154
-77.887	10.526
-77.869	10.899
-77.85	10.972
-77.832	11.045
-77.313	11.117
-76.794	11.19
-77.276	11.263
-77.257	11.536
-77.739	11.609
-78.62	11.681
-78.602	11.754
-79.583	12.227
-79.565	12.4
-79.846	12.972
-79.828	13.045
-80.209	13.018
-80.191	13.091
-79.772	12.964
-79.754	12.836
-79.735	12.409
-79.417	12.982
-79.398	12.755
-78.28	12.827
-78.461	12.7
-78.443	12.773
-79.924	11.946
-79.705	11.618
-78.387	11.591
-78.368	11.664
-76.65	11.437
-76.631	11.51
-76.613	11.482
-75.994	11.555
-75.976	11.628
-75.957	11.801
-75.739	11.873
-74.82	12.246
-74.002	12.319
-73.983	12.392
-73.965	12.464
-74.846	12.537
-74.028	12.61
-74.009	12.683
-73.991	12.556
-73.972	12.628
-73.854	12.701
-73.635	12.774
-73.616	12.847
-73.598	12.919
-73.579	13.392
-73.561	14.065
-73.542	14.338
-73.524	14.51
-73.505	14.583
-73.487	14.656
-72.768	14.729
-72.75	14.802
-72.731	14.774
-72.713	14.947
-73.494	15.12
-72.676	15.093
-72.657	15.365
-72.639	15.238
-72.62	15.511
-73.602	15.584
-73.583	15.656
-73.965	16.129
-73.946	16.202
-72.927	15.875
-73.509	15.948
-71.79	16.02
-71.772	15.893
-72.853	15.466
-72.435	15.539
-72.416	15.511
-72.398	15.284
-72.379	15.357
-72.361	15.23
-71.342	15.302
-71.324	15.375
-71.305	15.448
-70.487	15.521
-70.468	14.894
-70.35	14.666
-69.931	14.539
-69.913	14.812
-69.894	14.885
-68.976	14.957
-68.857	15.33
-68.638	16.203
-68.62	16.976
-68.301	17.148
-66.783	17.221
-65.864	17.494
-64.946	17.867
-64.927	17.94
-63.909	17.712
-63.69	17.785
-63.472	17.658
-63.253	17.731
-63.235	17.803
-63.016	17.876
-62.998	17.949
-62.779	18.022
-62.761	18.094
-62.742	18.167
-62.724	18.14
-62.705	17.913
-62.587	17.586
-62.568	17.658
-62.549	17.631
-62.531	17.004
-62.512	17.077
-62.494	17.149
-62.475	17.222
-62.457	17.295
-62.138	17.368
-62.12	16.74
-62.101	16.813
-62.083	16.886
-62.364	17.559
-62.346	17.432
-62.327	17.004
-62.309	16.977
-62.19	16.45
-62.072	17.123
-62.053	17.295
-62.035	17.868
-62.016	17.941
-61.998	17.414
-61.979	17.486
-61.56	17.559
-61.542	17.632
-61.923	17.705
-61.905	17.778
-61.986	17.65
-61.968	17.323
-61.949	17.396
-61.931	17.969
-61.812	18.041
-61.394	18.114
-61.375	18.687
-61.357	19.46
-61.338	20.132
-61.32	20.205
-61.701	20.278
-61.683	19.851
-61.664	19.824
-61.646	19.896
-61.127	20.469
-61.109	20.542
-61.09	20.615
-60.871	20.187
-60.853	20.26
-60.134	20.333
-60.116	20.406
-60.097	20.478
-60.079	20.051
-60.06	19.824
-59.342	19.797
-60.123	19.87
-60.505	19.742
-60.486	19.815
-60.968	19.788
-60.449	19.761
-60.431	19.833
-60.412	19.606
-59.894	19.679
-60.375	19.552
-60.357	19.024
-60.338	19.097
-60.32	19.17
-59.801	18.743
-59.782	18.816
-59.764	18.888
-59.745	18.961
-60.327	19.034
-59.708	19.107
-59.69	19.179
-59.671	19.252
-59.653	19.225
-59.334	19.198
-59.116	19.17
-59.097	19.143
-59.079	18.516
-59.06	17.489
-59.142	16.962
-59.023	16.734
-59.005	16.407
-58.986	16.08
-58.968	16.153
-59.049	16.225
-59.031	16.298
-59.012	16.371
-58.993	16.844
-58.475	16.516
-57.756	16.289
-57.238	16.362
-57.219	16.435
-57.201	16.508
-56.582	16.58
-57.164	16.953
-57.145	16.726
-57.127	16.799
-56.508	16.871
-55.49	16.844
-55.471	16.917
-54.553	16.59
-54.534	16.662
-54.816	16.735
-54.497	16.208
-54.479	15.681
-54.46	15.354
-54.442	14.726
-54.423	14.099
-54.404	14.072
-54.386	14.045
-54.367	14.117
-54.349	14.09
-54.33	14.163
-54.012	14.036
-53.993	13.808
-53.975	13.481
-53.956	13.554
-54.238	14.027
-54.219	14.1
-54.201	14.172
-54.182	14.545
-54.164	14.618
-54.345	14.591
-53.827	14.363
-53.808	14.436
-54.09	14.209
-54.071	14.282
-53.053	14.354
-53.034	14.027
-53.016	14.1
-52.997	14.173
-53.178	14.146
-53.96	14.218
-53.941	14.291
-53.123	14.864
-53.104	14.937
-52.186	14.509
-51.367	14.082
-51.349	13.555
-50.93	13.628
-50.312	13.7
-49.993	13.773
-49.975	13.846
-50.256	14.019
-50.238	14.092
-49.919	14.664
-49.301	15.237
-49.282	15.61
-49.264	16.483
-49.245	17.455
-49.827	17.828
-49.208	18.001
-49.189	18.074
-49.171	18.546
-49.152	18.819
-49.734	19.692
-49.715	19.965
-49.697	20.138
-49.678	20.21
-49.26	20.283
-49.641	20.356
-49.623	20.329
-49.604	20.401
-49.886	20.474
-49.567	20.547
-50.849	20.42
-50.83	19.792
-50.812	19.265
-51.293	19.338
-50.775	19.411
-50.756	19.684
-50.738	19.456
-50.719	19.329
-50.7	19.102
-50.682	18.475
-50.663	18.247
-50.645	18.22
-49.726	18.193
-50.308	18.266
-50.289	18.238
-50.271	18.211
-50.252	18.284
-50.234	17.257
-50.215	17.23
-50.497	15.502
-50.478	15.575
-51.26	15.648
-50.441	15.521
-50.423	16.393
-50.404	15.666
-50.186	15.139
-50.167	15.212
-49.549	15.284
-49.53	15.557
-49.511	15.63
-49.393	15.703
-49.374	16.076
-49.356	16.548
-48.937	17.221
-48.919	17.294
-48.9	17.867
-48.782	17.439
-48.563	17.512
-48.545	17.585
-48.126	17.658
-48.008	17.13
-47.189	17.203
-46.271	17.776
-46.252	16.949
-47.134	17.922
-47.115	18.894
-47.097	18.967
-47.278	19.24
-48.06	19.513
-48.041	20.285
-47.722	21.558
-48.004	22.331
-47.985	22.404
-47.967	20.976
-47.948	21.049
-47.93	20.422
-47.611	20.495
-47.593	20.568
-47.574	18.64
-48.156	18.713
-48.737	18.786
-49.219	18.859
-49.2	18.931
-48.682	19.404
-48.363	19.077
-48.045	19.15
-47.426	19.223
-46.908	19.295
-46.889	19.368
-46.471	19.441
-46.452	19.514
-46.233	19.386
-46.215	19.059
-45.896	19.132
-45.378	19.305
-43.759	19.377
-43.741	19.45
-45.522	19.623
-45.504	19.696
-45.485	20.469
-43.667	20.541
-43.648	21.114
-45.43	20.687
-43.611	20.06
-42.193	19.932
-41.974	19.805
-41.956	19.878
-43.437	19.951
-41.319	20.023
-40.7	20.096
-40.682	20.169
-41.463	20.342
-41.444	20.415
-41.426	20.487
-43.307	20.16
-43.289	20.833
-43.27	21.506
-43.252	22.278
-43.233	22.351
-43.215	21.724
-44.696	21.797
-44.678	20.669
-44.659	20.742
-44.641	21.915
-44.822	21.988
-45.004	22.761
-44.985	22.833
-44.967	22.906
-44.948	23.079
-45.43	23.152
-45.411	23.224
-44.993	23.497
-44.974	23.97
-44.955	23.643
-44.737	24.115
-44.718	24.188
-44.7	24.261
-44.381	25.134
-43.763	26.007
-43.744	26.379
-43.726	26.452
-41.907	26.625
-40.489	26.698
-40.07	26.77
-40.052	26.843
-40.033	27.016
-39.515	27.089
-39.496	27.461
-39.578	27.534
-39.559	27.707
-39.441	27.78
-39.422	27.653
-39.504	27.925
-39.885	27.998
-39.966	27.871
-40.048	27.744
-40.029	27.916
-41.011	27.789
-41.792	27.762
-41.774	27.835
-41.755	27.907
-41.737	27.98
-41.818	28.053
-41.8	28.326
-41.681	28.199
-41.663	28.071
-41.844	28.144
-42.126	28.217
-43.507	28.29
-45.189	28.362
-45.87	28.435
-45.852	28.708
-45.833	28.781
-45.815	29.453
-45.796	30.026
-45.777	30.699
-45.759	31.472
-46.04	31.745
-45.922	32.317
-45.203	32.49
-45.185	33.063
-45.166	33.136
-44.848	33.308
-44.829	33.381
-44.811	33.454
-44.492	33.527
-42.774	33.599
-42.255	33.772
-40.737	33.845
-40.118	33.918
-39.6	33.991
-39.481	34.063
-39.463	34.036
-39.444	33.409
-39.026	33.482
-39.007	33.354
-39.088	32.127
-39.07	31.7
-38.751	31.473
-38.733	31.345
-38.714	31.418
-38.996	31.191
-38.977	30.964
-38.959	31.037
-38.94	31.409
-39.022	31.182
-39.303	31.855
-39.185	31.928
-39.266	31.4
-39.248	31.473
-39.429	31.546
-40.111	31.819
-39.692	31.491
-38.774	31.364
-38.755	31.637
-38.137	31.71
-37.918	32.283
-37.4	33.155
-37.381	33.528
-37.362	33.601
-37.044	33.674
-36.225	33.746
-36.207	34.319
-35.588	34.592
-35.57	34.265
-35.551	34.637
-35.533	34.91
-35.114	34.783
-35.096	35.056
-35.077	35.129
-35.059	35.201
-34.64	35.074
-34.322	35.347
-34.303	35.52
-34.285	35.492
-34.066	35.365
-34.048	35.638
-34.029	35.511
-34.011	35.583
-34.492	35.656
-33.973	35.929
-34.155	36.202
-34.136	36.075
-33.318	36.347
-34.399	36.42
-34.381	36.393
-34.362	36.366
-35.144	36.438
-35.125	36.511
-35.107	36.584
-34.388	36.657
-34.87	37.029
-34.851	36.902
-34.833	36.975
-35.614	37.248
-35.596	37.521
-36.377	38.393
-36.359	39.366
-36.14	39.439
-35.322	40.012
-35.303	40.384
-34.984	40.457
-34.966	40.53
-34.947	40.903
-34.129	40.975
-33.21	41.048
-32.792	41.621
-32.773	41.994
-31.655	42.267
-31.636	42.339
-31.618	42.412
-30.399	42.285
-30.381	42.358
-30.362	42.23
-30.344	42.303
-30.325	41.876
-30.307	41.549
-30.288	41.621
-30.27	41.494
-30.251	41.567
-30.233	41.64
-30.214	42.213
-31.295	42.385
-31.777	42.458
-32.658	43.231
-32.64	43.304
-32.921	43.176
-33.503	42.749
-33.484	42.222
-34.766	41.695
-35.847	41.767
-36.329	41.64
-36.91	41.713
-36.892	41.486
-37.273	41.559
-37.555	41.631
-37.536	42.504
-37.818	41.777
-37.799	42.15
-37.781	41.922
-38.262	41.895
-38.844	41.968
-38.825	42.041
-38.806	42.113
-38.788	42.186
-38.769	42.259
-38.751	41.932
-40.032	41.705
-40.014	41.777
-38.695	42.25
-38.477	42.323
-36.358	42.396
-36.34	42.868
-38.221	42.541
-36.803	42.214
-35.684	42.287
-35.666	42.059
-35.647	42.032
-35.629	41.905
-35.01	41.678
-34.992	41.551
-34.873	41.023
-34.855	40.296
-34.836	39.869
-34.617	39.842
-34.199	39.914
-34.18	39.987
-34.162	39.86
-34.143	39.933
-33.725	39.605
-33.706	40.078
-33.588	40.351
-33.569	40.424
-33.051	40.797
-31.932	41.169
-31.914	41.442
-31.695	41.615
-31.677	41.688
-31.658	41.76
-30.54	41.833
-30.521	42.306
-30.503	42.479
-30.484	42.951
-30.466	43.624
-30.447	44.097
-30.428	44.17
-30.41	44.543
-30.091	45.315
-29.573	45.388
-28.754	45.461
-29.036	45.534
-30.917	45.606
-30.899	44.979
-30.88	44.752
-30.862	44.825
-30.843	44.597
-30.825	44.67
-28.906	45.043
-29.588	45.316
-29.569	45.389
-28.151	46.161
-30.032	45.334
-28.814	45.007
-28.795	45.08
-28.777	45.152
-28.758	45.025
-30.239	44.598
-30.221	44.671
-31.402	44.743
-31.384	44.816
-31.365	44.889
-31.647	44.962
-30.328	45.035
-30.91	45.207
-32.391	45.28
-30.873	45.353
-32.254	45.426
-32.236	45.298
-32.217	45.171
-32.199	45.244
-32.18	44.917
-30.562	44.989
-30.543	44.562
-30.525	44.635
-30.506	44.708
-29.488	44.781
-29.469	44.453
-29.45	44.526
-28.832	44.899
-28.813	44.972
-28.295	45.944
-28.276	46.417
-26.658	46.59
-26.639	46.763
-25.221	46.835
-25.202	46.908
-25.184	46.981
-25.165	47.154
-25.147	47.727
-25.228	48.099
-25.51	48.172
-25.891	48.545
-25.873	49.018
-25.854	49.49
-26.336	49.563
-25.817	49.636
-25.799	50.009
-25.78	50.582
-25.761	50.554
-26.243	50.627
-26.724	50.7
-26.706	51.273
-26.687	51.345
-26.669	51.418
-27.45	51.591
-27.432	51.664
-27.113	51.836
-27.095	51.909
-26.676	51.782
-26.658	51.855
-26.639	51.328
-26.821	50.7
-27.102	50.173
-26.784	49.446
-27.065	49.519
-27.047	49.091
-27.028	48.964
-27.01	49.037
-26.691	49.11
-26.672	49.182
-26.654	49.455
-26.035	48.928
-26.617	48.201
-25.998	48.274
-25.98	48.346
-24.661	48.319
-24.643	48.292
-24.824	48.465
-24.806	48.537
-24.787	48.51
-25.769	48.483
-25.75	48.256
-25.732	48.228
-25.713	48.001
-25.695	48.074
-26.576	48.147
-25.658	48.22
-25.639	48.292
-25.621	48.365
-25.602	48.438
-26.884	48.511
-26.965	49.183
-26.446	49.756
-26.428	50.229
-26.409	50.302
-26.391	52.474
-25.972	54.047
-26.154	56.52
-26.135	58.393
-26.117	58.866
-26.098	59.338
-25.28	59.511
-24.561	59.684
-24.543	59.757
-24.524	59.829
-24.406	59.902
-24.387	59.975
-24.469	60.048
