# Supplementary material for: Electrooculography-based continuous eye-writing recognition system for efficient assistive communication systems
Source: PLoS One. 2018 Feb 9;13(2):e0192684. doi: 10.1371/journal.pone.0192684 (PMC5806888; doi:10.1371/journal.pone.0192684)
Supplement: S1 Database — All the original isolated EOG data used in the experiments are contained in this database. (ZIP) [file pone.0192684.s001.zip › isolated/001/isolated_strokes/EOG_001_03_003.csv]

0.19354	2.8414
0.21478	2.605
0.23602	2.5686
0.25726	2.5322
-0.1215	2.4958
0.29974	2.4594
0.22098	2.6229
0.24222	2.5865
0.26346	2.5501
0.28471	2.5137
0.30595	2.4773
-0.57281	2.4409
-0.55157	2.4045
-1.4303	2.2681
-1.8091	2.1317
-1.3879	1.9953
-1.1666	2.0589
-1.1454	1.9225
-1.1241	1.7861
-0.90289	1.7497
-0.38165	1.8133
-0.36041	1.7769
-0.33917	1.7404
-0.31793	1.804
-0.79669	1.5676
-0.77544	0.93123
-0.7542	0.39482
-0.73296	0.15842
-0.81172	-0.07799
-0.89048	-0.1144
-0.86924	-0.2508
-0.848	-0.58721
-0.82676	-0.82362
-0.70552	-1.26
-0.28428	-1.2964
-0.26304	-1.3328
-0.2418	-1.5692
-0.22056	-1.6056
1.1007	-1.9421
2.0219	-1.9785
2.0432	-2.0149
2.0644	-2.0513
2.0856	-2.0877
2.1069	-2.1241
2.2281	-2.1605
2.2494	-2.2969
2.2706	-2.3333
2.4918	-2.3697
2.7131	-2.3061
2.7343	-2.3425
3.0556	-2.3789
3.0768	-1.7153
3.0981	-1.7517
3.7193	-1.0881
3.7405	-1.1246
3.1618	-1.161
3.183	-1.1974
2.7043	-1.2338
2.7255	-1.2702
2.5467	-1.3066
2.568	-1.343
2.5892	-1.4794
2.6105	-1.5158
2.6317	-1.5522
2.3529	-1.4886
1.7742	-1.325
1.0954	-1.5614
0.41666	-1.4978
0.4379	-1.7342
0.15914	-1.7706
-0.51962	-1.8071
-0.49837	-1.8435
0.22287	-1.8799
0.24411	-1.9163
0.26535	-1.9527
0.28659	-2.1891
0.30783	-2.2255
-0.37093	-2.0619
-0.54969	-1.8983
-0.72845	-1.9347
-1.4072	-1.9711
-1.386	-1.8075
-1.8647	-1.8439
-1.8435	-2.0803
-1.8222	-2.1167
-2.001	-2.4532
-0.47976	-2.1896
-1.9585	-2.426
-3.6373	-2.0624
-3.616	-2.0988
-4.1948	-2.1352
-4.1736	-2.1716
-4.1523	-1.808
-4.1311	-1.8444
-4.1098	-1.4808
-2.4886	-1.5172
-2.4674	-1.3536
-2.4461	-1.39
-3.7249	-0.92643
-2.4036	0.037161
-2.3824	0.50075
-2.6612	0.76435
-2.6399	1.2279
-3.9187	1.6915
-2.5974	1.7551
-2.5762	1.9187
-2.555	1.9823
-2.5337	2.1459
-1.2125	2.1095
-0.89123	2.5731
-0.86999	2.0367
-0.84875	2.0003
-1.1275	2.1639
-1.1063	2.1275
-2.285	2.3911
-3.3638	2.7547
-3.3425	2.4183
-2.5213	2.8818
-2.5001	2.8454
-2.4788	2.909
-2.4576	2.8726
-2.4363	2.8362
-1.6151	2.3998
-0.99386	2.3634
-0.87262	2.327
-0.85138	2.2906
-0.83014	1.6542
-0.5089	1.4178
-0.98766	1.3814
-0.96642	1.345
-0.94518	2.0086
-1.4239	1.8722
-0.9027	0.93575
-1.3815	0.59935
-0.86021	0.56294
-0.83897	0.52653
-0.81773	0.49013
-0.29649	0.45372
-0.27525	0.41731
-0.25401	0.18091
-0.23277	0.1445
-0.31153	-0.1919
-0.090289	-0.22831
-0.26905	-0.26472
-0.64781	-0.50112
-0.22657	-0.53753
-0.20533	-0.57394
0.21591	-0.41034
0.23716	-0.44675
0.2584	-0.68315
0.97964	-0.71956
1.6009	-0.55597
1.8221	-0.59237
1.8434	-0.62878
1.6646	-0.56519
1.6858	-0.60159
1.9071	-0.538
2.0283	-0.67441
2.0496	-0.81081
2.0708	-0.84722
2.392	-1.5836
2.5133	-1.62
2.7345	-2.2564
2.7558	-2.2928
2.777	-2.3292
2.7982	-2.3657
2.6195	-1.7021
2.5407	-1.7385
2.562	-0.97487
2.3832	-0.91128
2.4044	-0.94769
2.0257	-0.98409
1.9469	-0.4205
2.2682	-0.55691
2.2894	-0.59331
2.5107	-0.62972
2.3319	-0.066125
2.3531	0.39747
2.3744	0.96106
2.2956	1.2247
2.3169	1.1882
2.1381	1.1518
2.1593	1.1154
2.1806	1.279
2.2018	1.2426
2.2231	1.5062
1.4443	1.6698
1.4655	1.4334
2.4868	1.097
2.508	1.0606
2.5293	0.52419
2.5505	0.98778
0.67174	0.45137
0.39298	0.61497
0.41422	0.57856
0.43547	0.54215
0.45671	0.50575
0.27795	0.46934
1.8992	0.43294
0.32043	0.69653
0.34167	1.2601
0.36291	1.2237
-1.5158	1.1873
0.0053908	1.1509
0.026631	1.1145
0.047872	0.47809
0.069113	0.44169
-1.4096	0.40528
-1.3884	0.96887
-1.3672	1.1325
-1.3459	1.0961
0.57532	1.2597
0.89656	1.3232
0.9178	1.2868
0.93904	1.2504
0.96028	1.114
1.1815	0.97762
0.10276	1.1412
0.124	1.4048
0.14524	0.8684
-0.033518	0.432
-0.012278	0.09559
0.20896	0.35918
0.2302	0.022778
0.25144	0.086371
0.072685	0.049965
0.29393	-0.086441
0.31517	-0.12285
0.33641	-0.15925
0.35765	-0.19566
0.17889	-0.73207
0.20013	-1.2685
-0.17863	-1.3049
-0.15739	-1.3413
-0.83615	-0.87769
-1.2149	-0.4141
-1.1937	-0.3505
-1.1724	-0.38691
-2.2512	-0.52332
-2.2299	-0.55972
-2.3087	-0.59613
-2.2875	-0.63254
-3.1662	-0.86894
-3.145	-0.90535
-2.2237	-1.4418
-2.2025	-1.4782
-2.1813	-1.0146
-2.16	-0.65097
-2.4388	-1.0874
-2.1175	-1.6238
-2.0963	-1.6602
-2.0751	-1.1966
-2.0538	-1.233
-2.1326	-1.2694
-1.9113	-1.8058
-2.0901	-2.2422
-2.0689	-2.5786
-2.0476	-2.615
-2.0264	-2.8514
-2.0051	-3.1878
-2.8839	-3.2243
-2.8627	-2.9607
-2.8414	-2.9971
-3.8202	-2.7335
-3.7989	-2.5699
-3.7777	-2.6063
-4.6564	-2.6427
-4.6352	-2.6791
-4.614	-2.7155
-4.5927	-2.1519
-3.6715	-1.4883
-3.6502	-2.1247
-3.329	-2.8611
-3.3078	-3.0975
-3.2865	-2.9339
-3.2653	-2.9704
-3.244	-3.0068
-3.2228	-3.0432
-3.2016	-3.0796
-2.6803	-3.116
-2.6591	-3.1524
-2.6378	-3.3888
-1.8166	-3.7252
-1.7954	-4.0616
-2.0741	-4.098
-2.0529	-4.1344
-2.0316	-4.6708
-1.7104	-5.0072
-1.6892	-5.0436
-1.7679	-5.08
-1.9467	-5.4164
-2.1254	-5.4529
-2.1042	-6.1893
-2.983	-6.2257
-2.9617	-6.7621
-2.9405	-6.7985
-3.0192	-6.8349
-2.298	-6.8713
-2.2767	-6.7077
-2.8555	-7.0441
-2.8343	-7.0805
-3.313	-7.0169
-3.2918	-7.0533
-3.5705	-6.4897
-4.0493	-6.7261
-4.0281	-6.7625
-4.0068	-6.7989
-3.9856	-6.8354
-4.3643	-6.2718
-4.3431	-6.9082
-4.3219	-6.3446
-4.5006	-5.681
-4.4794	-5.3174
-4.4581	-5.3538
-4.4369	-5.1902
-3.7157	-5.1266
-4.5944	-4.263
-4.5732	-4.4994
-4.5519	-4.3358
-4.8307	-4.2722
-4.8095	-4.3086
-5.1882	-4.345
-5.167	-4.3814
-5.1457	-4.0179
-4.7245	-3.6543
-4.4033	-3.1907
-4.382	-2.9271
-4.3608	-2.8635
-4.3395	-2.9999
-4.3183	-3.0363
-4.097	-3.0727
-3.2758	-3.1091
-3.2546	-3.6455
-3.2333	-3.6819
-3.0121	-3.9183
-2.4908	-4.8547
-0.1696	-5.2911
-0.14836	-8.9275
4.8729	-19.464
20.194	-35.2
32.415	-48.037
62.337	-53.673
94.158	-67.21
97.179	-85.346
112.2	-94.182
125.42	-100.92
128.34	-105.16
136.56	-107.99
136.59	-111.13
148.51	-114.16
154.33	-121.8
154.35	-126.74
154.37	-127.67
154.39	-132.91
154.41	-141.65
154.43	-147.28
152.26	-150.02
147.28	-154.26
140.8	-163.29
137.32	-171.03
132.24	-174.86
132.26	-179.2
126.48	-183.04
125.2	-186.27
124.53	-193.01
123.85	-201.15
122.57	-206.08
121.39	-211.72
121.41	-216.06
119.23	-218.39
118.95	-221.73
117.97	-230.67
117.7	-240.3
117.52	-245.14
117.04	-248.57
116.16	-252.31
115.78	-258.05
115.8	-262.28
115.82	-264.82
116.34	-267.56
115.86	-271.49
116.39	-278.93
116.41	-283.97
116.23	-285.8
116.65	-290.64
117.27	-294.68
117.29	-296.51
117.91	-299.15
119.13	-301.58
120.76	-304.32
119.78	-308.26
121.7	-310.69
122.62	-311.23
123.64	-312.97
123.66	-315.3
124.38	-317.34
125.9	-319.48
127.13	-321.11
127.15	-322.15
127.47	-322.18
128.39	-322.22
128.41	-322.26
129.03	-322.29
129.85	-322.33
131.47	-322.37
133.2	-322.4
134.22	-322.44
136.74	-322.48
138.76	-317.01
142.18	-310.55
148.9	-305.39
155.92	-297.72
169.94	-287.26
182.47	-268.79
182.49	-253.43
182.51	-238.37
182.53	-222.1
182.55	-206.04
182.57	-186.08
182.59	-165.81
182.61	-140.55
182.64	-117.99
182.66	-101.02
170.88	-80.758
141.7	-61.295
119.12	-43.231
93.942	-29.668
66.563	-19.404
52.285	-0.54052
31.806	13.323
15.227	22.487
-1.0517	30.15
-18.631	35.914
-24.209	44.177
-37.188	47.741
-48.567	49.605
-55.246	53.368
-63.524	56.032
-68.103	56.895
-79.082	57.759
-88.261	59.023
-92.639	60.186
-99.918	61.85
-104.3	65.813
-104.58	69.277
-107.25	70.641
-110.23	72.304
-110.21	74.968
-111.89	79.631
-111.87	82.595
-113.15	82.959
-114.43	83.422
-114.41	83.786
-115.18	85.649
-115.16	87.913
-114.64	89.277
-115.12	90.44
-115.9	90.404
-116.98	90.367
-118.16	90.331
-118.34	90.594
-119.11	90.758
-119.59	90.822
-119.57	91.485
-119.85	92.349
-119.83	92.812
-120.71	93.076
-122.59	93.34
-124.27	93.703
-125.24	94.867
-125.62	94.83
-126.2	95.794
-126.18	95.758
-126.76	96.321
-127.04	95.285
-127.02	95.248
-127	95.212
-126.97	95.676
-126.65	95.839
-126.63	96.103
-126.01	96.166
-125.99	96.13
-125.97	96.094
-125.05	96.357
-124.03	97.621
-123.2	98.784
-123.18	99.548
-122.96	99.512
-122.94	100.28
-122.82	100.44
-122.5	100.4
-122.48	100.57
-122.46	100.53
-122.43	100.59
-122.41	100.56
-122.29	100.52
-122.27	100.48
-122.25	100.65
-122.23	100.91
-122.51	101.27
-121.79	102.44
-121.76	102.5
-122.74	103.37
-122.72	103.83
-123.3	104.29
-123.28	104.86
-123.56	105.22
-124.14	105.68
-123.52	105.65
-124.09	106.41
-124.07	106.37
-124.25	106.54
-124.23	106.5
-123.41	106.46
-123.39	107.03
-123.37	107.49
-123.35	107.56
-123.93	107.52
-123.9	107.58
-124.08	107.95
-124.06	108.51
-123.34	108.97
-122.72	108.94
-122.4	108.9
-122.38	109.86
-122.36	109.73
-122.03	110.49
-121.71	110.46
-121.69	110.52
-121.67	110.48
-121.25	110.55
-121.23	111.01
-120.81	111.37
-120.19	111.34
-120.16	111.5
-118.74	111.76
-117.62	112.53
-117.2	113.69
-116.78	114.35
-116.76	114.82
-116.74	114.78
-116.52	114.75
-116.49	115.61
-116.47	116.67
-116.45	116.84
-116.63	116.8
-116.41	116.76
-116.39	116.73
-116.37	116.69
-116.35	116.65
-116.32	116.62
-116.2	117.18
-116.18	117.15
-116.16	117.31
-116.14	117.27
-115.92	117.24
-115.9	117.2
-115.88	116.36
-115.85	115.63
-115.73	115.59
-115.91	115.55
-115.89	114.92
-115.87	114.88
-116.05	114.44
-116.03	113.71
-116.01	112.97
-115.98	112.94
-115.96	113.7
-115.94	112.86
-115.92	112.83
-116.2	112.79
-116.18	112.75
-116.16	113.42
-116.54	112.28
-118.11	112.24
-119.69	111.71
-119.67	111.67
-118.55	112.93
-118.53	112.9
-118.51	112.86
-118.79	113.43
-118.77	114.29
-118.74	114.25
-119.82	114.72
-118.6	114.98
-118.48	114.94
-118.46	114.71
-118.44	114.67
-118.42	115.13
-116.9	115.1
-116.87	115.06
-116.85	114.63
-116.83	114.59
-116.81	114.95
-116.19	114.92
-116.17	115.28
-116.15	115.54
-115.93	115.31
-115.7	115.07
-115.68	114.83
-115.46	114.8
-115.84	114.26
-115.42	114.02
-115.1	113.79
-115.08	113.75
-115.06	113.92
-115.03	113.88
-114.31	113.84
-114.29	113.61
-114.27	113.57
-113.75	113.53
-113.63	113.5
-113.41	113.26
-112.89	112.82
-112.06	112.49
-110.54	112.35
-109.12	112.32
-108.7	112.28
-108.68	112.24
-108.66	112.21
-108.64	111.77
-108.32	111.73
-107.59	112.1
-107.57	112.06
-107.95	112.02
-107.93	111.99
-107.91	112.45
-107.89	112.51
-107.87	113.58
-107.85	113.54
-107.42	114.41
-107.3	114.67
-107.28	114.63
-107.26	114.7
-107.24	114.66
-106.42	114.72
-107.2	114.69
-107.18	114.65
-107.15	114.51
-107.53	114.48
-107.11	114.44
-107.49	114.5
-107.47	114.47
-107.45	114.43
-107.53	114.4
-106.61	114.06
-106.59	113.02
-106.56	112.09
-106.54	111.85
-107.42	111.51
-107.4	111.48
-107.88	111.14
-107.86	110.8
-107.84	110.47
-107.82	110.23
-107.79	110.1
-106.97	110.06
-106.95	110.02
-107.13	109.99
-107.11	109.65
-107.09	109.31
-107.07	108.98
-107.15	108.94
-105.72	108.5
-105.7	108.17
-105.68	108.13
-105.66	107.89
-105.64	107.86
-105.62	107.62
-105.2	107.19
-105.18	107.15
-105.15	107.11
-105.13	107.08
-105.11	107.04
-105.49	107.4
-105.47	106.97
-106.95	106.93
-108.63	106.89
-108.21	106.66
-108.18	106.62
-108.16	106.59
-107.64	107.15
-107.62	106.51
-107.6	106.98
-107.58	107.14
-107.56	107.1
-107.54	106.57
-107.51	106.53
-106.19	107.09
-107.47	107.46
-107.45	107.62
-106.13	107.68
-106.51	107.35
-105.49	106.31
-105.47	105.68
-105.44	106.24
-105.42	107.2
-105.4	107.17
-104.58	107.13
-104.56	107.09
-105.34	107.06
-104.82	105.72
-105.3	105.88
-105.27	105.15
-105.25	104.61
-106.03	104.27
-105.21	104.54
-105.99	104.5
-105.97	104.47
-105.95	104.43
-105.93	104.09
-105.9	104.06
-106.78	103.72
-107.76	103.68
-107.74	103.65
-107.72	103.61
-107.7	103.57
-107.68	103.54
-107.66	103.5
-107.03	103.47
-106.21	103.43
-106.19	103.59
-106.17	103.56
-106.15	103.52
-105.03	103.48
-105.01	103.85
-104.99	103.81
-104.96	103.37
-104.94	103.04
-104.92	102.8
-106	102.76
-105.98	102.73
-105.96	102.69
-105.94	102.36
-104.82	102.32
-104.79	101.98
-104.77	101.95
-104.75	102.21
-105.93	101.67
-105.41	101.24
-107.19	101
-107.17	100.76
-108.75	100.23
-108.72	99.591
-108.7	99.555
-108.08	99.119
-108.06	99.082
-106.84	99.246
-107.12	99.209
-106.4	99.173
-106.38	99.237
-106.95	99.2
-106.93	99.864
-106.91	100.33
-107.79	100.29
-107.77	100.25
-108.25	100.22
-108.23	100.18
-108.21	99.845
-108.18	99.909
-108.16	100.37
-108.14	100.34
-107.52	100.5
-107.5	100.46
-107.48	100.43
-106.66	100.39
-106.64	100.35
-106.61	100.22
-107.29	100.18
-107.27	100.04
-107.25	100.11
-106.43	100.97
-104.61	100.94
-104.59	99.899
-103.87	99.863
-103.84	100.53
-103.82	100.49
-103.4	99.854
-103.38	100.22
-103.36	99.781
-103.04	99.744
-102.02	100.01
-102	99.672
-101.98	99.635
-103.25	99.099
-103.03	99.062
-103.01	98.526
-102.99	98.59
-102.97	98.553
-103.05	98.417
-102.83	97.48
-103.01	96.544
-102.68	96.108
-102.66	96.471
-102.94	96.035
-102.92	95.998
-102.9	95.962
-102.88	95.926
-102.86	95.889
-103.54	95.353
-104.21	95.316
-104.39	95.08
-104.37	94.944
-104.35	95.207
-104.13	95.671
-104.11	95.134
-104.09	95.598
-104.07	95.561
-103.54	96.025
-103.52	95.989
-103.5	96.052
-102.98	96.016
-102.96	95.979
-102.14	95.943
-102.12	95.907
-101.7	95.57
-101.67	95.534
-101.65	94.997
-101.63	94.961
-101.61	95.425
-101.29	95.088
-101.27	95.052
-100.55	95.115
-100.23	95.079
-100.2	94.943
-100.18	95.006
-100.16	94.97
-100.74	94.933
-100.12	94.897
-100.7	94.861
-100.68	94.824
-101.46	94.988
-103.03	95.451
-103.01	94.915
-102.99	94.879
-102.97	95.342
-102.95	95.806
-102.93	95.769
-102.51	95.233
-102.49	95.196
-102.46	95.16
-102.44	95.124
-103.62	95.087
-103.6	94.251
-103.58	94.214
-104.56	93.378
-104.54	92.242
-104.92	92.005
-104.89	91.769
-104.87	91.732
-104.85	91.696
-104.53	91.56
-104.51	91.423
-104.49	91.287
-104.57	91.25
-104.55	90.814
-104.52	90.278
-105	89.741
-104.98	89.205
-105.26	88.968
-105.74	88.832
-105.72	88.796
-105.7	88.759
-105.68	88.723
-105.65	88.586
-105.93	88.35
-105.41	88.314
-105.09	88.177
-105.07	88.141
-105.05	88.104
-105.53	88.068
-105.71	88.031
-105.78	87.995
-105.76	87.959
-105.64	88.122
-105.62	88.286
-105.6	88.249
-105.58	88.213
-105.56	88.177
-105.14	88.14
-104.01	88.104
-102.79	88.067
-102.47	88.031
-102.45	87.995
-102.23	88.358
-102.21	88.322
-102.19	88.285
-102.17	88.649
-102.14	88.713
-101.82	88.676
-101.8	89.14
-101.58	89.103
-101.56	89.167
-101.74	89.131
-101.52	89.094
-101.9	89.658
-101.87	88.921
-101.45	89.585
-101.43	89.749
-100.91	89.712
-100.89	89.676
-100.87	89.639
-100.85	90.303
-100.83	90.966
-101.9	90.93
-101.88	90.894
-102.66	90.157
-102.64	90.121
-103.12	90.084
-103.1	89.348
-103.08	89.112
-103.86	89.075
-103.83	88.839
-103.81	88.702
-103.79	88.666
-104.37	88.33
-105.35	88.293
-105.33	87.757
-107.31	87.42
-107.29	87.684
-108.77	87.548
-108.74	87.511
-108.72	87.475
-109.1	87.438
-109.08	87.402
-109.06	87.366
-109.04	87.329
-108.62	87.293
-107.8	87.056
-107.77	86.92
-106.45	86.884
-105.63	86.947
-105.61	87.211
-105.59	87.174
-105.57	87.038
-105.25	87.201
-104.53	87.165
-104.5	87.329
-103.88	87.592
-103.86	88.556
-102.34	89.819
-100.52	90.483
-99.798	90.447
-99.777	91.01
-99.755	91.374
-99.234	91.737
-99.213	91.701
-99.192	92.065
-99.17	92.028
-99.449	91.992
-99.428	91.955
-99.607	92.119
-99.585	91.983
-99.564	91.946
-99.543	91.91
-99.522	91.973
-99.5	91.937
-99.479	91.801
-99.658	91.764
-99.637	91.328
-99.615	91.291
-100.39	90.855
-100.37	90.319
-99.452	89.682
-99.43	88.846
-100.31	88.309
-100.29	88.273
-100.97	88.136
-101.05	87.2
-101.02	87.164
-101	87.127
-100.98	87.091
-101.66	86.654
-101.24	86.218
-101.92	86.182
-101.9	85.945
-101.88	85.909
-101.85	86.072
-101.83	85.836
-102.71	85.5
-102.69	84.963
-102.67	84.927
-103.15	84.89
-103.13	84.854
-103.91	84.818
-103.88	84.781
-103.86	84.745
-104.94	84.708
-103.82	84.672
-103.8	84.436
-103.78	84.399
-103.76	84.363
-104.34	84.326
-104.31	84.29
-104.29	84.254
-104.77	83.917
-104.95	83.281
-104.93	82.744
-104.91	82.708
-104.89	82.671
-104.87	82.735
-104.84	82.899
-103.82	82.962
-103.8	82.926
-103.78	82.789
-104.06	82.753
-103.74	82.817
-103.72	82.78
-103.7	82.744
-103.67	82.807
-103.95	82.671
-103.63	82.635
-103.61	82.498
-103.59	82.462
-103.07	82.525
-102.95	82.489
-102.63	82.453
-102.6	82.416
-102.58	82.38
-102.36	82.443
-102.04	82.407
-101.62	82.471
-100.3	82.434
-100.28	82.498
-100.06	82.661
-98.435	82.625
-96.714	82.589
-96.692	82.552
-96.671	82.516
-96.35	82.879
-96.329	82.943
-95.707	82.706
-95.686	82.87
-95.665	82.634
-95.644	82.597
-95.622	82.761
-95.601	82.724
-95.58	82.688
-95.559	82.452
-94.937	82.315
-95.516	82.279
-95.495	82.242
-95.474	82.106
-95.652	81.67
-94.731	81.233
-95.61	80.697
-95.589	80.36
-93.768	80.124
-95.546	80.088
-93.725	80.051
-93.704	79.915
-93.683	79.878
-93.661	79.542
-95.14	79.806
-93.619	79.769
-93.598	79.733
-93.576	79.396
-92.855	79.36
-93.834	79.324
-93.813	79.287
-92.391	79.251
-92.37	79.214
-92.349	79.178
-90.528	78.941
-90.506	79.105
-90.185	78.869
-90.664	79.032
-91.143	78.796
-91.121	78.759
-91.1	78.323
-91.079	78.287
-91.758	77.65
-91.736	77.614
-91.715	77.577
-91.694	77.541
-91.673	77.205
-92.252	77.168
-91.63	77.432
-90.909	77.995
-90.888	77.959
-91.267	78.423
-91.245	77.886
-90.324	78.35
-91.203	77.913
-91.382	77.177
-92.06	77.141
-92.039	76.704
-91.318	77.068
-91.297	77.031
-91.275	77.695
-91.254	77.659
-90.833	78.322
-90.512	78.586
-90.49	78.749
-90.469	78.513
-90.448	78.676
-90.427	78.64
-90.405	78.604
-90.684	79.067
-91.463	79.031
-92.442	79.794
-94.021	79.758
-93.999	79.322
-93.978	79.285
-94.057	80.249
-93.936	80.212
-93.914	80.176
-93.893	80.64
-93.472	81.103
-93.451	81.067
-93.329	81.03
-93.308	80.594
-93.287	79.958
-93.266	79.921
-93.244	79.885
-92.923	79.848
-91.602	80.012
-91.581	79.976
-91.559	79.639
-91.538	79.603
-90.117	79.766
-90.096	79.73
-90.074	79.693
-89.653	79.657
-89.332	79.621
-88.611	79.684
-88.589	79.848
-88.568	79.811
-88.547	79.775
-88.526	79.739
-88.505	79.702
-88.483	79.666
-89.362	79.629
-89.341	79.393
-90.72	79.357
-90.898	79.22
-92.177	79.184
-92.956	79.047
-92.135	79.011
-91.313	78.675
-91.292	78.638
-91.271	78.402
-92.35	78.365
-92.328	78.229
-93.207	78.093
-93.186	78.056
-93.365	77.82
-93.343	77.783
-92.322	77.747
-92.301	77.711
-92.28	77.674
-91.958	77.638
-91.237	77.601
-91.016	77.765
-90.995	78.028
-90.974	78.192
-90.752	78.156
-90.431	78.219
-90.41	78.683
-90.589	79.546
-90.567	82.61
-90.046	85.474
-89.625	85.437
-89.604	85.901
-89.482	86.164
-89.461	86.128
-89.14	86.092
-89.119	86.055
-88.197	86.519
-88.176	86.582
-88.155	86.546
-88.134	86.41
-88.912	85.873
-88.891	85.837
-88.87	85.8
-89.249	85.664
-88.827	85.628
-89.206	85.391
-89.185	85.355
-89.164	85.518
-89.342	85.382
-89.121	85.046
-89.9	85.009
-90.479	84.973
-90.758	84.936
-91.236	85.1
-91.215	85.363
-91.194	85.327
-91.373	85.091
-91.051	85.054
-91.03	85.018
-91.009	84.981
-90.988	84.945
-91.266	84.809
-90.945	84.772
-91.224	84.536
-91.203	84.399
-90.881	84.363
-90.86	84.027
-90.439	83.79
-90.218	83.754
-90.196	83.617
-90.075	83.581
-89.954	83.145
-89.633	82.808
-89.611	81.772
-89.19	80.535
-89.169	79.599
-89.148	78.963
-88.827	78.426
-88.805	78.69
-88.784	77.853
-88.763	76.717
-87.542	76.281
-85.92	76.244
-84.699	76.208
-84.678	76.171
-83.957	76.635
-83.935	77.598
-83.114	76.562
-83.093	77.126
-83.072	77.089
-83.05	78.053
-84.129	78.016
-84.108	77.98
-84.087	77.944
-84.065	77.907
-84.044	77.871
-84.023	77.834
-84.002	77.798
-83.98	77.762
-84.359	77.725
-83.938	77.889
-83.917	77.852
-83.896	77.616
-84.274	77.58
-84.953	77.143
-84.932	76.407
-84.911	75.67
-84.889	75.634
-84.868	75.598
-85.747	74.861
-85.726	74.825
-85.704	74.788
-85.683	74.752
-85.162	74.716
-85.641	75.379
-85.119	75.343
-85.498	75.706
-85.477	75.27
