# Supplementary material for: Electrooculography-based continuous eye-writing recognition system for efficient assistive communication systems
Source: PLoS One. 2018 Feb 9;13(2):e0192684. doi: 10.1371/journal.pone.0192684 (PMC5806888; doi:10.1371/journal.pone.0192684)
Supplement: S1 Database — All the original isolated EOG data used in the experiments are contained in this database. (ZIP) [file pone.0192684.s001.zip › isolated/001/isolated_strokes/EOG_001_03_004.csv]

5.6273	1.1878
5.5711	1.1768
5.3148	0.56581
4.8585	0.55481
4.7023	0.54382
4.646	0.53283
4.5897	0.52184
4.5335	0.61084
4.4772	0.59985
4.4209	-0.11114
4.3647	-0.12213
4.3084	-0.13313
4.2521	-0.14412
4.1959	0.14489
4.1396	-0.16611
4.0834	-0.1771
4.0271	-0.38809
3.4708	-0.39908
3.9146	0.089924
3.0583	0.37893
3.002	0.66794
2.9458	0.65695
2.7895	0.94595
3.6332	1.035
3.577	1.024
3.5207	0.91297
3.4644	0.60198
3.4082	0.59099
3.7519	0.58
3.5957	0.869
3.5394	0.85801
3.4831	1.047
3.0269	1.536
2.2706	2.225
2.2143	2.214
0.75807	2.303
0.7018	2.2921
0.64554	2.1811
0.58927	2.1701
0.53301	2.1591
-1.0233	2.1481
-0.57952	2.9371
-1.4358	3.0261
-1.492	3.1151
-2.3483	3.1041
-2.4046	3.0931
-2.4608	3.5821
-2.8171	2.8711
-2.8734	2.2601
-2.9296	2.2491
-2.9859	2.0382
-2.6422	1.7272
-2.6984	1.5162
-2.9547	1.5052
-3.011	1.4942
-2.8672	1.3832
-2.6235	1.4722
-2.6798	1.4612
-2.736	1.3502
-2.7923	1.1392
-2.8485	0.72823
-2.9048	0.11724
-3.0611	-0.49376
-3.2173	-0.90475
-3.2736	-0.91574
-3.3299	-1.8267
-3.3861	-1.8377
-3.2424	-2.8487
-3.2987	-2.1597
-3.2549	-2.2707
-3.3112	-2.0817
-3.3675	-2.2927
-3.4237	-2.1037
-3.28	-2.3147
-2.9362	-2.4257
-2.8925	-2.3367
-2.9488	-2.3477
-3.005	-2.4586
-3.2613	-2.4696
-2.8176	-2.3806
-2.8738	-2.1916
-2.1301	-1.6026
-2.1864	-1.4136
-2.1426	-1.1246
-1.0989	-1.1356
-0.55516	-1.1466
-0.61142	-1.1576
-0.66768	-1.1686
-1.3239	-1.1796
-0.78021	-0.99056
-1.4365	-0.70155
-1.4927	-0.31254
-1.049	0.17646
-1.1053	0.46547
-1.1615	0.75448
-1.2178	1.1435
-1.2741	0.43249
-1.3303	1.1215
-1.3866	1.1105
-1.4429	1.0995
-1.4991	1.7885
-1.5554	1.0775
-1.6117	1.7665
-1.6679	1.0555
-1.7242	1.7446
-1.8804	1.7336
-1.9367	1.7226
-1.793	2.0116
-1.8492	2.0006
-1.9055	1.9896
-1.9618	1.9786
-2.018	1.6676
-0.97429	1.3566
-1.0306	1.3456
-2.4868	0.13462
-2.5431	-0.87637
-3.1994	0.11264
-2.6556	0.10165
-3.3119	-0.60935
-3.3681	-0.62034
-3.4244	-1.2313
-4.0807	-0.64233
-3.5369	-0.65332
-3.5932	-0.66431
-3.6495	-0.6753
-1.4057	-0.5863
-2.362	-0.69729
-2.4183	-0.70828
-3.1745	-0.61927
-3.2308	-0.63027
-0.78705	-0.64126
-0.44332	-0.65225
-0.49958	-0.56325
-0.55585	-0.57424
1.0879	-0.58523
1.2316	-0.59622
1.1754	-0.60722
1.7191	-0.61821
1.6628	-0.6292
1.0066	-0.74019
1.5503	-0.75119
1.894	-0.66218
2.1378	-0.67317
2.1815	-0.68417
2.1252	-0.79516
2.869	-1.0062
2.8127	-1.0171
2.7565	-1.5281
2.7002	-1.5391
1.8439	-2.0501
1.7877	-2.0611
1.7314	-1.5721
1.6751	-1.5831
1.8189	-1.5941
1.5626	-1.3051
1.7063	-1.0161
1.6501	-1.3271
1.3938	-2.1381
1.3375	-2.1491
1.2813	-2.16
1.225	-2.771
0.068748	-3.082
-0.087516	-3.093
-0.94378	-3.104
-1.1	-3.115
-1.1563	-2.926
-1.2126	-2.937
-2.1688	-2.848
-2.2251	-2.859
-3.9814	-2.87
-4.0376	-2.881
-4.0939	-3.192
-4.6502	-3.403
-4.7064	-3.2139
-5.1627	-3.2249
-5.219	-3.2359
-4.8752	-3.2469
-4.9315	-3.2579
-4.9877	-3.2689
-5.044	-3.2799
-5.1003	-3.2909
-5.1565	-3.3019
-5.2128	-4.3129
-4.5691	-3.3239
-4.6253	-2.7349
-4.6816	-2.2459
-4.2379	-2.2569
-3.2941	-2.2678
-2.0504	-2.0788
-0.70666	-1.9898
-0.76292	-2.0008
0.48082	-2.0118
1.6246	-2.0228
2.6683	-1.9338
2.812	-2.1448
2.8558	-2.1558
3.3995	-1.9668
3.3432	-1.9778
4.087	-1.9888
4.0307	-1.7998
4.3744	-1.4107
5.3182	-1.2217
5.2619	-1.0327
5.2056	-1.0437
5.1494	-1.0547
5.0931	-0.76571
5.0368	-0.37671
4.9806	-0.3877
4.9243	-0.59869
3.8681	-0.60968
2.4118	-0.72068
2.7555	-0.43167
2.6993	-0.34266
2.243	-0.35366
2.1867	-0.36465
1.6305	-0.27564
1.4742	-0.28663
1.4179	-0.097626
1.3617	-0.10862
1.4054	0.78039
1.3491	0.7694
1.2929	1.6584
1.1366	1.9474
1.0804	1.9364
1.0241	2.3254
0.86783	2.2144
0.81156	2.7034
0.7553	3.0924
0.69903	3.0815
0.84277	3.4705
0.7865	3.4595
0.73024	3.4485
0.87397	3.4375
0.91771	3.5265
1.7614	3.5155
1.7052	3.7045
2.9489	3.6935
2.8927	3.6825
2.8364	4.1715
2.8801	4.1605
1.3239	4.5495
0.26759	4.7385
0.21133	4.5276
0.15507	4.5166
1.0988	4.7056
1.0425	4.6946
-0.013728	5.0836
-0.069992	4.9726
-0.22626	4.9616
-0.28252	4.8506
-0.33879	4.8396
-0.99505	4.8286
-1.0513	5.0176
-1.9076	4.4066
-1.9638	4.3956
-2.0201	4.3847
-2.0764	4.0737
-1.3326	4.0627
-1.3889	3.7517
-1.4452	3.7407
-1.1014	3.5297
-1.7577	3.4187
-1.214	3.5077
-1.8702	3.3967
-1.9265	3.0857
-1.9828	2.5747
-3.339	2.0637
-2.6953	1.7527
-2.7515	1.7417
-3.1078	1.1308
-3.1641	1.1198
-3.2203	1.1088
-3.9766	1.0978
-4.0329	0.58678
-4.8891	0.37579
-4.9454	0.064797
-5.7017	0.2538
-5.7579	0.24281
-5.8142	0.23182
-5.8705	-0.079174
-5.9267	-0.090167
-5.683	-0.10116
-5.7392	-0.11215
-5.1955	-0.12315
-5.2518	-0.13414
-5.208	-0.14513
-5.3643	-0.15612
-5.4206	-0.16712
-5.4768	-0.17811
-5.5331	-0.1891
-5.3894	-0.60009
-5.4456	-1.3111
-4.2019	-1.7221
-2.2582	-1.8331
-1.5144	-2.2441
-0.87068	-2.2551
0.27305	-2.6661
0.21679	-2.877
0.16052	-3.388
0.10426	-3.799
0.047993	-3.81
-0.0082713	-4.021
-1.2645	-4.232
-1.3208	-4.443
-1.3771	-4.654
-0.93333	-4.665
-0.98959	-4.676
-2.0459	-5.087
-1.4021	-5.698
-1.4584	-6.109
-0.81465	-6.2199
-0.87092	-6.0309
-0.92718	-6.0419
-1.6834	-5.7529
-1.7397	-5.7639
-1.796	-5.7749
-1.8522	-5.7859
-1.9085	-4.7969
-1.2648	-3.8079
0.078969	-3.2189
0.022705	-3.2299
1.3664	0.85913
3.3102	7.3481
5.8539	16.737
15.998	28.226
26.341	39.615
37.885	54.504
57.629	68.693
70.073	83.382
83.916	96.371
96.46	105.86
99.604	118.15
99.748	130.64
100.99	141.23
100.94	149.92
100.88	155.51
100.82	162.59
100.77	171.08
100.71	177.87
103.25	182.86
105.5	184.35
106.64	185.04
106.58	186.93
107.93	189.02
106.47	189.01
106.42	189
103.66	188.98
104.7	188.97
104.65	188.96
103.39	188.95
103.33	188.94
101.88	188.93
101.82	188.92
101.37	187.21
101.31	185.4
101.65	182.49
101.6	180.27
101.54	180.06
102.18	179.95
101.43	175.84
100.97	170.23
100.92	168.32
100.06	166.91
96.103	165.7
96.047	164.89
91.191	163.98
91.135	163.76
89.978	163.35
89.922	162.94
89.866	161.73
89.309	160.62
89.753	160.61
89.697	160.4
89.641	160.39
90.684	160.38
90.628	160.07
90.572	159.55
91.616	159.54
91.559	159.23
92.203	159.22
92.647	158.11
92.591	157.1
94.134	156.69
95.578	155.48
98.722	146.87
105.57	124.96
110.21	103.04
122.55	75.634
143.7	47.723
159.44	31.012
176.08	9.6006
187.33	-14.31
187.27	-36.221
187.22	-56.532
187.16	-75.843
187.1	-87.554
187.05	-100.37
186.99	-119.58
186.93	-129.29
186.88	-138.4
186.82	-147.71
180.87	-155.42
172.71	-162.63
168.05	-167.64
148.1	-172.65
125.84	-174.26
110.28	-174.28
92.828	-174.29
78.071	-174.3
60.815	-174.31
47.059	-174.32
32.803	-174.33
18.346	-174.34
11.29	-174.35
-5.7662	-174.36
-19.522	-164.87
-27.979	-154.49
-41.935	-152.6
-50.491	-151.51
-59.147	-142.62
-67.604	-133.63
-73.06	-132.04
-74.516	-130.85
-76.273	-130.26
-76.729	-129.57
-77.985	-128.78
-79.941	-127.1
-79.998	-124.11
-81.354	-122.32
-81.41	-121.23
-81.766	-119.64
-81.823	-117.15
-81.879	-114.66
-81.435	-113.87
-80.091	-113.28
-78.848	-112.69
-78.104	-111.81
-78.16	-110.72
-78.216	-110.43
-79.073	-110.34
-78.729	-108.65
-78.785	-106.86
-78.842	-106.47
-78.898	-104.88
-78.954	-102.19
-78.61	-99.504
-78.667	-97.115
-78.723	-95.926
-78.779	-95.537
-79.235	-95.448
-79.292	-95.459
-79.348	-95.27
-79.404	-94.981
-80.56	-94.992
-82.417	-94.503
-82.473	-93.914
-83.029	-93.625
-83.086	-93.136
-83.142	-93.147
-83.798	-92.058
-83.854	-90.969
-83.911	-90.98
-84.967	-91.091
-85.023	-91.102
-85.479	-91.113
-85.536	-91.124
-85.592	-91.135
-85.648	-91.146
-85.704	-91.157
-85.761	-91.368
-85.817	-91.179
-85.873	-91.19
-86.329	-91.401
-85.986	-91.212
-86.442	-91.223
-86.498	-91.234
-86.555	-91.445
-86.611	-91.456
-86.267	-91.267
-86.323	-91.478
-86.38	-91.489
-85.336	-91.5
-84.492	-91.911
-84.448	-91.922
-84.305	-92.333
-84.361	-92.344
-83.417	-92.355
-83.473	-92.666
-83.53	-92.677
-83.586	-92.888
-83.642	-92.999
-81.099	-92.91
-79.055	-92.521
-78.611	-92.532
-78.667	-92.943
-77.524	-93.554
-77.58	-94.165
-77.636	-94.176
-77.692	-94.187
-77.749	-94.398
-77.805	-94.909
-76.761	-95.42
-76.817	-95.431
-76.874	-94.942
-76.93	-94.553
-76.986	-94.764
-75.842	-94.775
-75.599	-94.786
-74.355	-94.797
-74.411	-94.807
-74.468	-94.818
-75.024	-94.829
-75.08	-94.84
-75.136	-94.851
-75.193	-94.662
-75.249	-94.073
-75.005	-94.084
-75.061	-94.395
-75.118	-94.406
-75.174	-93.917
-75.23	-93.528
-75.286	-93.139
-75.343	-92.85
-75.399	-93.161
-75.255	-92.872
-75.512	-92.883
-75.568	-92.694
-75.624	-92.705
-75.68	-92.616
-75.537	-92.627
-75.793	-92.638
-75.649	-92.849
-76.605	-92.86
-76.662	-93.071
-75.418	-93.582
-75.474	-93.793
-75.13	-93.104
-75.187	-93.115
-75.243	-93.826
-74.799	-94.137
-74.855	-94.448
-74.012	-94.459
-74.068	-94.67
-73.324	-94.481
-73.081	-94.692
-73.137	-94.503
-73.193	-94.614
-73.249	-94.625
-73.306	-94.636
-72.862	-94.647
-72.918	-94.758
-72.974	-94.769
-73.031	-94.98
-73.087	-94.991
-72.943	-94.802
-72.299	-94.813
-72.356	-95.024
-71.712	-94.835
-71.768	-94.746
-70.624	-94.757
-70.681	-94.768
-70.737	-94.879
-70.793	-94.79
-70.85	-94.801
-70.906	-94.812
-71.762	-95.023
-73.518	-95.034
-72.575	-94.645
-73.631	-94.856
-73.687	-95.667
-73.743	-95.678
-74.3	-96.489
-73.856	-96.5
-73.912	-96.511
-73.968	-96.722
-74.525	-97.133
-74.581	-97.044
-74.637	-97.155
-75.194	-97.166
-75.25	-97.677
-75.306	-97.688
-75.362	-98.299
-74.519	-98.31
-74.575	-98.321
-75.531	-97.832
-75.587	-97.843
-75.844	-98.454
-75.9	-98.465
-75.956	-98.476
-76.012	-98.487
-76.069	-97.898
-75.725	-97.309
-75.781	-97.02
-75.837	-97.031
-75.894	-97.342
-74.75	-97.053
-75.006	-96.664
-75.063	-96.675
-74.919	-96.486
-74.975	-96.297
-74.331	-96.308
-73.388	-96.319
-73.044	-96.33
-73	-96.341
-72.056	-96.552
-71.513	-96.363
-71.569	-96.374
-70.825	-96.385
-70.881	-96.596
-71.538	-96.607
-70.494	-97.218
-70.55	-97.629
-70.607	-97.64
-70.663	-97.651
-70.719	-97.662
-70.475	-97.673
-70.532	-97.684
-70.788	-97.695
-72.044	-97.706
-73.4	-97.717
-73.457	-97.228
-74.113	-97.239
-74.169	-97.75
-74.125	-97.861
-75.082	-97.272
-75.138	-97.283
-75.194	-96.994
-75.25	-97.005
-75.307	-97.016
-75.363	-97.027
-75.419	-96.738
-75.476	-96.449
-76.332	-96.46
-75.588	-96.471
-76.044	-96.482
-76.101	-96.793
-76.057	-97.104
-76.913	-97.415
-76.169	-97.526
-76.226	-97.837
-76.782	-98.248
-76.838	-98.259
-77.194	-98.27
-77.251	-97.881
-77.307	-98.792
-78.063	-99.803
-78.119	-101.01
-79.376	-102.12
-79.432	-102.14
-80.788	-101.55
-82.145	-101.56
-82.201	-101.57
-82.257	-101.58
-82.313	-101.59
-82.37	-100.7
-83.126	-100.71
-83.182	-100.02
-83.238	-100.03
-83.295	-100.05
-83.151	-100.06
-83.207	-99.767
-82.563	-99.778
-81.82	-99.789
-81.876	-99.8
-81.332	-99.811
-80.689	-99.822
-79.745	-99.833
-79.101	-99.844
-79.157	-99.855
-79.214	-99.866
-79.27	-99.877
-78.926	-99.888
-79.082	-99.899
-79.139	-99.41
-79.195	-99.421
-78.951	-99.432
-78.907	-98.843
-78.964	-98.754
-79.02	-98.765
-79.076	-98.576
-79.132	-98.387
-79.189	-97.698
-79.245	-96.609
-79.401	-96.62
-79.458	-96.631
-79.514	-96.442
-79.57	-95.953
-79.726	-95.664
-81.683	-95.675
-81.739	-95.586
-81.795	-95.297
-83.651	-95.608
-83.708	-95.619
-83.764	-95.53
-82.02	-95.541
-83.476	-95.352
-83.533	-94.963
-83.489	-94.974
-83.545	-95.385
-83.602	-95.396
-83.958	-95.407
-84.014	-95.718
-83.97	-96.129
-84.027	-96.14
-83.883	-95.751
-83.139	-95.762
-83.195	-96.173
-82.152	-96.384
-81.108	-96.495
-80.164	-96.506
-80.22	-96.817
-79.377	-96.828
-78.833	-96.839
-78.889	-96.85
-78.945	-97.061
-79.002	-97.072
-79.058	-97.083
-79.114	-97.094
-79.171	-97.105
-79.227	-97.116
-79.283	-97.127
-78.839	-97.438
-77.896	-97.449
-77.952	-97.16
-78.008	-97.171
-78.064	-97.482
-79.121	-97.493
-78.177	-97.204
-79.233	-97.215
-79.289	-97.226
-79.346	-96.837
-80.602	-96.848
-80.658	-96.859
-80.715	-97.27
-80.771	-96.981
-80.827	-96.792
-80.883	-96.503
-80.84	-96.314
-80.896	-96.725
-81.352	-97.536
-81.408	-97.547
-82.465	-97.558
-82.521	-96.769
-82.577	-97.78
-83.833	-97.891
-82.89	-97.902
-83.946	-97.913
-84.002	-97.924
-84.058	-97.935
-84.115	-98.346
-84.171	-98.857
-84.527	-98.868
-84.584	-98.879
-84.64	-98.89
-84.696	-99.501
-83.752	-99.512
-84.809	-99.523
-84.865	-99.534
-84.921	-99.745
-83.977	-99.156
-82.934	-99.167
-82.99	-99.578
-83.046	-99.789
-83.102	-99.7
-82.759	-100.11
-82.115	-99.822
-81.871	-99.833
-81.927	-100.14
-81.784	-100.15
-81.74	-100.27
-81.796	-100.28
-81.853	-100.29
-81.909	-101
-81.965	-101.01
-82.021	-101.02
-81.578	-101.03
-81.634	-102.64
-82.29	-103.55
-82.346	-103.76
-82.603	-104.08
-82.459	-104.29
-82.515	-104.5
-82.771	-104.51
-82.628	-104.52
-82.684	-104.53
-82.74	-104.54
-82.597	-104.35
-82.653	-104.36
-82.209	-104.17
-82.765	-104.19
-82.822	-104.2
-82.878	-104.21
-82.934	-104.02
-82.19	-104.03
-83.047	-104.44
-83.103	-104.45
-83.159	-104.06
-83.115	-103.07
-82.072	-102.68
-82.128	-102.7
-82.184	-102.71
-82.24	-102.72
-82.297	-102.73
-82.353	-102.74
-82.409	-102.65
-82.466	-102.66
-82.922	-102.67
-83.078	-102.68
-83.134	-102.69
-83.191	-101.91
-83.247	-101.92
-82.603	-101.93
-83.359	-102.74
-83.416	-102.75
-83.472	-102.76
-83.528	-102.27
-83.084	-101.98
-83.141	-101.99
-83.197	-101.4
-83.253	-101.22
-83.31	-100.93
-83.166	-100.64
-83.222	-100.65
-83.078	-100.66
-83.135	-100.67
-83.391	-100.98
-83.347	-100.99
-83.403	-101.1
-83.46	-101.11
-83.116	-101.53
-83.172	-101.14
-83.228	-100.75
-83.285	-100.46
-83.341	-100.17
-83.397	-100.18
-83.453	-100.19
-83.51	-99.802
-83.566	-99.813
-84.222	-100.22
-84.279	-100.24
-84.335	-101.15
-83.691	-102.36
-83.747	-102.37
-84.904	-102.58
-84.96	-103.89
-85.016	-104.7
-85.372	-104.71
-85.429	-103.62
-86.385	-104.43
-87.041	-104.45
-87.497	-104.46
-87.554	-104.47
-87.61	-104.48
-88.166	-104.49
-88.722	-103.7
-89.679	-102.71
-89.735	-102.82
-90.391	-102.83
-90.448	-102.84
-90.504	-102.55
-90.56	-102.27
-90.616	-101.98
-90.673	-101.99
-90.729	-101.9
-90.385	-101.71
-90.441	-101.72
-90.498	-101.73
-90.554	-101.74
-90.61	-101.75
-90.266	-101.46
-90.323	-101.48
-90.379	-101.49
-90.235	-100.6
-90.192	-99.809
-89.748	-100.62
-89.804	-100.63
-90.46	-100.14
-89.917	-99.953
-88.773	-99.964
-88.829	-99.975
-88.885	-100.19
-88.942	-100.3
-88.198	-100.31
-88.254	-100.22
-88.31	-100.23
-88.367	-100.24
-89.223	-100.35
-88.479	-100.26
-88.535	-100.27
-89.392	-100.38
-89.448	-100.5
-90.704	-100.51
-91.261	-100.52
-91.417	-100.63
-91.473	-100.64
-91.529	-100.65
-91.586	-101.46
-91.642	-101.47
-92.598	-101.98
-92.654	-101.99
-91.811	-102.01
-91.867	-102.32
-91.923	-102.33
-91.979	-102.94
-93.036	-102.95
-93.092	-102.36
-93.148	-102.17
-93.205	-102.18
-92.461	-101.59
-92.417	-101.6
-92.373	-101.32
-92.43	-101.13
-92.086	-101.14
-92.142	-100.85
-92.198	-100.76
-91.655	-100.57
-91.711	-100.18
-91.767	-100.09
-91.823	-99.904
-91.88	-99.915
-91.636	-98.826
-92.592	-98.836
-92.648	-98.847
-92.705	-97.958
-92.761	-97.769
-91.917	-97.48
-91.974	-97.791
-92.03	-98.002
-92.086	-98.013
-93.142	-98.124
-93.199	-98.135
-92.455	-98.146
-92.511	-98.457
-92.167	-98.168
-91.924	-98.079
-91.98	-98.09
-92.036	-98.201
-92.392	-98.112
-92.149	-97.923
-92.505	-98.134
-92.561	-98.145
-92.618	-98.156
-92.674	-98.167
-92.13	-98.178
-92.186	-98.589
-92.243	-98.6
-92.299	-98.211
-92.355	-98.222
-90.911	-98.033
-90.968	-97.944
-92.524	-97.155
-92.58	-97.166
-93.036	-96.177
-93.093	-96.188
-93.549	-97.199
-93.605	-98.01
-93.661	-98.021
-93.718	-98.032
-93.774	-98.043
-94.13	-98.054
-94.187	-98.065
-92.143	-98.076
-94.299	-98.087
-94.355	-98.298
-94.412	-98.109
-94.468	-98.32
-92.424	-98.631
-94.58	-99.042
-94.637	-99.553
-94.693	-99.564
-94.549	-100.08
-92.505	-100.09
-92.562	-100.5
-92.618	-100.51
-92.674	-100.52
-94.13	-100.53
-92.687	-100.54
-92.743	-100.15
-92.799	-100.16
-92.856	-100.17
-94.012	-100.19
-94.068	-99.396
-94.124	-99.107
-94.381	-98.618
-94.437	-98.629
-94.693	-98.44
-94.749	-97.851
-94.806	-97.862
-95.862	-97.873
-95.918	-97.884
-97.274	-97.895
-97.331	-97.906
-97.387	-97.917
-97.843	-97.628
-97.5	-97.639
-97.556	-97.95
-97.612	-97.961
-97.668	-97.972
-97.725	-98.783
-96.981	-98.794
-97.837	-98.005
-97.893	-98.616
-97.75	-97.827
-97.806	-98.338
-97.262	-98.349
-96.318	-98.66
-96.375	-98.671
-96.431	-98.382
-96.287	-98.393
-95.843	-97.904
-95.6	-97.915
-95.656	-98.426
-94.412	-98.437
-93.169	-98.548
-93.225	-98.459
-93.281	-98.57
-93.337	-98.981
-93.394	-98.592
-93.45	-98.503
-93.506	-97.914
-93.562	-97.925
-93.619	-97.936
-93.675	-97.947
-93.431	-97.958
-93.487	-97.969
-93.544	-97.98
-93.6	-98.591
-92.856	-98.902
-92.913	-98.913
-92.969	-99.224
-93.025	-99.235
-93.081	-99.746
-92.038	-99.257
-92.594	-99.268
-92.65	-99.279
-92.706	-99.19
-93.963	-99.201
-92.819	-99.212
-92.875	-99.323
-92.931	-99.534
-91.788	-99.545
-91.844	-99.556
-91.5	-99.567
-91.556	-99.578
-91.613	-99.589
-91.669	-99.4
-91.725	-99.411
-90.882	-99.122
-90.938	-99.133
-90.994	-99.144
-91.05	-99.155
-92.807	-98.866
-92.863	-98.877
-92.919	-98.888
-92.975	-99.199
-93.032	-99.21
-93.088	-99.221
-93.144	-99.232
-93.2	-99.242
-93.257	-99.253
-92.613	-99.464
-94.369	-99.475
-94.425	-99.486
-94.482	-99.597
-94.538	-99.608
-93.994	-99.619
-94.451	-99.53
-94.507	-99.541
-94.563	-99.552
-94.619	-99.463
-94.076	-99.474
-94.132	-99.585
-94.188	-99.696
-94.244	-99.707
-94.301	-99.918
-94.357	-99.629
-94.413	-99.64
-94.469	-99.651
-94.526	-99.662
-94.582	-99.673
-94.638	-99.684
-94.695	-99.695
-94.751	-99.806
-94.807	-99.717
-94.863	-100.33
-94.92	-100.54
-94.976	-100.55
-95.032	-100.56
-94.588	-100.77
-94.745	-101.08
-94.801	-100.79
-94.857	-100.81
-95.613	-100.62
-94.97	-100.63
-93.726	-100.44
-93.782	-100.45
-93.838	-100.46
-93.895	-100.47
-92.951	-100.48
-93.007	-100.49
-93.664	-100.5
-93.72	-100.52
-93.776	-100.53
-93.232	-100.54
-93.289	-100.55
-93.945	-100.56
-94.001	-100.37
-94.757	-100.28
-94.814	-100.09
-94.87	-100.1
-94.926	-100.31
-94.482	-100.33
-93.839	-100.34
-93.895	-100.15
-94.651	-100.16
-94.708	-100.17
-94.364	-100.18
-94.82	-100.09
-94.876	-100.2
-94.933	-100.41
-94.789	-100.42
-94.645	-100.54
-94.701	-100.35
-94.958	-100.36
-95.014	-100.37
-95.07	-100.38
-94.926	-100.29
-94.983	-100.3
-95.039	-100.31
-95.095	-100.02
-95.251	-99.834
-95.308	-99.745
-96.364	-99.556
-96.42	-99.567
-96.477	-99.478
-97.733	-99.489
-97.789	-99.5
-98.145	-97.811
-98.202	-96.122
-96.958	-95.833
-97.014	-95.844
-97.07	-95.555
-98.427	-95.866
-97.783	-95.877
-96.139	-95.588
-95.795	-95.399
-95.752	-95.01
-94.808	-94.721
-94.864	-94.732
-94.021	-94.543
-94.077	-94.554
-94.033	-94.365
-94.089	-94.376
-94.146	-94.587
-94.102	-94.598
-94.158	-94.609
-94.114	-94.72
-94.171	-95.331
-94.227	-96.042
-93.783	-96.553
-93.839	-96.564
-94.396	-97.375
-94.452	-97.786
-94.708	-97.797
-94.764	-98.708
-94.821	-98.719
-94.877	-99.03
-94.933	-99.141
-95.19	-99.352
-95.246	-99.563
-95.302	-100.07
-95.358	-100.98
-95.415	-101
-95.671	-101.91
-95.727	-102.72
-95.783	-102.13
-96.04	-102.74
-96.496	-102.75
-96.652	-102.96
-96.708	-102.97
-97.565	-102.98
-98.321	-102.99
-99.677	-103.01
-100.03	-103.32
-100.09	-103.33
-101.95	-103.34
-102	-103.35
-102.06	-103.06
-102.11	-103.07
-102.17	-103.08
-102.23	-102.59
-103.08	-102.5
-103.14	-102.32
-102.9	-102.13
-102.95	-101.94
-102.51	-101.85
-101.96	-101.56
-101.02	-101.37
-101.08	-101.38
-101.13	-101.39
-101.19	-101.4
-101.05	-101.41
-100.3	-100.53
-100.36	-100.54
-101.22	-101.45
-100.47	-100.76
-101.33	-100.77
-101.38	-100.78
-102.24	-100.79
-103.3	-100.8
-103.35	-100.11
-103.41	-100.12
-104.37	-100.14
-104.92	-100.75
-105.38	-100.76
-105.43	-100.77
-105.99	-100.88
-106.05	-100.89
-106.1	-100.4
-106.16	-100.41
-106.22	-100.42
-107.37	-100.23
-107.43	-100.45
-106.38	-100.46
-106.44	-100.47
-106.5	-100.48
-107.65	-100.49
-107.71	-100.5
-107.07	-100.21
-107.12	-100.12
-106.48	-100.13
-106.53	-100.14
-105.69	-100.16
-105.25	-99.966
-105.3	-99.477
-105.36	-98.788
-105.42	-98.799
-105.57	-98.51
-104.73	-98.521
-104.78	-98.532
-104.84	-98.243
-104.9	-98.254
-105.85	-97.765
-105.91	-97.776
-106.97	-96.987
-107.02	-96.998
-107.08	-96.609
-108.43	-96.62
-107.59	-95.631
-107.65	-94.742
