# Supplementary material for: Electrooculography-based continuous eye-writing recognition system for efficient assistive communication systems
Source: PLoS One. 2018 Feb 9;13(2):e0192684. doi: 10.1371/journal.pone.0192684 (PMC5806888; doi:10.1371/journal.pone.0192684)
Supplement: S1 Database — All the original isolated EOG data used in the experiments are contained in this database. (ZIP) [file pone.0192684.s001.zip › isolated/001/isolated_strokes/EOG_001_03_005.csv]

2.7201	5.309
2.6935	5.2553
2.9668	5.0016
2.6402	4.7479
2.6136	4.6942
2.5869	4.4404
2.2603	4.3867
2.5336	4.333
2.207	4.1793
2.1804	3.7256
2.1537	3.2718
1.5271	3.2181
1.0004	3.5644
-0.026213	3.5107
-0.15285	3.057
-0.4795	2.7033
-2.1061	2.6495
-1.2328	2.5958
-2.1594	3.0421
-2.1861	2.9884
-1.6127	2.4347
-1.7393	2.381
-1.766	2.3272
-2.2926	2.7735
-2.3193	2.7198
-2.3459	2.9661
-1.6726	2.6124
-1.8992	2.5586
-1.9258	2.5049
-2.0525	2.7512
-1.9791	2.7975
-1.8058	3.2438
-1.6324	3.1901
-1.3591	3.5363
-1.3857	3.4826
-1.1123	3.4289
-1.139	3.3752
-0.86562	3.6215
-0.89226	3.5678
-1.4189	3.214
-0.94555	3.1603
-0.97219	3.1066
-0.99883	3.3529
-1.0255	3.2992
-1.0521	2.8455
-0.17876	2.6917
-1.6054	2.638
0.36796	2.5843
0.34132	2.6306
1.3147	2.4769
2.388	2.4231
1.2614	2.0694
1.2347	1.9157
2.3081	1.762
3.3815	1.5083
3.3548	1.4546
3.3282	0.90084
3.3015	0.44713
3.2749	0.093409
3.2483	-0.66031
3.0216	-0.014026
2.995	-0.76774
2.0683	-1.2215
2.0417	-1.4752
1.115	-1.5289
1.0884	-1.5826
1.0618	-1.6363
1.0351	-1.69
2.5085	-1.7438
2.6818	-2.1975
1.7552	-2.2512
1.7285	-2.3049
1.7019	-2.6586
1.6753	-2.7124
1.1486	-2.7661
1.122	-2.8198
1.0953	-2.7735
0.4687	-2.9272
0.44205	-2.9809
0.015413	-2.9347
-0.011229	-2.9884
-0.037871	-2.4421
-0.064513	-1.8958
1.1088	-1.5495
1.0822	-1.3032
-0.14444	-1.157
0.72892	-0.91068
-0.19772	-0.5644
-0.22437	-0.61811
-1.351	-0.67183
-1.3776	-0.62555
-0.10429	-0.77927
-0.13093	-0.83298
-0.15758	-0.5867
1.2158	-0.64042
1.7891	-0.99414
2.8625	-0.74785
2.8359	-0.80157
2.8092	-0.45529
2.7826	-0.90901
1.6559	-1.5627
1.6293	-2.0164
1.6026	-2.1702
-0.124	-2.2239
-0.15064	-2.5776
-0.17728	-2.6313
0.89608	-2.985
0.86944	-3.3387
0.84279	-3.9925
2.5162	-4.4462
1.4895	-4.7999
1.4629	-4.5536
-0.26377	-4.6073
-1.3904	-4.661
-1.9171	-4.7148
-2.0437	-4.7685
-2.0703	-4.8222
-2.097	-4.9759
-2.7236	-5.3296
-2.1503	-5.4834
-2.7769	-5.5371
-2.1036	-5.4908
-2.1302	-5.5445
-2.1568	-5.5982
-1.9835	-5.5519
-2.0101	-5.7057
-2.0368	-5.6594
-2.0634	-5.6131
-2.89	-5.6668
-3.0167	-5.6205
-3.5433	-5.3742
-3.57	-5.428
-3.5966	-5.2817
-4.2233	-5.6354
-3.6499	-5.3891
-4.1765	-5.4428
-4.2032	-5.4966
-4.2298	-5.1503
-4.2565	-4.204
-4.2831	-3.9577
-4.3098	-3.7114
-4.3364	-4.0651
-4.363	-3.6189
-5.2897	-3.6726
-5.3163	-3.7263
-6.243	-3.78
-6.2696	-3.7337
-5.3962	-3.7874
-4.4229	-3.8412
-3.4495	-3.8949
-3.3762	-3.9486
-3.4028	-4.0023
-0.42946	-4.256
0.3439	-4.1097
0.31726	-4.1635
0.29062	-4.4172
0.26398	-4.4709
0.43733	-4.3246
0.41069	-4.3783
0.38405	-3.6321
0.35741	-3.6858
0.33077	-2.7395
1.6041	-2.4932
1.8775	-1.9469
1.8508	-0.90064
1.8242	-0.35436
1.1976	-0.20807
1.1709	-0.061791
1.1443	0.18449
0.61763	0.73077
0.59099	0.67706
0.064345	1.3233
0.5377	1.5696
0.51106	1.5159
-0.41558	1.3622
0.45778	1.7085
-0.068865	2.0548
-0.095507	2.001
-0.12215	2.0473
-0.14879	1.8936
-0.17543	1.8399
-1.5021	1.7862
-1.5287	1.7324
-2.4554	1.7787
-2.482	2.025
-2.5086	1.9713
-3.4353	1.6176
-3.4619	1.5639
-3.4886	1.4101
-3.5152	1.3564
-1.2419	1.4027
0.8315	1.249
0.80486	1.0953
0.77822	1.0416
0.75158	0.98784
1.4249	0.63412
1.5983	0.5804
1.5717	0.52669
2.845	-0.027031
3.9184	-0.68075
4.7917	-1.1345
4.7651	-1.1882
4.7384	-1.2419
4.7118	-1.4956
4.9852	-1.5493
4.9585	-1.4031
4.9319	-1.4568
4.3052	-1.5105
4.2786	-1.7642
3.4519	-1.8179
3.4253	-1.8716
3.3987	-2.3254
3.372	-2.5791
3.3454	-2.2328
3.3187	-2.0865
3.2921	-1.8402
3.2655	-1.8939
1.3388	-1.1477
1.3122	0.19862
0.38553	0.7449
0.35889	0.89119
0.33224	0.93747
0.0056012	0.88375
0.27896	2.03
-0.047683	3.1763
-0.074325	4.0226
-0.10097	5.1689
-0.72761	4.7152
-0.15425	4.6614
0.11911	5.0077
0.092465	4.954
0.065823	5.2003
0.039181	5.5466
0.61254	5.9929
0.5859	5.9391
0.55925	6.2854
0.53261	6.2317
0.20597	6.278
0.17933	6.8243
0.15269	7.2706
0.12604	6.8168
-0.00059755	6.7631
-0.02724	6.0094
-1.2539	5.9557
-1.2805	5.902
-2.1072	5.3482
-2.0338	4.7945
-2.0604	5.2408
-2.0871	5.6871
-2.5137	5.6334
-2.9404	5.0797
-2.567	5.3259
-4.2937	5.2722
-4.3203	5.2185
-4.3469	5.1648
-4.3736	5.1111
-4.4002	5.1574
-4.4269	5.0036
-4.4535	4.9499
-4.6802	4.0962
-6.4068	4.0425
-6.4334	4.7888
-6.7601	4.7351
-6.7867	4.5813
-6.2134	4.6276
-6.24	4.6739
-6.2666	5.0202
-5.2933	4.9665
-5.3199	4.9127
-3.3466	5.459
-3.3732	5.6053
-3.3999	5.5516
-3.4265	5.4979
-5.4531	5.4442
-5.4798	5.3904
-6.2064	5.4367
-6.2331	5.683
-6.2597	5.6293
-6.6864	5.5756
-6.313	5.8219
-6.3396	5.7681
-6.3663	5.7144
-6.3929	5.6607
-6.4196	5.607
-6.1462	5.5533
-6.1728	5.4996
-6.1995	5.2458
-6.9261	5.1921
-7.1528	5.1384
-7.1794	5.0847
-7.4061	5.031
-7.4327	4.7772
-7.0593	4.7235
-7.286	4.5698
-7.0126	4.5161
-7.0393	4.2624
-7.7659	4.2087
-7.0926	4.1549
-7.1192	3.8012
-7.1458	3.7475
-7.1725	3.1938
-7.8991	3.1401
-7.2258	3.4864
-7.9524	3.0326
-7.979	2.9789
-8.0057	2.9252
-8.0323	2.8715
-7.359	3.2178
-7.0856	3.1641
-7.1123	3.3103
-7.1389	3.0566
-7.8655	3.2029
-7.8922	3.3492
-7.9188	3.2955
-7.9455	3.2417
-7.9721	3.288
-8.1988	3.1343
-8.8254	3.0806
-8.852	3.0269
-8.8787	2.9732
-8.9053	2.9194
-8.932	2.9657
-8.9586	3.112
-8.9852	3.0583
-9.0119	3.0046
-9.0385	2.9509
-9.3652	2.8971
-9.3918	2.8434
-9.6185	2.7897
-9.6451	2.736
-9.4717	2.6823
-9.4984	2.6286
-9.525	2.5748
-9.5517	2.5211
-9.5783	2.4674
-9.5049	2.4137
-9.4316	2.36
-8.3582	2.7062
-7.4849	3.0525
-7.5115	2.9988
-6.9382	3.0451
-6.9648	3.1914
-6.9914	3.1377
-7.0181	3.0839
-6.4447	2.8302
-5.3714	2.9765
-4.198	2.9228
-4.2247	3.0691
-4.2513	3.2154
-4.2779	4.3616
-4.3046	5.5079
-4.3312	5.7542
-5.5579	5.7005
-5.5845	5.8468
-6.9111	8.1931
-7.5378	11.639
-7.9644	12.786
-8.1911	20.432
-8.9177	36.778
-10.044	49.024
-15.271	59.271
-20.498	75.917
-21.124	90.163
-21.951	101.71
-26.578	118.16
-31.504	131.1
-32.931	140.55
-34.457	149.79
-39.984	157.24
-46.511	165.69
-51.637	174.83
-54.864	180.78
-58.191	183.83
-61.217	189.67
-61.544	195.12
-64.171	197.06
-67.197	200.41
-68.824	204.96
-72.351	207
-75.277	207.25
-76.504	207.6
-77.73	207.54
-78.357	207.49
-79.384	207.94
-81.51	207.88
-81.737	207.83
-81.764	207.77
-82.89	207.22
-82.917	207.67
-83.244	208.01
-83.27	207.96
-83.297	208.71
-83.324	207.85
-83.35	208.6
-83.077	208.24
-83.003	207.79
-82.63	207.74
-82.557	207.68
-82.583	207.63
-81.71	207.58
-80.937	207.52
-80.563	208.27
-80.29	208.71
-79.617	208.86
-79.643	208.81
-78.97	208.75
-78.997	208.9
-79.023	209.05
-79.05	208.99
-78.676	208.94
-78.703	208.88
-78.43	209.33
-77.056	210.38
-77.083	209.22
-75.31	209.17
-74.836	209.12
-74.863	209.06
-73.69	208.51
-73.416	208.46
-73.243	208.2
-71.77	207.95
-68.796	206.89
-62.523	205.64
-51.249	193.49
-39.776	152.33
-15.803	115.68
12.771	89.525
39.244	54.172
70.817	24.218
99.591	3.5642
136.76	-17.589
159.84	-33.843
159.81	-48.697
159.78	-61.951
159.76	-67.404
159.73	-75.258
159.7	-86.912
159.68	-97.265
159.65	-99.819
159.62	-104.97
159.6	-111.33
158.57	-116.68
153.44	-125.83
148.02	-135.29
141.89	-140.54
132.86	-142.3
128.24	-142.65
126.31	-144
123.48	-145.66
121.66	-145.71
121.03	-146.16
120.2	-147.22
119.18	-147.27
118.65	-148.32
117.92	-148.38
112.8	-148.43
107.57	-148.49
106.04	-148.54
103.62	-148.49
101.99	-148.05
101.96	-147.2
100.64	-148.05
100.61	-148.11
98.985	-148.16
98.658	-148.22
98.432	-147.47
98.005	-145.72
97.978	-144.18
97.552	-143.73
97.225	-143.78
96.898	-143.64
95.972	-143.69
94.945	-143.35
94.518	-142.7
93.792	-142.15
93.765	-141.91
93.239	-141.56
92.112	-141.31
90.585	-141.07
89.859	-141.12
88.432	-141.18
86.905	-140.83
86.879	-140.88
86.552	-140.94
86.425	-140.99
86.399	-141.04
85.272	-141.1
83.245	-141.15
83.219	-141.21
83.192	-141.66
82.566	-141.81
83.339	-142.07
83.312	-142.42
83.386	-142.47
82.759	-142.53
82.732	-142.58
83.306	-142.63
83.279	-142.89
84.752	-143.24
84.726	-143.3
85.799	-143.35
85.772	-143.4
85.746	-143.86
86.019	-143.91
85.993	-143.96
85.966	-143.92
86.139	-143.67
87.313	-143.43
88.986	-143.48
88.959	-143.23
89.433	-143.09
89.406	-142.94
89.379	-142.89
89.653	-142.65
89.626	-142.7
89.299	-142.86
89.273	-143.21
89.246	-142.96
89.42	-143.02
89.393	-143.07
88.966	-143.12
88.94	-143.48
88.113	-143.53
88.086	-143.29
88.06	-143.34
87.333	-143.39
88.006	-143.45
87.28	-143.2
87.253	-143.25
87.226	-143.31
87.2	-143.26
87.173	-143.31
86.847	-143.37
86.82	-143.42
86.793	-143.38
87.067	-142.33
87.74	-140.98
88.813	-141.04
88.787	-140.29
90.46	-139.54
92.533	-139.6
93.807	-138.75
93.78	-137.81
93.754	-136.76
94.927	-136.81
95.4	-136.87
95.474	-136.62
95.447	-136.67
95.42	-136.73
95.594	-136.78
95.467	-137.34
95.24	-137.89
95.214	-138.54
94.787	-139.3
94.76	-139.35
94.134	-139.4
94.107	-139.56
94.081	-139.61
94.654	-139.67
95.227	-140.82
94.601	-139.77
94.574	-139.83
94.547	-140.98
93.821	-141.03
93.494	-140.89
93.467	-141.44
93.441	-142.2
93.414	-141.55
92.787	-142.3
92.761	-142.16
92.734	-142.21
92.708	-142.46
92.681	-142.82
94.354	-142.87
96.228	-142.92
96.201	-142.98
95.474	-143.23
96.148	-143.49
96.121	-143.54
96.094	-143.39
96.068	-143.65
96.041	-143.7
96.714	-143.85
97.088	-144.11
98.261	-144.16
98.235	-144.42
98.208	-144.47
98.881	-144.52
98.855	-144.58
98.828	-144.63
98.801	-144.68
97.875	-143.94
98.748	-143.99
98.721	-143.25
98.695	-142.6
98.668	-141.95
98.641	-141.61
98.615	-141.26
98.588	-141.11
97.862	-140.57
97.835	-140.32
97.008	-140.38
96.982	-140.43
95.855	-139.88
95.828	-139.84
95.802	-139.79
93.975	-139.94
92.448	-140
91.922	-140.15
90.795	-140.8
90.768	-140.86
91.842	-140.91
91.815	-140.37
92.289	-141.02
92.262	-141.47
92.735	-141.53
92.509	-141.68
92.482	-141.83
92.455	-141.99
92.429	-142.04
92.702	-142.2
92.375	-142.25
92.349	-142.3
92.322	-142.86
92.296	-142.91
92.569	-142.96
92.542	-142.52
92.716	-143.07
92.689	-143.13
92.662	-143.78
93.136	-143.83
93.109	-143.89
92.482	-144.64
92.056	-145.09
91.729	-145.15
91.702	-144.8
91.076	-144.16
91.049	-143.71
91.023	-143.76
90.896	-143.82
90.869	-143.47
91.143	-143.92
91.116	-143.58
91.189	-143.43
91.063	-143.69
91.036	-144.04
91.009	-144.39
89.883	-144.15
90.956	-144.2
90.929	-144.25
90.903	-144.31
90.876	-144.66
90.95	-144.51
91.123	-144.57
91.096	-144.62
90.77	-144.98
90.743	-145.53
90.716	-145.98
90.99	-145.64
90.963	-146.09
90.936	-146.24
89.61	-146.3
88.183	-146.35
88.156	-146.41
88.13	-146.96
87.903	-147.01
87.877	-147.17
88.15	-147.22
88.123	-147.27
87.097	-146.93
87.07	-146.98
87.943	-147.44
87.917	-147.49
87.89	-146.94
87.863	-146.6
87.837	-146.45
87.81	-146.3
87.083	-146.26
86.357	-146.31
86.33	-145.87
86.104	-145.22
86.277	-145.27
86.25	-146.03
86.224	-146.08
86.897	-146.13
86.87	-145.49
87.644	-144.94
87.617	-144.99
87.59	-144.85
88.264	-144.9
88.237	-144.96
88.21	-144.41
87.684	-145.06
87.657	-145.12
88.131	-145.77
88.404	-146.52
88.777	-146.58
88.751	-147.23
89.324	-147.39
90.097	-148.14
90.071	-148.19
90.944	-147.55
90.917	-147.6
90.491	-147.65
90.464	-147.41
89.137	-147.76
89.011	-148.52
88.684	-148.57
88.058	-149.32
88.031	-149.18
88.004	-149.23
87.978	-149.58
87.951	-150.24
87.624	-150.29
87.598	-149.75
86.871	-149.5
86.844	-149.55
87.618	-149.21
87.591	-149.26
87.565	-148.91
87.538	-149.37
87.511	-149.42
87.785	-149.47
87.958	-149.93
87.931	-149.98
87.905	-149.64
87.878	-149.29
88.451	-149.34
88.425	-149.4
88.398	-149.45
88.371	-149.5
87.745	-149.56
87.718	-149.61
87.692	-149.67
87.665	-149.62
88.238	-150.37
88.012	-150.43
87.985	-150.48
87.958	-150.53
87.932	-150.59
87.905	-150.64
87.178	-151.2
87.452	-150.75
86.625	-149.5
87.298	-149.56
88.172	-149.51
88.145	-150.96
88.119	-149.62
88.092	-148.77
88.065	-148.53
88.239	-148.58
88.212	-148.63
88.285	-148.19
88.259	-147.44
88.232	-146.79
88.305	-146.85
88.279	-147.6
89.152	-147.66
89.125	-148.21
88.599	-149.36
89.972	-149.42
89.946	-149.37
89.919	-148.22
89.892	-149.58
91.266	-149.63
92.039	-148.48
92.012	-148.54
91.986	-150.39
91.959	-150.45
90.632	-150.5
89.406	-148.85
89.379	-147.81
89.352	-147.86
89.326	-149.01
89.299	-149.07
89.273	-148.02
89.246	-148.08
89.219	-148.43
89.693	-148.48
90.066	-148.54
90.039	-148.59
90.013	-148.64
89.886	-149.3
89.959	-149.35
89.833	-149.91
89.806	-149.96
89.779	-150.01
89.753	-149.57
89.826	-150.12
89.8	-150.17
90.573	-150.33
91.646	-150.48
90.82	-150.54
91.593	-150.59
90.766	-150.94
91.74	-151
91.713	-151.05
91.686	-151.6
92.26	-151.96
92.233	-152.31
92.207	-152.36
92.18	-152.12
92.153	-152.17
92.327	-152.23
92.3	-152.28
91.073	-152.33
91.047	-152.39
89.52	-152.74
88.893	-152.79
88.167	-153.25
88.14	-153.3
88.113	-153.36
87.487	-153.41
87.46	-153.66
87.234	-153.52
86.807	-153.77
87.18	-153.82
86.754	-154.18
86.727	-154.23
86.7	-155.09
86.674	-155.14
87.047	-156.29
87.22	-156.45
87.194	-156.5
87.267	-156.45
88.04	-156.51
88.914	-156.66
88.887	-157.12
89.461	-157.67
90.934	-158.12
90.907	-158.98
90.881	-159.03
90.854	-159.08
89.227	-159.14
90.501	-160.29
91.574	-160.35
91.547	-160.4
91.521	-160.75
90.394	-161.61
90.667	-160.86
89.841	-161.51
89.814	-161.57
88.988	-161.62
88.961	-161.87
89.734	-161.93
89.708	-161.98
90.481	-161.84
90.454	-160.79
90.428	-159.84
90.401	-159.6
90.374	-159.25
90.348	-159.3
90.321	-159.36
91.094	-159.71
91.268	-159.77
90.441	-159.92
90.415	-160.67
91.488	-160.73
91.461	-160.78
91.435	-160.83
91.408	-160.69
91.381	-161.04
91.355	-161.3
90.728	-161.35
90.701	-161.8
90.675	-162.26
90.648	-162.51
90.621	-162.86
91.195	-162.92
91.168	-162.97
91.142	-163.33
91.115	-163.38
92.188	-163.93
91.062	-164.49
91.035	-164.54
91.008	-164.79
89.682	-164.85
89.655	-164.7
89.628	-165.05
90.202	-165.11
90.175	-165.16
90.148	-165.22
92.122	-165.27
92.795	-165.32
92.769	-165.38
92.742	-165.43
92.715	-164.88
93.689	-164.94
92.662	-164.29
92.635	-163.85
92.609	-163.4
91.582	-163.25
91.555	-162.71
91.529	-162.36
90.902	-162.91
91.576	-162.97
92.449	-163.02
92.422	-162.58
92.396	-162.63
92.369	-162.68
92.342	-162.64
91.916	-162.49
91.889	-162.54
91.362	-162.6
90.536	-162.35
91.309	-162.71
90.482	-162.86
90.456	-162.91
90.429	-163.07
90.003	-163.12
90.376	-163.17
90.149	-163.23
90.123	-163.28
90.096	-163.33
90.169	-162.59
90.143	-161.84
90.116	-161.9
90.089	-162.55
90.863	-162
91.136	-161.86
91.209	-161.91
91.583	-161.66
91.556	-160.92
91.93	-160.97
91.903	-161.03
91.876	-161.08
92.25	-161.13
92.923	-161.89
93.796	-161.14
93.77	-161.99
95.143	-162.05
95.116	-162.1
95.09	-162.76
95.063	-162.21
95.036	-162.86
95.01	-163.82
94.983	-163.87
95.257	-163.92
95.63	-164.28
94.803	-164.43
93.877	-164.59
93.25	-165.44
92.123	-166.09
90.297	-166.15
89.17	-166.7
88.643	-167.25
88.617	-167.61
88.39	-167.86
88.363	-167.92
88.537	-167.97
88.51	-168.12
88.984	-168.38
89.357	-168.43
89.33	-168.48
89.504	-168.84
89.477	-168.59
89.45	-168.64
89.424	-169
89.397	-169.15
89.57	-169.21
89.544	-169.76
89.917	-169.81
89.89	-170.37
90.464	-170.42
90.437	-170.47
90.411	-170.43
90.384	-170.48
90.357	-170.54
90.331	-170.59
91.204	-170.44
90.277	-170.5
90.251	-170.15
90.024	-169.7
89.997	-169.76
89.971	-169.71
89.944	-169.77
91.218	-169.72
89.891	-169.57
89.864	-169.33
91.138	-169.38
91.111	-169.13
91.084	-168.89
91.058	-168.94
91.031	-169
92.304	-169.05
92.278	-169.1
92.551	-169.16
92.524	-169.51
92.198	-169.36
92.171	-169.32
92.145	-169.17
92.118	-169.22
92.091	-169.28
92.065	-169.33
91.638	-169.19
91.111	-169.14
90.785	-169.29
90.758	-169.55
90.231	-169.9
90.205	-169.75
90.178	-170.21
90.151	-170.26
90.125	-170.32
89.798	-170.87
89.772	-170.42
90.045	-170.48
90.018	-171.03
90.492	-171.08
90.265	-171.14
90.238	-171.59
89.612	-171.95
89.585	-172
89.458	-172.05
89.432	-172.21
89.405	-172.26
89.378	-172.41
89.452	-172.37
89.725	-172.42
89.699	-172.58
89.672	-172.63
89.645	-172.68
89.619	-172.74
90.192	-172.79
90.165	-172.94
90.139	-173
89.512	-172.95
88.985	-172.91
88.959	-172.86
88.832	-172.91
88.805	-172.97
89.179	-173.02
88.752	-173.17
89.126	-173.13
89.099	-173.18
89.072	-173.43
89.346	-173.49
89.919	-173.94
89.892	-173.6
90.866	-173.65
90.639	-174
91.412	-174.06
91.386	-174.51
91.359	-174.56
91.332	-174.22
91.306	-174.27
91.279	-174.33
91.253	-174.38
90.926	-174.43
90.899	-174.89
90.873	-175.04
90.146	-174.99
90.119	-175.15
89.293	-175.2
89.266	-174.76
90.039	-174.01
90.013	-174.06
89.186	-173.72
89.159	-173.77
88.333	-173.82
88.306	-173.88
88.28	-173.93
87.353	-173.99
87.326	-174.04
88.2	-174.09
88.173	-174.15
88.146	-174.2
88.62	-174.65
88.393	-174.71
88.666	-174.76
88.64	-174.81
88.913	-174.87
88.887	-174.92
89.36	-174.98
90.333	-175.03
89.507	-175.08
89.48	-174.24
89.453	-174.39
89.427	-174.44
90.2	-174.1
90.573	-174.15
90.547	-174.21
90.52	-174.26
90.093	-174.31
90.467	-174.37
90.44	-174.22
90.414	-174.47
90.787	-174.53
91.16	-174.98
91.134	-174.64
92.307	-174.29
91.08	-174.54
92.254	-174.6
92.227	-174.65
92.2	-174.7
92.174	-174.96
91.247	-175.01
93.02	-174.87
92.994	-175.22
92.967	-175.17
92.941	-175.23
92.714	-175.88
94.387	-175.33
94.361	-175.39
94.334	-175.44
94.307	-176.1
94.281	-175.55
94.554	-175.6
94.227	-175.66
94.201	-176.41
92.474	-177.26
92.447	-177.42
92.421	-177.47
92.394	-178.12
92.368	-178.18
92.341	-178.23
91.714	-178.29
89.588	-178.34
89.561	-178.29
88.934	-178.55
89.108	-178.6
88.481	-178.45
88.454	-178.51
88.428	-178.56
88.401	-178.62
88.474	-178.67
88.348	-178.92
88.321	-178.98
88.295	-179.23
88.168	-179.28
88.241	-179.34
87.715	-179.79
87.688	-180.35
88.161	-180.8
88.135	-180.85
88.208	-181.61
88.181	-182.46
88.155	-182.51
88.128	-182.67
88.101	-182.72
88.275	-182.78
88.248	-183.33
88.222	-183.38
88.595	-182.94
88.568	-182.99
89.342	-183.04
90.715	-182.3
90.688	-182.35
91.662	-182.4
91.635	-182.46
91.608	-181.51
91.582	-181.57
91.555	-181.62
91.729	-181.67
91.702	-182.73
92.275	-181.78
92.249	-181.83
92.222	-182.89
93.095	-183.84
93.069	-185.7
93.042	-185.75
93.015	-185.1
92.089	-185.16
92.062	-185.21
91.235	-185.96
91.209	-186.02
90.682	-186.17
89.856	-186.23
89.829	-186.08
89.702	-185.53
88.676	-185.59
89.649	-185.64
89.622	-184.79
89.596	-184.15
89.569	-184.2
88.542	-184.26
88.516	-184.31
87.589	-184.36
87.562	-183.22
87.836	-182.27
87.809	-183.32
87.783	-183.38
87.456	-183.43
87.429	-183.48
87.403	-183.54
87.276	-184.79
87.349	-184.85
87.323	-185.2
87.196	-185.25
86.469	-186.51
85.843	-187.36
85.816	-186.31
85.489	-187.37
85.463	-187.42
85.436	-187.48
85.41	-187.93
85.383	-187.58
85.356	-187.64
85.33	-188.09
85.303	-188.24
85.276	-188.6
85.45	-188.65
85.423	-188.71
85.396	-188.76
85.57	-188.41
85.543	-188.37
85.516	-188.42
87.29	-188.17
87.363	-188.53
87.337	-188.58
87.31	-188.74
85.683	-189.09
85.657	-189.14
85.63	-189.2
85.403	-189.05
85.377	-189.1
85.35	-189.36
85.323	-189.41
85.297	-189.87
85.27	-189.92
84.443	-189.97
84.417	-190.03
85.39	-190.08
85.364	-190.73
85.337	-190.79
85.31	-191.34
85.284	-190.89
85.257	-190.95
85.73	-191.5
86.204	-190.96
86.277	-190.91
86.65	-190.96
86.624	-191.02
86.597	-191.07
86.97	-191.12
86.944	-190.68
86.517	-190.13
86.491	-190.19
86.464	-189.24
86.437	-188.49
86.411	-188.55
86.384	-188.5
86.357	-188.55
85.931	-188.61
85.904	-188.66
85.877	-188.72
85.851	-188.87
85.824	-188.92
84.998	-188.98
83.871	-190.23
83.544	-191.58
