# Supplementary material for: Electrooculography-based continuous eye-writing recognition system for efficient assistive communication systems
Source: PLoS One. 2018 Feb 9;13(2):e0192684. doi: 10.1371/journal.pone.0192684 (PMC5806888; doi:10.1371/journal.pone.0192684)
Supplement: S1 Database — All the original isolated EOG data used in the experiments are contained in this database. (ZIP) [file pone.0192684.s001.zip › isolated/001/isolated_strokes/EOG_001_03_006.csv]

-7.8462	-6.2207
-7.8259	-6.2355
-7.8056	-5.9502
-7.7853	-5.8649
-6.4651	-4.8796
-6.2448	-4.7943
-6.2245	-5.609
-6.2042	-6.3238
-6.1839	-6.2385
-5.9636	-6.1532
-5.1433	-5.2679
-5.123	-5.9826
-5.1027	-6.1973
-5.0824	-6.112
-5.8621	-6.0268
-5.8418	-5.9415
-5.5215	-6.3562
-5.5012	-6.2709
-5.1809	-6.5856
-5.1606	-6.7003
-5.1403	-6.6151
-5.1201	-6.5298
-5.0998	-6.4445
-4.8795	-6.1592
-5.0592	-6.0739
-5.0389	-5.9886
-5.0186	-5.9033
-5.2983	-5.8181
-4.978	-5.3328
-4.9577	-5.0475
-4.9374	-4.9622
-4.9171	-4.7769
-5.8968	-3.9916
-4.8765	-3.5064
-4.8562	-3.0211
-4.8359	-2.9358
-4.6156	-2.5505
-5.5953	-2.7652
-5.5751	-2.6799
-4.5548	-2.2946
-4.5345	-2.2094
-4.5142	-1.9241
-5.1939	-1.3388
-5.1736	-1.2535
-5.1533	-0.76822
-5.133	-0.98294
-4.2127	-0.59765
-3.7924	-0.21237
-3.7721	0.072918
-3.7518	0.1582
-3.5315	0.84349
-2.5112	1.4288
-2.4909	1.7141
-2.4706	1.7993
-1.0503	1.9846
-1.03	2.1699
-0.40975	2.2552
0.01054	2.5405
0.030834	2.9258
0.051128	3.0111
0.47142	3.0963
1.8917	3.2816
1.912	3.4669
1.9323	3.5522
1.9526	3.6375
2.1729	3.7228
4.4932	4.308
4.5135	4.3933
4.5338	4.0786
5.3541	4.1639
5.7744	4.7492
5.7947	5.4345
6.015	5.5198
6.0352	5.605
6.1555	5.8903
6.5758	5.9756
7.4961	6.0609
7.5164	5.9462
6.6367	6.0315
7.257	6.3167
7.5773	6.902
7.5976	7.5873
7.6179	7.6726
7.6382	8.3579
8.0585	9.1432
8.3788	10.228
8.3991	10.314
8.4194	10.399
8.4397	10.484
8.46	10.57
8.4802	10.655
8.2005	10.74
8.2208	10.825
8.0411	10.011
8.0614	10.396
7.8817	10.181
7.902	9.7666
8.1223	9.8519
8.1426	9.3372
8.4629	8.5224
9.0832	7.9077
9.1035	7.093
9.1238	7.1783
9.1441	6.5636
9.7644	6.3489
9.1847	6.2341
7.805	5.2194
7.8253	5.3047
7.3455	3.39
7.3658	3.4753
7.3861	2.1606
7.4064	1.1459
7.4267	0.43114
6.847	-0.083574
6.8673	0.0017103
6.1876	-0.413
6.2079	0.27228
6.2282	-0.64244
5.0485	-0.75715
5.0688	-0.67187
3.6891	-0.58658
3.4094	-0.5013
3.4297	-0.41601
2.95	-0.33073
2.9703	-0.24544
2.9905	-0.16016
2.2108	0.32513
2.9311	1.1104
1.4514	0.4957
0.57172	0.18098
0.59202	0.26627
0.91231	0.15155
0.93261	0.83684
0.9529	1.6221
0.9732	1.7074
0.99349	1.7927
0.21378	1.178
0.23408	1.9633
0.25437	2.0485
0.27467	2.1338
-0.40504	2.2191
0.31525	2.3044
0.33555	2.3897
0.35584	1.975
-0.023863	1.1603
0.39643	2.1455
0.71673	2.2308
0.73702	2.3161
0.75731	2.4014
1.5776	2.4867
1.8979	3.072
1.8182	3.1572
1.1385	2.4425
1.1588	1.9278
0.47908	1.9131
1.1994	1.9984
1.2197	0.78367
0.53996	-0.53105
0.56026	-0.84576
0.58055	-1.0605
1.7008	-1.7752
0.62114	-2.5899
0.64143	-3.0046
0.66173	-3.4193
0.58202	-4.1341
0.60232	-5.4488
-0.77739	-6.3635
-1.8571	-6.2782
-1.8368	-6.2929
-2.3165	-6.2076
-2.2962	-6.1223
-2.2759	-6.0371
-2.2556	-5.9518
-1.8353	-5.7665
-1.115	-5.7812
-1.0947	-5.6959
-1.0744	-5.6106
-1.9542	-5.5254
-1.0339	-5.3401
-1.9136	-5.3548
-1.8933	-5.1695
-1.373	-5.1842
-2.1527	-5.0989
-2.9324	-4.9136
-2.9121	-4.8284
-2.8918	-4.3431
-2.8715	-4.2578
-2.9512	-4.1725
-2.5309	-3.2872
-2.7106	-3.2019
-2.6903	-3.1167
-1.57	-3.0314
-1.5497	-2.9461
-1.5294	-2.0608
-2.6092	-1.9755
-2.8889	-1.8902
-1.8686	-1.8049
-1.4483	-2.9197
-1.428	-3.6344
-1.2077	-3.5491
-1.1874	-3.5638
-0.96709	-3.4785
-0.9468	-3.3932
-0.8265	-3.3079
-0.80621	-3.2227
-0.78591	-3.1374
-0.36562	-2.9521
-0.34533	-2.9668
-0.32503	-2.8815
-0.30474	-2.6962
-0.68444	-2.811
-0.66415	-2.8257
-0.64386	-2.7404
-0.92356	-2.6551
-0.90327	-2.7698
-0.88297	-2.6845
-0.86268	-2.3992
-1.1424	-2.214
-1.5221	-1.0287
-1.9018	-0.54339
-1.8815	-0.45811
-1.8612	1.2272
-1.8409	1.3125
-1.8206	1.3977
-2.6003	1.483
-2.58	-0.031685
-2.5597	0.0536
-2.5394	0.13888
-2.5191	0.22417
-1.6989	1.8095
-2.4786	2.5947
-2.4583	2.98
-2.438	3.0653
-2.4177	2.8506
-1.5974	2.9359
-2.1771	1.6212
-2.1568	1.7064
-2.1365	0.39173
-3.9162	0.47702
-3.0959	0.5623
-5.1756	0.64759
-5.1553	0.73287
-5.135	0.81816
-5.1147	0.70344
-4.6944	0.78873
-4.6741	0.87401
-4.6539	0.95929
-2.5336	1.0446
-4.8133	0.72986
-4.793	0.81515
-5.8727	0.90043
-5.8524	0.78572
-5.9321	0.871
-5.9118	0.95629
-5.8915	1.0416
-5.8712	1.1269
-6.4509	0.71214
-4.3306	1.2974
-4.3103	1.2827
-4.29	1.368
-4.2697	1.4533
-5.7494	0.93857
-5.7291	1.0239
-6.8088	1.1091
-6.7886	1.7944
-6.7683	2.2797
-8.048	2.365
-8.0277	2.9503
-7.1074	3.0356
-7.0871	3.1208
-6.8668	3.0061
-6.8465	3.2914
-6.6262	3.3767
-6.6059	3.462
-6.5856	3.5473
-6.5653	3.9326
-6.745	4.3178
-6.9247	4.7031
-7.1044	5.3884
-7.0841	5.4737
-7.0638	6.359
-7.0436	6.4443
-7.0233	6.9295
-7.003	7.0148
-6.9827	7.1001
-6.7624	7.4854
-6.7421	7.5707
-6.7218	7.656
-5.9015	7.7413
-5.8812	7.8265
-5.1609	8.2118
-5.1406	8.2971
-5.1203	8.8824
-5.1	8.9677
-4.7797	10.353
-4.2594	11.138
-3.7391	11.524
-3.0188	12.409
-2.9986	12.794
-3.6783	13.279
-2.958	13.365
-2.9377	14.15
-2.3174	14.235
-0.99708	14.321
-2.2768	14.506
-0.95649	14.991
-0.9362	15.076
-0.9159	15.162
-0.89561	15.247
-2.1753	15.132
-2.155	15.418
-2.1347	15.503
-2.1144	15.688
-2.0941	15.773
-2.9738	15.559
-2.9536	15.944
-3.7333	16.229
-3.813	16.315
-3.6927	16.4
-3.6724	16.185
-3.6521	16.77
-3.6318	16.356
-3.7115	16.441
-3.6912	17.026
-3.5709	17.112
-3.5506	17.197
-3.5303	17.282
-3.51	17.367
-3.4897	18.253
-3.4694	18.338
-3.4491	18.423
-3.4288	18.508
-3.9085	19.694
-3.8883	20.579
-4.268	21.064
-4.2477	21.15
-4.2274	21.235
-3.7071	20.92
-3.9868	21.605
-3.9665	22.491
-3.9462	21.776
-3.9259	21.861
-3.9056	22.247
-3.8853	23.632
-4.465	23.717
-4.4447	23.802
-4.4244	23.888
-5.1041	24.773
-5.0838	25.258
-5.4635	25.344
-5.4433	25.429
-4.623	26.514
-4.6027	26.599
-4.5824	28.285
-4.5621	26.77
-5.3418	26.855
-4.5215	28.541
-5.3012	28.926
-5.2809	29.511
-5.2606	29.996
-5.8403	30.582
-5.82	31.367
-5.8997	31.452
-5.8794	31.538
-5.1591	32.523
-5.2388	32.708
-3.8185	33.693
-3.7983	34.979
-3.778	35.964
-3.7577	36.749
-3.7374	37.535
-3.7171	38.52
-3.4968	39.805
-3.4765	40.89
-2.8562	42.876
-1.7359	52.761
-1.7156	63.546
-1.2953	78.532
1.025	96.117
2.4453	109
3.7656	128.59
4.0859	145.17
4.1062	154.36
4.2265	169.04
4.4468	183.63
4.467	191.21
4.4873	197
4.5076	204.28
4.3279	211.37
4.3482	218.06
4.2685	227.24
4.2888	234.13
4.0091	239.51
3.4294	242.8
3.4497	244.68
2.37	246.77
2.2903	249.15
2.3106	251.54
1.5309	252.72
2.0512	254.11
1.1715	255.49
0.69175	255.58
0.41205	256.56
-0.66766	257.25
-0.64736	258.03
-0.82707	258.42
-2.5068	258.7
-2.4865	258.89
-1.9662	258.98
-1.9459	259.06
-2.6256	259.85
-3.7053	260.83
-3.685	261.02
-4.7647	261.1
-4.7444	260.89
-4.7241	260.97
-5.0038	261.06
-5.1835	261.44
-6.6632	261.53
-6.643	261.61
-6.6227	261.7
-6.6024	261.98
-5.0821	262.07
-5.0618	262.15
-5.0415	262.24
-5.0212	262.53
-6.3009	262.31
-6.2806	262.7
-8.8603	262.78
-8.84	262.47
-8.4197	262.25
-8.3994	261.64
-8.3791	261.22
-8.3588	261.31
-9.2385	259.79
-9.2182	257.98
-9.4979	257.66
-9.4777	252.45
-9.4574	238.93
-9.4371	213.82
-9.1168	184.2
-8.6965	159.49
-8.6762	128.48
-7.7559	99.66
-7.7356	77.146
-7.1153	53.031
-5.695	34.916
-5.6747	16.502
-3.5544	-4.0132
-1.6341	-18.828
0.18617	-32.243
1.5065	-40.257
2.7268	-48.172
3.8471	-56.987
4.6673	-62.201
5.0876	-68.816
5.1079	-75.331
6.5282	-83.746
6.5485	-88.66
6.5688	-89.275
8.9891	-91.29
9.0094	-95.604
9.0297	-99.819
9.05	-101.03
6.3703	-101.75
6.3906	-101.66
6.4109	-102.78
6.4312	-102.69
9.3515	-103.21
8.1718	-103.12
8.1921	-103.04
8.2123	-102.95
8.2326	-102.87
9.2529	-102.78
8.2732	-102.3
7.8935	-102.01
7.9138	-100.63
7.4341	-99.54
7.4544	-98.955
7.4747	-98.469
7.495	-97.284
7.5153	-95.899
7.4356	-95.414
7.8559	-94.828
7.8762	-94.743
7.4965	-94.058
7.5168	-93.172
6.6371	-91.687
4.2574	-90.102
2.3776	-90.017
1.4979	-89.231
0.51823	-89.146
0.23853	-88.761
-2.6412	-88.675
-6.1209	-88.09
-7.6006	-87.705
-8.9803	-87.42
-10.46	-86.234
-10.44	-85.149
-11.519	-85.064
-11.499	-84.978
-11.479	-84.893
-11.759	-84.808
-11.738	-85.123
-11.718	-84.837
-11.698	-84.752
-11.377	-84.667
-11.357	-84.581
-11.337	-84.496
-11.316	-84.311
-11.996	-84.326
-11.976	-84.14
-12.856	-83.655
-13.935	-83.57
-13.915	-83.084
-14.795	-82.999
-14.774	-82.614
-15.454	-81.829
-16.234	-81.143
-17.114	-78.358
-18.693	-74.873
-25.173	-68.087
-35.553	-59.102
-49.532	-53.717
-62.112	-40.132
-67.792	-22.046
-81.171	-11.261
-93.951	8.3243
-98.531	24.41
-106.81	27.095
-114.49	37.18
-117.77	49.765
-122.45	60.251
-126.73	66.936
-129.71	68.321
-132.69	70.807
-133.37	75.192
-135.45	78.377
-136.83	81.062
-136.81	83.848
-136.79	84.633
-136.77	86.818
-137.95	89.704
-138.53	91.989
-138.51	93.274
-138.99	93.559
-138.97	93.745
-138.85	93.83
-138.42	93.915
-137.4	94.101
-136.58	94.186
-135.66	94.271
-134.84	94.356
-134.52	94.442
-133.7	94.527
-132.58	94.512
-132.56	94.298
-131.94	93.583
-131.72	90.768
-130.9	90.853
-129.28	87.439
-127.86	86.024
-127.24	85.509
-127.22	85.095
-127	85.18
-126.98	84.465
-125.96	83.85
-124.64	83.936
-123.62	83.721
-123.6	83.806
-123.48	83.892
-122.66	84.277
-122.64	85.062
-122.62	85.147
-122.6	85.333
-121.58	85.418
-121.06	85.503
-119.44	86.289
-119.42	86.374
-121	86.459
-120.68	86.544
-120.66	86.23
-119.03	86.315
-119.01	86.4
-118.99	86.486
-117.47	86.571
-117.45	87.656
-117.43	87.841
-117.41	88.627
-117.39	88.812
-116.77	88.897
-117.35	89.183
-117.33	89.268
-118.11	89.353
-118.09	89.438
-117.27	89.524
-117.65	89.609
-117.63	89.894
-117.61	89.98
-116.99	90.065
-116.57	90.45
-116.55	90.535
-116.53	91.321
-116.51	91.406
-116.49	91.491
-115.57	92.677
-115.55	92.762
-116.53	93.347
-116.51	93.432
-117.39	93.518
-117.37	94.903
-117.35	94.988
-118.03	93.974
-117.31	94.059
-117.99	94.344
-117.97	95.329
-118.24	94.815
-118.22	94.9
-118.2	95.285
-118.98	95.57
-118.96	95.656
-118.94	95.741
-118.92	95.826
-118.6	96.712
-119.18	96.697
-119.16	96.782
-119.14	96.867
-118.52	96.953
-118	98.238
-118.28	97.423
-118.26	97.509
-118.24	97.594
-118.22	98.779
-118.2	99.964
-119.18	100.05
-119.16	100.14
-119.14	100.22
-120.32	101.01
-119.1	101.89
-118.08	101.18
-118.06	100.66
-118.04	100.75
-119.02	99.832
-118.5	100.92
-118.48	101
-120.06	100.09
-120.04	100.17
-120.72	99.158
-120.7	99.244
-120.68	99.329
-120.75	99.314
-120.73	99.4
-120.81	99.485
-120.79	99.57
-120.77	99.755
-121.25	99.841
-121.23	100.53
-122.01	100.61
-121.99	100.7
-122.57	101.78
-122.75	102.37
-122.53	103.45
-122.51	103.74
-122.49	104.22
-121.87	104.71
-122.45	104.99
-122.43	105.98
-123.01	106.06
-122.99	106.85
-122.87	106.93
-121.95	107.42
-121.93	108.01
-121.91	108.09
-121.89	108.18
-121.57	108.26
-120.35	107.85
-120.33	108.73
-120.31	108.82
-120.29	108.2
-120.27	107.79
-120.25	107.87
-120.23	107.96
-120.21	107.64
-120.19	107.73
-119.86	107.81
-119.84	107.6
-119.82	107.68
-119.8	107.77
-119.78	107.56
-119.16	107.64
-119.14	107.23
-119.72	107.31
-119.7	106.4
-120.28	106.48
-120.26	106.67
-121.04	106.25
-122.32	106.34
-122.3	106.42
-122.88	105.81
-122.86	106.59
-122.84	105.98
-122.82	105.66
-123	105.75
-122.98	105.83
-122.96	106.42
-122.94	106
-122.92	106.09
-122.9	106.18
-123.28	106.26
-123.26	106.75
-123.24	106.83
-123.22	105.42
-123.2	105.5
-123.18	104.09
-123.16	104.17
-123.14	103.86
-123.52	103.94
-123.3	104.03
-123.27	104.11
-123.25	104.2
-123.23	104.28
-123.21	104.27
-122.99	104.35
-123.17	104.24
-123.15	104.33
-122.93	103.81
-122.91	103.9
-122.59	103.98
-122.57	103.17
-122.55	103.25
-122.53	103.34
-122.51	103.42
-122.49	103.51
-122.47	102.59
-122.45	102.68
-122.43	102.76
-122.41	102.05
-122.39	102.93
-122.57	103.02
-122.95	103.1
-123.33	103.89
-123.71	104.08
-123.69	104.16
-123.67	104.25
-123.65	104.33
-124.43	104.42
-125.01	103.7
-124.99	104.59
-126.07	104.67
-126.05	104.76
-126.03	105.64
-126.11	105.73
-126.08	105.81
-124.96	105.9
-124.94	105.98
-124.42	106.07
-124.4	106.15
-123.58	106.24
-123.56	107.13
-123.54	107.21
-122.92	107.4
-123.3	107.38
-124.38	107.47
-124.36	107.55
-124.94	106.94
-124.32	107.72
-124.3	107.81
-124.78	107.89
-124.76	107.98
-124.94	108.16
-124.92	108.25
-125.5	108.33
-126.58	108.42
-127.06	108.5
-127.64	107.89
-127.62	108.67
-127.2	108.76
-127.18	108.15
-127.06	107.33
-127.74	107.42
-127.72	107.5
-127.9	107.59
-127.38	107.67
-126.96	107.96
-125.64	107.84
-125.62	107.93
-124.59	108.01
-123.77	107.3
-122.75	107.38
-122.73	106.57
-122.71	106.65
-122.69	106.74
-122.67	106.32
-122.15	106.91
-122.13	107.5
-122.61	107.58
-122.59	107.67
-123.07	107.75
-123.05	108.64
-123.03	107.92
-123.71	108.01
-123.69	108.09
-124.17	107.68
-124.15	107.26
-125.53	107.15
-125.51	107.13
-125.29	107.22
-126.87	107.1
-126.85	107.39
-126.83	107.47
-127.11	107.36
-127.09	107.65
-127.27	107.53
-127.25	107.52
-127.23	107.4
-127.21	107.29
-127.79	107.47
-128.37	107.36
-128.35	107.44
-128.33	107.33
-128.3	107.41
-127.68	107.5
-128.26	107.58
-128.24	107.87
-128.22	108.15
-128.4	108.24
-128.38	108.62
-128.76	108.71
-129.24	108.8
-128.72	109.08
-129.2	109.27
-129.18	109.35
-128.96	109.44
-128.94	109.52
-128.62	109.61
-128.6	109.69
-128.58	110.08
-128.56	110.16
-128.84	109.95
-128.52	110.03
-128.5	108.52
-128.48	106.5
-127.86	106.59
-127.84	106.67
-126.92	106.76
-126.9	106.44
-126.98	106.53
-126.96	106.62
-126.64	106.4
-126.42	106.49
-126.4	106.57
-126.38	106.66
-126.36	107.04
-126.54	107.43
-126.51	108.61
-126.49	108.7
-126.47	108.78
-126.45	108.37
-126.43	108.45
-126.51	109.94
-126.49	110.02
-126.57	110.51
-126.65	110.69
-127.23	110.78
-127.21	110.87
-127.19	110.95
-127.17	110.94
-126.55	111.02
-127.13	111.11
-127.11	111.19
-127.09	110.88
-127.07	109.76
-126.45	109.95
-126.43	108.53
-126.41	108.62
-126.39	108.7
-126.97	108.79
-126.95	108.67
-126.93	110.66
-126.91	110.74
-126.89	111.13
-125.97	109.92
-124.75	110
-124.73	109.69
-124.71	109.77
-124.69	109.86
-125.67	109.94
-125.65	110.43
-125.62	110.51
-126.4	110.2
-126.38	110.08
-127.26	110.17
-127.24	110.25
-127.22	110.34
-127.8	110.42
-127.18	110.81
-127.16	110.39
-127.14	110.98
-126.22	110.56
-126.2	110.35
-125.58	110.44
-126.16	110.42
-126.94	110.51
-126.92	110.59
-127.5	110.68
-127.48	110.76
-127.66	110.85
-128.54	110.93
-128.52	111.12
-129.5	111.5
-128.38	112.49
-128.36	112.57
-129.44	112.66
-129.72	112.74
-130.1	111.93
-130.08	112.51
-130.66	112.6
-130.64	112.69
-130.62	112.77
-130.6	112.86
-130.58	112.94
-131.06	113.03
-131.13	112.01
-130.91	112.1
-130.49	111.98
-130.47	112.07
-130.45	112.15
-130.43	112.24
-129.91	112.32
-128.59	112.21
-128.57	112.29
-127.95	112.28
-126.63	112.36
-125.51	112.75
-125.49	112.84
-125.47	112.92
-125.35	113.21
-125.03	113.29
-124.51	113.78
-124.49	113.86
-124.47	113.95
-124.05	114.03
-123.63	114.12
-122.81	115
-122.79	115.79
-122.77	115.27
-121.65	115.36
-120.73	116.04
-120.71	116.13
-119.99	116.21
-119.97	116.3
-119.65	116.89
-119.63	116.97
-119.61	117.06
-119.59	117.14
-119.87	116.23
-119.44	115.61
-119.42	115.5
-119.4	115.58
-119.38	115.67
-119.76	115.25
-119.14	115.84
-119.12	115.92
-119.1	115.51
-119.08	115.59
-120.16	115.68
-120.14	116.26
-121.02	115.85
-122.9	115.93
-124.08	116.02
-124.26	115.71
-124.24	115.79
-124.22	115.88
-124.7	115.96
-124.18	116.45
-124.66	116.53
-124.64	117.32
-124.62	117.4
-125.2	117.49
-125.18	118.47
-125.16	118.56
-125.14	118.64
-125.42	118.73
-125.4	119.61
-125.38	120.5
-125.56	120.58
-125.54	120.77
-125.52	121.16
-125.4	121.24
-124.58	121.73
-124.55	121.91
-124.53	122
-124.51	122.08
-124.19	122.17
-123.87	122.55
-123.85	122.64
-123.83	122.42
-123.01	122.51
-122.99	122.49
-122.97	122.78
-122.95	123.36
-122.93	122.95
-122.71	123.03
-122.69	123.22
-122.67	123.31
-122.65	123.39
-123.33	123.48
-122.61	124.06
-123.29	123.65
-123.27	123.73
-123.25	123.32
-123.13	123.4
-122.21	123.59
-122.19	123.87
-122.17	123.96
-122.15	124.04
-122.33	124.63
-122.31	125.01
-122.29	125.1
-122.27	124.88
-122.25	124.47
-122.93	125.15
-122.91	125.94
-122.89	125.53
-122.86	125.21
-122.14	125.3
-121.62	125.38
-121.6	125.47
-121.58	125.55
-121.56	125.64
-120.24	125.92
-120.12	125.81
-120	126.09
-119.98	126.18
-119.96	126.26
-118.64	126.45
-118.62	126.43
-119.3	126.52
-119.28	126.6
-118.36	126.69
-117.64	126.78
-117.62	126.76
-117.6	126.85
-117.58	126.93
-117.96	127.02
-117.94	127.3
-118.32	127.19
-118.3	127.27
-118.28	127.36
-119.06	126.94
-118.74	127.03
-118.72	127.11
-120.2	127.2
-120.18	127.28
-121.06	126.87
-121.04	126.95
-121.02	127.44
-121	127.53
-119.87	127.61
-120.95	127.8
-120.93	127.88
-120.91	128.37
-120.89	128.45
-119.77	128.54
-119.75	129.02
-119.73	129.11
-119.71	129.39
-119.69	129.78
-118.57	130.36
-118.55	130.45
-118.53	131.13
-118.51	131.22
-118.49	132.3
-118.27	134.59
-118.25	134.98
-118.23	135.66
-118.21	135.75
-119.09	135.83
-119.07	135.92
-119.05	135.4
-119.03	134.59
-118.11	134.07
-118.09	132.16
-117.57	132.24
-118.75	131.23
-118.73	131.21
-118.71	130.9
-119.79	130.88
-119.77	130.97
-119.75	129.75
-120.33	129.84
-119.71	129.92
-120.28	128.51
-120.26	128.6
-120.24	128.58
-120.12	128.67
-119.4	128.75
-119.38	128.84
-119.36	128.92
-119.34	129.01
-119.32	129.09
-119.3	130.58
-119.28	130.66
-119.26	130.75
-118.24	130.83
-118.22	130.92
-117.2	132.5
-116.18	131.09
-116.26	131.17
-116.24	131.26
-116.22	130.15
-115.7	131.63
-115.68	131.72
-116.16	131.8
-116.14	133.19
-116.12	131.97
-115.6	132.06
-115.58	132.14
-116.06	131.23
-116.04	132.51
-117.92	132.4
-117.9	132.48
-119.48	132.57
-119.46	132.65
-119.44	133.34
-120.02	133.42
-119.99	133.51
-120.47	133.6
-120.45	133.58
-119.93	133.67
-119.91	133.75
-119.89	133.64
-119.87	133.72
-119.35	133.31
-119.13	133.39
-119.11	133.98
-119.09	134.06
-119.07	134.15
-119.05	134.23
-118.63	134.32
-118.61	133.6
-118.59	132.79
-118.57	132.87
-118.45	132.66
-118.23	132.74
-118.21	132.83
-118.19	132.92
-117.17	133.3
-118.15	133.09
-118.13	133.17
-117.41	133.26
-117.09	133.34
-116.37	134.53
-116.65	134.61
-116.63	134.7
-116.61	133.68
-117.29	133.77
-116.57	134.25
-116.55	134.14
-116.53	134.22
-116.5	134.31
-117.18	135.39
-116.46	136.88
-116.44	136.97
-116.42	137.05
-116.4	137.14
-115.38	138.72
-115.36	137.01
-115.34	137.09
-116.62	137.18
-114.8	137.46
-116.08	136.55
-116.06	136.63
-116.04	136.72
-116.02	136.8
-114	137.89
-113.98	137.97
-113.86	137.36
-112.74	137.44
-112.82	137.53
-111.8	137.62
-111.78	137.5
-111.76	137.59
-111.74	137.87
-112.12	137.96
-111.7	138.04
-111.68	138.03
-111.66	138.21
-111.64	138.3
-111.42	138.38
-111.4	138.87
-111.38	138.95
-111.36	138.54
-111.34	138.62
-111.31	138.71
-110.99	138.79
-110.97	139.18
-111.45	139.77
-111.43	140.05
-111.51	141.14
-111.19	142.92
-111.17	143.01
-110.95	143.09
-109.83	143.18
-109.81	143.26
-109.79	143.95
-110.87	144.03
-111.75	144.12
-111.73	144.3
-111.91	144.29
-111.89	144.37
-111.87	144.46
-112.45	144.54
-112.43	144.63
-113.41	144.71
-114.19	144.6
-114.17	144.69
-114.35	143.97
-114.33	143.16
-115.11	143.24
-115.49	143.33
-115.47	143.41
-115.75	143.5
-115.73	143.68
-116.31	142.57
-116.29	141.35
-115.67	142.74
-116.25	142.82
-116.22	142.91
-117	141.69
-116.98	141.38
-116.16	141.86
-116.14	141.95
-116.12	143.14
-116.1	143.22
-116.08	143.31
-115.16	144.19
-114.34	144.78
-114.32	145.16
-114.3	144.95
-113.48	145.03
-112.86	145.42
-112.84	145.2
-112.82	145.29
-112.8	145.37
-111.98	145.76
-111.16	146.34
-111.14	146.43
-111.12	146.51
-110.9	147.1
