# Supplementary material for: Electrooculography-based continuous eye-writing recognition system for efficient assistive communication systems
Source: PLoS One. 2018 Feb 9;13(2):e0192684. doi: 10.1371/journal.pone.0192684 (PMC5806888; doi:10.1371/journal.pone.0192684)
Supplement: S1 Database — All the original isolated EOG data used in the experiments are contained in this database. (ZIP) [file pone.0192684.s001.zip › isolated/001/isolated_strokes/EOG_001_03_007.csv]

0.73777	5.9793
-0.067624	6.9331
0.026984	6.8868
0.12159	6.8405
-0.6838	6.7943
-0.58919	7.748
-0.49459	7.7018
-0.39998	7.6555
-0.30537	7.6092
-0.41076	7.563
-0.31616	7.2167
-0.22155	6.7705
-0.12694	6.7242
-0.032334	6.6779
0.062274	6.0317
-0.14312	6.0854
-0.44851	6.0392
-0.3539	5.9929
-0.2593	5.9466
-0.46469	5.4004
-0.37008	5.8541
-1.1755	5.3079
-1.0809	3.7616
-0.98626	3.7153
-0.89165	4.2691
-0.79704	3.7228
-0.70244	3.6766
-0.60783	3.6303
-0.51322	3.884
-0.018614	3.5378
0.075993	3.4915
0.1706	2.8453
-0.23479	1.799
0.35982	1.7527
0.45442	1.3065
0.94903	1.2602
1.0436	1.214
0.83825	0.46771
1.6329	1.1214
1.7275	0.67519
1.1221	0.62893
1.2167	0.58267
0.71128	0.23641
1.4059	0.19015
0.9005	-0.15611
0.99511	-0.20237
1.5897	-0.24863
1.1843	-0.79489
1.2789	-0.84115
0.87354	-1.0874
0.86814	-1.1337
0.96275	-1.1799
0.65736	-1.2262
0.75197	-1.1724
0.84657	-1.2187
0.44118	-1.265
0.53579	-1.3112
-0.2696	-1.7575
-0.175	-1.8037
-0.08039	-2.85
0.91422	-3.2963
1.5088	-3.3425
1.6034	-3.5888
1.698	-3.635
1.7926	-3.6813
1.3873	-4.3276
0.58186	-4.3738
-0.52353	-4.4201
-1.0289	-4.4663
-1.2343	-4.5126
-1.1397	-4.5589
-1.0451	-4.0051
-0.95049	-4.0514
-1.9559	-4.0976
-1.0613	-4.1439
-0.96667	-4.6902
-0.27206	-4.7364
-0.77746	-5.2827
-0.68285	-5.3289
-1.0882	-5.4752
-2.1936	-5.2215
-2.099	-4.8677
-2.0044	-5.314
-2.4098	-5.3602
-1.8152	-4.5065
-1.7206	-3.8527
-1.626	-3.899
-1.5314	-3.9453
-0.23677	-4.0915
1.0578	-4.0378
0.75244	-4.084
0.84705	-4.1303
0.94166	-4.1766
1.4363	-4.2228
2.3309	-3.8691
1.5255	-3.9153
1.6201	-3.9616
1.7147	-4.0079
1.4093	-3.2541
1.5039	-2.0004
1.5985	-2.0466
0.99312	-2.0929
1.0877	-2.1392
1.1823	-2.1854
1.2769	-2.1317
1.3716	-2.1779
0.66616	-2.4242
0.76077	-1.3705
0.25538	-1.4167
0.34998	-1.463
-0.055408	-1.5092
-0.3608	-1.5555
-0.96619	-1.6018
-1.2716	-2.348
-1.177	-2.3943
-1.8824	-2.4405
-2.4878	-2.4868
-1.6932	-2.5331
-1.7985	-2.5793
-1.7039	-2.6256
-1.6093	-2.6718
-2.0147	-3.2181
-1.9201	-2.7644
-1.8255	-3.3106
-1.8309	-3.3569
-1.7363	-3.4031
-1.6417	-4.2494
-1.5471	-4.2956
-1.5525	-4.3419
-1.9579	-4.3882
-1.8633	-4.4344
-1.7687	-4.4807
-1.674	-4.5269
-2.5794	-4.5732
-2.4848	-4.6195
-2.0902	-4.2657
-1.9956	-4.312
-1.901	-4.1582
-2.4064	-4.2045
-2.3118	-4.2508
-1.0172	-4.297
-2.4226	-4.5433
-2.328	-4.5895
-2.2334	-4.6358
-2.1388	-4.6821
-0.14415	-4.7283
-0.049539	-4.4746
0.045068	-4.5208
0.13968	-4.5671
0.63428	-4.8134
1.8289	-4.8596
1.9235	-4.9059
2.0181	-4.9521
2.1127	-4.1984
1.1073	-4.2447
2.3019	-3.5909
1.2965	-3.6372
-0.30886	-3.6834
-0.21425	-3.7297
-0.11964	-3.776
-0.025035	-3.5222
0.069573	-3.5685
0.16418	-3.6147
1.8588	-3.361
0.3534	-3.4073
0.448	-3.0535
0.54261	-3.0998
0.63722	-3.146
2.3318	-2.4923
2.5264	-1.9385
2.621	-1.6848
2.7156	-0.93107
1.2103	-0.97733
1.1049	0.47641
1.1995	2.1302
1.2941	2.0839
1.3887	2.0376
1.3833	3.0914
3.3779	3.5451
1.5725	4.1989
0.76712	4.7526
0.86172	5.1063
-0.04367	5.0601
0.050937	5.3138
-0.45446	6.1676
-0.35985	7.1213
-0.66524	7.075
-1.0706	7.0288
-0.97603	7.3825
-1.0814	7.0363
-0.98681	6.99
-0.6922	6.9437
-0.5976	6.7975
-0.0029877	6.7512
0.09162	6.705
0.18623	6.6587
1.3808	6.7124
1.4754	6.9662
1.57	6.9199
1.6647	6.8737
1.7593	6.8274
2.5539	6.3811
2.6485	6.3349
2.7431	6.2886
2.8377	5.8424
2.9323	5.7961
3.5269	6.5498
3.6215	6.5036
3.2161	6.4573
3.3107	5.9111
3.0053	5.0648
3.0999	5.8186
3.1946	5.7723
3.2892	5.726
3.3838	6.2798
1.7784	5.4335
1.873	5.3873
1.9676	4.641
1.0622	4.2947
1.1568	3.7485
0.25141	3.7022
0.34602	3.956
-1.1594	3.9097
-1.0648	2.7634
-0.97016	2.7172
-1.9755	1.8709
-1.8809	1.5247
-2.0863	0.6784
-1.6917	-0.16786
-1.5971	-0.21412
-1.8025	-0.76038
-1.7079	-0.80664
-1.9133	-0.8529
-2.2187	-1.5992
-2.1241	-1.6454
-2.3295	-1.9917
-2.2349	-2.0379
-2.3403	-2.4842
-2.2457	-2.5305
-2.151	-2.8767
-2.0564	-3.523
-1.9618	-3.5692
-1.8672	-3.0155
-2.0726	-3.0618
-1.978	-2.608
-1.8834	-2.6543
-1.7888	-2.7005
-1.1942	-2.7468
-1.0996	-2.7931
0.49503	-2.4393
0.68964	-2.4856
0.28425	-2.5318
1.3789	-2.4781
2.2735	-2.4243
2.3681	-2.4706
2.9627	-2.5169
3.3573	-2.5631
3.6519	-1.9094
4.1465	-1.9556
4.2411	-0.90191
4.3357	-0.94817
4.4303	-0.99443
5.2249	-1.0407
5.3195	-0.48694
5.4141	-0.5332
5.5088	-0.57946
6.0034	-0.62572
6.998	-0.27198
7.0926	0.18176
6.2872	0.2355
6.3818	0.58924
6.4764	1.043
7.471	1.2967
7.5656	2.3505
6.2602	2.2042
6.0548	2.1579
4.3494	3.0117
4.444	3.2654
4.1386	3.2192
4.2333	3.1729
3.4279	3.4266
2.5225	3.4804
2.6171	3.5341
1.6117	3.4879
1.7063	3.3416
2.9009	3.3953
1.8955	3.3491
1.9901	3.3028
0.48472	3.2566
0.37933	3.1103
0.57394	3.264
0.66855	3.2178
-0.036847	3.1715
0.05776	3.1253
0.95237	3.079
2.747	3.0328
2.8416	3.0865
1.2362	3.0402
0.3308	2.994
-0.17459	2.9477
-0.079988	2.9015
-0.38538	2.5552
-0.29077	2.5089
-0.19617	2.4627
-0.50156	2.4164
-0.40695	2.3702
-0.31234	2.3239
-0.21774	2.2776
0.27687	2.8314
0.37148	2.7851
0.46609	2.7389
0.56069	2.0926
1.0553	2.0463
2.2499	2.1001
2.3445	3.0538
2.4391	4.1076
3.3337	4.0613
3.5283	4.915
4.5229	5.6688
4.6176	5.9225
4.7122	5.8763
6.4068	6.23
6.5014	6.1837
7.996	6.5375
9.4906	6.9912
9.5852	7.045
10.68	7.6987
11.374	9.2524
11.769	11.406
16.764	22.06
21.858	35.014
21.953	51.967
22.047	72.321
22.142	81.675
22.237	93.329
22.331	111.28
22.426	129.44
22.52	146.09
20.315	155.44
20.41	159.3
17.804	166.25
17.899	175.5
16.994	183.86
15.288	192.81
13.583	201.27
13.677	205.52
13.772	207.47
12.767	208.83
12.861	210.78
11.056	212.73
8.9504	212.99
9.045	213.34
8.1396	213.4
8.2342	214.55
8.3288	215
8.4234	215.96
9.218	216.51
9.3126	216.46
10.307	217.52
10.402	218.07
10.496	217.33
10.591	217.28
10.686	217.93
10.68	217.89
10.775	218.14
8.9695	218.39
7.4641	218.35
7.5587	218.3
7.1533	218.26
7.2479	219.71
7.3425	219.66
7.1371	219.62
7.2318	219.47
6.5264	219.42
5.521	221.38
4.1156	221.33
4.2102	221.29
3.0048	221.84
2.8994	221.79
2.994	221.95
3.0886	221.9
3.1832	221.85
2.9778	221.81
3.0724	222.56
3.267	223.52
4.4616	224.17
4.5563	224.12
5.7509	224.08
6.4455	224.03
6.5401	223.38
7.4347	223.34
7.5293	221.39
8.5239	221.35
9.0185	221.3
9.8131	220.65
10.808	220.21
12.502	213.26
15.597	194.81
18.392	168.77
20.486	135.92
24.181	103.08
29.875	79.129
35.97	53.383
40.665	30.937
43.659	8.7905
44.854	-11.456
45.048	-20.402
48.743	-38.348
54.438	-53.495
57.132	-66.141
58.127	-78.087
59.421	-84.133
60.516	-96.68
60.611	-105.73
60.705	-113.97
60.8	-122.32
60.894	-124.56
60.989	-129.01
61.084	-133.66
61.178	-134.7
61.273	-136.85
60.068	-138.8
57.262	-139.34
55.657	-144.29
55.651	-149.23
55.546	-149.28
53.941	-150.23
50.935	-150.27
49.53	-151.12
47.724	-151.47
44.119	-152.21
42.514	-152.86
41.508	-153.4
40.503	-153.45
40.397	-154.1
40.092	-153.54
38.687	-153.59
36.181	-154.54
34.776	-154.58
33.27	-155.03
31.265	-155.07
30.56	-155.12
29.654	-155.17
28.649	-154.31
27.543	-154.36
26.638	-154.41
25.433	-154.45
23.027	-154.5
21.122	-153.44
20.117	-152.59
17.911	-149.84
15.406	-146.48
11.5	-137.73
0.19496	-129.68
-10.11	-119.32
-20.816	-105.57
-31.821	-95.015
-37.127	-81.261
-44.032	-72.208
-51.337	-56.054
-60.843	-42.1
-68.148	-31.946
-69.654	-19.093
-80.459	-11.439
-91.264	-4.1851
-92.17	0.86863
-94.975	15.122
-97.781	29.376
-100.19	35.13
-105.29	38.084
-109	42.237
-109.6	53.791
-110.51	61.145
-110.41	63.199
-111.72	65.952
-114.42	67.106
-114.33	68.26
-115.33	69.014
-115.24	69.567
-115.15	70.121
-115.05	70.475
-114.96	70.728
-112.16	71.582
-112.07	72.836
-110.17	73.19
-109.18	73.143
-105.98	73.297
-94.988	78.151
-85.294	87.105
-72.299	91.658
-45.405	100.61
-25.01	110.07
-4.6154	122.22
10.579	138.37
16.574	156.23
20.568	174.38
23.663	182.93
23.758	192.29
24.552	199.64
24.647	204.4
24.742	206.75
24.836	208.9
24.931	208.86
25.025	210.51
25.12	211.96
24.015	213.72
24.109	214.77
21.704	215.03
21.798	215.38
21.393	216.13
19.488	217.59
19.582	217.54
18.977	217.49
19.071	217.45
19.166	217.4
19.061	217.36
19.155	215.81
18.05	215.76
16.944	215.22
18.239	215.57
18.334	215.52
18.428	216.18
18.523	216.13
18.617	215.49
21.012	215.44
20.007	214.69
17.701	214.25
17.796	213.9
17.491	213.75
17.585	213.71
17.68	213.56
17.474	213.52
17.569	213.57
17.564	213.42
17.658	213.38
17.753	213.33
17.847	213.28
18.042	213.44
18.137	212.79
18.131	212.75
18.226	213.3
17.82	213.25
17.515	213.71
17.41	213.66
17.304	213.61
16.599	214.77
15.193	215.42
14.588	216.08
14.583	216.03
13.877	215.28
13.972	215.24
12.966	214.99
13.061	214.94
12.356	214.9
12.45	214.85
12.545	215.01
11.04	214.96
11.134	214.91
8.9287	214.87
7.3233	214.62
7.418	214.77
7.5126	214.53
7.6072	214.48
7.7018	214.64
7.7964	214.59
9.491	215.44
9.5856	216.4
9.6802	215.15
11.175	215.1
11.269	216.26
11.364	216.81
11.459	216.77
11.553	216.72
11.648	216.67
11.742	216.03
11.837	215.98
11.932	215.93
12.026	215.89
12.621	215.84
12.715	215.8
12.81	216.35
12.905	216.3
12.999	215.36
13.094	215.91
13.089	215.96
13.183	215.92
13.278	214.87
13.172	215.62
13.267	216.68
13.362	215.53
13.456	214.99
13.551	214.94
12.945	214.59
13.74	214.85
13.135	214.8
12.529	214.15
12.624	214.11
12.118	214.06
12.213	214.62
12.108	214.57
12.202	214.52
12.797	214.48
13.191	214.33
13.286	214.28
13.381	213.64
13.175	213.59
13.27	213.55
13.065	213.5
13.159	213.45
13.254	213.41
13.348	213.36
13.743	213.61
13.538	213.57
13.632	213.52
13.727	213.48
13.321	213.43
13.916	213.48
14.011	213.34
14.105	213.29
14.2	213.24
13.294	211.8
13.389	213.15
11.884	211.71
11.978	211.66
12.073	211.81
12.967	210.37
11.362	211.72
11.457	210.17
11.151	210.13
11.246	210.08
10.84	209.74
10.935	209.69
10.33	209.64
10.224	209.6
10.319	209.55
9.7135	209.6
9.8081	209.56
9.9027	209.81
9.2973	209.77
10.092	210.02
10.087	210.37
10.181	210.33
10.276	211.08
9.9704	211.03
10.465	211.89
10.56	212.14
10.654	212.1
10.749	212.05
10.843	211.7
11.438	211.96
11.533	211.91
11.627	211.86
11.722	211.82
11.816	211.97
12.311	212.83
12.406	212.78
12.5	212.73
13.795	212.69
14.689	212.64
14.984	214.39
15.079	214.35
14.973	214
15.268	213.96
15.363	212.41
15.457	212.36
15.552	211.32
15.446	211.27
15.541	211.22
15.636	211.18
15.73	211.13
15.825	211.09
15.119	211.04
16.014	211.99
15.309	211.85
15.403	211.8
15.498	212.65
15.592	212.61
15.687	212.66
14.982	212.62
15.076	212.57
15.871	212.52
16.865	212.48
16.96	213.33
17.055	213.28
16.249	213.24
16.344	213.19
17.038	213.55
17.133	213.9
17.228	213.85
16.722	213.81
16.817	213.76
17.312	213.31
17.406	213.27
17.501	213.22
17.095	213.18
17.69	213.13
17.685	212.28
17.779	212.24
17.874	212.19
17.968	212.14
18.063	212.9
17.758	212.05
17.852	212.01
17.947	211.96
18.041	210.71
18.536	211.87
18.231	211.92
18.125	210.57
18.22	210.53
18.714	209.98
19.009	210.74
18.904	210.69
18.998	210.64
19.093	211.6
19.588	210.55
19.682	211
20.677	210.96
20.771	210.91
21.666	212.36
21.761	211.62
21.855	211.57
22.55	211.53
22.644	211.08
23.139	211.43
23.234	211.39
23.328	211.34
23.423	210.89
23.517	211.35
24.212	212.1
24.907	212.06
25.001	212.01
25.096	211.96
25.19	211.32
25.685	211.27
25.78	211.22
25.874	211.18
25.969	211.13
26.763	210.79
26.858	210.74
26.953	210.69
26.347	210.65
26.442	210.6
25.237	210.85
25.331	210.81
25.426	210.76
24.32	210.72
24.415	211.07
24.51	210.72
24.604	210.68
24.199	210.63
24.293	210.58
24.888	211.14
24.783	212.79
24.877	212.75
24.972	213.3
24.566	212.75
24.661	213.71
24.656	213.66
24.75	213.61
24.845	213.57
24.839	213.52
24.934	214.98
25.029	215.93
25.123	215.88
25.218	215.84
25.312	216.69
25.607	217.24
25.702	217.2
25.096	217.15
25.191	217.11
23.186	217.06
23.28	217.41
21.875	216.97
21.769	216.52
21.864	216.57
20.759	216.53
20.853	216.48
19.648	216.44
19.542	216.39
19.637	216.54
19.232	216.3
19.326	216.25
19.221	216.1
17.315	216.06
19.41	216.11
17.305	215.97
17.399	216.02
17.494	215.97
15.788	215.93
17.683	216.08
16.078	217.03
16.172	216.99
16.267	217.04
16.361	218.1
16.456	218.55
16.551	218.5
16.645	218.76
16.74	218.91
17.935	218.86
18.029	219.22
18.824	219.17
18.918	218.73
19.413	218.68
19.508	218.63
19.602	218.59
19.697	218.54
19.791	217.79
20.286	218.15
20.381	217.7
20.475	217.66
20.57	216.51
20.664	216.46
20.759	217.22
20.654	217.17
20.548	217.12
20.643	217.08
20.337	216.23
20.432	215.49
19.227	215.44
19.321	215.39
18.316	215.35
18.111	215.1
18.205	215.25
18.3	215.21
17.994	215.16
18.089	215.12
16.984	215.07
17.078	215.02
16.473	214.58
16.567	214.53
17.362	214.38
17.457	214.24
17.551	214.19
17.646	213.85
17.94	213.8
19.235	214.25
19.33	214.21
19.924	214.16
20.019	214.11
20.113	214.07
21.908	214.52
22.003	214.48
22.097	213.93
23.692	213.88
23.786	213.44
24.781	213.79
24.876	213.74
24.97	213.3
25.165	213.25
25.26	213.2
25.354	213.26
25.049	213.11
25.143	212.97
25.238	212.92
25.333	212.87
25.427	212.63
25.522	212.58
25.616	211.93
25.711	212.29
25.806	211.74
25.9	211.7
25.995	211.65
25.689	212.1
25.784	211.96
25.879	211.51
25.973	211.36
26.068	211.32
24.962	209.47
25.057	209.43
24.352	207.98
24.446	207.93
24.541	207.89
24.635	207.84
25.53	207.89
25.725	207.85
25.819	207.8
26.414	207.76
25.909	207.71
26.603	207.66
26.698	207.62
26.192	207.27
26.287	207.52
25.782	207.18
25.876	207.13
25.971	207.09
25.865	206.24
25.36	206.19
25.055	205.55
25.149	205.5
25.244	205.45
24.138	205.41
23.333	205.96
22.928	205.32
23.022	205.27
22.817	205.82
22.911	205.78
23.006	206.43
23.301	206.38
23.395	206.34
23.49	205.79
23.584	205.75
24.279	205.7
24.374	205.65
24.468	205.61
24.963	206.06
25.758	206.01
25.852	206.17
25.947	206.62
25.341	206.58
25.436	207.23
25.831	207.18
26.325	207.84
26.42	207.79
26.114	208.24
26.209	208.4
25.904	208.15
25.998	208.11
25.793	208.06
25.687	208.01
25.982	208.37
26.077	208.82
26.171	208.77
26.266	208.73
26.36	208.68
26.455	209.24
26.35	209.19
26.144	209.14
26.239	209.1
26.434	208.45
26.528	209
26.123	208.36
26.217	208.31
26.312	208.27
26.407	208.22
26.501	208.17
26.596	208.13
26.69	207.78
27.285	207.73
27.78	207.39
27.874	207.34
27.969	206.7
28.063	206.65
28.758	206.6
28.853	206.56
28.947	206.51
29.042	206.46
29.136	205.92
29.531	206.37
30.326	206.03
30.42	205.98
30.515	205.93
30.209	205.29
30.804	205.84
30.899	205.19
30.993	204.25
31.088	204.2
31.883	204.16
32.377	204.11
32.472	203.26
32.566	202.42
32.661	202.17
32.756	201.02
33.95	200.68
33.245	200.63
32.339	200.59
32.434	200.84
32.529	200.79
32.623	200.75
32.618	200.5
32.312	200.45
32.407	201.71
32.402	202.66
32.496	202.62
32.591	201.97
32.685	202.02
33.28	202.78
32.875	202.73
32.469	202.68
32.264	202.64
31.658	202.59
31.153	202.84
31.148	202.8
31.142	204.05
31.237	204.01
30.232	202.66
29.526	203.01
28.621	202.97
27.515	202.52
27.41	202.47
26.705	202.43
26.799	201.88
26.494	201.54
26.488	200.89
25.683	200.14
24.478	198.9
24.572	198.05
24.667	196.8
24.761	196.16
23.856	196.11
23.251	195.87
23.145	195.82
22.94	195.27
22.734	195.13
22.629	195.08
22.324	195.03
22.418	194.99
22.113	194.94
22.207	194
22.702	194.85
22.397	193.9
22.491	193.86
22.586	193.81
22.681	194.16
22.775	195.12
22.87	195.57
22.964	195.53
23.059	195.48
23.554	195.83
24.048	195.79
24.343	195.74
25.037	195.69
25.932	195.65
26.527	195.6
26.621	195.56
26.716	195.51
26.91	195.46
27.205	195.42
27.7	196.17
27.994	196.12
28.089	196.08
28.183	195.23
28.678	195.19
28.773	195.04
28.867	194.99
28.962	194.95
28.957	194.9
29.251	195.35
29.346	195.21
29.24	195.16
29.335	195.82
29.13	195.77
29.224	196.02
29.319	195.98
28.813	195.93
28.908	195.88
28.203	195.84
28.297	196.89
27.792	196.65
27.886	196.6
27.981	196.55
28.076	196.51
28.17	197.76
28.265	197.71
28.359	197.67
28.954	197.82
28.549	197.58
28.643	197.53
28.738	197.48
29.232	197.14
29.327	197.39
29.422	197.34
29.516	197.3
29.611	197.25
29.006	197.91
29.8	198.76
29.895	198.71
29.389	197.57
29.484	197.52
29.279	197.47
29.373	198.53
28.668	198.48
28.762	197.34
28.857	197.29
28.152	196.24
28.246	196.2
28.041	196.15
28.135	194.9
28.23	194.86
28.325	193.21
29.319	193.17
29.914	192.62
30.008	192.47
30.603	192.43
31.198	192.38
31.292	192.33
31.387	192.29
31.381	192.24
31.676	192.2
31.771	191.65
31.865	191.6
31.96	191.56
32.455	190.91
32.649	191.46
32.744	190.82
32.838	190.77
33.133	190.73
33.028	190.38
33.322	190.33
33.417	190.29
33.511	190.24
33.606	190.19
33.101	190.05
33.195	189.5
32.19	188.96
31.484	188.91
31.579	188.86
31.574	188.52
31.668	188.47
31.763	187.82
31.457	187.78
31.552	188.33
30.347	188.48
30.241	188.44
29.236	188.39
29.33	188.35
29.425	188.9
29.52	188.25
29.614	189.11
29.709	189.06
29.804	188.11
30.098	188.97
29.993	189.32
30.087	189.98
30.182	189.93
30.277	189.18
30.571	189.84
30.666	189.79
30.76	189.74
30.855	189.7
31.85	190.45
33.044	191.81
33.139	190.26
35.833	190.21
36.728	190.17
36.823	189.42
36.917	189.37
37.012	189.33
37.106	188.48
39.001	188.44
37.896	188.39
37.99	188.34
38.085	188.3
38.18	188.25
38.274	188.2
38.369	188.96
37.463	188.91
37.558	188.87
37.053	188.72
37.147	189.37
36.742	188.53
36.836	188.48
36.931	188.43
36.326	188.39
36.52	189.14
36.115	188.3
36.209	186.95
36.304	186.9
35.799	187.56
35.893	188.91
35.388	188.86
35.182	188.82
35.277	188.77
35.372	188.03
35.666	188.68
35.761	187.93
35.855	187.89
36.35	187.84
36.045	187.79
36.239	188.25
37.034	188.2
37.129	186.36
37.223	187.31
36.618	186.26
36.712	186.22
36.307	186.17
36.102	187.12
36.496	188.18
37.091	187.73
37.185	187.69
37.28	187.74
37.775	187.69
38.469	188.35
38.564	188.3
38.458	188.25
38.553	188.21
38.648	187.46
39.342	188.12
39.437	187.37
39.531	187.32
39.026	187.28
39.121	187.73
39.815	188.18
39.91	188.14
39.404	187.89
39.499	187.85
39.594	187.8
39.688	187.75
39.783	187.71
39.178	187.56
39.272	187.51
38.767	187.47
38.861	187.42
38.456	187.38
38.251	187.23
38.045	187.28
36.94	187.24
37.034	187.19
37.129	187.14
36.224	187.1
36.318	187.05
35.813	187.01
35.907	186.96
36.002	186.91
36.697	186.87
36.791	187.12
36.286	187.77
36.38	187.73
35.775	187.68
36.57	187.54
37.064	189.09
37.159	189.04
37.254	188.2
37.948	188.25
38.043	188.2
38.837	188.16
38.932	188.11
39.027	188.07
40.321	188.72
40.416	187.97
40.51	187.93
40.605	187.88
39.5	187.83
40.594	188.49
41.589	188.74
42.483	188.4
42.878	188.15
43.473	187.3
44.567	188.06
44.662	188.01
44.756	187.96
44.851	187.92
45.346	188.17
45.44	188.82
44.135	188.78
44.229	188.73
44.724	188.69
44.419	187.94
44.913	187.89
45.008	187.85
44.503	187.8
