# Supplementary material for: Electrooculography-based continuous eye-writing recognition system for efficient assistive communication systems
Source: PLoS One. 2018 Feb 9;13(2):e0192684. doi: 10.1371/journal.pone.0192684 (PMC5806888; doi:10.1371/journal.pone.0192684)
Supplement: S1 Database — All the original isolated EOG data used in the experiments are contained in this database. (ZIP) [file pone.0192684.s001.zip › isolated/001/isolated_strokes/EOG_001_03_008.csv]

0.72131	-0.10061
0.63443	-0.15053
0.54755	-0.20046
1.3607	1.1496
1.8738	1.0997
1.7869	2.6498
1.7	2.5998
1.8132	1.5499
1.7263	1.5
1.6394	1.4501
1.5525	1.4001
1.3657	1.6502
1.0788	1.6003
1.1919	1.5504
1.105	1.5004
1.0182	1.4505
0.93129	1.4006
1.0444	0.35065
1.0575	0.30073
0.97066	0.1508
0.98378	0.10087
0.8969	0.15095
0.71003	0.0010211
0.62315	-0.048905
0.53627	-0.098831
0.4494	-0.34876
0.36252	-0.19868
-0.024355	-0.14861
-0.11123	0.30146
-1.1981	0.25154
-1.285	-0.098387
-1.0719	0.35169
-1.0587	0.30176
-1.1456	0.25183
-1.2325	0.20191
-1.3194	0.15198
-0.40624	1.3021
-1.4931	1.2521
-1.58	1.2022
-0.66687	1.1523
-0.35375	1.1024
0.75938	1.0524
0.6725	2.0025
0.68562	0.95257
0.59875	0.90265
0.51187	0.85272
1.225	0.8028
1.1381	0.45287
1.0512	0.20294
0.96437	0.15302
0.87749	0.0030914
1.3906	-0.046835
1.3037	-0.096761
1.2169	-0.14669
1.53	-0.19661
0.84311	-1.4465
0.75623	-1.4965
0.66935	-1.5464
-0.11752	-1.5963
-0.2044	-0.84624
0.0087252	-1.6962
-0.078151	-1.7461
-0.16503	-2.096
-0.2519	-1.8459
0.96122	-1.3959
0.87434	-0.6458
0.78747	-0.69573
0.90059	-0.74565
0.11371	-1.5956
0.72684	-0.8455
0.63996	-0.89543
0.55309	-1.5454
2.4662	-1.5953
2.3793	-1.6452
4.4925	-1.0951
4.4056	-1.1451
4.3187	-1.195
4.2318	-1.2449
4.145	-1.5948
3.9581	-1.6448
3.8712	-1.6947
1.8843	-1.7446
1.7974	-1.4945
0.11057	-1.5445
0.023693	-1.5944
-0.063184	-1.9443
-0.15006	-1.9942
1.0631	-2.0442
1.5762	-2.0941
1.4893	-2.144
1.4024	-2.194
1.3156	-1.9439
1.2287	-1.1938
0.44181	-1.2437
0.35493	-1.2937
0.26805	-1.3436
0.081176	-1.3935
0.0943	-0.94343
0.0074235	-0.99336
-0.079453	-1.0433
-0.16633	-1.0932
-0.25321	-1.1431
0.35992	-0.59306
0.27304	-0.64299
0.18617	-0.69292
0.099289	-0.14284
-0.68759	-0.79277
-0.77446	0.15731
-0.96134	0.10738
-1.0482	0.057454
-1.1351	0.0075279
-1.222	0.8576
-1.3088	0.80768
-1.4957	0.75775
-1.5826	0.70782
-1.6695	1.2579
-2.6564	1.208
-2.7432	1.158
-2.8301	1.1081
-3.917	0.65819
-4.0039	1.0083
-4.3907	0.55834
-4.4776	0.50842
-4.5645	0.45849
-4.6514	-0.091437
-4.7382	-0.44136
-5.2251	0.30871
-5.312	0.25878
-5.4989	0.20886
-5.6857	0.15893
-5.7726	0.50901
-6.1595	0.15908
-6.2464	0.10915
-6.3332	0.059228
-6.4201	0.0093024
-6.507	-0.040624
-6.2939	-0.49055
-6.3808	-0.54048
-6.3676	0.3096
-6.4545	0.25967
-5.4414	0.20975
-4.4283	0.15982
-4.5151	0.10989
-3.802	0.059968
-3.1889	0.010042
-1.9758	0.86012
-2.0626	0.81019
-2.0495	0.86026
-0.43639	0.81034
-0.023271	0.16041
0.18985	0.11049
0.50298	0.060559
0.7161	-1.4894
1.0292	-0.43929
1.2423	-0.48922
1.1555	-0.53914
1.0686	-0.58907
0.98172	-0.639
1.2948	-0.68892
0.80797	-0.73885
0.72109	-0.78878
0.63421	-0.5387
0.54734	-1.4886
0.86046	-0.63855
0.77358	-0.68848
0.68671	-0.73841
1.4998	-0.78833
1.413	-0.83826
1.3261	0.11182
2.8392	0.36189
2.7523	0.31196
2.6654	0.26204
0.97857	0.31211
0.8917	0.76219
0.80482	0.61226
-0.082056	0.56233
-0.16893	0.91241
-0.25581	0.86248
0.25731	0.81256
0.17044	0.96263
0.083562	1.4127
0.39669	1.3628
1.7098	1.3129
3.1229	1.7629
3.0361	1.713
2.9492	1.1631
1.0623	1.1131
0.97543	1.0632
0.88855	1.0133
-0.99833	0.96337
-1.8852	0.91344
-1.9721	1.4635
-2.059	1.4136
-2.1458	1.3637
-2.2327	1.3137
-2.3196	1.2638
-1.7065	1.2139
-1.7933	1.664
-1.8802	1.614
-1.9671	1.5641
-2.054	1.5142
-0.84084	2.0643
-2.9277	2.0143
-3.0146	2.0644
-3.1015	2.0145
-3.1883	1.9646
-2.9752	1.9146
-3.3621	1.8647
-3.449	1.7148
-3.2359	1.6648
-1.1227	1.5149
1.7904	1.465
1.7035	0.71507
1.6166	0.56514
2.9298	0.21522
3.4429	-0.53471
3.856	-0.58463
3.7691	-0.73456
3.6823	-0.78449
3.7954	-0.73441
3.7085	-0.78434
3.7216	-0.83426
3.6348	-0.98419
3.5479	-1.0341
3.661	-1.084
3.5741	-1.134
3.4872	-1.0839
3.4004	-1.1338
3.1135	-1.1837
3.0266	-0.43367
2.9397	0.2164
2.8529	0.16647
2.766	0.11655
2.5791	-0.63338
2.4922	-0.6833
2.5054	-0.73323
2.4185	-0.78316
2.3316	-0.83308
2.2447	-0.88301
2.1579	-0.63293
0.97098	-0.08286
-1.1159	-0.13279
-1.2028	-0.18271
0.71035	-1.1326
0.62348	-1.1826
-1.4634	-1.2325
-1.5503	-1.2824
0.26285	-1.3323
0.97597	-1.3823
0.88909	-1.4322
0.80222	-1.9821
0.71534	-2.132
0.92846	-2.182
1.1416	-2.2319
1.0547	-2.1818
0.66784	-2.2318
0.28096	-2.2817
0.49408	-2.1316
0.40721	-2.3815
0.32033	-2.4315
0.23345	-2.5814
0.14658	-2.6313
0.1597	-2.5812
-0.027176	-2.7312
-0.11405	-2.7811
-0.20093	-2.831
-0.1878	-2.9809
-0.074681	-3.0309
-0.16156	-3.2808
-0.24843	-3.3307
-0.33531	-3.3806
-0.42219	-3.2306
-0.50906	-2.5805
-0.79594	-2.6304
-0.88282	-2.6803
-0.96969	-2.7303
-1.0566	-2.1802
-1.1434	-2.0301
-1.2303	-2.0801
-1.3172	-3.13
-1.3041	-3.1799
-1.391	-4.4298
-1.4778	-4.4798
-1.5647	-4.5297
-1.6516	-4.5796
-1.5385	-4.6295
-1.8253	-4.6795
-1.9122	-4.7294
-1.9991	-4.7793
-2.186	-4.8292
-2.1728	-4.4792
-2.3597	-4.9291
-2.4466	-4.979
-2.5335	-5.0289
-2.6203	-5.6789
-2.6072	-7.3288
-2.4941	-9.2787
-2.081	-9.3286
-1.1678	-9.3786
-0.65472	-9.9285
-0.041601	-9.9784
2.2715	-10.828
8.0846	-16.578
12.598	-25.928
20.011	-36.078
28.424	-52.528
43.337	-62.978
58.35	-76.328
64.763	-93.678
81.477	-103.23
93.69	-113.28
97.503	-119.73
102.42	-121.78
103.13	-122.43
103.04	-125.28
103.06	-127.93
102.97	-128.88
104.48	-129.53
106.29	-129.78
106.21	-129.93
107.22	-130.68
106.03	-132.33
105.95	-133.48
106.96	-133.93
107.47	-134.78
107.39	-136.43
106.7	-138.18
106.61	-140.23
106.53	-146.18
106.44	-153.43
106.35	-158.08
106.27	-161.73
106.78	-163.48
106.69	-163.53
107	-163.78
106.92	-163.83
106.83	-163.98
107.34	-164.13
108.66	-164.38
109.37	-165.43
109.58	-166.88
109.5	-167.73
109.11	-169.08
108.12	-170.43
106.64	-170.98
106.45	-172.03
106.36	-172.08
105.48	-173.92
105.39	-174.67
105.1	-175.22
104.41	-175.47
104.33	-175.52
103.04	-175.77
103.45	-175.82
102.77	-176.17
102.68	-176.22
103.19	-177.07
102.51	-177.92
102.42	-177.17
101.03	-178.02
100.95	-178.47
100.86	-178.52
101.17	-179.17
101.59	-179.22
102.5	-178.67
102.41	-178.72
102.72	-178.37
104.04	-177.72
103.95	-177.77
106.26	-175.72
108.28	-172.67
110.79	-170.72
113.5	-170.07
121.82	-161.42
130.33	-149.97
134.84	-145.72
142.06	-139.47
141.97	-117.22
141.88	-93.873
141.8	-76.123
141.71	-56.473
141.62	-42.122
141.53	-25.672
141.45	-9.3223
141.36	5.7278
141.27	19.078
137.09	26.228
125.3	40.078
109.01	53.228
90.526	61.778
79.04	77.628
59.353	89.478
43.666	99.128
32.479	107.68
19.692	110.63
13.605	116.78
1.7183	123.43
-9.0686	125.08
-14.755	127.83
-18.642	134.48
-26.129	140.23
-36.216	143.78
-41.703	147.43
-45.89	149.88
-48.177	151.73
-55.364	153.08
-63.05	153.83
-65.137	153.78
-66.024	153.73
-67.411	153.68
-68.598	153.63
-68.685	154.18
-69.572	154.13
-71.259	154.28
-71.646	155.03
-72.332	154.98
-72.419	154.13
-73.306	153.58
-73.393	153.53
-73.48	153.08
-73.567	152.73
-74.354	152.28
-74.441	152.23
-74.627	151.58
-74.714	150.53
-74.801	149.98
-76.588	149.73
-76.675	149.48
-76.762	148.03
-76.849	136.68
-76.936	109.83
-78.922	72.181
-79.009	36.631
-79.096	7.5814
-79.183	-25.069
-79.27	-52.418
-80.057	-70.968
-80.144	-88.018
-80.731	-101.87
-81.517	-117.92
-81.604	-128.17
-82.491	-130.42
-84.478	-135.57
-86.465	-139.32
-86.952	-142.97
-87.939	-147.32
-89.226	-147.37
-90.412	-147.42
-91.399	-147.47
-92.086	-147.92
-93.273	-148.87
-94.56	-149.42
-94.647	-149.47
-95.234	-149.82
-95.321	-149.87
-95.907	-150.22
-96.294	-149.97
-96.381	-150.02
-96.468	-150.07
-96.855	-150.12
-96.942	-150.07
-97.029	-150.02
-97.116	-149.57
-97.202	-149.02
-97.289	-149.07
-97.076	-148.42
-97.163	-148.47
-97.25	-148.52
-97.537	-148.57
-97.624	-148.22
-97.211	-147.07
-97.297	-146.72
-97.384	-146.27
-97.471	-145.92
-98.058	-145.77
-97.645	-145.62
-97.532	-145.67
-97.619	-145.72
-97.306	-145.77
-97.192	-145.52
-96.479	-145.27
-96.566	-144.92
-97.253	-144.96
-97.34	-144.51
-97.627	-142.46
-98.014	-140.61
-98.101	-140.06
-98.487	-140.11
-98.574	-139.56
-99.061	-138.41
-99.148	-136.96
-99.535	-137.01
-99.622	-137.06
-99.409	-136.51
-99.496	-135.86
-99.582	-135.41
-100.07	-135.46
-102.66	-135.51
-103.04	-135.56
-105.33	-135.61
-105.42	-135.66
-105.5	-135.71
-105.59	-136.26
-103.48	-136.31
-102.06	-136.86
-102.15	-137.01
-102.24	-137.06
-101.53	-137.31
-101.51	-137.96
-102	-139.31
-102.09	-140.96
-102.17	-142.51
-102.26	-143.56
-102.35	-144.11
-102.43	-145.26
-102.52	-145.31
-102.61	-146.46
-102.69	-146.91
-103.08	-146.96
-103.17	-148.01
-103.75	-148.66
-103.84	-149.01
-104.23	-149.56
-104.32	-149.61
-105.5	-151.06
-105.59	-151.11
-104.58	-149.76
-105.76	-149.81
-105.85	-149.86
-105.94	-149.41
-106.72	-148.86
-106.81	-147.61
-107.3	-146.36
-107.38	-146.41
-107.47	-146.46
-107.56	-147.81
-107.64	-146.56
-107.73	-145.71
-107.82	-145.76
-107.91	-145.11
-109.19	-144.86
-108.08	-144.41
-109.37	-144.46
-109.45	-144.11
-109.54	-144.16
-110.63	-144.01
-110.81	-144.06
-111.2	-144.11
-111.79	-144.66
-112.17	-144.71
-113.06	-145.26
-113.15	-145.31
-113.53	-145.86
-113.62	-146.61
-113.71	-146.66
-114.4	-146.71
-114.48	-146.86
-113.97	-148.81
-114.06	-150.16
-113.34	-151.31
-114.33	-152.26
-114.42	-152.31
-114.5	-152.56
-114.59	-152.61
-113.78	-152.76
-113.06	-152.81
-112.85	-152.86
-112.94	-152.91
-113.02	-152.96
-111.31	-152.81
-111.4	-152.86
-111.49	-152.91
-111.57	-152.76
-111.66	-152.61
-110.25	-152.66
-110.33	-152.71
-110.42	-152.76
-110.51	-152.81
-110.59	-152.86
-109.58	-152.91
-109.67	-152.96
-109.75	-153.01
-109.84	-153.06
-109.23	-153.11
-109.31	-153.16
-110.5	-152.41
-110.59	-152.46
-110.68	-152.51
-110.76	-153.36
-110.85	-152.61
-110.94	-152.96
-112.42	-153.61
-112.51	-154.06
-113.6	-154.61
-113.68	-154.66
-114.37	-154.61
-114.46	-154.66
-113.34	-154.11
-113.43	-154.16
-113.52	-154.21
-114.8	-154.26
-114.89	-155.11
-114.88	-154.66
-114.97	-154.71
-115.05	-154.66
-115.14	-155.51
-115.23	-155.66
-113.51	-155.71
-113.6	-155.76
-111.79	-155.81
-111.87	-155.86
-111.56	-156.31
-111.25	-156.76
-111.33	-157.51
-110.82	-157.86
-110.91	-158.11
-110.99	-158.26
-111.08	-158.3
-112.17	-158.65
-112.26	-159.4
-112.24	-159.45
-111.43	-159.5
-110.62	-161.65
-109.6	-164.3
-109.69	-165.25
-109.38	-165.6
-109.36	-166.25
-109.45	-167.5
-109.54	-168.45
-109.62	-168.5
-109.71	-169.65
-109.8	-170.2
-109.88	-170.25
-109.97	-170.8
-109.56	-170.85
-109.35	-170.3
-109.33	-170.35
-108.92	-170.4
-109.01	-169.45
-107.99	-169.5
-108.08	-169.05
-108.87	-168.5
-108.95	-167.75
-109.74	-167.8
-110.23	-166.95
-110.31	-165.6
-110.6	-164.35
-110.79	-163.7
-110.87	-163.65
-111.26	-163.8
-111.05	-163.75
-111.04	-163
-111.12	-162.15
-111.21	-162.2
-111.4	-162.25
-111.48	-163.2
-111.57	-163.25
-111.66	-164.5
-111.34	-164.55
-111.63	-164.3
-111.72	-163.45
-111.8	-163.5
-111.89	-163.85
-111.98	-163.9
-111.66	-164.75
-111.55	-164.8
-111.64	-165.45
-111.73	-165.5
-111.81	-165.55
-111.9	-165.5
-111.99	-165.55
-112.27	-166.5
-112.36	-166.55
-110.55	-166.6
-109.13	-165.75
-109.22	-165.1
-109.31	-165.15
-109.39	-165
-109.48	-164.65
-109.57	-164.7
-109.65	-165.25
-109.74	-165.3
-109.83	-166.45
-109.82	-165.5
-109.9	-165.55
-109.99	-165.6
-110.08	-165.65
-110.16	-166.7
-110.15	-166.95
-110.24	-167.8
-110.42	-167.85
-110.51	-167.9
-110.7	-168.15
-110.78	-168
-110.77	-168.25
-110.86	-168.3
-111.14	-168.65
-111.63	-168.7
-111.72	-168.75
-111.81	-168.8
-112.59	-169.45
-112.68	-169.5
-112.77	-169.55
-112.85	-170.3
-112.24	-170.35
-112.33	-170.4
-111.91	-169.75
-111.3	-169.8
-111.39	-169.85
-111.47	-169.7
-111.56	-169.75
-111.65	-169.4
-111.73	-169.05
-111.82	-169.1
-112.81	-169.15
-113.8	-170
-112.98	-169.25
-113.47	-169.3
-113.56	-169.35
-113.64	-169.4
-113.73	-168.45
-112.72	-168.1
-113.7	-168.15
-113.79	-167.4
-115.98	-167.45
-116.06	-167.5
-116.15	-167.55
-117.34	-167.6
-117.42	-167.65
-117.51	-167.7
-117.6	-168.05
-117.69	-168.1
-117.77	-168.25
-117.86	-168.3
-117.85	-168.35
-118.03	-168.4
-118.12	-168.45
-118.21	-168.5
-118.89	-169.05
-118.38	-169.1
-118.97	-169.55
-119.05	-169.6
-119.04	-169.65
-119.13	-169.7
-118.71	-169.75
-119.3	-170.5
-119.39	-170.55
-118.98	-170.6
-119.06	-171.65
-119.05	-172.3
-119.14	-172.55
-119.22	-172.6
-119.01	-172.65
-118.8	-172.69
-117.28	-172.74
-115.97	-172.89
-116.06	-172.94
-115.84	-172.99
-115.23	-172.94
-114.22	-172.49
-114.2	-172.54
-114.29	-172.59
-114.38	-172.64
-114.47	-173.19
-113.05	-173.24
-113.14	-173.29
-113.63	-173.64
-113.71	-173.39
-113	-173.24
-112.39	-172.49
-112.47	-172.54
-113.26	-172.59
-113.35	-172.64
-113.83	-173.49
-113.92	-173.54
-114.01	-173.59
-115.29	-173.64
-117.08	-172.89
-118.27	-172.44
-119.16	-172.49
-119.84	-172.34
-120.13	-172.29
-121.32	-172.14
-123	-172.19
-123.59	-172.24
-123.98	-172.29
-124.36	-171.94
-125.85	-171.79
-127.54	-171.84
-128.12	-171.89
-130.31	-171.94
-132.1	-172.19
-132.58	-171.44
-133.37	-171.49
-133.46	-171.54
-133.85	-171.59
-134.13	-171.14
-134.22	-170.59
-134.31	-170.64
-134.39	-170.69
-133.98	-169.04
-134.07	-169.09
-134.15	-169.14
-134.24	-169.19
-134.33	-169.54
-134.41	-169.59
-134.8	-170.04
-134.89	-170.09
-134.97	-170.14
-135.06	-170.19
-134.85	-169.64
-133.74	-169.69
-132.32	-169.74
-132.41	-169.79
-133.4	-170.44
-133.48	-170.49
-133.57	-171.34
-131.86	-171.39
-131.94	-171.44
-134.13	-172.69
-134.22	-173.64
-136.2	-173.99
-136.29	-174.04
-136.38	-174.09
-136.46	-174.14
-134.55	-173.89
-133.64	-173.94
-133.73	-173.99
-133.81	-174.04
-133.9	-174.09
-133.99	-174.14
-135.87	-174.19
-135.96	-174.24
-134.25	-173.69
-133.23	-173.74
-133.22	-171.99
-133.31	-170.24
-133.49	-170.29
-133.58	-170.34
-133.67	-170.29
-134.85	-169.94
-134.94	-169.99
-136.13	-169.94
-136.22	-169.99
-137.3	-170.04
-137.69	-170.09
-138.48	-170.14
-139.16	-170.19
-141.15	-170.24
-142.84	-170.79
-142.92	-171.24
-143.41	-171.29
-143.5	-171.74
-143.58	-172.69
-144.47	-174.84
-144.56	-174.89
-144.64	-176.84
-145.43	-177.39
-144.82	-177.54
-144.41	-177.99
-144.49	-179.14
-145.08	-180.29
-145.87	-180.34
-145.95	-180.39
-146.54	-180.74
-147.53	-180.79
-147.61	-180.84
-147.4	-180.89
-147.49	-180.94
-146.57	-180.99
-146.66	-181.04
-145.85	-181.09
-145.93	-181.14
-146.02	-180.89
-145.21	-180.94
-145.3	-180.99
-145.38	-181.04
-145.47	-181.09
-145.56	-181.14
-144.74	-181.19
-144.83	-180.74
-144.42	-180.79
-144.5	-181.34
-144.59	-181.39
-144.68	-182.34
-144.76	-183.69
-144.85	-183.14
-144.94	-183.79
-145.02	-183.83
-145.11	-183.88
-145.7	-183.93
-146.49	-183.18
-147.27	-183.23
-147.36	-183.28
-148.15	-183.33
-148.73	-183.38
-148.32	-182.73
-148.41	-182.68
-148.49	-182.73
-150.88	-182.78
-153.27	-182.83
-153.35	-181.78
-153.44	-181.43
-153.53	-180.98
-153.51	-180.33
-152.5	-180.28
-151.09	-179.93
-151.18	-179.98
-151.26	-180.43
-151.35	-180.48
-152.24	-180.83
-152.32	-180.88
-152.41	-180.93
-152.5	-180.98
-152.38	-180.73
-152.47	-180.58
-152.56	-180.63
-152.64	-180.68
-152.73	-181.23
-152.32	-181.28
-152.4	-181.53
-152.49	-181.58
-152.58	-181.63
-152.67	-182.28
-152.35	-182.23
-152.64	-182.98
-152.73	-183.03
-152.81	-183.08
-153.3	-182.33
-153.39	-182.38
-153.47	-183.23
-153.56	-183.28
-153.05	-183.33
-153.13	-184.18
-152.22	-184.23
-152.11	-184.88
-152.19	-184.93
-152.28	-185.68
-152.37	-185.13
-152.46	-185.18
-152.54	-185.63
-152.63	-185.68
-152.72	-183.93
-153.9	-183.98
-153.99	-184.03
-154.58	-184.08
-155.66	-184.13
-155.75	-184.18
-156.14	-184.33
-155.22	-184.28
-155.31	-184.33
-155.5	-184.38
-156.98	-184.33
-157.17	-184.38
-157.36	-184.43
-157.75	-184.48
-158.73	-183.93
-158.12	-183.28
-158.91	-183.33
-158.99	-183.08
-158.38	-183.13
-158.47	-183.18
-158.55	-182.93
-158.94	-182.98
-159.03	-183.03
-159.11	-182.78
-159.2	-182.33
-158.99	-182.38
-158.68	-182.43
-158.76	-182.28
-158.15	-182.33
-158.44	-182.38
-158.22	-181.43
-158.31	-181.98
-158.4	-182.03
-158.48	-182.08
-158.57	-182.13
-158.36	-182.18
-158.44	-181.23
-158.53	-181.28
-158.62	-181.33
-159	-181.38
-159.29	-181.43
-159.38	-181.48
-159.87	-181.53
-159.95	-182.48
-160.54	-182.23
-160.63	-181.48
-161.11	-181.53
-161.2	-181.58
-161.49	-181.63
-161.77	-181.68
-161.86	-181.73
-161.95	-181.18
-162.03	-181.23
-161.92	-180.78
-162.01	-181.33
-162.09	-181.38
-162.18	-182.03
-162.27	-182.08
-162.06	-181.53
-162.14	-181.58
-162.23	-181.13
-162.32	-181.18
-162.4	-182.03
-161.59	-181.28
-161.88	-182.13
-161.96	-181.98
-160.95	-182.03
-161.04	-182.58
-160.92	-182.63
-161.01	-182.68
-160.9	-182.73
-160.98	-182.98
-161.17	-183.03
-161.16	-183.08
-161.25	-183.13
-161.33	-183.18
-161.42	-183.23
-161.51	-183.48
-161.59	-183.53
-161.68	-183.58
-162.47	-184.13
-161.85	-184.67
-161.94	-184.72
-162.03	-184.77
-162.11	-184.82
-162.9	-184.87
-163.69	-184.32
-163.87	-184.97
-163.96	-185.02
-164.15	-185.07
-164.24	-185.12
-164.32	-184.67
-164.21	-184.82
-164.3	-184.87
-164.38	-185.02
-164.47	-186.07
-164.46	-186.12
-164.54	-185.67
-164.63	-185.72
-164.72	-185.47
-164.2	-184.82
-164.29	-184.57
-164.38	-184.02
-164.46	-184.27
-164.55	-184.32
-163.84	-184.47
-162.93	-184.52
-163.01	-184.37
-163.1	-184.42
-163.19	-184.47
-162.17	-184.52
-162.26	-184.27
-162.35	-184.32
-163.03	-184.37
-163.12	-184.42
-163.91	-184.27
-163.99	-183.62
-164.08	-184.37
-164.87	-184.42
-164.95	-183.97
-166.14	-183.32
-166.23	-183.37
-166.32	-183.42
-166.4	-183.47
-164.99	-183.22
-166.58	-183.27
-166.66	-183.32
-166.75	-183.57
-166.84	-183.62
-165.42	-183.57
-167.01	-183.62
-167.1	-183.67
-168.08	-183.72
-167.27	-184.07
-166.16	-183.82
-165.24	-184.17
-165.33	-184.32
-165.42	-184.37
-164.31	-184.42
-164.19	-184.47
-164.28	-184.52
-164.07	-184.57
-162.75	-184.62
-162.94	-183.27
-162.93	-183.32
-163.01	-182.07
-164.5	-182.12
-164.59	-182.17
-164.67	-182.22
-164.76	-182.07
-164.85	-182.12
-164.93	-182.17
-164.92	-182.22
-165.01	-182.27
-165.1	-181.92
-165.18	-181.97
-165.57	-182.02
-165.66	-182.07
-166.84	-182.62
-168.33	-182.67
-168.52	-183.22
-169.1	-183.27
-170.29	-182.82
-171.08	-182.87
-171.16	-182.92
-171.25	-183.27
-171.74	-183.32
-171.82	-182.67
-172.61	-183.22
-172.7	-183.27
-173.69	-183.32
-173.77	-183.37
-173.86	-182.52
-174.45	-182.57
-174.53	-182.52
-174.62	-182.57
-174.71	-182.62
-174.59	-182.27
-174.68	-182.32
-175.97	-182.37
-176.05	-180.82
-176.14	-179.07
-176.23	-179.12
-176.31	-179.17
-176.7	-179.62
-176.79	-179.37
-177.78	-179.72
-177.86	-179.77
-178.55	-179.82
-178.64	-181.27
-177.52	-181.32
-177.61	-183.07
-177.7	-183.12
-177.78	-183.17
-177.87	-183.72
-177.96	-183.77
-178.04	-183.82
-178.13	-183.87
-178.22	-183.92
-179.5	-184.87
-179.59	-186.12
-180.08	-186.77
-181.27	-186.82
-181.35	-187.77
-181.44	-187.82
-181.83	-187.87
-181.91	-187.92
-183.3	-187.97
-184.39	-189.52
-184.77	-189.57
-184.86	-189.62
-185.25	-188.27
-185.33	-188.32
-186.12	-188.37
-186.21	-187.72
-186.29	-187.37
-186.38	-187.41
-186.47	-187.86
-185.86	-187.91
-185.84	-187.96
-185.83	-188.01
-184.92	-188.06
-183.4	-188.11
-183.49	-187.76
-181.98	-188.21
-181.06	-188.26
-181.15	-189.11
-180.24	-189.26
-180.32	-189.31
-180.41	-191.06
-180.4	-191.11
-180.48	-192.66
-180.57	-192.91
-180.66	-192.36
-181.85	-193.01
-181.93	-193.06
-182.92	-193.11
-183.01	-194.06
-183.09	-193.21
-183.68	-193.26
-183.77	-194.21
-183.85	-194.26
-183.94	-195.11
-183.03	-195.46
-184.11	-195.81
-184.2	-195.86
-184.29	-195.91
-184.47	-195.96
-184.26	-196.01
-184.35	-196.06
-184.44	-196.11
-184.52	-196.16
-184.61	-197.01
-184.4	-197.06
-184.48	-198.41
-184.57	-198.46
-184.66	-198.51
-185.34	-198.56
-185.43	-198.61
-185.52	-198.66
-185.6	-197.21
-185.69	-197.26
-186.28	-196.41
-186.36	-195.96
-186.45	-196.01
-186.94	-196.26
-186.63	-196.01
-187.11	-196.26
-187.2	-196.31
-187.29	-196.46
-187.37	-196.51
-187.06	-196.46
-187.25	-196.51
-187.33	-196.56
-187.42	-196.61
-187.51	-196.66
-187.29	-196.41
-187.38	-196.36
-187.47	-196.41
-187.55	-196.46
-187.64	-196.51
-187.03	-196.26
-187.12	-196.31
-187.9	-196.36
-187.99	-196.31
-188.88	-196.36
-188.96	-196.41
-189.05	-196.46
-189.44	-196.71
-189.52	-196.76
-189.61	-196.81
-189.7	-196.86
-189.78	-196.91
-189.87	-197.16
-189.96	-197.21
-191.54	-197.36
-191.63	-197.41
-192.12	-197.26
-192.21	-197.31
-190.79	-197.36
-191.18	-197.41
-191.27	-197.46
-191.35	-197.51
-190.64	-197.86
-190.13	-198.01
-190.21	-198.06
-190.3	-198.11
-190.39	-198.16
