# Supplementary material for: Electrooculography-based continuous eye-writing recognition system for efficient assistive communication systems
Source: PLoS One. 2018 Feb 9;13(2):e0192684. doi: 10.1371/journal.pone.0192684 (PMC5806888; doi:10.1371/journal.pone.0192684)
Supplement: S1 Database — All the original isolated EOG data used in the experiments are contained in this database. (ZIP) [file pone.0192684.s001.zip › isolated/001/isolated_strokes/EOG_001_03_009.csv]

-0.36614	-0.68507
-0.95974	-1.2216
-1.3533	-1.2582
-1.7469	-1.2947
-1.7405	-1.3312
-1.9341	-1.3678
-2.2277	-1.4043
-1.9213	-1.4409
-1.9149	-1.4774
-1.9085	-1.5139
-1.9021	-2.4505
-1.8957	-2.487
-1.4893	-2.5236
-1.8829	-3.4601
-1.8765	-3.4966
-1.5701	-3.6332
-1.2637	-3.9697
-1.1573	-4.0063
-1.1509	-3.7428
-1.1445	-3.7793
-0.13812	-2.1159
0.26828	-2.1524
1.1747	-0.48897
1.1811	-0.12551
1.1875	-0.06205
1.1939	-0.098591
1.2003	-0.13513
2.8067	-0.17167
2.8131	-0.20821
2.8195	-0.74475
4.1259	-0.78129
3.0323	-1.4178
2.3387	-1.4544
2.3451	-1.2909
1.3515	-1.8275
2.3579	-1.364
1.3643	-1.4005
1.3707	-1.4371
1.3771	-1.9736
1.3835	-2.0102
1.3899	-2.0467
1.0963	-0.78324
1.1027	-0.81978
1.1091	-2.1563
1.1155	-2.1929
1.4219	-0.92941
1.4283	0.23405
1.4347	0.19751
1.4411	0.36097
1.4475	0.42443
1.4539	0.58789
1.4603	0.65135
1.4667	1.0148
1.4731	0.97827
1.2795	1.5417
0.48592	2.2052
0.49232	2.1686
0.19872	2.6321
0.20513	2.5956
-1.1885	2.559
-1.6821	2.5225
-1.6757	2.4859
-1.6693	2.3494
-0.36287	2.3129
-0.35647	2.3763
-0.35007	2.3398
-0.34367	2.2032
-0.63726	2.0667
-0.63086	2.0302
-0.62446	1.9936
-0.61806	1.9571
-0.91166	1.9205
-0.90526	1.584
-0.59886	1.5475
-0.49246	0.91091
-0.18606	0.87437
-0.17965	0.83783
-0.47325	0.30129
-0.16685	-0.13525
-0.16045	-0.27179
0.24595	-0.30833
0.25235	-0.34488
0.55875	-0.081416
1.2652	0.082043
0.27155	-0.4545
0.27796	-0.49104
0.28436	-1.2276
1.2908	-1.2641
1.6972	-1.3007
1.3036	-1.6372
0.30996	-1.6737
0.61636	-1.4103
-0.077236	-0.94682
-0.070835	-0.68336
-0.064434	-0.21991
-0.058033	-0.55645
-0.051632	-0.29299
-0.14523	-0.029528
-0.13883	-0.066069
-0.032428	-0.10261
-0.026027	-0.13915
0.68037	-0.17569
-0.013225	-0.21223
-0.0068239	-0.24877
0.89958	-0.28531
0.90598	-0.32185
1.9124	0.1416
0.91878	0.10506
0.025182	0.76852
0.031583	1.032
0.037984	0.69544
0.64438	0.058901
0.65079	-0.17764
-0.24281	-0.21418
-0.23641	-0.25072
-0.23001	0.31274
0.67639	0.7762
0.68279	0.93966
0.68919	0.90312
0.69559	0.86657
0.70199	1.03
0.7084	1.4935
1.4148	1.457
0.5212	1.4204
0.027599	1.5839
-0.065999	1.5473
-0.059598	1.5108
-0.053197	1.4742
-0.046796	1.7377
-0.040395	1.7012
-0.033994	1.6646
-0.027593	2.0281
-0.021192	1.9915
-0.21479	1.955
-0.20839	1.9185
-0.70199	1.8819
-0.69559	1.8454
-1.2892	2.0088
-1.2828	1.9723
-0.47638	2.3358
-1.27	1.8992
-1.2636	1.8627
-2.2572	1.8261
-2.7508	1.3896
-2.7444	1.7531
-3.538	2.0165
-3.5316	1.98
-3.3252	1.9434
-2.5188	1.9069
-1.9124	2.8704
-1.906	4.0338
-1.8996	3.0973
-1.8932	3.0607
-2.1868	2.0242
-0.88037	1.9876
-0.87397	2.9511
-0.86756	2.9146
-0.86116	2.878
-1.3548	1.8415
-1.3484	1.8049
-1.342	1.7684
-1.3356	1.7319
-1.3292	1.6953
-1.3228	2.0588
-1.3164	2.0222
-1.31	2.1857
-2.1036	2.1492
-2.0972	2.6126
-2.9908	2.5761
-2.9844	2.5395
-2.9779	2.003
-2.9715	1.9665
-2.0651	2.4299
-2.0587	2.3934
-2.0523	2.5568
-0.44594	1.8203
-0.43954	0.68375
0.86686	1.7472
0.87326	1.9107
0.37966	1.7741
0.38606	1.7376
-1.4075	1.701
0.39886	1.8645
0.40527	1.628
0.41167	1.5914
0.41807	1.0549
1.2245	-0.18166
2.0309	-0.2182
2.0373	-0.25474
2.0437	-0.99128
2.0501	-0.32782
2.0565	-0.36436
2.0629	-0.7009
2.0693	-0.73744
2.0757	-0.97399
1.2821	-1.0105
0.58848	-1.0471
0.59488	-1.0836
0.60128	-1.3201
0.70768	-1.5567
1.0141	-1.5932
1.0205	-1.6298
1.0269	-1.9663
1.0333	-2.0029
1.0397	-2.0394
1.6461	-2.0759
1.0525	-2.1125
1.0589	-2.149
1.0653	-2.1856
1.0717	-1.9221
1.6781	-1.9586
1.0845	-1.9952
1.0909	-2.0317
1.0973	-2.0683
0.8037	-2.1048
1.1101	-2.1413
0.9165	-2.1779
0.4229	-2.5144
0.4293	-2.551
-0.36429	-2.5875
-0.35789	-2.324
-0.35149	-2.3606
-0.34509	-1.9971
1.4613	-2.4337
-0.33229	-1.7702
-0.32589	-1.8067
-0.31949	-1.8433
-0.31309	-1.8798
-0.40668	-1.9164
-1.5003	-1.1529
-1.4939	-1.1895
-1.4875	-2.026
-1.4811	-2.0625
-0.37468	-1.6991
1.0317	-1.7356
1.0381	-1.7722
1.0445	-1.8087
1.0509	-0.94524
1.2573	-0.38178
1.2637	-0.31832
1.2701	-0.15486
1.2765	-0.1914
0.38293	-0.52794
0.38933	-0.56448
0.39573	-0.70103
0.40213	-1.2376
0.40854	-1.6741
-0.58506	-1.5106
-1.0787	-1.5472
-1.0723	-1.8837
-1.0659	-1.9203
-1.0595	-1.9568
-1.9531	-2.3934
-1.9467	-2.0299
-2.3403	-2.0664
-2.3339	-2.303
-2.3275	-2.3395
-1.7211	-2.5761
-1.7147	-2.6126
-1.7083	-3.0491
-2.5018	-3.0857
-2.4954	-3.1222
-2.889	-3.8588
-4.3826	-3.8953
-4.3762	-3.9318
-5.3698	-3.9684
-5.3634	-3.6049
-5.857	-4.0415
-5.8506	-4.078
-5.8442	-4.1145
-5.8378	-4.8511
-5.3314	-4.8876
-4.225	-4.9242
-4.2186	-5.4607
-4.2122	-5.4972
-4.2058	-5.5338
-3.4994	-5.0703
-4.193	-5.1069
-4.1866	-5.1434
-4.1802	-5.18
-4.8738	-5.2165
-4.1674	-4.553
-4.161	-4.1896
-3.4546	-4.2261
-3.2482	-4.2627
-3.2418	-4.4992
-2.4354	-4.5357
-1.329	-4.2723
-1.3226	-4.3088
-0.31622	-4.3454
-0.30982	-3.5819
-0.30341	-3.0184
-1.297	-3.055
-1.7906	-2.9915
-1.1842	-2.8281
-1.1778	-2.4646
-1.1714	-2.5011
-1.165	-2.5377
-1.7586	-2.5742
-1.7522	-2.6108
-1.7458	-1.9473
-2.3394	-1.9839
-2.333	-1.6204
-2.8266	-0.75693
-2.8202	0.30653
-2.8138	0.96999
-2.8074	1.3334
-3.101	1.3969
-3.6946	1.5604
-3.6882	2.3238
-3.0818	2.2873
-3.0754	2.2507
-2.769	2.2142
-2.7626	2.1777
-2.7562	2.0411
-2.6498	1.9046
-2.6434	1.868
-0.63699	1.8315
2.1694	1.795
3.1758	1.7584
9.1822	0.52187
17.989	-5.5147
35.295	-14.851
65.101	-20.288
89.208	-28.324
109.11	-39.761
132.32	-44.397
151.03	-45.734
159.93	-47.77
163.14	-50.707
171.35	-52.044
184.65	-53.68
191.26	-56.317
193.47	-58.053
193.97	-58.69
193.98	-59.126
193.98	-60.563
193.99	-62.699
194	-63.636
194	-64.272
194.01	-65.809
191.22	-69.145
191.22	-75.282
191.73	-79.319
191.74	-80.155
191.74	-82.892
194.35	-85.328
191.76	-89.965
191.76	-95.901
191.77	-102.74
191.27	-109.17
191.28	-115.61
191.29	-122.65
190.49	-126.38
190.5	-134.82
191.31	-143.06
192.01	-147.89
194.82	-151.43
194.83	-153.77
197.53	-161.6
198.14	-169.24
198.84	-174.28
198.85	-180.71
199.66	-184.65
198.86	-188.89
199.67	-192.32
199.68	-194.36
200.28	-196.3
199.99	-199.23
198.9	-203.97
200	-206.91
202.01	-208.54
202.02	-211.58
203.92	-214.81
203.93	-216.65
205.23	-216.69
206.24	-217.72
206.45	-217.76
207.25	-218.2
208.56	-218.23
210.97	-218.27
210.97	-218.31
214.68	-218.34
220.39	-218.38
229.69	-218.42
240.7	-217.15
240.7	-214.29
240.71	-210.23
240.72	-206.16
240.72	-202.8
240.73	-201.14
240.74	-193.77
240.74	-184.21
240.75	-174.05
240.76	-157.38
230.96	-145.92
221.27	-140.96
208.48	-138.09
195.18	-135.53
187.79	-131.16
167.79	-126.5
147.7	-122.54
137.91	-120.57
118.61	-120.11
105.42	-120.15
89.626	-119.58
68.533	-118.82
54.439	-118.86
39.746	-118.19
31.352	-117.83
17.658	-117.87
3.5647	-117.6
1.5711	-117.04
-2.7225	-117.08
-7.1161	-117.11
-16.61	-117.15
-25.403	-114.89
-27.997	-112.72
-27.99	-108.46
-30.384	-102.4
-30.378	-102.43
-30.771	-102.47
-30.765	-102.51
-30.758	-102.54
-30.752	-102.58
-30.746	-102.61
-31.939	-102.65
-31.933	-102.69
-31.926	-102.72
-30.72	-107.36
-29.814	-121.4
-27.207	-136.93
-25.501	-154.47
-25.394	-165.11
-25.388	-168.54
-25.382	-170.18
-25.375	-170.22
-25.369	-170.25
-25.362	-170.29
-25.356	-170.33
-25.35	-170.36
-25.343	-170.4
-25.637	-170.44
-26.03	-170.47
-27.224	-170.51
-29.218	-168.45
-27.211	-165.58
-29.205	-164.22
-30.498	-163.96
-31.592	-163.29
-31.586	-162.43
-31.579	-161.76
-31.573	-161.8
-31.566	-161.84
-31.56	-161.87
-32.454	-161.91
-32.447	-161.35
-32.441	-161.38
-32.434	-162.02
-32.428	-162.06
-31.522	-162.39
-30.515	-162.73
-30.509	-163.17
-30.802	-163.2
-29.896	-163.24
-29.89	-163.88
-29.883	-164.41
-29.077	-165.15
-28.57	-165.69
-27.064	-165.92
-27.458	-166.46
-27.451	-166.5
-28.545	-167.03
-29.038	-167.07
-28.732	-167.11
-28.526	-167.14
-28.519	-167.18
-27.413	-167.32
-25.206	-167.75
-23.6	-168.09
-23.594	-168.12
-23.587	-168.66
-23.581	-168.7
-23.574	-169.13
-23.168	-168.77
-23.162	-168.41
-23.155	-168.44
-23.149	-168.38
-23.042	-168.42
-23.036	-168.25
-23.03	-167.89
-23.023	-167.93
-23.017	-167.96
-22.71	-168
-21.804	-168.04
-21.498	-168.07
-19.291	-168.61
-18.185	-168.65
-18.178	-168.68
-18.172	-168.12
-18.166	-168.16
-20.359	-168.09
-20.353	-168.13
-20.346	-168.17
-20.34	-168.2
-20.334	-168.24
-21.427	-168.57
-20.621	-169.81
-21.414	-171.35
-21.408	-172.08
-21.402	-172.72
-21.395	-172.76
-20.589	-172.79
-21.382	-172.83
-21.376	-172.87
-20.57	-172.3
-20.563	-172.34
-20.557	-171.98
-20.55	-172.01
-20.544	-172.45
-18.738	-172.49
-18.631	-173.02
-17.125	-173.06
-17.118	-173.3
-18.612	-173.33
-18.606	-173.17
-18.599	-173.21
-17.093	-172.94
-17.086	-172.98
-16.98	-172.62
-16.974	-172.15
-18.567	-172.59
-18.561	-172.62
-18.554	-172.86
-18.548	-172.9
-18.542	-172.93
-19.335	-173.37
-19.329	-173.41
-19.322	-173.44
-19.916	-173.08
-19.91	-173.02
-20.103	-173.05
-20.097	-172.99
-20.09	-173.03
-20.084	-173.06
-20.078	-173.1
-20.071	-173.14
-20.065	-173.17
-20.058	-173.21
-20.052	-173.35
-19.246	-173.78
-18.939	-174.52
-18.933	-174.56
-18.926	-174.69
-18.92	-175.33
-18.914	-175.37
-18.707	-175.4
-18.701	-175.84
-17.794	-175.87
-17.088	-176.41
-16.582	-176.85
-16.575	-177.58
-17.069	-178.22
-16.562	-178.46
-16.356	-178.49
-16.25	-178.53
-16.243	-178.57
-16.237	-178.6
-16.23	-177.84
-16.224	-177.88
-16.218	-177.91
-16.211	-177.95
-16.205	-178.89
-16.198	-179.42
-16.192	-179.56
-16.185	-179.6
-16.179	-180.13
-16.773	-180.77
-17.866	-180.21
-17.86	-179.64
-17.853	-179.68
-18.147	-179.72
-17.641	-179.75
-17.234	-180.29
-17.428	-181.02
-17.421	-181.06
-15.615	-181.1
-15.609	-181.63
-15.502	-181.67
-15.496	-181.91
-15.489	-181.94
-15.483	-182.08
-15.477	-182.12
-15.17	-182.15
-15.164	-182.19
-15.457	-182.23
-15.151	-182.16
-15.145	-181.2
-14.938	-181.24
-14.932	-182.27
-14.925	-182.31
-13.819	-182.35
-12.413	-182.38
-12.406	-182.42
-12	-182.46
-11.993	-183.29
-11.787	-183.33
-12.381	-183.37
-12.374	-185.6
-12.368	-187.54
-12.361	-188.07
-11.755	-188.11
-11.749	-188.65
-12.342	-188.68
-12.336	-189.02
-12.329	-189.06
-11.723	-189.09
-11.717	-189.13
-11.71	-189.17
-11.704	-189.1
-11.697	-189.04
-11.691	-188.88
-12.585	-188.91
-12.578	-188.95
-13.372	-188.59
-13.365	-189.02
-13.359	-187.96
-12.453	-188
-12.446	-188.03
-11.44	-188.07
-11.433	-188.11
-11.327	-188.14
-11.321	-188.18
-10.514	-188.22
-10.508	-187.05
-10.001	-187.19
-9.995	-187.23
-9.9886	-187.26
-10.482	-187.3
-10.476	-187.23
-10.469	-187.27
-10.463	-187.31
-10.457	-187.34
-11.25	-187.48
-10.444	-188.82
-10.437	-188.85
-10.431	-188.89
-11.925	-188.93
-13.218	-188.96
-13.212	-187.7
-13.205	-187.74
-13.199	-189.07
-11.393	-189.11
-11.386	-191.15
-9.9798	-192.18
-9.9734	-192.62
-9.967	-192.66
-9.9606	-192.89
-9.5542	-193.63
-9.0478	-193.67
-9.0414	-194.5
-7.935	-194.54
-7.9286	-194.58
-7.9222	-194.61
-7.9158	-195.25
-7.9094	-195.28
-8.303	-195.62
-8.2966	-196.16
-8.2902	-196.79
-8.2838	-197.33
-8.2774	-197.67
-8.271	-197.7
-8.2646	-197.74
-8.2582	-198.08
-8.2518	-198.11
-6.6454	-198.05
-6.639	-198.09
-4.6326	-197.62
-4.6262	-197.66
-4.6198	-197.7
-4.6134	-198.23
-5.307	-198.67
-3.8006	-198.31
-3.7942	-198.74
-3.7878	-198.98
-3.7814	-199.02
-3.775	-199.05
-3.7686	-198.59
-3.7622	-198.63
-5.2558	-198.26
-5.2494	-198
-5.243	-197.83
-5.2366	-197.87
-5.2302	-197.21
-5.2238	-197.24
-3.7174	-196.78
-3.711	-197.02
-3.7046	-197.05
-3.6982	-197.09
-3.6918	-197.93
-2.0854	-197.76
-2.079	-197.8
-2.0726	-197.04
-2.0662	-197.07
-2.2598	-197.11
-1.6534	-197.15
-1.647	-197.98
-0.44055	-198.02
-0.43415	-198.06
-0.42775	-198.69
-0.42135	-198.93
-0.41495	-199.67
-0.40855	-199.8
-1.0021	-200.34
-1.8957	-200.38
-1.8893	-200.71
-3.7829	-200.75
-4.2765	-200.78
-4.2701	-201.22
-4.2637	-200.86
-4.2573	-201.19
-2.8509	-201.63
-2.8445	-201.67
-2.8381	-201.7
-3.3317	-201.34
-3.3253	-201.38
-3.3189	-201.31
-3.3125	-201.35
-3.3061	-201.19
-3.2997	-200.92
-2.4933	-200.46
-2.4869	-200.5
-2.7805	-201.03
-2.0741	-201.07
-2.7677	-201.41
-2.7613	-201.14
-2.0549	-201.48
-1.2485	-201.52
-0.64212	-201.05
-0.23572	-201.49
-0.22931	-201.03
-0.22291	-201.06
-0.21651	-201
0.88989	-201.03
1.4963	-201.07
1.5027	-201.11
1.7091	-201.34
2.6155	-201.48
3.7219	-201.52
3.7283	-201.75
3.7347	-201.79
3.7411	-201.73
3.7475	-201.76
3.7539	-201.8
3.7603	-201.74
2.6667	-201.77
2.6731	-201.71
1.7795	-201.85
1.5859	-201.88
1.5923	-201.92
1.5987	-202.06
1.6051	-202.09
1.4115	-202.23
1.4179	-202.17
1.4243	-202.3
1.4307	-202.34
1.4371	-202.38
1.1435	-202.31
1.1499	-202.35
0.45632	-202.28
0.46272	-202.32
1.1691	-202.36
1.4755	-202.39
2.2819	-202.23
2.2883	-202.27
3.0947	-202.3
3.2011	-202.34
3.4075	-201.68
3.4139	-201.71
3.5203	-201.75
3.5267	-201.79
3.7331	-201.82
3.7395	-201.86
3.7459	-202.2
3.7523	-202.23
3.8587	-202.27
4.0651	-202.31
4.0715	-202.74
3.9779	-203.58
3.9843	-203.62
3.9907	-204.05
4.1971	-204.09
4.0035	-204.23
3.8099	-204.26
3.8163	-203.9
3.7227	-203.94
3.5291	-203.97
3.0355	-204.41
2.242	-204.74
2.2484	-204.48
2.2548	-204.52
2.2612	-204.55
2.2676	-204.59
2.274	-204.93
3.0804	-204.96
3.0868	-205
3.0932	-204.74
2.7996	-204.37
2.806	-204.41
3.9124	-204.45
3.9188	-204.48
3.9252	-204.52
3.9316	-205.16
4.338	-205.19
4.7444	-205.23
4.9508	-205.27
5.3572	-205.3
5.3636	-204.74
5.37	-204.78
6.1764	-205.61
7.2828	-205.65
7.0892	-205.69
7.0956	-204.92
5.902	-204.96
5.9084	-204.99
5.9148	-205.03
5.9212	-205.07
5.9276	-205.2
4.934	-205.24
5.9404	-205.28
5.9468	-205.31
5.9532	-206.05
7.1596	-205.39
6.366	-205.92
6.3724	-205.96
6.1788	-206
4.5852	-206.73
4.5916	-206.77
4.298	-206.81
4.3044	-206.04
4.0108	-205.98
4.0172	-206.02
4.3236	-206.05
4.43	-206.09
4.4364	-205.93
4.4428	-205.96
4.4492	-206.7
5.1556	-206.04
5.162	-206.07
5.1684	-206.11
5.4748	-206.14
5.4812	-206.18
5.4876	-206.22
5.494	-205.55
5.5004	-205.59
5.5068	-205.73
6.7132	-205.46
8.0196	-205.5
8.026	-205.54
7.9324	-205.57
7.9388	-205.61
6.7452	-205.95
6.7516	-205.98
6.758	-206.02
6.7644	-206.36
6.7708	-206.39
6.4772	-206.23
5.3836	-206.17
5.39	-206.2
5.3964	-206.64
6.5028	-206.28
6.5092	-206.01
6.5156	-206.05
6.522	-206.39
6.3284	-206.42
7.3348	-206.86
7.3412	-207.09
7.3476	-207.13
7.354	-207.77
6.3604	-208.1
7.3668	-207.54
7.8732	-207.58
7.8796	-207.61
7.886	-207.65
7.8924	-207.69
8.4988	-207.22
8.5052	-207.76
8.9116	-208.1
8.9181	-208.13
9.2245	-207.87
9.2309	-207.91
9.2373	-208.24
9.2437	-208.28
9.2501	-208.02
9.3565	-208.05
9.3629	-207.89
9.2693	-207.93
9.2757	-208.36
9.2821	-208.4
9.3885	-208.44
9.3949	-208.47
9.4013	-208.51
9.4077	-208.84
9.4141	-208.88
9.3205	-208.92
9.3269	-208.95
9.3333	-208.99
8.5397	-209.63
9.3461	-209.66
8.5525	-210.1
8.5589	-210.14
9.3653	-210.17
9.3717	-210.21
9.3781	-210.25
8.5845	-210.28
7.9909	-210.32
7.9973	-210.36
7.7037	-210.39
7.7101	-210.03
7.7165	-210.07
7.0229	-210.1
7.0293	-210.14
6.2357	-210.28
4.9421	-210.11
3.8485	-209.35
3.7549	-209.39
3.7613	-208.12
2.7677	-207.46
2.7741	-207.39
1.8805	-207.43
1.8869	-207.47
1.3933	-207.5
1.3997	-207.64
1.4061	-207.78
1.4125	-207.81
1.4189	-207.85
1.1253	-207.89
1.1317	-208.02
1.1381	-208.06
1.1445	-208.1
1.1509	-208.83
1.6573	-208.27
2.1637	-208.31
2.5701	-208.34
3.4765	-209.08
4.3829	-209.12
5.5893	-209.95
5.5957	-210.29
5.6021	-210.33
5.6085	-210.36
5.9149	-211.1
6.5213	-210.34
5.9277	-211.17
5.8341	-211.21
5.8405	-210.44
5.0469	-211.28
5.8533	-210.52
5.0597	-210.55
5.0661	-210.59
5.0725	-210.63
4.4789	-210.66
4.4853	-210.7
4.4917	-210.74
4.4981	-210.77
5.1045	-210.81
4.6109	-211.55
4.3173	-210.88
4.3237	-210.92
3.0301	-211.76
2.1365	-212.39
1.1429	-211.83
1.1493	-212.17
1.1557	-212.2
1.1621	-212.24
1.1685	-212.28
1.1749	-212.31
1.1813	-212.35
1.1877	-211.89
0.39415	-212.22
0.70055	-211.86
1.207	-212.3
1.2134	-212.33
1.2198	-212.37
0.72616	-212.4
0.73256	-212.44
0.43896	-211.88
0.34536	-211.91
0.35176	-211.95
0.35816	-211.99
0.46456	-211.52
0.47096	-212.06
0.077365	-211.6
0.083766	-211.63
0.090167	-212.17
0.096568	-212.61
0.10297	-212.64
0.10937	-212.68
0.11577	-212.92
0.12217	-212.85
0.12857	-212.89
-0.16503	-212.93
-0.55862	-213.16
-0.15222	-213
0.15418	-213.44
0.16058	-213.07
1.167	-213.31
2.3734	-213.35
2.3798	-213.38
2.3862	-213.42
2.3926	-213.45
2.399	-213.29
2.4054	-213.53
3.0118	-213.56
2.4182	-213.6
2.4246	-214.04
2.431	-214.07
2.4374	-214.11
3.0438	-214.15
3.0502	-214.78
3.0566	-215.02
3.063	-215.06
3.5694	-215.39
3.9758	-215.43
4.5822	-215.57
3.9886	-215.7
3.995	-216.14
3.9014	-216.18
4.6078	-215.81
4.6142	-215.85
3.9206	-215.89
3.927	-216.32
3.9334	-216.36
3.9398	-217.5
3.9462	-218.53
3.3526	-218.57
3.359	-218
3.3654	-218.64
3.3718	-218.88
2.1782	-219.01
1.2846	-218.95
1.291	-218.99
0.99742	-219.02
1.0038	-219.06
0.21022	-218.9
0.21662	-218.93
-0.47697	-218.37
-0.47057	-218.81
-0.46417	-218.84
-0.45777	-218.98
-0.45137	-219.02
0.25503	-219.05
1.0614	-219.19
1.0678	-219.03
1.0742	-219.06
1.0806	-220.1
1.687	-220.84
1.0934	-220.87
1.0998	-220.51
1.1062	-220.55
1.1126	-221.48
0.41904	-220.72
0.42544	-220.75
0.43184	-220.79
0.43825	-221.03
-1.0554	-221.06
0.85105	-221.1
-1.4426	-221.74
-1.4362	-222.27
-0.52975	-222.51
-0.52335	-222.55
-0.51695	-222.68
-1.4105	-222.72
-1.4041	-222.96
-0.49774	-222.99
-1.0913	-223.13
-1.0849	-223.07
-1.0785	-223.1
-1.9721	-223.24
-1.0657	-223.28
-1.0593	-223.31
-0.35294	-223.35
-0.34653	-223.39
-0.84013	-223.42
-0.63373	-223.46
-0.62733	-223.5
-0.62093	-224.03
-0.61453	-224.17
-1.1081	-224.7
-1.4017	-224.24
-1.8953	-224.78
-1.8889	-224.81
-1.8825	-224.85
-2.1761	-224.49
-2.1697	-224.02
-2.2633	-223.76
-2.2569	-223.8
-2.2505	-223.53
-2.2441	-223.17
-2.2377	-221.81
-2.2313	-221.74
-3.4249	-222.88
-3.4185	-223.32
-4.9121	-223.75
-5.7057	-223.79
-6.3993	-224.03
-6.3929	-223.86
-6.3865	-223.9
-7.0801	-223.94
-7.0737	-223.57
-6.9673	-223.61
-6.9609	-223.65
-6.3545	-222.88
-6.3481	-222.92
-6.3417	-222.95
-6.7353	-223.79
-6.7289	-223.83
-5.8225	-223.86
-5.3161	-224.7
-5.3097	-224.74
-5.3033	-224.97
-5.1969	-224.81
-4.9905	-223.85
-4.7841	-222.98
-4.1777	-223.02
-3.5713	-223.06
-3.3649	-223.09
-3.0585	-222.83
-3.0521	-222.87
-3.0457	-222.6
-3.0393	-222.64
-2.1329	-222.68
-1.3265	-222.71
-1.3201	-222.75
-1.3137	-223.09
-0.80728	-223.12
-0.00087469	-223.86
0.80553	-223.7
0.81193	-223.73
0.81833	-224.57
1.0247	-224.61
1.0311	-224.64
1.0375	-224.68
1.0439	-225.31
1.0503	-225.35
1.7567	-225.39
1.7631	-225.42
1.7695	-225.46
1.7759	-224.9
1.7823	-224.93
3.0887	-224.67
3.0951	-224.41
3.6015	-224.44
3.6079	-223.78
3.6143	-223.32
4.2207	-223.05
4.1271	-223.09
4.1335	-222.83
4.1399	-222.86
3.6464	-222.9
4.2528	-222.84
3.1592	-222.87
3.1656	-221.51
3.172	-221.55
2.2784	-219.78
0.98476	-219.82
0.99116	-219.86
0.99756	-220.49
1.004	-220.53
-0.38964	-221.46
-1.7832	-222.2
-1.7768	-222.74
-2.1704	-222.77
-2.164	-222.81
-2.5576	-223.75
-2.5512	-223.78
-2.6448	-223.82
-3.0384	-223.86
-3.032	-223.89
-3.0256	-224.63
-3.0192	-224.67
-3.0128	-224.7
-3.0064	-224.74
-2.6	-223.78
-2.9936	-224.81
-2.9872	-224.85
-2.4808	-223.89
-2.9744	-223.92
-2.468	-223.96
-2.4616	-223.2
-2.3552	-223.13
-2.3488	-222.97
-2.3424	-223.01
-2.036	-222.54
-2.0296	-220.58
-2.0232	-220.41
-2.0168	-219.45
-1.8104	-219.29
-1.404	-218.72
-1.7976	-218.76
-1.7912	-218.8
-1.7848	-218.83
-2.1784	-219.47
-2.172	-219.51
-2.1656	-219.54
-2.1592	-219.58
-3.6528	-219.62
-3.6464	-219.65
-3.64	-219.39
-3.6336	-219.43
-6.0272	-220.36
-6.0208	-220.6
-6.9144	-220.94
-6.908	-221.77
-6.9016	-222.51
-7.5952	-222.55
-9.0888	-222.68
-10.182	-223.12
-10.176	-223.16
-10.37	-224.39
-10.663	-224.43
-10.657	-225.46
-11.15	-225.5
-11.144	-225.54
-11.138	-225.57
-11.131	-226.01
-10.625	-225.65
-10.318	-225.68
-10.312	-225.72
-10.106	-225.76
-8.8992	-226.19
-7.3928	-225.83
-7.3864	-226.07
-7.38	-225
-7.0736	-224.84
-5.8672	-224.88
-4.2608	-224.91
-4.2544	-224.95
-4.248	-224.99
-4.2416	-225.02
-4.2352	-225.06
-4.2288	-224.2
-4.2224	-224.23
-4.316	-223.17
-4.3096	-223.21
-5.7032	-223.24
-5.6968	-223.28
-6.8904	-223.91
-6.8839	-223.95
-6.0775	-222.69
-6.0711	-221.72
