# Supplementary material for: Electrooculography-based continuous eye-writing recognition system for efficient assistive communication systems
Source: PLoS One. 2018 Feb 9;13(2):e0192684. doi: 10.1371/journal.pone.0192684 (PMC5806888; doi:10.1371/journal.pone.0192684)
Supplement: S1 Database — All the original isolated EOG data used in the experiments are contained in this database. (ZIP) [file pone.0192684.s001.zip › isolated/001/isolated_strokes/EOG_001_03_010.csv]

-1.6688	2.835
-1.6515	3.1438
-2.3341	3.0526
-2.8168	2.4614
-2.7995	2.3702
-2.7821	2.279
-2.7648	2.1878
-2.7474	2.0967
-3.5301	2.0055
-4.9127	2.2143
-5.9954	1.8231
-5.978	1.7319
-4.8607	1.2407
-4.8433	1.1495
-3.426	1.0583
-3.4086	0.56714
-3.3913	0.47595
-3.374	0.38477
-2.5566	0.79358
-1.8393	1.0024
-2.5219	0.9112
-2.5046	0.82001
-2.5872	0.72882
-1.8699	0.63763
0.14747	0.84645
1.3648	0.75526
1.4822	0.66407
2.7995	0.57288
3.9169	0.48169
4.7342	0.090503
4.7516	-0.00068503
3.9689	-0.39187
4.1862	-0.18306
4.2036	0.32575
4.2209	1.1346
4.2383	1.0434
4.0556	0.25218
4.073	-1.139
2.6903	-1.4302
1.4077	-1.5214
1.425	-1.4126
0.64237	-1.5038
1.0597	-1.2949
1.0771	-0.68614
1.0944	-0.77732
0.31175	0.031487
-0.4709	-0.059701
-0.45356	0.34911
-1.2362	-0.24208
-1.2189	-0.33327
-1.2015	-0.42446
-1.1842	-0.51564
-1.1668	-0.60683
-1.4495	-0.79802
-1.4321	-1.1892
-0.61478	-1.2804
-0.29744	-1.3716
0.91991	-1.1628
0.93726	-1.254
0.9546	-1.3452
0.97195	-1.0363
0.9893	-1.1275
1.2066	-1.2187
-0.076011	-1.7099
-0.058664	-2.1011
1.2587	-2.1923
1.276	-2.2835
1.2934	-2.3747
1.3107	-2.1658
0.028068	-1.857
0.045415	-1.4482
-2.2372	-0.93941
-2.2199	-1.0306
-4.3025	-0.82179
-4.2852	-0.31298
-4.2679	0.49583
-5.1505	1.0046
-5.1332	1.5135
-4.5158	1.8223
-3.5985	1.8311
-2.2811	2.1399
-1.6638	2.7487
-1.6464	2.6575
-1.6291	2.5663
-1.6117	2.4751
-1.5944	2.9839
-1.577	2.8928
-1.5597	2.2016
-1.5423	2.1104
-1.025	1.4192
0.092345	1.328
0.40969	0.93682
0.42704	0.64563
0.44438	0.55444
-0.43827	0.16325
-0.42092	0.072061
-0.40358	-0.41913
-0.88623	-0.51032
-0.36888	-0.6015
-0.55154	-1.2927
0.26581	-1.3839
0.28316	-1.4751
-0.3995	-1.5663
0.31785	-1.1574
-0.3648	-1.7486
-0.34746	-2.3398
-0.33011	-2.431
-0.31276	-2.6222
0.40458	-2.3134
-0.27807	-2.4046
-0.26072	-2.4958
-1.2434	-2.587
-1.226	-1.9781
0.19132	-1.1693
0.90866	-1.2605
0.92601	-1.3517
1.4434	-1.4429
1.9607	-2.2341
2.278	-2.3253
2.9954	-1.8165
3.0127	-1.9077
3.0301	-1.9988
3.0474	-2.79
3.6648	-2.8812
3.6821	-2.9724
3.6995	-3.0636
3.7168	-2.4548
3.7342	-2.546
3.3515	-2.6372
3.3689	-2.7283
3.3862	-2.8195
3.4036	-2.2107
3.4209	-3.0019
3.4382	-3.0931
3.4556	-2.5843
2.6729	-2.9755
1.8903	-3.0667
1.6076	-3.1579
1.625	-3.249
1.2423	-3.9402
0.85967	-4.0314
0.87702	-3.3226
0.094364	-3.0138
0.11171	-3.105
0.12906	-2.9962
-0.3536	-2.8874
0.16375	-2.9786
-0.9189	-2.6697
-0.90156	-2.3609
0.51579	-2.1521
0.53314	-1.8433
1.6505	-1.1345
1.6678	-0.52568
1.6852	-0.21687
1.7025	-0.30806
0.019869	0.40075
0.83722	0.70956
0.85456	0.71837
-1.4281	0.82718
-1.4107	1.236
-1.3934	1.7448
0.82395	2.0536
0.84129	2.6624
0.45864	3.2712
1.976	3.1801
1.9933	3.0889
2.0107	2.9977
2.728	2.9065
2.7454	2.8153
2.1627	2.9241
1.9801	2.8329
1.9974	3.8417
1.8148	3.7505
1.8321	3.9594
1.8495	4.2682
1.8668	4.177
1.8841	4.0858
1.9015	3.2946
1.9188	2.4034
2.1362	2.3122
2.1535	2.221
2.1709	2.1298
2.1882	2.8387
2.2056	2.7475
2.5229	3.4563
2.5403	3.3651
2.5576	3.0739
1.975	2.9827
1.9923	2.8915
2.3097	2.8003
3.427	2.7092
3.4443	2.118
3.5617	2.0268
3.579	1.9356
4.2964	2.0444
4.3137	1.9532
3.6311	1.162
3.6484	1.0708
3.6658	0.97964
3.6831	0.88846
3.7005	0.79727
3.1178	0.70608
3.7352	0.61489
3.1525	0.023701
3.1698	-0.067487
3.1872	-0.65868
3.1045	-0.74986
3.2219	-0.54105
3.1392	-0.63224
3.1566	-0.72343
2.4739	-0.81462
1.4913	-0.90581
1.5086	0.303
1.026	-0.28818
1.0433	-0.47937
0.26066	-0.57056
-0.42199	-0.36175
-0.40465	0.64706
-0.3873	0.95587
-0.36995	0.86469
-0.35261	1.2735
-2.2353	1.1823
-2.2179	1.0911
-2.2006	0.99993
-4.1832	0.90874
-4.1659	0.81755
-4.2485	0.52637
-4.2312	-0.064823
-4.3138	-0.15601
-4.2965	-0.7472
-4.2791	-0.83839
-4.5618	-0.92958
-4.5444	-1.0208
-4.8271	-0.61195
-4.8098	-0.80314
-4.4924	-0.39433
-4.4751	-0.48552
-4.4577	-0.97671
-4.4404	-1.4679
-5.323	-1.5591
-4.4057	-1.6503
-5.3883	-1.7415
-5.371	-1.8327
-5.3536	-1.5238
-6.0363	-1.615
-5.0189	-1.3062
-6.0016	-0.8974
-5.9843	-0.38859
-5.9669	-0.47978
-5.9496	-0.27097
-4.4322	0.23784
-4.3149	0.14665
-4.2975	-0.54454
-3.5802	-0.63572
-3.5628	-0.12691
-3.5455	-0.1181
-3.5281	0.89071
-3.5108	0.79952
-2.4934	1.3083
-2.4761	1.2171
-1.6587	1.126
-1.6414	0.43477
-2.3241	-0.45642
-2.3067	-0.54761
-2.2894	-0.9388
-2.272	-1.03
-2.2547	-1.1212
-4.1373	-1.2124
-4.02	-1.0036
-4.1026	-1.0947
-4.0853	-1.1859
-4.0679	-1.2771
-4.0506	-1.3683
-4.0332	-1.0595
-5.3159	-1.3507
-5.2985	-1.9419
-4.5812	-2.5331
-4.5639	-2.6242
-4.5465	-2.7154
-5.7292	-3.3066
-5.7118	-3.3978
-5.6945	-3.489
-5.6771	-3.0802
-4.3598	-3.1714
-4.3424	-3.7626
-4.3251	-3.8538
-4.3077	-3.9449
-4.2904	-4.2361
-5.573	-5.2273
-5.5557	-5.3185
-6.3384	-5.4097
-6.321	-6.3009
-6.7037	-5.4921
-6.6863	-5.5833
-7.469	-4.8745
-8.1516	-4.8656
-8.4343	-4.0568
-9.6169	-3.148
-11.2	-2.5392
-12.082	-2.2304
-12.465	-2.3216
-12.648	-0.61277
-13.33	3.596
-14.513	9.5048
-15.396	18.314
-15.778	33.222
-15.961	48.631
-18.843	64.64
-24.726	75.749
-30.509	83.558
-36.991	97.567
-45.274	107.78
-52.957	120.58
-60.539	130.39
-65.522	140.3
-67.805	151.81
-70.587	156.82
-73.07	161.93
-75.153	165.24
-75.735	166.65
-77.018	169.85
-79.101	172.86
-80.883	173.07
-81.566	173.88
-82.149	174.79
-83.431	175.5
-83.414	176.11
-84.197	176.12
-84.279	176.03
-84.862	176.33
-85.344	176.54
-85.327	176.75
-85.91	176.66
-85.992	176.27
-86.675	176.48
-88.058	176.09
-88.04	176
-89.223	175.9
-89.206	175.61
-87.688	175.72
-86.171	175.63
-86.154	175.64
-86.136	176.15
-85.619	176.06
-85.302	175.97
-85.584	176.17
-85.567	176.08
-85.55	175.99
-85.232	175.9
-84.615	176.21
-84.598	176.32
-84.58	176.23
-84.463	176.54
-84.046	176.75
-83.328	176.85
-83.311	177.06
-83.393	177.47
-83.376	178.78
-83.559	178.69
-83.541	180
-83.524	180.51
-83.507	180.72
-83.489	180.92
-84.472	180.83
-84.455	180.74
-84.437	180.35
-84.42	180.66
-83.403	180.57
-83.385	180.48
-83.368	180.39
-82.151	180.3
-82.133	179.7
-81.416	179.61
-79.699	178.32
-78.681	176.33
-72.864	172.14
-68.747	165.25
-52.429	147.06
-23.612	119.87
7.6055	89.875
47.423	62.883
72.34	41.892
94.158	16.201
141.77	0.40977
179.99	-6.3814
190.81	-23.573
192.23	-35.864
193.34	-41.655
196.36	-49.646
196.38	-58.937
200.5	-68.929
200.51	-74.02
203.23	-81.511
203.25	-91.102
203.27	-108.29
203.28	-122.48
203.3	-127.18
201.32	-138.17
201.34	-146.66
196.35	-154.15
196.37	-166.84
196.39	-175.33
192.1	-179.62
191.62	-188.81
191.44	-196.01
191.26	-201.2
189.47	-207.69
186.59	-211.88
183.91	-217.67
181.43	-221.66
178.54	-223.55
176.66	-228.44
176.68	-232.63
176.3	-232.93
174.51	-234.72
174.43	-238.11
172.85	-240.3
172.86	-241.09
172.88	-241.48
172.9	-241.77
172.92	-241.86
172.63	-242.06
172.65	-242.15
173.27	-242.24
174.09	-242.83
175.4	-242.92
176.52	-243.71
176.54	-244.2
177.16	-244.69
181.37	-245.18
188.69	-246.38
192.41	-246.47
192.42	-250.16
197.84	-253.85
198.16	-255.64
198.18	-271.83
198.19	-287.32
198.21	-289.81
198.23	-294.91
198.25	-299.2
198.26	-299.29
198.28	-299.38
198.3	-299.47
198.32	-299.56
190.03	-299.65
171.65	-299.74
152.67	-299.84
140.49	-299.93
123	-300.02
110.22	-295.81
91.737	-290.7
75.054	-285.19
64.972	-279.18
48.089	-272.87
38.006	-266.36
24.424	-260.26
10.141	-254.95
3.7585	-249.94
-5.7241	-238.93
-12.007	-227.42
-25.989	-223.91
-39.872	-219.2
-40.155	-210.09
-51.637	-201.69
-63.92	-197.48
-65.503	-193.27
-68.785	-187.86
-71.768	-185.75
-72.051	-182.44
-72.633	-178.23
-74.416	-176.42
-74.399	-175.51
-76.281	-173.11
-76.264	-167.7
-77.547	-163.29
-78.929	-161.88
-79.912	-161.17
-80.395	-161.06
-80.377	-158.15
-80.36	-155.24
-81.143	-154.14
-81.125	-152.43
-81.108	-149.82
-81.29	-146.41
-81.773	-144.6
-82.156	-144.09
-82.138	-143.88
-82.121	-143.37
-82.404	-142.67
-82.386	-141.56
-83.069	-140.25
-84.052	-139.74
-84.834	-139.83
-86.417	-139.72
-87.8	-139.71
-88.682	-139.9
-88.665	-139.99
-89.148	-140.09
-89.63	-140.18
-91.913	-140.17
-94.596	-140.26
-94.578	-140.35
-95.161	-140.44
-95.144	-140.53
-94.526	-140.62
-94.809	-140.72
-94.792	-140.81
-94.774	-140.4
-94.757	-140.49
-94.739	-139.88
-94.122	-139.97
-94.105	-139.96
-94.087	-139.65
-93.57	-139.94
-92.053	-140.04
-92.035	-139.93
-92.018	-140.02
-92.001	-139.71
-90.383	-139.6
-90.166	-139.69
-90.149	-139.78
-90.331	-139.87
-90.314	-138.77
-91.197	-136.56
-91.179	-136.05
-90.962	-136.14
-90.945	-136.23
-90.327	-135.92
-90.11	-135.51
-90.093	-135.5
-90.775	-135.59
-90.758	-135.69
-90.74	-135.28
-90.723	-135.37
-90.706	-135.46
-90.688	-135.55
-91.471	-135.64
-91.354	-135.23
-91.536	-135.32
-91.519	-135.42
-91.502	-135.51
-91.284	-135.3
-90.567	-134.59
-90.55	-133.88
-90.532	-133.97
-90.615	-134.06
-91.098	-134.15
-91.08	-134.25
-91.863	-134.04
-91.846	-133.93
-91.828	-133.72
-92.411	-133.41
-91.794	-133.5
-91.776	-133.59
-91.759	-134.08
-91.742	-134.17
-91.824	-134.27
-91.507	-134.36
-91.489	-134.45
-92.472	-134.74
-92.455	-134.83
-92.737	-135.12
-93.62	-135.21
-93.603	-135.5
-95.385	-136.1
-95.368	-136.19
-96.451	-136.38
-96.433	-136.47
-96.516	-137.26
-96.999	-137.35
-96.981	-137.44
-97.764	-137.53
-97.747	-137.62
-98.229	-137.72
-98.212	-137.81
-98.195	-137.5
-98.477	-137.59
-98.46	-138.08
-98.443	-138.17
-98.425	-138.26
-98.108	-138.75
-98.091	-139.75
-98.073	-139.84
-98.056	-139.93
-98.338	-140.02
-98.321	-140.51
-98.304	-141.6
-98.786	-142.29
-98.769	-142.48
-98.752	-142.68
-97.734	-142.77
-97.717	-143.06
-98.7	-143.45
-98.682	-144.54
-99.265	-145.63
-99.248	-145.72
-99.33	-146.51
-99.313	-146.6
-99.196	-146
-99.178	-145.69
-99.161	-145.78
-99.144	-145.47
-99.126	-145.96
-98.509	-145.65
-98.492	-145.74
-98.474	-145.83
-98.457	-145.93
-97.64	-146.02
-97.222	-146.11
-97.605	-146.2
-97.587	-146.29
-97.37	-146.38
-97.153	-146.47
-96.535	-146.56
-96.518	-146.65
-95.401	-146.85
-95.383	-146.84
-95.366	-147.03
-95.349	-147.02
-95.331	-147.41
-95.914	-148
-95.997	-148.69
-97.179	-148.78
-97.162	-148.88
-97.145	-149.47
-97.127	-149.56
-97.11	-149.65
-97.793	-150.24
-97.775	-150.33
-97.758	-150.82
-97.741	-151.01
-98.823	-151.1
-98.806	-151.2
-98.788	-151.29
-98.571	-150.58
-98.554	-150.07
-98.136	-150.16
-98.119	-150.25
-98.102	-150.34
-98.084	-150.43
-98.067	-150.53
-96.65	-150.62
-96.632	-150.71
-96.615	-150.8
-96.598	-150.99
-97.68	-152.58
-96.563	-152.67
-96.546	-151.46
-97.628	-152.16
-97.611	-152.25
-98.294	-153.34
-98.276	-152.23
-99.159	-152.32
-100.04	-153.11
-100.62	-153.2
-100.61	-154.09
-100.59	-154.18
-101.47	-154.88
-101.45	-154.97
-100.54	-154.56
-100.52	-154.65
-100.5	-153.84
-101.39	-153.93
-101.37	-154.62
-100.45	-154.71
-99.833	-154.81
-99.816	-154.9
-98.799	-156.29
-97.981	-156.38
-97.064	-155.57
-97.047	-155.66
-96.129	-155.75
-96.112	-155.44
-96.095	-155.93
-95.877	-156.03
-95.86	-156.12
-95.843	-156.21
-95.825	-155.9
-95.808	-155.99
-95.491	-156.08
-95.773	-156.17
-96.056	-156.26
-96.039	-156.06
-96.921	-155.55
-96.604	-155.14
-97.686	-155.23
-99.269	-155.82
-100.65	-155.91
-102.03	-156
-102.02	-155.79
-102.6	-155.89
-102.58	-156.48
-102.57	-156.77
-104.15	-156.86
-104.13	-156.95
-104.11	-157.04
-104.2	-157.53
-104.08	-157.72
-104.16	-158.81
-104.14	-159.51
-104.03	-159.6
-104.01	-159.69
-103.59	-160.38
-103.97	-160.97
-103.96	-161.06
-103.94	-161.15
-103.92	-161.74
-103.5	-161.84
-103.49	-161.13
-103.47	-161.82
-103.45	-161.91
-103.84	-162.3
-103.42	-162.39
-103.5	-162.48
-103.88	-162.57
-103.87	-162.96
-103.95	-163.06
-103.93	-162.85
-103.91	-162.54
-103.9	-162.63
-104.58	-162.72
-105.76	-162.81
-105.74	-162.6
-106.33	-162.69
-106.31	-162.79
-106.29	-162.88
-106.48	-162.97
-106.46	-163.06
-106.44	-163.45
-106.72	-163.24
-106.51	-163.03
-106.69	-162.82
-106.67	-162.92
-106.75	-163.01
-106.74	-163.3
-106.62	-163.39
-106.6	-163.48
-106.58	-163.57
-106.57	-163.86
-106.55	-163.95
-106.53	-163.84
-106.52	-163.84
-106.5	-163.93
-106.48	-163.82
-106.36	-163.91
-104.55	-163.9
-104.53	-163.99
-104.51	-164.08
-104.49	-163.77
-102.68	-164.27
-102.26	-163.96
-102.24	-164.45
-102.62	-164.54
-102.61	-164.63
-103.39	-164.32
-103.37	-164.21
-103.35	-164.3
-104.74	-164.29
-104.72	-164.39
-106.2	-164.48
-106.19	-164.67
-106.17	-165.16
-106.15	-165.25
-106.13	-165.74
-107.02	-167.03
-107	-167.12
-106.98	-168.52
-108.16	-168.61
-108.95	-170
-109.23	-168.79
-109.21	-169.38
-109.19	-169.47
-109.38	-169.56
-109.16	-168.95
-109.14	-169.74
-109.13	-169.84
-108.81	-169.93
-108.79	-170.22
-108.57	-170.11
-108.56	-170.2
-108.54	-169.59
-108.52	-169.18
-108.5	-169.27
-105.29	-169.37
-104.77	-169.36
-104.75	-169.45
-104.43	-169.54
-102.22	-169.63
-101.7	-169.72
-101.68	-169.81
-101.47	-169.9
-101.45	-169.7
-101.43	-169.09
-101.41	-169.18
-101.4	-168.47
-101.48	-168.16
-101.46	-168.25
-101.84	-168.34
-101.83	-168.43
-102.11	-168.52
-102.09	-168.92
-101.77	-168.71
-101.86	-168.8
-101.84	-168.89
-101.82	-169.38
-101.8	-169.67
-101.29	-169.76
-101.47	-169.85
-101.45	-169.95
-101.44	-170.04
-101.22	-170.13
-100.8	-170.22
-100.78	-170.91
-100.77	-171
-100.75	-171.89
-100.93	-172.18
-100.31	-172.27
-100.3	-172.47
-100.88	-173.46
-100.56	-173.55
-100.94	-174.54
-100.93	-174.63
-100.91	-175.82
-100.89	-175.91
-100.88	-174.9
-101.16	-175
-101.14	-175.09
-101.52	-174.68
-101.71	-174.77
-101.39	-174.46
-101.67	-174.55
-101.65	-174.64
-101.94	-174.73
-101.92	-174.83
-101.6	-174.62
-101.58	-174.71
-101.57	-174.8
-101.55	-174.89
-100.83	-174.98
-99.915	-175.07
-99.898	-175.16
-99.88	-175.25
-99.863	-175.35
-101.25	-175.44
-99.828	-175.53
-99.811	-176.32
-99.794	-177.51
-99.776	-178.4
-98.359	-179.09
-98.342	-179.18
-98.324	-178.78
-98.307	-178.87
-98.29	-178.96
-99.672	-179.75
-99.655	-179.84
-99.638	-179.93
-99.62	-180.62
-99.603	-180.91
-100.69	-180.8
-100.67	-180.2
-100.65	-180.99
-101.23	-181.08
-101.22	-180.67
-101.9	-180.76
-101.88	-180.85
-101.86	-180.94
-102.25	-181.03
-102.23	-181.13
-102.31	-181.22
-102.29	-181.31
-102.18	-181.9
-102.26	-182.49
-102.14	-182.58
-102.13	-182.67
-102.11	-183.06
-102.19	-183.15
-102.17	-183.25
-101.66	-183.34
-102.74	-183.83
-102.72	-184.42
-101.6	-184.51
-101.59	-184.8
-100.77	-185.19
-100.35	-185.48
-100.33	-185.58
-100.32	-185.47
-100.3	-185.76
-100.08	-185.85
-100.07	-185.94
-100.05	-186.03
-100.03	-186.12
-99.813	-185.91
-99.796	-185.81
-99.778	-185.9
-99.961	-185.99
-99.744	-185.38
-99.726	-185.27
-99.709	-184.36
-99.692	-184.45
-99.674	-184.54
-98.857	-183.63
-98.84	-183.73
-98.822	-183.82
-98.405	-183.91
-98.888	-184.8
-98.37	-184.89
-98.353	-184.98
-98.336	-185.07
-98.318	-185.16
-98.801	-185.16
-98.784	-185.75
-98.966	-185.84
-99.149	-185.93
-99.131	-185.52
-99.114	-186.11
-99.097	-186.2
-99.079	-186.29
-99.062	-186.38
-98.945	-185.98
-98.927	-185.07
-98.91	-185.16
-99.393	-185.25
-99.975	-184.74
-100.56	-184.63
-101.34	-184.72
-101.32	-184.81
-101.31	-184.91
-101.89	-184.6
-101.77	-183.99
-101.75	-184.08
-101.74	-183.57
-101.72	-183.46
-101.7	-183.15
-100.98	-182.54
-100.97	-182.64
-100.95	-182.73
-100.93	-182.82
-101.62	-182.31
-101.8	-182.4
-102.48	-182.49
-102.46	-183.18
-102.45	-183.27
-102.83	-184.06
-102.81	-184.26
-103.59	-184.35
-103.58	-184.44
-103.56	-184.53
-103.84	-185.02
-103.82	-186.21
-103.81	-187.1
-103.79	-187.49
-103.07	-188.79
-103.05	-190.08
-103.04	-190.17
-103.02	-190.56
-103	-190.65
-102.59	-190.44
-102.17	-190.53
-101.15	-189.62
-101.13	-189.71
-101.12	-189.81
-100.6	-188.9
-100.58	-188.59
-100.56	-188.68
-100.55	-188.77
-100.53	-188.86
-100.51	-188.95
-100.49	-189.44
-100.48	-189.14
-100.46	-189.23
-100.74	-189.32
-100.43	-188.31
-100.41	-188.4
-100.39	-188.49
-100.37	-188.58
-100.66	-188.67
-100.64	-188.47
-101.02	-188.56
-101	-188.45
-101.89	-187.44
-103.67	-187.53
-103.65	-187.42
-103.63	-187.71
-103.62	-187.8
-103.6	-187.89
-104.48	-188.29
-104.47	-187.88
-103.55	-187.97
-103.53	-188.06
-103.51	-187.95
-103.5	-187.94
-103.48	-188.03
-103.46	-188.12
-103.44	-188.22
-102.63	-188.01
-103.21	-188.1
-103.19	-188.19
-103.17	-188.08
-104.26	-188.17
-104.24	-188.16
-104.52	-188.25
-104.5	-188.34
-104.49	-188.44
-104.97	-188.23
-104.45	-187.92
-104.44	-188.01
-104.42	-188.5
-105.4	-188.59
-105.38	-188.78
-105.37	-188.87
-105.35	-188.97
-105.33	-189.06
-105.31	-189.15
-106.4	-190.14
-106.38	-190.23
-106.76	-190.32
-107.14	-190.41
-107.13	-190.5
-107.91	-189.99
-107.09	-190.69
-107.08	-190.78
-107.06	-190.87
-106.14	-190.36
-107.42	-191.05
-107.41	-191.14
-108.49	-191.23
-108.47	-191.92
-105.95	-192.02
-108.44	-192.01
-108.42	-192.1
-108.4	-192.19
-108.88	-192.28
-108.87	-191.77
-107.75	-191.36
-107.73	-191.35
-107.72	-191.25
-108.2	-191.34
-107.68	-191.33
-107.66	-190.42
-107.65	-189.41
-107.63	-189.2
-108.11	-188.49
-108.09	-187.78
-108.08	-187.87
-108.06	-187.97
-107.54	-187.86
-108.02	-187.95
-108.01	-187.44
-107.99	-187.23
-107.97	-186.92
-107.95	-186.51
-107.94	-186.6
-107.02	-186.7
-107.1	-187.29
-107.09	-187.78
-107.07	-187.77
-107.65	-187.86
-107.63	-187.95
-107.62	-188.74
-108.3	-188.83
-108.28	-188.92
-108.26	-189.02
-108.25	-189.11
-108.23	-189.2
-108.21	-189.29
-108.19	-189.38
-108.58	-189.47
-108.56	-189.56
-108.54	-189.95
-108.53	-190.05
-106.61	-190.14
-108.39	-190.23
-108.37	-190.32
-108.36	-190.41
-109.44	-190.7
-108.32	-190.79
-108.3	-190.88
-109.39	-191.78
-109.37	-191.67
-109.35	-192.36
-108.83	-192.95
-108.82	-193.04
-108.8	-193.13
-108.78	-192.72
-108.77	-192.81
-108.75	-192.9
-108.73	-193.4
-108.71	-193.49
-108.7	-193.18
-109.38	-192.87
-109.36	-192.96
-109.74	-193.45
-109.73	-193.54
-109.71	-193.23
-109.99	-193.33
-109.97	-193.42
-109.96	-193.31
-109.94	-192.9
-109.62	-192.59
-110.11	-192.68
-110.09	-192.27
-110.07	-192.36
-110.05	-192.45
-109.54	-191.15
-109.52	-191.24
-109.5	-191.33
-108.88	-191.42
-108.87	-192.91
-108.35	-193
-108.33	-193.69
-108.31	-194.18
-108.3	-194.28
-108.28	-194.57
-107.56	-194.46
-107.54	-194.55
-107.53	-194.64
-107.51	-194.93
-107.49	-195.22
-106.88	-195.31
-106.86	-195.4
-106.84	-195.7
-106.82	-195.59
-107.01	-195.68
-106.99	-195.77
-108.17	-196.06
-108.15	-196.15
-108.14	-196.24
-108.12	-195.53
-107.1	-195.63
-107.08	-195.42
-107.07	-195.51
-105.25	-195.1
-105.23	-195.19
-105.22	-195.28
-105.2	-195.37
-105.18	-195.66
-104.56	-195.56
-104.55	-194.65
-104.53	-194.74
-104.51	-193.23
-104.29	-193.22
-103.28	-192.71
-103.26	-193.4
-103.24	-195.09
-103.12	-194.58
-103.81	-194.68
-103.09	-194.77
-103.07	-194.86
-104.06	-195.85
-104.04	-195.84
-105.22	-195.93
-105.2	-195.22
-105.19	-195.31
-106.67	-195.81
-106.65	-195.9
-107.93	-195.99
-107.92	-196.08
-107.9	-196.17
-108.78	-196.26
-108.76	-196.35
-109.05	-196.44
-109.03	-196.53
-109.21	-196.63
-109.39	-196.62
-110.18	-195.91
-111.36	-196.8
-111.34	-196.89
-111.33	-196.98
-112.61	-196.17
-111.29	-195.46
-112.07	-195.56
-112.06	-195.65
-112.04	-195.54
-113.52	-195.33
-113.5	-194.82
-113.49	-193.91
-113.47	-194
-112.65	-193.39
-112.63	-193.49
-112.62	-193.58
-112.6	-193.37
-112.58	-193.46
-111.67	-193.55
-111.65	-193.64
-110.73	-193.63
-110.71	-193.72
-110.7	-193.81
-110.68	-193.91
-110.66	-194
-110.64	-193.69
-110.63	-193.78
-111.51	-194.27
-111.49	-194.16
-111.47	-194.55
-111.46	-194.34
-111.44	-194.44
-113.62	-195.03
-113.91	-195.32
-115.79	-195.71
-115.77	-195.8
-115.95	-196.39
-115.94	-196.68
-115.92	-196.77
-115.9	-196.96
-115.88	-197.16
-115.87	-197.35
-116.05	-197.64
-116.03	-197.73
-116.01	-197.82
-116	-197.91
-115.98	-199.9
-113.96	-200.79
-111.64	-200.89
-111.63	-202.28
-111.61	-202.37
-111.29	-201.36
-111.08	-201.45
-110.46	-201.54
-110.44	-201.63
-111.02	-201.72
-111.01	-201.62
-111.19	-201.71
-110.97	-201.8
-113.45	-201.89
-114.94	-203.18
-114.92	-203.07
-114.9	-203.16
-115.18	-203.25
-115.17	-203.34
-115.75	-203.44
-115.73	-202.43
-116.32	-203.12
-116.3	-203.21
-117.58	-203.3
-117.86	-203.39
-117.85	-203.48
-117.83	-203.57
-117.81	-203.67
-117.79	-203.66
-117.78	-204.15
-116.96	-203.84
-116.94	-203.53
-116.92	-202.82
-116.21	-202.91
-116.19	-202.5
-115.37	-202.19
-115.36	-202.29
-115.34	-202.38
-115.32	-202.47
-115.3	-202.96
