# Supplementary material for: Electrooculography-based continuous eye-writing recognition system for efficient assistive communication systems
Source: PLoS One. 2018 Feb 9;13(2):e0192684. doi: 10.1371/journal.pone.0192684 (PMC5806888; doi:10.1371/journal.pone.0192684)
Supplement: S1 Database — All the original isolated EOG data used in the experiments are contained in this database. (ZIP) [file pone.0192684.s001.zip › isolated/001/isolated_strokes/EOG_001_03_011.csv]

2.1492	0.31189
2.0958	0.29954
1.4424	0.28719
1.989	0.47484
1.9357	1.0625
0.88227	1.0501
0.82889	1.0378
0.77551	1.0254
0.72212	1.0131
-0.13126	1.0007
-0.18465	0.9884
-0.53803	0.77605
-0.59142	0.7637
-0.6448	1.4514
-1.2982	1.439
-1.3516	0.72665
-0.90496	1.5143
-1.5583	1.502
-1.6117	1.4896
-1.6651	1.4773
-1.7185	1.4649
-1.7719	1.4526
-2.0253	1.4402
-2.0787	-0.072143
-2.132	-0.58449
-1.9854	-0.59684
-1.4388	0.99081
-0.79219	-0.62154
-0.84557	-0.63389
-0.89896	-0.64624
-0.95234	0.94141
-0.60573	2.1291
-0.65911	2.1167
-0.7125	2.1044
-0.76588	2.092
-1.2193	2.0797
-1.2727	2.6673
-1.326	2.655
-1.3794	1.3426
-1.4328	1.3303
-2.6862	-0.48208
-1.5396	-0.49443
-1.593	-1.5068
-1.8463	-1.8191
-1.6997	-1.8315
-1.8531	-2.8438
-1.9065	-2.8562
-0.85988	-2.8685
-0.91327	-3.1809
0.53335	-2.8932
0.77996	-2.9056
0.72658	-2.9179
0.67319	-2.1303
-0.68019	-2.8426
1.2664	-2.355
1.213	-2.3673
1.1597	-2.3797
1.6063	-2.392
1.0529	-2.4044
1.4995	-2.0167
1.4461	-2.0291
1.3927	-2.1414
1.3393	-2.1538
1.286	-2.1661
1.2326	-2.1785
1.1792	-1.8908
1.1258	-1.9032
0.87242	-1.9155
0.31904	-1.2279
0.26565	-1.2402
0.012268	-1.9526
-0.041117	-2.2649
0.2055	-2.2773
0.45211	-2.2896
0.39873	-1.402
0.34534	-1.4143
0.29196	-1.4267
-0.061426	-0.63901
-0.11481	-1.4514
-0.16819	-1.4637
-0.22158	-1.4761
-0.27496	-0.6884
-0.028349	-0.40075
-0.081734	-0.1131
-0.13512	-0.12545
-0.1885	-0.1378
-0.44189	-0.15015
-0.19527	0.0375
0.25134	0.025151
0.19796	0.012801
1.0446	0.80045
0.99119	2.3881
1.5378	3.1758
1.4844	3.1634
1.431	2.8511
1.3776	2.8387
1.3243	2.8264
1.3709	2.814
1.3175	2.8017
1.2641	2.2893
1.2107	2.277
2.5573	2.2646
4.004	1.4523
3.9506	1.4399
3.7972	0.92756
3.7438	0.91521
3.6904	0.90286
3.737	0.89051
3.6836	0.57816
2.1303	0.26581
1.7769	0.25347
-0.27651	-0.35888
-0.32989	-0.37123
-0.38328	-0.38358
-0.43666	-0.39593
0.40995	-0.40828
-0.54343	-0.42063
-0.59681	-0.43298
-0.6502	-0.44533
-0.70358	-0.45768
0.14303	-0.57003
-0.81035	-0.88238
-0.86374	-0.89473
-0.31712	-0.90708
-0.97051	-1.0194
-0.42389	-1.5318
-0.67728	-1.5441
-0.73066	-1.5565
-0.78405	-1.5688
-0.83743	-1.0812
-0.090816	-1.0935
-0.1442	-2.3059
-0.19759	-2.3182
-0.25097	-3.3306
-1.1044	-3.3429
-1.1577	-3.3553
-1.2111	-2.3676
-1.2645	-2.38
-1.3179	-1.0923
-1.3713	-0.90467
-1.4247	-0.91701
-1.478	-0.92936
-1.5314	-0.94171
-2.1848	0.14594
-2.2382	0.13359
-2.2916	1.4212
-2.345	1.4089
-2.3984	1.7965
-1.2517	2.5842
-0.10513	2.5718
-0.15851	3.1595
-0.2119	3.1471
-1.4653	3.6348
-1.5187	3.6224
-1.572	3.6101
-1.6254	3.5977
-1.6788	3.5854
-3.1322	3.373
-2.9856	3.2607
-3.339	2.2483
-3.3924	1.036
-3.3457	0.82365
-3.3991	0.6113
-3.2525	0.59895
-2.2059	0.6866
-2.2593	0.67425
-2.3127	0.6619
-2.3661	0.64955
-2.1194	0.6372
-3.7728	0.62485
-3.8262	0.61251
-3.8796	0.80016
-1.233	0.78781
1.4136	0.77546
1.3603	1.4631
1.3069	1.4508
2.0535	2.0384
2.9001	2.4261
3.7467	2.6137
3.6933	2.6014
3.6399	2.589
3.5866	2.5767
3.5332	2.5643
3.4798	2.352
4.3264	2.3396
4.273	1.9273
4.4196	1.9149
4.4663	1.5026
4.4129	1.1902
4.3595	0.97787
4.2061	0.36552
4.1527	-0.94683
3.1993	-1.2592
3.1459	-1.2715
3.0926	-1.4839
2.4392	-1.4962
3.1858	-1.5086
3.1324	-1.8209
3.079	-1.8333
3.0256	-1.8456
2.3723	-1.958
2.9189	-1.9703
2.8655	-1.9827
2.8121	-1.995
2.1587	-1.9074
0.60533	-2.0197
0.55194	-1.6321
-1.8014	-1.6444
-1.8548	-1.6568
-0.90821	-1.4691
0.13841	-1.2815
1.285	-1.0938
1.2316	-0.90617
0.87825	-0.91852
0.82487	-0.73087
0.77148	-0.74321
0.7181	-0.75556
0.66471	-0.46791
0.61133	-0.48026
0.85794	-0.49261
0.50456	-0.50496
0.45117	-0.51731
0.39779	-0.52966
-0.1556	-0.54201
-0.20898	-0.35436
-0.26236	0.83329
-0.31575	0.82094
-0.36913	0.80859
-0.82252	1.4962
-0.4759	2.0839
-0.92929	1.6715
-0.98267	1.6592
-1.0361	1.6468
-1.4894	1.0345
-1.5428	1.6221
-2.0962	1.6098
-2.1496	0.99745
-2.203	0.9851
-2.2564	0.072751
-2.3098	0.060402
-3.0631	0.048052
-3.1165	-1.0643
-3.1699	-1.0766
-3.2233	-1.789
-2.4767	-1.8013
-2.5301	-2.1137
-2.5834	-2.126
-2.6368	-2.1384
-2.6902	-2.2507
-2.7436	-2.2631
-2.797	-2.3754
-2.8504	-2.3878
-2.9038	-2.4001
-3.9571	-2.4125
-4.0105	-2.4248
-4.0639	-2.4372
-5.5173	-2.4495
-5.5707	-2.3619
-6.0241	-2.3742
-6.0774	-2.3866
-6.1308	-2.3989
-6.1842	-2.4113
-5.8376	-2.5236
-6.291	-2.636
-6.3444	-2.6483
-6.3978	-2.6607
-6.8511	-2.773
-6.5045	-2.8854
-6.9579	-2.8977
-7.0113	-2.9101
-7.0647	-3.1224
-7.6181	-3.1348
-7.6714	-3.1471
-7.7248	-3.1595
-7.7782	-3.1718
-8.4316	-3.1842
-9.385	-3.7965
-9.4384	-3.8089
-9.4918	-3.8212
-9.5451	-3.8336
-9.5985	-3.8459
-9.6519	-3.8583
-9.7053	-3.8706
-8.8587	-3.883
-8.9121	-4.3953
-5.9654	-4.3077
-4.1188	-4.52
-4.1722	-4.3324
-4.2256	-4.5447
-4.279	-4.5571
-3.7324	-4.3694
-3.5858	-4.2818
-3.6391	-4.2941
-3.6925	-4.4065
-3.9459	-4.4188
-3.7993	-4.4312
-3.8527	-3.8435
-3.9061	-3.8559
-3.9594	-2.9682
-4.2128	-2.5806
-4.2662	-2.3929
-4.8196	-2.6053
-4.873	-3.5176
-4.9264	-3.53
-5.6798	-3.5423
-6.7331	-2.9547
-7.8865	-2.967
-7.9399	-2.9794
-7.9933	-2.6917
-9.3467	-2.7041
-9.4001	-2.7164
-9.4535	-2.6288
-9.5068	-2.6411
-8.2602	-2.5534
-7.2136	-2.5658
-7.267	-0.47815
-5.4204	1.6095
-5.4738	6.7972
-3.6271	12.085
-0.78053	23.072
1.2661	36.76
5.8127	49.648
12.459	70.235
13.506	84.923
13.453	101.31
14.399	118.8
14.346	129.89
14.292	139.77
14.239	151.56
14.186	164.95
14.132	174.54
14.079	181.32
13.025	191.11
12.972	197.9
9.8187	201.89
4.3653	210.17
-0.78807	215.96
-3.2415	218.55
-4.6948	220.44
-6.0482	222.63
-6.1016	224.41
-6.755	224.5
-7.4084	224.59
-9.3618	224.58
-10.815	225.46
-11.069	226.75
-11.122	227.34
-11.375	227.73
-11.829	227.71
-11.882	227.7
-12.335	228.99
-12.389	228.98
-12.442	228.96
-13.196	228.95
-13.249	228.94
-16.702	228.93
-19.556	227.62
-20.109	227.6
-21.063	227.19
-21.116	228.68
-21.169	227.17
-21.223	227.15
-21.276	225.84
-21.329	224.23
-21.083	222.72
-21.136	221.4
-20.09	220.59
-19.743	219.08
-19.796	217.47
-12.65	215.75
-3.3032	201.34
19.043	169.03
49.19	137.52
72.337	110.01
102.58	82.493
129.63	60.181
144.58	41.169
156.02	24.956
171.87	9.5438
183.32	-8.8685
188.36	-22.581
196.21	-31.093
202.96	-42.206
206.6	-55.118
208.65	-68.93
209.2	-80.743
212.94	-91.955
212.89	-104.07
215.34	-114.98
215.28	-127.29
216.03	-139.7
216.38	-151.32
216.32	-163.03
215.87	-172.74
215.82	-183.45
215.76	-192.17
214.51	-205.68
214.46	-219.49
212.3	-228.1
210.05	-234.42
208.9	-238.43
206.94	-249.34
205.29	-256.85
204.94	-261.46
201.38	-269.38
198.03	-273.69
192.47	-281.6
184.42	-289.81
179.97	-292.13
171.31	-292.14
164.06	-292.15
156.41	-292.16
144.95	-292.18
140.2	-292.19
139.55	-292.2
138.99	-292.21
138.14	-292.23
137.19	-292.24
134.53	-291.25
126.38	-288.76
119.63	-288.07
106.97	-285.69
94.921	-282.5
92.567	-276.91
85.714	-270.92
78.361	-267.84
63.307	-265.85
49.454	-265.16
45.401	-258.57
31.647	-251.29
19.994	-247.2
10.94	-238.31
-0.113	-231.52
-6.1664	-225.04
-16.12	-213.75
-23.173	-207.36
-31.427	-203.87
-38.68	-195.88
-40.733	-184.9
-53.887	-178.11
-66.44	-170.12
-72.893	-155.63
-81.147	-147.45
-87.6	-141.56
-92.654	-134.97
-95.907	-130.08
-98.46	-121.7
-98.514	-116.21
-99.567	-114.72
-99.621	-112.03
-99.674	-108.95
-99.727	-106.06
-99.781	-103.27
-99.834	-99.982
-99.887	-97.395
-98.941	-97.307
-98.994	-97.119
-95.448	-95.832
-89.801	-86.544
-85.154	-78.456
-81.808	-66.669
-67.061	-41.381
-53.915	-20.893
-44.068	-1.6058
-33.021	16.782
-31.875	30.569
-31.428	53.957
-30.081	73.245
-28.735	85.632
-27.088	106.92
-25.342	124.81
-24.495	138.3
-23.848	154.78
-23.902	163.57
-23.455	164.36
-22.609	172.25
-22.662	182.13
-22.715	185.72
-23.669	186.91
-24.222	187.3
-24.975	187.48
-25.929	188.47
-25.982	189.66
-26.036	189.65
-26.089	190.43
-25.242	191.22
-25.296	191.21
-26.249	191.7
-27.203	191.69
-28.256	191.67
-28.309	192.46
-29.163	192.95
-29.216	192.94
-28.469	193.62
-28.523	194.61
-28.576	195
-27.63	195.39
-27.683	195.37
-26.036	196.16
-25.59	196.75
-24.043	197.14
-23.597	197.72
-23.65	198.01
-23.403	198.4
-23.457	198.89
-23.51	199.88
-23.563	200.56
-23.617	201.05
-23.67	203.14
-23.724	203.13
-23.777	204.91
-23.83	204.9
-24.184	205.09
-25.037	205.48
-26.291	205.76
-26.344	205.95
-27.197	205.94
-27.751	206.13
-28.404	206.81
-28.757	206.1
-28.811	206.09
-29.764	206.08
-30.718	205.87
-30.771	205.85
-31.424	205.84
-31.478	205.23
-31.531	205.22
-32.285	204.9
-32.338	203.89
-32.391	204.28
-32.445	204.27
-32.498	204.95
-32.551	205.04
-32.605	205.03
-33.558	204.22
-33.612	204.2
-33.165	204.59
-33.218	204.18
-32.972	204.17
-33.025	203.86
-33.079	203.84
-32.732	204.53
-33.085	204.52
-33.139	204.51
-33.192	204.49
-33.245	204.48
-31.699	204.77
-31.752	204.76
-31.806	204.74
-30.359	204.73
-29.512	204.42
-28.566	204.41
-28.619	204.4
-27.973	204.38
-28.026	204.67
-28.079	204.66
-26.733	205.15
-26.786	207.03
-26.839	205.52
-26.893	205.51
-26.646	206.9
-26.1	206.88
-26.053	206.87
-26.106	206.56
-26.16	207.85
-26.213	207.83
-26.267	208.12
-24.62	208.11
-24.673	208.3
-24.627	208.29
-24.78	208.27
-24.833	208.26
-24.887	208.25
-26.54	208.04
-24.894	208.02
-24.147	207.71
-24.2	207.5
-24.254	207.09
-24.407	207.07
-23.261	207.46
-23.314	207.05
-23.367	206.44
-23.421	206.42
-24.674	206.21
-23.527	206.2
-23.581	206.19
-23.634	206.18
-25.388	206.16
-27.041	205.95
-27.094	205.94
-27.148	205.83
-27.201	205.81
-27.255	205.7
-26.708	205.39
-26.761	205.38
-27.415	205.16
-27.468	205.05
-26.921	205.04
-25.275	205.03
-25.328	205.01
-25.382	205
-25.435	205.09
-25.488	205.48
-24.842	205.07
-24.895	205.05
-24.949	205.44
-25.002	205.43
-24.555	205.72
-24.609	205.7
-24.662	205.69
-24.715	205.68
-25.269	205.37
-25.322	205.65
-25.376	205.84
-25.429	205.83
-25.482	205.82
-26.036	205.8
-26.089	206.09
-26.743	205.78
-26.796	206.07
-26.849	206.56
-26.903	206.54
-26.356	207.33
-25.909	207.32
-25.963	207.31
-25.116	207.99
-25.17	208.18
-23.823	208.57
-23.876	208.66
-23.93	208.64
-22.283	209.43
-22.337	209.92
-21.39	210.31
-21.443	210.29
-22.497	209.88
-22.55	210.27
-22.603	210.26
-22.657	210.25
-22.71	210.23
-24.164	209.82
-24.217	209.81
-24.87	209.4
-24.924	208.88
-24.977	208.87
-25.531	208.16
-26.484	207.85
-27.837	207.83
-27.891	207.82
-28.744	207.11
-30.897	207.1
-30.951	207.08
-31.604	207.07
-31.658	207.06
-31.111	207.05
-31.264	207.04
-30.918	207.02
-30.971	207.01
-31.025	207
-31.078	207.19
-31.531	207.27
-31.585	207.66
-31.638	207.65
-32.191	207.64
-32.245	208.72
-34.098	208.71
-34.152	209.7
-34.205	208.69
-36.258	208.67
-36.312	209.66
-36.365	209.65
-36.419	209.64
-36.772	209.23
-36.825	208.21
-36.879	209.2
-37.832	208.19
-37.885	208.18
-37.939	208.16
-37.992	208.15
-37.146	209.14
-37.099	209.63
-37.152	209.61
-37.206	210
-36.959	209.99
-35.713	210.28
-35.466	210.26
-35.519	209.85
-35.073	210.24
-34.026	209.93
-33.479	209.62
-33.533	209.6
-33.586	209.59
-33.64	209.88
-34.093	209.87
-33.646	209.85
-33.7	209.84
-34.353	209.83
-34.407	209.82
-35.66	209.8
-35.713	209.79
-35.767	209.78
-36.02	209.67
-36.073	209.66
-37.127	209.64
-37.18	209.63
-38.234	209.62
-39.587	209.61
-39.64	209.59
-39.994	209.28
-40.047	210.37
-40.101	210.46
-40.154	209.74
-40.007	209.73
-40.161	209.72
-40.214	209.71
-40.167	209.69
-40.221	209.28
-40.074	209.67
-40.128	209.46
-40.181	209.45
-40.234	209.43
-40.288	209.12
-39.041	209.11
-39.095	209.1
-39.148	208.88
-38.301	208.87
-37.955	208.86
-38.008	207.55
-38.061	207.93
-38.115	207.92
-37.368	207.91
-36.222	208.8
-36.275	208.78
-36.328	208.77
-36.382	208.76
-35.635	208.95
-36.489	208.84
-36.542	208.82
-36.595	207.81
-35.849	207.8
-35.402	209.09
-35.455	209.87
-35.509	209.86
-35.262	209.85
-34.616	209.84
-33.969	210.52
-34.722	210.51
-34.776	211.4
-34.729	212.39
-34.783	212.87
-34.236	212.96
-34.289	213.05
-34.343	213.04
-34.396	213.53
-34.45	214.01
-35.103	214
-35.156	213.99
-35.41	213.98
-35.463	213.96
-35.916	213.95
-35.97	213.94
-36.023	213.93
-36.077	213.01
-36.13	213
-36.183	212.99
-36.237	211.88
-36.29	211.86
-36.344	211.35
-36.397	210.84
-36.75	210.03
-36.804	210.02
-38.057	208.7
-38.11	208.49
-37.364	208.48
-38.417	208.07
-38.471	208.05
-38.524	208.54
-38.577	208.53
-37.731	209.02
-37.784	209
-37.838	208.99
-37.891	208.98
-37.344	208.97
-36.998	209.15
-37.451	209.44
-37.504	209.13
-37.558	209.12
-37.611	208.91
-37.665	208.89
-37.718	208.88
-37.771	208.87
-37.825	208.86
-38.178	208.64
-37.332	208.63
-37.385	208.62
-37.738	208.61
-37.792	208.99
-37.845	208.48
-37.898	208.27
-37.952	207.76
-38.805	207.74
-38.859	208.23
-39.312	208.22
-39.365	208.21
-39.219	207.7
-39.272	207.38
-39.326	207.87
-39.679	208.66
-39.732	208.65
-40.186	209.23
-40.239	209.22
-39.592	209.71
-39.746	210.2
-39.799	210.48
-39.853	210.47
-40.606	210.46
-39.959	210.55
-40.013	210.53
-40.066	211.02
-40.12	211.01
-40.973	211
-40.226	211.49
-40.28	211.47
-40.333	211.46
-41.186	211.45
-42.34	211.44
-41.293	210.92
-41.747	210.41
-41.8	210.4
-41.853	210.09
-42.907	210.07
-42.96	210.06
-43.714	209.95
-43.767	209.94
-43.12	209.92
-42.974	209.61
-43.027	209.6
-43.08	209.89
-43.134	209.88
-41.587	209.86
-41.641	209.85
-41.694	209.84
-41.647	209.83
-43.101	209.81
-41.754	210.3
-41.808	210.89
-41.861	211.18
-41.914	211.16
-43.168	210.85
-42.521	211.14
-42.574	210.83
-42.628	210.81
-42.681	210.8
-43.435	210.79
-42.788	211.08
-43.541	211.07
-43.595	211.05
-43.648	211.04
-43.702	211.03
-43.755	211.02
-43.808	211
-43.862	210.69
-43.915	210.68
-44.468	210.47
-44.522	210.75
-44.575	209.54
-44.629	209.53
-44.682	210.92
-45.535	211.11
-45.589	211.09
-45.642	211.48
-46.196	211.47
-46.249	211.66
-46.302	211.64
-46.356	211.63
-46.409	211.62
-46.762	211.01
-46.816	211.59
-47.069	210.98
-47.123	211.07
-47.176	211.06
-47.229	211.04
-47.283	211.83
-47.936	211.82
-47.99	211.81
-48.843	211.8
-49.296	210.98
-49.85	210.77
-49.903	210.66
-49.956	210.35
-50.01	210.13
-50.463	210.12
-50.517	210.11
-50.07	210.3
-50.123	210.28
-49.577	210.27
-48.73	210.36
-48.784	210.35
-48.637	210.33
-48.69	210.12
-48.044	210.11
-48.097	210.3
-48.15	210.29
-48.204	210.27
-48.257	210.06
-47.411	210.05
-47.464	210.04
-46.717	210.02
-46.771	210.01
-46.824	209.6
-46.878	209.99
-46.931	209.57
-46.984	209.56
-47.038	209.05
-47.891	209.04
-47.944	209.02
-48.898	208.71
-48.951	208.7
-48.805	208.69
-49.158	208.28
-49.211	208.36
-50.165	207.05
-50.218	207.04
-50.272	207.83
-50.325	207.81
-50.378	208
-49.532	208.19
-49.585	208.18
-49.338	208.86
-48.992	209.65
-48.045	209.64
-48.099	209.63
-48.152	209.61
-46.805	209.8
-46.859	210.19
-46.012	210.18
-46.066	210.57
-47.019	210.55
-46.572	210.74
-46.626	210.93
-46.679	210.92
-46.732	210.9
-47.486	211.29
-47.539	212.38
-47.593	213.17
-47.646	213.55
-48.099	214.54
-48.153	215.23
-48.206	215.62
-49.26	215.6
-49.313	215.99
-49.366	215.98
-49.62	215.97
-49.673	216.56
-49.726	216.94
-49.78	216.93
-49.833	216.52
-49.887	216.01
-49.94	215.99
-52.193	215.98
-52.247	215.97
-50.5	216.16
-49.354	216.14
-48.307	216.13
-48.36	216.12
-48.714	215.91
-48.267	215.99
-48.82	215.68
-48.874	215.67
-48.927	215.66
-49.181	214.75
-49.234	215.63
-49.287	215.62
-49.341	215.31
-49.394	214.5
-49.548	213.88
-49.301	214.47
-49.654	214.46
-49.708	214.45
-49.761	214.43
-50.114	213.82
-49.868	213.61
-50.221	213.6
-50.475	213.58
-50.528	213.77
-51.181	213.76
-51.235	213.75
-52.588	213.74
-53.942	213.62
-53.995	213.61
-54.148	213.7
-53.902	213.69
-54.355	213.57
-54.408	213.56
-53.062	213.55
-53.115	213.84
-53.169	213.82
-54.622	213.51
-54.675	213.5
-54.729	213.49
-54.682	213.47
-54.736	213.76
-54.789	213.75
-55.542	212.74
-55.596	212.73
-55.649	212.71
-55.702	212.7
-55.756	212.69
-55.109	211.48
-54.363	212.96
-54.716	211.45
-54.969	211.44
-55.023	211.43
-56.376	210.91
-57.23	210.9
-57.883	210.79
-57.936	210.78
-57.99	210.76
-58.843	210.75
-59.296	210.74
-60.05	210.73
-60.103	210.72
-60.157	210.6
-61.31	210.39
-61.363	210.38
-61.417	210.37
-62.57	210.15
-62.924	210.24
-63.877	209.73
-63.93	209.72
-64.184	209.2
-64.237	208.89
-63.29	208.58
-63.344	208.57
-63.397	208.56
-63.451	208.54
-63.504	208.13
-63.457	207.92
-63.511	207.91
-63.564	207.89
-63.618	207.88
-63.671	207.57
-63.124	207.56
-62.378	207.24
-62.431	207.23
-62.484	207.22
-62.238	207.21
-61.791	207.19
-61.845	206.68
-61.898	206.67
-61.451	206.66
-61.205	206.25
-60.258	206.63
-60.312	206.62
-60.365	206.61
-60.418	206.6
-60.472	206.58
-59.625	207.27
-59.678	206.56
-59.732	206.55
-59.785	206.53
-59.839	206.92
-59.892	206.91
-61.345	206.9
-61.399	206.88
-61.452	207.47
-60.106	207.46
-60.159	207.45
-60.012	207.94
-60.366	208.22
-60.119	208.41
-59.572	208.6
-59.626	208.39
-59.679	208.37
-60.033	208.16
-59.386	208.45
-59.439	208.44
-60.193	208.42
-60.246	208.41
-61	208.4
-61.053	208.39
-61.106	208.07
-62.66	208.06
-62.213	208.05
-63.266	207.94
-62.32	207.93
-63.373	207.61
-63.427	207.6
-64.08	206.99
-64.133	206.98
-64.187	206.96
-64.54	206.65
-64.594	206.64
-64.647	206.93
-65.7	206.91
-65.754	206.9
-65.807	206.89
-66.36	206.48
-66.414	206.86
-66.867	206.45
-66.521	206.44
-66.574	206.43
-67.827	205.62
-67.881	205.6
-68.734	205.59
-68.788	205.68
-68.841	205.67
-68.894	205.25
-68.148	205.14
-67.601	204.03
-67.654	203.52
-67.708	203.5
-68.561	202.59
-67.815	202.58
-67.868	202.57
-67.921	202.55
-67.975	202.54
-68.028	202.63
-68.282	202.62
-68.335	202.61
-68.388	202.59
-68.442	202.68
-68.495	203.47
-69.048	204.26
-69.102	204.24
-70.455	204.23
-70.509	204.82
-72.262	204.81
-72.315	204.79
-73.469	205.58
-74.022	206.77
-74.076	207.16
-74.629	207.34
-74.682	207.53
-74.736	207.52
-74.789	207.91
-75.542	208.4
-76.096	208.58
-76.149	208.97
-75.703	208.96
-75.756	208.55
-75.109	208.53
-75.463	208.52
-75.516	208.91
-75.57	208.9
-75.623	208.88
-74.776	209.47
-74.63	209.46
-74.683	208.85
-74.736	207.03
-74.19	204.52
-73.143	204.51
-72.197	204.5
-72.25	204.49
-72.303	205.47
-73.357	204.86
-72.41	204.85
-72.464	204.74
-72.917	204.72
-72.97	204.91
-74.124	205.4
-73.077	207.19
-73.13	207.17
-72.484	207.16
-72.537	208.55
-74.891	208.54
-74.944	208.52
-75.097	208.51
-76.351	209.1
-76.404	209.89
-76.458	209.88
-76.511	210.36
-76.764	210.55
-77.418	210.54
-76.871	210.73
-77.524	210.71
-77.578	210.7
-77.631	210.69
-78.085	210.68
-78.138	210.66
-78.291	210.65
-78.345	210.64
-78.398	210.63
-78.552	210.71
-78.605	210.9
-78.758	210.89
-78.812	210.48
-78.665	210.47
-78.618	210.15
-78.472	210.14
-78.525	210.13
-78.579	210.12
-78.532	209.9
-78.585	209.89
-78.639	209.88
-78.692	209.87
-78.746	209.85
-78.799	210.04
-78.552	209.83
-78.606	209.82
-78.659	209.61
-78.712	209.59
-78.166	209.58
-78.219	209.17
-78.273	209.16
-78.326	208.64
-78.379	208.63
-78.233	208.62
-78.486	208.61
-78.54	208.59
-78.593	209.38
-79.246	209.37
-79.1	210.56
-79.153	211.14
-79.206	211.13
-79.26	211.12
-79.813	211.11
-79.367	211.2
-79.92	211.18
-79.973	211.17
-80.027	211.26
-80.68	211.25
-80.734	211.63
-80.787	211.62
-80.84	211.21
-80.794	211.2
-81.047	211.18
-81.1	211.57
-81.154	211.56
-81.207	211.15
-81.261	211.13
-81.714	210.62
-81.767	210.61
-81.821	208.6
-81.874	208.59
-81.528	210.57
-81.881	210.56
-81.934	210.55
-81.988	210.54
-82.041	210.52
-81.594	210.51
-81.648	209.8
-81.701	209.79
-81.755	210.67
-82.508	210.86
-82.461	211.35
-82.515	211.34
-82.568	210.82
-82.122	210.81
-81.975	211.3
-81.628	211.49
