# Supplementary material for: Electrooculography-based continuous eye-writing recognition system for efficient assistive communication systems
Source: PLoS One. 2018 Feb 9;13(2):e0192684. doi: 10.1371/journal.pone.0192684 (PMC5806888; doi:10.1371/journal.pone.0192684)
Supplement: S1 Database — All the original isolated EOG data used in the experiments are contained in this database. (ZIP) [file pone.0192684.s001.zip › isolated/001/isolated_strokes/EOG_001_03_012.csv]

-0.39133	0.24885
-0.39438	0.42517
-0.39742	0.40148
-0.40047	0.3778
1.9965	0.85412
1.9934	0.83044
1.9904	0.80675
1.9874	0.88307
3.6843	0.85939
3.6813	0.83571
3.6782	0.81202
1.1752	0.78834
1.1721	0.76466
-1.3309	0.74098
-1.334	0.7173
-1.337	0.69361
-1.34	0.66993
-1.3431	0.64625
-1.7461	0.62257
-1.7492	0.59888
-1.7522	0.5752
-1.7553	0.55152
-1.5583	0.52784
-1.5614	0.50415
-1.5644	0.48047
-1.5675	0.45679
-1.5705	0.33311
-1.7735	-0.29057
-1.7766	-0.81426
-1.7796	-0.83794
-1.7827	-1.0616
-1.2857	-0.8853
0.011235	-0.60899
0.0081908	-0.63267
0.0051461	-0.65635
0.0021014	-0.58003
-0.00094335	-0.60372
1.096	-0.6274
1.093	-0.65108
1.0899	-0.67476
1.0869	-0.69844
1.0838	-0.52213
1.4808	-0.54581
1.8777	-0.76949
1.8747	-0.79317
1.8717	-0.81686
1.8686	-0.64054
2.2656	-0.56422
2.2625	-0.5879
2.2595	-0.61159
2.2564	-0.63527
2.1534	-0.45895
2.1503	-0.48263
2.1473	-0.80631
1.4443	-0.33
1.4412	-0.35368
1.4382	-1.1774
1.4351	-0.20104
1.4321	-0.22473
0.52903	-1.2484
0.52598	-1.5721
0.22294	-1.8958
0.21989	-1.6195
-1.1832	-1.6431
-1.1862	-1.9668
-0.88924	-1.9905
-1.7923	-2.0142
-1.7953	-2.0379
-1.7984	-1.8615
-1.8014	-1.8852
-0.90446	-1.6089
0.19249	-1.6326
0.18945	-1.6563
0.1864	-1.68
0.18336	-1.7036
1.5803	-1.2273
1.5773	0.14899
1.5742	0.12531
1.5712	0.10163
3.2681	0.87795
3.2651	1.5543
3.262	1.5306
3.259	1.5069
3.256	1.4832
2.0529	1.4595
3.2499	2.1359
3.2468	2.1122
3.2438	1.3885
3.2407	1.3648
2.6377	0.64112
3.4346	0.31744
2.2316	-0.30624
2.2286	-0.32992
2.2255	0.24639
1.5225	0.22271
1.5194	0.19903
1.5164	0.17535
1.3133	-0.34834
1.3103	-0.37202
0.80724	-0.3957
0.8042	-0.41938
0.0011506	-0.44307
-0.90189	-0.46675
-1.5049	-0.49043
-1.508	-1.0141
-1.511	-1.0378
-1.5141	-1.0615
-1.5171	-0.38516
-0.92016	-0.40884
-1.5232	-0.43252
-1.5263	1.0438
-1.5293	1.0201
-1.5323	0.49643
-0.93539	0.47275
-1.5384	-0.25094
-1.5415	-0.27462
-2.8445	-0.8983
-4.1476	0.078017
-2.8506	1.2543
-2.8537	0.030653
-2.8567	0.0069704
-2.8597	-0.016712
-4.4628	-0.84039
-3.7658	-0.064077
-3.7689	-0.087759
-3.7719	-0.11144
-3.775	-0.13512
-3.978	-0.95881
-3.9811	-0.18249
-3.9841	-0.20617
-3.9871	-1.0299
-3.8902	-1.4535
-3.8932	-1.4772
-3.8963	-1.5009
-3.8993	-1.5246
-3.9024	-1.5483
-3.6054	-0.37195
-2.9085	-0.59563
-2.9115	-0.61931
-2.9145	0.15701
-2.9176	0.13332
-2.2206	0.10964
-1.5237	0.68596
-0.82673	0.66228
-0.029772	0.63859
0.46718	0.61491
0.46414	0.89123
0.46109	0.86755
0.45805	0.84387
0.455	0.82018
0.25196	0.7965
0.44892	0.97282
0.44587	0.74914
0.44283	0.72545
0.43978	0.90177
0.43674	0.87809
0.43369	1.0544
0.23065	1.0307
0.2276	1.007
0.22456	0.68336
-0.078487	0.65968
-0.081532	1.036
-0.084577	0.61231
-1.9876	0.58863
-3.6907	0.76495
-3.6937	0.54127
-3.6968	0.71758
-1.9998	0.6939
-2.0028	0.67022
-0.30589	0.64654
-1.2089	0.62285
-1.212	0.59917
-1.215	0.57549
-2.8181	0.55181
-2.2211	0.52813
-1.4242	0.70444
-1.4272	0.68076
-1.4302	0.65708
-1.4333	0.6334
-0.43634	1.9097
-0.43938	0.58603
-0.44243	0.56235
-0.44547	0.53867
-0.24852	0.51498
-0.05156	1.0913
-0.2546	2.0676
-0.25765	2.0439
-0.46069	2.0203
-1.4637	0.99657
-1.4668	2.0729
-1.4698	2.5492
-1.4729	2.9255
-1.4759	2.9018
-0.47896	2.4782
-0.18201	2.4545
0.61495	2.4308
0.6119	2.4071
0.60886	2.3834
2.1058	1.5598
2.1028	1.5361
2.4997	1.5124
2.4967	1.4887
2.4936	1.465
1.6906	1.4413
2.7875	1.0177
2.7845	-0.10603
3.1815	-0.12971
3.5784	-0.15339
3.6754	0.42293
4.3723	0.39924
4.7693	0.37556
4.7662	0.35188
4.7632	1.0282
4.7601	1.0045
4.7571	0.98083
3.6541	0.25715
3.651	0.23347
4.748	0.90979
3.6449	0.8861
3.6419	0.26242
3.6388	0.23874
2.6358	-0.38494
2.6327	-0.40863
2.6297	-0.43231
1.8267	0.14401
1.8236	0.12033
0.92056	0.096645
0.11752	0.67296
-0.78553	0.24928
-0.78857	-0.8744
-1.6916	-1.7981
-1.6947	-2.3218
-1.6977	-2.3454
-1.7008	-2.3691
-1.7038	-2.3928
-2.1068	-2.4165
-2.1099	-2.4402
-2.1129	-2.4639
-2.416	-2.4875
-2.419	-2.5112
-1.8221	-2.5349
-1.4251	-2.5586
-1.3282	-1.6823
-1.3312	-1.706
-1.3342	-1.7296
-0.037287	-1.7533
1.3597	-2.977
1.6566	-3.0007
1.6536	-3.0244
1.6505	-1.848
2.0475	-0.77173
1.6444	-0.79541
1.6414	-0.81909
1.6384	-0.84278
1.3353	-2.3665
1.6323	-4.1901
1.6292	-4.8138
1.8262	-4.8375
1.8231	-4.8612
3.0201	-5.3849
4.517	-4.9086
4.514	-4.3322
4.511	-4.3559
4.5079	-5.2796
3.0049	-5.3033
3.0018	-5.527
1.9988	-5.5506
1.9957	-5.5743
1.9927	-5.598
1.1896	-6.5217
1.1866	-6.5454
1.1836	-6.5691
0.48051	-6.5927
0.47746	-6.6164
0.47442	-6.6401
0.47137	-6.6638
1.1683	-6.8875
1.1653	-7.4112
1.4622	-7.4348
1.4592	-8.2585
1.4561	-8.3822
1.9531	-9.2059
1.9501	-9.2296
2.047	-9.2532
2.044	-10.577
2.0409	-10.601
2.0379	-10.624
1.5348	-10.648
2.1318	-9.3717
2.1287	-10.695
2.1257	-10.719
2.1227	-11.543
2.3196	-11.066
2.6166	-8.5901
3.6135	-8.6138
3.6105	-8.6374
3.7074	-8.6611
4.9044	-8.6848
5.3013	-8.2085
5.3983	-7.8322
5.3953	-7.5558
6.0922	-7.5795
6.0892	-7.5032
7.0861	-7.2269
7.4831	-7.2506
8.18	-7.2743
9.077	-7.2979
10.174	-7.3216
10.871	-6.4453
14.768	-4.469
18.865	-1.5927
23.962	5.5836
34.259	17.46
47.856	30.536
70.053	41.513
85.95	46.089
127.95	49.365
174.44	64.742
197.34	84.918
219.24	109.69
233.53	140.77
249.03	147.45
249.03	147.42
249.03	147.4
249.02	147.38
249.02	147.35
249.02	147.33
249.01	147.3
249.01	147.28
249.01	147.26
244.6	147.23
244.6	123.81
230.2	104.59
212.39	89.963
186.49	69.339
170.69	57.715
150.79	49.092
134.78	41.168
121.88	39.144
101.78	35.521
92.973	30.397
80.27	27.673
67.667	26.649
55.464	26.026
42.061	23.602
39.358	21.478
33.955	21.455
27.652	21.331
23.949	21.107
20.046	21.084
17.643	21.06
13.84	21.036
9.5369	21.013
5.8339	20.889
2.0308	20.865
0.42779	20.642
-0.77525	20.518
-3.9783	20.494
-6.5813	19.971
-7.3844	19.247
-7.8874	18.623
-8.1905	17.9
-8.2935	17.676
-8.8966	16.652
-9.6996	16.128
-10.403	15.305
-10.406	14.781
-10.809	14.657
-11.412	14.234
-11.415	13.51
-12.218	12.786
-12.221	12.363
-12.224	11.839
-12.927	11.415
-12.93	11.192
-13.233	10.968
-13.236	10.644
-13.239	10.321
-13.442	9.9969
-13.445	9.7733
-14.048	9.6496
-14.051	9.4259
-13.554	9.4022
-13.557	8.8785
-13.461	8.2548
-13.464	7.6312
-13.467	7.0075
-12.77	6.9838
-12.973	5.8601
-12.976	4.8364
-12.979	4.2127
-12.982	3.0891
-12.985	2.8654
-12.988	1.9417
-12.991	1.918
-12.994	0.39433
-14.097	0.37065
-14.6	0.34697
-15.103	-0.77671
-15.106	-0.80039
-15.109	-0.82408
-15.112	-0.84776
-15.115	-1.0714
-15.118	-1.0951
-15.521	-1.1188
-15.524	-1.1425
-15.527	-1.1662
-15.531	-1.1899
-15.534	-1.2135
-16.037	-1.9372
-16.04	-1.9609
-16.043	-3.4846
-16.046	-3.5083
-16.049	-4.4319
-16.052	-4.7556
-15.855	-5.3793
-15.858	-5.903
-15.661	-5.9267
-15.664	-6.1504
-16.267	-7.074
-16.27	-7.2977
-16.473	-8.5214
-16.476	-8.5451
-16.479	-8.9688
-16.582	-9.0925
-16.485	-9.1161
-16.588	-9.1398
-16.591	-9.1635
-16.594	-9.1872
-17.398	-9.9109
-16.601	-10.235
-17.404	-11.058
-17.407	-11.582
-18.11	-11.906
-18.113	-12.229
-18.116	-12.753
-17.419	-12.777
-17.422	-13.1
-17.525	-13.224
-17.428	-13.648
-15.931	-14.571
-15.934	-15.495
-15.937	-16.019
-15.94	-17.042
-15.943	-17.066
-15.946	-17.09
-15.949	-18.613
-15.952	-18.637
-14.755	-18.061
-14.758	-17.185
-14.761	-17.208
-14.664	-17.232
-14.668	-18.156
-14.671	-18.179
-14.674	-18.203
-14.677	-18.227
-14.68	-18.25
-14.683	-18.274
-14.486	-17.898
-15.189	-16.921
-15.192	-15.945
-15.195	-15.669
-15.198	-15.192
-14.501	-14.616
-13.804	-15.24
-13.807	-15.263
-12.91	-15.287
-12.913	-15.811
-10.816	-15.834
-10.819	-16.058
-10.822	-16.082
-10.825	-16.106
-9.4284	-16.129
-9.2315	-16.153
-9.2345	-16.177
-9.1376	-16.2
-9.1406	-16.224
-8.6437	-16.248
-8.1467	-16.371
-8.1497	-16.795
-8.1528	-17.419
-8.1558	-18.142
-7.5589	-18.166
-7.5619	-18.19
-7.565	-19.113
-7.568	-19.637
-8.1711	-20.061
-8.5741	-20.884
-8.5772	-20.908
-8.5802	-20.932
-8.5832	-21.355
-7.8863	-21.379
-7.8893	-21.503
-7.8924	-21.527
-7.8954	-21.55
-7.8985	-21.474
-7.2015	-20.598
-7.2046	-21.521
-7.2076	-21.545
-7.2106	-21.569
-7.8137	-21.592
-7.2167	-20.716
-7.8198	-21.64
-7.8228	-21.663
-7.8259	-21.687
-8.4289	-22.111
-7.832	-22.134
-7.835	-22.658
-8.638	-22.682
-8.2411	-22.705
-8.2441	-22.829
-8.2472	-22.753
-8.2502	-22.776
-8.3533	-22.8
-8.2563	-22.924
-8.3594	-23.248
-8.3624	-23.271
-8.4654	-23.295
-8.4685	-23.319
-8.3715	-23.042
-8.2746	-23.066
-8.2776	-23.09
-8.2807	-23.113
-8.2837	-23.137
-7.3868	-23.161
-5.7898	-23.484
-5.7929	-23.508
-5.7959	-23.532
-4.3989	-23.955
-3.102	-23.979
-2.505	-24.003
-2.5081	-24.026
-2.5111	-24.05
-2.5142	-24.274
-2.1172	-24.298
-2.1203	-24.721
-2.1233	-24.745
-2.1263	-24.769
-2.5294	-25.392
-2.1324	-25.416
-2.1355	-25.94
-2.1385	-26.063
-2.1416	-26.087
-2.1446	-26.911
-2.1477	-26.934
-2.1507	-26.958
-3.1537	-26.982
-3.1568	-27.005
-4.0598	-27.029
-4.0629	-27.053
-4.8659	-27.876
-4.869	-28.7
-4.072	-28.124
-2.9751	-28.147
-2.9781	-28.371
-2.9811	-28.395
-2.9842	-28.819
-2.6872	-28.442
-2.6903	-27.866
-2.6933	-27.89
-2.6964	-27.913
-2.6994	-27.937
-1.9025	-27.961
-2.0055	-27.284
-2.0085	-27.308
-2.0116	-27.332
-1.8146	-27.355
-1.5177	-26.779
-0.92073	-26.803
-0.92377	-26.826
-0.92682	-26.85
-0.62986	-26.374
-0.63291	-25.597
-1.136	-26.421
-1.139	-25.645
0.057959	-25.668
0.054914	-24.992
1.6519	-24.616
1.6488	-24.64
1.6458	-24.663
1.6427	-24.187
1.6397	-24.211
1.8366	-23.934
1.8336	-24.258
1.1306	-23.982
1.4275	-24.005
1.4245	-24.029
1.4214	-23.853
1.1184	-23.876
0.41533	-23.9
1.4123	-22.824
1.4092	-23.947
1.4062	-23.971
1.4032	-23.995
0.60011	-24.018
0.19706	-23.742
-0.20598	-23.766
-0.20902	-23.789
-0.21207	-23.813
-0.51511	-23.837
-0.21816	-24.261
0.1788	-24.284
0.17575	-25.308
0.17271	-25.332
-0.13034	-26.155
-0.13338	-25.379
-0.13643	-26.203
-0.13947	-26.226
-0.14252	-26.25
-0.14556	-26.274
-0.14861	-27.197
-0.15165	-27.921
-0.1547	-27.945
-0.15774	-27.968
-0.56078	-27.992
-0.56383	-28.016
-0.56687	-28.039
-0.56992	-28.063
-0.57296	-27.387
-0.57601	-26.511
-0.57905	-26.534
-1.0821	-26.558
-1.0851	-27.282
-1.0882	-27.305
-1.0912	-27.329
-1.0943	-27.353
-1.0973	-27.376
-1.1004	-28.7
-0.40341	-29.524
2.2935	-29.947
2.2905	-29.571
2.2875	-29.995
2.2844	-30.018
4.1814	-30.042
4.1783	-30.566
4.1753	-30.589
4.1722	-30.613
2.2692	-30.637
4.1661	-30.66
4.1631	-31.184
4.1601	-31.208
4.157	-31.332
2.254	-31.355
4.1509	-31.279
4.4479	-31.303
4.4448	-31.326
4.4418	-30.65
3.9387	-29.574
3.9357	-28.697
3.4327	-28.721
3.4296	-29.645
5.5266	-28.968
5.3235	-29.692
5.3205	-29.716
5.3174	-29.739
5.1144	-29.763
5.1113	-29.787
5.1083	-29.81
5.1052	-29.834
5.1022	-29.858
5.0992	-29.881
6.2961	-29.205
7.3931	-29.329
7.39	-29.353
7.987	-29.376
7.1839	-30
7.1809	-29.424
7.6778	-30.347
7.6748	-30.371
7.6718	-30.395
7.1687	-29.818
6.6657	-29.842
6.6626	-28.366
6.6596	-27.189
6.6565	-27.213
7.1535	-27.237
7.6504	-26.76
7.6474	-26.584
7.6444	-26.508
7.6413	-26.531
7.1383	-26.555
7.1352	-26.579
6.6322	-26.202
6.6291	-26.526
6.3261	-26.35
6.323	-26.074
6.32	-26.097
5.917	-26.121
5.9139	-26.145
5.9109	-25.868
6.3078	-25.892
6.7048	-25.916
6.7017	-25.939
6.6987	-25.963
6.6956	-25.987
6.6926	-26.01
6.6895	-26.034
6.6865	-26.058
6.6835	-26.181
7.1804	-26.105
7.4774	-26.229
7.4743	-26.252
7.8713	-26.176
7.8682	-25.2
8.9652	-24.023
9.5621	-24.047
9.5591	-24.071
9.8561	-23.295
9.853	-23.318
10.45	-23.342
10.447	-23.366
10.444	-23.389
10.441	-23.413
10.138	-24.237
10.835	-23.86
10.832	-23.884
10.829	-23.908
10.826	-23.931
11.323	-23.555
11.82	-23.579
11.316	-23.602
11.313	-24.026
11.71	-24.45
11.307	-25.373
11.304	-25.397
11.301	-24.821
11.298	-24.845
11.795	-24.868
11.792	-24.892
11.789	-24.916
11.786	-24.939
11.783	-24.963
12.08	-23.887
12.077	-23.91
12.074	-23.234
12.071	-23.258
12.068	-23.281
12.465	-23.105
12.462	-23.129
12.459	-23.152
12.456	-23.176
13.053	-22.6
13.949	-22.323
13.946	-22.347
13.943	-21.871
13.94	-21.894
13.937	-22.118
14.734	-22.142
14.731	-22.166
14.728	-22.389
14.725	-22.413
14.422	-22.737
14.419	-22.76
14.416	-22.484
13.613	-22.508
13.61	-22.331
12.607	-22.555
12.604	-22.579
12.301	-22.602
10.898	-22.926
10.795	-22.95
10.792	-24.473
10.789	-25.697
10.786	-25.721
10.283	-26.844
10.279	-28.168
10.276	-28.492
10.273	-28.515
10.27	-28.539
10.267	-28.563
10.564	-28.587
10.261	-28.61
10.258	-28.634
10.555	-28.858
10.852	-29.281
11.249	-29.305
12.046	-29.329
12.043	-31.252
12.44	-31.076
13.937	-31.6
15.734	-31.623
15.731	-31.647
15.728	-31.671
15.725	-31.094
16.322	-31.118
17.019	-31.142
17.516	-31.165
17.612	-31.189
18.509	-30.513
18.506	-30.536
19.103	-30.56
19.1	-30.184
19.197	-30.208
19.194	-30.231
19.191	-29.755
19.188	-29.779
18.485	-29.802
18.482	-29.626
18.679	-29.45
18.676	-29.473
18.673	-29.497
18.67	-29.521
18.367	-29.544
18.764	-29.568
18.961	-29.792
18.958	-29.815
18.655	-29.839
18.352	-30.063
18.349	-30.086
18.345	-30.41
18.342	-30.434
18.339	-30.758
18.336	-31.281
18.633	-30.805
18.63	-31.529
18.627	-31.552
18.624	-31.576
18.321	-31.9
18.618	-31.923
18.615	-32.147
18.512	-32.171
18.509	-32.494
18.606	-32.818
18.603	-32.542
18.6	-32.165
18.597	-32.189
19.494	-32.213
19.891	-32.236
19.888	-32.26
19.885	-32.284
19.882	-32.307
19.979	-32.331
19.975	-32.455
19.972	-32.479
19.969	-32.502
19.966	-32.526
20.463	-32.35
20.46	-32.173
20.457	-32.197
20.754	-31.921
21.251	-31.944
21.648	-31.668
21.245	-31.692
20.742	-30.715
20.439	-30.739
20.236	-30.763
20.233	-29.686
20.23	-29.71
20.227	-29.734
20.224	-29.557
20.321	-28.781
20.718	-27.805
20.715	-27.828
20.312	-27.552
20.308	-27.176
18.305	-27.2
18.302	-27.223
18.299	-27.247
17.396	-27.171
16.393	-27.194
15.99	-27.318
15.987	-27.342
15.984	-27.365
15.981	-27.389
16.378	-27.413
17.075	-27.436
17.072	-27.46
17.069	-27.484
16.366	-27.507
17.063	-27.531
16.36	-28.055
16.357	-28.078
16.354	-28.102
15.951	-28.126
16.648	-28.149
16.645	-28.173
16.642	-28.197
16.638	-28.221
16.335	-28.744
17.132	-28.768
17.129	-28.792
17.126	-28.815
17.123	-27.239
16.32	-25.563
16.317	-24.686
15.714	-24.71
15.711	-24.734
15.708	-24.757
14.805	-25.681
14.802	-25.705
14.599	-25.728
14.596	-25.452
15.393	-24.676
14.39	-25.499
14.387	-26.423
14.384	-26.447
14.381	-26.471
15.978	-26.494
14.375	-26.518
14.371	-26.542
14.368	-26.565
13.365	-27.289
14.362	-27.313
14.259	-27.436
14.256	-28.26
14.253	-28.984
12.85	-29.007
14.247	-28.131
14.244	-27.255
14.241	-27.278
13.838	-27.302
13.635	-27.326
13.632	-27.349
13.829	-27.373
13.826	-27.297
15.323	-26.72
15.32	-26.744
15.317	-26.168
15.314	-25.892
15.311	-25.915
15.308	-25.239
16.404	-24.463
17.301	-24.386
17.298	-24.41
16.495	-23.834
16.492	-23.857
17.389	-23.881
17.386	-23.905
17.383	-23.928
17.38	-24.552
17.777	-24.376
18.374	-24.099
18.371	-23.623
18.368	-23.647
18.365	-23.67
18.762	-22.894
18.359	-23.718
18.356	-23.741
18.353	-24.065
17.75	-24.189
17.747	-24.213
17.344	-24.236
17.341	-24.26
17.338	-24.284
15.834	-24.307
17.731	-24.031
16.128	-24.055
16.125	-23.678
16.122	-23.302
16.319	-22.826
16.316	-22.549
14.713	-22.373
14.71	-22.397
14.707	-22.12
14.704	-22.144
14.701	-22.168
14.698	-21.591
14.695	-21.615
14.692	-21.639
14.889	-21.662
15.986	-21.086
15.983	-21.11
14.88	-20.734
14.877	-20.757
15.974	-20.781
15.971	-20.705
15.967	-20.728
15.964	-20.752
16.761	-19.676
15.858	-20.799
15.855	-20.823
15.552	-20.847
14.549	-21.97
15.246	-21.094
14.543	-22.218
14.54	-22.241
14.537	-22.265
14.134	-22.289
14.531	-22.312
15.228	-22.436
15.225	-22.56
15.522	-22.683
16.319	-22.807
17.116	-22.731
16.313	-22.855
16.31	-23.178
17.007	-23.502
17.004	-23.526
17.6	-23.549
17.597	-23.773
17.594	-23.997
17.591	-24.12
17.588	-24.444
18.085	-24.468
18.082	-24.991
18.079	-25.015
18.076	-25.039
18.073	-25.062
18.17	-25.086
18.067	-25.11
16.264	-24.833
18.061	-25.457
16.258	-24.681
16.255	-24.705
16.252	-24.728
14.149	-23.852
13.146	-23.676
12.343	-23.699
12.34	-23.723
11.337	-23.747
9.1335	-23.57
11.33	-22.194
9.1274	-20.518
9.1244	-20.541
10.421	-20.565
10.418	-20.089
10.415	-19.912
11.312	-19.336
11.309	-18.06
12.306	-18.083
12.303	-19.407
12.3	-19.431
12.297	-19.454
12.294	-19.878
12.291	-19.902
12.288	-19.426
13.485	-19.749
13.482	-19.773
13.479	-20.097
13.476	-20.12
13.473	-20.744
12.87	-20.768
12.867	-21.991
11.663	-22.015
11.66	-20.739
9.3574	-21.862
9.3543	-21.886
6.1513	-22.81
5.5483	-23.233
5.3452	-22.857
5.1422	-22.881
5.1391	-22.204
4.8361	-22.228
4.533	-22.252
4.83	-21.575
4.8269	-22.099
4.8239	-22.123
4.8209	-22.147
4.8178	-22.17
4.8148	-21.294
4.4117	-20.918
4.4087	-20.941
5.1056	-20.965
5.7026	-19.889
6.8995	-19.912
5.5965	-19.936
5.5935	-19.96
7.4904	-19.983
8.1874	-18.607
8.9843	-18.431
8.9813	-18.154
8.9782	-18.178
8.9752	-18.202
8.9721	-18.525
9.2691	-18.549
9.2661	-18.273
9.263	-18.296
9.26	-17.92
8.8569	-17.944
8.8539	-17.668
8.8508	-17.691
8.1478	-17.715
9.3447	-17.739
8.1417	-17.762
8.1386	-17.786
8.1356	-17.41
7.7326	-17.833
8.1295	-17.457
6.6265	-17.481
6.6234	-17.504
6.6204	-18.128
5.5173	-18.152
6.6143	-17.275
6.6112	-17.299
6.6082	-17.323
5.5052	-18.246
5.5021	-18.27
6.0991	-18.394
7.696	-18.418
7.693	-18.441
7.9899	-18.465
6.9869	-18.489
6.9838	-17.912
6.9808	-17.936
6.9778	-17.96
6.9747	-18.583
6.9717	-19.507
6.9686	-19.531
6.9656	-19.554
6.8625	-19.578
7.1595	-19.602
7.1564	-20.925
7.1534	-20.949
7.1504	-20.073
7.1473	-20.096
7.3443	-20.12
8.2412	-20.144
8.2382	-20.167
7.3351	-20.191
7.3321	-20.215
8.129	-20.239
8.126	-19.462
8.123	-19.486
8.1199	-19.51
8.0169	-19.533
9.2138	-18.657
9.2108	-18.681
9.2077	-18.704
9.2047	-18.728
9.2016	-19.652
10.599	-18.775
10.596	-18.799
9.7925	-18.823
9.7895	-18.746
9.1864	-18.77
8.8834	-18.094
8.7803	-17.917
8.7773	-17.941
8.8742	-17.565
8.8712	-17.588
8.8681	-17.412
9.4651	-17.436
9.4621	-17.66
10.959	-17.683
12.156	-18.107
12.153	-17.731
12.15	-17.754
12.147	-18.278
12.544	-18.002
13.041	-18.025
13.038	-18.049
13.035	-18.073
13.032	-18.396
14.229	-18.12
14.226	-18.444
15.422	-18.467
15.419	-18.991
14.416	-19.015
15.813	-19.038
14.41	-19.062
14.407	-19.086
14.504	-18.809
14.001	-18.533
14.598	-18.057
13.995	-18.081
13.992	-18.104
13.989	-18.128
13.986	-17.952
13.983	-17.975
13.98	-17.999
13.977	-18.023
13.974	-17.346
13.971	-16.47
13.968	-16.194
13.965	-16.217
13.962	-15.641
13.959	-15.665
13.955	-16.388
13.952	-15.712
13.949	-15.736
13.946	-15.759
14.543	-15.383
14.84	-15.807
14.837	-15.831
14.834	-15.854
14.831	-16.478
15.728	-15.902
15.725	-15.925
15.722	-15.549
17.119	-15.573
17.116	-15.396
17.813	-15.82
18.11	-16.144
18.507	-16.167
18.504	-16.191
19.401	-16.715
19.998	-16.938
19.995	-16.962
19.992	-17.786
19.989	-18.209
19.985	-18.233
20.682	-18.557
20.679	-18.78
20.676	-18.904
20.673	-18.928
19.97	-18.952
19.967	-19.375
19.964	-19.399
19.961	-19.423
19.958	-19.446
19.055	-19.97
19.052	-19.994
18.249	-20.517
15.746	-20.541
15.743	-20.565
14.34	-20.088
14.337	-20.112
13.334	-19.836
12.431	-19.859
11.828	-19.383
10.725	-19.407
10.722	-19.23
9.7185	-18.654
9.7154	-17.978
10.712	-17.601
9.7093	-17.625
9.7063	-17.149
9.7033	-16.673
9.2002	-16.696
9.6972	-16.42
9.1941	-16.444
9.1911	-16.467
9.188	-16.491
9.185	-16.515
9.1819	-15.938
9.1789	-15.962
9.1759	-16.086
9.1728	-16.609
8.4698	-16.833
8.4667	-16.857
8.5637	-17.18
8.5606	-17.204
8.3576	-16.928
8.1545	-17.051
8.1515	-16.975
8.0485	-16.999
7.8454	-17.122
7.8424	-17.446
7.8393	-17.47
7.8363	-17.894
7.3332	-17.917
7.3302	-17.941
6.6271	-17.965
6.4241	-17.988
6.421	-18.012
6.418	-18.636
6.015	-19.559
6.0119	-18.683
6.0089	-18.707
6.0058	-18.73
