# Supplementary material for: Electrooculography-based continuous eye-writing recognition system for efficient assistive communication systems
Source: PLoS One. 2018 Feb 9;13(2):e0192684. doi: 10.1371/journal.pone.0192684 (PMC5806888; doi:10.1371/journal.pone.0192684)
Supplement: S1 Database — All the original isolated EOG data used in the experiments are contained in this database. (ZIP) [file pone.0192684.s001.zip › isolated/001/isolated_strokes/EOG_001_04_001.csv]

-0.91251	9.9969
-0.72238	9.8752
-0.53226	9.7535
-0.74213	9.6319
-0.95201	10.51
-1.1619	11.689
-1.5718	12.067
-1.7816	11.945
-1.1915	12.224
-1.4014	12.802
-1.0113	12.68
-0.82114	12.558
-1.031	11.837
-1.2409	11.715
-1.6508	10.293
-1.6606	9.0718
-1.3705	8.9501
-1.5804	7.7284
-0.99026	7.1068
-1.2001	6.8851
-0.21002	5.5634
-0.71989	5.4417
-0.92977	4.1201
-1.1396	3.9984
-1.3495	3.4767
-0.15939	2.955
-0.36927	2.8334
-0.57914	2.2117
-0.58902	2.09
-0.79889	1.4683
-1.0088	1.3467
-1.2186	1.225
-2.4285	1.1033
-2.5384	1.3816
-2.3483	1.66
-2.5581	1.5383
-3.468	1.4166
-3.6779	1.2949
-3.8878	1.1733
-3.3976	1.0516
-3.6075	0.92991
-3.1174	0.80824
-2.9273	0.68656
-2.8372	0.56489
-2.447	0.44321
-2.0569	0.32154
-1.9668	0.29986
-1.0767	0.17819
-0.086528	-0.043486
-0.096404	-0.16516
0.19372	-0.28684
0.78385	-0.40851
0.57397	-0.73019
0.36409	-0.95186
0.45422	-1.0735
0.54434	-1.1952
0.73447	-1.3169
1.9246	-1.5386
3.0147	-1.7602
3.2048	-1.7819
2.995	-2.0036
3.2851	-2.7253
3.9752	-3.4469
3.7653	-3.5686
3.5555	-3.7903
3.3456	-4.112
4.0357	-4.2336
3.8258	-4.3553
3.616	-4.477
4.1061	-4.3987
4.2962	-4.3203
4.2863	-4.442
4.0765	-4.5637
4.2666	-4.0854
4.0567	-4.207
3.9468	-4.3287
4.037	-3.8504
3.8271	-3.8721
3.6172	-3.7937
4.0073	-3.9154
4.3975	-3.9371
4.1876	-3.9588
3.9777	-3.9804
3.7678	-4.0021
3.558	-3.9238
3.3481	-4.0454
3.3382	-4.1671
3.1283	-4.1888
2.9185	-4.0105
2.4086	-4.1321
2.7987	-3.9538
2.9888	-4.0755
2.779	-3.9972
2.8691	-4.0188
2.7592	-3.8405
2.5493	-3.6622
2.3395	-3.7839
2.1296	-4.2055
1.8197	-4.3272
1.7098	-4.3489
1.0999	-4.4706
0.89007	-4.8922
0.6802	-5.0139
0.47032	-4.8356
0.36045	-5.2573
-0.24943	-5.0789
-0.4593	-5.0006
-0.26918	-5.0223
-0.47906	-5.144
-0.38893	-5.1656
-0.59881	-5.2873
-0.80868	-5.509
-0.018557	-5.5307
0.57157	-5.5523
0.36169	-5.674
0.25182	-6.1957
0.041941	-5.9174
0.032066	-6.039
0.42219	-6.1607
0.81231	-6.6824
0.60244	-6.4041
-0.20744	-6.5257
-0.41731	-6.5474
-0.027187	-6.4691
0.062938	-6.4908
-0.14694	-6.0124
-0.35681	-6.6341
0.033311	-6.7558
0.22344	-6.7775
0.01356	-6.8991
-0.19631	-6.0208
-0.40619	-5.0425
-0.61607	-5.1642
-1.2259	-5.2858
-1.4358	-5.4075
-2.2457	-5.2292
-2.7556	-4.9509
-2.9654	-4.5725
-3.1753	-4.5942
-3.3852	-4.4159
-3.5951	-4.8376
-3.5049	-4.6592
-3.2148	-4.7809
-3.6247	-4.9026
-3.8346	-4.7243
-4.0444	-4.8459
-4.8543	-4.9676
-5.0642	-5.0893
-5.2741	-5.211
-5.4839	-5.0326
-5.1938	-5.1543
-4.3037	-4.576
-3.8136	-4.6977
-3.4235	-4.4193
-3.6333	-4.241
-3.3432	-3.8627
-3.0531	-3.6844
-2.563	-3.806
-2.4728	-3.7277
-2.5827	-3.2494
-2.7926	-2.3711
-2.9025	-1.6927
-3.1123	-1.2144
-3.3222	-0.83608
-2.1321	-0.85775
-1.042	-0.97942
-1.2518	-0.9011
-1.3617	-0.42277
-1.4716	0.055551
-1.2815	0.033876
-1.1913	-0.1878
-1.7012	-0.10947
-1.6111	0.068852
-1.321	-0.052822
-1.5308	0.1255
-1.2407	0.0038282
-0.85059	0.082154
-1.0605	-0.23952
-1.2703	-0.4612
-1.4802	0.11713
-1.2901	-0.0045453
-0.59996	0.57378
-0.10984	0.75211
0.68029	0.93043
1.2704	1.1088
1.6605	0.98708
2.1507	0.86541
1.9408	1.1437
2.4309	1.4221
2.421	1.8004
2.5112	1.9787
2.6013	2.157
2.4914	2.0354
2.8815	2.3137
2.6717	2.392
3.0618	2.0703
2.8519	2.1487
2.442	2.027
2.4322	2.5053
2.2223	3.0836
2.3124	2.962
2.5025	2.8403
1.8927	2.7186
2.0828	2.8969
2.3729	2.9753
2.163	2.8536
1.9532	3.0319
2.7433	3.3102
3.8334	3.1886
3.6235	3.9669
2.4136	4.6452
2.2038	4.6235
0.3939	4.5019
0.18402	4.2802
0.47415	4.1585
1.3643	4.1368
1.1544	4.0152
1.3445	3.8935
1.1346	3.7718
0.92477	3.6501
0.71489	3.7285
-0.49498	4.3068
-0.0048561	5.2851
-0.21473	5.1634
-0.62461	5.7418
-0.83448	4.9201
-0.74436	4.0984
-0.95423	3.6767
-1.1641	3.1551
-0.87398	3.0334
-0.48386	2.4117
0.40626	2.29
0.69639	2.6684
-0.013486	2.9467
0.27664	3.225
0.066763	2.7033
0.15689	2.5817
0.14701	2.86
0.43714	3.7383
0.32726	4.2166
0.11739	5.095
-0.09249	4.9733
-0.30237	4.8516
-1.0122	5.6299
-1.2221	5.5083
-1.732	5.6866
-1.9419	6.0649
-2.4517	6.3433
-3.1616	6.4216
-3.4715	6.2999
-3.6814	6.5782
-4.1912	6.5566
-4.4011	6.5349
-4.511	6.7132
-5.0209	6.7915
-5.5307	7.2699
-5.7406	7.7482
-6.7505	8.2265
-6.9604	8.8048
-7.1702	9.2832
-6.6801	9.5615
-6.69	9.4398
-6.4999	10.118
-6.4097	9.9965
-5.9196	10.675
-6.1295	10.553
-6.3394	10.131
-6.5493	10.31
-6.2591	10.188
-6.469	9.8664
-7.0789	9.7447
-6.5888	9.6231
-7.4986	9.5014
-8.2085	9.3797
-7.9184	9.258
-8.1283	9.1364
-8.8381	9.0147
-9.048	9.093
-9.4579	8.6713
-9.6678	8.1497
-9.8776	8.028
-10.088	7.3063
-10.297	6.6846
-10.607	6.563
-10.817	6.4413
-11.027	6.8196
-11.237	6.6979
-11.347	6.5763
-11.557	7.1546
-11.767	7.5329
-11.576	8.5112
-11.786	8.3896
-11.296	8.2679
-11.106	8.5462
-11.316	8.8245
-11.226	8.8029
-11.236	8.6812
-10.946	8.1595
-11.155	8.0378
-11.365	7.9162
-11.575	7.2945
-10.985	7.1728
-10.395	7.5511
-10.605	7.4295
-10.315	6.8078
-10.525	6.6861
-10.734	6.4644
-10.944	6.2428
-10.854	6.1211
-11.064	5.7994
-10.774	5.6777
-10.984	5.7561
-10.994	5.4344
-10.904	5.3127
-10.713	5.191
-10.223	5.0694
-10.433	5.1477
-9.843	5.026
-10.053	4.9043
-9.9628	4.8827
-10.073	4.861
-10.283	4.8393
-10.492	4.7176
-10.302	4.896
-10.412	5.1743
-10.322	5.6526
-10.732	6.031
-10.742	6.2093
-10.152	6.5876
-9.5615	7.7659
-9.0714	8.5443
-8.4813	8.5226
-8.6912	13.001
-8.501	19.379
-7.9109	32.458
-7.8208	45.036
-7.0307	54.314
-6.7405	74.793
-4.3504	96.071
-2.0603	107.75
0.22984	118.63
0.019966	132.71
2.7101	147.18
2.5002	157.76
2.2903	164.84
4.0805	173.42
3.8706	180.9
4.3607	186.58
4.2508	191.85
4.041	196.83
3.8311	202.11
3.6212	207.09
2.8113	208.77
1.8015	209.35
-0.0084152	213.32
-0.41829	217.3
-1.6282	217.88
-1.838	218.26
-2.1479	218.64
-2.8578	219.42
-3.5677	220.29
-3.7775	221.87
-4.4874	224.25
-5.9973	225.43
-7.6072	226.61
-8.517	227.29
-9.2269	227.26
-9.4368	227.34
-9.9467	227.82
-10.857	228.7
-11.766	229.68
-13.176	230.26
-13.386	230.93
-13.596	231.71
-13.806	232.09
-14.016	231.97
-13.426	232.25
-14.436	231.73
-14.645	231.6
-14.855	231.48
-15.065	231.36
-15.075	231.64
-13.885	231.52
-14.095	231.4
-14.305	230.57
-14.515	231.15
-14.724	230.33
-14.934	227.91
-15.144	224.59
-15.354	222.97
-13.964	220.54
-13.274	218.42
-13.484	217.7
-13.694	214.68
-13.703	208.46
-13.913	196.94
-13.923	178.91
-14.033	152.69
-13.743	123.47
-13.353	96.049
-13.563	65.427
-11.173	36.905
-7.4824	10.284
-1.7923	-13.038
2.6978	-28.76
4.4879	-45.781
6.9781	-60.703
6.7682	-73.925
7.4583	-85.546
8.0484	-95.268
7.9386	-103.09
8.5287	-111.21
8.3188	-122.43
8.1089	-128.35
7.8991	-132.28
7.6892	-137.8
6.7793	-142.82
6.5694	-144.84
6.3596	-145.56
5.3497	-145.88
5.1398	-146.31
3.8299	-146.93
1.7201	-147.45
0.51018	-148.07
-0.2997	-149.19
-1.2096	-150.11
-2.0194	-150.24
-2.7293	-150.56
-3.0392	-151.88
-4.1491	-153.3
-5.5589	-153.42
-6.1688	-154.24
-7.7787	-154.37
-9.8886	-155.29
-11.298	-155.41
-12.708	-155.53
-13.518	-155.65
-13.728	-155.77
-14.338	-155.9
-14.548	-156.02
-16.258	-156.14
-17.968	-156.26
-18.277	-156.28
-19.087	-154.6
-20.097	-153.33
-20.807	-153.15
-21.117	-152.77
-22.027	-152.69
-23.137	-152.21
-23.347	-152.34
-23.656	-152.46
-24.666	-152.58
-24.176	-152.7
-24.386	-151.92
-24.896	-152.04
-25.106	-152.17
-26.216	-151.79
-26.726	-151.91
-27.135	-152.03
-27.545	-152.25
-27.555	-152.37
-27.765	-152.5
-27.975	-152.62
-28.185	-152.84
-28.395	-153.06
-28.605	-153.68
-28.814	-154.6
-28.824	-154.73
-29.034	-154.85
-29.244	-155.37
-29.454	-154.99
-29.864	-155.11
-30.074	-155.03
-30.284	-155.46
-30.493	-156.18
-30.703	-156.6
-30.913	-157.42
-31.123	-157.54
-31.333	-157.66
-31.543	-157.79
-31.753	-157.91
-32.163	-158.03
-32.372	-157.75
-32.582	-157.87
-33.092	-157.99
-33.302	-158.12
-33.912	-157.94
-35.922	-157.76
-36.432	-157.88
-36.942	-158
-37.151	-158.12
-38.661	-158.25
-39.371	-158.37
-39.081	-158.49
-39.291	-158.61
-38.201	-158.83
-38.411	-158.85
-38.821	-159.08
-38.13	-159.3
-37.84	-159.42
-38.05	-159.54
-38.26	-159.66
-38.47	-159.68
-38.38	-159.81
-38.89	-159.83
-39.1	-159.85
-39.309	-159.47
-39.519	-159.59
-39.729	-159.01
-40.239	-158.84
-40.849	-159.26
-40.759	-159.08
-40.569	-159.2
-40.779	-159.22
-40.988	-159.34
-41.598	-159.47
-41.808	-159.69
-42.018	-159.71
-42.228	-159.83
-42.438	-159.95
-42.648	-159.67
-42.758	-159.3
-42.967	-159.42
-43.177	-160.24
-43.387	-160.56
-43.797	-160.38
-43.807	-162
-43.817	-163.33
-44.027	-163.75
-44.237	-163.87
-43.946	-163.99
-43.756	-164.11
-44.366	-163.93
-44.576	-164.36
-44.386	-164.48
-44.496	-163.1
-44.406	-161.82
-44.316	-161.94
-44.425	-161.46
-44.635	-161.59
-44.745	-161.71
-44.855	-161.83
-45.065	-161.95
-45.275	-162.07
-45.485	-161.49
-45.695	-161.62
-45.805	-161.24
-46.014	-161.36
-46.224	-161.48
-46.434	-161.6
-46.644	-161.42
-46.854	-161.85
-47.064	-162.47
-47.474	-162.59
-47.484	-163.71
-47.693	-164.73
-47.903	-164.85
-48.113	-165.38
-48.323	-166
-48.533	-166.32
-48.743	-166.44
-48.953	-166.56
-48.963	-166.68
-48.872	-166.41
-48.882	-166.53
-49.092	-166.15
-49.102	-166.27
-49.012	-166.39
-49.222	-166.51
-49.132	-165.74
-49.042	-166.76
-49.251	-166.78
-49.161	-166.1
-49.171	-166.22
-48.981	-165.54
-49.191	-165.67
-49.401	-165.99
-49.111	-166.11
-49.321	-166.23
-49.53	-166.35
-49.74	-167.37
-50.45	-167.5
-50.66	-168.22
-50.87	-168.64
-51.38	-169.26
-51.59	-169.68
-51.9	-170.7
-52.609	-172.23
-53.119	-172.35
-53.829	-173.27
-54.639	-173.69
-54.949	-174.11
-55.159	-174.23
-55.369	-174.36
-55.579	-174.78
-55.888	-174.9
-56.298	-174.82
-56.508	-174.94
-56.718	-174.66
-57.428	-174.59
-57.638	-174.71
-58.048	-174.83
-58.558	-174.95
-58.867	-174.47
-59.077	-174.59
-59.287	-174.12
-59.497	-173.24
-59.607	-172.46
-59.817	-171.68
-60.027	-171
-60.237	-171.02
-60.546	-170.75
-60.756	-169.17
-60.966	-167.59
-61.176	-167.41
-61.386	-167.23
-61.696	-167.05
-61.906	-167.08
-62.116	-167.2
-62.325	-167.32
-62.535	-167.54
-62.945	-167.86
-63.155	-167.98
-63.365	-168.11
-63.075	-168.03
-62.785	-167.45
-63.495	-168.27
-63.704	-168.39
-64.414	-168.51
-64.624	-168.64
-64.334	-168.96
-64.644	-168.88
-64.854	-169
-64.764	-169.02
-64.974	-169.04
-64.683	-169.27
-64.893	-169.59
-65.103	-170.21
-65.313	-170.13
-65.523	-169.75
-65.533	-169.77
-65.743	-169.7
-66.153	-169.82
-66.362	-170.14
-66.872	-170.36
-67.082	-170.98
-67.092	-171.1
-67.302	-171.83
-66.912	-172.15
-66.722	-172.27
-66.832	-172.39
-66.741	-172.91
-66.751	-173.23
-66.161	-173.36
-66.971	-173.78
-67.081	-174.3
-67.291	-174.62
-67.301	-174.84
-66.411	-175.07
-66.62	-175.39
-67.23	-175.51
-67.44	-175.63
-67.55	-175.75
-67.46	-175.87
-67.67	-175.8
-67.88	-175.92
-68.09	-176.04
-68.499	-176.36
-68.709	-176.18
-69.119	-176.2
-69.329	-176.33
-69.539	-176.75
-69.849	-176.87
-70.059	-177.39
-70.269	-178.01
-70.478	-178.93
-70.588	-179.36
-70.898	-179.58
-71.108	-179.7
-71.218	-179.42
-71.428	-179.94
-71.638	-180.46
-71.848	-180.89
-72.057	-181.11
-72.267	-181.23
-72.477	-181.55
-72.887	-182.27
-73.197	-183.19
-73.407	-183.72
-73.617	-184.54
-73.827	-185.56
-74.136	-186.08
-74.446	-186.4
-74.656	-186.72
-74.766	-186.65
-75.076	-186.77
-75.486	-186.89
-75.796	-187.01
-76.006	-187.13
-76.215	-187.45
-76.425	-187.48
-76.335	-187.6
-76.245	-187.82
-76.455	-187.94
-76.665	-188.26
-76.775	-188.38
-76.685	-188.51
-76.894	-188.63
-76.904	-188.25
-76.614	-188.27
-76.424	-187.69
-76.534	-187.81
-76.344	-187.24
-75.354	-187.36
-74.064	-188.18
-74.273	-188.8
-74.483	-188.92
-74.693	-189.04
-75.603	-189.47
-75.813	-189.29
-76.723	-189.41
-77.733	-189.53
-77.943	-188.95
-77.652	-188.57
-77.862	-188.7
-78.072	-188.82
-78.582	-188.94
-78.792	-189.26
-79.002	-189.68
-79.212	-190.1
-79.722	-190.23
-80.731	-190.35
-82.541	-190.77
-83.951	-190.59
-84.361	-190.41
-84.571	-190.23
-84.981	-190.36
-85.591	-190.48
-86.001	-190.6
-86.81	-190.52
-87.02	-190.24
-87.73	-190.36
-87.44	-190.49
-88.15	-190.61
-88.36	-190.73
-88.77	-190.45
-88.98	-189.57
-88.989	-189.59
-89.199	-189.72
-89.409	-189.84
-89.319	-189.46
-89.529	-189.58
-89.139	-189.7
-89.349	-190.22
-89.559	-190.75
-89.468	-190.87
-89.678	-190.99
-89.488	-190.71
-89.798	-190.83
-88.608	-190.55
-87.418	-190.58
-87.228	-191.2
-87.438	-191.72
-87.647	-192.24
-87.857	-192.76
-87.467	-192.98
-88.277	-193.41
-88.487	-194.13
-88.597	-194.65
-88.807	-195.27
-88.417	-195.39
-89.226	-195.81
-90.336	-196.74
-90.546	-196.86
-91.756	-197.78
-91.966	-197.9
-92.176	-198.02
-92.486	-198.14
-92.696	-197.57
-93.105	-198.49
-93.315	-198.61
-94.025	-198.73
-94.535	-198.85
-94.445	-198.87
-94.655	-199
-94.865	-199.12
-95.075	-199.24
-95.284	-199.36
-95.794	-199.08
-96.104	-199.4
-96.514	-200.33
-96.824	-200.45
-97.134	-200.57
-97.344	-201.39
-97.554	-201.51
-97.663	-202.03
-97.873	-202.46
-98.083	-202.98
-98.193	-203.4
-98.403	-203.62
-98.713	-204.34
-98.923	-204.96
-99.333	-205.29
-99.642	-205.41
-99.952	-205.63
-100.16	-206.55
-100.37	-207.17
-100.78	-207.39
-100.99	-207.52
-101.2	-207.54
-101.41	-207.66
-101.52	-207.58
-101.63	-207.7
-101.74	-207.82
-101.95	-208.15
-102.16	-208.47
-101.87	-208.59
-102.58	-208.91
-102.79	-209.03
-102.9	-208.95
-102.71	-208.68
-102.32	-208.8
-102.53	-208.92
-102.34	-208.14
-102.55	-207.46
-102.86	-207.18
-102.57	-206.41
-102.78	-206.53
-102.89	-206.55
-102.6	-206.67
-102.81	-206.79
-102.62	-206.31
-103.23	-206.44
-103.54	-206.56
-103.75	-206.38
-103.66	-206.5
-103.67	-206.62
-103.88	-206.74
-104.09	-207.17
-104.3	-207.59
-104.71	-207.71
-103.92	-208.43
-104.13	-208.55
-104.04	-209.17
-104.25	-209.6
-103.76	-210.22
-104.27	-211.54
-104.48	-213.16
-105.69	-214.18
-105.9	-213.4
-107.31	-214.53
-107.52	-215.05
-107.73	-215.27
-108.44	-215.39
-107.85	-215.71
-108.86	-215.93
-109.07	-216.26
-109.28	-216.58
-109.49	-217
-108.9	-217.52
-109.11	-217.84
-109.32	-218.27
-109.53	-218.89
-110.74	-219.51
-111.24	-221.13
-111.55	-221.25
-111.76	-222.17
-111.97	-222.3
-112.68	-222.82
-112.89	-223.34
-113.1	-223.06
-113.31	-223.18
-113.52	-223.3
-113.73	-223.43
-113.94	-223.55
-114.15	-223.67
-114.36	-223.79
-115.07	-223.91
-115.28	-224.93
-115.49	-225.86
-115.7	-225.18
-115.91	-225.3
-116.12	-224.42
-116.33	-224.14
-116.54	-223.66
-116.75	-223.99
-116.96	-224.11
-117.17	-224.23
-116.88	-224.35
-117.09	-224.47
-117.4	-224.59
-117.61	-225.12
-117.22	-226.14
-117.03	-227.06
-117.24	-227.18
-117.25	-227.6
-117.36	-227.72
-116.87	-228.25
-117.08	-228.37
-117.29	-228.49
-117.5	-228.61
-117.31	-228.73
-117.02	-229.25
-117.23	-230.08
-117.64	-230.7
-117.85	-231.22
-118.06	-232.24
-118.97	-232.36
-119.48	-232.58
-120.09	-232.71
-120.3	-233.23
-120.51	-233.35
-121.32	-233.47
-121.83	-233.59
-122.24	-233.71
-122.85	-233.84
-123.66	-233.76
-123.87	-233.48
-124.08	-233.3
-124.29	-233.32
-124.5	-233.44
-124.71	-233.27
-124.92	-233.29
-125.23	-233.31
-125.74	-233.43
-125.95	-233.55
-125.86	-233.67
-125.77	-233.9
-125.98	-233.72
-125.89	-233.84
-125.9	-233.96
-126.11	-234.08
-126.32	-234
-126.53	-234.13
-126.54	-234.25
-126.35	-234.57
-126.56	-234.99
-126.77	-235.11
-127.38	-235.43
-127.79	-235.86
-128	-235.98
-128.41	-236.4
-128.92	-236.52
-129.03	-236.64
-129.23	-237.26
-129.44	-236.89
-129.75	-236.31
-130.16	-235.63
-130.17	-235.75
-130.48	-235.67
-130.69	-235.69
-130.9	-235.72
-131.11	-235.84
-131.22	-235.96
-131.43	-235.98
-131.64	-235.7
-131.75	-235.32
-131.96	-235.15
-131.97	-235.27
-131.98	-235.39
-132.19	-235.81
-132.3	-235.93
-132.41	-236.45
-132.62	-236.88
-132.83	-237
-133.04	-237.32
-133.25	-237.34
-133.46	-237.56
-133.67	-237.78
-133.88	-238.51
-134.19	-239.33
-134.4	-239.45
-134.61	-239.67
-135.02	-240.09
-135.43	-240.51
-135.74	-240.64
-136.05	-240.86
-136.56	-241.18
-136.77	-241.5
-137.38	-241.62
-137.59	-241.74
-137.8	-241.67
-138.01	-241.79
-138.22	-241.91
-138.23	-241.83
-138.44	-241.95
-138.55	-242.17
-138.76	-242.6
-138.97	-242.72
-139.08	-242.84
-139.29	-243.16
-139.5	-243.28
-139.71	-243.4
-139.72	-244.03
-139.83	-243.95
-139.74	-244.77
-139.75	-244.19
-139.96	-243.81
-140.17	-243.83
-139.98	-243.66
-140.59	-243.28
-140.8	-243.9
-141.01	-243.52
-141.22	-243.34
-141.33	-243.46
-141.54	-243.39
-141.25	-243.41
-140.96	-243.33
-140.97	-243.45
-140.98	-243.37
-141.19	-242.99
-141.4	-243.12
-141.41	-242.84
-141.62	-242.76
-141.63	-242.58
-141.84	-242.7
-142.25	-242.82
-142.46	-242.75
-142.67	-242.67
-142.98	-242.79
-143.19	-242.71
-143.6	-242.83
-143.81	-242.75
-144.02	-242.88
-144.22	-243
-144.83	-242.92
-145.34	-243.04
-145.75	-243.16
-146.76	-243.28
-147.77	-243.51
-148.18	-244.03
-148.39	-244.15
-148.6	-244.27
-149.11	-244.39
-149.32	-245.11
-149.53	-246.44
-149.84	-246.56
-150.05	-247.98
-150.26	-249.2
-150.87	-250.02
-151.08	-250.74
-151.59	-250.87
-151.8	-250.99
-152.31	-251.11
-152.52	-250.63
-152.43	-250.75
-152.64	-250.87
-152.65	-251
-152.36	-250.32
-152.57	-250.44
-152.08	-249.96
-152.29	-250.08
-152.3	-250.2
-152.21	-250.03
-152.42	-250.15
-152.23	-250.27
-151.74	-250.39
-151.15	-250.21
-151.36	-250.13
-151.07	-250.16
-150.48	-250.28
-150.09	-250.4
-149.5	-250.52
-149.71	-250.64
-149.32	-250.76
-149.43	-250.99
-149.64	-251.11
-149.45	-251.53
-149.36	-251.65
-149.57	-251.77
-149.78	-252.1
-150.29	-252.22
-150.2	-252.44
-150.41	-252.76
-150.92	-253.18
-150.43	-253.6
-150.64	-253.93
-150.85	-254.35
-151.06	-255.27
-151.57	-255.99
-151.78	-256.31
-151.99	-256.63
-152.2	-256.96
-152.41	-257.08
-153.32	-257.2
-153.73	-257.72
-153.94	-257.44
-154.55	-257.96
-155.36	-258.09
-156.27	-258.21
-156.18	-258.83
-155.69	-259.35
-156.7	-259.47
-156.91	-259.59
-158.22	-259.92
-158.43	-260.84
-158.64	-260.96
-159.55	-261.08
-159.76	-261.2
-160.57	-260.72
-161.28	-261.55
-161.49	-261.77
-162.1	-262.79
-162.31	-262.91
-162.82	-263.03
-163.02	-263.15
-163.23	-263.78
-163.34	-263.9
-163.55	-264.02
-163.76	-264.64
-164.17	-264.36
-164.38	-264.88
-164.69	-265.01
-164.9	-265.13
-165.11	-265.25
-165.32	-265.37
-165.53	-265.59
-165.94	-265.91
-165.95	-266.34
-166.16	-266.46
-166.27	-266.58
-166.28	-266.4
-166.19	-266.52
-166.4	-266.94
-166.61	-267.37
-167.22	-267.69
-167.03	-268.41
-167.44	-268.83
-167.75	-269.45
-167.96	-269.07
-167.87	-270.1
-167.78	-271.02
-167.99	-271.24
-168.2	-271.36
-168.21	-271.48
-168.62	-271.7
-168.83	-271.83
-168.74	-271.95
-168.95	-271.97
-169.16	-272.09
-169.37	-272.31
-169.58	-272.43
-169.79	-272.56
-170	-272.68
-170.21	-272.8
-170.42	-272.72
-170.63	-272.84
-170.84	-272.96
-171.05	-273.09
-171.26	-273.41
-171.47	-273.33
-171.68	-273.35
-171.89	-273.17
-172.1	-273.29
-172.41	-273.42
-172.32	-273.54
-172.33	-273.76
-172.54	-274.18
-173.25	-274.3
-172.96	-274.62
-173.37	-274.55
-173.88	-275.07
-174.39	-275.19
-174.7	-274.91
-174.91	-275.03
-174.72	-275.55
-174.93	-275.88
-175.14	-275.6
-175.05	-275.72
-175.06	-275.44
-175.27	-275.36
-175.48	-275.48
-175.69	-275.61
-176.1	-276.23
-176.11	-276.35
-176.82	-276.47
-177.53	-276.59
-177.74	-276.71
-177.95	-277.54
-178.46	-277.66
-178.87	-278.48
-179.08	-278.6
-179.29	-279.12
-179.9	-279.64
-180.11	-280.07
-180.71	-279.89
-180.92	-280.01
-181.13	-280.43
-181.34	-281.25
-181.55	-281.57
-181.36	-282.2
-181.57	-282.62
-181.78	-283.74
-181.59	-284.56
-181.8	-284.78
-181.61	-285.3
-179.32	-285.13
-177.03	-285.65
-177.24	-285.77
-176.95	-285.89
-176.36	-286.51
-176.07	-286.83
-175.88	-286.96
-175.49	-287.08
-175.3	-287
-174.91	-287.12
-174.62	-287.14
-174.83	-286.86
-175.54	-286.59
-175.95	-286.71
-175.76	-286.83
-175.67	-286.95
-175.88	-286.47
-176.09	-286.29
-176.1	-285.82
-176.21	-285.34
-176.12	-285.46
-176.33	-285.58
-176.24	-285.5
-176.15	-285.82
-175.46	-285.75
-174.97	-285.87
-175.18	-285.89
-175.39	-286.01
-175.3	-286.13
-175.21	-286.25
-174.92	-286.38
-175.13	-286.8
-174.74	-287.72
-174.55	-288.64
-173.96	-289.26
-173.37	-289.48
-173.38	-290.11
-173.19	-290.53
-172.8	-290.85
-172.81	-291.67
-173.02	-292.99
-173.23	-293.71
-173.44	-294.34
-173.65	-295.06
-173.86	-295.98
-174.07	-296.1
-173.68	-296.92
-173.89	-297.04
-174.7	-297.17
-174.71	-297.89
-174.92	-298.11
-175.13	-297.53
-174.74	-297.65
-174.35	-297.17
