# Supplementary material for: Electrooculography-based continuous eye-writing recognition system for efficient assistive communication systems
Source: PLoS One. 2018 Feb 9;13(2):e0192684. doi: 10.1371/journal.pone.0192684 (PMC5806888; doi:10.1371/journal.pone.0192684)
Supplement: S1 Database — All the original isolated EOG data used in the experiments are contained in this database. (ZIP) [file pone.0192684.s001.zip › isolated/001/isolated_strokes/EOG_001_04_002.csv]

-3.7158	0.040838
-3.7703	-0.3281
-4.1249	-0.29703
-3.0794	-0.26597
-3.1339	-0.2349
-4.2885	-0.20384
-4.343	-0.17277
-4.3976	-0.64171
-4.6521	-1.0106
-4.3067	-1.0796
-4.1612	-1.0485
-4.2158	-1.2174
-3.8703	-1.1864
-2.5249	-1.4553
-1.4794	-2.1243
-1.534	-2.5932
-1.5885	-2.5621
-1.1431	-2.7311
-1.1976	-2.6
-1.2521	-2.9689
-1.3067	-3.1379
-1.3612	-3.4068
-0.41578	-3.5757
-0.47033	-3.3447
-0.52488	-3.0136
-0.57942	-2.9825
-1.934	-2.9515
-0.68852	-2.9204
0.056937	-3.0893
0.0023906	-3.0583
-0.052156	-3.3272
-0.1067	-3.4962
-0.16125	-3.4651
-1.0158	-3.434
-0.77034	-3.403
-0.82489	-3.3719
-0.47943	-3.3408
0.66602	-3.6098
0.61147	-3.5787
0.55693	-3.2476
0.50238	-3.2166
0.44783	-3.1855
0.39329	-3.1544
1.0387	-3.1234
0.98419	-3.0923
0.92965	-3.0612
1.5751	-3.0302
1.5206	-2.8991
1.466	-2.6681
1.4115	-2.337
1.3569	-2.1059
1.3024	-1.7749
1.2478	-0.94379
1.1933	-0.21273
1.1387	0.11833
2.0842	0.4494
2.0296	0.88046
1.9751	1.1115
1.9205	1.1426
1.866	1.1737
3.1114	1.2047
3.0569	1.4358
3.0024	1.4669
2.9478	1.6979
2.3933	1.729
3.0387	1.36
2.2842	1.3911
2.2296	1.6222
2.8751	1.6532
2.1205	1.6843
2.766	1.3154
2.7114	1.3464
1.9569	0.9775
1.9023	0.80857
1.1478	0.83963
0.093252	0.87069
0.038705	0.80176
-0.51584	0.83282
-0.070388	0.86389
-0.12493	0.79495
-0.17948	0.82602
-0.23403	0.85708
-0.28857	0.78815
-0.34312	0.51921
-0.19767	0.55028
-0.25221	0.58134
-0.30676	0.11241
-0.36131	-0.15653
-0.41585	0.17454
0.3296	-0.094399
0.27505	-0.063334
0.22051	-0.23227
0.16596	0.098796
0.31141	-0.17014
0.25687	-0.23907
0.70232	-0.20801
0.64778	-0.17695
1.1932	-0.14588
1.1387	-0.11482
1.0841	0.21625
1.0296	-0.052686
0.97504	-0.021622
0.6205	0.30944
0.56595	0.34051
0.5114	0.37157
0.45686	0.70264
0.70231	0.7337
1.0478	1.0648
1.2932	1.0958
0.93867	1.2269
0.28412	1.358
0.82958	1.589
0.77503	1.7201
1.2205	1.7512
1.1659	1.7822
0.011392	2.1133
1.0568	2.4443
1.0023	2.1754
0.94775	2.5065
1.4932	2.5375
1.5387	2.8686
2.3841	3.0997
2.3296	3.3307
2.275	3.3618
2.2205	3.3929
1.4659	3.9239
1.4114	4.855
1.0568	4.8861
1.0023	4.9171
0.94774	4.9482
1.3932	4.9793
1.3386	4.3103
1.2841	4.2414
0.72955	4.2725
1.175	4.3035
1.1205	4.3346
1.0659	3.8656
1.1114	3.8967
1.0568	3.5278
1.4023	3.4588
0.94773	3.2899
0.89318	3.221
0.83864	3.252
0.78409	3.3831
1.1295	2.8142
1.075	2.8452
0.92045	2.8763
0.8659	2.9074
0.61136	3.0384
0.95681	2.3695
0.50226	2.4006
0.44772	2.0316
0.39317	2.4627
0.43862	2.4937
0.38408	2.5248
0.32953	2.5559
0.27499	2.8869
0.22044	2.918
-0.13411	2.9491
-0.18865	3.2801
0.056799	3.3112
0.0022528	3.3423
0.44771	3.0733
-0.10684	2.5044
-0.36139	1.9355
-0.41593	1.9665
-0.27048	1.9976
-0.32503	1.7287
-0.57957	1.7597
-0.63412	1.7908
-0.68867	1.3218
-0.74321	1.3529
-0.39776	1.184
0.14769	1.415
0.093148	1.2461
0.1386	1.2772
-0.015945	1.3082
-0.070491	1.4393
-0.12504	1.3704
-0.67958	1.4014
-0.73413	1.4325
-1.1887	1.1636
-1.2432	1.4946
-1.3978	1.5257
-0.95232	1.5568
-0.70686	1.5878
-1.0614	1.5189
-0.81596	1.2499
-0.8705	1.081
-1.225	1.1121
-1.2796	1.1431
-1.9341	1.1742
-1.9887	1.5053
-2.8432	1.5363
-2.8978	1.7674
-2.9523	1.7985
-2.2069	1.6295
-1.9614	1.2606
-2.016	1.2917
-1.4705	0.82272
-1.4251	0.35379
-1.2796	0.38485
-1.3342	0.11592
-0.5887	0.14698
0.45675	0.17805
0.80221	-0.090887
0.74766	0.24018
1.3931	0.57124
1.3386	0.60231
1.284	0.63337
1.2295	0.66444
1.1749	0.095501
0.42038	-0.27343
0.36583	-0.94237
-0.088712	-1.7113
0.25674	-1.8802
0.1022	-2.7492
0.54765	-3.2181
1.9931	-4.487
0.43856	-3.356
0.38401	-2.2249
-0.77054	-2.1939
-1.2251	-2.1628
-1.2796	-2.1317
-1.8342	-3.2007
-1.8887	-4.2696
-1.9433	-4.2385
-1.9978	-4.4075
-1.5524	-4.5764
-1.6069	-4.9453
-1.2615	-4.9143
-1.316	-4.7832
-1.0705	-4.4521
-0.5251	-4.2211
-0.079642	-3.99
-0.13419	-3.2589
-0.18873	-2.9279
-0.54328	-2.8968
-0.59783	-2.8658
-0.65237	-3.3347
-0.70692	-3.8036
-0.76147	-4.0726
-0.51601	-4.4415
-0.27056	-4.7104
-0.32511	-4.6794
-0.37965	-5.1483
-0.1342	-5.5172
-0.48875	-5.1862
-0.14329	-5.4551
-0.19784	-5.124
-0.15239	-5.393
0.69307	-5.6619
1.9385	-5.9308
1.884	-6.1998
2.5294	-6.5687
2.4749	-6.7376
2.6203	-7.2066
2.8658	-7.3755
2.8112	-7.6445
2.7567	-7.9134
2.4021	-7.8823
2.6476	-7.8513
2.8931	-7.8202
3.4385	-7.9891
3.384	-8.0581
3.6294	-8.327
4.2749	-8.8959
4.2203	-8.8649
3.4658	-9.1338
3.4112	-9.1027
3.0567	-9.0717
3.0021	-9.0406
2.1476	-9.9095
1.793	-9.6785
1.6385	-9.6474
0.98395	-10.316
0.92941	-10.485
-0.82514	-10.454
-0.87969	-10.423
0.66577	-10.392
1.6112	-10.161
1.5567	-10.13
-0.29787	-9.7989
-0.35242	-9.6678
1.393	-9.6368
1.3385	-9.0057
1.2839	-8.9746
1.2294	-9.5436
1.4748	-9.5125
2.0203	-9.7814
2.2658	-9.8504
2.2112	-9.8193
2.1567	-9.7883
2.1021	-9.6572
2.0476	-9.6261
1.993	-9.2951
2.1385	-8.864
2.0839	-8.4329
1.5294	-8.1019
1.9748	-8.3708
1.9203	-8.3397
1.1657	-8.3087
1.1112	-8.2776
-0.84335	-8.2465
-2.5979	-7.9155
-2.9524	-7.8844
-3.307	-6.7533
-4.0615	-5.7223
-5.1161	-4.9912
-5.1706	-4.9602
-5.2252	-3.9291
-5.2797	-3.398
-5.3343	-3.367
-6.2888	-3.3359
-6.3434	-3.3048
-6.7979	-3.2738
-6.8525	-3.2427
-6.607	-2.8116
-5.8615	-2.7806
-6.2161	-2.7495
-6.2706	-4.1184
-6.5252	-5.2874
-6.2797	-5.9563
-6.3343	-5.2252
-6.6888	-5.7942
-6.7434	-5.8631
-6.7979	-6.2321
-6.8525	-6.301
-6.907	-6.6699
-6.9616	-6.6389
-7.0161	-7.1078
-7.0707	-7.5767
-7.1252	-8.0457
-6.8797	-8.4146
-6.9343	-8.5835
-6.4888	-8.5525
-6.5434	-8.8214
-5.7979	-9.5903
-0.052477	-10.559
8.493	-16.328
22.238	-24.697
42.584	-27.966
71.329	-29.035
100.57	-32.804
118.02	-36.773
133.77	-42.042
147.31	-52.011
157.06	-58.28
157	-58.749
165.25	-59.318
167.09	-59.986
168.74	-61.755
168.68	-65.924
168.63	-68.993
168.57	-71.062
168.52	-72.831
168.47	-73.1
168.41	-74.269
166.66	-75.538
163.1	-77.207
160.45	-79.276
159.19	-80.745
156.94	-81.914
154.58	-82.283
153.33	-83.152
151.77	-84.121
150.32	-84.589
149.97	-85.358
149.31	-86.527
147.86	-87.396
146.9	-88.265
146.35	-89.034
146.29	-89.203
146.24	-89.672
146.18	-90.541
146.13	-91.51
146.57	-91.479
148.02	-92.548
147.97	-93.217
148.31	-93.586
148.26	-94.455
152.2	-95.023
154.75	-96.492
155.09	-97.761
155.04	-98.73
154.98	-100.1
154.93	-102.47
154.87	-105.74
154.82	-107.41
154.77	-112.47
154.71	-122.04
154.66	-127.71
154.2	-127.68
152.85	-127.65
150.79	-127.62
139.54	-127.59
118.88	-127.56
107.13	-127.53
93.575	-127.5
73.62	-127.46
56.566	-122.53
41.411	-120
29.957	-111.47
8.102	-105.64
-8.8525	-88.909
-17.807	-77.478
-32.662	-76.347
-40.416	-67.816
-50.971	-54.985
-60.925	-48.054
-63.38	-41.323
-66.434	-36.192
-68.689	-34.76
-70.443	-31.429
-71.698	-28.898
-72.953	-27.167
-74.307	-25.836
-75.862	-25.205
-77.716	-24.474
-78.771	-21.743
-79.325	-17.812
-79.38	-14.981
-79.434	-12.65
-79.489	-11.519
-80.043	-11.488
-80.998	-11.457
-81.153	-11.426
-81.807	-11.395
-83.362	-11.363
-83.616	-11.032
-85.671	-11.001
-85.725	-10.97
-86.08	-11.239
-87.034	-11.208
-87.089	-11.877
-87.743	-11.546
-88.598	-12.015
-89.353	-11.984
-89.607	-11.953
-89.662	-11.922
-89.816	-12.491
-89.871	-12.46
-90.725	-12.429
-91.28	-12.397
-91.334	-11.766
-91.489	-11.435
-91.543	-11.004
-91.598	-10.973
-91.853	-10.942
-91.907	-11.311
-92.362	-10.88
-92.416	-10.449
-91.671	-10.418
-91.125	-10.287
-91.18	-10.256
-89.934	-10.225
-89.989	-10.194
-89.044	-10.063
-89.098	-10.032
-89.153	-10
-89.207	-9.8694
-90.062	-9.4383
-89.316	-8.9072
-89.371	-8.6762
-89.425	-8.4451
-89.08	-8.4141
-89.034	-8.183
-88.389	-7.7519
-88.444	-6.0209
-88.498	-4.6898
-88.553	-4.3587
-89.307	-4.2277
-88.662	-4.1966
-88.716	-3.6655
-88.971	-3.1345
-89.625	-2.2034
-89.68	-2.1723
-89.734	-2.1413
-89.789	-1.1102
-90.844	-2.0791
-90.898	-1.0481
-91.253	-1.017
-91.807	-0.58595
-91.862	-0.55489
-92.616	-0.52382
-92.971	-0.49276
-93.325	-0.46169
-93.48	-0.23063
-93.834	-0.19956
-93.889	-0.1685
-93.644	-0.43743
-93.698	-0.70637
-93.753	-0.6753
-93.707	-1.6442
-93.762	-2.8132
-93.616	-2.7821
-93.471	-2.351
-93.525	-2.22
-93.58	-2.1889
-92.934	-1.2578
-91.989	-1.2268
-92.044	-0.39572
-91.898	-0.36466
-91.453	-0.033591
-90.207	-1.1025
-89.462	-1.0715
-89.116	-0.8404
-88.871	-0.80933
-88.325	0.52173
-88.38	0.9528
-88.434	1.3839
-88.489	1.6149
-88.544	1.646
-88.098	1.6771
-88.653	1.7081
-88.707	1.7392
-88.762	1.7703
-89.416	1.8013
-89.471	1.6324
-89.225	1.0634
-89.28	0.39451
-89.334	0.42557
-88.789	0.15664
-88.644	0.087704
-88.698	0.21877
-88.753	0.14983
-89.007	0.1809
-89.962	0.21196
-90.016	0.043028
-90.071	0.074093
-90.125	0.10516
-90.48	0.13622
-91.734	0.36729
-91.789	0.39835
-91.844	0.42942
-91.898	0.86048
-92.353	0.89155
-91.607	1.3226
-90.462	1.3537
-91.716	1.3847
-91.771	1.4158
-91.725	1.4469
-92.48	1.4779
-92.935	1.709
-92.989	1.6401
-93.044	2.0711
-93.298	1.7022
-93.253	2.1333
-93.307	2.3643
-93.362	2.3954
-93.416	2.4265
-93.171	2.4575
-92.325	2.2886
-92.38	2.1196
-92.435	2.1507
-93.389	1.6818
-92.244	2.2128
-92.298	1.7439
-92.353	2.275
-91.307	2.706
-91.462	3.1371
-91.216	3.0682
-91.071	3.0992
-91.025	2.7303
-91.08	3.1614
-91.135	3.1924
-90.989	3.6235
-91.044	3.6546
-91.098	3.6856
-91.153	3.3167
-91.207	3.7477
-91.462	3.7788
-91.516	3.8099
-91.671	3.8409
-91.725	3.872
-91.78	3.9031
-91.835	4.0341
-92.089	4.0652
-92.844	4.0963
-93.198	4.1273
-93.653	4.1584
-93.707	4.2895
-94.262	4.3205
-94.416	4.3516
-94.171	4.3827
-94.525	4.4137
-94.58	4.4448
-94.635	4.2758
-95.289	4.0069
-95.344	4.038
-95.398	3.769
-95.453	3.3001
-95.507	3.5312
-95.562	3.5622
-95.016	3.5933
-95.071	3.4244
-95.125	3.1554
-95.18	2.6865
-95.635	3.2176
-95.689	2.6486
-96.044	2.6797
-96.198	2.2108
-96.253	2.2418
-96.307	2.0729
-96.362	1.6039
-96.416	1.235
-96.471	1.2661
-96.525	1.2971
-96.58	1.3282
-96.535	1.6593
-96.589	2.4903
-96.644	3.2214
-95.398	3.0525
-95.253	3.2835
-95.307	3.3146
-94.662	3.3457
-94.716	3.1767
-93.771	3.4078
-93.825	3.2389
-93.68	3.2699
-93.335	3.301
-93.089	3.532
-92.644	3.5631
-92.398	3.7942
-92.453	3.8252
-92.507	3.8563
-92.562	3.8874
-92.116	3.6184
-92.171	4.0495
-92.226	3.6806
-92.28	3.6116
-92.835	3.3427
-92.889	2.0738
-93.744	2.1048
-94.098	1.2359
-94.153	1.067
-94.407	1.298
-94.462	1.3291
-94.016	2.2602
-94.071	3.5912
-93.326	2.3223
-92.88	1.3533
-92.935	1.7844
-94.089	1.8155
-94.144	1.4465
-92.298	1.4776
-92.353	1.9087
-91.807	1.9397
-91.862	1.9708
-93.616	2.3019
-92.171	2.3329
-92.226	2.664
-92.28	2.8951
-92.335	2.7261
-92.389	2.9572
-91.744	3.3883
-91.798	3.4193
-91.853	3.4504
-92.607	3.4814
-93.162	3.5125
-93.216	4.1436
-94.471	5.1746
-94.526	6.6057
-93.78	7.5368
-93.835	8.0678
-93.889	8.1989
-93.944	8.23
-94.198	8.261
-94.053	8.2921
-94.107	8.7232
-94.162	8.7542
-94.216	8.7853
-94.471	8.8164
-94.326	8.8474
-94.58	8.8785
-95.035	9.1095
-95.089	9.1406
-95.144	9.1717
-94.798	9.2027
-94.853	8.8338
-94.907	9.5649
-94.962	9.5959
-95.416	9.627
-96.171	9.6581
-96.826	9.6891
-96.88	10.02
-97.535	10.451
-97.589	10.882
-97.644	10.913
-98.398	11.344
-98.453	11.576
-98.507	11.707
-99.062	11.738
-99.116	11.769
-99.771	11.8
-100.13	11.831
-99.88	11.862
-100.23	11.893
-100.29	11.824
-100.34	11.955
-100.4	12.086
-100.15	12.017
-100.21	12.148
-99.562	12.079
-99.616	10.81
-99.671	10.841
-98.526	9.7726
-99.48	9.8036
-99.535	9.8347
-99.489	9.8657
-100.24	9.5968
-99.598	9.6279
-98.853	9.9589
-98.907	10.19
-98.962	10.421
-99.017	10.552
-99.871	10.583
-99.926	10.514
-100.68	10.645
-100.73	10.676
-101.79	10.707
-101.84	10.839
-101.9	10.87
-102.75	11.201
-102.31	12.032
-102.36	12.463
-102.42	13.694
-102.47	14.025
-102.53	14.256
-102.58	14.487
-102.13	14.518
-102.19	14.349
-102.74	14.48
-103.3	14.511
-102.95	14.542
-102.41	14.573
-101.86	14.604
-101.32	15.036
-101.37	15.467
-101.33	15.998
-101.38	16.629
-101.43	16.66
-101.49	16.091
-101.54	16.122
-101.2	16.153
-101.25	16.784
-101.71	16.815
-101.86	16.846
-101.92	16.877
-101.97	15.808
-102.73	16.939
-103.08	16.97
-102.53	17.602
-102.29	17.633
-102.34	17.664
-102.4	17.695
-102.45	17.726
-102.11	17.457
-102.16	17.488
-102.02	17.519
-102.07	17.75
-103.03	18.381
-101.98	18.912
-101.63	19.143
-101.69	18.974
-101.74	19.005
-101.1	18.536
-100.85	17.968
-100.81	17.999
-100.86	18.03
-100.92	17.761
-100.77	17.792
-99.926	17.223
-99.98	17.854
-100.03	17.985
-98.889	18.216
-98.944	18.247
-98.098	18.278
-97.353	18.109
-97.407	18.14
-97.462	17.771
-97.517	17.102
-97.371	17.033
-97.426	16.865
-97.48	16.096
-97.535	15.227
-97.589	16.158
-97.644	16.189
-97.698	15.32
-97.953	15.351
-97.807	15.182
-98.062	15.213
-98.117	15.244
-98.171	15.275
-97.426	15.206
-97.38	14.437
-97.435	15.268
-97.489	15.799
-98.644	16.231
-99.498	17.262
-99.553	17.293
-98.508	17.924
-98.562	17.955
-96.717	18.886
-96.371	18.917
-96.226	18.948
-96.08	18.979
-96.135	19.01
-96.189	19.041
-96.244	19.572
-96.398	19.703
-96.453	19.734
-96.608	19.765
-96.662	19.896
-96.617	20.028
-96.771	20.059
-97.226	19.99
-97.28	20.021
-96.835	20.052
-96.789	19.883
-96.144	20.114
-94.698	19.945
-94.753	20.176
-94.808	20.207
-94.862	20.238
-94.917	20.269
-93.871	20.1
-93.426	19.831
-92.98	19.862
-92.935	19.794
-92.989	19.925
-93.044	19.956
-93.098	19.987
-93.153	19.518
-93.208	19.549
-93.262	20.18
-93.317	20.211
-93.371	19.842
-93.526	19.673
-94.18	19.904
-96.135	19.735
-97.389	19.766
-98.244	19.797
-98.298	19.828
-99.553	20.459
-99.608	20.991
-99.662	21.222
-99.717	21.253
-99.771	21.284
-99.826	21.315
-99.88	21.146
-99.335	21.177
-98.889	20.908
-98.144	20.939
-97.698	20.97
-97.753	20.501
-97.808	21.032
-97.762	21.363
-97.817	21.594
-97.871	22.125
-97.926	22.557
-97.98	22.988
-98.035	22.819
-98.589	22.05
-98.644	22.081
-99.698	21.612
-99.753	21.243
-100.31	20.874
-100.36	20.905
-101.22	20.936
-102.37	20.967
-102.43	21.398
-103.18	21.329
-103.33	21.36
-103.69	19.891
-103.74	18.822
-104.6	18.854
-105.45	18.885
-105.81	18.916
-105.86	18.947
-106.52	18.978
-106.37	19.009
-106.33	19.04
-106.38	20.371
-105.33	20.202
-105.39	21.433
-105.44	21.464
-105.5	21.895
-105.55	21.926
-105.61	22.257
-105.66	22.488
-105.72	22.32
-104.77	22.551
-104.63	22.582
-103.98	22.613
-104.03	22.844
-103.79	22.775
-103.34	22.706
-103	22.837
-103.05	22.768
-103.11	22.899
-103.16	22.93
-102.72	22.961
-102.77	22.992
-102.83	23.223
-102.88	23.254
-102.93	23.286
-102.19	23.317
-101.44	23.548
-101.5	23.579
-100.95	24.01
-101.01	24.041
-100.16	24.572
-100.92	24.903
-100.97	25.334
-100.23	25.765
-100.28	25.796
-99.835	25.827
-99.889	25.858
-99.944	25.889
-99.999	25.52
-99.753	25.351
-99.808	25.483
-99.862	25.514
-100.22	25.545
-100.27	25.476
-100.33	25.507
-100.38	25.538
-101.33	25.469
-101.39	25.6
-101.44	25.531
-102.3	25.662
-102.65	25.793
-103.81	25.824
-105.16	25.755
-105.22	25.686
-105.77	25.717
-105.83	25.749
-105.88	25.78
-105.53	25.811
-104.19	25.742
-105.64	25.573
-105.7	25.204
-105.75	24.835
-106.21	24.466
-104.86	24.297
-104.92	24.228
-106.37	23.859
-106.43	23.59
-106.98	23.321
-108.43	22.752
-108.49	22.783
-108.54	22.514
-108.6	22.546
-109.75	22.577
-109.81	22.608
-108.76	22.639
-108.82	22.17
-107.37	21.401
-107.53	21.432
-107.58	22.263
-107.63	22.294
-107.69	22.825
-107.74	22.856
-107.8	22.887
-107.85	23.218
-107.91	23.249
-108.46	23.78
-107.42	23.812
-107.47	24.343
-107.13	24.674
-107.18	24.705
-107.23	24.736
-107.19	24.767
-106.84	24.798
-106.9	24.829
-106.95	24.86
-106.51	24.891
-106.56	24.922
-106.62	24.953
-106.67	24.984
-106.73	24.615
-107.28	23.446
-106.83	23.477
-107.19	23.409
-107.24	23.34
-106.4	23.071
-106.15	23.102
-105.61	22.633
-104.86	22.664
-104.92	22.495
-104.97	22.526
-104.73	22.257
-104.78	22.288
-104.83	22.319
-104.89	22.35
-104.54	22.681
-105	22.712
-105.05	22.743
-105.11	22.475
-106.26	22.506
-106.32	22.237
-106.37	22.568
-106.93	22.499
-106.98	22.53
-107.13	22.561
-107.59	22.592
-108.14	22.623
-108.8	22.854
-110.15	22.885
-111.31	22.916
-111.36	22.747
-111.82	22.878
-111.87	22.409
-111.93	22.94
-111.98	23.072
-112.04	23.003
-112.29	23.134
-112.34	23.365
-112.2	24.096
-112.25	24.627
-112.31	25.058
-112.26	24.989
-112.32	25.42
-112.17	25.451
-110.83	25.482
-110.88	26.213
-110.94	25.644
-108.59	25.675
-107.44	25.706
-107.5	26.338
-107.55	26.569
-106.51	26.6
-106.56	26.831
-105.62	26.862
-105.67	26.693
-105.73	26.724
-105.78	26.755
-105.54	26.586
-105.29	26.417
-105.34	26.648
-105.4	26.679
-105.45	26.91
-105.31	26.941
-104.86	26.772
-104.92	27.004
-105.17	26.835
-104.93	27.366
-105.28	27.997
-104.94	27.728
-104.99	27.759
-105.44	27.79
-105.8	27.921
-106.05	27.952
-106.11	27.983
-106.26	28.614
-106.32	28.645
-106.07	28.676
-105.83	28.907
-105.88	28.938
-105.64	28.969
-105.69	28.901
-105.54	28.732
-105.6	28.963
-105.65	29.194
-105.71	29.225
-105.76	29.256
-105.82	29.187
-105.87	29.218
-105.93	29.449
-105.98	29.48
-105.94	29.311
-105.49	29.542
-105.54	29.573
-105.6	29.704
-105.65	30.135
-104.01	30.867
-104.06	30.898
-104.12	31.629
-105.57	31.66
-105.13	31.691
-105.18	31.722
-105.24	31.753
-105.29	31.284
-105.34	31.315
-105.4	31.346
-105.45	31.377
-105.51	31.408
-105.56	31.439
-106.22	31.47
-105.67	31.001
-105.73	31.432
-106.18	31.464
-105.64	31.495
-106.29	31.126
-105.74	30.657
-106.4	30.388
-106.45	30.419
-106.51	30.45
-106.56	30.481
-106.62	30.512
-106.67	30.543
-106.73	30.574
-106.78	30.705
-106.84	31.036
-106.29	31.067
-106.34	31.698
-106.4	31.73
-106.45	31.761
-106.51	31.092
-106.56	31.823
-107.02	32.054
-106.67	31.185
-107.13	30.916
-107.18	30.947
-107.24	30.978
-106.59	31.109
-106.64	31.14
-105.8	31.071
-105.85	31.002
-105.91	30.833
-105.56	30.764
-106.02	30.795
-105.67	30.727
-106.13	30.558
-106.18	30.389
-105.84	30.42
-105.29	30.451
-104.54	30.382
-104.3	30.513
-104.35	30.544
-104.41	30.475
-104.46	30.506
-104.02	30.637
-103.37	30.668
-102.83	30.899
-102.88	30.73
-102.94	30.361
-104.09	29.993
-104.14	30.024
-104.2	30.055
-103.05	30.486
-103.11	30.117
-103.16	30.148
-103.22	30.179
-104.47	30.21
-105.63	30.241
-106.28	30.272
-106.34	30.203
-106.99	30.234
-107.44	30.265
-107.1	30.296
-107.55	30.127
-107.61	28.758
-107.86	30.19
-107.92	29.521
-107.77	29.552
-108.03	29.583
-108.28	28.814
-108.34	28.845
-108.49	28.876
-108.54	28.907
-108.6	29.338
-108.65	30.069
-108.71	30.1
-108.76	30.431
-108.82	30.662
-108.87	30.693
-109.03	30.724
-108.98	30.456
-109.04	30.487
-109.09	31.118
-109.14	31.749
-109.2	31.78
-108.75	31.311
-108.81	31.342
-108.86	31.373
-108.32	30.904
-108.07	30.935
-106.73	30.866
-105.08	30.797
-104.44	30.828
-104.49	30.559
-104.24	30.39
-104.2	30.222
-104.25	29.653
-104.31	27.284
-104.06	25.315
-103.62	24.846
-102.87	24.377
-102.13	24.408
-101.88	23.839
-101.34	23.87
-100.69	23.901
-100.14	23.932
-99.499	23.963
-100.25	24.594
-99.608	24.625
-99.662	24.756
-99.717	24.787
-99.772	24.719
-99.826	24.55
-99.881	24.181
-99.935	23.912
-99.59	24.243
-99.644	24.374
-100.1	24.405
-100.15	24.736
-100.61	24.767
-100.66	25.198
-100.72	24.829
-100.77	25.26
-101.93	24.891
-102.88	24.622
-103.14	24.653
-103.39	24.685
-103.54	24.616
-104.1	24.247
-104.15	24.278
-104.51	24.409
-104.66	24.24
-104.72	24.471
-104.77	24.702
-105.33	25.333
-105.68	24.764
-105.74	24.595
-105.99	24.626
-106.04	24.657
-106.3	24.688
-106.35	24.719
-106.41	24.75
-106.46	24.782
-106.52	25.513
-106.57	26.344
-106.23	25.575
-105.88	25.506
-105.54	26.237
-105.39	26.468
-105.04	26.499
-104.6	26.53
-104.35	26.561
-104.01	26.592
-104.06	26.423
-104.12	25.754
-104.17	26.285
-103.73	26.516
-103.78	26.548
-103.84	26.579
-103.89	26.61
-103.94	26.641
