# Supplementary material for: Electrooculography-based continuous eye-writing recognition system for efficient assistive communication systems
Source: PLoS One. 2018 Feb 9;13(2):e0192684. doi: 10.1371/journal.pone.0192684 (PMC5806888; doi:10.1371/journal.pone.0192684)
Supplement: S1 Database — All the original isolated EOG data used in the experiments are contained in this database. (ZIP) [file pone.0192684.s001.zip › isolated/001/isolated_strokes/EOG_001_04_003.csv]

3.9657	-7.3144
3.9229	-6.7194
2.88	-5.8245
2.8371	-5.8296
1.9942	-5.1346
0.85137	-5.1397
0.80849	-4.2448
0.46562	-3.7498
0.42275	-3.7549
1.3799	-3.7599
1.337	-3.765
1.2941	-3.3701
1.2513	-2.6751
1.2084	-2.2802
2.3655	-2.1853
2.5226	-1.7903
2.4798	-0.99539
2.6369	-1.0005
3.794	-0.40552
5.3511	-0.11058
5.3083	0.18435
5.2654	0.17929
5.6225	0.17423
5.7796	0.66916
5.8368	0.6641
5.7939	0.65903
5.751	0.65397
5.7082	0.64891
5.6653	0.64384
7.1224	0.63878
7.0795	0.63372
5.9367	1.1287
5.8938	1.2236
5.8509	1.5185
7.408	1.2135
7.3652	1.1084
5.5223	1.1033
4.8794	1.0983
3.7365	1.1932
3.6937	1.1881
3.4508	1.4831
3.0079	1.478
2.7651	1.673
2.7222	1.9679
2.6793	1.9628
1.3364	1.9578
1.2936	1.9527
1.2507	1.9476
1.2078	1.9426
1.1649	1.9375
1.1221	1.6324
-0.12081	1.2274
0.63632	0.72232
-0.50655	0.61725
-0.94943	0.61219
-0.9923	0.70712
-1.6352	0.60206
-1.078	0.497
-1.1209	0.29193
-1.1638	-0.11313
-1.2067	-0.51819
-1.8495	-0.023258
-1.8924	-0.52832
-3.8353	-0.53338
-3.8782	-0.53845
-2.021	-0.54351
-2.0639	-0.54858
-2.1068	-0.55364
-1.2497	-0.5587
-1.9925	-0.063767
-1.3354	-0.068831
-0.57828	-0.073894
-0.62115	0.52104
-0.66402	0.71598
-0.2069	1.1109
-0.049768	0.80585
-0.092642	0.80079
-0.13552	0.79572
-0.17839	0.79066
-0.22126	0.7856
0.33586	0.78053
0.29299	0.77547
0.25012	0.77041
0.20724	0.76534
-0.43563	0.66028
0.4215	1.0552
-0.52138	0.45015
-0.86425	-0.15491
-0.90712	-0.15998
-0.95	-0.86504
-1.0929	-0.9701
-2.6357	-0.97517
-3.1786	-0.98023
-3.2215	-0.98529
-3.2644	-1.0904
-3.3072	-1.0954
-3.3501	-1.8005
-3.393	-2.1055
-3.2359	-1.6106
-3.3787	-1.1157
-3.4216	-0.72074
-3.4645	-0.7258
-4.4073	-0.73087
-3.5502	-0.53593
-4.4931	-0.74099
-4.536	-1.1461
-4.5788	-0.75112
-4.3217	-0.55619
-3.8646	-0.56125
-3.9075	-0.56631
-3.9503	-0.47138
-3.9932	-0.27644
-4.0361	-0.2815
-3.579	-0.28657
-4.1218	0.0083684
-4.1647	0.3033
-4.2076	0.29824
-4.7504	0.29318
-4.2933	0.28811
-4.9362	-0.01695
-5.3791	-0.32201
-5.0219	0.17292
-4.5648	0.46786
-4.6077	0.6628
-4.6506	0.65773
-4.6934	0.65267
-4.7363	0.6476
-5.1792	0.24254
-5.2221	0.23748
-5.2649	0.63241
-5.8078	0.62735
-5.8507	0.62229
-6.4936	0.61722
-6.5364	0.61216
-6.5793	0.6071
-6.6222	1.602
-6.465	3.897
-5.3079	5.8919
-5.3508	7.9868
-4.9937	8.2818
-4.7365	8.2767
-4.2794	8.2716
-4.0223	8.2666
-4.0652	8.2615
-2.708	8.2565
-1.8509	8.2514
-1.8938	8.2463
-1.8367	8.2413
-0.77952	7.1362
-0.8224	7.1311
-0.56527	6.7261
0.59186	5.621
0.54898	4.5159
0.50611	4.2109
0.46324	3.6058
0.42036	3.3008
1.3775	3.2957
1.3346	3.0906
0.59174	2.6856
0.54887	2.2805
0.506	1.7754
0.46312	1.7704
-0.77975	1.3653
-2.6226	1.0602
-2.7655	0.55519
-4.0084	-0.049878
-4.0512	-0.25494
-4.8941	-0.26001
-4.937	-0.56507
-4.9799	-0.57013
-5.0227	-0.2752
-5.0656	-0.08026
-5.1085	-0.085324
-5.1514	-0.090387
-4.8942	-0.095451
-4.9371	-0.30051
-4.98	-0.60558
-5.0229	-0.71064
-5.0657	-0.81571
-4.5086	-0.92077
-4.5515	-1.4258
-4.5943	-1.4309
-4.3372	-1.836
-4.1801	-2.441
-4.223	-1.6461
-4.2658	-1.6512
-4.3087	-1.1562
-4.0516	-1.6613
-4.0945	-2.0663
-4.1373	-2.9714
-2.7802	-3.0765
-2.8231	-4.4815
0.13405	-5.7866
1.7912	-5.8917
2.1483	-6.0967
2.6054	-6.1018
3.1626	-6.1069
3.6197	-6.1119
3.7768	-6.117
3.7339	-5.922
3.6911	-5.8271
3.6482	-5.0322
4.6053	-4.2372
4.5624	-3.9423
5.6196	-3.9474
5.5767	-3.4524
5.5338	-3.6575
5.4909	-3.6626
5.8481	-2.5676
5.8052	-2.5727
6.4623	-1.0777
6.4195	-1.0828
6.9766	-0.38787
6.3337	-0.092934
6.2908	-0.097997
6.248	0.096939
5.7051	0.091875
5.6622	0.086812
5.6193	0.081748
5.2765	0.076684
5.2336	-0.12838
5.1907	-0.033443
5.1478	-0.038507
5.105	-0.04357
4.0621	0.75137
4.0192	0.7463
3.6764	1.3412
3.6335	1.3362
1.0906	1.3311
1.0477	1.326
1.0049	1.321
0.96199	1.3159
0.91911	0.81086
0.87624	0.10579
0.83337	0.10073
0.79049	0.095666
2.1476	0.6906
2.1047	0.085538
2.0619	0.68047
2.219	0.075411
3.6761	0.070347
3.6333	-0.43472
3.3904	-0.83978
3.3475	-0.84484
3.3046	-0.94991
4.9618	-0.95497
4.9189	-1.16
3.376	-1.4651
3.7331	-1.4702
4.7903	-1.4752
4.7474	-1.2803
3.6045	-1.2854
3.5616	-1.0904
5.1188	-0.89548
4.5759	-0.40054
4.533	-0.40561
5.5902	-0.41067
5.5473	0.78427
6.1044	0.7792
6.9615	1.5741
6.9187	1.9691
8.3758	3.564
9.8329	5.0589
11.19	5.0539
11.147	5.0488
11.704	5.0438
11.661	5.4387
11.819	5.4336
11.976	5.8286
11.933	6.1235
11.89	6.1184
11.847	6.1134
11.804	6.1083
12.161	5.8032
12.118	5.6982
11.676	5.3931
11.533	5.3881
11.19	4.583
11.147	4.5779
10.204	3.6729
7.5612	3.6678
5.8183	3.6627
4.8754	2.8577
4.8326	3.6526
3.9897	3.6475
2.8468	4.4425
2.404	4.4374
1.8611	4.4324
1.8182	4.4273
1.6753	4.4222
1.6325	4.9172
1.6896	4.9121
2.2467	5.307
2.2038	5.602
2.161	6.1969
3.0181	6.1918
3.3752	6.1868
3.3323	6.1817
3.2895	6.1767
4.3466	6.3716
5.7037	6.3665
6.1609	6.6615
6.818	7.1564
6.7751	7.1513
6.7322	7.1463
6.6894	7.1412
8.0465	7.1361
8.0036	7.1311
7.9607	7.126
7.9179	6.621
8.675	6.9159
8.9321	6.9108
9.2892	6.7058
9.2464	6.5007
9.4035	6.3956
9.7606	6.3906
9.7178	5.9855
10.675	5.9804
11.632	4.4754
12.089	2.7703
13.046	0.86525
14.703	-6.7398
23.661	-20.445
39.518	-32.25
57.575	-45.555
82.432	-62.26
99.489	-73.665
111.85	-78.17
125.4	-83.675
131.16	-88.78
134.32	-94.185
136.87	-99.19
141.13	-102.8
141.09	-110.7
145.85	-115.91
145.8	-116.81
145.76	-118.52
145.72	-120.32
145.67	-124.73
145.63	-132.33
139.59	-136.44
133.85	-142.44
133.8	-148.05
132.26	-149.15
132.22	-153.66
131.57	-159.26
130.53	-165.27
129.49	-170.57
127.85	-174.98
127.6	-178.88
125.96	-183.19
125.42	-188.09
124.57	-192.1
123.83	-195.2
122.19	-201.61
119.95	-209.61
118.6	-211.92
118.56	-214.22
117.72	-217.03
117.67	-218.23
117.43	-221.24
116.99	-224.24
116.85	-227.15
116.6	-230.75
116.56	-232.16
116.52	-232.66
116.47	-234.07
116.43	-235.07
116.39	-235.08
116.35	-235.48
116.5	-235.49
116.26	-235.99
116.22	-236.1
116.17	-236.2
116.33	-236.21
116.59	-236.21
116.55	-236.32
116.5	-236.32
116.46	-236.23
116.42	-236.23
116.57	-236.14
116.73	-236.14
117.19	-236.15
117.75	-236.25
118.5	-236.26
119.56	-236.26
120.42	-236.17
120.67	-236.07
120.73	-236.08
121.59	-235.48
122.25	-235.49
122.4	-234.59
124.56	-233.1
131.72	-231.1
138.57	-221.01
142.23	-211.01
155.59	-205.12
167.55	-192.92
174	-175.83
173.96	-164.13
173.92	-150.34
173.87	-136.94
173.83	-122.25
173.79	-107.06
173.74	-92.56
173.7	-71.665
173.66	-58.37
173.62	-44.475
168.87	-27.28
155.33	-10.885
135.89	0.90953
114.34	12.104
98.602	28.199
75.159	42.594
54.516	50.189
33.873	60.884
13.53	74.679
0.78754	83.174
-14.055	89.569
-24.498	96.664
-36.241	101.06
-52.184	102.15
-62.827	103.35
-70.27	105.14
-75.713	107.64
-85.255	110.13
-91.498	111.83
-96.241	112.42
-104.38	114.12
-109.73	116.41
-111.67	117.31
-112.41	117.7
-112.66	118.2
-112.7	118.79
-112.84	119.79
-112.98	122.08
-113.73	123.78
-114.27	124.17
-114.31	124.37
-114.66	125.16
-114.7	126.06
-114.74	126.55
-114.78	126.85
-115.23	126.84
-115.27	126.84
-115.71	126.83
-115.76	126.83
-117	126.82
-117.04	126.82
-117.08	126.81
-116.23	126.81
-116.27	126.3
-116.31	126.8
-117.06	126.79
-117.1	127.29
-117.94	127.28
-117.98	127.28
-118.23	127.27
-119.07	126.67
-119.11	126.16
-119.76	125.56
-119.8	125.55
-120.84	125.55
-120.88	125.54
-120.93	125.54
-120.27	125.23
-120.31	125.23
-121.36	125.22
-121.7	125.62
-121.74	126.21
-122.58	126.21
-122.63	126.5
-122.17	126.5
-122.21	126.49
-121.56	126.49
-121.4	126.58
-121.04	126.58
-120.48	126.57
-120.33	126.57
-119.37	127.16
-119.41	127.56
-119.46	128.65
-119.5	129.84
-119.54	130.14
-118.98	130.53
-119.03	130.53
-119.37	131.02
-119.11	131.82
-118.66	132.41
-118	132.81
-118.04	133.1
-118.09	133.2
-118.13	133.29
-118.17	133.29
-118.21	133.18
-118.26	133.18
-119	133.27
-119.44	133.37
-119.89	133.46
-119.93	133.46
-119.97	133.55
-121.21	133.55
-121.26	133.74
-122.4	133.74
-122.44	133.83
-122.49	134.13
-122.53	134.02
-122.57	134.02
-122.71	134.01
-122.76	134.21
-123.3	134.2
-123.84	135.2
-123.89	135.99
-123.93	135.99
-123.97	136.18
-124.01	135.98
-124.26	136.27
-124.3	136.27
-124.34	136.26
-124.39	136.26
-124.43	135.95
-124.47	135.95
-124.31	135.94
-124.36	135.94
-124.6	135.93
-124.44	135.83
-124.69	135.82
-124.73	135.12
-125.17	134.51
-125.61	134.31
-125.26	134.1
-125.4	133.8
-125.44	133.59
-125.89	133.39
-125.93	133.28
-125.57	133.28
-125.21	133.27
-125.26	133.17
-125.3	133.16
-125.34	133.26
-124.69	133.25
-124.73	133.15
-124.77	133.04
-124.81	132.84
-123.86	132.53
-122.5	132.73
-121.84	132.72
-121.89	131.42
-121.63	131.41
-121.57	131.41
-121.51	130.9
-121.36	130.9
-121.4	130.19
-120.64	130.49
-120.69	130.48
-120.13	130.48
-120.17	130.07
-120.01	130.07
-118.86	130.06
-118.2	129.46
-118.24	129.45
-118.29	128.74
-119.43	128.74
-119.27	128.63
-119.31	128.63
-119.36	128.62
-119.4	128.62
-119.44	128.61
-118.99	128.61
-119.03	128.6
-119.07	128.6
-119.71	128.59
-120.66	128.09
-119.8	128.08
-119.84	128.08
-120.79	127.87
-120.83	127.87
-121.77	127.46
-121.82	127.46
-122.46	127.45
-122.5	127.45
-122.54	127.84
-122.69	127.94
-122.73	128.33
-122.77	128.73
-122.82	128.62
-122.16	128.72
-122.9	128.71
-122.94	128.61
-123.09	128.2
-123.13	127.8
-123.07	127.69
-123.12	127.69
-123.16	127.68
-122.9	127.28
-123.24	127.67
-123.29	128.17
-123.13	128.56
-123.17	128.56
-122.42	128.55
-122.06	128.55
-120.8	128.54
-120.34	128.54
-120.39	128.53
-120.43	128.53
-120.27	128.82
-120.32	128.82
-120.06	128.81
-120.1	129.01
-119.84	129
-120.19	129
-119.93	128.99
-119.97	129.39
-120.02	129.38
-120.06	129.68
-120.1	129.37
-119.54	129.37
-119.59	128.96
-120.53	128.86
-119.67	128.75
-119.72	128.85
-119.76	128.74
-119.8	128.84
-119.84	128.73
-119.19	128.43
-119.93	128.32
-119.97	128.02
-120.12	128.31
-120.16	128.01
-120.2	128.3
-120.24	128
-120.29	127.99
-120.33	127.59
-120.37	127.58
-119.62	127.38
-119.66	127.37
-119.4	126.87
-119.14	126.86
-119.19	126.86
-119.13	126.35
-118.97	126.34
-118.72	126.34
-118.26	126.33
-118.3	126.63
-117.04	126.62
-117.09	127.22
-117.13	126.61
-117.17	125.91
-117.22	125.5
-115.36	125.5
-115.4	126.39
-115.44	125.49
-114.09	126.38
-113.63	126.38
-113.77	126.37
-113.82	126.37
-114.76	127.26
-114.8	127.26
-115.34	127.25
-115.39	127.25
-115.43	127.24
-116.27	127.24
-115.52	126.73
-114.66	126.63
-114.7	126.62
-114.75	126.62
-115.59	126.61
-114.83	126.61
-114.87	126.6
-114.92	125.7
-114.96	124.79
-115.8	124.79
-115.85	124.58
-116.29	124.58
-116.33	124.57
-115.97	125.37
-114.02	124.26
-112.16	124.66
-112.2	124.25
-112.25	123.85
-112.29	123.84
-112.33	123.84
-112.37	123.83
-112.82	123.83
-114.96	123.82
-115	123.82
-115.05	124.01
-115.09	124.51
-115.13	126.3
-116.77	127.8
-116.82	127.99
-116.86	127.99
-116.9	127.98
-116.95	127.98
-117.99	127.77
-119.23	126.37
-119.97	126.36
-120.02	126.36
-120.06	126.35
-120.9	126.75
-120.95	125.54
-121.59	125.14
-121.63	125.13
-121.67	124.83
-121.82	124.32
-122.36	123.82
-122.6	123.61
-123.45	123.41
-123.69	123.4
-123.83	123.4
-123.87	123.39
-125.22	123.39
-125.26	123.38
-123.9	123.28
-124.35	123.37
-124.39	123.37
-125.83	123.36
-125.87	123.35
-124.52	123.25
-124.56	123.04
-124.6	122.44
-124.65	122.43
-124.69	123.03
-124.33	123.02
-124.37	123.02
-124.22	123.01
-124.26	122.91
-123.7	123
-122.95	122.9
-122.99	122.89
-123.03	122.89
-122.57	122.58
-122.62	122.08
-122.16	122.07
-122.2	122.07
-122.25	121.86
-120.89	121.86
-120.93	122.05
-120.17	122.55
-120.22	122.84
-120.26	122.84
-120.3	122.93
-121.15	122.83
-121.19	122.82
-121.23	122.92
-122.97	122.91
-122.92	123.21
-122.96	123.6
-123	123.9
-123.05	123.89
-123.09	123.99
-122.33	124.38
-121.88	124.38
-121.82	124.57
-121.86	124.77
-122.3	125.16
-122.35	125.16
-123.69	125.15
-123.73	124.75
-123.78	125.14
-124.62	125.84
-123.86	125.83
-123.9	126.53
-123.95	125.92
-122.69	125.92
-122.73	125.91
-122.08	125.41
-122.12	125.2
-122.16	124.8
-122.2	124.69
-122.95	124.69
-122.99	124.68
-123.23	125.18
-123.78	125.17
-123.32	125.17
-123.36	124.46
-123.4	125.16
-123.45	125.45
-123.99	125.45
-123.53	125.44
-123.58	125.44
-123.62	125.43
-123.66	125.43
-124.2	125.62
-124.95	125.62
-125.19	125.91
-125.23	126.11
-125.28	126.3
-125.32	126.4
-124.46	126.49
-124.8	126.79
-124.85	127.18
-124.89	127.18
-124.73	127.87
-124.78	129.67
-124.62	130.96
-124.66	130.95
-123.6	130.95
-123.45	130.94
-123.09	130.24
-122.43	130.23
-122.48	130.23
-122.52	130.42
-121.86	129.72
-121.6	130.41
-121.65	130.41
-120.09	130.4
-120.13	129.7
-120.08	129.69
-118.62	129.69
-118.56	129.68
-117.6	129.38
-116.45	129.37
-116.49	129.37
-116.53	129.06
-116.18	129.06
-116.22	129.05
-115.86	129.25
-115.9	129.24
-115.95	129.24
-115.99	129.53
-116.93	129.83
-116.08	130.02
-116.12	130.02
-116.16	130.01
-116.2	130.01
-116.25	130.3
-115.89	130.3
-115.93	130.29
-116.38	129.99
-117.32	129.68
-118.06	129.68
-118.1	129.67
-118.15	129.57
-118.19	130.06
-118.33	130.06
-118.88	130.05
-118.92	130.05
-118.96	130.04
-119.61	130.04
-119.05	129.93
-119.69	129.53
-119.73	129.52
-119.88	129.52
-121.42	129.51
-122.26	129.91
-123.11	129.9
-123.15	130.2
-123.19	129.89
-123.93	130.19
-123.98	130.58
-125.02	130.58
-125.06	130.17
-125.11	130.57
-125.75	130.26
-125.79	129.96
-125.83	129.95
-125.88	129.15
-125.62	128.84
-125.66	129.14
-125.71	129.63
-126.05	129.33
-126.09	129.32
-125.33	129.92
-124.78	129.41
-124.82	129.41
-124.86	128
-124.91	126.7
-124.15	126.69
-124.19	126.39
-123.53	126.38
-123.58	126.68
-123.62	126.97
-123.36	126.97
-122.81	127.86
-122.85	128.05
-122.89	128.15
-123.53	128.14
-123.58	128.64
-123.62	128.13
-123.66	128.13
-123.11	128.62
-123.15	128.62
-122.59	128.61
-122.63	128.61
-122.68	128.4
-122.62	128.6
-122.46	128.69
-122.11	128.89
-122.15	129.28
-122.19	130.08
-122.23	130.87
-122.28	130.87
-121.92	130.76
-121.96	130.76
-122.01	131.15
-121.35	131.15
-121.39	131.14
-121.43	131.44
-121.48	131.43
-121.52	130.73
-120.96	129.92
-121.01	129.92
-119.85	129.91
-119.89	129.11
-121.13	129.1
-121.18	128.5
-122.72	127.89
-122.76	126.89
-122.81	125.68
-123.55	124.68
-122.69	123.97
-122.73	123.57
-122.78	123.56
-122.72	123.56
-122.76	123.55
-122.81	123.55
-121.95	123.54
-121.99	123.54
-121.33	123.53
-122.08	123.93
-122.12	124.32
-121.46	124.82
-121.51	124.41
-120.45	124.41
-120.49	124.4
-119.54	124.4
-119.58	124.59
-118.22	124.59
-117.86	125.18
-117.91	125.98
-117.95	126.27
-117.99	126.27
-119.34	126.26
-119.38	126.26
-119.92	125.95
-120.26	125.95
-120.31	125.14
-120.65	124.34
-120.99	125.13
-121.04	124.53
-121.08	124.52
-121.52	124.52
-122.46	124.51
-122.51	124.31
-122.55	124.3
-122.59	124.3
-123.44	124.09
-123.78	124.09
-123.82	124.08
-124.06	123.68
-124.11	123.27
-124.15	123.67
-124.49	123.66
-124.54	123.65
-124.58	123.65
-124.62	123.64
-124.66	124.04
-124.51	124.23
-124.55	124.23
-124.59	124.42
-124.84	124.82
-124.68	124.81
-124.62	125.81
-124.66	126.1
-124.71	126.5
-124.75	126.79
-124.79	127.19
-124.84	127.78
-124.88	128.28
-124.92	128.97
-124.96	129.27
-123.81	129.26
-122.35	129.66
-122.39	129.65
-122.44	130.05
-122.38	129.54
-121.92	129.54
-121.96	130.03
-122.01	130.43
-122.05	130.62
-122.09	130.82
-121.94	131.01
-121.98	131.01
-122.02	131
-121.56	131.2
-122.11	131.19
-122.15	131.19
-122.19	131.68
-122.24	131.68
-122.28	131.87
-122.52	131.87
-122.56	131.96
-122.41	131.96
-122.45	131.95
-121.89	131.95
-121.94	131.94
-121.98	131.84
-122.02	131.83
-121.96	131.93
-121.51	131.92
-121.55	131.92
-121.59	131.91
-121.64	131.91
-122.18	131.9
-122.22	131.9
-122.26	131.89
-122.81	132.29
-123.05	132.28
-123.99	132.28
-123.14	132.27
-123.18	132.37
-124.42	132.36
-124.46	132.86
-125.31	132.85
-125.35	132.85
-125.39	133.04
-126.24	133.14
-126.28	133.43
-127.02	133.13
-127.07	133.42
-127.11	133.42
-127.25	133.11
-127.29	133.41
-127.64	133.4
-127.68	133.1
-127.72	133.09
-127.87	132.69
-127.81	132.68
-127.85	132.68
-127.89	132.07
-127.94	132.56
-127.98	132.56
-128.02	132.55
-128.07	132.95
-128.11	132.94
-128.25	132.94
-128.29	133.13
-127.94	133.13
-127.98	133.62
-128.02	133.32
-128.07	133.31
-128.11	133.61
-127.35	133.6
-127.39	133.9
-128.24	133.89
-128.28	134.49
-128.32	134.98
-128.37	135.18
-128.81	135.47
-128.85	135.87
-128.89	136.26
-129.04	136.26
-129.08	136.75
-129.42	136.75
-129.77	136.94
-130.61	137.14
-131.65	137.13
-131.69	136.93
-131.84	137.02
-132.08	137.22
-131.92	137.21
-131.97	137.31
-132.01	137.3
-132.05	137.6
-132.49	137.99
-132.84	138.49
-133.48	138.48
-133.52	138.48
-134.07	138.47
-134.11	138.47
-133.05	137.66
-133.09	137.66
-134.24	138.45
-134.28	138.75
-134.32	138.84
-135.07	138.84
-135.11	138.93
-135.65	139.33
-135.69	139.32
-135.74	140.12
-135.78	140.11
-137.12	140.51
-138.47	140.5
-139.31	140.7
-141.25	141.29
-142.79	143.59
-143.44	145.38
-143.88	145.38
-143.92	145.97
-143.97	146.97
-144.01	148.26
-143.65	149.36
-143.69	149.85
-143.14	149.85
-142.78	149.84
-142.82	149.84
-142.87	149.33
-142.81	149.03
-142.45	149.02
-141.49	149.02
-141.54	148.21
-140.88	148.21
-140.82	148.8
-139.57	148.7
-139.61	148.69
-139.65	148.69
-139.7	148.68
-139.74	148.68
-138.68	147.47
-138.72	147.46
-138.77	147.46
-138.81	147.45
-139.95	147.45
-141.3	148.64
-141.44	148.44
-141.48	148.43
-140.12	148.43
-139.67	148.62
-139.71	148.62
-139.75	148.41
-139.8	148.61
-139.84	148.6
-140.08	148.6
-140.12	148.59
-140.17	148.69
-139.81	148.68
-139.35	148.68
-139.1	148.67
-138.44	148.67
-136.98	148.46
-136.12	148.36
-135.77	148.35
-135.81	148.35
-135.25	148.34
-134.8	148.44
-134.04	148.93
-133.28	149.43
-133.32	148.92
-133.37	148.42
-132.61	147.61
-131.95	146.71
-131.1	146.1
-130.44	146.1
-130.28	145.29
-130.32	144.69
-130.07	144.68
-130.11	144.38
-130.15	143.67
-130.2	143.67
-129.64	143.56
-128.58	143.56
-128.62	143.55
-128.07	143.55
-127.91	143.54
-127.45	143.54
-127.5	143.33
-127.04	143.33
-127.08	143.42
-127.12	143.82
-126.77	143.81
-126.81	143.81
-126.85	143.6
-126.4	143.6
-126.44	143.59
-125.98	144.39
-126.02	143.58
-126.07	143.58
-126.11	143.57
-126.15	143.57
-125.9	143.56
-126.24	143.06
-126.48	143.05
-126.52	143.05
-126.57	143.04
-126.61	142.44
-126.65	141.43
-126.7	140.83
-126.44	140.82
-126.48	140.82
-126.52	140.81
-126.57	140.81
-126.61	141.4
-126.35	141.6
-126.4	141.59
-126.44	141.59
-126.08	142.78
-126.12	142.78
-124.77	143.47
-123.61	143.46
-122.75	143.66
-122.8	143.95
-121.64	144.55
-121.48	145.24
-121.53	145.44
-121.07	145.63
-121.11	146.13
-121.65	146.62
-121.2	147.02
-121.24	147.01
-121.28	146.91
-121.33	147.3
-121.17	146.9
-121.21	146.89
-121.25	146.59
-122	146.18
-122.04	145.88
-122.88	146.27
-122.93	146.27
-123.37	146.56
-123.41	146.56
-123.45	146.25
-123.5	146.25
-123.54	145.84
-123.58	146.24
-123.63	146.33
-122.97	145.83
-121.91	145.82
-121.95	145.52
-122	145.81
-122.04	145.81
-121.58	145.8
-122.03	146.3
-122.07	146.29
-121.41	146.59
-121.45	147.08
-120.7	147.88
-120.74	148.27
-121.58	149.27
-121.63	149.46
-121.67	149.76
-120.91	149.75
-121.75	150.05
-121.8	150.04
-121.84	150.04
-122.38	150.03
-122.73	150.03
-123.87	150.02
-124.81	150.02
-124.85	150.01
-125.3	149.91
-125.34	149.7
-125.38	149.9
-125.43	149.89
-125.57	149.99
-125.81	149.88
-125.85	149.88
-125.9	149.87
-125.94	149.87
-125.78	149.86
