# Supplementary material for: Electrooculography-based continuous eye-writing recognition system for efficient assistive communication systems
Source: PLoS One. 2018 Feb 9;13(2):e0192684. doi: 10.1371/journal.pone.0192684 (PMC5806888; doi:10.1371/journal.pone.0192684)
Supplement: S1 Database — All the original isolated EOG data used in the experiments are contained in this database. (ZIP) [file pone.0192684.s001.zip › isolated/001/isolated_strokes/EOG_001_04_004.csv]

-0.084822	-1.5896
-0.41644	-1.6258
-0.44806	-1.7621
-1.2797	-1.8983
-2.1113	-2.0345
-2.1429	-2.8707
-2.9745	-2.9069
-3.0061	-3.6431
-1.3378	-3.5793
-0.76938	-4.1155
0.599	-4.0517
0.56739	-4.0879
-0.86423	-4.5241
-0.89585	-4.3603
-2.3275	-4.5965
-2.3591	-4.6327
-2.3907	-4.8689
-3.8223	-5.0051
-2.4539	-5.0413
-3.1856	-5.5775
-3.2172	-6.1137
-3.2488	-5.65
-3.2804	-5.7862
-2.312	-5.2224
-1.5436	-5.2586
-1.5753	-5.2948
-1.6069	-5.131
-1.6385	-5.0672
-1.6701	-5.1034
-1.7017	-4.9396
-1.7333	-4.9758
-1.765	-4.912
-1.0966	-3.4482
-0.2282	-2.1844
-0.25982	-2.0206
-0.29143	-2.0568
-0.32305	-2.093
0.14533	-1.4292
0.11371	-0.56544
0.082096	-0.60165
0.050478	-0.63785
0.018861	-0.67406
0.28724	-0.11026
0.55563	0.15353
0.52401	0.11733
0.49239	-0.21888
1.4608	0.044915
0.42916	0.00871
0.39754	-0.027495
0.36592	-0.063701
0.3343	-0.099906
1.3027	-0.13611
2.6711	-0.47232
2.6395	-0.50852
3.1078	-1.1447
2.5762	-0.28093
3.0446	-0.11714
3.013	-0.053343
2.9814	0.010452
2.9497	-0.025754
2.9181	-0.061959
2.8865	0.30184
2.8549	0.26563
2.6233	0.22943
2.5917	0.29322
2.46	0.75701
2.4284	0.82081
2.3968	0.1846
2.3652	0.1484
2.6336	0.012194
2.402	-0.024012
2.3703	0.53978
2.2387	0.50358
1.9071	0.36737
1.8755	0.33117
1.4439	0.89496
1.4122	1.0588
1.3806	1.2226
1.349	1.2863
2.0174	1.2501
1.9858	1.4139
1.9542	1.5777
1.9225	1.5415
1.8909	1.3053
1.9593	1.2691
1.9277	1.0329
1.8961	0.9967
1.8645	0.9605
1.6328	1.1243
1.6012	1.0881
0.6696	1.2519
0.63799	1.3157
0.60637	1.4795
0.57475	1.7433
-0.55687	2.4071
-0.58848	2.7709
-0.6201	2.7347
-0.65172	2.6984
-1.5833	2.6622
-1.615	2.626
-2.3466	2.5898
-2.7782	2.5536
-3.2098	2.5174
-3.2414	2.4812
-3.273	2.445
-3.3047	2.6088
-4.2363	2.3726
-4.2679	2.5364
-4.2995	2.7002
-4.3311	2.864
-3.6627	2.7278
-3.6944	2.6916
-3.526	2.7554
-3.5576	3.0192
-3.5892	2.983
-3.3208	3.6468
-3.3525	4.5105
-2.2841	5.0743
-1.3157	5.0381
1.0527	5.2019
1.0211	5.1657
0.98946	5.5295
4.0578	5.4933
4.0262	5.4571
3.9946	5.0209
3.963	4.7847
3.9314	4.7485
4.0998	5.3123
4.0681	5.0761
4.0365	4.5399
4.0049	4.5037
3.4733	4.4675
3.4417	4.4313
3.4101	4.0951
3.0784	3.6588
3.0468	3.6226
2.8152	3.5864
2.7836	3.5502
1.652	3.214
0.92035	3.1778
0.88873	3.4416
0.85711	3.4054
0.82549	3.7692
0.39388	4.033
0.36226	4.5968
1.7306	5.2606
1.699	5.2244
1.6674	5.1882
1.6358	5.152
0.70417	5.1158
0.67255	5.3796
1.2409	5.3434
1.2093	5.2072
1.1777	5.1709
1.1461	5.1347
1.1145	4.6985
1.0828	4.6623
1.0512	4.6261
1.0196	4.6899
0.688	4.6537
1.4564	4.6175
1.4248	4.8813
0.59314	4.8451
0.56153	4.4089
-0.77009	3.6727
-0.80171	2.9365
-0.83333	2.4003
-0.86494	2.3641
-0.89656	1.7279
-2.0282	1.6917
-2.0598	1.6555
-2.6914	1.6193
-2.723	1.183
-2.7546	1.1468
-3.2863	1.0106
-3.3179	1.0744
-3.3495	0.93823
-3.3811	0.80202
-2.9127	0.76582
-3.0444	0.72961
-3.076	0.69341
-2.8076	0.5572
-2.8392	0.521
-2.4708	0.58479
-2.2024	0.54859
-2.2341	0.01238
-1.8657	-0.22383
-1.8973	-0.26003
-1.4289	-0.29624
-1.4605	-0.33244
-1.8921	-0.36865
-1.5238	-0.40485
-1.8554	-0.54106
-1.887	0.12274
-1.6186	0.086532
-1.6502	-0.84967
-0.98185	-0.88588
-0.013468	-0.92208
0.85491	-1.7583
0.8233	-1.9945
1.3917	-2.0307
1.7601	-2.0669
2.0284	-2.2031
1.9968	-2.4393
1.9652	-2.4755
1.6336	-2.5117
1.902	-2.6479
1.5704	-2.7841
1.5387	-2.8203
1.5071	-2.9565
1.4755	-3.0928
1.0439	-3.129
1.0123	-3.3652
0.98065	-3.7014
0.94903	-3.7376
0.71742	-3.7738
0.2858	-3.81
-0.14582	-3.8462
-0.17744	-4.2824
-0.20905	-4.3186
-0.24067	-4.3548
-0.27229	-4.391
-0.50391	-4.4272
-0.53552	-4.0634
-0.36714	-3.7996
-0.59876	-3.8358
-0.63038	-3.272
-0.86199	-3.3082
-0.89361	-3.9444
-0.72523	-3.9807
-0.85685	-4.4169
-0.88846	-4.4531
-0.92008	-4.4893
-1.6517	-4.5255
-0.98332	-3.7617
-1.0149	-4.3979
-0.34655	-4.4341
-0.37817	-4.4703
-1.1098	-3.9065
-0.6414	-3.2427
0.12698	-3.2789
0.095362	-3.3151
0.063745	-3.3513
0.032127	-3.4875
0.90051	-3.5237
0.86889	-3.3599
0.83727	-3.3961
0.80566	-3.0323
-0.32596	-3.0686
-0.35758	-2.5048
-0.3892	-2.141
-0.42081	-2.5772
-0.45243	-2.4134
-0.48405	-2.4496
0.38433	-2.4858
0.35272	-2.522
0.3211	-2.5582
0.78948	-2.5944
0.95786	-1.6306
0.92625	-0.46681
0.29463	-1.703
-0.43699	-1.2392
0.23139	0.12457
-0.50022	0.088367
-0.53184	0.052162
-0.56346	0.015957
-1.0951	-1.4202
-0.62669	-1.7565
-0.65831	-1.7927
-0.68993	-1.8289
-0.72155	-1.8651
-1.4532	-0.40127
-0.78478	0.06252
-0.5164	0.026314
-0.54801	0.090109
-0.17963	0.053904
-0.61125	-0.5823
-0.34287	-1.5185
-0.87448	-1.5547
-0.9061	-1.8909
-0.43772	-1.9271
-0.46934	-2.6633
-0.50095	-2.6995
-0.53257	-2.1357
-0.56419	-2.1719
-0.19581	-2.2081
-0.22742	-2.0444
-0.25904	-2.0806
-0.29066	-1.9168
-0.32228	-1.953
-0.15389	-1.9892
-0.18551	-2.2254
-0.21713	-2.2616
-0.24875	-2.2978
-0.48036	-2.334
-0.51198	-2.1702
-0.5436	-2.0064
-0.57522	-2.0426
-0.60683	-2.2788
-1.5385	-1.915
-1.5701	-1.9512
-1.6017	-1.9874
-1.7333	-2.5236
-1.7649	-2.8598
-3.6965	-3.396
-3.7282	-2.6323
-4.2598	-3.4685
-6.1914	-4.1047
-7.023	-4.7409
-7.0546	-4.8771
-7.0862	-4.9133
-6.8179	-4.9495
-6.8495	-4.9857
-6.1811	-5.0219
-4.3127	-5.0581
-4.3443	-5.0943
-6.2759	-5.1305
-6.3076	-5.0667
-3.7392	-5.0029
-3.7708	-5.2391
-5.2024	-5.0753
-5.234	-4.7115
-5.2657	-4.3477
-3.0973	-4.084
-1.4289	-3.3202
-1.0605	-3.3564
-0.69212	-2.7926
0.17626	-2.4288
0.74464	-1.965
0.81302	-1.3012
0.98141	-1.3374
1.9498	-0.77359
2.4182	-0.8098
4.6866	-0.446
6.5549	0.51779
6.5233	1.6816
9.7917	2.7454
21.16	4.4092
40.428	10.673
60.497	23.037
89.965	37.301
110.93	53.264
119.2	69.528
121.97	77.192
121.94	88.256
123.31	106.62
123.28	119.28
123.24	128.15
124.51	138.41
124.48	146.67
124.45	152.64
124.42	159.9
121.49	164.47
118.85	166.63
114.92	168.69
114.89	168.66
113.66	170.52
112.03	170.49
112	170.45
110.86	170.41
110.03	170.38
108.3	170.34
105.57	170.3
103.94	170.27
103.01	170.23
101.37	168.3
98.243	166.46
98.212	165.52
95.68	164.99
95.648	164.45
94.817	163.41
94.485	161.58
93.753	158.74
92.922	156.41
91.99	156.07
89.659	155.43
86.727	154.6
86.695	154.06
86.664	153.72
86.632	153.29
86.601	152.75
86.569	152.22
86.537	151.38
85.306	150.94
85.274	150.91
84.742	149.97
84.711	149.94
84.679	150
84.048	149.96
83.716	149.93
83.984	148.49
83.953	148.45
83.621	147.42
83.59	146.68
84.258	146.35
84.226	145.81
84.195	145.47
86.163	145.34
86.831	144.7
86.9	144.16
90.968	142.13
91.337	133.29
94.705	112.56
106.17	87.52
118.34	62.683
133.71	37.447
153.18	14.611
163.15	-10.925
163.12	-32.761
164.48	-48.398
164.45	-66.434
164.42	-81.07
164.39	-100.51
164.36	-117.04
164.33	-123.78
164.29	-131.61
164.26	-138.05
164.23	-145.19
158.4	-149.92
145.67	-155.06
134.44	-160.1
123.5	-160.13
100.97	-160.17
82.641	-160.2
67.109	-160.24
50.478	-160.28
38.546	-160.31
18.115	-160.35
2.2829	-160.39
-11.449	-160.42
-28.38	-158.56
-33.212	-149.29
-42.744	-140.93
-52.875	-135.67
-60.407	-131.1
-68.738	-127.24
-75.57	-123.58
-86.002	-120.61
-93.833	-117.45
-97.265	-115.28
-98.397	-113.72
-99.928	-112.66
-99.96	-112.19
-101.49	-111.33
-101.52	-110.06
-101.55	-108.8
-102.39	-107.14
-102.42	-105.67
-102.45	-103.41
-103.38	-101.85
-103.41	-101.58
-103.84	-101.42
-103.88	-99.354
-105.11	-97.091
-106.04	-96.527
-106.07	-95.063
-106.3	-93.999
-106.83	-93.635
-106.87	-93.272
-107.4	-93.208
-107.43	-92.644
-107.46	-92.18
-107.49	-91.616
-107.52	-90.353
-107.56	-89.189
-107.59	-88.525
-107.62	-87.661
-107.65	-86.298
-107.68	-85.634
-108.01	-84.47
-108.85	-83.006
-108.88	-82.742
-109.61	-82.479
-109.64	-82.015
-109.67	-81.651
-110.1	-80.987
-110.13	-79.823
-110.67	-79.26
-110.7	-78.496
-110.73	-77.232
-110.76	-76.768
-110.79	-76.204
-111.32	-75.341
-111.36	-74.977
-112.29	-75.013
-113.12	-74.749
-113.15	-74.785
-114.38	-74.822
-114.41	-74.458
-115.05	-74.094
-115.08	-74.13
-114.91	-74.166
-115.14	-74.003
-115.17	-74.039
-115.2	-74.075
-115.24	-74.111
-115.07	-74.047
-114.8	-74.084
-114.83	-73.82
-114.86	-73.856
-114.89	-73.892
-114.43	-74.028
-114.46	-74.265
-114.49	-74.301
-114.52	-74.337
-114.85	-74.673
-114.18	-74.71
-114.21	-74.746
-114.25	-74.782
-114.18	-75.318
-113.41	-75.454
-111.94	-75.491
-111.97	-75.527
-111.6	-75.563
-111.64	-75.599
-111.67	-75.735
-111.7	-75.772
-111.73	-75.608
-111.76	-75.644
-110.89	-75.68
-110.13	-75.716
-109.56	-75.753
-108.29	-75.789
-109.62	-75.825
-108.35	-75.861
-108.38	-75.897
-108.42	-75.934
-108.45	-75.97
-108.48	-76.006
-107.91	-76.042
-107.94	-76.078
-107.27	-76.115
-106.91	-76.151
-106.44	-75.987
-105.87	-76.023
-104.8	-75.659
-104.83	-75.696
-104.86	-75.032
-104.9	-75.368
-103.93	-75.004
-103.96	-75.04
-104.99	-75.077
-105.02	-74.713
-105.05	-74.649
-105.08	-74.685
-105.12	-74.722
-105.15	-74.558
-105.18	-74.594
-105.21	-74.63
-105.24	-74.266
-105.27	-74.403
-106.41	-73.239
-106.94	-73.275
-107.97	-73.311
-108	-72.347
-108.93	-72.184
-108.96	-72.22
-108.1	-72.256
-108.13	-71.592
-108.16	-70.928
-107.19	-70.965
-105.12	-71.001
-102.65	-70.737
-102.09	-70.473
-101.62	-70.409
-100.95	-70.546
-100.98	-70.682
-100.81	-70.518
-100.34	-70.554
-99.375	-70.59
-98.707	-70.627
-98.738	-70.663
-98.37	-70.599
-98.402	-70.635
-97.933	-70.671
-97.965	-70.508
-97.996	-70.744
-97.728	-70.18
-97.76	-70.816
-98.091	-71.153
-98.123	-71.189
-98.655	-71.725
-98.686	-71.761
-98.718	-72.197
-99.649	-72.634
-100.38	-72.67
-100.71	-73.206
-100.74	-73.242
-101.48	-73.278
-101.51	-73.315
-101.54	-73.151
-100.87	-73.087
-100.9	-73.123
-100.73	-72.859
-100.77	-72.896
-100.8	-73.632
-100.83	-73.868
-101.06	-73.904
-101.09	-73.84
-101.12	-73.877
-100.96	-73.913
-100.99	-73.049
-101.02	-73.085
-101.05	-73.121
-100.58	-73.058
-99.813	-72.294
-99.845	-72.33
-100.68	-73.166
-100.71	-72.702
-100.74	-72.739
-100.77	-72.775
-101.8	-72.811
-101.83	-72.847
-102.37	-73.383
-102.4	-74.22
-102.43	-73.456
-102.46	-72.992
-102.49	-73.028
-102.52	-73.065
-102.56	-72.601
-102.59	-72.137
-102.62	-72.673
-102.65	-73.609
-101.68	-72.746
-102.71	-72.782
-102.85	-72.818
-102.88	-72.854
-102.91	-72.89
-102.94	-72.327
-103.67	-72.263
-103.7	-72.299
-103.74	-72.335
-103.77	-72.371
-103.1	-72.008
-103.83	-71.744
-103.86	-71.68
-103.19	-71.816
-102.93	-71.852
-101.96	-71.889
-101.99	-72.125
-101.82	-71.961
-100.75	-71.897
-101.88	-71.933
-101.91	-71.97
-101.95	-72.006
-100.88	-72.042
-100.61	-72.078
-100.64	-72.114
-100.67	-72.251
-100.7	-72.287
-100.64	-72.323
-100.17	-72.259
-100.2	-72.395
-100.23	-72.732
-100.26	-72.868
-100.79	-72.904
-101.03	-72.84
-101.16	-72.377
-101.19	-72.413
-101.22	-71.849
-101.45	-72.485
-101.48	-73.021
-101.52	-72.458
-101.85	-73.094
-101.58	-72.73
-101.91	-72.866
-101.94	-72.602
-101.97	-72.639
-102.01	-72.375
-102.04	-72.011
-102.37	-72.347
-102.4	-72.383
-102.73	-72.12
-102.76	-71.956
-102.5	-71.692
-102.63	-71.628
-102.66	-71.664
-102.69	-71.601
-102.72	-71.737
-102.35	-71.673
-102.58	-71.609
-102.62	-71.545
-102.65	-71.582
-102.18	-71.518
-102.21	-70.854
-102.24	-69.99
-102.27	-70.726
-102.31	-70.663
-102.34	-71.299
-101.47	-71.335
-101.5	-71.171
-101.53	-71.407
-101.56	-71.444
-102.5	-71.48
-102.53	-71.516
-102.56	-71.752
-102.59	-71.789
-102.62	-71.825
-103.05	-71.861
-103.09	-71.897
-103.12	-71.933
-103.15	-72.07
-103.18	-72.006
-103.71	-72.042
-103.74	-72.078
-103.98	-72.214
-104.71	-72.451
-104.04	-72.487
-104.77	-72.523
-104.8	-72.559
-104.83	-72.595
-104.86	-72.632
-104.2	-72.968
-104.03	-73.004
-104.06	-73.04
-104.09	-72.576
-105.02	-72.613
-104.15	-72.649
-104.69	-72.685
-105.12	-72.721
-104.65	-72.757
-104.68	-72.694
-104.31	-72.73
-104.34	-72.766
-104.38	-72.802
-104.21	-72.638
-103.64	-72.675
-103.67	-72.711
-103.7	-72.747
-104.33	-72.583
-103.87	-72.32
-104.4	-72.156
-104.43	-72.192
-104.86	-72.228
-105.09	-72.264
-105.12	-72.301
-105.16	-72.337
-105.19	-72.573
-105.22	-72.409
-105.55	-72.145
-105.38	-72.182
-107.01	-72.518
-108.15	-72.554
-108.48	-72.59
-109.31	-73.126
-109.34	-73.563
-110.17	-73.599
-110.7	-73.835
-110.73	-74.071
-110.77	-74.307
-110.8	-74.344
-111.73	-74.48
-112.06	-74.716
-112.09	-74.752
-112.12	-75.788
-112.16	-75.825
-112.19	-76.661
-112.22	-76.697
-112.25	-76.733
-113.38	-76.969
-113.41	-77.006
-113.45	-76.842
-114.18	-76.878
-113.51	-77.114
-113.14	-76.95
-113.17	-76.887
-113.2	-76.923
-113.24	-76.459
-113.27	-75.795
-113.3	-75.832
-113.33	-76.068
-113.36	-76.104
-113.69	-76.14
-113.43	-76.176
-113.46	-76.213
-113.79	-76.249
-113.82	-76.285
-114.35	-76.321
-114.38	-76.357
-114.41	-76.394
-114.45	-77.13
-114.48	-77.866
-114.51	-78.102
-114.54	-77.938
-115.87	-78.175
-117.3	-78.211
-117.34	-78.047
-118.37	-78.683
-118.4	-78.719
-119.73	-78.756
-119.76	-79.292
-119.79	-79.328
-119.83	-79.364
-119.86	-79.4
-119.89	-80.437
-120.52	-80.473
-120.55	-80.809
-120.58	-81.445
-120.62	-81.481
-120.65	-81.518
-120.88	-81.554
-121.21	-81.59
-121.24	-81.026
-121.27	-81.062
-121.31	-81.199
-120.94	-81.235
-121.37	-81.271
-121.5	-81.307
-121.53	-81.344
-121.56	-81.38
-121.89	-81.416
-122.53	-80.352
-123.36	-80.388
-124.29	-80.425
-124.32	-80.461
-125.45	-81.597
-125.48	-81.733
-126.52	-81.769
-126.55	-82.606
-125.88	-82.542
-126.61	-82.578
-126.64	-81.914
-126.67	-82.65
-127.31	-82.687
-126.74	-82.923
-126.77	-83.659
-126.8	-83.695
-126.83	-83.531
-127.46	-83.568
-126.9	-83.104
-126.93	-82.84
-126.96	-82.876
-126.99	-82.912
-126.92	-83.249
-126.35	-82.985
-126.99	-83.021
-127.02	-83.357
-127.05	-83.093
-127.68	-82.63
-127.71	-82.066
-127.74	-82.702
-127.78	-83.338
-127.21	-83.374
-126.54	-83.711
-126.57	-83.347
-127	-82.883
-127.03	-82.919
-126.66	-82.956
-126.5	-82.392
-125.63	-83.228
-125.66	-83.664
-126.79	-83.7
-126.12	-83.337
-126.05	-82.173
-125.39	-82.209
-125.42	-82.245
-125.95	-80.781
-125.98	-80.818
-126.01	-81.654
-126.04	-80.99
-126.08	-79.926
-126.31	-79.562
-126.14	-79.599
-126.37	-79.635
-126.4	-79.671
-126.43	-80.107
-126.47	-80.543
-126.5	-80.58
-126.73	-81.416
-126.76	-80.652
-126.59	-80.688
-126.42	-81.524
-126.26	-81.561
-124.59	-81.597
-124.62	-81.633
-124.65	-81.669
-123.88	-82.405
-122.21	-81.642
-122.24	-81.678
-123.88	-82.514
-122.31	-82.85
-122.24	-83.287
-122.27	-83.123
-122.3	-83.359
-123.43	-83.695
-123.47	-83.431
-123.9	-83.468
-124.53	-83.304
-124.56	-83.04
-124.59	-83.076
-124.62	-83.112
-124.76	-82.649
-124.79	-82.685
-124.92	-83.221
-125.05	-83.257
-125.08	-82.793
-125.21	-83.03
-125.35	-83.066
-125.38	-83.102
-126.21	-83.138
-127.14	-82.674
-127.67	-82.711
-128.1	-82.747
-128.14	-82.783
-128.77	-82.819
-129.3	-83.655
-130.43	-85.092
-131.56	-85.628
-131.59	-85.764
-132.43	-86.1
-132.46	-86.136
-132.49	-86.373
-132.82	-86.509
-133.45	-86.645
-133.48	-86.681
-133.51	-86.717
-133.55	-86.754
-133.58	-86.89
-133.61	-86.826
-133.64	-86.862
-133.27	-86.899
-133.3	-86.735
-133.34	-86.771
-133.37	-86.807
-133.4	-86.843
-133.43	-85.98
-133.46	-85.016
-133.59	-85.052
-133.03	-84.788
-133.06	-84.324
-133.09	-84.361
-133.12	-84.397
-133.65	-84.133
-133.18	-84.169
-133.72	-84.505
-133.75	-84.542
-133.78	-84.478
-134.11	-84.314
-133.54	-84.55
-134.17	-84.386
-134.21	-84.323
-133.44	-84.359
-133.87	-84.395
-133.9	-84.431
-133.93	-84.467
-133.96	-84.104
-133.19	-84.14
-132.63	-83.876
-132.66	-84.212
-132.69	-84.248
-132.72	-84.585
-132.45	-84.621
-131.98	-84.357
-132.02	-83.993
-132.05	-83.629
-132.08	-83.666
-131.61	-83.302
-131.54	-83.338
-131.57	-82.874
-131.61	-82.411
-131.24	-82.447
-130.17	-82.383
-130.2	-82.419
-128.83	-82.655
-128.86	-82.692
-129.8	-82.528
-127.73	-82.564
-127.76	-82.6
-127.79	-82.536
-127.82	-82.473
-130.25	-82.509
-127.89	-82.545
-127.92	-82.581
-130.45	-82.617
-129.68	-82.654
-131.51	-82.79
-131.54	-82.826
-132.48	-82.762
-132.51	-82.798
-131.74	-82.835
-132.27	-83.071
-132.3	-82.907
-132.33	-82.643
-132.36	-82.379
-131.4	-81.916
-129.73	-81.952
-129.76	-81.388
-129.79	-81.224
-130.32	-81.26
-129.15	-81.197
-129.19	-81.033
-129.22	-80.869
-129.25	-80.705
-129.28	-80.741
-128.51	-80.678
-128.54	-80.714
-128.18	-80.75
-128.21	-80.786
-128.04	-80.823
-128.07	-80.859
-128.1	-80.895
-128.53	-80.931
-128.57	-80.967
-129.4	-81.004
-129.43	-81.34
-130.56	-81.576
-131.39	-81.712
-131.42	-82.048
-131.76	-82.085
-131.79	-82.121
-131.82	-82.157
-131.95	-82.193
-131.88	-82.629
-131.91	-82.966
-131.94	-83.002
-131.98	-83.038
-132.11	-83.074
-132.34	-83.01
-133.07	-83.047
-133.8	-83.183
-133.83	-83.219
-134.77	-83.255
-134.4	-83.291
-134.43	-83.328
-135.46	-83.364
-135.49	-83.4
-135.52	-83.136
-135.56	-82.672
-135.59	-82.509
-135.62	-82.745
-135.65	-82.781
-135.68	-82.817
-135.71	-82.654
-136.95	-82.69
-136.98	-82.726
-137.01	-82.762
-137.94	-82.798
-137.97	-82.835
-138.4	-82.871
-138.44	-82.907
-138.47	-82.943
-138.1	-82.979
-138.13	-83.016
-136.96	-83.052
-136.99	-83.088
-136.03	-83.124
-137.06	-83.46
-137.09	-83.497
-136.12	-84.233
-136.15	-83.569
-135.58	-83.905
-135.01	-83.941
-135.05	-83.978
-135.08	-83.714
-135.11	-83.75
-135.14	-83.086
-133.87	-83.822
-133.9	-83.859
-131.74	-83.195
-130.27	-82.531
-129.6	-81.867
-129.63	-81.903
-129.66	-81.94
-129.69	-81.976
-129.73	-82.012
-127.66	-81.848
-127.69	-81.284
-129.52	-80.821
-129.55	-80.357
-129.58	-80.393
-129.62	-80.329
-129.65	-80.366
-130.28	-80.002
-130.31	-78.938
-130.34	-78.974
-130.87	-79.01
-131.31	-78.247
-131.74	-78.283
-132.27	-78.219
-133.9	-77.955
-133.93	-77.991
-135.26	-77.928
-135.29	-78.164
-135.03	-78
-135.86	-78.036
-135.89	-78.072
-135.92	-78.109
-136.85	-78.245
-136.88	-78.281
-137.32	-78.317
-137.35	-78.153
-137.38	-78.19
-137.41	-78.226
-137.44	-78.262
-138.07	-78.298
-138.11	-78.434
-136.44	-78.471
-135.77	-78.607
-135.5	-78.643
-135.53	-78.679
-135.56	-78.715
-135.6	-78.652
-135.93	-78.688
-135.96	-78.724
-135.99	-78.66
-136.02	-78.696
-136.05	-78.733
-135.99	-78.769
-136.02	-78.505
-135.85	-78.541
-135.88	-78.878
-135.61	-78.914
-135.44	-78.95
-135.48	-78.986
-135.41	-79.022
-135.44	-79.059
-133.67	-79.095
-133.7	-78.931
-133.73	-78.967
-133.76	-78.803
-133.2	-78.84
-132.33	-78.876
-132.36	-78.312
-131.99	-78.348
-132.02	-78.384
-132.85	-78.021
-131.29	-78.057
-131.32	-78.093
-131.55	-78.129
-130.98	-77.965
-131.61	-77.902
-131.64	-77.938
-131.78	-77.974
-131.81	-78.01
-130.84	-77.846
-130.87	-77.883
-130.9	-77.919
-130.93	-77.655
-130.97	-77.691
-130.3	-77.227
-129.43	-77.164
-129.46	-77.2
-129.49	-76.836
-129.52	-76.772
-128.46	-76.508
-127.49	-75.945
-127.52	-75.781
-126.65	-75.817
-125.78	-75.853
-124.21	-75.69
-124.24	-75.526
-122.98	-75.262
-123.01	-75.298
-124.04	-75.534
-122.77	-75.771
-122.8	-75.607
-124.13	-75.443
-124.17	-75.279
-124.2	-75.215
-122.93	-74.552
-122.96	-73.788
-122.99	-73.824
-123.02	-74.16
-124.06	-74.796
-124.09	-74.733
-125.12	-74.769
-125.45	-74.805
-125.48	-74.841
-126.61	-74.877
-126.65	-75.514
-125.98	-75.55
-126.01	-75.586
-125.64	-75.022
-125.37	-75.058
-125.4	-74.195
-125.44	-74.631
-124.97	-74.667
-124.2	-74.703
-125.03	-74.739
-125.06	-74.776
-125.09	-74.812
-125.13	-74.448
-124.36	-73.884
-124.39	-73.42
-124.42	-73.157
-124.45	-72.893
-124.48	-72.429
-123.11	-71.865
-123.15	-71.902
-124.58	-71.338
-124.61	-71.174
-125.44	-70.71
-125.47	-70.146
-125.5	-69.583
-126.54	-69.619
-127.57	-69.555
-127.6	-69.591
-127.63	-69.427
-127.66	-69.564
-128.59	-69.6
-129.13	-69.436
-129.26	-69.672
-129.29	-69.708
-129.32	-69.745
-130.45	-69.981
-129.38	-70.117
-129.62	-70.153
-129.65	-70.189
-129.68	-70.126
-129.71	-70.162
-129.54	-69.998
-129.57	-69.234
-129.61	-70.07
-129.24	-70.107
-128.57	-70.443
-127.2	-70.679
-127.23	-71.015
-127.26	-71.351
-127.09	-72.288
-126.23	-72.324
-126.26	-73.86
-125.59	-73.896
-124.72	-74.833
-124.75	-74.869
-123.88	-74.905
-123.72	-74.041
-123.75	-74.077
-123.78	-74.714
-123.81	-74.95
-122.94	-74.986
-122.97	-75.022
-122.31	-75.358
-122.34	-75.595
-122.37	-75.731
-121.9	-75.967
-121.93	-76.003
-121.96	-76.439
-122	-76.476
-122.03	-76.512
-122.06	-76.148
-121.39	-76.184
-121.42	-76.22
-121.45	-76.057
-121.19	-76.093
-121.22	-76.429
-121.25	-76.965
-121.28	-77.001
-121.61	-77.338
-122.44	-77.374
-123.28	-77.71
