# Supplementary material for: Electrooculography-based continuous eye-writing recognition system for efficient assistive communication systems
Source: PLoS One. 2018 Feb 9;13(2):e0192684. doi: 10.1371/journal.pone.0192684 (PMC5806888; doi:10.1371/journal.pone.0192684)
Supplement: S1 Database — All the original isolated EOG data used in the experiments are contained in this database. (ZIP) [file pone.0192684.s001.zip › isolated/001/isolated_strokes/EOG_001_04_005.csv]

4.6044	-2.2806
3.8813	-2.5079
4.8581	-2.1352
4.935	-1.5626
5.0118	-1.4899
5.0887	-1.4172
5.1655	-0.94453
5.2424	-0.17185
5.3192	0.50082
4.4961	0.8735
4.5729	1.2462
4.6498	1.3189
4.0266	1.6915
3.9035	1.7642
3.9803	1.8369
4.0572	1.9096
3.034	1.9822
3.1109	2.0549
2.9877	2.2276
3.0646	2.2003
1.5415	2.2729
0.1183	2.3456
0.19515	2.4183
-1.828	2.491
-3.6511	2.4636
-3.5743	2.5363
-3.6974	2.209
-3.6206	1.5817
-3.5437	1.3543
-3.4669	1.327
-1.79	1.1997
-3.3132	0.57238
-3.2363	0.045052
-1.8595	0.11773
-2.7826	-0.0095958
-1.5058	0.06308
-1.4289	-0.46424
-2.5521	-1.3916
-2.4752	-1.9189
-2.3984	-2.2462
-1.1215	-2.1735
0.15533	-2.3009
0.23218	-2.2282
0.30903	-1.9555
0.88588	-2.0828
0.96273	-2.0102
1.1396	-1.5375
1.2164	-1.4648
1.2933	-1.7921
1.3701	-1.7195
1.447	-1.2468
1.5238	-1.1741
1.2007	-1.1014
1.6775	-0.42875
1.7544	0.14393
1.8312	0.6166
1.9081	0.68928
2.9849	0.76196
3.5618	1.0346
2.7386	1.1073
2.6155	1.18
2.2923	1.2527
2.3692	1.1253
2.8461	0.79801
2.7229	0.87069
2.1998	0.64337
1.3766	0.41604
0.45346	0.088719
1.4303	0.56139
1.5072	0.23407
0.18401	0.30675
0.46086	0.37942
-0.36229	0.4521
-0.28544	0.52478
-0.20858	0.59745
-0.13173	0.27013
0.34512	0.3428
0.021969	0.015481
0.09882	-0.61184
0.17567	0.16083
-0.34748	-0.36649
-0.070627	-0.29381
-0.89378	-0.22114
-0.81692	-0.14846
-0.74007	-0.57579
-1.4632	-0.50311
-0.58637	-0.43043
-0.50952	-0.35776
-0.43267	-0.28508
-0.35582	-0.2124
-0.27897	-0.13973
-1.0021	-0.067053
-1.7253	-0.19438
-1.6484	-0.3217
-0.67156	-0.44902
-1.4947	-0.77635
-1.4179	-0.30367
-1.341	-0.731
-1.2642	-0.65832
-1.1873	-1.2856
-1.5105	-1.213
-1.4336	-1.1403
-1.3568	-1.0676
-1.3799	-1.1949
-1.303	-1.1223
-1.4262	-1.6496
-2.2493	-0.97691
-2.3725	-0.90423
-4.2956	-0.83156
-4.2188	-0.75888
-4.1419	-0.7862
-4.0651	-0.71353
-3.1882	-0.64085
-3.1114	-0.46818
-3.0345	0.0044999
-4.0577	0.47718
-3.9808	0.54985
-2.904	0.62253
-2.8271	0.7952
-2.7503	1.0679
-2.6734	1.1406
-2.6966	1.2132
-2.6197	1.2859
-3.4429	1.3586
-2.466	1.4313
-2.3892	1.5039
-2.0123	1.3766
-1.9355	1.4493
-1.8586	1.422
-1.7818	1.3946
-1.7049	1.4673
-1.6281	1.54
-1.5512	0.71267
-3.8744	-0.31465
-3.7975	-0.34198
-3.2207	-0.3693
-5.5438	-0.29662
-5.467	-0.12395
-5.5901	-0.15127
-5.5133	-0.5786
-5.4364	-0.90592
-5.3596	-1.3332
-4.7827	-0.76057
-4.7059	-0.68789
-4.629	-0.61521
-3.2522	-0.74254
-3.1753	-0.66986
-1.7984	-0.59719
-1.7216	-0.92451
-1.6447	-1.4518
-1.5679	-0.87916
-2.591	-1.3065
-1.4142	-1.2338
-1.3373	-1.1611
-1.2605	-1.0885
-1.1836	-1.0158
-1.1068	-1.5431
-1.0299	-1.4704
-0.95309	-1.3977
-0.87623	-1.8251
-0.39938	-1.2524
-0.32253	-1.4797
-0.24568	-1.607
-0.16883	-1.9344
-0.091978	-2.4617
-0.015127	-1.789
-0.53828	-1.7163
-0.46142	-1.2437
-0.38457	-1.171
-1.2077	-1.0983
-0.23087	-1.0256
-0.15402	-0.95296
-0.077169	-0.88028
-0.00031738	-0.8076
-0.82347	-0.83493
-0.14662	-0.66225
-0.069764	-0.68958
0.0070874	-0.6169
0.083939	-0.74422
-1.0392	-0.67155
-1.2624	-0.59887
-1.8855	-0.52619
-1.8087	0.34648
-1.5318	0.61916
-1.455	1.2918
-1.3781	1.3645
0.39875	0.83719
0.4756	0.20986
1.5525	0.28254
1.6293	1.0552
1.7062	1.1279
1.783	1.2006
0.85986	1.2732
1.5367	1.7459
1.6136	2.0186
1.7904	2.1913
1.8673	2.2639
0.94411	2.2366
2.021	2.4093
2.0978	2.482
2.7747	2.4547
2.8515	1.9273
2.3284	1.5
2.4052	0.97268
1.8821	0.24536
1.9589	0.31803
2.0358	0.39071
2.1126	0.46339
2.1895	1.3361
3.1663	0.60874
3.2432	0.48141
3.32	0.55409
3.3969	0.32677
4.3737	0.39944
4.4506	0.17212
3.3274	-0.055204
3.4043	0.017472
3.4811	-0.40985
2.458	-0.53718
2.5348	-0.5645
2.6117	-0.79182
3.7885	-0.71915
3.6654	-0.64647
3.7422	-0.37379
3.8191	-0.20112
3.5959	-0.32844
3.6728	-0.25577
1.5496	-0.48309
1.6265	-0.71041
-0.19665	-0.33774
-0.1198	-0.26506
1.6571	-0.49239
1.1339	-0.51971
0.91075	-0.44703
0.98761	-0.47436
1.1645	-0.30168
1.2413	-0.229
1.3182	-0.056328
-0.0049902	0.016348
0.071861	0.089024
0.048712	0.1617
-0.074437	0.23438
-0.19759	0.60705
-0.12073	0.67973
0.25612	0.45241
0.032968	0.52508
0.10982	0.89776
-0.21333	0.97043
-0.93648	1.0431
-0.35963	1.1158
-1.1828	1.1885
-1.1059	1.5611
-1.0291	1.6338
-0.95222	1.7065
-0.075371	2.0792
0.00148	2.5518
0.078331	2.6245
0.15518	2.2972
0.23203	2.0699
2.2089	2.4425
2.2857	2.5152
3.3626	2.5879
3.4394	2.4606
3.5163	1.8333
3.5931	2.6059
3.67	2.6786
3.7468	2.0513
3.8237	2.124
3.9005	2.8966
4.0774	2.9693
4.1542	2.942
4.1311	3.0147
4.308	2.7873
4.5848	2.86
4.6617	2.9327
5.0385	2.3054
5.1154	2.378
5.1922	3.1507
4.9691	3.7234
5.0459	3.7961
5.1228	3.9687
4.9996	4.1414
5.2765	4.3141
5.2533	4.5868
5.3302	5.3595
5.807	6.9321
6.0839	7.9048
7.1607	8.1775
7.4376	8.4502
7.5144	8.5228
8.6913	8.5955
9.5681	8.5682
9.645	8.9409
9.7218	9.3135
9.7987	9.5862
9.8755	9.6589
9.8524	9.3316
10.729	9.8042
10.806	9.8769
11.183	9.9496
11.26	10.022
11.337	10.295
11.413	10.868
11.49	10.94
11.567	11.013
12.044	11.086
12.021	11.158
12.098	11.231
12.175	11.304
11.251	11.376
11.328	11.449
10.605	11.522
10.682	11.594
10.759	10.967
10.136	9.5397
10.613	11.112
10.689	12.485
9.9663	12.558
10.043	12.63
9.82	12.603
9.8968	12.876
9.9737	12.848
9.4505	12.921
9.5274	13.194
9.6042	13.067
9.6811	13.139
9.7579	13.212
9.3348	13.085
9.9116	12.857
9.1885	13.23
9.2653	13.503
8.9422	13.575
9.019	13.648
9.0959	14.121
8.7727	14.193
8.8496	14.266
8.9264	13.939
9.0033	14.011
9.4801	14.584
9.157	14.657
9.2338	14.729
9.7107	14.802
10.288	15.075
11.064	15.747
10.841	15.82
10.918	15.893
11.295	16.465
13.272	16.738
13.349	17.711
15.425	18.683
15.502	18.756
15.579	18.929
15.656	19.601
15.733	20.674
15.81	22.547
15.487	24.119
15.563	29.292
15.64	42.865
13.817	55.437
13.894	67.81
11.771	83.283
10.748	97.456
9.3246	111.13
-1.5986	121.9
-13.922	134.57
-19.145	148.15
-23.968	157.52
-28.491	168.29
-35.814	176.26
-40.737	180.44
-41.661	184.71
-43.084	190.48
-45.007	194.85
-45.93	196.33
-46.553	198
-48.876	199.47
-51.4	201.25
-51.923	201.32
-53.646	202.39
-55.369	202.46
-56.292	202.54
-56.215	202.61
-57.038	202.68
-56.962	202.15
-56.885	202.23
-57.008	202.1
-56.931	202.17
-57.454	201.95
-57.877	202.02
-57.3	202.39
-57.224	202.46
-57.147	202.24
-57.77	201.91
-58.493	202.38
-57.616	202.75
-58.339	202.83
-58.263	202.9
-58.186	203.17
-58.609	203.24
-57.732	203.42
-57.655	203.69
-57.578	203.96
-57.501	204.04
-58.325	204.51
-58.248	205.08
-58.271	205.65
-58.194	205.73
-58.117	207.8
-57.94	211.47
-57.863	213.64
-57.687	214.32
-57.61	215.29
-57.333	215.36
-56.356	215.53
-56.279	216.21
-56.202	216.38
-56.125	216.45
-55.049	216.73
-54.272	217.3
-54.195	218.07
-53.418	218.14
-53.341	218.52
-52.764	218.59
-51.588	218.66
-51.511	218.73
-50.334	218.81
-48.157	217.88
-45.88	217.95
-45.003	217.12
-44.926	216.7
-42.75	216.27
-32.473	201.34
-19.796	173.52
2.081	157.59
28.858	130.06
55.635	102.53
85.212	84.506
118.29	55.779
156.87	36.152
175.44	16.624
189.72	-1.9031
208.7	-10.93
219.77	-21.558
219.85	-28.185
221.23	-34.812
221.3	-42.94
221.38	-44.867
221.46	-55.294
221.53	-67.922
221.61	-77.649
221.69	-85.676
221.76	-92.104
216.84	-104.53
210.72	-112.26
198.39	-119.89
185.47	-127.21
180.05	-131.44
172.23	-140.37
162.6	-146.29
159.58	-147.02
152.66	-146.95
146.33	-147.38
146.01	-148
144.59	-150.23
143.26	-151.96
142.84	-151.89
142.22	-152.11
141.79	-152.34
141.07	-152.37
138.95	-152.3
136.52	-152.22
135.5	-152.35
134.58	-152.28
133.76	-152.2
133.03	-152.13
133.11	-152.06
132.49	-151.79
132.56	-151.71
133.34	-151.64
132.42	-151.77
132.49	-151.9
132.57	-151.92
131.15	-151.95
131.22	-151.88
131	-152.61
131.08	-153.23
131.15	-153.46
131.23	-153.89
130.21	-153.91
127.78	-155.34
126.36	-157.17
126.44	-157.9
125.42	-157.92
124.59	-157.85
124.57	-158.48
124.55	-158.91
124.62	-159.43
124.3	-159.86
124.38	-159.29
124.45	-159.72
124.53	-159.64
124.31	-159.57
124.18	-159
124.26	-158.92
124.34	-158.85
123.21	-159.28
123.29	-158.71
120.57	-159.13
120.64	-159.06
116.52	-159.29
114.1	-159.22
116.48	-159.14
114.25	-158.57
114.03	-158.5
114.11	-158.43
114.18	-158.35
114.26	-157.78
113.94	-157.71
114.01	-157.63
114.09	-156.26
112.87	-157.49
113.04	-157.42
111.72	-157.54
111.8	-157.87
111.37	-158
111.45	-157.93
111.53	-157.85
111.21	-157.98
111.28	-158.01
111.36	-157.33
111.94	-157.46
112.01	-157.19
113.99	-157.32
115.97	-157.24
117.34	-156.97
119.52	-157.1
119.6	-157.03
119.67	-156.95
118.95	-156.88
119.03	-157.01
121.8	-156.94
119.88	-156.86
121.96	-156.59
122.03	-156.02
122.91	-155.94
122.99	-155.87
122.27	-156.2
122.34	-156.13
120.42	-156.25
120.5	-156.18
121.17	-156.11
121.25	-156.14
121.33	-156.06
120.9	-156.19
120.98	-156.12
119.46	-156.15
119.53	-156.27
119.61	-156.6
121.09	-156.93
122.66	-156.85
121.24	-157.18
122.82	-157.11
122.89	-157.04
123.67	-157.06
123.75	-156.69
123.83	-156.62
123.9	-156.85
123.98	-156.77
124.06	-156.7
124.03	-156.63
123.51	-156.56
123.59	-156.48
124.26	-156.41
124.24	-156.34
124.32	-156.26
124.39	-156.69
124.47	-157.02
124.55	-156.95
127.22	-156.87
124.2	-156.8
127.38	-156.73
124.35	-156.66
124.43	-156.58
123.01	-156.51
123.09	-156.44
123.16	-156.57
123.24	-156.49
124.82	-156.42
124.89	-156.55
123.07	-156.87
127.05	-156.8
124.02	-156.73
124.1	-156.26
125.48	-156.48
125.55	-156.91
129.33	-156.84
130.91	-156.77
130.98	-156.69
128.66	-156.62
130.14	-156.55
130.22	-156.47
130.29	-156.4
130.37	-156.33
130.45	-156.06
129.02	-156.18
130.6	-156.11
130.68	-156.04
130.15	-155.87
130.83	-155.79
130.91	-155.72
130.98	-155.05
132.06	-154.28
131.94	-154.2
132.01	-153.93
132.09	-153.36
132.17	-153.28
132.54	-153.21
132.62	-153.14
133.5	-153.07
133.88	-153.49
133.95	-152.72
134.03	-152.65
134.11	-151.98
134.48	-150.5
134.56	-149.83
134.64	-148.86
134.71	-148.79
134.99	-148.01
136.37	-147.04
135.14	-145.87
135.22	-145.39
136.8	-144.82
138.97	-144.45
139.85	-143.78
139.93	-143.7
140	-142.63
140.08	-142.56
139.36	-141.89
139.44	-141.51
139.51	-141.44
139.59	-141.17
140.47	-141
139.74	-140.92
139.82	-140.75
140.7	-140.58
140.97	-140.5
141.05	-140.43
142.43	-140.36
142.5	-139.99
143.28	-139.71
142.46	-139.64
143.43	-139.57
144.01	-139.5
144.09	-139.42
144.17	-139.35
144.24	-139.28
144.62	-139.21
144.7	-139.33
144.77	-139.26
144.85	-139.19
144.63	-139.11
145	-139.34
145.08	-138.97
144.86	-139.2
144.43	-139.12
144.31	-139.05
144.99	-138.98
144.46	-139.21
144.54	-139.13
145.22	-139.46
145.29	-139.39
145.37	-139.31
146.55	-139.04
145.73	-138.97
145.8	-138.9
144.88	-138.42
144.96	-138.25
145.03	-138.18
145.11	-138.11
146.19	-137.73
146.26	-137.96
145.34	-137.59
145.42	-137.82
144.29	-137.44
146.27	-137.17
146.35	-137.1
146.42	-137.02
146.5	-136.95
145.98	-136.88
146.05	-136.81
146.13	-136.73
146.21	-136.66
146.29	-136.59
145.06	-136.52
146.44	-136.44
146.52	-136.37
146.59	-136.3
146.67	-136.23
145.25	-136.15
145.32	-136.08
145.4	-136.01
146.08	-136.13
146.15	-136.06
147.13	-135.99
147.21	-135.92
147.28	-136.14
147.36	-136.07
147.94	-135.9
147.52	-135.83
146.79	-135.75
146.47	-135.68
146.55	-135.61
146.62	-135.54
147.6	-135.56
147.68	-135.49
148.05	-135.42
148.13	-135.34
149.81	-135.17
149.88	-135.1
151.06	-135.03
151.14	-134.95
152.11	-134.68
153.09	-134.41
152.37	-134.54
152.24	-134.46
153.22	-134.39
152.4	-134.32
152.48	-134.04
152.55	-134.77
152.63	-134.7
153.61	-134.03
153.48	-133.95
153.56	-133.68
153.64	-133.61
153.71	-133.74
153.89	-133.66
153.97	-133.89
154.04	-133.82
154.12	-133.75
154.2	-133.67
154.37	-133.6
154.35	-133.63
154.43	-133.75
154.5	-133.68
154.48	-133.61
154.56	-133.54
154.84	-133.26
154.91	-133.39
154.99	-133.32
156.97	-133.25
157.54	-133.17
157.62	-133.1
155.9	-133.03
157.77	-132.96
157.85	-132.88
157.93	-132.61
158	-132.74
157.78	-132.66
157.86	-132.59
157.03	-133.22
157.11	-133.15
157.19	-133.07
157.27	-133
158.24	-132.93
159.52	-132.86
159.6	-132.78
158.47	-133.41
157.65	-134.94
158.63	-132.67
157.8	-134.79
158.78	-134.72
158.86	-136.35
158.93	-136.97
159.01	-136.9
160.49	-137.43
160.56	-137.36
161.24	-137.28
161.32	-137.21
161.79	-137.14
161.87	-137.07
161.95	-136.99
162.03	-136.92
162.4	-136.85
162.48	-137.08
162.56	-137.5
162.63	-137.43
162.71	-137.36
162.79	-137.68
162.86	-137.61
162.94	-137.54
162.82	-138.07
163.09	-137.39
163.17	-137.32
163.25	-136.85
163.12	-137.58
162.9	-137.5
162.98	-136.63
163.05	-136.56
163.13	-136.48
164.51	-136.41
164.19	-137.14
165.46	-137.07
165.94	-136.19
164.42	-135.82
164.49	-135.75
164.57	-136.48
166.65	-136.4
166.72	-136.63
166.1	-136.56
166.68	-136.49
166.75	-135.81
166.83	-135.74
166.91	-135.67
166.98	-135.59
168.46	-135.52
168.54	-136.55
168.61	-136.48
168.69	-137
167.37	-136.93
166.85	-136.26
164.12	-136.09
164.2	-135.01
160.68	-135.94
161.75	-135.87
165.03	-134.6
165.11	-134.22
165.18	-133.55
165.76	-133.48
165.84	-133.4
165.21	-132.63
165.29	-132.56
165.37	-132.49
166.24	-132.41
165.02	-132.34
165.1	-131.27
165.18	-129.4
164.05	-131.12
164.13	-131.05
164.31	-131.48
164.38	-131.41
164.46	-131.33
164.54	-131.26
165.41	-131.19
165.49	-131.11
165.57	-131.04
164.84	-130.97
164.92	-130.9
165.6	-130.82
165.67	-130.75
165.75	-130.68
166.93	-130.61
167	-130.53
167.38	-130.46
168.36	-130.19
168.44	-130.12
168.51	-131.54
169.09	-130.87
169.77	-129.4
170.64	-129.32
170.72	-129.25
171.4	-129.18
171.47	-131.41
171.55	-129.03
171.63	-131.26
171.7	-133.09
171.78	-133.02
171.86	-132.94
171.93	-133.47
171.81	-134
171.29	-134.02
171.16	-133.95
170.64	-133.98
170.72	-135.21
170.7	-136.23
170.77	-136.66
171.55	-136.59
170.93	-136.92
170.7	-136.84
169.78	-136.87
169.86	-136.8
169.93	-136.73
167.81	-136.75
167.89	-136.68
167.96	-137.31
166.44	-137.23
166.52	-136.46
166.59	-136.39
166.67	-136.32
169.05	-136.24
169.83	-136.17
171.4	-136.1
171.48	-136.43
171.36	-136.35
171.63	-136.28
171.51	-136.81
171.59	-135.84
171.66	-135.76
171.74	-135.69
171.82	-135.62
170.79	-136.44
170.87	-136.77
170.95	-137.1
171.02	-137.73
171.4	-137.65
171.48	-137.58
171.55	-137.51
172.63	-137.64
172.71	-137.56
173.19	-137.49
173.86	-137.72
173.94	-137.65
174.62	-137.87
174.69	-138
174.67	-137.93
174.85	-137.65
174.92	-137.58
175	-137.51
174.68	-137.84
175.15	-138.36
175.23	-138.09
175.31	-138.02
175.38	-137.95
175.06	-137.87
175.14	-137.4
175.21	-137.43
175.09	-137.36
174.97	-137.58
174.25	-137.51
174.32	-137.34
173.3	-137.26
173.38	-137.49
173.45	-137.42
173.53	-137.35
173.61	-137.27
173.38	-137.2
173.16	-137.13
173.24	-136.86
173.31	-136.58
173.39	-136.31
173.87	-136.24
173.94	-136.16
174.02	-135.69
174.1	-135.62
173.68	-135.55
173.75	-135.57
173.83	-136
174.41	-135.43
174.48	-135.86
174.56	-136.18
174.64	-136.31
173.91	-136.64
173.49	-136.57
172.17	-136.49
172.24	-136.42
171.62	-136.85
171.7	-136.77
171.87	-136.7
169.65	-136.83
169.13	-136.76
168.7	-136.68
168.48	-136.61
168.56	-136.54
168.44	-136.47
168.51	-136.69
168.79	-136.62
168.87	-136.05
168.94	-135.98
168.82	-135.9
168.9	-135.83
169.17	-135.76
170.05	-135.68
170.13	-135.61
171.7	-135.54
170.58	-135.47
171.86	-135.09
171.93	-135.42
172.01	-135.35
172.09	-135.28
172.96	-135.4
173.24	-135.03
173.32	-134.96
173.4	-134.89
173.67	-134.81
173.75	-134.44
173.83	-134.57
173.9	-134.79
173.78	-134.72
174.06	-134.35
173.93	-134.28
174.01	-134.5
173.89	-134.43
173.86	-133.96
173.94	-133.39
174.02	-133.31
174.09	-133.24
174.17	-132.87
172.45	-132.8
174.33	-132.22
172.6	-132.15
172.68	-131.08
172.76	-131
172.33	-130.93
170.41	-130.36
170.49	-130.79
170.56	-130.21
172.64	-130.14
172.62	-130.07
172.69	-129.8
172.77	-129.72
172.85	-128.75
173.42	-128.68
173.5	-127.1
173.58	-126.33
173.85	-126.16
173.93	-126.49
174.21	-126.41
174.49	-126.34
174.56	-125.87
174.64	-125.8
174.72	-125.72
174.99	-125.65
174.87	-125.98
175.65	-125.91
176.22	-125.83
176.3	-126.26
176.78	-126.19
177.15	-126.41
177.43	-126.34
177.51	-126.27
177.58	-126.2
178.56	-125.82
178.64	-126.05
178.71	-125.98
180.19	-126.21
181.17	-126.73
181.65	-126.66
182.02	-127.29
181.8	-127.22
182.18	-127.14
182.35	-127.07
182.43	-127
182.51	-126.92
182.18	-126.85
182.66	-127.38
182.74	-127.31
182.81	-126.63
182.79	-127.66
182.17	-129.29
182.24	-129.02
182.32	-128.94
182.4	-128.87
182.48	-129
182.35	-128.93
182.23	-127.75
181.91	-128.08
181.08	-127.01
179.96	-126.93
179.64	-126.86
179.71	-125.69
179.79	-125.62
179.87	-125.54
180.04	-124.37
180.12	-123.9
180.2	-123.23
180.27	-123.15
180.35	-122.68
180.43	-122.61
180.5	-121.14
180.88	-120.36
180.96	-120.29
180.74	-120.12
180.81	-120.04
179.69	-120.67
179.77	-119.9
179.84	-119.83
181.12	-119.35
181.9	-119.28
182.07	-119.21
182.15	-119.14
182.13	-119.46
181.7	-119.39
182.28	-119.32
181.76	-119.94
181.83	-119.87
181.91	-119.8
180.79	-120.53
182.06	-119.65
182.14	-119.28
182.22	-119.21
182	-119.14
182.97	-119.56
183.65	-119.49
183.73	-120.02
183.8	-120.65
185.58	-120.57
186.66	-121.1
186.73	-120.43
186.81	-120.45
186.89	-120.88
187.66	-120.81
188.44	-121.14
188.52	-121.06
188.59	-121.19
188.67	-121.12
189.55	-120.85
189.62	-120.77
190.6	-120.7
190.68	-120.83
190.76	-120.76
191.13	-120.68
190.61	-120.91
190.69	-120.84
190.76	-120.76
190.44	-120.69
190.52	-120.32
190.59	-120.25
190.67	-120.17
190.75	-121.5
191.22	-121.23
191.9	-119.66
191.58	-119.28
191.65	-119.21
191.73	-118.94
191.81	-117.97
191.89	-116.79
192.46	-116.52
192.04	-116.45
192.62	-116.37
193.09	-116.2
193.37	-115.93
193.45	-115.86
193.32	-115.98
193.4	-115.91
193.48	-115.84
193.55	-115.57
193.63	-115.49
193.21	-115.42
193.28	-115.35
192.86	-115.28
192.94	-115.2
193.01	-115.33
191.69	-115.26
193.17	-115.18
191.85	-115.11
191.92	-115.04
192	-114.67
192.08	-114.59
190.95	-114.22
190.83	-114.15
190.91	-114.08
190.98	-114
191.06	-113.23
191.14	-111.96
191.21	-111.88
191.29	-112.71
191.37	-112.64
191.44	-111.97
191.62	-111.29
191.7	-111.22
191.57	-111.15
190.95	-110.48
191.03	-110.4
191.11	-110.03
190.38	-109.96
189.86	-109.89
189.94	-110.41
190.01	-110.34
190.09	-110.27
190.17	-110.19
190.24	-110.12
190.72	-108.95
190.8	-108.58
190.87	-108.5
191.15	-108.43
191.23	-108.06
191.8	-107.39
191.88	-107.31
191.96	-107.84
192.04	-107.77
192.91	-108
194.09	-107.42
194.17	-108.55
194.54	-108.48
194.62	-108.4
194.7	-108.93
194.77	-108.86
194.85	-108.79
194.13	-108.71
194.2	-108.64
194.28	-109.07
194.36	-109
194.43	-109.82
193.81	-109.75
192.89	-110.18
191.96	-110.21
192.04	-110.13
192.12	-110.06
192.2	-109.99
192.77	-109.91
191.95	-109.74
192.03	-109.67
192.1	-109.6
192.18	-109.52
193.16	-109.15
193.23	-108.88
193.31	-108.51
193.39	-108.43
193.46	-108.36
194.54	-107.29
194.62	-107.22
193.69	-108.14
192.97	-108.07
192.95	-108.2
194.72	-107.92
194.8	-107.85
194.88	-107.78
194.96	-107.71
193.33	-107.63
192.41	-106.46
192.19	-106.59
191.56	-107.72
192.34	-107.64
191.02	-107.57
191.09	-107.9
191.07	-108.12
190.55	-108.05
190.62	-107.98
190.5	-107.91
190.58	-107.83
190.65	-107.86
190.73	-107.79
191.01	-107.72
190.29	-107.64
190.36	-107.57
190.44	-107.5
190.12	-107.43
190.19	-107.25
188.47	-106.78
188.55	-106.71
190.92	-106.63
191	-105.96
191.08	-103.69
191.15	-104.92
191.23	-102.94
191.31	-102.87
189.08	-104.7
191.46	-102.73
191.54	-102.65
189.71	-102.58
190.09	-102.51
