# Supplementary material for: Electrooculography-based continuous eye-writing recognition system for efficient assistive communication systems
Source: PLoS One. 2018 Feb 9;13(2):e0192684. doi: 10.1371/journal.pone.0192684 (PMC5806888; doi:10.1371/journal.pone.0192684)
Supplement: S1 Database — All the original isolated EOG data used in the experiments are contained in this database. (ZIP) [file pone.0192684.s001.zip › isolated/001/isolated_strokes/EOG_001_04_006.csv]

-0.73689	-1.6297
-0.69918	-0.81049
-0.66147	-0.79132
-0.22377	0.027845
-0.18606	-0.75299
-0.54835	-0.73382
-0.71065	-0.71465
-1.2729	-0.99548
-0.83523	-0.67631
-1.2975	-0.95715
-1.2598	-0.93798
-1.2221	-0.41881
-1.9844	0.50036
-1.1467	1.0195
-1.109	1.0387
-1.8713	1.0579
-1.8336	1.077
-2.6959	1.3962
-2.6582	1.1154
-4.5205	0.63454
-6.5828	0.35371
-4.445	-0.22713
-6.2073	-0.20796
-6.1696	-0.18879
-6.1319	-0.16962
-6.6942	-0.15045
-6.6565	-0.13128
-7.0188	-0.31211
-6.9811	-0.29295
-6.9434	-0.27378
-6.9057	-0.25461
-6.468	-0.035441
-6.4303	-1.0163
-6.3926	-0.9971
-4.6549	-0.57794
-3.2172	-0.55877
-2.3794	0.3604
-2.3417	-0.52043
-2.404	0.39874
-2.3663	0.41791
-2.3286	0.43707
-2.2909	1.0562
-1.5532	1.0754
-1.5155	1.0946
-1.0778	1.5137
-1.0401	1.5329
-0.40238	1.5521
-0.36467	1.5713
-0.32696	1.1904
-0.28926	1.2096
-0.25155	0.82876
-0.21384	0.84793
-0.87614	0.86709
-0.83843	0.88626
-0.30072	0.90543
-0.76302	0.1246
-0.72531	0.14377
-0.6876	0.16294
-0.2499	0.1821
-0.11219	0.90127
0.22552	-0.17956
0.26322	-0.46039
0.00093029	-0.44122
-0.061363	-1.2221
0.076344	-1.2029
0.11405	-1.1837
0.15176	-1.1645
0.18946	-0.34538
0.22717	-0.32621
0.56488	0.39296
0.60258	0.91212
0.64029	0.43129
0.678	0.45046
0.8157	0.46963
1.1534	0.7888
1.1911	0.80797
1.2288	0.82713
1.2665	0.8463
1.9042	0.86547
1.9419	0.88464
1.9797	0.90381
2.0174	0.92298
2.4551	0.94214
3.4928	0.96131
4.8305	0.98048
4.8682	0.99965
4.9059	-0.38118
6.0436	-0.76201
6.0813	-1.3428
6.119	-1.3237
6.1567	-1.3045
6.1944	-0.98534
7.0321	-0.26617
7.0698	-0.247
7.1075	-0.22783
7.1453	-0.20867
6.983	-0.5895
7.2207	0.02967
7.2584	0.048839
7.1961	0.068007
7.2338	0.18718
7.0715	0.80634
7.1092	1.2255
6.3469	1.2447
5.5846	0.86385
5.6223	0.88302
5.66	1.3022
5.6977	1.7214
5.7354	1.7405
4.6731	1.3597
4.7109	1.7789
3.4486	1.798
3.4863	1.8172
3.524	1.0364
3.5617	1.0555
3.5994	1.6747
3.1371	2.1939
3.1748	2.213
2.9125	2.2322
2.9502	2.1514
2.9879	2.1705
3.0256	1.8897
3.0633	1.9089
3.101	1.928
3.1387	1.9472
3.4765	1.9664
2.7142	1.4856
2.7519	1.0047
3.5896	1.0239
3.6273	1.0431
3.865	1.0622
3.9027	1.0814
3.9404	0.90056
3.9781	0.61973
3.1158	0.1389
4.0535	0.058068
4.0912	-0.12276
3.0289	-0.3036
3.0666	-0.28443
2.1043	-0.36526
2.1421	-0.34609
2.1798	-0.32692
1.9175	-0.60775
1.0552	-0.58859
-0.70712	-0.86942
-0.66941	-0.85025
-0.33171	-0.83108
-0.294	-0.81191
-0.25629	-0.79274
-1.1186	-1.2736
-1.0809	-1.2544
-1.0432	-1.2352
-1.0055	-1.2161
-0.66776	-0.6969
-1.2301	-0.67773
-1.5923	-0.95857
-1.5546	-0.9394
-1.0169	-0.92023
-0.47923	-1.2011
-0.44152	-1.4819
-0.40381	-2.0627
-0.3661	-2.0436
-0.3284	-2.1244
-0.29069	-2.2052
-0.25298	-2.186
-0.51528	-2.1669
-0.77757	-2.1477
-0.73986	-2.1285
-0.70216	-3.1094
-0.66445	-3.0902
-0.82674	-4.371
-1.889	-4.7519
-2.7513	-5.1327
-2.7136	-5.1135
-2.6759	-5.2944
-2.9382	-5.2752
-2.6005	-5.156
-2.8628	-5.1369
-2.8251	-5.1177
-2.7874	-5.2985
-3.5497	-5.2794
-3.512	-3.2602
-3.9743	-3.241
-3.9366	-3.1219
-3.8989	-2.2027
-3.8611	-2.1835
-3.8234	-1.3643
-4.0857	-1.8452
-4.248	-1.026
-4.2103	-1.0068
-4.1726	-0.98767
-4.1349	-0.6685
-4.0972	-0.64934
-4.0595	-0.63017
-2.7218	-0.611
-1.0841	-0.59183
-1.0464	-0.47266
-1.0087	-0.85349
-2.371	-1.1343
-0.93325	-1.1152
-0.89554	-1.096
-0.85784	-0.67682
-0.82013	-0.25765
-1.5824	-0.23848
-1.5447	-0.21932
-2.007	-0.20015
-1.9693	-0.18098
-1.9316	-0.16181
-1.6939	-0.14264
-1.1562	0.17653
-1.0185	0.19569
-0.98077	0.21486
-0.94306	0.23403
-1.0054	0.2532
-0.96765	0.47237
-1.4299	0.49154
-1.5922	0.5107
-1.5545	0.52987
-1.3168	0.84904
-1.2791	1.9682
-1.2414	2.2874
-1.2037	1.8065
-1.166	1.8257
-0.62829	1.8449
-0.29058	2.0641
-0.25288	2.0832
-0.21517	2.1024
0.022538	2.1216
0.060245	2.1407
0.097952	2.6599
-0.064342	2.6791
-0.42663	2.6982
0.011072	2.7174
-0.35122	2.2366
-0.31351	2.2557
-0.27581	2.2749
0.3619	2.0941
0.39961	2.3132
0.13731	2.1324
0.17502	2.1516
0.21273	2.1707
-0.14957	1.8899
0.28814	2.3091
-0.074154	1.9283
-0.63645	1.9474
0.0012592	1.4666
-0.56103	1.1858
-0.52333	1.5049
-0.98562	1.2241
-1.1479	1.2433
-1.1102	0.86243
-1.0725	0.4816
-1.0348	0.90077
-0.99709	-0.080066
-1.0594	-0.060898
-1.0217	-0.041729
-1.484	-1.2226
-1.4463	-2.3034
-0.90855	-2.4842
-0.87085	-3.1651
-0.73314	-3.1459
-0.79543	-3.1267
-0.75773	-3.1076
-0.72002	-3.0884
-0.58231	-3.6692
-0.54461	-3.05
-0.5069	-3.6309
-0.46919	-3.6117
0.068514	-3.5925
1.2062	-3.5734
1.9439	-3.5542
1.3816	-4.135
0.21934	-4.1159
0.25705	-4.6967
0.29475	-4.6775
0.93246	-3.4584
0.97017	-2.8392
1.0079	-2.72
1.0456	-2.0009
0.48329	-1.9817
1.121	-1.4625
1.1587	-1.8434
1.1964	-1.8242
1.8341	-1.805
1.8718	-1.7858
1.9095	-1.6667
1.9472	-1.6475
1.9849	-2.5283
2.5226	-2.5092
2.0604	-2.99
2.0981	-2.4708
2.1358	-2.4517
3.1735	-2.4325
4.0112	-2.4133
4.0489	-2.6942
4.0866	-2.675
4.1243	-2.9558
4.162	-3.2367
3.8997	-3.2175
3.9374	-3.1983
2.6751	-3.1792
2.7128	-3.16
0.75054	-3.3408
0.78825	-3.3216
-0.27404	-3.5025
-0.23634	-3.4833
-0.19863	-3.4641
-0.46092	-3.945
-0.42322	-3.2258
-0.98551	-3.2066
-0.9478	-3.1875
-0.3101	-4.2683
-0.87239	-5.4491
-0.83468	-5.43
-0.79698	-5.3108
-1.7593	-5.2916
-1.7216	-5.2725
-2.0839	-5.2533
-2.0462	-5.2341
-2.0084	-5.615
-2.4707	-6.3958
-1.933	-6.3766
-1.8953	-6.3574
-1.8576	-6.3383
-2.1199	-6.8191
-2.4822	-6.7999
-2.4445	-6.7808
-2.4068	-6.8616
-2.3691	-6.8424
-2.3314	-6.8233
-2.6937	-7.0041
-2.656	-6.9849
-2.6183	-6.9658
-2.5805	-7.0466
-2.5428	-7.9274
-2.5051	-9.1083
-2.4674	-9.0891
-2.4297	-9.0699
-2.392	-9.0508
-2.1543	-7.8316
-2.1166	-7.8124
-2.0789	-6.8933
-2.0412	-6.8741
-2.2035	-6.8549
-2.2658	-6.2357
-2.3281	-6.2166
-2.2904	-4.9974
-2.2527	-4.9782
-2.2149	-5.2591
-2.0772	-5.2399
-2.3395	-5.2207
-2.3018	-5.4016
-2.2641	-5.3824
-2.6264	-5.0632
-2.5887	-4.6441
-3.051	-4.5249
-3.0133	-4.5057
-2.9756	-4.4866
-3.1379	-4.7674
-3.1002	-4.4482
-3.0625	-4.7291
-3.0248	-4.8099
-2.9871	-4.7907
-3.4493	-4.9715
-3.4116	-4.9524
-3.3739	-5.1332
-3.8362	-5.114
-3.7985	-5.0949
-4.3608	-5.2757
-4.3231	-5.2565
-4.2854	-5.4374
-4.2477	-5.4182
-4.21	-4.899
-3.5723	-4.8799
-3.1346	-4.8607
-2.3969	-4.8415
-2.3592	-4.8224
-2.2215	-4.6032
-1.4837	-2.784
-1.446	-1.5649
-0.80833	3.2543
0.029372	11.273
1.8671	30.193
5.7048	52.312
11.442	62.331
19.18	74.65
20.518	93.069
24.656	105.89
24.693	119.61
24.731	127.83
24.769	136.35
24.806	149.37
24.844	157.58
24.882	164.5
24.92	172.52
24.957	179.04
21.695	184.76
17.633	189.78
16.77	193
15.008	197.82
13.546	201.14
12.484	202.46
12.521	205.08
10.959	206.7
10.997	208.01
11.034	209.63
9.972	211.05
10.01	212.07
8.7475	212.09
7.5852	212.11
7.8229	212.43
7.6606	212.75
7.6983	212.77
7.736	212.79
6.8737	214.01
6.9114	215.03
6.9491	215.24
6.9868	215.26
7.0245	215.28
7.6622	215.3
7.9999	216.02
8.0376	216.04
7.7753	215.56
7.8131	215.98
7.0508	215.7
7.0885	216.02
6.1262	216.54
4.2639	216.06
3.9016	216.07
3.7393	216.59
3.777	217.01
3.3147	217.03
3.3524	217.05
3.3901	217.07
3.9278	217.49
3.9655	217.51
3.6032	217.53
3.6409	217.05
4.2787	217.07
3.6164	216.59
3.6541	216.3
4.3918	216.02
4.8295	215.44
5.0672	214.56
4.9049	213.78
4.9426	194.1
4.9803	166.02
5.418	143.74
6.6557	115.46
6.6934	85.977
6.7311	59.396
8.3688	35.415
8.9065	14.334
9.0443	-11.746
9.082	-30.927
9.6197	-47.208
10.157	-65.289
10.695	-75.47
11.333	-88.751
12.67	-97.731
13.208	-103.91
15.246	-115.09
17.184	-121.67
17.221	-127.55
17.559	-134.04
18.097	-137.92
18.634	-141.7
19.372	-146.58
20.81	-151.76
22.348	-152.74
23.585	-153.22
26.023	-153.3
26.061	-154.08
28.198	-154.06
28.236	-155.64
28.274	-155.62
28.612	-155.61
28.649	-156.79
29.087	-156.77
29.125	-155.55
28.562	-155.53
28.6	-155.51
28.638	-154.09
27.475	-153.47
27.513	-153.45
26.751	-153.23
26.789	-152.91
26.826	-152.49
26.864	-152.48
26.902	-151.86
26.639	-151.64
26.677	-151.32
26.715	-151.3
26.153	-151.58
26.19	-151.56
26.228	-152.04
25.566	-152.32
25.603	-152.3
25.041	-152.28
24.279	-152.26
23.516	-153.45
22.254	-154.83
20.992	-155.41
20.03	-155.79
17.167	-155.67
13.905	-155.85
12.343	-155.93
11.58	-156.21
11.018	-156.49
11.056	-157.37
9.7935	-158.25
8.2312	-158.23
7.469	-158.12
7.1067	-158.1
7.1444	-158.08
7.0821	-157.36
6.5198	-156.54
6.0575	-156.32
5.8952	-156
4.7329	-155.98
4.7706	-155.56
3.1083	-155.54
3.046	-155.02
2.3837	-153.1
0.82143	-147.89
0.85914	-143.27
-2.7032	-136.85
-6.7654	-128.03
-10.428	-116.71
-18.09	-103.69
-25.352	-92.07
-34.315	-79.751
-48.577	-69.332
-58.739	-59.613
-72.102	-51.494
-84.064	-47.475
-86.726	-37.955
-94.088	-28.036
-104.35	-25.917
-110.51	-19.898
-116.88	-14.579
-120.34	-14.26
-121.1	-11.04
-123.76	-7.0212
-127.02	-6.0021
-128.59	-5.2829
-129.95	-3.6637
-129.91	-2.6446
-130.97	-2.3254
-130.94	-1.1062
-130.9	0.11294
-130.86	1.7321
-130.82	3.2513
-129.69	4.4704
-129.25	5.8896
-126.61	6.7088
-124.87	6.8279
-124.83	6.8471
-124	6.8663
-123.66	7.2855
-123.32	7.4046
-122.98	7.4238
-121.65	7.943
-120.11	7.9621
-119.67	8.8813
-118.63	10
-118.59	10.52
-118.26	10.539
-118.22	10.558
-118.18	9.9771
-118.14	9.9963
-118.11	9.5155
-118.97	9.1346
-118.93	9.3538
-119.29	9.373
-119.26	9.3921
-119.22	9.4113
-120.28	9.1305
-118.74	9.4497
-119.9	9.1688
-119.87	9.488
-119.43	9.5072
-119.39	9.2263
-119.35	9.5455
-119.32	9.5647
-119.28	9.5838
-116.94	9.603
-115.7	9.6222
-115.07	10.141
-115.03	10.861
-114.99	10.88
-114.95	13.099
-114.21	15.218
-112.68	15.937
-112.64	16.156
-112.6	16.476
-112.56	16.495
-112.53	16.514
-111.29	17.433
-111.25	17.452
-111.61	17.171
-111.18	17.191
-111.54	17.21
-111.7	17.229
-112.46	17.848
-112.42	17.867
-111.59	18.186
-112.35	18.306
-112.31	18.325
-112.27	18.344
-112.24	18.363
-111.4	18.582
-111.36	18.701
-111.32	18.721
-111.28	18.74
-112.05	19.059
-111.21	19.078
-111.17	19.097
-111.13	19.116
-111.1	19.136
-111.56	19.655
-111.52	19.974
-111.48	19.993
-111.25	20.012
-111.21	20.031
-111.37	20.051
-111.33	20.07
-111.29	19.789
-112.26	19.808
-111.22	19.827
-111.18	20.146
-111.14	20.366
-111.11	20.385
-111.07	20.404
-109.43	20.723
-109.39	20.642
-109.36	21.361
-109.32	21.381
-110.58	21.4
-109.24	23.319
-109.2	23.338
-109.17	22.257
-107.73	22.276
-107.49	21.796
-107.25	22.315
-107.22	21.834
-106.98	21.853
-106.94	21.872
-106.9	22.191
-106.87	23.811
-106.93	23.83
-106.89	23.849
-106.85	23.868
-108.71	25.087
-108.68	25.106
-108.64	25.126
-110.8	25.145
-110.76	25.164
-111.53	25.383
-111.49	25.402
-111.95	25.421
-112.51	25.641
-112.98	25.86
-113.34	25.879
-113.3	26.698
-113.66	26.717
-113.62	26.736
-113.19	27.456
-113.45	26.775
-113.41	26.794
-113.37	26.013
-113.34	26.032
-113.3	26.851
-114.56	26.871
-114.52	26.89
-114.48	26.909
-113.65	26.928
-113.61	27.847
-114.37	27.866
-114.33	27.686
-114.3	27.705
-114.26	25.824
-113.12	25.843
-113.08	25.862
-113.45	25.881
-113.01	25.901
-113.37	24.02
-113.33	24.039
-113.29	24.058
-114.56	24.077
-114.32	25.997
-114.78	25.416
-114.74	25.435
-114.41	25.454
-114.37	25.473
-113.63	25.592
-113.59	25.612
-113.56	25.631
-112.62	25.65
-113.18	24.369
-111.54	25.688
-111.5	25.707
-111.47	25.727
-111.43	25.746
-110.99	25.365
-110.95	26.584
-110.92	26.603
-110.88	26.622
-109.64	26.642
-109.6	25.461
-109.27	25.48
-109.23	24.699
-109.19	24.718
-108.55	24.837
-108.51	24.857
-108.48	25.576
-109.04	25.595
-109	24.914
-108.16	24.933
-107.63	25.652
-106.19	25.672
-106.15	25.691
-106.11	25.71
-104.77	26.429
-104.74	25.748
-104.7	25.767
-104.66	25.787
-106.32	25.606
-104.59	25.625
-104.55	25.644
-104.51	25.663
-104.47	25.682
-104.44	25.702
-104.4	26.221
-104.36	26.34
-104.32	25.759
-104.28	25.778
-105.55	26.397
-105.51	27.317
-105.47	26.436
-106.73	26.455
-106.7	27.074
-106.66	27.093
-106.62	27.612
-106.58	27.632
-106.55	27.651
-104.81	28.47
-103.47	29.589
-103.43	30.308
-103.39	30.327
-104.66	30.647
-103.32	31.966
-104.58	31.985
-104.54	32.104
-104.41	31.823
-105.77	33.242
-104.33	33.562
-102.69	33.581
-102.66	33.9
-102.02	33.919
-101.08	34.038
-98.942	34.257
-98.904	34.277
-100.97	34.296
-100.93	34.315
-101.39	34.134
-101.35	34.753
-101.32	33.872
-101.28	33.092
-101.14	33.111
-100.7	32.53
-100.67	32.549
-100.63	32.568
-100.59	32.287
-99.652	32.307
-99.614	32.126
-99.576	32.145
-100.44	31.964
-100.4	31.583
-99.463	31.202
-100.33	30.922
-100.29	30.941
-99.65	30.56
-99.613	30.579
-99.175	30.998
-99.137	31.318
-99.099	31.337
-99.062	31.356
-99.024	31.375
-97.886	31.394
-98.149	31.413
-98.111	31.433
-97.373	31.452
-97.335	31.971
-97.298	32.59
-97.26	32.609
-97.222	32.628
-96.685	32.648
-96.947	32.867
-96.909	33.186
-96.872	33.205
-96.934	33.224
-96.496	33.543
-96.458	33.563
-96.421	33.582
-96.383	33.601
-96.345	33.62
-95.908	33.639
-95.87	33.658
-95.832	33.678
-95.794	33.597
-95.757	33.616
-95.319	33.735
-95.281	33.754
-95.644	33.773
-95.606	33.793
-95.868	33.812
-95.83	34.431
-95.793	34.45
-95.755	34.169
-95.417	34.188
-95.08	34.708
-94.842	34.727
-94.804	34.746
-94.767	34.765
-94.229	34.784
-93.691	34.903
-93.653	35.523
-93.616	35.542
-93.578	35.161
-93.14	35.18
-93.503	34.699
-93.465	34.718
-92.827	34.738
-91.889	34.757
-90.652	34.776
-90.614	34.795
-90.576	34.814
-90.539	34.833
-91.701	35.153
-90.463	35.172
-90.426	34.891
-90.388	34.91
-89.25	34.929
-88.512	34.948
-87.975	34.968
-87.037	34.987
-86.999	35.006
-86.962	35.025
-86.924	35.044
-86.886	34.963
-86.848	34.483
-87.711	34.502
-87.673	34.521
-88.935	34.34
-88.898	34.359
-88.86	33.978
-89.522	33.998
-89.185	34.617
-89.147	34.636
-89.109	35.155
-89.071	35.774
-89.034	35.793
-88.996	35.813
-89.258	35.832
-89.221	35.851
-89.483	35.97
-90.045	35.589
-90.207	36.008
-91.17	36.428
-91.532	37.347
-91.494	37.366
-91.457	36.485
-91.419	37.404
-91.381	37.623
-91.344	37.643
-91.006	37.662
-89.868	36.881
-89.83	37.7
-89.793	37.719
-89.755	36.938
-89.717	36.458
-90.78	35.577
-90.742	36.496
-90.704	36.515
-91.066	36.534
-91.029	36.554
-90.991	36.673
-90.853	36.692
-90.816	36.711
-89.378	36.73
-88.24	37.149
-87.602	37.969
-87.565	37.988
-87.527	38.007
-87.489	38.026
-87.852	39.045
-87.814	39.064
-87.776	39.084
-87.339	39.103
-87.701	39.122
-87.663	40.141
-87.625	40.16
-87.588	40.179
-87.55	40.199
-87.512	39.218
-87.475	40.237
-87.437	40.256
-87.399	39.275
-87.361	38.894
-87.324	38.814
-87.286	38.833
-88.248	38.252
-88.211	38.271
-87.773	38.29
-88.435	37.609
-88.398	37.629
-88.36	36.948
-88.722	36.967
-88.684	37.386
-88.647	37.405
-88.609	37.424
-88.571	37.444
-88.934	37.463
-88.496	37.482
-88.658	37.501
-88.62	37.52
-88.583	38.039
-89.045	38.659
-88.507	38.978
-88.47	38.997
-88.432	39.016
-88.394	39.035
-88.357	38.854
-88.319	39.074
-88.781	39.093
-88.743	39.112
-88.506	39.131
-88.068	39.15
-88.03	38.969
-87.993	38.989
-87.955	39.008
-86.617	39.027
-85.279	38.746
-85.242	39.065
-85.204	38.784
-85.166	38.804
-84.329	38.823
-84.291	38.842
-84.253	38.861
-84.216	39.18
-84.978	39.199
-84.94	39.619
-84.902	40.238
-84.865	40.457
-84.827	40.476
-85.789	39.995
-84.052	40.514
-84.014	40.534
-85.476	41.053
-85.438	41.772
-85.401	41.791
-85.363	42.41
-85.325	42.429
-85.288	42.449
-85.25	42.468
-85.712	42.887
-85.674	42.506
-86.537	42.525
-86.899	42.544
-86.861	42.564
-86.824	41.183
-86.086	41.202
-86.048	39.821
-86.711	39.84
-86.673	41.459
-86.635	43.679
-86.597	44.498
-86.56	44.517
-87.522	43.736
-87.184	43.655
-88.347	44.274
-88.309	43.694
-88.371	43.713
-88.333	43.732
-88.196	44.351
-88.158	43.77
-88.12	43.79
-86.883	43.809
-86.745	43.828
-85.407	44.447
-85.07	44.466
-85.032	44.485
-84.694	44.505
-84.156	44.524
-83.219	44.543
-82.281	43.962
-81.743	43.981
-81.706	44
-81.668	44.62
-81.43	44.639
-81.392	44.358
-81.455	44.377
-80.517	44.696
-80.479	44.415
-80.442	44.435
-80.404	44.454
-81.266	44.773
-80.329	45.192
-80.291	45.111
-80.253	45.13
-81.215	45.15
-81.578	45.169
-81.54	45.188
-81.502	44.607
-81.465	44.626
-81.827	44.645
-82.489	44.265
-81.751	44.684
-82.114	44.303
-82.176	44.322
-82.138	44.241
-82.301	44.06
-82.263	42.88
-82.625	41.399
-82.588	40.618
-82.15	39.937
-82.612	39.656
-82.574	39.675
-82.537	39.595
-82.999	39.014
-82.861	38.533
-82.824	38.452
-82.786	38.471
-82.748	37.79
-82.81	37.81
-82.673	38.029
-82.635	37.848
-82.597	37.867
-82.56	38.586
-82.622	37.905
-82.484	37.925
-82.446	37.944
-82.909	37.963
-83.971	37.982
-84.833	38.001
-84.796	38.72
-85.558	38.04
-85.92	38.059
-85.483	38.778
-85.845	39.197
-85.807	39.616
-85.869	39.635
-85.832	39.655
-85.694	39.674
-85.156	39.693
-85.119	39.712
-85.081	39.731
-85.043	39.75
-84.205	39.77
-84.168	39.789
-84.13	39.808
-83.792	39.827
-83.455	39.846
-82.817	39.865
-82.779	39.985
-82.742	40.604
-82.004	40.623
-81.066	40.642
-80.328	41.061
-80.291	40.68
-80.253	40.7
-78.815	40.719
-77.078	40.738
-76.64	40.757
-76.002	40.176
-75.964	40.195
-74.727	40.215
-74.689	40.234
-73.851	40.853
-73.814	40.872
-74.576	41.191
-72.938	41.911
-72.901	41.93
-74.463	42.549
-74.425	42.568
-74.387	41.987
-74.35	42.606
-74.312	42.026
-74.274	42.045
-74.237	42.064
-74.199	42.083
-73.261	42.702
-74.123	42.721
-74.086	43.641
-74.148	43.66
-74.11	43.679
-73.873	43.698
-73.835	43.017
-73.797	42.536
-73.759	42.556
-73.722	42.275
-73.684	42.494
-73.646	42.213
-74.109	42.232
-74.071	42.251
-75.533	42.571
-75.296	42.59
-75.458	42.609
-75.72	42.328
-76.182	42.547
-76.645	42.466
-76.607	42.486
-76.569	42.505
-76.532	42.524
-75.994	42.543
-76.456	42.562
-76.418	42.581
-76.381	42.601
-76.343	42.92
-75.805	43.339
-75.668	44.058
-75.63	44.077
-74.992	44.096
-74.955	43.416
-74.517	44.135
-74.179	43.454
-73.941	43.473
-73.904	43.492
-73.266	44.211
-72.628	45.231
-71.991	45.45
-72.553	44.769
-72.515	44.788
-72.677	44.807
-71.44	44.826
-71.402	44.846
-72.564	44.865
-72.527	44.884
-73.189	44.003
-73.151	44.022
-73.114	43.141
-73.076	43.161
-72.838	43.18
-73.2	42.799
-73.163	42.818
-73.225	42.137
-74.087	42.156
-73.85	42.176
-75.912	42.195
-75.874	42.214
-77.236	42.233
-77.199	42.952
-75.761	43.971
-75.223	43.991
-75.186	44.91
-73.548	44.929
-73.41	44.948
-72.173	46.767
-72.135	46.986
-72.097	47.006
-71.559	47.025
-71.322	47.044
-70.784	48.563
-70.746	48.582
-70.709	47.101
-70.371	47.121
-70.333	47.24
-70.295	48.659
-70.258	47.278
-70.52	46.097
-70.182	46.116
-70.445	45.936
-70.207	45.955
-69.769	45.474
-69.731	45.493
-69.494	45.512
-69.456	44.931
-69.418	44.551
-69.381	44.07
-69.443	43.789
-68.605	43.808
-69.368	42.927
-69.33	41.947
-69.292	41.466
-69.754	41.185
-69.717	41.304
-69.679	41.023
-70.641	40.442
-70.604	40.362
-70.566	39.881
-70.828	39.7
-70.79	39.419
-70.753	39.438
-70.815	39.757
-71.777	39.777
-71.74	39.796
-72.702	39.615
-72.664	39.634
-72.627	39.653
-72.689	39.672
-72.651	40.392
-72.513	40.311
-72.476	40.33
-72.438	40.549
-71.8	40.568
-71.763	40.587
-71.725	40.607
-72.187	40.626
-71.649	41.545
-71.612	41.564
-70.874	42.583
-70.836	42.602
-71.499	42.622
-70.761	43.441
-70.723	42.16
-70.686	42.179
-70.448	42.198
-70.41	40.917
-70.172	42.237
-70.135	40.956
-70.097	40.975
-70.059	40.994
-70.122	41.013
-70.084	41.932
-70.046	41.052
-70.208	41.071
-70.171	41.09
-70.133	41.109
-70.095	41.128
-70.058	40.847
-70.02	40.067
-69.782	40.086
-69.745	40.105
-69.707	40.124
-69.669	40.043
-69.831	40.062
-69.894	40.282
-70.056	40.201
-70.218	40.22
-70.581	39.839
-71.343	39.158
-71.305	39.177
-72.267	39.097
-73.13	39.116
-73.092	39.135
-73.054	39.154
-73.017	39.273
-72.979	39.292
-73.941	39.212
