# Supplementary material for: Electrooculography-based continuous eye-writing recognition system for efficient assistive communication systems
Source: PLoS One. 2018 Feb 9;13(2):e0192684. doi: 10.1371/journal.pone.0192684 (PMC5806888; doi:10.1371/journal.pone.0192684)
Supplement: S1 Database — All the original isolated EOG data used in the experiments are contained in this database. (ZIP) [file pone.0192684.s001.zip › isolated/001/isolated_strokes/EOG_001_04_007.csv]

-3.3822	-8.7801
-2.9661	-8.7573
-2.05	-8.7345
-2.0339	-8.7118
-2.0178	-8.689
-0.70168	-8.6662
0.11441	-8.6434
1.0305	-8.6207
1.4466	-6.2979
1.4627	-5.4751
1.7788	-2.2524
1.7949	-1.9296
3.311	-1.5068
3.3271	-0.78403
1.8432	-0.76126
1.8593	-0.13849
1.5754	-0.11571
1.5915	0.10706
1.6075	0.12983
0.12364	0.15261
0.83974	1.4754
0.85583	1.4982
0.87193	1.8209
1.388	1.8437
0.80411	1.8665
0.82021	1.8892
0.1363	0.61202
0.1524	0.13479
-0.63151	0.057566
-1.4154	-0.51966
-1.3993	-0.49689
-1.3832	-1.2741
-1.3671	-1.2513
-1.351	-1.5286
-1.3349	-2.0058
-0.71885	-1.983
-0.70275	-2.6602
-0.68666	-2.6375
0.12944	-2.6147
0.14553	-2.6919
0.16162	-2.6692
0.17772	-2.6464
0.19381	-2.6236
-0.39009	-1.7008
-0.374	-1.1781
-0.3579	-0.85529
-0.34181	-0.83251
-0.92572	-0.80974
-0.30962	-0.28697
-0.29353	-0.26419
-0.27743	-0.24142
-0.26134	-0.21865
-0.84524	-0.19587
-0.22915	0.3269
-0.21305	1.4497
-0.79696	1.4724
-0.78087	1.4952
-1.1648	1.818
-1.1487	2.6408
-1.1326	2.6635
-1.1165	2.6863
-1.3004	2.7091
-1.2843	2.2319
-2.2682	3.0546
-3.2521	2.2774
-3.236	1.8002
-2.2199	1.823
-2.2038	1.8457
-2.1877	1.8685
-2.1716	1.8913
-3.9555	1.914
-2.1394	1.9368
-3.9234	1.9596
-3.9073	1.9824
-3.8912	2.0051
-4.2751	2.0279
-3.559	2.5507
-2.8429	2.5735
-2.8268	2.5962
-2.8107	2.619
-2.7946	2.2418
-1.6785	2.6646
-2.7624	2.6873
-1.4463	2.3101
-1.4302	2.3329
-1.4141	1.9557
-1.298	2.4784
-1.1819	2.5012
-1.1658	2.524
0.050249	2.5467
0.066344	2.5695
0.082438	3.4923
0.098532	3.1151
0.21463	3.1378
0.53072	2.1606
0.54682	2.0834
0.66291	2.1062
0.679	2.0289
0.2951	2.0517
0.31119	2.1745
-0.17271	1.9973
-0.15662	2.02
-0.14052	1.8428
-0.22443	2.0656
0.29167	2.0883
-0.19224	2.1111
-0.17615	2.1339
0.13995	2.1567
0.15604	1.5794
0.17214	2.0022
0.18823	1.625
0.20433	1.6478
0.22042	1.6705
-0.16349	1.6933
-0.14739	2.0161
-0.8313	1.4389
-0.8152	1.4616
0.30089	1.4844
0.51699	0.50717
0.53308	0.52995
0.54918	0.55272
0.56527	0.57549
1.6814	0.59827
1.6975	-0.27896
3.4136	0.64381
3.4296	0.66659
3.4457	0.68936
3.4618	-0.18787
1.9779	-0.36509
1.994	-0.34232
2.0101	0.78045
1.2262	-0.29677
2.0423	0.826
3.5584	-0.25123
3.5745	-0.22845
3.5906	-0.20568
2.1067	-0.18291
3.6228	0.93987
2.1389	-0.13736
2.155	-0.11459
2.1711	-0.091812
2.1872	-0.069039
2.3033	1.2537
2.3193	1.2765
2.3354	1.3993
2.3515	1.4221
1.4676	1.1448
2.3837	1.4676
2.3998	1.4904
2.4159	2.0131
3.432	2.2359
3.4481	3.0587
3.4642	3.0815
3.0803	3.1042
3.0964	3.027
3.1125	3.0498
3.1286	3.0726
3.1447	3.1953
3.1608	3.2181
3.1769	2.4409
3.593	2.4637
3.409	2.0864
3.4251	2.1092
3.4412	2.132
2.4573	0.75475
2.4734	2.1775
2.4895	1.9003
2.5056	1.5231
2.5217	0.045843
1.7378	0.068617
1.7539	0.09139
1.47	-0.58584
0.98608	-0.56306
1.0022	-0.54029
0.61827	-1.2175
0.63437	-0.49474
0.65046	-0.37197
0.066555	-0.3492
0.08265	-0.32642
-0.70126	0.29635
-0.68516	0.71912
-1.6691	0.7419
-1.653	0.76467
-1.6369	0.78744
-2.5208	0.81022
-2.5047	0.83299
-2.4886	0.85576
-2.4725	-0.12146
-1.5564	-0.098689
-1.7403	-0.27592
-1.7242	-0.25314
-2.3081	-0.23037
-4.192	-0.60759
-2.2759	-0.18482
-2.3598	-0.16205
-2.3437	-0.13927
-2.2277	-0.4165
-0.11156	-0.39373
0.30454	-0.37095
0.32063	-0.74818
0.33673	-0.72541
1.1528	-0.70263
1.1689	-1.3799
1.985	-0.65709
2.0011	-1.3343
2.0172	-2.2115
2.0333	-2.1888
1.2494	-1.766
1.2655	-1.7432
1.2816	-2.7204
0.39767	-2.6977
0.41376	-2.1749
0.42986	-1.9521
0.94595	-1.9294
0.96205	-2.3066
0.97814	-2.2838
2.1942	-2.261
1.4103	-2.2383
1.4264	-2.2155
1.4425	-2.1927
1.4586	-2.1699
0.27471	-1.7472
-0.5092	-1.7244
-0.4931	-1.7016
-0.47701	-1.6788
-1.1609	-1.6561
-0.44482	-1.3333
-0.42873	-1.6105
-0.41263	-1.2878
-0.39654	-1.265
0.31956	-1.5422
1.3357	-1.3194
1.3517	-1.7967
0.36784	-2.0739
0.38394	-2.0511
-0.29997	-2.0283
-0.98388	-1.2056
-1.3678	-2.4828
-2.4517	-2.46
-3.6356	-1.3372
-4.2195	-2.1145
-3.6034	-2.0917
-3.5873	-1.2689
-4.1712	-1.2462
-4.2551	-1.2234
-4.639	-1.2006
-5.0229	-1.1778
-5.5068	-1.1551
-6.1907	-1.1323
-6.1746	-0.40951
-6.9586	0.013263
-6.9425	0.036036
-7.1264	0.058809
-7.4103	0.28158
-7.3942	1.2044
-7.3781	1.2271
-7.362	1.2499
-7.8459	1.2727
-7.8298	1.2954
-7.3137	2.4182
-7.7976	2.441
-7.7815	1.3638
-7.7654	1.3865
-7.2493	-0.090683
-6.9332	1.4321
-6.9171	1.4549
-6.901	1.3776
-6.0849	1.4004
-6.0689	0.023184
-6.0528	0.045957
-6.0367	-1.2313
-6.0206	-1.2085
-5.3045	-0.88572
-4.8884	-1.1629
-4.8723	-1.1402
-4.8562	-1.1174
-4.8401	-1.0946
-4.324	-0.77186
-4.3079	-0.74908
-4.2918	-0.72631
-4.2757	-0.70354
-4.7596	-0.48076
-4.1435	-0.35799
-4.1274	-0.23521
-4.1113	-0.21244
-4.0953	-0.18967
-3.5792	-0.26689
-2.6631	-0.14412
-2.647	0.27865
-2.9309	0.30143
-2.9148	1.1242
-2.8987	1.147
-3.4826	2.3697
-3.9665	2.3925
-4.9504	1.2153
-5.0343	1.2381
-6.3182	1.2608
-6.3021	2.0836
-6.286	2.1064
-7.0699	0.92916
-6.2538	0.95193
-6.2377	0.77471
-7.0216	0.39748
-7.4056	0.32025
-8.4895	-0.25697
-8.4734	-0.1342
-8.4573	-0.11143
-8.4412	-0.088653
-8.4251	-0.26588
-9.409	-1.3431
-9.6929	-1.3203
-9.6768	-1.8976
-9.6607	-1.8748
-9.3446	-2.252
-9.3285	-2.2292
-9.3124	-2.2065
-9.2963	-1.8837
-9.2802	-1.8609
-8.6641	-0.73815
-7.548	-0.015372
-7.5319	0.1074
-7.5159	0.43017
-7.4998	1.3529
-5.9837	2.5757
-5.9676	2.5985
-5.9515	3.5213
-7.4354	3.544
-7.4193	2.6668
-5.5032	2.6896
-4.0871	2.7124
-3.871	3.6351
-3.8549	4.0579
-3.8388	3.6807
-3.6227	4.3035
-3.8066	4.3262
-3.7905	4.349
-3.7744	4.3718
-3.9583	3.7945
-3.7422	3.8173
-3.9262	3.1401
-4.9101	3.1629
-4.894	3.1856
-3.8779	3.2084
-3.8618	3.5312
-3.1457	3.554
-3.1296	3.5767
-3.1135	4.5995
-2.4974	5.3223
-2.2813	6.6451
-1.6652	8.4678
-1.6491	8.7906
-0.63302	8.8134
-0.41693	9.9362
-0.40083	13.259
0.81526	18.982
1.3314	23.704
2.2475	33.127
3.0635	52.45
3.0796	68.273
3.0957	78.296
3.1118	99.918
3.1279	117.54
3.144	131.26
2.6601	143.89
2.6762	155.01
1.7923	170.23
1.8084	179.55
1.8245	189.38
-0.35942	197
-2.4433	201.92
-3.0272	208.65
-3.0111	213.47
-4.395	215.39
-6.1789	218.61
-7.0629	219.64
-7.5468	221.96
-7.8307	222.98
-8.0146	223.01
-8.4985	223.33
-9.1824	223.65
-9.6663	223.87
-10.55	224
-11.734	224.22
-12.518	224.24
-11.702	224.56
-12.586	224.59
-12.57	224.61
-13.354	224.93
-13.838	224.96
-14.621	225.18
-15.405	225.2
-15.789	225.22
-16.673	225.25
-17.157	225.57
-18.141	225.69
-19.025	225.72
-19.409	225.74
-20.193	225.76
-20.577	225.78
-20.56	225.81
-20.544	225.83
-20.528	225.65
-20.412	225.87
-20.496	226
-20.48	226.02
-20.464	226.04
-20.848	226.07
-20.432	226.39
-20.916	227.21
-20.9	226.43
-20.883	226.16
-20.867	226.08
-20.351	226.1
-19.935	225.03
-19.919	223.55
-18.103	223.57
-16.687	222.89
-15.171	222.32
-13.655	221.34
-13.639	220.56
-13.423	217.78
-11.606	200.91
-9.6903	175.63
-9.2742	154.55
-7.7581	127.38
-4.442	97.199
3.1741	73.321
11.19	51.644
25.706	30.167
38.722	7.0897
46.938	-12.488
54.055	-27.165
54.771	-43.542
54.787	-57.019
54.803	-69.796
54.819	-82.474
54.835	-87.851
54.851	-97.128
54.867	-107.41
54.883	-110.28
54.899	-114.56
54.515	-118.74
52.832	-120.01
50.548	-120.89
47.664	-124.17
45.08	-128.75
42.696	-131.72
40.512	-133.8
39.028	-136.88
37.944	-140.05
36.56	-140.73
35.276	-142.71
31.893	-144.59
28.409	-144.66
27.725	-144.74
27.741	-144.72
27.157	-144.9
26.173	-145.27
25.289	-145.95
24.905	-145.93
24.221	-145.9
23.037	-146.08
22.053	-146.56
22.07	-146.04
21.386	-146.01
20.702	-145.39
17.618	-144.97
15.034	-145.34
14.95	-144.92
14.866	-144.5
13.882	-144.48
12.798	-144.35
11.714	-143.33
9.8305	-142.21
8.7466	-141.79
7.5627	-140.06
2.5788	-136.94
-3.1051	-129.52
-14.289	-119.79
-24.173	-112.57
-36.557	-109.15
-53.441	-102.53
-59.225	-84.303
-66.109	-71.581
-75.292	-61.758
-85.176	-51.935
-92.56	-42.712
-93.244	-31.689
-102.23	-27.367
-112.21	-17.944
-115.9	-9.3211
-122.78	-2.6983
-129.86	6.4244
-132.75	12.047
-134.53	22.07
-137.12	33.893
-137.1	39.116
-138.08	46.438
-138.97	52.661
-140.45	54.584
-140.83	57.807
-140.82	59.529
-141.3	62.652
-141.29	68.075
-140.77	70.798
-140.75	71.12
-140.74	72.543
-140.12	74.466
-140.11	75.989
-138.79	77.012
-137.87	78.134
-136.06	80.257
-133.04	82.28
-126.13	85.103
-108.11	91.725
-78.894	102.65
-52.877	117.47
-29.361	135.39
-9.2453	147.32
0.17084	154.14
0.58693	173.76
4.803	187.88
4.8191	194.01
4.8352	204.13
4.8513	212.05
4.8674	216.18
4.8835	218.5
4.8996	221.32
4.9157	222.64
4.9318	223.57
1.7479	223.59
-1.536	224.81
-2.5199	224.84
-3.7038	225.16
-6.6877	225.28
-9.5717	225.3
-11.156	225.23
-12.039	225.25
-12.523	225.27
-12.507	225.39
-12.791	224.82
-14.375	224.64
-17.259	224.66
-18.943	224.79
-18.927	224.81
-19.211	224.53
-19.195	223.75
-19.179	223.78
-19.162	223.1
-19.146	223.12
-18.83	223.15
-18.814	223.17
-17.098	223.89
-15.082	223.91
-13.766	223.94
-12.95	224.76
-12.934	225.08
-12.818	225.4
-12.801	225.43
-12.785	225.15
-12.769	225.17
-12.753	224.2
-12.037	225.32
-12.021	225.04
-11.405	225.86
-9.8888	227.29
-9.8727	227.81
-9.8566	228.43
-11.041	228.46
-11.024	229.18
-11.008	229.7
-11.692	229.22
-11.676	229.25
-11.66	228.57
-11.644	228.29
-11.128	228.31
-11.112	227.94
-11.096	227.96
-11.08	228.58
-11.564	229.51
-11.247	230.93
-11.231	230.95
-11.515	230.97
-11.499	231
-11.883	229.62
-11.867	230.54
-12.351	230.57
-12.335	229.39
-12.319	229.41
-13.303	228.53
-13.286	228.16
-13.87	228.18
-13.854	228.2
-13.238	228.22
-13.222	226.85
-13.206	226.87
-13.19	226.89
-13.174	226.92
-11.758	226.04
-12.142	225.96
-11.926	225.98
-11.809	225.11
-10.493	225.13
-9.3772	226.05
-8.9611	226.08
-8.945	226.1
-8.929	224.62
-8.9129	224.74
-8.0968	226.47
-8.0807	227.29
-8.0646	227.31
-6.9485	227.33
-7.2324	227.36
-6.1163	227.88
-6.1002	227.9
-6.0841	227.93
-6.068	227.95
-7.7519	227.47
-7.7358	227.99
-7.7197	228.02
-8.2036	228.04
-7.9875	228.06
-6.5714	227.58
-6.5553	227.61
-6.5393	227.63
-7.0232	227.65
-6.5071	227.68
-6.491	227.9
-6.4749	227.12
-6.4588	225.54
-6.4427	224.67
-6.1266	225.59
-6.1105	225.61
-6.0944	225.64
-6.0783	225.66
-5.7622	224.78
-4.6461	225.7
-4.63	225.53
-4.6139	225.55
-4.5978	225.57
-4.4817	225.29
-3.5656	226.42
-4.4496	226.44
-4.5335	226.46
-4.5174	226.49
-4.4013	226.51
-4.3852	227.13
-4.4691	226.55
-5.253	225.78
-5.2369	225.8
-6.1208	225.82
-6.1047	225.85
-6.0886	225.07
-6.0725	225.09
-5.6564	225.11
-6.0403	224.94
-6.0242	224.96
-6.0081	224.98
-6.492	225
-5.9759	225.83
-6.4599	225.05
-6.4438	225.07
-6.4277	225
-5.9116	225.02
-5.4955	225.34
-5.8794	225.36
-5.8633	225.39
-5.4472	226.21
-4.9311	226.73
-3.615	227.76
-3.1989	227.78
-3.1828	227.8
-2.3667	227.92
-1.9506	227.95
-1.9345	229.17
-1.9184	229.19
-1.9023	229.21
-1.6863	230.24
-1.5702	230.26
-1.4541	230.68
-1.438	230.71
-0.92187	230.73
-0.90578	231.15
-1.3897	231.67
-1.3736	232.2
-1.3575	232.22
-1.3414	232.24
-0.82531	232.67
-0.40921	233.09
-0.39312	233.91
-0.37702	234.53
-0.76093	235.16
-0.34483	235.88
-0.32874	235.9
-0.31265	235.22
-0.29655	235.25
-0.48046	235.27
0.13564	235.99
-0.44827	236.02
-0.43217	235.34
-0.11608	235.36
-0.099985	235.08
0.11611	234.81
0.4322	234.63
0.4483	234.65
1.0644	234.68
1.0805	234.6
2.0966	234.62
2.1127	234.44
2.1288	234.27
2.7449	233.89
2.761	233.61
2.1771	233.63
2.1931	233.66
2.4092	233.68
2.4253	234
2.4414	234.03
2.3575	233.75
2.3736	233.77
2.3897	233.39
2.4058	233.82
2.4219	233.44
2.438	233.16
1.9541	232.39
1.9702	231.41
1.9863	231.43
2.0024	231.05
2.0185	231.08
2.5346	231.5
2.0507	231.82
2.0668	231.84
2.0828	232.27
2.5989	232.19
2.615	232.41
2.7311	232.44
2.8472	232.46
2.8633	232.58
3.6794	232.4
4.6955	232.63
4.7116	232.65
4.7277	232.67
4.7438	232.7
4.1599	232.82
4.576	232.94
4.1921	232.96
4.2082	232.99
4.2243	233.01
3.4404	232.93
3.4565	232.95
3.4725	232.88
2.6886	232.9
2.7047	233.02
2.3208	233.15
3.2369	233.87
2.153	233.79
2.0691	233.01
1.5852	233.04
1.6013	232.76
1.6174	232.58
1.6335	232.9
1.6496	232.63
1.6657	232.95
1.2818	232.67
1.2979	232.1
1.314	232.12
1.3301	232.14
1.7462	232.76
1.7622	232.39
1.7783	231.71
1.7944	231.73
2.0105	231.76
3.0266	231.78
3.0427	231.8
3.0588	231.82
3.0749	231.85
2.591	231.87
3.4071	232.59
2.4232	232.21
1.5393	232.24
1.3554	232.26
0.97147	233.38
1.3876	233.61
1.4037	233.83
0.91975	234.35
0.23585	234.47
-0.74806	234.5
-0.73196	234.52
-0.71587	234.54
-2.2998	234.57
-2.8837	234.69
-3.9676	234.71
-3.9515	234.73
-4.1354	234.46
-4.4193	234.18
-4.1032	234.5
-4.3871	234.82
-4.371	234.85
-4.3549	234.87
-5.3388	234.89
-4.5227	234.92
-4.5066	234.64
-5.2905	234.66
-5.2745	234.68
-6.0584	234.71
-6.5423	235.03
-6.5262	235.05
-6.5101	234.58
-6.494	234.6
-6.9779	234.62
-6.9618	233.74
-7.1457	233.77
-7.1296	232.89
-7.1135	232.91
-7.8974	232.93
-7.8813	232.96
-8.7652	232.98
-9.0491	233
-9.033	233.43
-9.0169	233.45
-9.0008	233.47
-8.9848	234.99
-8.9687	235.02
-8.7526	235.44
-8.7365	234.06
-8.7204	234.09
-8.7043	234.11
-8.7882	234.93
-8.6721	234.95
-8.756	234.98
-8.7399	235.1
-9.8238	235.12
-9.8077	235.14
-8.6916	235.67
-10.276	235.69
-10.459	235.71
-10.443	236.14
-10.427	236.16
-10.211	236.18
-10.195	236.2
-11.579	236.23
-11.563	236.25
-11.947	236.37
-11.931	237.6
-11.915	237.62
-12.598	236.74
-12.682	236.76
-13.066	236.79
-13.05	237.71
-13.034	237.73
-13.018	238.45
-13.002	238.48
-13.286	238.5
-13.27	239.22
-13.254	239.25
-13.338	237.97
-13.321	239.09
-14.205	237.71
-14.189	237.74
-13.273	237.76
-14.157	237.78
-13.241	237.81
-13.225	238.23
-14.209	238.25
-14.193	241.67
-15.277	243.5
-15.461	244.02
-15.744	244.04
-15.828	244.26
-16.712	244.29
-17.796	243.61
-17.78	243.93
-17.864	243.96
-17.848	243.68
-17.732	243.7
-17.816	243.72
-17.8	244.05
-17.783	244.07
-17.867	243.79
-17.851	243.51
-17.935	241.84
-17.919	241.86
-18.103	240.98
-17.887	241.01
-17.771	241.03
-17.755	240.15
-17.739	240.17
-17.723	240.2
-17.806	240.12
-17.79	240.14
-17.474	239.87
-17.458	239.89
-17.442	240.21
-17.926	241.23
-17.91	244.16
-17.894	244.18
-17.878	241.3
-17.362	241.32
-17.345	241.35
-17.329	244.27
-17.313	244.29
-17.297	244.02
-17.281	246.04
-17.665	245.96
-17.849	245.98
-17.833	246.01
-18.017	245.93
-17.801	245.95
-17.985	245.98
-17.968	245.6
-19.852	245.62
-19.836	244.64
-17.92	242.77
-17.304	241.49
-17.288	241.51
-16.872	241.53
-17.256	241.56
-17.24	242.88
-17.424	242.9
-17.808	242.93
-17.591	242.95
-17.775	241.67
-17.559	241.39
-17.143	240.62
-16.627	240.64
-16.611	240.66
-15.595	239.39
-14.879	239.91
-14.863	238.53
-14.847	238.55
-13.13	238.58
-13.114	238.6
-13.098	238.62
-13.082	238.64
-13.066	238.17
-13.05	238.69
-13.034	238.71
-13.018	238.74
-13.002	238.16
-12.986	238.18
-11.87	238.9
-11.853	238.93
-11.837	238.95
-11.821	238.97
-12.905	239
-11.789	240.12
-11.773	240.14
-11.757	240.16
-11.741	241.19
-13.825	241.91
-13.809	242.63
-15.292	243.15
-15.276	243.08
-15.66	243.1
-15.644	243.52
-15.628	243.85
-15.612	243.87
-15.596	243.89
-14.88	244.61
-13.964	243.94
-13.948	243.96
-13.932	243.98
-14.815	244.01
-13.899	244.83
-13.883	244.85
-13.867	244.07
-13.851	244.1
-14.835	243.22
-13.819	244.14
-13.803	243.26
-14.287	242.49
-14.271	242.01
-14.554	241.33
-14.038	241.56
-14.522	240.68
-14.506	240.7
-14.19	240.72
-14.474	240.85
-14.458	240.87
-14.442	241.99
-14.426	242.02
-14.11	243.44
-13.094	243.46
-13.077	243.48
-11.861	243.51
-11.845	244.03
-11.029	244.65
-10.013	245.17
-9.497	245.2
-9.4809	245.22
-9.4648	245.84
-9.4487	246.57
-9.4326	246.59
-9.4165	246.61
-9.4004	246.63
-9.3843	246.86
-8.7682	247.18
-8.7521	247.5
-9.336	247.52
-9.32	247.55
-10.204	247.57
-10.188	247.69
-11.572	247.82
-11.956	247.84
-12.739	247.86
-12.723	247.88
-12.707	248.31
-13.691	248.33
-13.675	248.15
-12.759	248.18
-13.643	248
-13.627	248.12
-14.311	248.14
-14.295	248.17
-13.079	248.19
-13.062	248.11
-13.046	248.23
-13.03	248.16
-14.214	247.98
-12.998	248.2
-12.982	248.03
-12.966	248.05
-12.95	246.67
-12.034	246.09
-12.018	247.12
-12.101	246.04
-12.085	245.66
-12.069	245.69
-13.153	244.71
-13.137	245.73
-13.121	245.05
-13.105	245.08
-13.089	246.5
-14.073	245.12
-14.057	245.14
-14.041	246.37
-14.024	246.39
-13.608	246.71
-12.592	246.74
-12.576	246.76
-11.86	246.78
-11.844	246.8
-11.728	247.03
-11.312	247.45
-10.896	247.47
-10.88	247.5
-10.864	248.82
-10.447	249.74
-10.431	249.76
-10.415	249.79
-10.399	249.81
-10.383	249.33
-9.8669	250.35
-9.1509	250.38
-9.1348	249.4
-8.9187	249.42
-8.9026	249.45
-8.2865	250.77
-8.2704	250.79
-8.8543	250.81
-8.8382	250.84
-9.3221	250.26
-9.306	250.28
-9.3899	248.71
-9.3738	248.73
-9.2577	248.75
-9.2416	248.27
-9.2255	248.3
-9.2094	248.32
-9.2933	248.34
-9.1772	248.76
-9.1612	248.39
-9.1451	248.41
-9.829	248.43
-9.9129	248.86
-9.8968	250.08
-10.481	248.9
-10.465	248.92
-9.7485	248.85
-8.8324	248.87
-7.4163	249.59
-7.4002	250.52
-7.3841	250.54
-7.368	251.16
-8.7519	250.58
-7.5358	251.21
-7.5197	251.43
-9.5036	251.45
-9.4876	251.67
-9.4715	251.5
-10.155	251.72
-10.139	252.14
-10.223	252.47
-10.207	252.89
-10.191	252.91
-10.375	252.93
-10.459	252.96
-11.443	253.18
-11.427	253.3
-11.711	253.73
-11.694	253.75
-12.778	254.67
-13.162	253.79
-13.146	253.82
-13.63	253.84
-13.614	253.86
-13.598	253.88
-13.882	253.91
-13.466	253.93
-13.45	253.95
-13.433	253.98
-13.017	253.8
-11.901	253.72
-10.885	254.74
-10.869	254.77
-10.853	254.69
-10.537	254.71
-10.521	253.74
-10.505	253.76
-10.489	253.08
-10.473	252.7
-10.156	252.53
-10.14	252.35
-10.124	252.37
-10.108	252.09
-10.192	252.12
-10.076	252.34
-10.06	251.86
-10.044	251.89
-10.028	251.81
-9.9116	251.73
-9.8955	251.75
-10.079	251.78
-10.063	251.8
-10.047	251.82
-10.231	251.84
-10.215	251.97
-10.199	251.99
-10.183	252.01
-10.167	252.04
-10.251	251.56
-10.235	251.38
-10.218	251.4
-10.202	251.23
-10.086	251.25
-10.17	250.67
-10.154	250.7
-10.138	250.62
-10.122	250.14
-9.8058	249.86
-9.4897	248.49
-8.1736	248.51
-8.1575	247.43
-8.1414	247.45
-7.3253	247.48
-7.3092	247.5
-7.2931	247.52
-7.277	247.15
-7.2609	247.17
-6.4448	247.59
-6.4288	247.61
-6.4127	247.64
-6.3966	247.66
-6.3805	247.68
-4.9644	248.91
-4.9483	250.23
-4.9322	250.25
-3.9161	250.77
-4.4	251.6
-3.8839	251.62
-3.8678	252.04
-3.8517	252.06
-3.8356	252.29
-3.8195	252.31
-3.1034	252.33
-3.0873	252.36
-3.0712	252.48
-3.0552	252.5
-3.4391	252.82
-3.423	252.95
-3.4069	252.97
-3.3908	252.89
-2.6747	252.92
-2.7586	252.64
-2.7425	252.66
-2.7264	252.68
-2.7103	252.61
-2.6942	252.63
-2.3781	252.65
-2.362	252.77
-2.3459	252.8
-2.8298	252.82
-2.3137	252.84
-1.6976	252.87
-1.7815	252.89
-1.7655	252.91
-1.8494	253.03
-1.1333	253.46
-1.1172	253.58
-1.1011	253.6
-1.085	254.13
-1.0689	254.65
-1.0528	254.87
-1.0367	254.89
-1.0206	255.12
-1.0045	255.24
-1.6884	255.26
-1.6723	255.28
-1.6562	255.31
-2.0401	255.33
-1.924	255.65
-1.9079	255.38
-1.8918	255.4
-2.0758	255.42
-2.0597	255.34
-2.0436	255.47
-2.0275	255.49
-2.0114	255.51
-1.9953	255.54
-3.0792	255.56
-1.9631	255.58
-3.047	255.1
-4.3309	254.33
-4.3148	254.35
-4.6987	254.37
-4.2826	254.09
-4.2665	254.12
-4.2504	254.14
-4.2343	254.46
-4.8182	254.49
-4.8021	254.51
-4.7861	254.53
-4.77	254.55
-4.3539	254.88
-4.7378	254.6
-4.7217	254.62
-4.0056	254.65
-3.9895	254.67
-3.4734	255.09
-3.4573	255.71
-3.4412	255.74
-2.7251	256.16
-1.409	256.38
-0.59292	256.9
0.023174	258.03
0.83927	258.95
0.85536	258.97
2.0715	259.4
3.4876	260.62
4.1036	260.64
4.1197	260.66
