# Supplementary material for: Electrooculography-based continuous eye-writing recognition system for efficient assistive communication systems
Source: PLoS One. 2018 Feb 9;13(2):e0192684. doi: 10.1371/journal.pone.0192684 (PMC5806888; doi:10.1371/journal.pone.0192684)
Supplement: S1 Database — All the original isolated EOG data used in the experiments are contained in this database. (ZIP) [file pone.0192684.s001.zip › isolated/001/isolated_strokes/EOG_001_04_008.csv]

2.1856	4.5328
3.0696	4.4277
3.1536	4.2226
3.2376	4.1175
3.3216	4.0125
3.4056	3.8074
3.4897	3.7023
3.5737	2.9972
3.6577	2.8921
3.7417	1.8871
3.8257	1.782
3.9097	1.6769
3.5937	2.1718
3.6778	2.0667
3.7618	1.5617
3.8458	0.65658
5.0298	1.3515
6.4138	0.44642
6.4978	0.34134
6.5818	0.23626
5.7658	-0.068814
5.7499	-0.17389
5.8339	-0.27897
5.9179	-0.38405
6.0019	-0.48913
4.9859	-0.39421
6.1699	-0.09929
6.2539	-0.30437
6.3379	-0.40945
6.422	-0.51453
5.406	-0.61961
5.79	-0.22469
5.874	-0.32977
4.558	-0.43485
4.642	-0.43992
3.126	-0.545
3.2101	-0.65008
1.3941	-0.75516
0.078077	-0.86024
0.16209	-0.96532
-0.1539	-0.8704
-0.66988	-0.075479
-1.7859	-0.18056
-2.7019	-0.28564
-2.9178	0.30928
-3.8338	0.2042
-3.7498	0.099124
-4.3658	-0.0059552
-4.4818	0.18897
-4.1978	0.28389
-4.3138	-0.021193
-4.2298	-0.12627
-4.1457	-0.23135
-4.0617	-0.13643
-3.7777	0.25849
-2.7937	-0.34659
-2.7097	-0.45167
-2.6257	-0.55675
-3.4417	-0.66183
-3.0577	-0.76691
-2.9736	-0.87199
-2.8896	-0.97707
-2.5056	-1.0821
-2.4216	-1.6872
-1.4376	-1.7923
-1.3536	-1.8974
-1.3696	-2.2025
-1.2855	-2.3075
-0.50153	-2.7126
-0.41752	-2.8177
-0.33351	-2.8228
-0.94949	-2.9279
-0.86548	-3.0329
-1.5815	-3.138
-1.4975	-3.2431
-1.4134	-3.1482
-1.3294	-3.2533
-1.2454	-3.0583
-1.0614	-3.1634
-0.77739	-2.8685
-0.69338	-2.4736
-0.60936	-2.5787
-0.52535	-2.3837
-0.94134	-1.8888
-0.95733	-1.9939
-0.87331	-1.199
-1.3893	-0.60405
-1.3053	-0.60913
-1.6213	-0.71421
-1.5373	-0.81929
-1.4532	-0.92436
-1.3692	-1.0294
-1.8852	-0.93452
-2.4012	-0.9396
-2.3172	-1.0447
-3.4332	-1.1498
-4.5492	-1.2548
-4.4652	-0.65992
-4.6811	0.035001
-4.5971	-0.070078
-4.5131	-0.17516
-4.4291	-0.28024
-4.0451	-0.38532
-4.1611	-0.1904
-4.0771	-0.29547
-3.9931	-0.40055
-4.409	0.19437
-4.325	1.5893
-4.041	1.4842
-3.957	1.3791
-3.873	1.274
-3.789	1.069
-3.705	0.96389
-3.6209	0.85881
-3.5369	1.6537
-3.1529	1.6487
-2.8689	1.6436
-2.7849	2.3385
-2.7009	2.2334
-2.6169	2.0283
-1.9329	1.9233
-1.8488	1.1182
-1.7648	1.0131
-1.6808	0.80802
-1.5968	-0.09706
-1.0128	-0.20214
-0.92878	-0.30722
-0.84477	-0.4123
-0.76075	-0.51738
-0.37674	-0.62246
-0.29273	-0.027536
-0.20872	0.26738
-0.3247	0.16231
-0.24069	0.057226
-0.55668	-0.64785
-0.072664	-0.75293
0.011349	-1.358
0.095362	-1.4631
0.17938	-1.5682
-0.13661	-1.6732
-0.052599	-1.2783
-0.66859	-1.3834
-0.58457	-1.4885
-0.50056	-0.99357
-1.0165	-0.29865
-0.93253	0.29627
-1.6485	0.1912
-1.5645	-0.41388
-1.4805	-0.018963
-3.2965	0.075957
-3.2125	0.17088
-3.1285	-0.1342
-3.3444	-0.43928
-2.1604	-0.34436
-2.0764	0.050561
-1.9924	-0.054518
-1.9084	-0.1596
-1.8244	-0.26468
-0.64037	-0.36976
-0.55635	-0.47484
-0.47234	-0.57991
-0.38833	-0.68499
-0.30431	-0.79007
0.0797	-0.59515
-0.63629	-0.50023
-0.55227	-0.60531
-0.56826	-0.71039
-1.1842	-0.41547
-0.40024	-0.020549
-0.016222	-0.22563
0.067791	-0.33071
0.1518	0.064213
0.93582	-0.040866
1.0198	0.65405
1.1038	0.74898
0.48786	0.6439
0.57187	1.2388
0.15588	1.6337
-0.66011	1.9287
-0.57609	1.8236
-0.49208	1.3185
-0.40807	1.2134
-1.0241	0.60834
-0.94004	1.0033
-1.056	1.2982
-1.172	0.7931
-1.088	1.088
-1.004	1.0829
-0.91998	0.97787
-1.136	0.87279
-1.0519	1.0677
-0.96794	1.4626
-1.2839	2.1575
-1.1999	2.0525
-1.1159	1.9474
-1.0319	1.0423
-0.64787	1.7372
-0.56386	1.9322
-0.47985	1.8271
-0.39583	1.722
-0.41182	1.6169
-0.12781	1.5118
-0.043794	1.4068
0.040219	1.3017
0.12423	1.0966
0.20824	0.99152
0.69226	0.88644
0.77627	0.18136
0.86028	0.076279
0.9443	-0.0288
0.62831	-0.13388
0.71232	-0.23896
0.79634	-0.74404
0.88035	-0.84912
0.96436	-0.9542
1.6484	-0.45928
1.1324	-0.56435
1.2164	-0.66943
0.80041	-0.77451
0.88443	-0.87959
0.26844	-0.98467
0.35245	-0.28975
0.036465	-0.39483
0.12048	-0.49991
0.60449	0.19501
0.2885	0.38993
0.37252	0.78485
1.1565	0.67977
1.2405	0.074694
2.0246	0.069614
2.1086	0.064535
2.1926	-0.040544
2.2766	0.55438
2.3606	-0.2507
2.4446	-0.35578
1.9286	-0.46086
2.0126	-0.56594
2.0967	-0.67102
3.0807	-0.7761
4.7647	-0.78118
4.8487	-0.48626
4.9327	-0.59134
5.0167	-0.19642
5.4007	-0.3015
5.4848	0.29343
5.5688	-0.11165
5.6528	-0.21673
5.6368	-0.32181
5.7208	0.073108
8.1048	0.56803
8.1888	1.2629
8.2728	1.1579
8.3569	1.0528
8.3409	0.94771
9.2249	1.9426
9.3089	2.2376
9.3929	2.1325
9.4769	2.0274
9.5609	1.6223
9.8449	1.5172
9.929	1.4122
10.013	1.3071
10.597	1.502
11.081	1.3969
11.165	1.2918
11.249	1.1868
11.333	1.0817
11.417	1.3766
10.801	1.2715
10.885	1.1664
10.969	1.2614
10.253	1.1563
10.337	2.1512
9.0211	3.2461
9.1051	3.141
9.1892	3.036
7.7732	3.1309
7.8572	3.0258
7.0412	2.9207
6.7252	3.2157
6.8092	3.1106
6.8932	3.0055
6.9772	3.6004
6.9613	3.5953
7.0453	3.4903
7.1293	3.3852
6.6133	3.2801
6.6973	3.475
4.5813	3.3699
2.9653	3.2649
3.0493	3.4598
2.6334	3.6547
3.2174	3.8496
2.8014	3.7445
2.8854	3.6395
2.9694	3.5344
3.0534	3.4293
3.1374	3.9242
3.2215	3.8191
3.3055	3.7141
3.3895	3.609
3.4735	3.5039
3.5575	3.3988
3.2415	3.2937
3.3255	3.1887
3.7095	3.5836
3.6936	3.4785
3.7776	3.9734
3.9616	3.8684
4.7456	3.7633
6.4296	5.3582
8.1136	5.2531
8.1976	6.248
8.2816	6.143
8.9657	6.1379
10.05	6.1328
10.134	6.1277
10.218	6.0226
10.302	5.9176
10.386	5.7125
10.47	6.7074
8.8538	8.5023
8.9378	8.3972
9.0218	9.1922
9.1058	9.4871
9.1898	9.582
9.2738	9.4769
9.3578	9.3718
11.142	9.2668
12.026	9.2617
13.31	9.4566
13.894	9.3515
13.978	8.9464
14.762	8.8414
14.846	8.6363
14.93	8.3312
15.114	7.9261
15.498	7.6211
16.882	7.516
19.666	7.4109
22.55	6.5058
24.734	5.6007
26.718	4.5957
30.802	0.79058
43.986	-2.3145
56.57	-12.42
72.154	-22.225
88.338	-32.63
100.62	-48.235
111.31	-56.94
123.49	-71.145
138.77	-82.55
147.36	-85.855
152.14	-90.46
159.33	-93.365
165.41	-98.47
172.79	-105.28
172.88	-111.78
180.46	-116.79
180.55	-119.29
180.63	-122.1
180.71	-125
180.8	-126.41
180.88	-129.21
179.27	-133.32
176.75	-136.22
174.23	-142.13
172.22	-150.23
172.3	-154.14
172.39	-156.64
172.47	-159.95
172.55	-163.25
172.64	-167.66
172.72	-170.86
174.91	-172.07
177.59	-174.67
177.67	-180.18
180.86	-184.68
180.94	-186.89
181.03	-187.79
184.61	-194
186.59	-200.6
186.68	-201.41
188.36	-207.61
188.45	-216.32
189.33	-219.62
189.51	-221.83
189.6	-224.93
189.78	-227.34
189.87	-228.44
189.95	-230.15
190.03	-231.65
190.02	-232.26
190.1	-232.96
190.29	-236.27
190.37	-239.17
190.45	-239.28
191.54	-239.38
191.62	-239.49
193.61	-239.59
194.89	-239.7
196.57	-239.8
199.56	-239.91
201.64	-240.01
202.63	-236.42
207.41	-230.72
218.69	-221.73
232.78	-204.83
240.36	-193.64
240.45	-184.24
240.53	-167.65
240.61	-156.55
240.7	-144.36
240.78	-125.76
240.87	-107.17
240.95	-85.375
241.03	-71.18
241.12	-55.185
229.3	-37.09
209.09	-21.395
190.47	-1.4005
163.06	11.994
140.64	28.689
123.02	43.284
99.607	55.779
86.091	73.574
67.775	85.169
50.159	95.464
41.943	104.96
28.827	113.15
20.411	120.85
8.4952	128.34
-2.2208	134.94
-6.4368	136.03
-12.553	137.33
-14.969	141.42
-16.785	145.62
-19.501	149.71
-21.817	153.51
-21.733	155.7
-23.249	157.7
-24.265	158.39
-24.981	158.69
-25.797	158.58
-25.713	159.68
-26.529	161.27
-26.445	161.77
-26.461	162.26
-27.177	163.36
-27.093	164.55
-27.909	166.65
-27.825	168.54
-27.741	168.94
-27.657	168.93
-27.573	169.13
-27.489	169.02
-27.504	168.92
-27.42	168.81
-27.336	168.71
-27.252	168.6
-27.268	168.5
-27.384	168.09
-27.1	167.99
-27.216	167.88
-27.132	163.68
-28.748	152.57
-30.364	128.57
-30.78	95.361
-31.196	65.756
-31.112	34.051
-31.028	4.7455
-31.344	-14.06
-31.26	-37.165
-31.476	-54.07
-31.392	-65.775
-31.308	-78.48
-32.724	-84.985
-33.54	-91.99
-33.456	-95.895
-34.172	-101.2
-34.088	-106.41
-34.004	-108.11
-33.92	-113.32
-34.336	-118.52
-34.452	-121.03
-34.368	-122.63
-35.184	-123.84
-35.1	-123.94
-35.816	-124.95
-36.232	-125.05
-36.748	-125.16
-36.864	-125.26
-36.78	-125.37
-36.696	-125.47
-36.612	-125.58
-36.528	-125.58
-36.444	-125.69
-36.36	-125.79
-36.076	-125.9
-35.892	-125.8
-35.608	-125.11
-35.524	-125.21
-35.44	-124.32
-35.356	-124.42
-35.572	-124.53
-35.188	-123.73
-35.104	-123.84
-35.02	-123.94
-34.936	-124.05
-34.852	-125.05
-34.268	-124.46
-33.684	-124.56
-33.6	-126.07
-33.516	-126.17
-32.832	-126.18
-32.748	-126.28
-32.664	-127.59
-32.98	-127.69
-32.396	-127.8
-32.812	-128.8
-32.728	-128.91
-32.644	-129.01
-32.76	-129.42
-32.676	-129.22
-32.592	-129.43
-32.508	-129.53
-32.224	-129.64
-32.14	-129.74
-31.556	-129.65
-30.872	-129.65
-30.788	-129.76
-30.104	-129.86
-30.02	-129.97
-28.835	-129.47
-28.751	-130.18
-28.667	-130.28
-28.583	-129.89
-27.399	-129.99
-25.715	-129.8
-24.531	-129.8
-23.747	-129.91
-22.963	-130.02
-22.379	-129.52
-21.595	-129.63
-21.511	-129.43
-21.427	-129.54
-21.343	-129.64
-21.259	-129.75
-20.675	-129.85
-20.591	-129.96
-20.507	-130.66
-20.423	-130.17
-20.339	-130.27
-20.255	-130.38
-20.171	-130.48
-20.787	-130.59
-20.703	-130.69
-21.319	-131.2
-21.235	-131.3
-22.251	-131.91
-22.167	-132.01
-21.983	-131.62
-21.899	-132.22
-21.815	-132.33
-21.731	-132.83
-21.647	-132.94
-19.963	-132.64
-21.079	-132.25
-20.995	-132.35
-20.911	-132.46
-20.827	-132.16
-19.043	-132.27
-18.959	-132.37
-18.875	-132.48
-18.791	-132.58
-17.507	-132.69
-17.123	-132.39
-17.039	-131.9
-16.955	-132
-15.971	-131.81
-15.887	-132.21
-15.803	-132.02
-15.719	-132.12
-15.635	-132.23
-15.551	-132.13
-15.767	-131.64
-15.683	-131.14
-15.599	-130.85
-16.315	-130.95
-16.231	-130.76
-16.147	-130.46
-16.063	-129.77
-15.979	-129.87
-15.895	-129.98
-15.011	-129.28
-15.427	-129.39
-14.843	-129.49
-13.859	-129.6
-13.775	-130.2
-11.991	-128.51
-10.307	-128.51
-10.223	-128.62
-9.6386	-128.72
-9.5546	-129.83
-9.3706	-129.94
-9.2866	-130.74
-9.2026	-130.85
-8.8185	-130.95
-8.5345	-131.06
-7.5505	-130.96
-7.4665	-131.07
-7.3825	-131.17
-7.2985	-129.88
-6.2145	-129.98
-5.2304	-130.09
-5.1464	-129.49
-5.0624	-129.6
-4.9784	-129.3
-3.7944	-128.81
-3.7104	-128.01
-3.6264	-128.02
-3.5424	-127.52
-3.4583	-127.63
-3.3743	-127.73
-3.2903	-127.54
-3.2063	-127.64
-3.1223	-127.75
-1.6383	-127.85
-0.35426	-127.96
-0.27025	-128.86
-0.18624	-128.97
-0.10223	-129.97
0.78179	-130.08
0.9658	-131.18
1.0498	-133.19
1.1338	-134.79
0.61784	-135.2
1.4019	-135.4
1.4859	-136.11
1.5699	-136.21
1.6539	-136.92
1.0379	-137.42
1.7219	-138.03
1.8059	-138.73
1.8899	-138.84
1.974	-138.94
1.358	-139.25
1.442	-139.65
1.226	-140.66
1.31	-140.96
0.99402	-141.07
1.778	-141.87
1.862	-141.98
2.5461	-142.38
2.6301	-142.49
2.7141	-142.59
3.5981	-142.7
3.6821	-142.8
3.7661	-143.11
3.8501	-143.21
3.9342	-143.32
4.0182	-143.22
5.0022	-143.33
5.0862	-143.43
5.1702	-143.54
5.2542	-143.24
6.8382	-143.05
6.9222	-143.06
7.0063	-143.16
7.9903	-143.27
9.2743	-143.17
9.3583	-143.08
9.4423	-143.18
9.5263	-142.89
8.6103	-142.99
9.0943	-141.9
9.1784	-141.8
9.2624	-141.91
9.3464	-142.01
10.73	-141.52
11.914	-141.32
11.998	-141.73
11.982	-141.83
12.066	-141.94
11.15	-142.04
11.234	-141.65
10.118	-141.75
10.203	-141.86
10.287	-141.96
10.371	-142.17
10.455	-141.47
10.139	-141.58
10.223	-142.48
10.707	-142.79
10.791	-143.09
11.375	-143.2
11.459	-143.3
11.543	-143.41
12.527	-143.51
12.611	-144.32
12.695	-144.42
12.779	-144.73
12.863	-145.43
13.147	-145.54
13.231	-146.04
13.415	-146.95
13.499	-147.05
13.483	-147.76
13.567	-147.86
13.451	-147.97
13.535	-148.07
13.619	-148.18
13.303	-148.28
13.587	-147.79
13.671	-148.49
13.755	-148.6
13.839	-148.7
13.023	-148.81
13.107	-148.91
12.791	-149.22
12.875	-149.32
12.959	-149.43
12.443	-149.83
12.527	-150.14
12.611	-150.24
12.695	-150.35
13.379	-150.45
13.863	-151.16
14.047	-153.16
15.131	-154.97
15.215	-155.88
16.399	-155.98
17.183	-157.29
17.267	-157.39
17.351	-157.5
17.435	-157.7
18.019	-157.81
19.103	-158.51
19.187	-158.62
19.271	-158.72
19.355	-159.13
19.439	-159.23
19.523	-159.34
19.607	-159.44
19.691	-159.75
19.775	-160.75
20.259	-161.56
20.443	-161.76
20.527	-161.87
20.611	-161.97
20.195	-162.38
20.279	-163.28
20.863	-164.09
20.947	-164.19
21.031	-164.3
21.115	-164.6
21.599	-164.71
20.883	-165.11
20.967	-165.22
21.051	-165.32
21.935	-165.43
22.319	-165.23
22.403	-165.64
22.487	-165.74
22.872	-165.75
22.956	-165.85
23.44	-165.96
23.524	-166.36
23.208	-166.47
23.292	-166.57
23.376	-166.68
23.86	-166.48
23.444	-166.59
23.528	-166.69
24.112	-166.8
24.396	-166.6
24.58	-166.31
24.664	-166.41
24.148	-166.52
24.232	-166.62
23.216	-167.83
23.3	-167.93
23.384	-168.04
22.468	-168.14
22.552	-167.65
22.236	-167.75
22.32	-167.86
22.404	-167.96
22.488	-168.97
22.972	-168.17
23.056	-168.28
23.14	-168.38
23.224	-168.99
23.308	-170.1
23.392	-169
23.076	-170.31
23.16	-170.41
23.644	-170.52
25.528	-170.92
27.712	-170.83
27.796	-170.93
27.28	-171.04
27.364	-171.14
27.448	-171.75
26.632	-171.85
26.716	-171.96
26.8	-173.66
26.884	-172.97
26.968	-173.07
27.052	-173.18
27.136	-173.28
26.22	-173.39
26.304	-172.79
25.188	-173.6
25.272	-173.7
25.356	-175.21
25.44	-175.31
25.524	-174.02
25.608	-175.52
25.692	-175.63
25.776	-175.73
25.36	-175.84
25.944	-174.44
26.028	-174.55
26.112	-174.65
26.196	-174.46
25.78	-174.56
26.364	-174.17
26.448	-173.87
26.532	-173.98
26.616	-174.08
27.1	-174.19
28.484	-173.79
28.568	-173.9
27.952	-175
28.736	-175.11
28.82	-176.41
28.904	-176.52
28.388	-176.62
28.472	-177.13
28.556	-177.23
28.84	-177.44
28.925	-177.54
29.009	-177.65
29.093	-178.05
29.177	-178.76
29.261	-179.46
29.345	-179.57
29.429	-180.17
29.513	-180.28
29.897	-180.38
30.281	-179.99
30.365	-180.09
30.449	-180.2
30.533	-180.9
30.617	-180.91
30.701	-181.82
30.785	-181.92
30.869	-182.03
30.653	-182.13
31.037	-181.44
31.121	-181.54
31.205	-181.65
31.289	-180.65
30.273	-181.86
31.457	-181.46
31.541	-181.57
31.625	-181.67
31.709	-181.18
30.693	-181.88
30.377	-181.39
28.661	-182.09
27.745	-182.2
27.829	-182.3
27.713	-181.81
27.797	-181.21
26.981	-181.32
26.265	-181.42
26.849	-181.23
26.433	-181.63
26.517	-181.74
26.101	-181.84
26.185	-182.55
26.869	-183.05
27.753	-182.96
27.837	-182.46
27.921	-182.57
27.105	-182.67
28.089	-182.48
28.973	-181.78
29.057	-181.89
29.141	-181.49
28.925	-181.6
29.409	-181.2
29.493	-181.81
29.577	-181.91
30.161	-181.72
30.845	-181.82
31.629	-181.43
31.713	-181.43
31.797	-181.54
31.881	-181.64
32.765	-181.55
32.849	-181.45
32.433	-181.56
32.517	-181.66
33.101	-181.37
33.185	-180.77
34.769	-180.78
34.853	-180.88
34.937	-181.19
35.021	-181.29
35.105	-181
36.389	-180.8
36.473	-180.91
35.357	-181.01
35.441	-181.12
33.925	-181.22
34.009	-181.33
34.094	-181.44
34.178	-181.84
35.862	-181.95
34.346	-182.35
34.43	-182.66
34.414	-182.76
33.198	-182.87
33.282	-182.97
34.666	-183.18
34.75	-183.28
34.834	-183.39
34.918	-183.49
35.702	-183.5
35.786	-184.2
35.87	-184.31
35.954	-184.41
36.838	-184.52
37.822	-184.62
37.906	-184.93
37.99	-185.03
38.074	-185.14
37.258	-184.74
37.342	-184.85
37.426	-184.95
37.41	-184.56
37.494	-184.66
38.078	-184.77
38.162	-184.87
37.546	-184.98
37.63	-185.38
37.714	-185.49
37.298	-186.29
36.382	-186.4
36.466	-186
36.55	-186.11
37.634	-185.81
36.718	-186.32
36.802	-186.62
36.886	-186.73
36.87	-186.83
37.054	-186.74
37.838	-186.44
37.922	-186.15
38.106	-186.25
38.19	-186.36
39.074	-186.26
38.358	-186.57
38.442	-186.67
38.526	-186.78
38.51	-187.08
38.994	-187.09
39.078	-187.19
39.862	-187.3
39.946	-187
39.33	-187.11
39.414	-186.81
39.498	-186.92
39.182	-186.72
39.266	-186.83
39.35	-186.93
39.434	-186.94
38.618	-187.84
38.702	-189.05
39.086	-189.16
39.17	-190.26
39.254	-190.37
39.238	-189.47
39.322	-189.58
39.806	-188.58
40.09	-188.09
40.174	-187.79
40.258	-187.9
39.542	-188.4
39.626	-189.11
39.71	-190.31
39.794	-190.42
39.878	-190.52
40.063	-190.63
40.147	-189.63
40.231	-189.74
40.315	-189.84
40.399	-189.25
40.283	-189.15
39.667	-189.06
38.751	-188.96
38.835	-189.07
38.619	-188.77
38.703	-188.88
38.787	-187.88
38.871	-188.39
38.955	-188.49
39.039	-188.6
38.523	-187.2
39.207	-186.01
39.891	-186.11
39.975	-186.22
40.059	-186.32
39.343	-185.23
39.827	-184.83
39.911	-184.94
39.995	-185.04
40.079	-185.15
40.163	-185.75
41.347	-185.86
41.431	-185.96
41.515	-186.07
42.099	-186.17
41.883	-186.28
41.967	-186.18
41.751	-186.29
40.535	-186.39
40.619	-186.5
42.003	-187.1
42.087	-187.21
40.871	-187.31
40.955	-187.82
41.039	-187.92
41.123	-188.83
41.207	-188.93
41.291	-189.04
41.375	-189.14
42.759	-188.75
42.843	-188.85
42.927	-188.96
43.011	-189.06
42.395	-189.97
42.479	-189.98
41.463	-190.18
41.547	-190.29
41.631	-190.39
41.715	-191.3
43.699	-190.7
43.283	-190.81
43.367	-190.91
43.451	-190.92
43.535	-191.02
44.219	-191.03
45.103	-189.73
45.187	-189.84
46.671	-189.14
46.755	-189.25
46.839	-189.35
46.923	-188.76
46.707	-188.86
47.391	-188.77
47.475	-188.47
47.559	-188.08
47.643	-188.18
47.727	-188.69
48.011	-188.39
48.095	-188.3
48.179	-187.7
48.463	-187.81
48.747	-187.91
48.832	-187.82
48.916	-187.92
49	-188.03
48.984	-188.63
48.968	-189.24
48.852	-189.34
48.736	-189.45
48.82	-189.55
48.904	-189.66
48.988	-190.16
49.472	-189.87
49.556	-189.57
49.64	-189.68
49.824	-189.78
50.008	-189.69
50.092	-189.79
50.176	-189.9
50.26	-190
50.244	-190.11
50.128	-190.91
50.312	-191.02
50.396	-191.12
49.78	-191.23
49.864	-191.33
49.948	-190.04
50.732	-189.14
50.816	-189.25
50.2	-190.35
50.284	-191.86
49.268	-191.96
49.352	-192.07
48.536	-192.67
48.42	-192.78
48.004	-192.88
47.288	-193.39
47.372	-193.5
46.856	-193.6
46.94	-193.71
47.624	-193.81
47.708	-192.12
47.792	-192.22
47.876	-191.53
47.96	-191.63
48.044	-191.04
48.128	-191.34
48.212	-191.45
48.296	-191.55
48.38	-191.26
48.964	-190.96
49.048	-191.07
49.132	-191.17
49.216	-190.98
50	-191.08
50.084	-191.19
50.168	-190.99
49.552	-191.1
49.636	-191
49.62	-191.31
49.704	-191.21
49.788	-191.52
49.872	-191.62
49.956	-191.73
49.84	-192.13
49.924	-191.94
50.008	-192.04
50.092	-192.45
50.176	-192.55
49.76	-192.66
49.844	-192.76
48.228	-192.87
48.312	-193.27
50.196	-193.38
48.48	-193.48
47.464	-193.59
47.548	-194.39
46.532	-194.5
47.716	-194.6
46.701	-194.71
46.785	-194.81
46.869	-194.42
46.953	-194.52
48.137	-195.13
48.221	-195.43
47.905	-195.54
47.989	-195.64
48.073	-195.05
48.557	-194.85
49.341	-194.96
49.425	-195.36
49.509	-195.47
48.593	-195.57
48.677	-196.38
48.761	-196.48
47.045	-197.39
47.129	-197.09
48.713	-197.2
48.797	-197.3
48.881	-197.41
48.265	-197.52
48.349	-197.62
48.433	-198.13
48.517	-197.83
48.601	-197.94
48.685	-198.44
49.369	-198.15
48.753	-198.65
48.837	-198.76
47.821	-198.46
47.805	-198.37
48.389	-198.37
48.473	-197.98
48.557	-197.18
48.641	-196.59
48.925	-196.49
49.009	-196.4
48.893	-196.5
48.977	-196.61
49.061	-196.71
48.645	-197.02
49.229	-197.12
48.313	-197.23
48.397	-197.33
49.481	-197.44
49.065	-197.54
49.149	-197.65
49.233	-197.75
49.317	-198.06
49.701	-198.16
49.385	-198.57
49.469	-198.97
50.153	-199.48
50.237	-199.88
51.021	-200.09
50.905	-201.29
52.089	-201.7
52.173	-201.8
51.157	-202.81
52.341	-202.91
52.425	-203.12
52.509	-203.22
52.593	-203.73
52.677	-204.73
51.961	-205.74
52.045	-207.24
52.129	-207.35
52.213	-208.45
50.897	-208.56
52.081	-208.66
52.165	-208.77
52.249	-208.87
50.633	-208.18
50.717	-208.28
50.801	-208.39
50.885	-206.49
50.97	-206.6
51.054	-206.7
52.338	-205.51
52.422	-205.41
52.506	-205.22
50.99	-205.32
51.074	-205.43
49.958	-205.54
50.042	-205.04
49.126	-205.15
49.21	-205.65
49.294	-205.76
50.478	-206.06
50.562	-206.17
50.646	-206.47
50.73	-206.58
52.914	-206.68
52.698	-206.89
52.782	-206.99
52.866	-207.1
52.95	-207.4
53.934	-207.51
52.918	-208.21
