# Supplementary material for: Electrooculography-based continuous eye-writing recognition system for efficient assistive communication systems
Source: PLoS One. 2018 Feb 9;13(2):e0192684. doi: 10.1371/journal.pone.0192684 (PMC5806888; doi:10.1371/journal.pone.0192684)
Supplement: S1 Database — All the original isolated EOG data used in the experiments are contained in this database. (ZIP) [file pone.0192684.s001.zip › isolated/001/isolated_strokes/EOG_001_04_009.csv]

-0.24792	5.0086
-0.1886	4.9392
-0.12927	4.6698
-0.069949	4.3005
-0.010625	4.0311
-0.2513	3.6617
0.10802	3.5923
-0.13265	3.5229
-0.073326	3.4535
-0.014001	3.0842
-0.45468	3.0148
-0.29535	2.9454
-1.336	2.876
-1.2767	2.8066
-1.2174	3.0372
-1.9581	2.9679
-1.8987	3.1985
-1.8394	3.1291
-1.7801	2.7597
-1.7208	2.6903
-1.6614	1.8209
-1.6021	1.7516
-1.5428	1.6822
-1.6835	2.4128
-1.4241	2.3434
-0.66481	2.274
-0.60548	2.2046
-0.54616	1.3353
-1.1868	1.2659
-1.3275	1.1965
-1.2682	0.62711
-1.2089	0.55772
-1.1495	0.48834
-1.0902	0.41896
-0.33088	0.14958
-0.27156	-0.11981
-0.21223	-0.18919
-0.15291	-0.65857
-1.3936	-0.72796
-0.034261	-0.39734
0.025064	-0.46672
0.084389	-0.53611
0.14371	-0.20549
-0.29696	-0.27487
-1.8376	0.15574
-2.6783	1.0864
-2.619	1.617
-2.5597	1.9476
-2.0003	1.4782
-1.541	1.4088
-1.4817	1.3394
-1.4224	1.2701
-1.363	1.2007
-1.3037	0.9313
-1.2444	1.0619
-1.2851	0.99253
-1.4257	0.92315
-1.3664	1.0538
-2.0071	0.98438
-1.9478	1.015
-2.3884	0.94561
-2.3291	0.57623
-1.8698	0.50685
-1.4105	0.43746
-1.2511	0.36808
-1.1918	-0.0013025
-1.1325	-0.070686
-1.0732	-0.54007
-1.0138	-0.60945
-0.95452	-0.27884
-0.8952	-0.34822
-0.83587	-0.9176
-0.47655	-0.48698
-0.71722	-1.0564
-0.6579	-1.1258
-0.59857	-1.1951
-0.53925	-2.0645
-0.27992	-3.0339
-0.2206	-3.9033
-0.36127	-3.9727
-0.30195	-4.042
-0.34262	-4.8114
-0.1833	-4.1808
-1.124	-4.9502
-1.0646	-5.0196
-1.0053	-3.789
-0.946	-3.8583
-0.68668	-3.6277
0.072649	-3.9971
0.13197	-4.0665
2.1913	-4.0359
2.2506	-3.1053
2.3099	-3.1746
2.3693	-3.244
3.9286	-3.3134
3.9879	-3.0828
1.9472	-2.9522
1.8066	-2.5216
1.8659	-1.7909
3.3252	-1.7603
3.6845	-1.8297
3.7439	-1.8991
3.8032	-1.9685
3.8625	-2.0379
3.9218	-2.1072
4.3812	-2.1766
4.0405	-2.246
4.0998	-2.3154
4.1591	-2.3848
3.8185	-2.5542
3.8778	-2.5235
2.2371	-2.5929
2.2964	-2.6623
2.3558	-2.7317
2.0151	-2.4011
3.3744	-1.8705
3.4337	-2.5398
3.4931	-2.6092
3.5524	-2.0786
2.4117	-2.548
2.471	-1.9174
2.5304	-1.9868
2.5897	-2.0561
2.649	-1.4255
2.2083	-1.4949
2.2677	-1.3643
2.327	-1.2337
2.1863	-1.3031
2.2456	-1.3724
2.505	-1.3418
2.5643	-1.0112
2.6236	-1.0806
2.4829	-1.15
2.5423	-1.2194
2.3016	-1.2887
2.3609	-1.0581
2.4202	-1.1275
2.4796	-1.1969
2.8389	-1.2663
2.6982	-1.0357
2.6575	-1.105
2.7169	-0.87442
2.7762	-0.74381
3.1355	-0.21319
2.8948	0.51743
2.9542	0.84805
3.0135	0.77866
3.0728	0.30928
2.8321	0.2399
1.8915	0.17051
1.9508	0.10113
2.0101	0.031746
2.0694	-0.037637
2.1288	0.29298
2.1881	0.2236
1.8474	0.15421
1.9067	-0.31517
0.66605	0.015448
0.72538	-0.053936
0.7847	-0.52332
-1.256	-1.3927
-1.1966	-2.1621
-1.9373	-2.2315
-1.878	-2.3009
-2.2187	-2.4702
-2.1594	-2.5396
-2.8	-2.509
-3.1407	-1.8784
-3.0814	-1.1478
-3.0221	-0.61715
-2.9627	-0.68653
-1.8034	-0.25592
-1.7441	-0.3253
-1.8848	-0.39468
-1.8254	-0.46407
-2.4661	-0.53345
-1.7068	-0.60283
-1.6475	-1.1722
-1.5881	-1.8416
-1.5288	-1.911
-2.1695	-1.3804
-1.4102	-0.84975
-2.0508	-0.41913
-1.9915	-0.48851
-1.9322	-0.057898
-2.0729	-0.12728
-1.6135	0.0033362
-1.9542	-0.066047
-1.8949	-0.13543
-1.8356	0.49519
-2.1762	0.4258
-2.1169	2.1564
-2.5576	2.087
-2.4983	2.0177
-1.8389	1.9483
-1.3796	2.4789
-1.3203	2.9095
-1.261	2.8401
-1.6016	2.9707
-1.5423	2.9014
-1.583	2.632
-1.5237	2.6626
-1.4643	2.1932
-1.405	0.92382
-1.3457	0.85444
-1.2864	0.78506
-1.227	0.71567
-0.76771	0.64629
-0.70839	0.57691
-0.34906	0.50752
-0.089739	0.63814
-0.030415	0.56876
0.02891	0.49937
0.088235	0.42999
0.34756	0.36061
0.20688	-0.30878
0.26621	-0.37816
0.32553	-0.44754
0.38486	-1.1169
0.64418	-0.58631
0.70351	-0.65569
0.56283	-0.72507
0.62216	-0.19446
0.38148	0.53616
0.84081	0.96678
0.50013	0.29739
0.55946	0.22801
0.51878	0.75863
-0.021895	0.68924
0.03743	0.91986
-0.50325	0.85048
-0.44392	0.78109
-0.3846	1.3117
-1.0253	1.2423
-0.96595	1.9729
-0.90662	1.9036
-1.2473	1.8342
-1.188	1.9648
-1.1286	1.8954
-1.0693	1.826
-1.01	1.9566
-0.95067	1.8873
-0.89135	2.2179
-0.83202	2.8485
-0.7727	2.7791
-1.1134	3.0097
-1.0541	3.0403
-0.99473	4.471
0.064599	5.4016
0.12392	5.7322
0.18325	5.6628
0.24257	5.5934
2.1019	6.424
2.1612	5.4547
2.2205	5.3853
2.2799	5.3159
3.5392	5.2465
3.6985	5.1771
3.7578	5.1077
3.8172	3.7384
3.8765	3.669
4.1358	2.8996
4.3951	2.8302
4.2545	1.5608
4.3138	1.4915
4.3731	0.62207
4.6324	0.55268
5.0918	0.4833
5.1511	0.41392
5.2104	0.34453
5.4697	0.27515
5.7291	1.0058
6.1884	0.93639
6.2477	0.867
5.907	1.9976
5.9664	3.9282
5.3257	5.5589
4.885	5.9895
4.9443	5.9201
5.0037	5.8507
5.163	6.2813
5.0223	6.6119
5.0816	6.6426
5.141	6.5732
4.2003	6.5038
5.2596	7.3344
4.3189	8.165
4.3783	8.4956
4.4376	8.4263
3.4969	8.3569
3.5562	8.6875
2.7156	8.6181
2.7749	8.5487
2.8342	8.4793
3.1935	8.41
4.2529	8.3406
5.1122	7.9712
5.3715	8.2018
5.4308	8.1324
4.4902	8.063
4.5495	8.2937
6.1088	7.9243
6.1681	7.5549
7.7275	7.4855
8.8868	7.4161
8.9461	6.6467
10.105	4.7774
10.465	3.308
12.924	2.1386
17.883	0.16921
20.543	-3.9002
38.102	-7.9696
68.161	-9.2389
104.32	-10.108
143.28	-10.878
165.44	-13.247
185.2	-15.516
204.46	-18.386
212.92	-21.355
217.08	-23.325
228.74	-25.794
242.9	-27.063
249.25	-27.633
253.01	-28.502
253.07	-29.872
253.13	-38.341
257.59	-50.01
258.05	-57.78
258.11	-61.949
258.17	-62.918
258.23	-73.588
258.99	-87.357
256.85	-91.327
256.91	-99.996
256.47	-110.87
255.83	-117.73
256.59	-133.7
255.94	-150.47
256.7	-163.14
256.06	-171.01
256.12	-180.88
256.08	-193.65
256.14	-201.02
256.2	-208.39
256.26	-221.06
257.12	-231.43
257.18	-239.9
257.64	-248.37
258.2	-255.14
258.26	-261.41
258.32	-265.88
258.08	-269.64
258.13	-271.51
258.19	-278.28
258.25	-283.45
259.11	-287.92
261.27	-293.29
263.33	-294.16
263.39	-294.23
264.55	-294.3
264.61	-294.37
265.17	-294.44
266.83	-294.51
268.89	-294.58
272.35	-294.65
273.41	-294.72
281.46	-293.89
281.52	-288.26
281.58	-275.22
281.64	-263.29
281.7	-254.06
281.76	-240.33
281.82	-219.6
281.88	-199.37
281.94	-181.94
282	-169.01
276.96	-155.58
264.22	-142.75
253.48	-135.22
240.84	-127.59
228.1	-125.26
204.25	-122.93
183.81	-120.2
171.67	-118.97
153.13	-116.93
142.49	-115.1
126.45	-114.17
103.01	-113.44
90.27	-112.91
73.729	-111.18
61.689	-111.25
43.648	-111.12
25.207	-111.19
17.167	-112.56
6.726	-113.33
0.78533	-112.7
-11.355	-113.47
-22.096	-114.14
-24.437	-114.71
-25.777	-114.18
-29.318	-113.04
-32.359	-113.11
-35.399	-112.08
-38.64	-112.15
-40.581	-112.22
-42.921	-112.29
-42.862	-113.46
-42.803	-114.63
-42.743	-116.1
-42.684	-116.47
-42.625	-118.64
-42.565	-122.01
-42.506	-123.68
-42.447	-125.05
-42.388	-128.42
-34.428	-144.79
-19.169	-166.65
-7.0095	-184.62
-3.6502	-196.29
1.2091	-196.36
1.2684	-196.43
2.1278	-196.5
2.1871	-196.57
2.2464	-196.64
2.3057	-196.71
2.3651	-196.78
2.4244	-196.85
-1.7163	-196.92
-2.557	-196.09
-2.5976	-192.06
-2.5383	-189.23
-2.879	-187.8
-3.1197	-187.06
-3.1603	-185.53
-3.201	-183.2
-3.5417	-182.37
-5.6824	-181.04
-5.623	-178.91
-7.6637	-178.08
-8.0044	-177.05
-8.7451	-175.72
-9.6857	-175.29
-9.6264	-174.96
-10.867	-173.73
-10.808	-172.4
-9.4484	-172.47
-10.689	-171.84
-10.63	-171.51
-10.57	-171.18
-10.511	-170.34
-9.1518	-168.21
-8.4925	-167.18
-8.0332	-166.65
-7.9738	-166.52
-8.3145	-166.29
-8.2552	-165.86
-8.4959	-165.93
-8.4365	-166
-8.3772	-166.07
-9.4179	-166.14
-8.7586	-165.61
-8.6992	-164.68
-8.6399	-164.75
-8.5806	-164.72
-9.1213	-164.39
-9.0619	-164.15
-9.0026	-164.52
-8.9433	-164.29
-8.884	-164.26
-8.8246	-164.33
-8.7653	-164.4
-9.206	-164.27
-9.1467	-164.24
-8.3873	-163.91
-8.328	-163.58
-7.7687	-163.65
-7.7094	-163.42
-7.65	-163.49
-7.5907	-163.56
-5.5314	-163.63
-3.0721	-163
-3.0127	-163.26
-5.0534	-163.93
-2.8941	-163.4
-2.2348	-163.47
-2.1755	-162.84
-2.1161	-162.91
-1.8568	-163.18
-1.4975	-163.25
-1.4382	-163.32
-0.47883	-163.69
-0.4195	-163.76
-1.2602	-164.33
-0.30085	-164.4
0.35847	-164.87
0.4178	-164.94
0.47712	-165.11
0.73645	-165.27
0.89577	-165.24
1.1551	-165.41
1.9144	-165.88
1.9737	-165.95
2.0331	-166.32
1.3924	-166.69
1.3517	-167.26
1.411	-168.03
1.2704	-168.3
1.0297	-168.37
1.089	-168.44
1.1483	-168.51
0.70767	-168.58
0.76699	-168.65
0.82632	-169.22
0.88564	-169.28
-0.25503	-169.35
-0.19571	-169.42
-1.7364	-168.99
-1.6771	-169.06
-1.6177	-169.13
-3.6584	-169.6
-3.5991	-169.67
-1.9398	-169.74
-1.8804	-169.81
-1.8211	-169.88
-3.3618	-169.95
-4.2025	-169.62
-4.1431	-169.19
-4.0838	-169.46
-4.0245	-169.53
-3.9652	-169.1
-2.3058	-168.96
-1.3465	-168.13
-2.1872	-167.8
-2.1279	-167.67
-2.0685	-167.44
-2.0092	-167.31
-0.24989	-167.08
-0.19057	-167.15
-0.13124	-167.62
1.6281	-167.69
1.6874	-167.76
3.2467	-167.43
3.3061	-167.5
3.6654	-167.67
3.7247	-167.74
3.784	-168.31
4.5434	-168.57
4.6027	-168.64
4.662	-168.81
4.7213	-169.18
4.7807	-169.45
5.04	-169.52
5.0993	-169.69
4.9586	-170.26
5.018	-170.83
4.4773	-171.2
4.5366	-171.27
3.7959	-172.14
3.2553	-172.21
3.3146	-172.88
3.3739	-173.35
3.4332	-173.42
4.0926	-173.88
4.1519	-174.05
5.2112	-174.12
5.3705	-174.19
5.6298	-174.26
5.6892	-174.33
5.8485	-174.4
6.1078	-174.47
6.1671	-174.54
5.7265	-174.71
5.7858	-174.78
6.0451	-174.95
6.7044	-175.02
6.7638	-175.09
6.8231	-175.16
6.8824	-175.43
7.5417	-175.69
7.8011	-175.56
7.4604	-176.13
7.5197	-176.2
6.579	-176.27
6.6384	-176.34
6.6977	-176.41
6.757	-176.48
6.8163	-177.05
6.8757	-177.12
6.635	-177.29
6.9943	-177.66
7.0536	-178.33
7.313	-178.4
7.9723	-178.47
8.0316	-178.34
8.0909	-178.4
8.1503	-178.77
8.2096	-179.14
8.6689	-178.91
8.5282	-179.28
8.5876	-179.75
8.6469	-180.42
8.4062	-180.49
8.7655	-179.86
8.8249	-179.93
8.8842	-180
8.9435	-180.17
9.0028	-180.24
9.0622	-180.31
9.1215	-180.58
8.9808	-180.35
9.0401	-180.42
9.0995	-180.48
9.1588	-180.05
9.2181	-180.62
9.2774	-180.69
9.3368	-180.76
9.3961	-179.93
9.4554	-180.9
9.3147	-180.97
9.3741	-180.14
9.7334	-180.21
9.7927	-181.18
9.852	-181.25
9.6114	-181.62
9.6707	-181.69
9.73	-181.96
9.7893	-182.03
10.549	-182.09
10.608	-182.16
10.667	-182.23
10.727	-182.3
9.286	-182.37
9.3453	-182.44
9.4046	-182.51
9.4639	-182.58
11.023	-182.15
9.9826	-182.72
10.042	-182.29
10.501	-182.56
10.561	-182.93
10.62	-182.5
10.679	-182.17
10.739	-182.24
10.798	-182.3
10.857	-182.47
13.416	-182.54
13.476	-183.11
13.535	-183.18
13.594	-183.25
16.454	-183.62
17.013	-183.39
17.072	-183.46
17.132	-183.53
17.191	-183.2
17.25	-183.67
17.61	-183.74
17.669	-183.81
17.228	-183.88
17.288	-183.95
14.747	-183.81
14.806	-184.08
14.866	-184.55
14.925	-185.12
17.884	-184.69
17.644	-185.26
17.703	-184.83
17.762	-184.9
17.822	-184.97
18.181	-184.84
17.94	-184.91
18	-184.98
18.059	-185.45
16.018	-186.02
18.178	-186.49
16.137	-187.06
15.796	-187.13
15.856	-187.19
15.915	-187.26
15.974	-186.83
16.034	-187.4
16.093	-186.97
16.152	-187.04
14.412	-186.41
14.471	-186.98
14.53	-187.05
14.589	-187.52
14.649	-187.59
14.208	-187.86
14.267	-187.93
14.127	-188.1
12.986	-188.17
12.245	-188.24
12.005	-188.5
12.064	-188.57
12.123	-188.64
12.183	-188.81
12.342	-188.78
12.301	-188.95
12.361	-189.02
12.42	-189.09
12.379	-189.16
12.439	-189.13
12.498	-189.2
12.557	-189.27
12.617	-189.04
12.576	-188.91
12.635	-188.38
12.395	-188.45
12.454	-188.11
12.513	-188.18
12.273	-188.25
12.232	-187.62
11.991	-187.69
12.051	-187.76
12.11	-187.83
11.269	-187.6
11.329	-187.27
10.588	-187.34
10.647	-186.81
10.707	-186.88
11.566	-187.75
11.925	-187.82
11.985	-188.19
11.744	-188.26
12.003	-188.32
11.562	-188.39
11.622	-188.46
11.681	-188.53
11.74	-188.8
12	-188.87
12.059	-189.24
12.418	-189.31
12.478	-189.38
12.537	-189.75
13.096	-189.82
13.456	-189.99
13.615	-190.06
13.874	-190.13
13.934	-190.6
14.293	-191.77
14.352	-191.83
14.412	-192.3
14.471	-192.97
14.53	-193.34
14.89	-193.41
14.949	-193.78
15.008	-193.85
15.068	-193.92
14.827	-194.99
15.486	-195.06
14.946	-196.13
15.005	-196.2
15.064	-196.87
15.124	-198.74
15.183	-198.81
15.042	-200.28
15.102	-200.55
14.961	-200.91
15.02	-200.98
15.08	-201.05
15.139	-201.32
15.198	-201.39
16.157	-201.06
17.217	-200.23
17.676	-200.3
17.735	-199.87
16.895	-199.94
16.954	-199.71
17.013	-198.98
17.073	-198.85
17.132	-198.92
16.991	-198.99
17.051	-199.06
17.11	-199.12
17.069	-199.19
17.129	-199.26
17.188	-198.73
17.347	-198.8
17.307	-198.87
17.366	-199.84
17.425	-199.91
17.285	-200.88
17.144	-200.95
16.503	-201.32
14.363	-201.39
14.422	-201.86
12.281	-202.23
12.341	-202.3
12.4	-202.47
12.459	-202.83
11.319	-202.6
11.378	-202.67
11.437	-202.74
11.497	-202.41
11.056	-202.48
11.615	-202.15
11.675	-202.22
11.734	-201.69
11.793	-201.06
11.853	-200.63
12.512	-199.8
12.571	-199.07
12.63	-198.84
12.69	-198.91
12.249	-198.98
13.108	-198.84
13.168	-198.71
13.227	-198.18
13.286	-198.25
13.346	-198.32
14.405	-198.39
14.464	-198.46
15.524	-197.43
15.583	-197.5
15.642	-197.87
15.702	-197.94
14.261	-198.01
14.32	-198.08
14.38	-197.75
14.439	-197.92
14.498	-197.99
14.558	-198.05
14.617	-198.12
16.076	-198.19
16.336	-198.26
16.995	-198.33
17.054	-198.4
17.114	-198.47
17.173	-197.84
17.232	-197.41
18.092	-195.88
18.151	-195.95
18.21	-196.02
18.67	-194.79
18.729	-193.76
19.388	-192.23
19.448	-192.3
20.407	-191.67
20.866	-191.73
20.525	-191.8
20.585	-191.77
20.644	-191.84
20.603	-192.51
20.663	-192.58
20.622	-192.65
20.681	-192.72
20.741	-193.49
20.8	-195.36
20.859	-195.43
20.319	-195.7
20.378	-195.77
20.437	-195.24
18.697	-195.91
18.756	-196.38
18.815	-196.74
18.875	-196.81
18.934	-196.88
18.993	-197.25
19.053	-197.02
19.112	-197.09
19.171	-197.16
19.231	-196.53
18.09	-196.3
18.149	-196.27
18.209	-196.34
18.268	-197.11
18.327	-197.18
18.387	-197.25
18.446	-198.52
18.505	-198.59
18.265	-198.65
18.324	-198.72
17.783	-198.79
17.243	-197.86
17.302	-197.43
16.861	-198.6
16.721	-199.67
16.18	-199.14
16.239	-199.21
15.398	-199.28
15.058	-199.35
15.517	-199.42
15.176	-200.19
15.236	-200.46
15.295	-200.53
15.354	-200.3
15.414	-199.76
15.273	-199.83
15.332	-198.9
15.392	-198.97
15.051	-200.14
15.11	-200.21
15.17	-200.28
15.229	-200.35
15.288	-200.42
14.648	-199.59
14.707	-199.26
14.766	-199.33
14.826	-200.5
15.585	-199.67
15.644	-200.04
15.704	-200.11
15.763	-200.18
15.522	-200.24
15.582	-200.31
15.141	-201.78
15.2	-201.85
15.26	-201.02
14.919	-202.19
15.378	-202.26
15.038	-202.33
15.097	-202.4
15.156	-202.47
15.216	-202.54
15.675	-203.41
15.734	-203.48
15.793	-203.55
15.853	-203.42
15.512	-203.29
15.571	-203.35
15.531	-203.62
15.59	-203.69
15.649	-203.56
15.709	-203.03
16.268	-202.5
16.327	-202.27
15.887	-202.34
15.946	-202.61
16.005	-202.28
16.065	-202.25
16.124	-202.32
15.883	-202.39
15.943	-202.46
15.502	-202.53
15.261	-202
15.021	-202.06
15.08	-202.13
15.339	-201.4
15.399	-199.87
15.458	-198.14
15.517	-198.21
15.577	-200.08
15.736	-198.55
15.695	-198.32
15.755	-198.69
15.814	-198.76
15.773	-199.13
15.633	-198.9
15.692	-199.07
15.751	-199.14
15.811	-199.21
15.47	-201.17
15.529	-199.34
15.589	-199.41
15.648	-201.08
15.707	-201.15
15.266	-201.22
15.326	-201.29
15.385	-202.86
15.444	-202.93
15.504	-203
15.563	-203.07
15.622	-203.14
14.482	-203.41
14.541	-203.48
14.6	-203.55
13.36	-203.62
14.719	-203.68
14.778	-203.75
14.838	-203.82
17.097	-203.69
18.256	-203.76
18.316	-203.83
18.375	-203.8
18.434	-203.77
18.794	-203.44
18.853	-203.91
18.912	-203.98
18.972	-204.05
19.031	-203.72
19.89	-202.79
19.95	-202.86
20.009	-201.63
20.568	-201.7
21.228	-201.46
21.987	-200.73
22.046	-200.3
22.106	-200.37
22.165	-200.44
22.324	-200.51
22.384	-200.48
22.443	-200.65
22.502	-200.72
22.561	-201.09
22.621	-201.96
23.18	-202.03
23.239	-202.1
23.299	-202.17
23.358	-201.44
22.217	-201.51
22.277	-201.57
22.336	-201.64
22.395	-202.51
23.255	-202.58
22.514	-203.05
21.673	-203.12
21.733	-204.79
21.592	-205.76
21.151	-204.93
20.111	-205
20.17	-205.07
20.229	-203.74
20.289	-203.81
21.448	-202.68
20.407	-202.75
20.467	-202.82
20.526	-202.28
19.785	-202.35
19.845	-202.32
19.904	-201.89
19.963	-201.96
20.023	-202.03
19.882	-202.1
19.941	-201.77
19.801	-201.84
19.86	-201.61
19.919	-201.68
19.979	-201.45
20.538	-201.22
20.597	-201.29
20.657	-201.66
20.716	-201.43
20.275	-201.19
20.334	-201.26
19.894	-201.03
19.953	-201.1
20.012	-200.77
20.772	-201.24
20.831	-200.91
21.79	-201.98
20.95	-202.05
21.009	-201.02
20.868	-201.09
20.928	-200.16
20.987	-200.23
20.046	-200.3
19.806	-199.97
19.765	-199.64
19.824	-199.7
19.884	-199.77
19.643	-199.44
20.002	-199.51
20.162	-199.38
20.221	-199.45
20.28	-199.72
20.34	-200.19
21.399	-200.46
20.358	-200.53
20.418	-200.6
20.177	-200.67
20.236	-201.34
21.096	-202.11
21.155	-202.18
21.214	-202.25
21.274	-202.32
22.333	-202.98
22.692	-203.55
22.752	-203.72
22.811	-203.79
23.17	-203.86
23.229	-204.23
23.289	-204.3
23.048	-204.67
22.807	-205.14
22.867	-205.21
22.526	-205.28
22.185	-205.35
22.245	-205.62
21.904	-205.69
21.963	-205.76
21.423	-205.43
20.882	-205.29
20.941	-205.36
20.901	-206.13
21.06	-205.5
21.019	-206.27
21.079	-206.34
21.038	-206.41
20.197	-206.48
20.257	-205.85
19.016	-205.12
17.875	-204.59
17.935	-203.66
17.094	-203.33
17.053	-202.6
16.613	-202.27
14.972	-202.34
13.531	-202.3
13.091	-202.07
13.15	-201.54
12.609	-201.61
12.669	-202.38
12.728	-202.45
12.787	-202.52
12.847	-201.89
13.506	-201.96
13.565	-202.03
14.325	-201.5
14.384	-201.07
14.443	-201.14
14.502	-201.21
14.562	-201.78
14.721	-203.15
14.78	-203.41
15.34	-203.48
15.399	-203.55
15.458	-203.62
15.818	-203.69
15.877	-203.56
15.936	-203.63
15.996	-201.9
15.755	-201.97
15.814	-201.24
15.674	-200.51
15.733	-200.58
15.992	-200.65
15.552	-200.22
15.611	-199.99
15.67	-200.06
15.43	-200.12
15.489	-200.19
15.148	-200.26
15.208	-200.23
15.267	-200.3
15.326	-200.37
15.386	-200.44
15.445	-200.51
15.504	-200.98
15.564	-201.75
15.123	-202.52
15.282	-202.99
15.542	-203.06
15.601	-203.13
15.96	-204.3
16.02	-205.47
16.079	-205.14
15.838	-205.2
15.897	-205.27
15.957	-206.04
16.016	-206.11
16.575	-206.18
16.935	-204.45
16.994	-204.52
17.053	-204.59
16.613	-204.56
17.172	-204.63
16.731	-204.7
16.791	-204.77
16.85	-204.84
17.309	-204.91
18.269	-204.38
18.328	-204.45
18.387	-204.71
17.847	-204.78
17.906	-204.65
17.965	-204.42
18.025	-204.49
18.084	-204.96
18.143	-205.03
18.703	-205.5
18.762	-205.57
18.821	-206.54
18.881	-206.61
19.04	-206.48
20.399	-207.25
20.459	-207.32
20.518	-207.39
19.277	-207.66
19.337	-207.72
19.396	-207.59
19.255	-207.66
19.315	-207.73
19.174	-207.8
18.833	-207.67
17.893	-207.74
17.952	-207.81
18.011	-207.78
17.27	-207.95
17.33	-207.92
17.189	-207.79
17.248	-207.86
17.108	-207.63
17.167	-207.7
17.226	-207.07
16.986	-206.53
17.045	-205.9
17.304	-205.07
17.364	-205.14
17.623	-204.91
17.682	-204.58
17.542	-205.05
17.801	-205.12
18.06	-205.19
20.12	-204.86
20.179	-204.43
20.238	-204.2
22.598	-203.97
22.657	-204.04
22.716	-203.71
22.776	-203.78
22.235	-204.35
22.294	-204.41
22.254	-204.48
22.313	-204.55
22.372	-204.92
21.332	-204.99
21.391	-205.06
21.45	-204.33
21.51	-204.4
21.569	-205.27
21.628	-205.34
21.488	-204.61
20.547	-204.48
20.606	-204.55
20.665	-204.62
20.725	-205.39
20.784	-205.46
20.843	-204.82
20.903	-204.89
20.962	-204.96
21.921	-204.93
21.981	-204.6
22.04	-204.47
22.099	-204.84
23.459	-204.91
23.518	-205.08
23.977	-205.45
24.037	-205.92
24.096	-205.99
24.255	-206.06
24.315	-206.13
24.674	-205.9
24.733	-206.57
24.593	-206.63
24.652	-206.2
24.611	-205.67
24.671	-205.74
24.73	-206.41
24.789	-206.48
24.749	-206.55
