# Supplementary material for: Electrooculography-based continuous eye-writing recognition system for efficient assistive communication systems
Source: PLoS One. 2018 Feb 9;13(2):e0192684. doi: 10.1371/journal.pone.0192684 (PMC5806888; doi:10.1371/journal.pone.0192684)
Supplement: S1 Database — All the original isolated EOG data used in the experiments are contained in this database. (ZIP) [file pone.0192684.s001.zip › isolated/001/isolated_strokes/EOG_001_04_010.csv]

1.9376	3.34
-0.42269	2.5914
-0.38296	2.5428
-1.4432	2.8941
-1.6035	2.8455
-1.6638	3.6969
-1.6241	3.3482
-1.5843	3.2996
-1.5446	3.351
-1.8049	2.8023
-1.4651	3.2537
-1.4254	3.2051
-1.3857	3.8564
-1.346	3.8078
-2.3062	3.9592
-2.2665	3.6105
-2.9268	2.9619
-2.8871	2.9133
-2.1473	2.8646
-2.4076	3.216
-2.3679	3.1674
-2.8281	3.1187
-2.8884	2.6701
-2.7487	2.6215
-2.709	2.0728
-2.1692	2.0242
-2.1295	1.9756
-2.0898	1.9269
-1.4501	2.2783
-1.4103	2.2297
-1.3706	2.181
-0.93088	2.1324
-0.89115	1.2838
0.34858	2.0351
0.38831	1.1865
0.42803	1.1379
0.46776	1.0892
0.50749	0.4406
0.54721	0.99196
0.58694	0.34333
0.62667	-0.3053
0.66639	-0.35394
0.70612	-1.1026
2.3458	-1.1512
2.3856	-1.1998
2.1253	-1.2485
2.165	-0.5971
2.2048	-1.3457
2.2445	-1.3944
2.2842	-1.843
2.3239	-2.5916
1.8637	-2.7403
0.50339	-3.0889
0.54312	-3.1375
0.58285	-3.1862
0.62257	-3.2348
2.0623	-2.9834
2.102	-3.0321
2.1418	-3.0807
2.1815	-3.1293
2.2212	-3.178
2.3609	-2.8266
2.4007	-2.8752
2.4404	-2.9239
2.4801	-2.9725
1.8198	-3.6211
1.8596	-3.6698
1.8993	-3.1184
0.83902	-3.167
0.87875	-3.2157
-0.28152	-2.7643
-0.2418	-2.2129
-0.20207	-2.2616
-0.16234	-2.3102
-0.12261	-2.3588
-0.082887	-2.8075
-0.04316	-2.8561
-0.003433	-2.2047
0.036294	-2.9534
0.97602	-3.002
1.0157	-3.2506
1.0555	-2.4993
1.0952	-2.5479
1.1349	-2.5965
1.1747	-1.7452
1.2144	-1.7938
2.2541	-1.8424
2.2938	-2.2911
2.3336	-2.4397
2.3733	-1.7883
2.413	-2.537
2.4527	-2.5856
2.4925	-2.6342
2.0322	-3.5829
2.5719	-2.7315
2.4117	-2.0801
2.4514	-2.1288
0.89111	-2.8774
0.93083	-2.926
0.97056	-2.2747
-0.28971	-2.3233
-0.44998	-2.3719
-0.41026	-2.1206
-0.67053	-2.4692
-0.6308	-2.5178
-1.0911	-2.5665
-1.0513	-2.6151
-1.0116	-2.3637
-1.7719	-1.8124
-0.83217	-1.861
-0.79244	-1.1096
-0.75271	-1.0583
-0.71299	-0.10689
-1.5733	0.64448
-1.5335	0.69585
-1.6938	0.64721
-1.8541	0.59858
-1.6144	1.5499
-1.7746	1.6013
-1.7349	2.0527
-1.4952	2.004
-1.4554	2.0554
-0.71572	2.1068
-0.67599	2.6581
-0.63626	3.4095
0.80346	3.3609
0.84319	3.3123
1.5829	4.1636
1.8226	2.615
1.8624	2.5664
1.9021	2.5177
1.7418	2.4691
1.9816	2.7205
2.0213	2.6718
2.061	2.3232
2.1007	2.2746
2.1405	2.2259
2.1802	2.1773
2.2199	2.1287
2.1596	2.08
1.9994	2.0314
2.0391	1.8828
2.4788	1.8341
2.5185	1.2855
2.5583	1.2369
2.198	1.3882
1.5377	0.63959
1.5775	0.49096
0.51718	0.24232
-0.14309	-0.0063112
-0.10336	0.14506
-0.16363	0.096423
-0.12391	0.047789
-0.08418	-0.00084366
-0.044453	-0.049477
0.29527	0.0018901
0.635	0.15326
1.1747	0.10462
1.2145	0.25599
0.75418	0.0073577
1.2939	0.058725
0.83364	-0.089909
0.87336	-0.33854
0.91309	-0.38717
0.95282	-0.63581
0.99254	-0.68444
1.0323	-0.73307
1.072	-0.68171
1.1117	-0.73034
1.1515	-0.57897
1.6912	-0.62761
1.7309	-0.67624
-0.42937	-0.72487
-0.38964	-0.77351
-1.9499	-0.82214
-1.9102	-0.87077
-2.0705	-1.1194
-2.0307	-1.168
-1.991	-1.5167
-2.5513	-1.9653
-2.5116	-2.0139
-2.4718	-2.0626
-2.7321	-2.1112
-2.0924	-1.6598
-2.3526	-1.7085
-2.3129	-1.7571
-2.2732	-1.8057
-2.2335	-1.8544
-1.8937	-1.203
-1.854	-0.95164
-1.8143	-1.0003
-1.2746	-1.0489
-1.5348	-2.3975
-0.8951	-1.1462
-1.4554	-1.1948
-1.9156	-1.2434
-1.8759	-1.2921
-2.1362	-0.8407
-1.7965	-0.38933
-1.7567	-0.037967
-1.717	-0.4866
-1.6773	-0.53523
-1.9376	-0.88387
-2.7978	-0.9325
-3.4581	-0.98113
-3.4184	-1.0298
-3.3786	-0.7784
-3.7389	-0.82703
-3.6992	-0.47566
-3.8595	-0.9243
-3.9197	-0.97293
-3.88	-0.62156
-3.9403	-0.6702
-3.9006	-0.71883
-4.9608	-0.76746
-4.9211	-1.2161
-3.7814	-0.86473
-3.3417	-0.61336
-3.3019	0.638
-3.2622	1.0894
-3.6225	1.9407
-3.1827	2.6921
-3.143	2.6435
-3.0033	2.5948
-2.9636	3.2462
-2.9238	3.1976
-2.8841	3.1489
-2.3444	3.2003
-2.3047	3.1517
-1.4649	3.103
-0.8252	2.2544
0.21453	3.0058
1.3543	2.9571
1.994	2.9085
3.9337	2.8599
3.9734	2.8112
4.9132	3.5626
4.9529	3.514
4.9926	1.8653
5.0323	1.8167
5.0721	0.36808
5.1118	0.31944
5.1515	0.27081
4.7913	0.22218
4.931	0.17354
4.9707	-0.17509
5.0104	-0.22372
5.0502	-0.77236
4.9899	-0.82099
5.0296	-0.66962
4.1693	-0.71826
4.2091	-0.76689
2.8488	-1.6155
1.9885	-1.6642
2.0282	-1.6128
2.068	-1.6614
2.1077	-1.7101
2.1474	-1.7587
1.9872	-1.6073
2.0269	-0.35595
2.0666	-0.40459
1.9063	-0.45322
1.9461	-0.50185
0.68579	-1.8505
0.42552	-1.8991
0.46524	-0.64775
-0.89503	-0.69639
-0.8553	0.75498
-2.1156	0.70635
-2.0758	0.65772
-3.1361	0.60908
-3.3964	-0.93955
-3.7567	0.51182
-4.1169	0.46318
-4.0772	0.41455
-4.2375	1.3659
-4.1978	2.1173
-3.658	2.2687
-4.1183	2.22
-4.0786	2.2714
-4.7388	2.2228
-5.0991	1.8741
-4.6594	1.8255
-4.7197	1.7769
-4.6799	1.7282
-4.6402	1.4796
-6.2005	0.93095
-5.7608	1.3823
-6.921	0.83369
-6.8813	0.78505
-7.1416	0.73642
-7.9019	1.0878
-7.0621	1.0392
-7.0224	0.99052
-6.9827	0.94189
-5.9429	0.49325
-5.9032	-0.65538
-5.8635	-0.70401
-5.8238	-1.8526
-5.784	-1.9013
-5.4443	-0.74991
-5.4046	-0.89854
-5.3649	-0.94718
-5.3251	-0.99581
-5.2854	-1.6444
-5.0457	-0.59308
-5.0059	-0.64171
-4.6662	-1.2903
-4.6265	-1.339
-4.8868	-2.1876
-4.547	-1.4362
-4.5073	-2.2849
-4.4676	-2.3335
-4.4279	-2.8821
-4.6881	-2.9308
-4.3484	-1.6794
-4.6087	-1.128
-4.569	-1.1767
-4.5292	-0.62531
-3.4895	-0.27394
-4.6498	-0.32257
-5.11	0.22879
-5.1703	0.18016
-5.1306	0.13153
-5.2909	1.2829
-6.0511	3.2343
-7.1114	6.0856
-9.2717	8.137
-9.232	10.388
-11.092	15.84
-11.352	19.691
-12.013	33.242
-15.173	49.594
-18.733	61.945
-20.294	79.597
-21.354	93.648
-22.814	105.2
-25.374	116.85
-29.735	127
-32.895	138.65
-44.255	147.9
-55.716	154.96
-57.176	161.51
-59.236	170.76
-63.596	178.71
-71.957	180.86
-77.017	183.01
-78.477	183.76
-82.237	184.12
-85.398	189.17
-87.158	193.72
-89.618	193.67
-92.679	193.92
-95.039	195.37
-95.899	195.72
-96.559	196.78
-97.12	196.83
-97.58	196.78
-97.54	197.13
-98.4	197.08
-98.661	196.63
-99.421	196.58
-99.681	196.43
-99.642	196.39
-100.4	195.74
-100.36	194.89
-100.92	194.34
-100.18	193.99
-100.14	193.94
-100.1	193.89
-100.06	194.15
-99.324	194.1
-98.684	193.75
-98.644	193.7
-98.605	193.55
-97.965	193.5
-97.625	193.45
-97.585	193.41
-97.546	193.36
-97.506	193.61
-97.766	193.26
-97.326	193.01
-96.687	193.26
-96.647	192.61
-95.607	192.56
-94.268	192.02
-93.528	191.27
-92.588	191.22
-92.548	189.77
-90.509	187.32
-88.969	185.17
-86.229	184.42
-78.689	179.48
-66.45	164.93
-40.61	137.78
-1.8702	111.93
29.569	86.381
59.909	59.233
88.649	37.984
122.29	16.935
151.73	-0.013222
163.87	-10.962
170.61	-18.41
172.65	-28.859
184.99	-38.308
194.83	-43.156
197.17	-51.905
197.21	-58.854
201.15	-64.702
201.19	-75.351
201.23	-82.9
201.27	-93.548
201.31	-102.9
198.74	-109.35
198.78	-116.39
196.52	-120.84
191.16	-129.89
183	-137.24
176.54	-143.59
176.58	-152.94
175.12	-161.89
174.76	-167.93
173.7	-170.18
172.94	-175.93
170.18	-182.98
165.02	-187.43
165.06	-190.78
164.1	-193.53
164.14	-195.57
164.18	-197.42
164.22	-199.27
164.26	-200.02
164.3	-201.67
169.54	-209.22
169.58	-215.47
174.52	-222.22
174.56	-229.46
180.3	-230.61
192.24	-231.36
200.58	-232.31
200.72	-234.36
201.96	-237.81
202.8	-240.06
202.84	-240.9
204.18	-244.15
204.22	-246.9
205.36	-246.95
205.9	-248.2
205.94	-250.15
206.38	-251.2
207.41	-251.74
208.25	-252.29
208.29	-252.54
209.13	-253.09
210.07	-254.04
214.11	-254.79
220.95	-257.04
221.89	-259.29
221.93	-266.33
221.97	-276.58
222.01	-282.23
222.05	-286.68
222.09	-296.33
222.13	-305.08
222.17	-305.13
222.21	-305.17
222.25	-305.22
202.69	-305.27
182.63	-305.32
172.37	-305.37
149.91	-305.42
133.45	-305.47
114.59	-305.51
92.528	-301.66
77.868	-295.71
57.708	-287.26
45.748	-278.81
32.987	-274.66
21.627	-269.31
16.767	-258.46
1.9066	-249.1
-10.654	-244.35
-20.314	-238
-29.674	-231.05
-34.535	-221.1
-42.095	-212.85
-47.255	-208.2
-48.915	-204.04
-50.776	-200.59
-52.936	-197.44
-52.896	-192.09
-55.056	-186.54
-55.817	-184.99
-56.477	-183.64
-57.937	-183.18
-57.898	-181.33
-59.058	-178.98
-59.018	-178.13
-58.978	-177.98
-59.439	-173.33
-59.799	-167.98
-59.759	-167.03
-60.519	-166.57
-61.98	-166.22
-63.74	-164.57
-65.2	-161.42
-66.461	-158.37
-67.221	-155.02
-68.881	-152.57
-72.041	-146.91
-74.002	-139.96
-77.462	-137.81
-81.622	-137.46
-81.582	-136.61
-82.743	-135.36
-82.703	-134.41
-83.963	-133.85
-85.824	-132.8
-85.784	-131.55
-87.844	-131.4
-87.804	-131.05
-85.665	-130.4
-87.725	-129.35
-87.685	-128.6
-87.645	-128.64
-87.906	-127.79
-86.466	-127.14
-87.826	-126.29
-87.787	-125.34
-87.747	-124.79
-88.807	-123.94
-87.667	-123.48
-87.628	-123.43
-87.588	-122.68
-87.548	-122.53
-88.908	-122.58
-87.469	-121.93
-86.729	-121.98
-86.689	-121.92
-85.65	-121.97
-85.61	-121.82
-85.57	-121.87
-85.53	-121.92
-85.491	-121.97
-85.451	-122.02
-85.811	-122.07
-85.471	-122.01
-85.432	-121.96
-85.892	-122.01
-85.852	-121.86
-85.813	-121.81
-85.773	-121.86
-85.733	-121.91
-86.993	-121.95
-86.954	-121.5
-86.914	-120.65
-86.874	-120.7
-87.334	-120.75
-87.295	-119.2
-87.255	-117.65
-87.215	-117.69
-87.176	-117.74
-87.136	-117.29
-87.096	-117.34
-85.956	-117.39
-86.017	-117.94
-85.977	-118.19
-85.537	-118.23
-85.497	-119.28
-84.558	-118.33
-84.518	-118.38
-84.478	-118.43
-84.439	-118.48
-83.599	-119.03
-82.259	-119.08
-82.219	-119.82
-82.18	-119.87
-82.14	-119.22
-82.9	-119.97
-82.86	-120.02
-83.521	-120.07
-83.881	-120.12
-83.841	-120.56
-83.802	-120.61
-83.762	-120.26
-83.722	-120.21
-83.682	-120.26
-83.143	-120.01
-82.703	-119.26
-82.663	-119.3
-82.623	-118.85
-82.984	-118.9
-82.544	-118.35
-82.904	-118.1
-82.865	-118.15
-82.425	-117.9
-82.385	-117.45
-82.345	-116.79
-82.306	-116.84
-82.266	-116.79
-81.126	-116.84
-80.086	-117.59
-79.947	-116.34
-79.707	-116.39
-79.667	-115.83
-79.628	-115.88
-79.388	-115.93
-78.348	-116.18
-78.108	-116.23
-78.069	-116.78
-77.329	-116.83
-76.889	-118.17
-74.949	-118.22
-73.81	-119.57
-73.77	-120.12
-72.93	-122.47
-72.891	-123.22
-72.851	-123.27
-72.811	-123.32
-72.771	-123.36
-72.732	-122.71
-72.692	-122.46
-72.652	-122.51
-73.112	-122.56
-73.673	-123.21
-73.033	-122.66
-72.993	-122.7
-72.954	-122.75
-72.914	-121.9
-72.874	-121.15
-72.634	-121
-73.395	-121.05
-73.355	-121.3
-73.415	-121.34
-73.475	-121.39
-73.436	-121.24
-73.396	-121.29
-73.356	-121.54
-72.817	-121.59
-72.777	-121.64
-71.837	-121.69
-71.797	-121.73
-71.758	-121.98
-71.718	-122.03
-70.178	-122.08
-70.138	-122.13
-70.099	-122.58
-70.059	-123.23
-69.119	-124.07
-68.08	-125.22
-68.04	-125.27
-68	-127.42
-68.16	-125.37
-68.121	-126.32
-68.081	-126.37
-68.041	-126.41
-68.001	-127.86
-68.862	-127.91
-67.722	-127.26
-68.482	-128.31
-68.443	-128.36
-68.403	-128.41
-68.363	-129.26
-67.323	-128.5
-67.284	-128.55
-67.244	-128.6
-67.204	-127.85
-67.164	-127.9
-67.025	-127.45
-68.085	-127.5
-68.045	-128.04
-68.306	-128.09
-67.466	-128.94
-67.026	-128.99
-66.986	-129.74
-67.347	-129.79
-67.307	-129.14
-67.267	-129.88
-67.227	-129.93
-68.788	-130.08
-69.148	-130.13
-67.308	-129.88
-68.369	-129.93
-68.329	-129.98
-68.289	-130.03
-68.249	-130.07
-67.11	-130.12
-67.07	-130.17
-67.03	-130.22
-66.991	-130.27
-68.051	-129.92
-66.911	-129.17
-67.971	-129.21
-67.932	-130.06
-66.792	-130.11
-66.252	-131.16
-66.112	-131.21
-66.073	-131.56
-66.033	-131.61
-64.793	-130.35
-64.754	-130.4
-63.314	-130.15
-63.274	-129.6
-63.234	-129.65
-63.195	-129
-64.555	-129.05
-64.515	-129.09
-64.475	-128.84
-64.436	-128.89
-62.996	-128.64
-62.956	-128.69
-62.917	-128.44
-62.877	-128.49
-62.837	-128.34
-62.197	-127.88
-62.758	-127.73
-61.718	-127.48
-61.678	-127.53
-61.238	-127.58
-59.299	-127.63
-59.259	-127.68
-59.219	-127.82
-59.18	-127.87
-59.14	-128.12
-58.5	-128.57
-58.46	-128.62
-57.921	-128.67
-57.881	-128.32
-58.541	-128.36
-58.501	-128.41
-58.462	-128.46
-58.422	-129.41
-58.382	-129.46
-59.643	-130.71
-59.603	-131.26
-59.563	-131.71
-61.023	-132.15
-60.984	-132.2
-61.644	-132.25
-61.604	-132.3
-62.064	-133.15
-62.025	-133.7
-61.485	-133.25
-61.945	-133.79
-61.906	-133.84
-61.866	-134.09
-61.826	-134.14
-61.286	-134.19
-60.347	-134.54
-60.307	-135.09
-59.367	-135.13
-60.227	-135.18
-59.288	-135.23
-59.248	-135.28
-59.208	-134.83
-59.169	-134.88
-59.129	-135.03
-59.089	-134.78
-59.049	-134.52
-59.01	-134.57
-58.97	-134.62
-59.03	-134.67
-58.89	-134.72
-58.851	-134.77
-58.811	-134.82
-58.771	-134.36
-58.732	-134.01
-58.692	-134.06
-58.652	-133.71
-58.612	-132.96
-58.573	-132.91
-56.933	-133.46
-56.893	-133.5
-56.853	-133.55
-56.814	-133.6
-55.874	-133.65
-55.834	-133.7
-53.895	-133.75
-52.855	-133.8
-52.515	-133.85
-52.475	-133.89
-52.436	-133.94
-52.296	-133.99
-52.256	-134.04
-52.016	-134.09
-50.677	-133.64
-48.937	-134.19
-48.897	-135.13
-48.858	-136.28
-49.618	-136.53
-48.578	-136.58
-48.538	-136.63
-48.499	-136.68
-48.459	-136.73
-48.419	-136.87
-47.579	-136.92
-47.54	-136.87
-47.5	-136.92
-47.46	-136.67
-48.221	-136.72
-48.181	-136.07
-48.141	-136.12
-48.101	-136.16
-47.262	-135.11
-47.122	-134.26
-47.082	-134.31
-46.642	-134.36
-46.603	-133.81
-46.563	-133.56
-46.523	-133.3
-46.484	-133.65
-46.444	-133.7
-46.404	-134.05
-46.164	-133.8
-46.125	-133.85
-46.085	-133.9
-46.045	-133.94
-46.005	-133.99
-45.266	-134.04
-45.226	-134.09
-45.186	-134.14
-45.147	-133.79
-45.107	-133.84
-45.067	-133.59
-45.727	-133.23
-45.788	-133.28
-46.948	-133.33
-48.108	-133.98
-46.868	-133.43
-46.829	-133.18
-46.789	-132.93
-45.449	-132.47
-46.11	-132.12
-46.07	-131.97
-46.03	-132.02
-45.99	-132.27
-44.551	-132.12
-44.511	-132.07
-44.471	-131.91
-44.431	-130.76
-44.392	-130.91
-43.052	-130.96
-43.012	-131.01
-42.973	-131.06
-42.933	-131.21
-42.093	-129.95
-41.653	-129.9
-41.614	-129.95
-41.574	-130
-41.534	-130.05
-41.894	-130
-41.855	-130.05
-41.815	-130.1
-41.775	-130.14
-41.736	-129.39
-41.696	-128.94
-40.856	-127.89
-40.816	-129.04
-41.477	-128.29
-41.437	-127.74
-41.897	-127.28
-41.857	-127.13
-43.318	-127.18
-43.278	-127.43
-41.838	-127.28
-42.599	-127.33
-42.559	-127.38
-42.519	-127.42
-42.479	-127.47
-42.04	-127.32
-42	-127.37
-41.96	-127.82
-41.92	-127.87
-42.581	-128.62
-42.541	-128.67
-41.901	-128.71
-41.862	-128.76
-41.822	-128.81
-41.782	-129.36
-41.542	-129.41
-41.703	-130.16
-41.663	-130.21
-41.223	-130.95
-41.183	-131.4
-41.044	-131.95
-41.004	-132
-40.964	-133.05
-40.525	-134
-39.985	-134.15
-39.145	-134.19
-39.105	-134.44
-39.866	-134.69
-39.826	-135.24
-39.786	-135.69
-38.946	-135.74
-38.907	-135.39
-38.867	-135.44
-38.827	-134.98
-39.588	-135.03
-39.548	-135.08
-39.508	-134.93
-39.668	-134.98
-39.629	-135.03
-39.989	-135.28
-39.949	-135.32
-39.909	-135.37
-40.17	-135.72
-40.13	-135.47
-40.69	-135.52
-40.651	-135.57
-40.611	-135.42
-41.271	-135.36
-40.531	-135.21
-40.492	-135.06
-40.452	-135.11
-40.212	-135.36
-40.672	-135.61
-40.633	-135.76
-40.593	-135.81
-40.553	-135.85
-40.514	-135.9
-40.874	-136.25
-40.834	-135.9
-41.394	-135.95
-41.355	-135.8
-41.315	-135.85
-42.575	-135.89
-42.535	-135.94
-42.496	-135.99
-42.956	-136.54
-42.416	-136.79
-42.877	-137.24
-42.837	-137.79
-42.897	-138.03
-43.257	-138.68
-43.218	-138.13
-42.978	-138.58
-42.938	-138.63
-42.898	-138.68
-43.059	-138.73
-42.819	-138.38
-42.879	-138.42
-42.84	-138.47
-42.8	-138.52
-43.96	-138.87
-42.72	-138.92
-42.681	-138.97
-42.641	-139.12
-42.601	-139.16
-43.761	-139.41
-43.722	-139.46
-43.982	-139.51
-43.942	-139.56
-42.603	-139.61
-42.363	-139.66
-42.323	-139.7
-42.483	-140.25
-42.444	-140.3
-41.104	-139.75
-39.864	-140.3
-39.824	-140.35
-39.785	-140.4
-39.445	-140.45
-39.405	-139.99
-39.366	-139.44
-39.326	-139.49
-39.286	-138.94
-39.246	-138.49
-38.907	-138.24
-38.867	-138.29
-38.827	-138.23
-38.787	-138.28
-38.748	-138.13
-38.708	-138.08
-38.268	-138.13
-38.229	-138.18
-37.389	-138.23
-38.149	-138.37
-37.609	-138.62
-37.57	-138.67
-38.33	-138.72
-38.29	-138.57
-38.35	-138.62
-38.311	-138.57
-38.271	-138.81
-38.231	-138.86
-38.192	-138.81
-38.252	-138.96
-38.212	-139.01
-38.172	-139.06
-38.133	-139.61
-38.093	-139.66
-38.053	-140
-38.013	-140.05
-38.774	-140.6
-40.134	-141.25
-40.594	-141.3
-41.155	-140.75
-41.115	-140.6
-41.075	-140.64
-41.535	-141.39
-41.496	-141.94
-41.456	-141.99
-41.416	-142.04
-41.376	-141.59
-41.337	-141.64
-40.997	-141.68
-40.957	-141.73
-40.918	-141.78
-40.878	-141.83
-43.138	-141.18
-43.098	-140.73
-45.259	-140.18
-45.219	-140.83
-44.579	-140.87
-42.139	-140.92
-42.1	-140.97
-42.06	-141.32
-43.12	-142.27
-42.381	-142.12
-41.641	-142.17
-41.601	-141.51
-41.561	-141.56
-42.222	-141.71
-41.482	-141.76
-42.142	-142.41
-42.103	-142.46
-42.063	-142.51
-42.723	-143.15
-42.683	-143.4
-42.644	-144.45
-42.604	-144.9
-42.564	-145.15
-43.024	-145.2
-42.385	-145.25
-43.645	-145.3
-43.605	-145.34
-43.566	-145.29
-44.626	-145.34
-44.586	-145.39
-45.946	-145.44
-45.907	-145.49
-44.467	-145.54
-43.327	-145.68
-43.287	-145.73
-43.248	-145.68
-43.208	-145.73
-43.168	-145.28
-42.329	-144.53
-42.089	-144.08
-42.049	-144.12
-42.209	-143.37
-41.97	-143.12
-42.03	-143.77
-41.99	-143.82
-41.95	-143.87
-43.111	-144.42
-41.871	-143.97
-41.831	-144.01
-41.792	-144.86
-41.752	-144.91
-41.712	-145.86
-41.172	-145.81
-42.833	-145.86
-42.793	-145.91
-42.753	-146.45
-43.713	-146.5
-43.674	-146.55
-43.834	-147.2
-43.794	-147.25
-43.755	-147.3
-43.615	-147.95
-43.575	-147.99
-43.535	-148.44
-43.496	-148.49
-42.756	-148.54
-41.816	-148.99
-41.776	-149.04
-41.737	-148.99
-41.697	-149.04
-40.457	-149.08
-41.618	-149.13
-41.578	-149.18
-41.538	-149.23
-42.198	-149.38
-42.159	-149.33
-42.119	-149.48
-41.379	-149.52
-41.339	-149.57
-41.3	-150.02
-41.26	-150.07
-41.42	-150.22
-41.381	-150.27
-41.341	-150.32
-42.001	-150.86
-41.961	-150.41
-42.122	-150.46
-42.082	-150.51
-42.042	-150.56
-42.002	-150.61
-41.963	-150.16
-43.123	-150.21
-43.083	-150.25
-43.044	-150.3
-42.904	-150.35
-40.864	-150.4
-40.824	-150.45
-43.285	-150.5
-42.445	-150.45
-42.405	-150.49
-41.865	-150.24
-41.826	-150.29
-41.986	-151.44
-40.446	-151.39
-40.407	-151.44
-40.367	-151.49
-40.327	-151.53
-40.287	-151.58
-39.448	-151.63
-40.208	-151.78
-40.168	-151.83
-40.128	-152.08
-41.589	-152.43
-40.049	-152.07
-41.509	-152.12
-41.47	-152.17
-41.43	-152.22
-41.39	-152.27
-39.85	-152.32
-41.611	-152.37
-42.271	-152.42
-42.231	-152.46
-42.891	-152.51
-42.852	-152.46
-43.012	-152.51
-42.972	-153.06
-42.933	-152.61
-43.693	-152.66
-43.653	-152.7
-43.613	-152.15
-43.574	-152.2
-43.434	-152.15
-43.894	-151.9
-43.854	-151.45
-43.815	-151.5
-43.775	-151.94
-43.735	-151.59
-43.696	-151.34
-43.656	-151.39
-42.816	-151.44
-42.776	-151.69
-41.437	-151.14
-40.997	-151.19
-40.957	-151.53
-40.917	-151.58
-40.878	-151.33
-40.138	-151.38
-40.098	-151.33
-40.059	-151.58
-40.019	-151.83
-40.679	-151.87
-39.939	-151.92
-39.9	-151.97
-39.86	-152.02
-39.22	-152.07
-38.78	-151.92
-38.741	-151.17
-38.701	-152.01
-38.661	-152.06
-38.622	-151.31
-38.282	-151.16
-38.242	-151.21
-38.202	-151.26
-38.463	-150.61
-38.423	-150.36
-38.683	-150.5
-38.643	-150.55
-38.604	-150.6
-40.364	-149.85
-40.324	-149.9
-40.285	-149.95
-40.245	-150
-40.205	-150.04
-40.365	-150.69
-40.326	-150.94
-41.386	-150.99
-41.346	-151.04
-40.906	-150.89
-40.867	-151.14
-39.927	-151.08
-40.887	-151.13
-40.848	-151.18
-40.808	-151.03
-40.768	-151.08
-39.728	-151.13
-39.689	-150.58
-40.649	-150.63
-40.609	-149.97
-39.569	-150.52
-37.83	-149.67
-37.79	-149.72
-39.45	-149.77
-39.411	-149.82
-40.071	-149.87
-40.031	-149.71
-39.991	-149.76
-39.952	-150.01
-39.812	-149.86
-40.272	-149.91
-40.232	-149.96
-40.393	-150.01
-40.353	-150.05
-39.613	-150.1
-39.574	-149.45
-39.534	-149.5
-39.494	-148.75
-39.154	-148.8
-38.715	-148.85
-39.075	-148.9
-39.035	-148.84
-38.995	-148.89
-38.956	-148.64
-38.516	-147.69
-38.476	-147.74
-38.437	-147.79
-38.397	-147.84
-38.757	-147.08
-38.317	-146.73
-38.278	-146.78
-40.138	-146.83
-40.098	-146.88
-41.958	-146.93
-41.919	-147.38
-42.179	-147.82
-42.139	-147.87
-41.8	-147.92
-41.96	-147.97
-41.92	-148.02
-41.88	-147.47
-41.841	-146.92
-41.501	-146.07
-41.461	-144.61
-41.421	-142.96
-41.382	-143.01
-41.342	-143.66
-40.802	-143.11
-40.763	-143.16
-40.723	-143.81
-40.683	-143.85
-40.743	-143.9
