# Supplementary material for: Electrooculography-based continuous eye-writing recognition system for efficient assistive communication systems
Source: PLoS One. 2018 Feb 9;13(2):e0192684. doi: 10.1371/journal.pone.0192684 (PMC5806888; doi:10.1371/journal.pone.0192684)
Supplement: S1 Database — All the original isolated EOG data used in the experiments are contained in this database. (ZIP) [file pone.0192684.s001.zip › isolated/001/isolated_strokes/EOG_001_04_011.csv]

2.6223	-1.8016
2.7014	-2.0757
2.7804	-2.1499
2.5594	-2.2241
2.9384	-2.0982
3.0174	-1.8724
3.0964	-1.9465
3.1754	-2.0207
3.2544	-1.7949
3.3334	-1.769
3.1124	-1.8432
3.1914	-1.9173
3.2704	-1.9915
2.6494	-1.6657
2.7285	-1.7398
2.4075	-1.814
1.3865	-1.8881
1.4655	-0.76229
0.54448	-2.0364
1.7235	-1.2106
1.8025	-1.2848
1.8815	-1.0589
1.9605	-0.93308
1.2395	-1.0072
1.3185	-1.0814
1.3975	-1.0556
1.1765	-1.2297
0.75555	-1.2039
-0.16544	-1.378
-0.086434	-1.4522
-0.0074267	-1.4264
-0.028419	-1.5005
0.45059	-1.5747
0.1296	-1.6488
0.2086	-1.723
0.28761	-1.7972
-0.53338	-1.8713
0.84563	-1.9455
-0.37537	-1.7196
-0.29636	-1.0938
-0.21735	-1.1679
-1.6383	-0.64211
-1.5593	0.38373
-1.7803	0.30957
-1.7013	0.13541
-1.7223	0.061256
-1.6433	-0.012904
-1.2643	0.81294
-1.1853	0.73878
-1.1063	0.66462
-1.0273	0.59046
-1.2483	0.5163
-1.1693	0.74214
-1.0902	0.66798
-1.0112	0.59382
-0.93223	0.91966
-0.85323	0.6455
-0.77422	1.1713
-0.69521	0.69719
-0.6162	0.62303
0.062804	1.1489
1.0418	1.0747
1.6208	1.0005
1.6998	0.92639
1.7788	0.85223
1.8578	0.97807
1.9369	1.1039
2.0159	1.0298
2.0949	0.95559
1.6739	0.68144
2.2529	0.80728
2.3319	1.1331
2.4109	1.059
2.1899	1.2848
1.6689	1.2106
1.7479	1.4365
1.8269	1.3623
1.2059	1.2882
1.2849	1.214
0.06395	1.1398
0.14296	1.2657
-0.67803	1.1915
-0.59903	1.4174
-0.52002	1.3432
-1.941	0.96905
-0.362	0.89489
-0.283	0.42073
-0.20399	0.34657
-0.12498	0.27241
-1.546	0.19825
-1.467	-0.17591
-3.288	-1.1501
-3.2089	-1.2242
-3.3299	-1.4984
-4.6509	-1.5725
-4.5719	-1.6467
-4.9929	-0.82086
-6.0139	-0.89502
-5.9349	-0.46918
-5.9559	-0.14334
-5.8769	-0.2175
-5.9979	-0.29166
-5.9189	-0.36582
-5.8399	-0.43998
-5.9609	-0.51414
-5.8818	-0.5883
-5.8028	-0.56245
-6.0238	-0.43661
-5.6448	-0.21077
-5.8658	0.11507
-5.7868	0.74091
-5.7078	1.6667
-5.6288	1.5926
-5.5498	2.2184
-5.3708	2.4443
-5.2918	2.3701
-5.0128	2.696
-3.6338	2.6218
-1.9547	2.9476
-0.77574	3.0735
0.50327	3.1993
1.2823	3.1252
1.6613	3.051
1.7403	3.3768
1.8193	3.3027
1.8983	3.2285
1.9773	3.1544
2.0563	3.0802
2.2353	3.006
2.3143	2.9319
2.2933	2.8577
2.3723	2.7836
2.4514	2.7094
2.5304	2.2352
2.6094	1.4611
2.3884	0.78693
2.2674	0.21277
1.6464	-0.36139
1.7254	-0.43555
0.80441	-1.1097
0.68342	-1.7839
0.46243	-1.858
-0.35857	-2.2322
-0.27956	-2.3063
-0.20055	-2.3805
-1.3215	-2.4547
-0.54253	-2.5288
-0.46353	-2.903
-0.38452	-2.9771
-0.30551	-3.0513
-0.9265	-3.3255
-1.7475	-3.3996
-3.3685	-3.4738
-3.2895	-3.4479
-3.2105	-3.1221
-3.1315	-2.9963
-3.0525	-3.0704
-4.6735	-1.5446
-4.5944	-0.31873
-2.8154	-0.19289
-2.7364	-0.26705
-2.6574	-0.34121
-2.5784	0.88463
-2.4994	0.81047
-1.3204	2.1363
-1.2414	2.2622
-1.1624	2.188
-1.0834	2.1138
-1.0044	2.5397
-0.12536	2.9655
0.35365	2.8914
0.93266	3.2172
1.0117	3.143
2.3907	3.4689
3.5697	3.5947
3.6487	4.0206
3.7277	3.9464
3.8067	4.3722
3.8857	4.6981
4.9647	4.6239
3.2437	4.7498
3.3227	4.6756
3.4017	4.6014
2.9807	4.4273
5.3598	4.3531
5.4388	4.279
4.0178	4.2048
4.0968	4.1307
2.5758	4.0565
4.2548	4.2823
2.2338	4.2082
2.3128	4.134
2.3918	4.2599
1.0708	4.1857
1.1498	4.1115
1.2288	3.7374
1.3078	2.1632
1.9869	0.68906
2.0659	0.5149
2.1449	0.44074
2.2239	0.36658
1.7029	0.19242
1.9819	0.21826
2.0609	0.044104
2.1399	-0.030056
2.2189	-0.10421
2.0979	-0.17837
2.0769	-0.25253
0.35594	-0.62669
0.33495	-0.70085
0.11396	-0.77501
0.19297	-1.0492
0.27197	-1.4233
0.35098	-1.4975
0.42999	-2.1716
0.509	-2.2458
-1.712	-2.32
-1.633	-2.0941
-1.854	-2.1683
-1.775	-2.2424
-1.696	-3.0166
-1.517	-2.9908
-1.438	-3.0649
-1.8589	-3.2391
-1.7799	-3.3132
-1.7009	-3.2874
-1.6219	-2.9616
-0.24291	-2.4357
-0.1639	-2.3099
-0.8849	-2.384
-0.80589	-2.2582
-1.0269	-2.2324
-0.94787	-2.0065
-0.86887	-2.0807
-0.78986	-2.1548
-0.31085	-1.929
0.068157	-2.0031
0.14717	-1.6773
0.22617	-1.7515
0.30518	-2.2256
0.88419	-2.2998
0.4632	-2.3739
0.5422	-2.7481
0.62121	-2.8223
0.70022	-3.2964
1.2792	-3.4706
1.3582	-3.5447
1.4372	-3.7189
1.5162	-4.2931
2.0953	-4.8672
2.7743	-5.5414
2.8533	-6.1155
2.9323	-6.7897
3.0113	-7.2639
3.3903	-7.338
3.7693	-7.5122
3.8483	-7.9863
3.9273	-8.9605
4.2063	-9.0347
4.2853	-9.9088
4.3643	-9.983
4.4433	-10.057
4.5224	-10.131
4.6014	-9.4054
4.7804	-9.6796
4.8594	-9.7538
4.9384	-9.3279
5.0174	-9.9021
5.3964	-9.9762
5.4754	-9.5504
5.5544	-9.6246
5.6334	-9.9987
5.4124	-10.073
6.2914	-9.847
6.3704	-9.9212
6.4495	-9.7954
6.5285	-9.5695
5.8075	-9.0437
6.6865	-7.9178
5.6655	-7.292
5.7445	-7.4662
5.8235	-7.5403
4.8025	-7.9145
5.9815	-7.9886
4.9605	-8.0628
5.0395	-8.1369
5.1185	-8.2111
4.4975	-8.2853
4.5766	-8.3594
5.3556	-7.8336
5.4346	-7.9077
5.5136	-7.4819
6.0926	-7.0561
6.1716	-6.6302
6.2506	-6.7044
5.6296	-6.7785
5.1086	-6.8527
5.1876	-6.9269
5.2666	-7.001
5.3456	-8.0752
5.4246	-8.3493
5.8037	-8.7235
6.5827	-8.7977
6.6617	-8.8718
6.7407	-8.946
6.8197	-9.0201
8.0987	-7.5943
8.1777	-7.6685
8.2567	-7.4426
7.9357	-9.1168
8.0147	-9.7909
9.6937	-9.9651
8.7727	-10.739
8.8517	-10.813
8.9308	-10.888
9.0098	-10.962
10.089	-10.336
10.168	-10.41
10.247	-10.484
10.326	-9.7584
11.005	-9.5325
11.084	-9.2067
10.663	-8.9808
10.742	-9.055
10.821	-8.9292
10.3	-9.1033
10.379	-9.1775
10.458	-9.1516
9.7369	-9.2258
9.8159	-9.1
9.0949	-9.1741
9.1739	-8.5483
8.8529	-8.6224
8.9319	-9.2966
9.8109	-8.7708
9.8899	-8.8449
9.9689	-8.9191
10.048	-8.9932
8.3269	-9.1674
8.0059	-8.8415
7.385	-8.9157
7.464	-8.9899
7.543	-9.464
7.622	-10.038
8.301	-10.112
8.38	-10.087
8.459	-10.161
8.538	-10.235
7.217	-10.409
8.696	-10.383
8.775	-10.057
8.854	-10.131
8.933	-9.8056
7.6121	-8.4798
7.6911	-8.5539
7.7701	-6.8281
7.8491	-6.4023
9.3281	-6.3764
10.207	-5.9506
10.286	-4.1247
11.565	-1.6989
11.644	3.827
13.223	13.853
14.702	31.979
16.681	47.704
16.76	59.83
16.839	76.056
17.218	91.882
17.297	109.21
17.376	118.13
17.455	125.36
17.534	138.09
17.613	147.61
17.692	159.94
18.571	170.86
18.65	178.99
16.329	189.51
16.408	196.54
15.087	202.77
15.166	207.09
14.645	207.42
13.724	209.54
13.803	211.97
12.982	211.9
12.061	212.52
12.14	212.65
11.219	212.77
10.698	213
10.777	212.92
10.056	212.85
10.135	212.78
9.4143	212.7
9.4934	212.33
9.5724	212.15
8.3514	211.78
8.4304	211.61
7.7094	211.23
6.7884	209.96
5.8674	208.88
4.5464	208.21
2.5254	208.13
0.60443	206.86
-1.1166	206.79
-1.5376	206.71
-1.4586	206.64
-1.3795	205.46
-1.3005	205.09
-1.2215	204.42
-0.64252	203.64
-0.56351	202.27
-0.4845	201.09
-0.4055	199.72
-0.32649	198.84
3.6525	196.67
14.932	192.4
23.811	185.32
35.39	170.95
54.069	147.17
90.048	125.1
118.33	107.43
130.91	77.052
155.78	54.677
170.26	42.403
177.94	21.929
184.72	9.3549
187.1	-2.3192
191.58	-12.593
209.76	-22.868
226.84	-37.042
229.82	-43.316
232.6	-53.49
233.27	-68.964
234.95	-80.638
237.43	-96.613
240.01	-109.89
240.89	-124.06
241.47	-136.13
242.35	-148.41
242.93	-168.58
243.21	-179.66
244.29	-189.83
244.36	-202.01
244.94	-211.68
245.02	-224.65
245.1	-234.73
245.18	-247
245.26	-264.08
244.34	-273.85
242.92	-283.02
243	-291
241.98	-303.87
242.05	-316.35
240.93	-320.82
237.31	-330.2
230.79	-337.77
219.37	-338.64
205.95	-338.72
196.83	-338.79
187.41	-338.87
179.69	-338.94
168.17	-339.01
158.14	-339.09
156.92	-339.16
151.9	-339.24
142.18	-339.31
136.06	-332.79
134.74	-325.36
132.42	-321.03
124.5	-317.41
117.08	-313.88
110.16	-310.56
95.735	-306.93
87.214	-300.8
74.793	-293.68
61.672	-286.65
52.751	-281.43
42.73	-272.4
40.009	-264.58
29.588	-263.55
16.367	-258.22
9.346	-250.6
1.125	-246.77
-5.396	-238.95
-17.617	-222.92
-31.638	-210.09
-37.259	-201.57
-39.08	-195.74
-44.001	-185.32
-52.822	-173.49
-56.743	-168.07
-58.864	-158.14
-67.285	-144.81
-75.206	-133.49
-78.327	-124.86
-83.248	-115.34
-87.869	-101.61
-87.79	-92.485
-87.711	-84.059
-87.632	-72.733
-87.553	-60.107
-87.474	-38.181
-87.395	-19.755
-87.316	-1.6295
-87.237	18.496
-84.458	27.522
-81.279	42.848
-80.1	57.674
-69.121	67.2
-55.742	76.726
-44.063	82.751
-29.184	97.677
-16.305	108.6
-6.0257	118.63
0.95329	131.25
1.8323	139.68
2.1113	148.91
2.5903	157.13
4.7693	160.86
6.9483	165.08
7.5273	171.11
7.6063	177.94
8.3853	183.86
8.4644	186.89
9.3434	189.31
9.7224	190.24
9.8014	190.16
9.2804	190.89
9.3594	190.82
9.4384	190.74
10.117	190.67
10.196	190.59
9.6754	190.52
9.7544	190.45
9.1334	190.37
7.5124	189.6
7.5915	189.22
6.0705	189.15
5.9495	188.97
5.9285	188.5
5.7075	187.83
4.8865	187.15
2.4655	187.08
0.54451	187
-0.37648	186.53
-1.5975	186.06
-2.1185	185.68
-2.9395	184.81
-2.8605	183.43
-4.0814	182.76
-4.0024	182.29
-4.5234	182.21
-4.4444	182.14
-4.3654	183.06
-3.6864	182.29
-3.6074	182.21
-3.5284	182.84
-3.4494	182.77
-3.1704	182.69
-2.8914	184.02
-2.8124	185.14
-2.7334	185.47
-2.2543	185.4
-1.8753	185.32
-1.7963	185.25
-1.9173	186.77
-1.8383	187.4
-1.7593	187.32
-1.6803	187.25
-1.6013	187.18
-1.7223	187.1
-1.6433	187.03
-1.5643	186.95
-1.4853	186.88
-1.6063	186.81
-1.5272	185.83
-0.94824	185.16
-0.86923	183.18
-0.79022	183.11
-0.71121	181.63
-0.63221	180.76
-0.4532	180.69
-0.47419	180.01
-0.39518	179.94
-0.31617	180.46
1.5628	180.39
4.1418	180.32
4.2208	179.64
4.2999	179.57
4.5789	179.49
5.2579	179.42
5.4369	179.34
5.5159	179.27
4.8949	179.9
4.9739	180.52
4.3529	179.75
5.1319	180.37
5.2109	180.5
5.2899	180.43
5.3689	180.95
4.7479	180.88
4.827	180.8
4.906	180.73
4.885	180.65
5.064	180.58
5.043	180.51
5.122	180.43
5.201	180.96
5.28	181.68
5.359	183.41
4.538	183.34
4.617	183.26
3.696	184.49
3.575	184.21
4.8541	184.34
4.9331	184.66
5.0121	184.59
5.0911	185.12
5.1701	185.04
5.2491	184.97
5.3281	184.89
4.6071	185.02
4.6861	184.95
4.4651	184.87
4.5441	185.3
4.4231	185.22
3.4021	185.15
3.4812	184.57
3.1602	184.5
3.2392	185.13
3.3182	185.05
3.3972	184.28
3.8762	184.2
4.6552	184.13
4.7342	184.06
4.8132	183.98
4.8922	183.91
4.4712	183.93
4.5502	183.86
4.6292	183.78
4.7083	183.71
4.7873	183.64
5.9663	183.56
6.5453	183.69
6.6243	183.61
7.3033	183.54
7.4823	183.27
8.1613	183.39
8.2403	183.32
8.3193	183.24
8.3983	183.17
8.4773	183.29
8.5563	183.22
8.6354	183.15
8.7144	183.07
8.7934	182.9
8.8724	182.82
9.0514	183.55
9.1304	183.48
9.2094	183.4
9.2884	183.33
9.3674	183.25
9.9464	183.18
10.025	182.01
10.104	181.93
9.1834	181.86
9.2625	183.08
9.3415	183.01
9.4205	182.93
9.4995	182.86
10.578	184.09
11.157	182.71
11.537	182.54
11.616	182.46
11.695	181.19
12.174	182.32
11.853	182.14
11.932	181.87
12.011	181.79
11.79	181.72
12.169	182.84
12.248	182.77
12.327	181.9
12.406	181.82
10.885	181.75
12.564	180.67
12.643	180.2
12.722	180.13
12.801	179.95
11.28	179.88
11.659	179.8
10.038	180.23
9.7167	179.65
9.7957	180.08
9.5747	180.01
9.6537	179.93
9.7327	179.96
9.2117	179.88
9.2907	180.41
8.8697	180.14
8.9487	180.06
8.7277	179.79
8.8067	180.21
8.5857	180.14
8.6647	180.06
8.7438	180.69
8.8228	180.62
8.9018	180.54
8.9808	180.97
9.0598	180.39
9.1388	180.32
9.2178	180.05
9.2968	180.67
9.3758	180.6
9.4548	180.52
9.5338	180.45
9.6128	180.37
9.8918	180.3
10.371	180.23
10.45	180.15
10.529	180.08
10.608	180
10.687	179.43
11.566	179.96
11.645	179.88
11.724	179.21
12.503	179.73
13.182	179.06
13.761	177.88
13.84	177.61
13.919	176.74
14.398	176.66
14.877	176.49
14.956	176.41
15.035	176.34
15.114	176.27
16.593	176.19
16.972	176.12
17.051	176.04
17.13	176.87
16.009	176.79
16.088	177.52
16.067	176.95
16.146	176.87
16.225	176.8
16.304	176.72
17.683	176.65
17.762	176.58
17.841	177.6
17.92	177.53
17.999	177.45
18.078	178.08
16.857	178
16.936	177.23
17.015	177.16
16.694	176.48
16.773	175.91
16.352	174.93
16.431	174.06
16.51	173.19
16.589	172.31
17.168	172.24
17.247	171.36
17.326	169.79
17.405	168.21
15.684	166.84
15.763	166.77
15.842	165.69
15.921	164.92
15.9	164.54
15.879	164.27
15.958	164.2
16.037	164.32
16.116	164.25
16.195	164.47
14.474	164.4
14.553	164.33
14.632	164.75
14.711	164.18
15.99	164.5
16.069	164.83
16.148	164.75
18.027	164.68
18.106	164.61
20.385	165.53
20.464	166.66
20.243	166.58
20.322	168.31
19.501	169.74
20.88	170.26
21.059	170.69
21.138	170.91
22.417	171.04
22.496	171.36
23.075	172.09
23.154	172.02
22.733	172.34
22.812	172.67
22.891	172.59
22.97	173.22
23.049	173.15
21.928	173.07
21.108	173
20.587	172.92
20.666	172.85
20.745	172.77
20.824	171.9
20.903	170.93
19.782	169.75
19.861	169.68
19.24	169.6
19.019	169.53
19.098	169.06
18.877	168.98
18.956	168.91
19.035	169.23
19.114	168.96
19.493	168.88
20.072	168.61
20.151	168.54
20.23	168.66
20.809	169.09
21.188	169.31
20.967	169.24
21.046	169.87
21.125	169.79
20.304	169.72
21.283	170.24
21.362	170.17
20.941	170.09
21.02	169.42
21.099	169.15
21.178	169.57
21.257	169
20.536	168.92
20.615	168.85
19.694	168.88
19.773	169.3
18.552	169.23
18.631	168.65
18.71	168.18
18.789	168.1
18.868	168.03
19.147	167.96
19.226	167.68
20.805	167.81
20.984	167.73
21.063	167.66
21.142	167.59
21.721	167.21
23.5	166.74
23.579	166.66
23.658	166.59
23.737	166.51
23.816	165.64
24.795	165.57
24.874	164.29
24.953	164.22
25.032	165.34
25.111	165.87
25.69	166.1
24.769	166.02
24.848	165.95
24.927	165.87
24.706	165.5
24.785	165.42
24.864	165.35
24.943	165.28
25.022	165.2
25.101	164.73
25.18	165.55
25.259	164.58
25.338	164.51
26.817	165.33
26.896	165.86
27.275	165.88
27.354	165.81
25.933	165.83
26.912	165.76
25.591	165.59
25.67	165.51
25.749	165.44
24.728	164.96
25.707	165.29
25.786	165.52
25.865	165.74
25.944	165.67
24.423	165.59
24.002	165.82
23.981	165.75
24.06	165.67
23.839	165.6
23.418	165.22
23.497	165.15
23.476	164.97
23.555	164.7
23.634	164.63
23.713	164.15
23.792	164.08
23.871	164
23.95	163.73
23.929	164.06
23.808	163.98
23.887	163.81
23.966	163.33
24.045	162.96
24.124	163.18
24.403	163.11
24.582	163.04
24.661	163.36
25.24	163.29
26.019	163.31
26.098	163.14
26.177	163.07
26.256	163.09
25.635	163.22
26.414	163.44
25.793	163.37
25.872	163.29
26.651	163.62
26.73	163.75
27.209	164.17
27.288	164.1
27.367	164.12
27.446	164.55
28.225	164.88
29.304	165
29.383	165.33
29.962	164.75
30.041	165.18
29.72	164.9
29.799	164.83
29.879	164.76
28.858	164.68
28.937	165.21
29.016	165.23
29.095	165.46
29.174	165.99
28.553	165.91
27.932	165.24
26.811	165.16
26.89	165.69
26.069	166.91
26.148	167.34
27.127	167.27
27.006	167.19
27.085	167.12
26.464	167.04
26.543	166.97
27.322	166.9
27.401	166.82
27.48	165.95
27.559	165.87
26.938	164.7
27.717	163.62
27.796	163.05
27.875	162.58
27.954	162.1
28.333	161.53
29.012	161.45
29.091	160.98
29.17	160.71
29.249	160.43
29.328	160.16
29.407	160.08
29.786	159.31
29.865	159.23
30.544	158.36
31.223	158.29
32.002	158.21
32.081	158.64
32.16	158.56
32.739	159.09
33.118	159.72
33.197	159.64
33.276	159.57
33.355	160.19
33.834	161.22
33.513	161.14
33.592	161.07
33.671	161
33.75	162.92
33.829	163.35
33.908	163.27
33.987	163.2
34.066	163.13
33.545	163.05
34.224	164.18
33.703	164.1
33.782	164.03
33.861	163.95
33.24	162.68
33.319	162.61
31.698	161.83
31.777	161.56
31.856	161.48
30.135	161.11
30.214	161.04
30.293	160.96
29.972	160.09
30.051	160.81
29.73	159.94
29.809	159.87
29.888	159.19
29.967	159.12
30.046	159.04
29.825	158.77
29.904	158.69
29.983	158.12
30.062	157.65
29.241	157.57
29.32	157.4
29.399	157.32
29.478	157.35
28.857	157.18
28.936	157.1
28.415	157.03
28.494	156.95
29.073	156.98
29.152	156.9
30.331	156.83
30.41	156.86
30.489	156.78
30.868	156.71
30.947	156.63
31.126	156.66
31.205	157.19
31.284	157.11
31.363	158.14
32.042	158.96
33.221	159.49
33.3	159.41
33.379	159.24
33.458	159.17
33.537	159.09
33.916	159.12
33.995	159.84
34.074	160.47
34.153	160.9
33.132	160.82
33.211	160.75
33.29	160.67
32.269	160.1
33.448	160.52
33.727	160.35
33.806	160.28
33.885	160.2
32.164	159.43
34.043	158.85
32.022	158.18
32.101	158.11
32.18	158.63
32.259	158.56
33.938	159.08
34.017	159.01
34.096	158.93
35.275	158.26
35.354	157.49
36.433	157.41
36.512	158.04
36.591	157.96
37.27	157.89
37.35	157.32
37.629	157.24
37.708	157.97
37.787	157.09
37.866	157.02
37.945	157.54
38.024	158.47
38.103	159
36.882	158.92
36.961	158.85
36.84	159.67
36.919	159.6
36.998	159.53
37.077	158.55
35.656	159.38
34.835	159.3
34.914	159.23
34.993	159.15
35.072	159.08
35.151	159.61
34.53	159.53
34.609	159.46
33.588	158.78
33.667	158.71
35.746	158.64
35.925	158.46
36.004	157.29
36.083	156.81
36.162	156.74
37.341	156.66
36.52	156.59
36.599	155.82
36.678	155.74
35.657	156.37
36.836	156.29
36.915	155.52
36.994	155.45
38.473	155.27
39.152	154.2
40.231	154.12
40.31	155.05
40.389	154.97
40.468	155.7
38.147	155.73
38.226	155.95
38.105	156.58
38.184	157.1
40.163	157.53
40.242	157.86
40.321	157.78
40.9	157.71
40.979	157.63
41.658	157.56
41.737	157.29
41.816	157.21
41.895	157.14
41.374	157.06
41.453	156.99
41.532	156.91
41.611	156.44
41.69	156.07
40.969	155.49
41.848	155.02
41.927	154.44
41.806	154.37
41.885	153.5
41.364	153.32
41.143	153.25
41.222	152.67
40.501	152.6
39.28	152.92
38.759	152.85
38.838	152.78
38.117	152.7
38.196	152.63
38.275	153.05
39.154	152.98
39.233	152.91
38.512	153.03
38.591	153.06
39.77	152.98
38.749	153.21
38.828	153.73
38.007	153.66
36.886	152.69
38.765	153.51
38.844	153.44
38.923	153.36
39.002	153.69
39.281	154.32
41.06	154.64
41.139	154.57
41.218	154.49
41.297	154.42
41.376	154.34
42.055	154.37
41.734	154.3
41.813	154.22
41.892	154.05
40.671	153.97
41.25	154
41.329	154.23
40.908	154.85
40.987	154.78
41.066	154.9
39.845	154.33
39.924	154.25
39.303	153.78
39.382	153.71
38.961	152.93
39.04	152.76
38.719	151.98
37.598	151.71
37.577	151.64
35.656	151.56
35.735	151.49
34.614	151.41
34.693	150.24
34.772	150.06
34.551	149.09
34.63	149.02
34.709	148.74
34.788	148.27
35.167	148.19
35.746	148.12
35.825	148.45
35.904	148.37
35.483	148.3
36.062	148.62
35.641	148.85
35.721	148.77
35.8	148.7
36.379	149.33
37.258	150.05
37.337	149.98
37.416	149.9
37.495	150.43
37.574	150.36
37.953	150.78
38.032	150.71
36.911	150.13
36.99	150.06
37.069	149.98
37.148	149.91
36.327	149.04
36.406	148.16
38.185	147.99
40.064	148.71
40.143	148.64
41.122	148.57
41.201	148.49
41.68	149.12
41.759	148.34
41.838	148.27
41.917	148.4
42.396	148.32
42.475	148.25
42.554	149.37
41.733	149.3
41.812	150.02
41.891	150.15
41.97	150.18
42.049	150.1
39.828	150.03
39.907	150.75
37.986	151.38
38.065	151.51
38.144	151.73
38.223	151.66
38.302	151.68
38.381	151.51
38.46	151.53
39.239	151.46
39.318	151.29
39.397	151.31
39.476	151.34
40.255	151.56
40.334	151.69
40.413	151.62
40.492	152.04
40.571	152.57
41.45	152.49
41.529	152.42
42.308	152.34
43.287	152.37
43.366	152.2
43.445	152.12
43.524	152.15
43.603	152.47
