# Supplementary material for: Electrooculography-based continuous eye-writing recognition system for efficient assistive communication systems
Source: PLoS One. 2018 Feb 9;13(2):e0192684. doi: 10.1371/journal.pone.0192684 (PMC5806888; doi:10.1371/journal.pone.0192684)
Supplement: S1 Database — All the original isolated EOG data used in the experiments are contained in this database. (ZIP) [file pone.0192684.s001.zip › isolated/001/isolated_strokes/EOG_001_04_012.csv]

-3.2018	-15.285
-3.2212	-15.25
-3.6407	-15.616
-3.6601	-15.581
-3.6795	-15.247
-3.699	-15.412
-4.7184	-14.778
-4.7378	-14.244
-4.7573	-14.009
-3.5767	-14.075
-3.5961	-14.24
-3.2155	-14.206
-3.435	-14.071
-3.2544	-14.037
-2.3738	-13.603
-2.3933	-11.268
-1.8127	-8.9338
-1.6321	-8.3993
-1.1516	-8.2649
-0.27098	-8.1305
-0.29041	-7.4961
1.5902	-6.0616
3.7707	-5.3272
4.6513	-5.0928
4.6319	-5.2584
4.6124	-4.8239
4.793	-3.2895
5.2736	-1.8551
5.2542	-2.0207
5.2347	-2.1863
4.5153	-2.3518
5.1959	-2.2174
5.1764	-2.383
5.157	-2.5486
5.1376	-2.7141
5.1181	-2.8797
5.0987	-2.5453
5.0793	-2.7109
5.0599	-2.8764
5.0404	-2.842
4.321	-3.0076
4.3016	-2.9732
3.1821	-3.1387
3.1627	-3.3043
3.1433	-1.9699
3.0238	-2.1355
3.0044	-2.3011
1.685	-0.96663
1.6656	-1.1322
2.9461	-0.89778
3.8267	0.036643
3.8073	0.97107
4.4878	1.9055
4.4684	2.8399
4.449	2.6743
4.4296	2.8088
5.2101	3.3432
5.1907	3.1776
4.3713	3.612
4.3518	3.7465
4.3324	3.9809
4.313	4.5153
4.2935	4.5497
2.8741	4.8841
3.2547	5.0186
2.5353	4.853
2.5158	4.9874
2.4964	4.8218
2.477	5.0563
2.4575	4.8907
1.4381	4.7251
1.4187	4.5595
0.89925	4.394
0.67982	3.9284
0.66039	4.2628
0.64096	4.0972
0.22153	3.9317
0.2021	3.9661
-0.017326	3.8005
0.16324	3.6349
0.14382	3.6694
0.12439	3.7038
0.10496	3.9382
-0.014473	3.7726
-0.5339	3.807
-1.2533	3.5415
-1.2728	3.3759
-3.7922	3.5103
-5.2116	3.5447
-5.2311	4.0792
-5.9505	4.7136
-5.9699	4.548
-5.9893	4.8824
-6.0088	5.8169
-6.0282	5.6513
-6.0476	6.5857
-6.4671	6.8201
-6.4865	6.7546
-6.9059	6.789
-6.9253	6.6234
-6.9448	6.4578
-6.9642	6.3922
-7.2836	6.4267
-7.3031	6.7611
-7.3225	6.5955
-6.9419	7.7299
-6.9614	8.0644
-6.2808	8.2988
-6.3002	8.1332
-6.3196	8.2676
-5.0391	8.1021
-5.0585	8.4365
-4.4779	9.6709
-4.4974	9.5053
-3.7168	9.3398
-3.7362	9.1742
-3.7556	7.6086
-0.87508	7.443
0.60549	8.3774
0.58606	8.2119
0.56663	8.0463
0.5472	7.8807
2.2278	7.7151
2.2083	8.3496
2.2889	8.184
3.1695	8.5184
2.1501	8.3528
1.1306	8.1873
0.4112	8.0217
0.39177	7.3561
0.37234	7.1905
0.35291	7.025
0.33348	6.8594
0.71405	6.6938
-0.0053808	5.7282
0.67519	5.5626
0.65576	5.3971
0.63633	5.2315
0.6169	4.7659
1.0975	4.6003
1.478	4.1348
1.4586	3.6692
1.4392	3.5036
1.4198	3.338
1.0003	3.1725
0.98089	3.0069
0.96146	3.2413
1.342	3.0757
1.3226	3.1102
0.90318	3.1446
0.88375	3.079
0.36432	3.0134
0.34489	2.7478
0.12546	2.6823
0.10603	2.5167
0.086598	2.8511
-0.33283	3.1855
-0.35226	3.02
-0.37169	2.8544
-1.7911	2.2888
-1.8105	2.5232
-3.33	2.3577
-3.3494	2.1921
-3.3688	2.5265
-4.4883	3.0609
-4.5077	2.8954
-4.5271	2.7298
-4.5466	2.5642
-4.566	2.7986
-4.5854	2.633
-4.6048	2.4675
-4.6243	2.3019
-4.6437	2.7363
-4.2631	3.0707
-4.2826	3.2052
-4.302	3.0396
-4.3214	3.174
-4.3409	3.2084
-3.8603	3.9429
-3.8797	3.7773
-3.8991	3.6117
-3.0186	3.4461
-3.038	4.3806
-1.5574	4.215
-1.5769	4.3494
-1.5963	4.1838
-1.6157	4.0183
-1.6351	3.5527
0.54542	3.3871
0.52599	3.2215
0.50656	3.0559
0.48713	2.8904
1.2677	2.7248
1.6483	2.5592
1.6288	1.6936
1.6094	1.3281
1.59	1.1625
1.5706	0.29691
1.5511	0.13133
2.1317	-0.034243
2.1123	-0.19982
2.7928	-0.3654
2.7734	-1.131
2.754	-1.0965
3.3346	-1.9621
3.3151	-2.1277
3.4957	-1.6933
3.0763	-2.4589
3.0568	-2.0244
3.0374	-2.79
3.018	-3.2556
2.9985	-3.1212
2.9791	-3.5867
3.3597	-3.7523
3.3403	-3.9179
3.3208	-4.0835
3.7014	-3.749
3.682	-3.9146
3.6625	-4.0802
3.2431	-4.2458
2.8237	-4.9113
3.2042	-5.1769
3.1848	-5.3425
3.1654	-5.5081
2.446	-5.6737
1.7265	-6.0392
1.7071	-6.2048
1.6877	-6.3704
1.6682	-8.236
1.6488	-8.4015
0.82938	-10.367
1.61	-10.533
0.29052	-10.798
-1.9289	-10.964
-1.9483	-11.129
-1.9678	-11.295
-1.9872	-11.461
-0.10663	-11.526
-0.62605	-11.692
-0.64548	-10.557
0.13509	-9.6229
0.11566	-9.7885
0.096227	-9.954
0.076797	-10.22
1.0574	-10.385
1.5379	-10.451
1.5185	-10.616
1.4991	-10.382
1.4796	-9.6475
3.1602	-9.0131
3.3408	-8.4786
3.3214	-8.6442
3.3019	-8.5098
4.0825	-8.6754
4.8631	-8.6409
4.1436	-8.8065
4.1242	-8.9721
4.1048	-9.1377
4.0854	-9.4033
4.0659	-9.7688
2.6465	-10.334
1.8271	-10.9
2.6076	-11.066
2.5882	-11.231
1.7688	-10.997
1.7493	-11.162
1.7299	-11.728
1.7105	-12.093
1.1911	-12.559
0.87163	-12.725
0.5522	-14.09
0.03277	-16.056
-1.0867	-17.121
-2.5061	-17.587
-2.5255	-17.752
-3.4449	-18.618
-3.4644	-18.784
-3.4838	-18.249
-3.5032	-18.115
-3.5227	-18.28
-3.5421	-18.746
-3.5615	-18.912
-3.581	-19.677
-3.6004	-20.343
-3.6198	-20.508
-3.6392	-20.974
-3.6587	-21.639
-2.5781	-21.305
-2.5975	-20.771
-1.517	-20.936
-1.5364	-21.102
-0.55582	-20.667
0.12475	-20.233
0.10532	-20.398
-0.61411	-20.564
-0.63354	-20.73
-1.653	-21.495
-0.6724	-21.661
-1.3918	-22.426
-1.4113	-22.592
-1.4307	-23.157
-2.9501	-23.323
-2.9695	-22.689
-2.989	-22.654
-3.0084	-22.82
-2.0278	-22.585
-2.0473	-22.351
-2.0667	-21.016
-0.68612	-19.782
-0.70555	-19.948
0.075017	-20.113
0.45559	-19.979
0.43616	-17.944
0.61673	-12.81
12.497	-9.4755
34.478	-4.8411
45.558	6.5933
59.439	16.228
106.42	26.362
143.3	36.897
179.98	54.031
227.66	68.465
247.04	87.9
255.82	161.33
261.7	222.77
261.68	222.6
261.66	222.44
261.64	222.27
261.63	222.11
261.61	221.94
261.59	221.78
261.57	221.61
258.35	221.44
258.33	221.28
250.01	202.41
229.59	170.85
208.97	139.38
180.75	109.62
151.43	83.651
141.01	73.985
115.99	62.519
90.873	49.654
76.953	42.588
61.634	37.423
49.714	35.557
34.895	35.392
22.376	34.926
12.456	34.16
0.83669	33.195
-4.9827	32.829
-13.902	31.264
-21.522	28.598
-23.841	26.833
-25.26	25.867
-28.08	25.401
-30.699	24.636
-34.519	22.57
-38.138	19.105
-38.358	16.839
-41.277	16.474
-44.196	15.708
-44.416	15.042
-45.135	14.677
-45.155	12.711
-46.074	10.646
-46.094	10.48
-46.913	9.8145
-47.632	8.8489
-48.552	8.2833
-49.871	8.0178
-50.891	6.9522
-50.91	5.0866
-51.93	3.621
-52.649	2.7555
-53.668	1.9899
-55.188	0.72431
-56.107	-0.54127
-56.327	-1.3068
-56.346	-2.5724
-56.766	-3.538
-58.285	-3.7036
-59.904	-3.8692
-60.624	-4.4347
-60.643	-4.6003
-60.963	-5.1659
-61.582	-5.5315
-61.002	-6.297
-61.621	-7.5626
-61.64	-9.0282
-62.26	-9.8938
-62.279	-10.559
-62.199	-10.725
-62.218	-11.19
-62.238	-11.356
-62.257	-11.522
-62.276	-11.787
-62.096	-12.153
-62.015	-12.418
-62.035	-12.584
-62.254	-12.85
-61.674	-13.015
-61.193	-13.181
-61.213	-13.346
-61.232	-13.512
-61.251	-13.677
-60.371	-15.143
-60.39	-17.009
-60.41	-18.174
-60.529	-19.84
-59.949	-20.005
-59.968	-20.971
-59.587	-22.236
-59.607	-22.402
-59.626	-23.668
-59.646	-23.833
-59.865	-24.299
-59.885	-25.264
-59.904	-26.03
-59.923	-26.795
-59.643	-26.961
-59.662	-27.927
-59.682	-28.392
-59.701	-29.358
-59.721	-30.223
-59.24	-30.589
-59.259	-30.955
-59.279	-31.72
-59.298	-32.786
-58.318	-34.151
-58.337	-34.317
-58.357	-35.382
-58.376	-35.548
-58.395	-35.714
-58.415	-35.879
-57.334	-36.045
-57.354	-36.71
-56.673	-36.876
-56.693	-37.041
-56.712	-38.007
-56.731	-38.173
-58.051	-38.338
-58.07	-38.504
-58.09	-37.869
-58.109	-37.535
-56.129	-37.4
-54.848	-37.566
-54.867	-37.632
-54.887	-37.797
-56.206	-37.963
-54.926	-38.128
-54.945	-38.294
-54.965	-38.46
-54.184	-38.625
-53.603	-39.391
-53.623	-39.556
-53.342	-39.722
-53.362	-40.587
-52.981	-40.753
-53.001	-40.919
-53.02	-41.484
-52.339	-42.55
-52.359	-43.815
-51.678	-44.181
-51.698	-44.846
-51.717	-45.412
-51.437	-45.578
-51.456	-46.943
-51.175	-48.409
-51.195	-48.974
-51.214	-49.54
-51.234	-50.705
-51.053	-50.871
-50.473	-50.737
-50.492	-51.802
-50.511	-51.968
-50.531	-52.133
-51.05	-52.499
-51.07	-52.664
-50.589	-53.73
-50.609	-53.896
-50.628	-54.061
-49.747	-54.227
-49.467	-54.392
-49.486	-54.558
-49.506	-54.724
-49.825	-54.589
-49.445	-54.755
-49.264	-54.42
-47.783	-54.586
-47.803	-55.251
-46.722	-55.417
-46.742	-56.383
-46.761	-56.548
-46.781	-56.714
-46.8	-57.179
-46.819	-57.045
-46.839	-57.21
-46.858	-57.376
-46.878	-57.542
-46.897	-57.707
-46.517	-57.873
-45.936	-58.338
-45.955	-58.504
-45.575	-58.669
-45.594	-58.835
-44.114	-59.001
-42.733	-59.166
-42.753	-59.332
-42.572	-59.497
-42.591	-59.963
-42.411	-59.829
-42.33	-59.994
-42.25	-60.16
-42.269	-60.025
-41.089	-60.191
-40.108	-60.156
-40.127	-59.422
-40.147	-59.588
-38.466	-59.753
-36.386	-59.919
-35.605	-60.084
-35.325	-60.25
-35.344	-60.415
-34.963	-60.581
-34.983	-61.647
-34.202	-61.812
-34.222	-61.978
-33.541	-62.543
-33.361	-62.709
-33.38	-62.774
-33.399	-62.64
-33.419	-62.806
-33.338	-63.271
-33.058	-63.437
-33.077	-63.702
-32.797	-63.868
-32.216	-64.533
-31.835	-64.699
-30.855	-64.765
-30.174	-65.43
-30.194	-65.596
-30.213	-65.761
-30.233	-66.727
-29.152	-66.093
-27.871	-66.258
-27.891	-66.424
-27.91	-66.589
-27.83	-66.255
-27.149	-65.82
-27.169	-66.586
-27.188	-66.852
-27.208	-66.817
-25.327	-66.983
-23.646	-67.148
-23.666	-67.314
-23.885	-67.479
-23.905	-67.645
-23.924	-67.811
-23.944	-67.976
-23.963	-68.142
-23.982	-68.307
-24.002	-68.473
-24.721	-68.138
-25.341	-68.304
-25.36	-68.47
-25.38	-68.635
-25.099	-68.801
-25.418	-69.466
-25.438	-69.632
-25.457	-69.798
-25.777	-69.763
-25.496	-70.129
-25.716	-70.294
-25.735	-70.46
-25.754	-70.625
-25.774	-71.791
-25.793	-71.957
-25.313	-72.522
-25.332	-72.688
-25.352	-72.853
-25.371	-73.119
-24.49	-73.184
-23.51	-73.35
-22.929	-73.516
-22.949	-73.681
-23.568	-73.847
-22.988	-74.012
-21.007	-74.278
-21.026	-74.443
-19.246	-73.909
-19.265	-74.075
-18.985	-73.44
-18.804	-73.306
-18.824	-73.471
-18.043	-73.437
-18.862	-73.403
-18.082	-73.168
-17.301	-73.334
-16.921	-73.499
-16.24	-73.165
-16.26	-73.33
-16.279	-73.496
-16.298	-73.462
-17.018	-73.327
-16.337	-73.193
-16.357	-73.358
-15.476	-73.524
-15.496	-73.689
-16.415	-73.855
-15.534	-74.321
-14.954	-74.786
-14.973	-75.152
-15.593	-75.317
-15.412	-75.483
-13.332	-75.948
-13.351	-76.414
-13.57	-76.98
-12.19	-77.145
-12.209	-77.811
-12.029	-77.976
-12.048	-78.142
-12.268	-78.607
-12.287	-79.073
-12.306	-79.239
-12.326	-79.404
-12.345	-79.27
-12.365	-79.435
-12.384	-79.301
-12.204	-78.967
-12.223	-79.132
-12.142	-79.598
-12.162	-80.563
-11.781	-80.729
-12.201	-80.994
-12.22	-81.16
-12.24	-81.326
-11.859	-80.691
-11.878	-80.857
-11.398	-81.022
-11.417	-81.188
-11.037	-81.353
-10.656	-81.519
-10.576	-81.085
-9.795	-82.05
-8.9145	-82.216
-8.9339	-82.981
-8.9533	-83.147
-8.8727	-83.312
-8.9922	-83.478
-9.0116	-83.644
-9.031	-83.809
-9.0505	-83.675
-8.7699	-83.14
-8.7893	-83.306
-8.8088	-83.472
-8.8282	-83.637
-7.9476	-83.803
-6.167	-83.668
-6.1865	-83.834
-6.2059	-83.999
-4.3253	-84.165
-4.3448	-84.331
-4.3642	-84.096
-4.3836	-84.262
-4.403	-85.027
-4.4225	-85.193
-3.7419	-85.858
-3.7613	-86.024
-3.7808	-85.59
-3.8002	-85.755
-3.4196	-84.921
-3.3391	-85.286
-2.9585	-86.152
-2.9779	-86.317
-2.9973	-86.483
-1.3168	-86.649
0.6638	-87.614
0.64437	-87.78
1.2249	-87.945
1.9055	-88.111
2.3861	-87.477
3.4667	-87.042
4.8472	-87.208
4.8278	-87.373
4.8084	-87.039
6.4889	-86.304
6.4695	-86.47
6.1501	-86.836
6.1306	-87.301
7.7112	-88.167
8.1918	-88.332
8.1724	-88.598
7.6529	-88.063
7.6335	-88.229
7.6141	-89.095
7.5946	-88.56
7.5752	-88.226
7.5558	-88.891
8.0363	-88.557
7.5169	-89.222
7.4975	-89.388
7.9781	-89.554
7.9586	-89.719
8.4392	-89.885
8.7198	-90.55
8.7003	-90.716
8.6809	-90.881
9.2615	-91.347
9.2421	-91.713
9.2226	-91.878
9.2032	-92.044
9.1838	-92.209
10.564	-92.375
10.545	-92.541
10.525	-92.706
10.206	-92.872
10.187	-93.437
11.067	-93.603
10.948	-93.768
10.928	-93.534
10.909	-93.7
10.089	-93.865
9.47	-94.031
9.4506	-93.996
7.9312	-94.162
7.9117	-94.327
7.9923	-94.493
7.9729	-94.659
9.0535	-94.724
9.034	-94.89
9.0146	-95.055
9.8952	-94.821
8.6757	-94.986
9.8563	-94.852
9.8369	-95.018
9.8175	-95.283
9.798	-95.449
9.7786	-96.214
9.7592	-97.18
9.7397	-98.046
9.7203	-98.211
9.7009	-98.377
9.6814	-98.542
9.662	-98.708
9.6426	-98.873
10.123	-99.039
11.704	-99.105
10.084	-98.17
10.065	-98.336
10.045	-98.501
10.026	-98.667
11.307	-98.832
11.287	-99.898
11.268	-100.06
12.148	-100.23
12.129	-99.495
12.309	-99.26
12.89	-99.426
12.871	-99.591
12.851	-99.757
14.032	-100.62
15.312	-100.79
15.293	-100.95
15.273	-101.12
15.954	-101.28
15.435	-101.45
15.415	-101.62
15.396	-102.18
15.376	-102.55
15.357	-102.71
16.037	-102.98
16.218	-103.14
16.199	-103.31
16.079	-104.28
16.06	-103.74
15.24	-104.41
15.221	-104.57
15.201	-105.44
14.582	-105.6
15.263	-105.97
15.243	-106.13
15.224	-106.3
15.204	-106.47
15.185	-106.63
15.265	-106.5
15.246	-106.96
15.227	-107.13
15.807	-107.29
15.788	-107.16
16.268	-107.12
15.749	-107.29
15.729	-107.46
15.71	-107.62
15.791	-107.39
16.271	-107.55
16.252	-107.22
16.232	-107.38
16.213	-107.55
17.193	-107.71
18.174	-107.68
18.155	-107.85
18.135	-108.21
18.516	-108.38
18.096	-109.04
18.077	-109.21
18.057	-109.37
18.038	-110.04
18.619	-110.2
17.999	-110.57
19.78	-110.74
19.76	-111.2
20.541	-111.37
20.521	-111.03
20.502	-111.7
20.483	-111.86
22.063	-112.63
20.444	-112.79
20.424	-112.36
19.305	-112.53
19.285	-112.69
19.266	-112.36
18.847	-111.62
18.827	-110.59
19.208	-110.25
19.188	-110.42
20.569	-110.49
20.549	-110.45
20.53	-110.42
20.511	-110.58
20.491	-110.55
20.472	-110.71
20.452	-110.88
22.333	-110.94
22.313	-111.11
22.194	-111.38
21.074	-111.54
21.055	-111.71
22.136	-111.77
22.116	-111.94
20.997	-112.5
20.977	-112.77
20.958	-113.33
20.938	-113.5
19.519	-113.87
19.5	-114.03
18.78	-114.7
18.161	-115.46
18.141	-115.63
18.122	-115.79
18.102	-116.36
18.683	-116.52
18.664	-116.69
18.644	-116.86
18.625	-117.02
18.605	-116.79
18.586	-116.85
18.566	-116.82
18.547	-116.98
18.528	-117.15
18.208	-116.91
18.989	-117.58
18.969	-117.75
18.95	-117.91
18.93	-118.08
17.911	-118.24
18.892	-118.01
18.872	-117.87
18.853	-118.04
18.833	-118.2
17.814	-118.37
17.794	-117.74
17.775	-118
17.756	-118.17
16.836	-117.93
15.517	-117.7
15.497	-117.86
14.878	-118.03
14.858	-118.9
16.439	-119.06
17.12	-119.73
17.1	-119.39
17.081	-119.56
16.261	-119.72
18.242	-119.89
18.222	-120.05
18.203	-120.22
18.184	-120.89
16.164	-121.45
16.545	-121.62
16.525	-121.78
16.506	-121.95
16.486	-122.11
15.367	-122.28
16.448	-122.44
16.428	-122.61
16.409	-122.78
16.389	-122.94
15.07	-123.11
15.05	-123.17
14.231	-123.34
14.212	-123.5
14.192	-123.67
14.173	-123.93
14.153	-124.1
14.034	-124.27
14.014	-124.43
13.995	-124.5
13.876	-124.66
13.556	-124.13
13.937	-124.29
13.917	-124.46
14.298	-124.22
14.578	-124.59
14.559	-124.76
14.54	-124.92
14.52	-125.09
16.201	-125.25
18.081	-125.82
18.062	-125.98
18.242	-126.15
18.223	-126.61
18.204	-126.48
18.184	-126.65
18.165	-126.41
18.145	-126.48
17.926	-126.64
18.306	-126.81
18.287	-126.97
18.768	-127.14
18.848	-127.31
18.829	-127.47
19.109	-127.54
18.79	-127.7
18.77	-127.87
18.751	-128.03
18.732	-128.8
18.312	-127.06
17.593	-126.53
16.173	-128.2
15.554	-126.96
15.134	-126.93
15.115	-127.09
15.096	-126.66
15.076	-126.82
16.057	-126.99
16.937	-127.15
16.918	-127.32
16.898	-127.49
16.879	-127.65
16.96	-127.42
16.94	-127.68
16.921	-127.85
16.901	-128.01
16.882	-128.48
18.462	-128.44
18.443	-128.61
18.724	-128.78
18.704	-128.54
18.685	-128.01
18.965	-127.57
18.946	-127.04
20.426	-127.2
20.407	-127.47
20.388	-128.03
20.368	-127.8
18.849	-127.97
18.829	-128.53
18.81	-128.7
18.49	-129.46
18.471	-129.03
17.652	-129.19
17.632	-129.36
17.613	-129.52
17.593	-129.69
16.874	-129.46
16.254	-129.62
15.435	-130.19
15.416	-131.05
15.396	-131.82
15.377	-131.98
15.357	-132.15
14.938	-132.32
14.218	-132.48
11.999	-132.95
11.979	-133.11
12.26	-133.88
11.741	-135.14
10.921	-135.31
10.902	-136.37
10.882	-136.54
10.863	-136.71
10.843	-136.87
11.424	-135.84
10.805	-136.4
10.785	-136.57
10.766	-136.73
10.446	-135.7
10.727	-134.76
10.707	-134.13
10.688	-134.3
11.269	-135.16
11.649	-135.33
11.83	-135.39
11.81	-135.56
11.791	-137.02
11.771	-137.19
12.052	-137.25
12.633	-137.42
12.613	-137.59
12.594	-137.75
12.574	-137.92
11.955	-138.18
11.935	-138.75
11.916	-139.11
10.897	-139.28
10.877	-139.04
10.858	-139.61
10.238	-139.78
10.219	-139.94
10.199	-140.11
9.88	-139.87
7.9606	-140.04
7.9412	-140.2
7.9217	-140.37
7.9023	-140.33
7.2829	-139.8
6.0635	-139.97
6.044	-139.53
6.0246	-139.7
5.5052	-139.86
4.7857	-139.33
4.5663	-139.49
4.5469	-139.06
4.5274	-139.22
4.508	-139.39
5.3886	-139.36
5.3692	-139.52
5.3497	-139.89
5.3303	-140.05
5.3109	-140.62
6.0914	-140.78
5.672	-141.75
5.6526	-142.52
5.6332	-142.08
5.5137	-142.25
5.0943	-142.41
5.5749	-141.58
5.5554	-141.74
5.536	-140.91
5.9166	-140.47
6.1971	-140.34
6.1777	-140.51
6.1583	-140.67
6.1389	-140.74
5.8194	-140.9
5.8	-141.07
5.7806	-141.23
5.4611	-141.4
5.4417	-141.56
5.3223	-141.73
5.3028	-141.9
5.2834	-141.86
3.364	-141.63
5.0446	-141.39
2.3251	-141.66
2.3057	-141.82
-1.5137	-141.99
-1.5332	-142.15
-0.45259	-142.32
-1.572	-142.69
-1.5914	-142.85
-1.6109	-143.02
-2.2303	-143.48
-2.2497	-143.65
-1.2692	-143.81
-1.2886	-143.98
-1.308	-144.14
-0.62745	-144.31
0.25312	-144.38
0.23369	-144.54
0.21426	-144.71
0.19483	-144.67
0.1754	-145.04
0.15597	-145.2
0.13654	-145.37
-1.3829	-145.53
-1.4023	-145.7
-2.6218	-145.87
-2.6412	-146.03
-2.6606	-146.2
-2.68	-146.36
-0.69947	-146.53
-1.2189	-146.69
-1.2383	-146.86
-4.3578	-147.03
-4.3772	-148.19
-2.3966	-147.66
-4.116	-147.72
-4.1355	-147.89
-4.1549	-148.25
-4.4743	-148.42
-4.4938	-148.58
-2.8132	-148.55
-2.8326	-148.72
-2.8521	-148.88
-1.4715	-149.05
-1.0909	-149.01
-1.1103	-149.08
-1.1298	-149.04
-1.1492	-148.41
-1.1686	-148.97
-1.1881	-149.14
-1.2075	-149.31
-1.2269	-147.37
-1.2463	-147.54
-0.56578	-147.7
0.31479	-147.87
0.29536	-148.03
0.075933	-148.2
0.4565	-148.36
0.63707	-150.73
0.61764	-151
0.59822	-152.16
0.37879	-152.83
0.35936	-152.99
-0.060074	-153.86
-0.9795	-154.02
-0.99893	-154.59
-2.0184	-154.75
-1.0378	-154.92
-1.0572	-154.69
-1.0767	-154.85
-1.3961	-154.62
-1.4155	-154.78
-0.23494	-154.55
0.14563	-154.31
0.1262	-154.28
0.50677	-154.44
0.78734	-154.51
1.2679	-154.48
2.6485	-153.84
2.7291	-153.41
2.7096	-152.67
2.6902	-152.84
4.8708	-153
4.8513	-152.57
5.5319	-152.74
5.5125	-152.9
5.493	-152.97
5.4736	-152.73
5.4542	-152.5
4.7348	-152.66
4.7153	-152.83
1.0959	-152.49
1.0765	-152.06
-2.443	-153.03
-2.4624	-153.19
-2.4818	-153.36
-3.9012	-153.52
-3.9207	-153.49
-3.9401	-153.75
-3.9595	-153.72
-3.979	-153.88
-5.0984	-154.05
-5.1178	-154.22
-4.2373	-155.38
-4.2567	-155.55
-1.0761	-154.71
1.0045	-151.78
1.685	-151.94
1.7656	-149.81
2.7462	-149.97
3.6267	-150.14
3.6073	-150.61
3.5879	-150.77
3.7684	-150.84
3.749	-151
3.9296	-150.47
4.5102	-150.63
4.3907	-151.5
4.3713	-151.66
4.0519	-151.83
4.0324	-152
4.013	-152.16
3.9936	-152.43
3.9742	-152.59
3.9547	-152.86
3.2353	-153.72
3.2159	-155.19
3.1964	-156.85
3.177	-158.32
3.5576	-158.99
3.5381	-159.15
3.5187	-160.02
3.4993	-160.18
3.4799	-160.35
4.1604	-160.51
4.141	-160.68
3.4216	-161.25
3.4021	-161.51
3.3827	-161.68
3.6633	-161.04
3.6439	-161.21
3.6244	-161.37
2.805	-161.24
3.5856	-160.9
3.5661	-161.07
3.9467	-161.24
3.9273	-161.4
3.6078	-161.57
3.9884	-161.03
3.569	-161.2
3.5496	-161.36
3.5301	-161.43
3.5107	-161.59
3.9913	-161.56
3.1718	-162.23
3.1524	-162.39
3.133	-162.56
3.1135	-162.52
3.0941	-162.69
3.0747	-162.85
2.1553	-162.62
2.1358	-162.48
2.1164	-162.65
2.097	-162.82
2.0775	-162.98
1.7581	-163.15
1.7387	-163.21
1.5193	-163.38
1.4998	-163.54
1.4804	-163.71
-0.43904	-163.87
0.94153	-163.64
-0.4779	-163.41
-0.49733	-163.57
-0.51675	-163.74
-2.1362	-163.8
-2.2556	-163.77
-2.475	-163.93
-2.4945	-164
-2.3139	-164.16
-2.5333	-163.63
-2.3528	-163.3
-2.5722	-163.96
-2.5916	-164.13
-2.6111	-164.29
-2.6305	-164.46
-2.0499	-163.92
-2.0693	-164.99
