# Supplementary material for: Electrooculography-based continuous eye-writing recognition system for efficient assistive communication systems
Source: PLoS One. 2018 Feb 9;13(2):e0192684. doi: 10.1371/journal.pone.0192684 (PMC5806888; doi:10.1371/journal.pone.0192684)
Supplement: S1 Database — All the original isolated EOG data used in the experiments are contained in this database. (ZIP) [file pone.0192684.s001.zip › isolated/001/isolated_strokes/EOG_001_05_001.csv]

-5.444	13.868
-5.3261	13.072
-4.1082	12.175
-3.6902	11.679
-3.5723	11.282
-3.4544	10.886
-3.0364	10.589
-2.6185	10.093
-2.5006	9.6961
-2.3827	9.2995
-1.2647	8.903
-1.1468	8.5064
-1.0289	8.1099
-0.91095	7.7134
0.50698	7.3168
0.62491	7.0203
-0.55716	6.5238
0.16076	6.1272
0.27869	5.8307
0.39662	5.6342
0.51455	5.3376
0.63247	4.9411
0.7504	4.9445
0.86833	5.048
1.2863	4.7515
2.4042	4.4549
1.9221	4.4584
1.34	4.9619
1.458	4.5653
1.5759	4.4688
0.39382	4.0723
-0.58825	3.6757
-0.67032	3.2792
-0.75239	2.8827
-0.63446	3.0861
-0.11654	3.3896
0.60139	3.793
0.71932	3.7965
1.5372	3.7
1.6552	3.4034
2.5731	3.0069
2.691	2.6104
2.009	2.1138
2.9269	1.9173
2.8448	1.5208
2.9627	1.1242
3.6807	1.0277
3.1986	1.0311
3.3165	1.0346
3.0345	1.0381
3.5524	0.94154
3.6703	1.045
3.7882	0.94847
3.9062	0.55193
4.0241	0.35539
3.542	-0.24114
3.5599	-0.53768
3.1779	-1.3342
2.9958	-1.3308
2.5137	-1.7273
1.8317	-1.8238
1.1496	-1.9204
1.2675	-2.1169
0.68544	-2.5134
0.60337	-2.71
0.3213	-2.8065
-0.16078	-3.203
-0.74285	-3.3996
-0.62492	-1.7961
-0.80699	0.60735
-0.78906	1.3108
-0.77114	1.6143
-0.75321	1.2177
-0.63528	0.82121
-0.41735	0.62467
-0.29943	0.32814
-0.2815	-0.0684
-0.26357	-0.46494
-0.045642	-0.86147
0.072286	-1.258
0.090213	-1.6545
0.10814	-2.0511
0.22607	-2.4476
0.344	-2.7442
0.46192	-2.6407
0.57985	-3.0372
0.69778	-3.4338
0.81571	-3.5303
0.93364	-3.9268
1.0516	-4.3234
0.16949	-4.7199
-0.11258	-5.4164
-0.59465	-5.813
-0.77673	-5.9095
-0.8588	-6.306
-0.74087	-6.5026
-0.92294	-6.5991
-0.80501	-6.6957
-0.68709	-6.3922
-0.56916	-6.7887
-1.5512	-6.8853
-2.6333	-7.2818
-2.5154	-7.3783
-2.5974	-7.5749
-2.4795	-7.9714
-2.3616	-8.3679
-2.5437	-8.1645
-2.6257	-8.061
-2.5078	-8.4576
-2.1899	-8.7541
-2.072	-8.3506
-1.954	-8.7472
-1.8361	-8.5437
-1.7182	-8.5402
-1.3002	-8.9368
-1.1823	-9.5333
-0.76439	-9.9298
-0.64646	-10.326
-0.52853	-10.523
-0.2106	-10.419
-0.092675	-10.316
0.42525	-10.313
0.54318	-10.709
1.3611	-10.606
1.179	-11.002
1.297	-11.099
1.4149	-11.495
1.5328	-10.792
0.95075	-9.9883
1.0687	-10.385
1.1866	-9.9813
1.3045	-9.6779
1.4225	-9.6744
1.0404	-9.071
1.1583	-8.6675
0.47624	-8.864
0.29417	-8.4606
0.4121	-8.0571
0.43003	-6.6536
0.54795	-5.1502
0.66588	-5.5467
0.48381	-5.6432
0.90174	-5.7398
0.71966	-5.9363
0.83759	-6.1329
0.95552	-6.1294
1.0734	-6.0259
0.99138	-6.2225
1.1093	-6.519
1.2272	-6.7155
0.44516	-6.8121
0.56309	-6.9086
0.68101	-6.7051
0.79894	-5.6017
0.91687	-4.5982
1.0348	-4.2948
1.1527	-3.6913
-0.22935	-3.1878
-0.11142	-3.1844
0.0065087	-2.9809
0.12444	-2.6774
-0.35764	-2.774
-1.0397	-2.5705
-0.72178	-1.667
-0.60385	-2.0636
-0.38592	-1.7601
-1.268	-1.7566
-1.1501	-0.95318
-1.0321	-0.34972
-1.7142	-0.54626
-1.5963	-0.54279
-1.4784	-0.13933
-1.3604	0.064137
-1.2425	-0.1324
-1.1246	-0.22894
-0.20665	0.17453
-0.088719	0.57799
1.0292	1.2815
1.1471	2.0849
1.2651	1.6884
2.383	1.6918
2.5009	1.7953
2.6188	1.6988
2.7368	1.6022
1.9547	2.8057
0.57263	3.8092
0.090559	3.9126
-1.3915	4.8161
-1.6736	5.6196
-1.5557	6.023
-1.8377	6.1265
-1.7198	5.83
-2.4019	5.6334
-2.2839	5.5369
-2.866	5.7403
-2.7481	5.3438
-3.2302	5.3473
-3.7122	5.0507
-3.9943	5.0542
-3.8764	4.9577
-3.7585	5.1611
-3.9405	4.7646
-3.9226	4.4681
-3.8047	4.3715
-4.2867	3.975
-4.1688	3.9784
-4.0509	3.9819
-4.733	4.3854
-4.615	5.3888
-4.6971	5.7923
-4.5792	5.6958
-4.4612	5.6992
-4.3433	5.7027
-4.2254	5.6062
-4.1075	5.2096
-3.9895	5.0131
-3.8716	4.8165
-3.8537	4.62
-3.6358	4.4235
-3.6178	4.3269
-3.4999	3.9304
-3.382	3.5339
-3.164	3.3373
-2.3461	3.2408
-1.4282	3.2443
-1.3103	3.7477
-0.79233	4.3512
-0.2744	3.9547
0.44353	3.8581
1.6615	4.2616
2.0794	4.865
3.1973	5.0685
3.3152	5.572
3.4332	6.2754
3.5511	6.2789
3.869	5.9824
4.3869	5.9858
4.8049	5.5893
5.4228	5.1928
5.5407	4.7962
5.6587	4.8997
5.7766	4.5031
5.6945	4.1066
4.9124	3.7101
5.0304	3.3135
5.1483	2.917
5.2662	2.5205
5.6842	2.2239
5.8021	2.4274
5.92	2.0309
6.0379	2.5343
7.0559	2.1378
7.6738	1.7413
7.9917	1.7447
8.5096	2.3482
8.9276	3.2516
9.3455	3.2551
9.8634	3.5586
9.9814	4.862
11.199	5.9655
12.417	6.269
12.935	6.4724
13.453	6.1759
14.371	5.8794
14.489	5.7828
14.607	5.8863
15.825	6.1897
15.943	6.5932
16.661	6.5967
16.879	6.7001
17.596	6.8036
17.714	6.9071
17.832	6.8105
17.95	6.614
18.368	7.4175
18.786	8.3209
18.904	8.5244
19.022	8.6278
19.14	8.7313
19.958	9.0348
19.076	9.5382
19.194	10.342
20.312	11.845
21.33	12.349
22.247	11.952
22.365	11.856
23.183	11.459
24.301	11.362
24.819	11.166
24.937	11.469
25.055	11.773
25.273	12.076
25.491	12.28
26.109	12.383
26.827	12.387
27.745	12.29
28.563	11.894
28.881	11.897
28.998	11.601
29.116	11.204
29.234	10.808
29.152	10.611
29.27	11.314
29.388	10.918
29.706	11.721
29.824	11.325
29.942	10.928
29.86	10.732
29.978	10.335
30.096	9.9387
30.214	10.442
30.332	10.946
30.449	10.549
30.567	10.253
30.685	10.056
31.003	9.7595
31.121	9.7629
31.239	10.266
33.857	13.07
36.775	23.873
44.093	40.877
52.311	58.78
56.929	73.484
57.347	85.787
57.465	98.891
57.583	114.69
57.7	128.2
57.818	137.4
57.936	143.7
58.054	151.81
58.172	163.71
58.29	173.21
55.308	181.02
54.426	187.92
50.844	195.83
48.162	199.63
46.68	204.23
45.198	210.04
44.616	214.74
43.834	219.34
42.751	220.45
42.169	221.45
41.687	222.75
41.505	225.86
41.323	228.96
40.241	229.56
38.759	230.07
37.177	230.27
36.095	229.97
35.613	229.88
35.131	229.88
34.749	229.78
34.467	229.49
34.384	229.39
33.802	229.19
33.12	229.2
33.038	228.8
32.656	229.9
31.874	230.91
31.092	230.71
31.21	230.82
30.828	230.42
30.346	230.02
28.964	229.63
27.882	229.23
28	228.33
27.118	227.94
27.235	227.34
27.353	224.94
27.471	222.55
27.589	221.75
28.707	215.15
29.925	191.56
30.943	154.46
31.761	119.36
31.879	89.067
34.997	63.271
37.215	41.274
38.233	15.978
40.051	-8.3188
41.269	-22.915
44.086	-41.012
44.904	-57.208
47.722	-65.905
51.24	-75.402
54.058	-83.598
54.176	-94.095
55.994	-104.39
56.612	-113.69
56.73	-120.58
56.848	-123.08
56.966	-127.68
57.084	-131.87
57.202	-132.67
57.32	-135.17
57.437	-139.06
57.055	-139.46
56.673	-141.56
55.591	-143.05
54.309	-143.85
52.827	-144.65
51.445	-145.44
50.163	-146.14
48.381	-146.64
47.599	-147.13
46.317	-147.53
43.035	-147.93
39.953	-148.22
38.571	-148.52
37.388	-148.61
36.506	-148.61
36.124	-149.01
35.142	-148.9
33.66	-147.9
31.378	-147.4
28.396	-147.59
26.614	-147.99
25.432	-148.39
24.85	-148.78
22.368	-149.18
19.786	-148.98
19.104	-148.57
18.522	-148.07
18.439	-147.47
18.257	-147.36
17.875	-147.26
17.293	-146.86
16.611	-146.65
15.429	-146.65
14.647	-147.05
13.065	-147.14
11.583	-147.54
11.401	-147.64
11.019	-148.03
10.637	-148.13
10.155	-148.42
10.273	-148.82
9.5904	-149.02
9.1084	-149.41
9.8263	-149.51
8.9442	-149.51
8.1621	-149.6
7.5801	-149.8
7.698	-150.2
7.8159	-150.59
7.3339	-150.99
7.4518	-151.19
7.4697	-150.58
7.0876	-150.98
7.7056	-150.18
7.3235	-150.07
7.4414	-150.47
7.5594	-149.47
7.6773	-148.26
8.1952	-148.66
8.3131	-149.06
8.2311	-148.95
7.949	-149.15
7.6669	-149.55
7.7848	-149.94
7.6028	-150.14
7.0207	-150.23
7.0386	-150.43
6.6566	-150.73
6.7745	-151.02
6.6924	-151.32
6.8103	-151.42
7.2283	-151.41
7.3462	-151.81
7.4641	-152.41
7.5821	-152.5
7.4	-152.7
7.5179	-153.1
7.6358	-153.39
7.7538	-153.59
8.4717	-153.99
7.9896	-154.08
8.7075	-154.48
9.3255	-154.58
9.4434	-154.47
10.061	-154.37
10.479	-154.57
10.797	-153.96
10.915	-153.26
10.833	-153.46
10.951	-153.25
10.669	-152.75
9.5868	-152.64
9.7048	-152.84
9.1227	-152.74
9.9406	-152.53
11.259	-152.63
11.376	-152.83
11.794	-152.92
11.912	-153.22
12.53	-153.22
12.648	-153.21
12.766	-153.11
12.384	-153.31
12.502	-153.6
12.62	-153.8
12.738	-154.2
12.856	-154.59
12.974	-154.39
13.192	-154.79
13.81	-154.68
13.927	-154.58
14.645	-154.38
14.763	-154.27
14.881	-154.67
14.499	-155.57
15.117	-155.96
15.235	-156.36
14.853	-157.25
14.971	-157.65
15.089	-158.65
15.407	-159.34
15.525	-160.34
15.643	-161.24
15.361	-161.63
15.478	-162.73
15.896	-164.03
16.014	-164.72
16.432	-165.12
16.55	-165.52
16.668	-165.91
17.586	-166.51
18.404	-167.21
18.922	-168.4
19.04	-168.8
19.158	-169.8
19.276	-170.19
19.194	-171.49
19.312	-171.89
19.029	-172.88
19.147	-174.08
19.265	-174.47
19.383	-175.67
19.901	-176.07
20.019	-176.86
20.137	-177.66
20.255	-178.36
20.273	-178.75
20.391	-179.45
20.509	-180.25
20.627	-180.64
20.345	-181.44
20.362	-181.34
20.48	-181.73
20.598	-182.13
20.916	-183.03
21.034	-183.42
21.052	-183.92
21.37	-184.72
21.488	-185.41
21.606	-185.81
21.924	-186.21
22.042	-186.2
22.16	-186.3
22.878	-186.7
22.996	-186.99
23.713	-187.19
24.131	-187.78
24.249	-188.18
24.367	-188.58
24.485	-188.97
25.103	-189.87
25.721	-190.67
26.139	-191.06
26.257	-191.46
26.475	-191.96
26.793	-192.35
26.911	-192.75
27.029	-193.15
27.447	-193.54
27.564	-193.94
27.682	-194.34
28.2	-195.23
28.318	-195.63
28.436	-195.53
28.554	-195.92
29.772	-196.82
29.89	-196.72
30.008	-197.11
31.126	-197.31
31.944	-197.71
32.662	-198.1
32.78	-198.4
32.898	-198.79
33.015	-198.99
33.633	-198.99
33.751	-198.98
33.969	-199.38
34.087	-199.78
34.205	-200.17
34.323	-200.57
34.941	-200.77
36.159	-201.16
36.077	-202.16
36.195	-203.66
37.013	-204.45
37.131	-204.85
37.549	-205.45
38.166	-205.84
38.684	-206.54
38.402	-206.94
38.52	-207.43
38.638	-207.83
38.756	-208.23
39.974	-208.62
40.092	-209.02
39.21	-209.42
39.328	-209.81
39.446	-210.21
39.564	-210.6
39.682	-211
39.3	-211.4
39.017	-211.79
39.035	-212.19
38.753	-212.49
38.571	-212.78
38.589	-213.18
38.707	-212.88
38.825	-213.97
38.943	-214.47
39.161	-214.87
39.279	-215.36
39.697	-216.16
40.315	-216.76
40.433	-217.35
40.85	-217.85
40.968	-218.55
41.886	-219.64
42.704	-220.64
42.822	-220.74
42.94	-221.73
43.658	-221.83
45.776	-222.53
45.894	-222.92
47.712	-223.52
48.33	-223.91
48.448	-224.51
49.266	-224.91
49.384	-225.7
50.001	-226.1
50.119	-227.3
50.237	-227.69
50.655	-228.09
50.773	-228.49
51.391	-228.88
51.509	-229.88
51.927	-230.28
52.045	-230.47
52.263	-230.87
53.181	-231.47
53.899	-232.16
53.417	-232.56
53.535	-232.66
53.652	-232.85
53.67	-233.15
53.588	-233.55
53.706	-233.84
53.824	-234.24
53.942	-234.34
53.96	-234.73
54.078	-235.13
54.196	-235.52
53.014	-236.22
53.132	-236.32
52.55	-237.01
52.468	-237.11
52.086	-236.61
52.203	-236.6
52.321	-236.7
52.439	-237.1
52.357	-237.49
52.475	-237.79
52.493	-237.59
51.911	-237.18
51.429	-238.38
51.247	-238.78
51.365	-238.37
50.983	-239.77
51.101	-240.17
51.719	-240.06
51.837	-239.36
52.854	-239.56
52.972	-239.85
53.79	-240.35
53.908	-240.65
54.026	-240.94
54.144	-240.94
53.562	-241.13
52.88	-241.53
52.498	-241.93
52.616	-242.02
53.234	-242.22
53.352	-243.02
54.07	-243.01
54.188	-243.11
55.005	-243.51
55.723	-243.9
55.841	-244
56.059	-243.9
55.977	-244.29
54.895	-244.69
54.713	-243.99
54.531	-243.68
54.649	-243.78
54.467	-244.18
53.985	-244.57
54.103	-244.97
54.221	-245.37
54.739	-245.76
54.856	-246.16
54.074	-247.25
53.692	-247.65
53.81	-248.05
53.928	-249.24
54.046	-249.74
54.164	-250.14
54.182	-251.23
54	-252.23
54.118	-252.83
54.236	-253.22
53.854	-253.72
53.172	-254.52
52.689	-255.31
52.807	-255.91
52.925	-256.31
52.643	-256.7
52.761	-257.1
52.879	-257.5
52.997	-257.89
54.115	-257.99
55.033	-257.79
55.451	-258.18
55.369	-258.58
55.487	-258.98
55.105	-258.37
54.523	-258.97
54.64	-258.06
54.758	-257.96
54.176	-257.46
54.994	-256.75
55.512	-256.55
56.13	-256.75
56.248	-256.94
55.866	-257.34
56.484	-257.34
56.602	-257.03
57.02	-256.43
57.138	-255.43
56.956	-255.72
56.574	-255.22
56.091	-255.62
55.309	-256.01
54.727	-255.91
54.345	-256.31
54.463	-256.5
54.581	-256.9
54.699	-257.5
54.817	-257.69
54.235	-257.99
54.353	-258.39
53.471	-258.88
53.289	-259.28
52.707	-259.67
52.225	-259.97
52.342	-260.37
52.46	-260.66
52.578	-261.06
52.496	-260.56
51.914	-260.95
52.032	-261.35
52.15	-260.85
52.268	-261.24
52.386	-261.64
51.904	-262.04
51.922	-261.83
51.74	-262.23
51.858	-261.73
51.876	-262.12
51.993	-263.52
52.111	-264.12
52.229	-264.31
52.347	-264.71
52.465	-265.31
52.583	-266
52.401	-266.4
51.919	-266.8
51.437	-267.19
51.555	-267.29
51.673	-267.68
51.791	-267.88
51.609	-268.48
51.727	-268.87
51.844	-269.57
51.562	-269.67
51.68	-270.06
52.398	-270.26
52.516	-270.86
52.634	-271.05
53.152	-271.35
53.27	-271.85
54.288	-272.44
55.606	-273.14
56.724	-273.24
56.842	-273.63
57.66	-273.73
58.277	-274.13
58.395	-274.42
58.713	-274.92
58.831	-275.22
58.949	-275.41
59.267	-275.41
59.185	-275.61
59.803	-276
59.921	-276.3
60.039	-276.79
60.057	-277.19
60.075	-277.49
60.193	-277.88
59.111	-278.38
58.428	-278.68
57.546	-278.57
56.864	-278.97
56.982	-278.57
56.8	-278.36
56.618	-278.76
56.736	-279.06
56.454	-279.15
56.172	-279.05
56.29	-279.45
55.908	-279.84
56.026	-280.24
55.344	-280.64
54.862	-281.03
55.579	-281.13
55.097	-281.53
55.215	-281.72
55.033	-281.92
55.151	-282.32
55.569	-282.71
55.687	-283.11
55.805	-283.5
56.023	-283.8
55.941	-284.3
56.059	-284.59
55.877	-285.09
55.995	-285.49
55.913	-286.08
56.53	-286.68
57.048	-287.08
57.366	-287.77
57.184	-288.47
57.302	-288.87
57.42	-289.56
57.538	-290.36
57.656	-290.96
57.774	-291.35
57.892	-292.25
58.01	-293.55
58.128	-294.44
58.246	-294.84
58.364	-295.44
58.281	-296.13
58.399	-296.23
58.517	-296.62
58.635	-297.02
58.553	-297.42
59.171	-297.81
59.289	-298.51
59.407	-299.21
59.025	-299.3
60.643	-299.8
61.961	-300.2
62.779	-300.49
62.897	-300.39
63.015	-300.49
63.132	-300.98
63.65	-301.38
63.368	-301.78
63.486	-302.67
63.604	-302.27
64.122	-302.07
64.64	-301.86
64.758	-302.86
64.876	-303.46
64.994	-303.85
65.112	-303.65
65.23	-304.05
65.348	-304.44
65.166	-304.34
65.283	-304.83
65.001	-305.23
64.819	-306.03
64.637	-306.52
64.755	-307.42
65.173	-307.32
64.991	-307.71
65.109	-308.11
65.227	-308.31
65.345	-308.3
65.763	-309.1
65.581	-309.7
65.699	-310.09
65.816	-310.29
65.934	-310.69
66.352	-311.08
66.47	-311.48
66.788	-312.08
67.006	-312.27
67.124	-312.67
67.642	-313.07
67.76	-313.46
68.878	-313.86
68.996	-314.36
70.014	-314.65
69.232	-315.25
69.35	-315.64
68.367	-316.04
69.585	-316.44
69.703	-317.13
68.621	-317.23
68.739	-317.63
68.857	-319.42
68.275	-321.22
68.393	-321.62
68.411	-322.01
68.529	-322.41
68.247	-323.31
67.265	-323.7
66.783	-325.1
66.901	-325.5
67.018	-325.89
67.136	-325.29
68.054	-325.69
68.172	-326.08
68.29	-327.48
68.408	-327.38
69.126	-328.97
69.244	-329.37
69.362	-329.77
69.68	-330.16
70.298	-330.36
70.416	-330.75
71.034	-331.15
70.652	-331.55
71.269	-331.44
72.287	-330.84
73.705	-331.24
74.523	-331.63
74.841	-331.23
75.559	-331.53
76.077	-331.92
76.295	-332.52
76.613	-333.62
76.731	-334.21
76.649	-334.51
76.767	-334.91
77.085	-335.3
77.203	-335.3
77.32	-335.7
77.438	-336.39
77.556	-336.59
77.474	-336.89
77.792	-336.68
77.91	-337.68
78.028	-338.18
78.146	-338.57
78.164	-338.97
78.282	-339.46
78.5	-340.06
78.618	-340.46
79.536	-340.85
80.554	-341.05
80.671	-341.35
80.989	-341.74
82.007	-341.84
83.125	-342.24
83.243	-342.63
83.461	-343.03
83.579	-342.83
83.697	-343.22
85.415	-343.12
87.333	-342.52
87.451	-341.91
87.569	-342.31
87.687	-342.71
87.805	-343.1
87.922	-343.1
88.04	-343.3
88.158	-343.59
88.076	-343.89
87.294	-344.29
86.212	-344.68
85.43	-345.08
85.348	-345.67
84.766	-346.07
84.284	-346.67
83.802	-347.06
83.02	-347.86
82.438	-348.06
82.355	-347.85
81.973	-347.95
81.491	-347.95
81.009	-348.44
80.327	-348.64
79.845	-348.64
78.863	-349.03
77.581	-349.13
76.499	-349.23
75.617	-350.32
75.135	-350.72
74.453	-350.62
72.171	-350.81
70.389	-351.21
69.506	-351.21
68.624	-351.3
68.342	-351.5
67.36	-351.59
66.178	-351.79
65.396	-352.09
65.014	-352.38
64.832	-351.88
64.95	-351.38
64.468	-351.37
64.586	-351.37
63.904	-351.07
63.522	-351.06
63.34	-350.66
63.157	-349.76
62.875	-349.55
62.593	-349.45
62.111	-349.85
60.529	-350.24
58.747	-350.64
58.165	-350.34
57.783	-350.73
57.501	-351.03
56.919	-351.13
56.737	-351.32
56.655	-351.12
56.273	-350.92
55.091	-351.31
54.108	-351.71
52.626	-351.8
50.644	-351.3
49.862	-350.8
48.38	-350.39
48.398	-349.09
48.016	-347.89
47.634	-347.58
47.452	-347.28
47.17	-347.68
45.388	-347.77
43.706	-347.87
43.324	-348.07
42.842	-348.16
42.159	-348.56
42.277	-348.76
41.895	-348.75
41.613	-348.95
41.231	-349.35
40.849	-349.24
39.967	-349.04
39.185	-349.14
39.003	-349.43
38.221	-349.43
38.339	-349.23
38.457	-349.32
39.075	-349.32
39.193	-349.31
38.51	-349.61
38.628	-350.01
38.746	-349.9
38.864	-349.6
37.882	-348.9
38	-348.49
37.618	-348.89
37.736	-349.09
37.654	-349.38
37.772	-348.88
37.39	-348.08
36.308	-347.67
35.226	-348.07
35.943	-347.97
35.461	-348.36
34.879	-348.76
34.297	-348.86
33.815	-349.05
33.533	-349.25
33.251	-349.35
33.369	-349.34
33.087	-349.64
32.805	-350.04
32.423	-350.23
32.541	-350.83
31.559	-351.22
30.377	-351.62
29.694	-352.02
29.712	-352.21
28.83	-352.51
27.748	-352.91
26.566	-353.3
25.584	-353.5
25.102	-353.9
24.52	-354.29
24.038	-354.49
23.556	-354.59
22.774	-354.88
22.592	-354.48
22.41	-354.38
22.128	-354.37
22.145	-354.77
21.863	-354.77
21.681	-354.86
21.299	-353.46
21.217	-352.16
20.935	-352.25
20.653	-352.45
20.671	-352.85
20.789	-352.94
20.907	-352.74
21.125	-353.73
21.143	-353.73
21.261	-353.73
21.379	-353.82
21.296	-354.22
20.714	-354.62
20.132	-354.71
20.25	-354.81
20.368	-355.01
20.486	-355.4
20.204	-355.1
20.322	-354.3
20.44	-354.09
20.558	-354.49
20.276	-354.69
19.994	-354.28
20.112	-353.88
20.03	-353.68
19.847	-352.87
19.265	-352.57
18.683	-352.57
18.801	-351.76
18.219	-351.16
18.337	-351.36
17.655	-351.45
16.673	-351.05
15.891	-350.84
15.509	-350.64
15.127	-350.34
14.645	-349.73
14.263	-349.53
14.381	-349.63
14.498	-349.42
14.116	-349.42
13.934	-349.32
14.052	-348.91
14.17	-349.01
13.888	-349.41
13.306	-349.8
12.824	-350
12.442	-350.4
10.66	-350.79
8.7777	-351.19
8.0956	-351.59
8.0136	-351.88
7.8315	-351.98
7.6494	-351.78
7.2674	-351.87
6.8853	-352.17
7.0032	-352.57
7.0211	-352.16
6.6391	-352.56
5.957	-351.75
6.0749	-350.35
6.1929	-349.25
6.3108	-349.04
6.4287	-348.64
6.5466	-349.04
6.6646	-349.43
7.5825	-349.13
7.7004	-349.43
8.3183	-349.22
8.0363	-348.72
8.1542	-348.72
8.2721	-349.11
8.3901	-349.51
8.908	-350.21
9.0259	-350.6
9.1438	-351
9.2618	-351.4
9.3797	-352.09
9.4976	-352.49
9.6156	-352.89
9.5335	-353.28
9.2514	-353.38
8.9693	-353.77
9.0873	-354.17
8.9052	-354.57
8.5231	-354.66
7.941	-355.06
7.559	-354.96
7.6769	-355.05
7.0948	-355.45
7.2128	-355.35
7.3307	-354.74
6.5486	-354.34
6.3665	-354.74
5.3845	-354.63
4.2024	-353.63
4.3203	-354.93
3.9383	-355.32
4.0562	-354.82
4.1741	-354.92
3.792	-355.11
4.41	-355.31
4.0279	-355.71
4.1458	-355.5
4.4637	-355.4
4.5817	-355.8
4.6996	-356.69
4.5175	-357.09
4.6355	-358.08
4.7534	-358.48
4.5713	-358.88
4.9892	-359.07
5.1072	-359.47
4.9251	-359.87
5.343	-360.26
5.161	-360.66
5.0789	-361.06
5.1968	-361.45
3.9147	-361.85
4.0327	-362.25
2.8506	-362.84
2.5685	-363.54
2.0864	-363.84
1.8044	-364.83
1.9223	-365.23
2.0402	-365.63
2.1582	-365.72
2.2761	-365.42
2.394	-365.72
2.5119	-365.91
2.6299	-366.51
2.7478	-367.71
