# Supplementary material for: Electrooculography-based continuous eye-writing recognition system for efficient assistive communication systems
Source: PLoS One. 2018 Feb 9;13(2):e0192684. doi: 10.1371/journal.pone.0192684 (PMC5806888; doi:10.1371/journal.pone.0192684)
Supplement: S1 Database — All the original isolated EOG data used in the experiments are contained in this database. (ZIP) [file pone.0192684.s001.zip › isolated/001/isolated_strokes/EOG_001_05_002.csv]

-1.2036	-0.99679
-1.0807	-0.98856
-1.0579	-1.2803
-1.1351	-1.3721
-1.1123	-1.5639
-1.0895	-1.5557
-1.0667	-1.5474
-0.94384	-1.5392
-0.92102	-1.631
-0.99821	-1.5228
-0.97539	-1.5145
-1.3526	-1.5063
-1.2298	-1.4981
-1.5069	-1.3899
-1.4841	-1.3816
-0.7613	-1.1734
-1.4385	-1.3652
-1.4157	-1.357
-2.7929	-1.3487
-2.77	-1.1405
-2.1472	-1.1323
-2.3244	-0.92407
-2.3016	-0.91584
-2.2788	-0.90762
-2.2559	-0.89939
-0.93313	-0.89117
-0.91031	-1.3829
-1.5875	-1.3747
-1.5647	-1.3665
-1.5419	-1.8583
-0.81904	-2.05
-0.79622	-2.3418
-0.77341	-2.0336
-0.75059	-2.3254
-1.1278	-2.3171
-1.105	-2.3089
-0.98214	-2.1007
-0.95932	-2.0925
-0.9365	-2.0842
-1.2137	-2.076
-1.1909	-2.0678
-1.1681	-2.0596
-1.1452	-1.9513
-0.82242	-1.9431
-0.7996	-1.6349
-0.77678	-1.1267
-0.45396	-0.81845
0.068853	-0.41022
0.69167	0.298
0.71449	1.0062
0.73731	1.3145
1.0601	1.9227
1.0829	2.4309
1.1058	2.4391
1.2286	2.4474
1.2514	2.4556
1.2742	2.5638
2.197	2.772
3.0198	2.8803
3.0427	3.2885
3.4655	3.2967
3.4883	2.9049
2.2111	2.8132
3.5339	2.5214
3.5567	2.8296
3.5796	2.8378
3.6024	3.346
3.5252	3.3543
3.548	2.8625
3.5708	2.5707
2.7937	1.8789
2.8165	1.1872
1.8393	0.7954
2.8621	0.80362
1.6849	-0.38815
1.7077	-0.37993
1.8306	-1.3717
1.1534	-1.6635
1.1762	-1.7553
1.199	-1.747
1.2218	-1.6388
1.7446	-1.3306
1.7675	-1.3224
1.2903	-1.6141
1.3131	-1.6059
1.3359	-1.5977
1.8587	-1.8895
1.3815	-1.8812
1.4044	-1.873
1.4272	-1.8648
1.15	-1.8566
1.1728	-2.2483
0.99564	-1.8401
0.61845	-1.8319
0.64127	-1.8237
-0.13591	-1.5154
-0.1131	-1.2072
-1.9903	-1.199
-2.2675	-0.79076
-2.2446	-1.1825
-3.6218	-1.2743
-3.899	-1.2661
-3.9762	-1.2579
-3.9534	-0.84963
-3.9306	-0.84141
-4.2077	-0.13318
-4.4849	0.47504
-4.5621	0.68327
-4.5393	0.69149
-4.2165	0.69972
-4.1937	0.80794
-4.1708	1.0162
-4.148	1.0244
-4.1252	1.0326
-4.1024	0.84084
-4.5796	0.84906
-4.5567	0.75729
-4.5339	0.86551
-4.5111	0.87374
-3.6883	0.88196
-3.6655	0.89019
-2.9427	0.89841
-1.7198	0.90664
-1.697	0.71486
-0.47421	0.52309
-0.45139	0.53131
-0.32857	0.13954
-0.30576	-0.35224
-0.28294	-0.044013
-0.26012	-0.035788
0.1627	-0.027564
0.68551	-0.019339
0.70833	-0.011114
1.4311	0.19711
2.154	0.60534
2.4768	0.81356
2.4996	1.0218
2.2224	0.83001
2.2452	1.0382
2.2681	1.0465
2.2909	1.1547
2.6137	1.1629
3.0365	1.0711
3.6593	1.1794
3.7821	1.3876
3.805	1.3958
3.7278	1.604
3.8506	1.7123
3.8734	1.9205
3.8962	1.9287
3.919	1.9369
3.3419	2.1452
3.3647	2.1534
2.5875	2.1616
2.6103	2.1698
2.2331	2.1781
2.1559	1.8863
2.2788	1.8945
2.3016	1.9027
2.3244	1.911
2.3472	2.2192
2.37	2.2274
2.3929	2.3356
1.7157	2.3439
1.7385	2.3521
1.3613	3.0603
1.1841	2.3685
1.2069	2.3768
1.2298	3.085
1.2526	3.8932
2.0754	3.9014
2.5982	4.2097
2.721	4.2179
2.7438	4.2261
2.1667	4.2343
2.7895	4.2426
2.8123	4.2508
2.8351	4.259
2.8579	4.2672
2.2807	4.2755
2.3036	3.9837
1.9264	3.4919
1.5492	2.9001
1.572	2.7084
1.2948	2.6166
1.3177	2.4248
1.3405	1.733
1.1633	1.7412
1.1861	1.7495
0.80892	0.6577
0.83174	0.26592
0.45456	0.27415
0.47737	0.28237
-0.19981	0.2906
-0.17699	0.098823
-0.15417	0.10705
-0.73136	0.11527
-0.70854	0.3235
-0.68572	0.33172
-0.66291	0.33995
-0.040088	0.34817
-0.91727	0.3564
-0.99445	1.3646
-0.67164	0.27285
-0.64882	1.2811
-0.626	1.2893
-0.90318	2.4975
0.019634	1.3057
0.14245	0.21397
2.1653	0.1222
2.1881	0.13042
2.6109	-0.26136
1.4337	-0.25313
2.5565	-0.24491
1.4794	0.16332
0.30217	-0.028456
0.32499	0.079769
-0.55219	-0.31201
-0.52938	-0.60378
-0.50656	-0.99556
-0.58374	-1.1873
-0.56092	-1.3791
-0.83811	-1.3709
-0.81529	-1.6627
-0.79247	-1.9544
-1.2697	-2.3462
-1.2468	-2.338
-1.524	-2.3298
-1.5012	-2.6215
-2.2784	-2.3133
-2.2556	-3.1051
-3.0327	-3.0969
-3.0099	-3.4886
-2.9871	-3.8804
-2.9643	-3.8722
-2.9415	-3.764
-2.9187	-4.2557
-2.8958	-4.4475
-2.873	-4.2393
-2.8502	-4.2311
-3.1274	-3.9228
-2.8046	-3.6146
-2.7818	-3.6064
-2.7589	-3.8982
-3.0361	-4.1899
-2.7133	-4.1817
-2.6905	-4.4735
-2.6677	-4.5653
-2.6449	-4.457
-2.622	-4.4488
-2.5992	-4.4406
-2.5764	-4.1324
-2.5536	-3.8241
-3.0308	-3.5159
-3.0079	-3.5077
-3.6851	-3.7995
-3.6623	-3.7912
-3.6395	-3.283
-3.6167	-3.4748
-2.8939	-3.4666
-2.371	-2.9583
-2.3482	-3.4501
-2.3254	-3.4419
-2.3026	-2.9337
-2.2798	-2.9254
-2.957	-2.6172
-2.9341	-2.609
-2.9113	-2.6008
-2.8885	-2.8925
-2.8657	-2.8843
-3.6429	-2.8761
-3.6201	-3.6679
-3.5972	-4.2596
-2.7744	-4.2514
-1.9516	-4.6432
-1.9288	-4.535
-1.906	-4.5267
-1.8832	-4.5185
-1.9603	-4.5103
-1.9375	-4.5021
-1.9147	-4.4938
-1.8919	-4.4856
-1.7691	-4.6774
-1.8462	-4.6692
-1.7234	-4.7609
-1.7006	-4.7527
-1.6778	-4.7445
-1.355	-4.7363
-1.3322	-4.728
-0.90934	-4.6198
-0.88652	-4.4116
-1.2637	-4.3034
-1.2409	-4.2951
-1.3181	-4.2869
-1.7953	-4.2787
-1.7724	-4.2705
-2.5496	-4.2622
-3.1268	-4.254
-3.404	-4.4458
-4.9812	-4.6376
-6.7584	-4.9293
-7.4355	-4.6211
-7.4127	-4.8129
-7.8899	-5.2047
-8.0671	-5.2964
-9.1443	-5.2882
-10.721	-5.28
-10.699	-5.2718
-11.376	-5.2635
-11.353	-5.6553
-11.53	-6.0471
-11.507	-6.1389
-11.485	-6.1307
-11.462	-6.1224
-11.439	-6.7142
-11.416	-7.306
-11.393	-7.9978
-9.4705	-7.9895
-6.7476	-8.5813
-6.5248	-8.8731
-4.602	-8.8649
-3.3792	-10.057
-2.7564	-11.648
0.46645	-12.54
18.689	-13.932
40.712	-24.124
66.835	-34.416
94.458	-36.207
112.78	-41.199
134.6	-46.591
163.53	-50.783
185.35	-57.174
189.97	-60.566
189.99	-60.558
190.72	-60.85
191.54	-61.141
191.56	-61.633
191.59	-61.925
191.61	-62.117
191.63	-62.209
191.65	-62.3
191.68	-63.292
190.9	-62.284
190.22	-62.376
186.25	-62.367
181.37	-64.059
179.59	-65.651
177.91	-65.643
176.34	-66.235
173.96	-66.726
171.18	-67.318
168.71	-68.01
167.43	-68.102
167.45	-68.093
166.97	-68.885
166.7	-70.477
166.22	-71.869
165.64	-73.061
165.17	-74.052
164.29	-74.944
163.51	-75.836
163.03	-76.328
162.76	-76.319
162.78	-76.611
162.5	-76.903
162.52	-77.195
162.85	-77.787
163.37	-79.178
163.99	-80.47
164.62	-80.962
164.94	-81.254
164.06	-81.745
163.48	-84.737
163.01	-89.529
161.23	-93.421
159.25	-104.41
159.28	-118.8
159.3	-127.9
158.02	-134.79
158.04	-137.18
156.57	-137.17
151.39	-137.16
139.51	-137.15
122.24	-137.15
109.46	-137.14
99.981	-137.13
82.204	-137.12
66.127	-137.11
45.85	-137.11
24.072	-130.2
8.4952	-117.49
-7.582	-99.781
-17.259	-81.373
-28.436	-66.664
-40.214	-58.856
-46.991	-56.848
-56.468	-52.04
-63.245	-45.632
-65.722	-40.323
-69.099	-36.815
-72.077	-35.207
-72.854	-33.399
-75.031	-31.69
-77.208	-31.682
-77.985	-31.274
-78.363	-30.066
-78.84	-28.158
-79.617	-26.749
-80.394	-25.641
-80.971	-22.833
-82.548	-20.025
-82.526	-19.016
-84.603	-18.508
-85.78	-18.4
-87.357	-17.892
-88.934	-15.583
-88.912	-15.575
-89.489	-14.367
-89.466	-13.859
-88.843	-13.851
-88.82	-13.542
-88.897	-13.334
-88.875	-13.026
-88.852	-12.718
-88.829	-12.509
-89.706	-12.501
-89.683	-11.793
-90.361	-11.785
-90.338	-11.777
-90.315	-11.768
-90.292	-11.36
-90.269	-10.952
-90.246	-10.144
-90.224	-9.6355
-89.101	-8.8272
-88.078	-7.719
-88.055	-6.8108
-87.832	-6.5026
-87.81	-6.4943
-87.787	-6.4861
-87.764	-6.2779
-87.241	-6.2697
-86.718	-6.4614
-86.895	-6.1532
-86.873	-5.745
-86.85	-5.4368
-86.827	-5.1285
-86.204	-4.6203
-85.781	-4.5121
-85.759	-4.5039
-84.236	-4.4956
-82.613	-4.0874
-82.49	-3.5792
-82.467	-3.571
-82.244	-4.0627
-82.222	-4.0545
-82.199	-4.0463
-82.476	-3.5381
-82.453	-2.9298
-83.53	-2.9216
-83.508	-2.9134
-84.585	-2.7052
-83.462	-2.6969
-83.439	-2.6887
-84.516	-2.6805
-84.493	-2.6723
-85.271	-2.264
-85.348	-2.2558
-87.225	-1.5476
-87.202	-1.1394
-87.679	-1.5311
-88.957	-2.3229
-88.934	-2.1147
-88.911	-1.5065
-89.288	-1.0982
-89.165	-1.09
-89.442	-1.0818
-89.42	-1.4736
-89.097	-1.4653
-89.074	-1.4571
-87.751	-1.4489
-88.828	-1.0407
-88.806	-0.83244
-88.783	-0.82421
-87.66	-0.51599
-86.537	-0.50776
-86.514	-0.19954
-86.492	-0.19131
-86.169	-0.18309
-86.446	-0.17486
-86.123	-0.16664
-86.1	0.041588
-86.277	0.14981
-86.255	0.25804
-85.732	0.36626
-85.009	0.27449
-84.986	0.38271
-84.963	0.39094
-84.941	0.39916
-84.218	0.60739
-84.195	0.71561
-84.172	1.3238
-84.149	1.8321
-84.126	2.0403
-84.104	2.4485
-85.281	2.7567
-85.558	2.765
-85.735	3.2732
-85.712	3.7814
-84.89	4.2896
-84.867	5.1979
-84.044	7.1061
-83.621	9.2143
-83.498	9.8225
-83.575	10.131
-83.653	10.939
-83.63	11.647
-83.607	11.655
-83.584	11.764
-83.561	11.772
-83.839	11.78
-83.516	11.788
-83.493	11.697
-83.27	11.705
-83.247	11.713
-83.024	11.721
-82.702	11.529
-82.079	11.538
-81.556	11.546
-81.233	11.554
-81.51	11.562
-81.388	11.571
-81.365	11.179
-80.742	10.887
-80.719	10.895
-80.396	10.503
-80.373	10.212
-80.351	10.02
-80.328	9.7282
-80.305	9.5364
-80.282	9.7446
-79.159	10.053
-78.937	10.361
-78.914	10.369
-79.791	10.378
-79.768	10.386
-79.745	10.094
-79.922	10.002
-79.9	10.01
-79.877	9.2186
-79.854	8.4269
-79.631	8.4351
-79.608	8.4433
-79.786	7.9515
-79.763	7.2598
-79.94	7.968
-79.917	7.9762
-79.894	8.4844
-80.371	8.4926
-79.849	9.1009
-79.826	8.5091
-80.303	8.5173
-81.18	8.5255
-81.157	8.5338
-81.935	8.442
-82.212	8.4502
-82.189	8.4584
-82.266	8.4667
-82.643	8.4749
-82.62	8.6831
-82.998	8.8913
-82.975	8.6996
-82.952	8.9078
-82.929	8.916
-83.606	8.9242
-83.584	8.9325
-83.561	8.6407
-82.538	8.1489
-82.515	7.8571
-82.492	7.8654
-81.969	7.8736
-81.947	7.8818
-81.924	7.89
-81.901	7.8983
-81.878	8.2065
-81.855	9.2147
-81.833	10.323
-81.41	10.631
-80.087	10.939
-79.864	11.148
-79.841	11.156
-78.718	11.264
-78.396	11.272
-78.373	11.781
-77.85	12.289
-77.827	12.397
-77.804	12.605
-78.082	12.613
-78.059	12.622
-78.036	12.63
-77.613	12.638
-77.29	12.646
-77.068	12.655
-77.045	12.463
-77.022	12.471
-76.999	12.479
-76.776	12.487
-76.453	11.596
-76.531	10.204
-76.508	9.0121
-75.985	8.4203
-75.562	7.9286
-74.039	7.4368
-73.717	7.445
-73.694	7.0532
-72.471	7.0615
-72.448	6.7697
-72.125	6.2779
-72.102	6.2861
-72.18	6.2944
-72.157	6.6026
-73.534	6.1108
-73.511	6.119
-73.488	5.8273
-73.466	6.1355
-72.043	5.8437
-72.02	4.7519
-71.997	4.2602
-71.974	5.0684
-72.851	5.0766
-72.729	5.0848
-73.906	5.0931
-73.883	5.1013
-73.86	5.1095
-74.037	4.8177
-74.015	4.826
-73.892	4.7342
-73.869	4.8424
-73.546	4.7506
-73.523	4.6589
-73.1	4.2671
-73.078	4.2753
-73.455	4.2835
-73.032	4.2918
-73.409	3.9
-73.386	3.9082
-73.164	3.9164
-73.141	3.8247
-72.318	3.8329
-72.295	3.8411
-72.272	3.7493
-71.649	3.7576
-71.627	3.5658
-71.404	3.574
-71.381	3.7822
-71.358	3.5905
-71.335	3.7987
-71.313	3.8069
-71.29	3.8151
-71.267	3.9234
-70.744	3.9316
-69.921	3.9398
-69.898	3.948
-69.876	3.9563
-69.453	3.9645
-69.43	3.9727
-69.107	4.1809
-69.384	4.1892
-69.062	4.1974
-69.039	4.2056
-69.016	4.2138
-68.893	3.7221
-69.17	4.0303
-69.147	4.0385
-69.125	4.0467
-69.102	4.055
-69.079	4.0632
-69.456	4.0714
-69.033	4.3796
-69.011	4.3879
-68.988	4.3961
-69.365	5.2043
-69.342	5.9125
-68.919	5.2207
-69.196	4.729
-69.574	4.7372
-69.551	4.7454
-69.128	5.3536
-69.105	5.3619
-69.082	6.2701
-69.06	6.6783
-69.037	6.6865
-68.714	6.6948
-68.691	6.703
-68.668	6.3112
-69.145	6.5194
-68.623	6.5277
-68.6	6.3359
-69.077	6.3441
-69.054	5.9523
-69.031	5.9606
-69.009	5.9688
-68.986	5.977
-69.763	5.9852
-69.74	5.9935
-70.317	6.0017
-70.294	6.0099
-70.372	5.9181
-71.149	5.9264
-72.226	5.9346
-72.403	5.7428
-72.38	5.651
-72.558	5.5593
-72.535	5.5675
-72.512	5.5757
-72.489	5.3839
-72.466	4.9922
-72.444	4.2004
-72.521	2.8086
-72.298	2.2168
-72.275	2.0251
-72.252	1.2333
-72.429	1.2415
-72.207	0.24974
-71.284	0.25797
-70.061	0.26619
-70.038	0.074416
-70.015	0.08264
-69.193	0.090865
-67.77	0.49909
-67.747	0.70731
-67.224	0.91554
-67.201	0.72376
-67.178	0.53199
-65.956	0.54021
-65.933	0.14844
-67.11	0.15666
-65.687	0.56489
-65.664	0.97311
-65.542	1.2813
-65.519	1.3896
-66.996	1.7978
-66.773	1.806
-67.05	2.1142
-67.027	2.1225
-67.705	2.3307
-67.682	2.5389
-66.959	2.5471
-67.636	2.5554
-67.613	2.5636
-67.591	2.5718
-67.868	2.78
-67.545	3.0883
-67.522	3.3965
-67.499	3.4047
-66.876	3.4129
-66.854	3.4212
-66.831	3.5294
-66.808	3.5376
-66.785	3.6458
-66.462	3.5541
-66.44	3.5623
-66.317	3.5705
-66.394	3.5787
-66.371	3.587
-66.348	3.3952
-66.425	3.4034
-66.403	3.4116
-66.38	3.6199
-66.357	3.7281
-66.234	3.7363
-66.211	3.7445
-66.189	3.8528
-66.166	3.861
-66.143	3.8692
-65.42	3.8774
-64.397	3.8857
-64.374	3.7939
-64.352	3.8021
-64.329	3.8103
-63.706	4.2186
-63.683	4.6268
-63.66	4.635
-63.638	4.6432
-63.315	4.0515
-63.092	4.6597
-63.069	4.0679
-63.246	4.0761
-63.223	3.5844
-63.401	3.2926
-63.378	2.7008
-63.355	2.709
-63.532	2.3173
-63.309	2.0255
-63.287	1.6337
-63.264	1.6419
-63.241	2.1502
-63.218	2.8584
-62.695	2.8666
-62.672	2.8748
-62.65	2.8831
-62.027	2.8913
-61.804	2.1995
-61.381	1.7077
-61.358	2.3159
-60.736	1.7242
-60.713	2.2324
-59.59	2.2406
-59.067	2.3488
-58.944	2.3571
-58.521	2.3653
-57.899	2.0735
-56.676	2.0817
-55.553	1.89
-55.53	0.8982
-55.507	-0.69358
-55.485	-1.0854
-54.662	-1.2771
-54.339	-1.7689
-54.316	-2.3607
-54.493	-3.1525
-54.47	-3.1442
-54.748	-3.536
-54.725	-3.5278
-54.702	-3.5196
-54.679	-3.7113
-54.656	-4.0031
-54.634	-3.9949
-54.311	-3.9867
-54.088	-4.2784
-54.065	-4.2702
-53.642	-4.762
-54.02	-4.2538
-53.997	-4.2455
-53.974	-3.9373
-54.151	-3.9291
-54.128	-3.9209
-54.305	-3.9126
-54.483	-3.9044
-54.46	-4.1962
-55.937	-4.688
-55.914	-5.2797
-55.891	-5.2715
-55.869	-5.5633
-55.446	-5.5551
-55.423	-5.2468
-54.3	-5.0386
-55.377	-5.5304
-55.354	-5.6222
-55.332	-6.0139
-55.309	-6.0057
-55.286	-5.6975
-54.163	-6.4893
-54.14	-6.481
-53.018	-6.9728
-51.995	-7.3646
-51.472	-7.3564
-51.449	-7.7481
-50.326	-7.7399
-50.203	-7.5317
-49.681	-8.0235
-49.058	-7.5152
-49.035	-7.507
-48.412	-7.6988
-47.189	-7.6906
-47.167	-7.6823
-47.144	-7.6741
-47.121	-7.4659
-48.298	-7.4577
-47.275	-7.4494
-48.352	-7.4412
-48.33	-7.633
-47.107	-7.4248
-47.084	-7.4165
-47.061	-7.4083
-47.038	-7.4001
-47.016	-7.3919
-46.993	-7.4836
-47.57	-7.4754
-46.447	-7.9672
-47.524	-7.459
-48.101	-7.9507
-47.579	-7.9425
-47.056	-8.3343
-47.033	-8.3261
-47.01	-8.3178
-47.487	-8.5096
-47.165	-8.7014
-47.142	-8.6932
-47.119	-8.4849
-47.096	-8.4767
-47.273	-8.2685
-47.25	-8.2603
-47.528	-7.952
-47.205	-7.9438
-46.982	-7.6356
-47.159	-7.6274
-46.936	-6.3191
-46.914	-5.1109
-46.891	-5.0027
-46.868	-4.9945
-46.345	-4.9862
-45.422	-4.978
-45.399	-4.9698
-45.377	-4.9616
-44.654	-4.9533
-44.431	-4.6451
-42.108	-4.4369
-42.085	-4.4287
-42.263	-4.4204
-42.24	-4.4122
-40.017	-4.404
-39.294	-4.3958
-39.271	-4.2875
-39.948	-4.2793
-39.926	-4.2711
-39.903	-4.2629
-39.08	-4.2546
-39.057	-4.2464
-39.834	-4.6382
-39.812	-5.03
-40.089	-5.9217
-40.066	-5.9135
-40.443	-5.1053
-40.92	-5.0971
-41.897	-5.8888
-43.875	-5.8806
-43.852	-6.5724
-41.829	-5.8642
-41.806	-5.856
-40.783	-5.8477
-40.761	-5.8395
-40.738	-5.8313
-40.715	-6.7231
-40.692	-6.7148
-40.469	-7.0066
-40.146	-6.9984
-40.124	-6.9902
-40.101	-7.4819
-40.078	-7.4737
-40.055	-8.7655
-40.332	-7.5573
-40.71	-9.049
-40.687	-9.0408
-40.664	-9.3326
-40.241	-10.224
-40.218	-10.616
-40.596	-11.008
-40.973	-11
-40.95	-10.991
-40.927	-10.983
-40.904	-10.975
-40.881	-10.967
-40.159	-11.659
-40.436	-11.65
-40.413	-11.042
-40.79	-11.034
-40.767	-11.026
-40.445	-11.017
-40.422	-11.009
-39.799	-11.001
-39.776	-11.893
-39.753	-12.485
-39.73	-13.176
-39.708	-13.768
-39.885	-13.56
-39.862	-13.552
-39.839	-13.843
-39.816	-13.835
-40.294	-14.027
-41.671	-14.219
-41.648	-14.411
-41.725	-14.502
-41.702	-14.494
-42.479	-14.486
-43.157	-14.478
-44.534	-14.469
-44.511	-14.461
-44.488	-14.453
-43.765	-14.445
-43.743	-14.436
-42.82	-14.428
-42.797	-14.62
-42.774	-15.012
-42.751	-15.004
-42.728	-15.295
-41.406	-15.287
-41.383	-15.279
-41.36	-15.271
-41.337	-15.262
-41.714	-15.054
-41.692	-14.946
-42.869	-14.538
-42.846	-14.53
-42.823	-14.521
-42.8	-14.513
-41.577	-14.505
-42.755	-14.497
-42.732	-14.488
-42.709	-14.18
-42.686	-14.172
-42.663	-14.164
-41.441	-14.156
-40.318	-14.147
-39.595	-14.139
-39.572	-14.131
-39.549	-14.123
-39.526	-14.114
-39.404	-14.206
-39.381	-14.198
-39.358	-14.19
-38.435	-14.382
-38.412	-15.573
-38.39	-17.665
-38.367	-18.857
-38.344	-19.249
-38.121	-19.24
-38.098	-19.832
-38.075	-21.524
-38.053	-22.616
-38.23	-22.607
-38.207	-23.299
-40.084	-23.591
-41.861	-23.583
-41.839	-23.575
-41.816	-23.566
-41.793	-23.758
-41.77	-24.35
-41.747	-25.042
-41.524	-25.433
-41.502	-26.125
-41.479	-26.317
-41.456	-26.309
-41.433	-26.701
-41.41	-26.792
-41.388	-26.784
-41.365	-26.776
-40.942	-27.068
-40.919	-27.559
-40.096	-27.751
-40.073	-28.843
-40.551	-30.135
-40.528	-30.127
-40.505	-30.118
-40.482	-30.11
-40.459	-29.402
-40.437	-29.394
-40.914	-29.585
-41.991	-29.077
-41.968	-28.869
-42.645	-28.861
-44.123	-28.853
-44.1	-28.844
-44.177	-29.036
-44.154	-29.028
-44.131	-29.12
-44.408	-29.111
-44.486	-29.503
-44.463	-29.095
-44.44	-29.087
-44.417	-29.079
-45.694	-28.97
-45.672	-29.062
-46.849	-29.354
-46.826	-29.146
-46.003	-29.337
-46.08	-29.329
-46.057	-29.621
-47.035	-29.613
-47.012	-30.204
-45.989	-30.196
-44.966	-30.188
-44.643	-30.18
-44.121	-30.472
-44.098	-30.463
-43.175	-30.055
-42.352	-30.047
-42.029	-30.039
-42.006	-30.43
-41.984	-30.422
-41.561	-30.514
-41.538	-30.706
-41.315	-30.698
-41.192	-30.489
-41.17	-30.481
-40.447	-30.673
-39.724	-30.465
-39.201	-30.356
-38.378	-30.348
-38.155	-30.04
-37.633	-30.332
-37.61	-30.324
-37.587	-30.415
-37.564	-30.507
-38.041	-30.399
-38.019	-30.491
-37.496	-30.582
-36.973	-30.474
-36.55	-30.466
-36.427	-30.558
-36.204	-30.55
-36.182	-30.541
-35.659	-30.533
-35.636	-31.025
-34.513	-31.417
-34.49	-31.708
-34.468	-32.1
-34.145	-32.092
-33.622	-32.184
-34.399	-32.175
-34.376	-32.167
-33.553	-32.159
-33.531	-32.151
-32.908	-32.043
-32.885	-32.034
-32.862	-31.626
-32.839	-31.318
-32.817	-31.31
-31.894	-30.101
-32.771	-28.493
-33.348	-28.185
-33.325	-28.177
-33.902	-28.169
-32.98	-27.76
-33.857	-27.752
-34.934	-27.744
-34.911	-27.736
-35.588	-27.727
-35.566	-27.419
-35.943	-27.111
-36.62	-26.903
-36.697	-26.895
-37.074	-27.086
-37.051	-27.678
-37.029	-28.07
-37.506	-28.762
-37.483	-29.253
-37.46	-29.245
-38.637	-29.537
-39.515	-29.729
-39.492	-30.221
-39.469	-29.812
-39.646	-30.204
-39.623	-30.796
-39.4	-30.788
-39.378	-30.979
-38.555	-31.771
-39.332	-32.063
-39.309	-32.455
-38.486	-33.146
-37.564	-33.538
-37.541	-33.73
-37.518	-33.722
-37.495	-33.514
-37.472	-33.505
-37.149	-33.497
-36.327	-33.489
-35.504	-33.481
-34.981	-33.472
-34.958	-33.464
-34.535	-32.956
-34.513	-32.948
-34.49	-32.54
-34.467	-32.131
-34.444	-31.823
-34.421	-31.515
-34.399	-31.407
-34.376	-31.398
-34.353	-31.39
-34.33	-31.382
-34.607	-31.374
-34.584	-31.366
-34.562	-31.157
-34.639	-31.149
-34.616	-31.141
-34.593	-31.133
-34.87	-30.824
-35.148	-30.816
-35.525	-30.808
-36.102	-30.8
-36.679	-31.292
-37.456	-31.283
-38.233	-31.275
-39.211	-31.467
-38.988	-31.459
-40.465	-31.55
-40.842	-31.542
-40.819	-31.834
-40.797	-32.126
-40.774	-32.318
-40.451	-32.309
-40.728	-32.301
-40.705	-32.293
-40.882	-32.785
-40.86	-33.076
-40.837	-33.268
-41.114	-33.26
-41.091	-33.252
-41.368	-33.243
-41.346	-33.335
-41.323	-33.327
-41	-33.319
-40.677	-33.511
-40.354	-33.302
-40.331	-33.294
-40.109	-33.286
-40.086	-33.278
-39.463	-33.269
-38.74	-33.561
-38.717	-33.253
-38.395	-33.245
-37.872	-32.937
-36.249	-33.228
-33.626	-33.22
-35.203	-32.612
-34.68	-32.004
-34.658	-31.995
-33.335	-31.987
-33.112	-31.779
-31.289	-31.771
-30.266	-31.763
-30.244	-31.654
-30.221	-31.646
-30.198	-31.638
-31.075	-31.63
-30.452	-31.621
-30.429	-31.613
-30.407	-31.605
-31.384	-31.497
-31.361	-31.489
-31.338	-31.48
-32.015	-31.472
-31.993	-31.464
-32.07	-31.356
-32.047	-31.247
-32.024	-31.239
-32.001	-31.431
-32.878	-31.423
-33.656	-31.414
-36.033	-31.406
-36.91	-31.398
-37.187	-31.29
-37.164	-30.782
-37.042	-30.773
-35.919	-30.765
-35.896	-30.557
-36.973	-30.249
-36.95	-30.14
-37.527	-30.132
-38.205	-29.424
