# Supplementary material for: Electrooculography-based continuous eye-writing recognition system for efficient assistive communication systems
Source: PLoS One. 2018 Feb 9;13(2):e0192684. doi: 10.1371/journal.pone.0192684 (PMC5806888; doi:10.1371/journal.pone.0192684)
Supplement: S1 Database — All the original isolated EOG data used in the experiments are contained in this database. (ZIP) [file pone.0192684.s001.zip › isolated/001/isolated_strokes/EOG_001_05_003.csv]

6.7349	1.812
6.025	1.5884
6.015	1.4648
5.4051	1.4412
3.5952	1.1176
1.5853	1.094
0.17533	0.87038
0.16541	0.54678
0.15548	0.52318
-0.65444	0.19958
0.13563	0.17598
0.12571	0.15238
-0.78422	0.12877
-0.79414	0.10517
-1.2041	0.081572
-1.414	0.05797
-1.6239	0.034369
-1.6338	0.010767
-2.0438	-0.012834
-2.0537	-0.036436
-2.0636	-0.060037
-2.4735	-0.083639
-2.7835	-0.10724
-3.1934	-0.13084
-3.6033	-0.15444
-3.6132	-0.47805
-3.6232	-0.50165
-4.0331	-0.22525
-3.643	-0.24885
-4.0529	-0.47245
-4.0629	-0.29605
-4.0728	0.28035
-4.2827	-0.34326
-4.0926	-0.36686
-4.1026	-0.39046
-4.1125	-0.41406
-4.1224	-0.83766
-4.3323	-1.0613
-4.3423	-1.2849
-4.3522	-1.6085
-4.3621	-1.9321
-4.272	-1.6557
-4.282	-1.6793
-4.1919	-1.8029
-4.2018	-1.8265
-4.2117	-1.8501
-4.2217	-1.7737
-4.2316	-1.7973
-4.2415	-1.8209
-4.2514	-2.2445
-4.2614	-2.2681
-4.2713	-2.2917
-4.2812	-2.1153
-4.2911	-2.1389
-4.3011	-1.9625
-4.311	-1.8861
-4.0209	-1.9097
-4.0309	-1.9333
-4.0408	-1.5569
-4.0507	-1.5805
-4.0606	-1.6041
-3.5706	-2.1277
-3.5805	-2.3513
-3.5904	-2.3749
-2.0003	-1.8985
-1.9103	-1.9221
0.079823	-1.9457
1.4699	-2.4693
1.46	-2.4929
1.45	-2.5165
2.4401	-2.7401
3.3302	-2.7637
3.3203	-2.5873
3.3103	-2.6109
3.3004	-2.6345
3.2905	-2.4581
4.3806	-2.4817
4.3706	-1.9053
3.2607	-1.9289
3.2508	-1.6525
3.8409	-1.4761
3.8309	-1.2997
4.321	-1.2233
4.3111	-1.0469
4.6012	-0.77054
4.5912	-0.79414
4.5813	-1.1177
4.2714	-1.1413
3.7615	-0.86494
4.2515	-0.28854
4.0416	-0.012146
3.9317	-0.035748
3.9218	0.34065
2.9118	0.51705
2.9019	0.49345
2.892	0.56985
2.8821	0.44624
2.8721	0.42264
2.8622	0.39904
3.8523	0.47544
3.2424	0.45184
3.2324	0.12824
1.9225	0.40463
1.6126	0.38103
1.1027	0.057432
0.29274	0.03383
0.28282	1.0102
0.47289	0.98663
0.46297	0.66303
0.45304	-0.46058
0.44312	-0.48418
-0.06681	-0.50778
0.42326	-0.63138
0.41334	-0.75498
0.50341	-0.77858
0.49349	-0.80219
-0.11644	-0.72579
0.47364	-0.84939
1.1637	-1.073
1.1538	-1.0966
1.1439	-1.7202
1.1339	-1.8438
1.724	-1.8674
2.2141	-1.691
2.7042	-1.4146
3.5942	-0.8382
2.8843	-0.8618
3.5744	-0.4854
3.8645	-0.20901
3.8545	0.36739
3.8446	0.94379
3.8347	0.52019
3.5248	0.89659
3.5148	0.97299
3.5049	1.0494
3.495	1.0258
4.5851	1.4022
4.5751	1.9786
4.5652	2.655
4.5553	3.7314
4.5454	5.3078
4.5354	6.8842
5.0255	8.2606
4.5156	9.037
4.9057	9.0134
4.8957	9.5898
4.8858	9.5662
4.4759	9.5426
4.166	9.519
2.856	9.4954
2.8461	9.4718
2.8362	9.4482
2.6263	9.4246
2.6163	8.801
1.3064	8.4774
1.2965	7.6538
1.1866	6.8302
1.0766	5.2065
1.0667	5.1829
1.0568	4.7593
1.0469	4.0357
0.73693	4.0121
0.72701	3.7885
0.017081	2.7649
0.0071555	1.6413
-0.0027696	1.1177
-0.31269	1.0941
-0.32262	1.0705
-0.33255	1.2469
-0.34247	1.2233
-0.3524	1.2997
0.33768	1.2761
0.32775	1.2525
0.31783	1.0289
-0.3921	1.0053
-0.40202	0.88172
-0.41195	0.75812
-0.62187	-0.065482
-0.6318	-1.1891
-1.0417	-1.6127
-0.65165	-1.6363
-1.0616	-1.6599
-1.8715	-1.6835
-2.2814	-1.4071
-2.6913	-1.4307
-2.7013	-0.75429
-3.0112	-0.7779
-3.0211	-1.5015
-2.731	-1.5251
-2.741	-1.3487
-2.7509	-1.3723
-3.0608	-1.3959
-3.0707	-1.4195
-2.7807	-1.4431
-2.6906	-1.6667
-2.7005	-1.0903
-2.7105	-0.91391
-2.7204	-0.93751
-2.7303	-0.96111
-2.7402	-0.78472
-2.7502	-0.10832
-2.7601	-0.13192
-3.07	-0.15552
-2.8799	-0.17912
-2.8899	-0.20272
-2.8998	-0.22633
-2.6097	-0.24993
-2.6196	0.72647
-2.6296	0.70287
-2.6395	0.67927
-2.6494	-0.044333
0.84067	0.63207
0.83075	0.60846
0.82082	0.58486
1.5109	0.56126
1.501	0.53766
3.291	0.51406
3.2811	0.49046
4.0712	0.46685
4.0613	-0.15675
4.0513	-0.58035
4.0414	-0.80395
4.0315	-1.0276
4.0216	-1.0512
4.0116	-1.0748
3.2017	-1.0984
2.3918	-1.422
1.1819	-1.4456
1.1719	-1.5692
-0.43798	-1.8928
-1.3479	-2.0164
-1.8578	-2.74
-2.2678	-3.3636
-2.2777	-3.9872
-2.8876	-4.5108
-3.3975	-4.8344
-3.4075	-5.358
-3.4174	-4.8816
-3.4273	-4.9052
-3.4372	-3.9288
-3.5472	-2.9524
-3.5571	-2.276
-2.967	-1.9996
-3.5769	-2.0232
-3.5869	-2.0468
-3.9968	-2.3704
-4.0067	-2.394
-4.6166	-3.2176
-4.6266	-4.3412
-4.3365	-4.5648
-4.7464	-4.5884
-4.7563	-4.612
-4.7663	-4.6356
-4.7762	-4.5592
-4.4861	-4.5828
-4.496	-4.2064
-4.506	-3.23
-4.4159	-3.2536
-4.4258	-2.3772
-3.7357	-2.4008
-2.3457	-3.3244
-2.3556	-3.348
-2.3655	-3.3716
-1.3754	-3.3952
-0.98536	-3.4188
-0.99529	-3.6424
-1.0052	-4.266
-1.0151	-3.3896
-1.0251	-3.4132
-1.035	-2.4368
-1.0449	-2.0604
-1.8548	-2.084
-1.8648	-2.1076
-1.8747	-2.1312
-1.8846	-2.1548
-1.8945	-2.0784
-1.9045	-2.202
-1.9144	-2.9256
-2.7243	-2.9492
-2.7342	-2.9728
-3.1442	-2.1964
-3.1541	-2.22
-3.664	-2.2436
-4.2739	-1.8672
-4.2839	-1.8908
-4.2938	-1.9144
-4.3037	-1.7381
-4.0136	-1.7617
-4.0236	-1.7853
-4.0335	-1.8089
-4.0434	-1.8325
-4.0533	-1.3561
-3.9633	-1.3797
-3.7732	-1.0033
-3.7831	-1.0269
-3.493	-0.85047
-3.503	-0.87407
-2.8129	-0.89767
0.67718	-1.1213
0.86726	-1.5449
3.8573	-2.0685
3.8474	-2.3921
4.3375	-4.5157
5.3276	-7.3393
6.8176	-9.3629
9.5077	-16.186
17.798	-22.81
30.188	-25.734
37.878	-33.257
41.468	-44.081
57.958	-56.104
82.148	-66.628
95.638	-75.752
101.33	-85.875
110.32	-92.999
119.41	-98.422
122.5	-106.25
124.99	-111.27
125.58	-112.09
127.77	-116.22
127.76	-124.64
128.15	-130.16
130.44	-132.99
130.43	-138.71
130.42	-143.63
129.11	-149.56
129.1	-156.38
126.49	-169.41
125.48	-181.33
125.47	-187.35
124.86	-197.18
124.55	-203.1
123.34	-208.12
120.93	-212.55
119.32	-217.57
117.71	-229.99
116.2	-237.92
115.89	-239.54
114.18	-245.67
111.77	-251.19
110.76	-256.21
110.75	-264.14
110.04	-268.46
109.33	-270.78
108.62	-273.41
108.61	-277.33
108.6	-280.55
109.29	-281.48
109.28	-283.9
108.57	-287.72
108.56	-289.05
108.55	-289.07
108.54	-289.1
109.23	-289.12
109.72	-289.14
110.21	-289.17
111	-289.19
111.59	-289.21
113.08	-289.24
117.17	-289.26
121.36	-283.48
130.95	-269.81
150.64	-258.63
166.83	-247.96
172.52	-231.48
172.51	-214.1
172.5	-199.03
172.49	-182.95
172.48	-163.47
172.47	-142.8
172.46	-124.22
172.45	-109.14
172.44	-95.468
172.43	-81.491
168.02	-62.615
149.21	-45.439
128.6	-30.662
116.09	-14.686
96.083	-3.3094
75.973	5.867
53.363	23.043
32.953	37.92
26.043	47.796
8.4335	55.673
-8.1764	57.749
-18.586	69.625
-29.896	81.402
-34.606	82.178
-45.116	82.255
-57.226	84.931
-66.736	87.607
-75.046	87.884
-80.056	88.96
-87.966	91.537
-95.276	95.213
-100.59	97.489
-103.5	98.066
-104.11	102.64
-105.02	107.02
-106.13	108.09
-107.74	109.97
-107.75	111.75
-108.76	112.82
-108.76	113.2
-109.87	113.58
-110.28	114.45
-110.29	116.93
-110.3	118.91
-110.71	119.48
-110.72	119.76
-110.43	120.04
-109.74	120.01
-109.75	119.99
-111.56	119.96
-111.57	119.94
-112.98	120.22
-112.99	120.69
-113	121.17
-113.31	121.15
-113.42	121.12
-114.03	120.5
-114.24	120.48
-114.85	120.35
-115.76	119.73
-117.17	119.7
-118.08	120.18
-118.09	120.16
-117	120.13
-117.01	120.11
-117.02	120.09
-117.03	120.06
-117.04	120.34
-115.85	120.42
-115.86	120.39
-115.37	120.37
-115.38	120.35
-115.39	120.22
-115.4	120.2
-115.91	120.27
-115.42	121.15
-115.43	122.23
-114.04	122.9
-112.55	123.88
-112.56	124.66
-111.97	125.03
-111.98	125.61
-111.99	125.59
-111.2	125.56
-111.21	125.74
-111.22	125.71
-112.23	125.89
-112.24	125.87
-112.25	126.14
-112.26	126.52
-112.27	127.1
-112.28	127.47
-112.69	127.65
-112.7	127.93
-112.71	128.4
-112.82	128.68
-112.83	128.66
-113.24	128.83
-113.25	129.11
-113.26	129.18
-113.27	130.06
-112.88	131.74
-112.89	132.61
-112.9	132.69
-112.91	133.17
-112.92	133.64
-112.93	133.62
-112.94	133.6
-112.45	133.77
-112.46	133.75
-112.67	133.72
-112.68	133.7
-112.59	133.98
-112.2	134.25
-112.21	134.53
-111.42	134.51
-110.43	134.48
-109.54	134.56
-109.55	134.54
-109.56	134.51
-109.57	134.49
-108.18	134.97
-108.09	134.94
-108.1	134.92
-108.11	135.19
-108.12	135.17
-107.03	135.25
-107.04	135.52
-105.45	135.5
-105.46	135.48
-104.77	135.55
-104.38	135.53
-104.39	135.61
-104.4	135.68
-104.41	135.66
-104.42	135.83
-104.43	136.21
-104.74	136.19
-104.75	136.16
-104.76	136.64
-104.67	136.82
-104.68	136.79
-104.69	137.07
-105.1	137.35
-105.11	137.32
-106.12	137.6
-106.13	137.88
-106.14	137.85
-106.65	137.83
-106.66	137.8
-107.97	137.98
-107.98	137.76
-107.99	137.93
-108	137.91
-108.01	138.09
-109.52	138.46
-109.53	138.44
-109.54	138.42
-111.05	138.39
-111.06	138.17
-111.07	138.14
-111.08	138.32
-110.09	138.6
-110.1	138.57
-109.51	138.55
-109.52	138.53
-109.53	138.5
-109.54	138.48
-110.15	138.46
-110.16	138.43
-110.77	137.91
-111.98	137.89
-111.99	137.86
-112.69	138.34
-112	137.91
-111.61	137.89
-111.62	137.87
-111.63	137.84
-111.64	137.82
-111.65	138.2
-111.66	138.27
-111.67	138.25
-111.68	138.23
-111.69	138.8
-111.7	139.08
-111.41	139.15
-111.42	139.13
-111.43	139.11
-111.44	139.28
-111.35	139.26
-111.36	139.74
-110.87	140.31
-110.88	140.79
-110.89	141.37
-110.9	141.64
-110.91	141.82
-110.52	141.9
-109.83	142.07
-109.84	142.35
-109.85	142.02
-110.56	142
-111.37	141.98
-111.28	142.25
-111.39	142.53
-111.4	143.01
-111.31	143.48
-111.32	143.56
-111.13	143.54
-111.14	143.51
-111.15	143.49
-110.36	143.46
-110.37	143.64
-108.98	143.62
-108.99	143.79
-109	143.57
-108.31	143.15
-108.32	142.62
-108.33	142.6
-108.34	142.58
-108.75	142.85
-108.36	143.13
-108.37	143.11
-107.88	143.08
-107.89	143.06
-108.4	143.23
-107.91	143.21
-107.92	142.69
-107.93	142.26
-107.94	142.54
-108.45	142.52
-107.96	142.49
-108.77	141.97
-108.78	141.95
-108.79	141.52
-111.1	141.5
-111.11	141.77
-113.32	142.15
-113.33	142.13
-113.34	141.7
-113.35	141.68
-113.36	141.66
-113.37	141.63
-113.38	141.61
-113.39	141.59
-113	141.56
-113.01	141.54
-113.02	141.52
-113.03	141.89
-113.04	141.87
-111.85	141.84
-111.86	141.82
-111.67	141.8
-111.68	141.77
-110.69	141.75
-110.3	141.73
-110.31	141.7
-110.32	141.18
-109.83	141.16
-109.54	141.73
-109.85	141.11
-109.86	140.68
-109.87	140.66
-110.58	140.04
-110.29	140.01
-110.3	139.39
-110.71	139.17
-110.72	138.34
-111.83	137.62
-111.84	137.6
-112.55	136.87
-112.56	136.85
-112.67	136.83
-112.98	137.5
-112.99	137.28
-113.4	137.95
-113.41	137.23
-113.42	137.11
-113.43	137.08
-113.44	136.56
-114.15	137.04
-114.16	137.11
-112.97	137.29
-111.88	137.27
-111.89	137.24
-111.9	137.22
-110.81	137.69
-110.82	138.07
-110.83	138.05
-110.24	138.02
-110.25	138
-110.86	137.98
-110.27	137.95
-110.28	137.83
-110.29	137.91
-110.3	137.78
-110.31	137.86
-109.22	137.93
-109.43	137.91
-109.44	137.99
-109.45	138.26
-107.96	138.04
-107.97	138.22
-109.48	138.19
-109.49	138.17
-108	138.15
-107.51	138.02
-107.21	138
-107.12	138.08
-106.93	137.95
-106.94	138.03
-106.95	137.9
-106.36	137.78
-105.87	137.76
-106.18	137.73
-106.19	137.81
-105.9	137.89
-105.91	137.86
-105.92	137.84
-105.93	137.72
-105.44	137.69
-105.45	137.47
-105.46	137.04
-105.47	136.92
-105.68	136.9
-105.19	136.87
-105.2	136.45
-105.21	136.43
-105.72	136.2
-105.73	135.78
-105.24	135.76
-105.25	135.63
-105.26	135.61
-105.27	136.09
-105.28	135.46
-104.99	135.24
-105.3	134.91
-105.51	134.69
-105.32	134.87
-105.33	134.84
-104.94	134.62
-104.45	134.6
-104.46	134.57
-104.17	134.85
-103.88	134.83
-103.89	135.1
-103.9	135.08
-103.91	135.05
-103.42	134.63
-103.43	134.61
-102.84	134.58
-102.85	134.56
-102.06	134.94
-101.37	134.91
-101.38	134.89
-101.39	134.87
-101.2	135.04
-100.81	135.12
-99.921	135.1
-99.931	135.07
-99.941	135.05
-99.951	134.92
-99.961	134.8
-99.171	134.78
-99.181	134.95
-99.191	135.23
-99.201	135.11
-100.01	134.78
-99.22	134.76
-99.23	134.84
-99.24	134.31
-98.45	134.69
-97.96	134.36
-97.77	134.34
-97.78	134.32
-97.79	134.09
-97.7	134.07
-97.71	134.05
-97.72	134.02
-97.73	134
-97.74	134.18
-97.749	134.15
-97.859	134.13
-97.869	134.01
-97.879	133.98
-97.889	133.96
-97.899	134.03
-97.909	134.41
-97.919	134.69
-97.929	134.86
-97.839	135.34
-97.549	136.02
-97.559	136.69
-97.569	136.67
-97.578	137.25
-97.288	137.22
-97.098	136.6
-97.108	136.27
-97.118	136.55
-97.128	136.53
-97.138	136.2
-96.948	136.18
-96.458	136.46
-96.468	137.03
-94.278	137.01
-92.588	136.39
-92.298	136.36
-92.308	136.34
-92.317	135.92
-92.027	135.89
-92.037	136.27
-91.547	136.24
-91.357	136.52
-91.367	137.1
-90.877	137.27
-90.287	137.25
-89.497	137.33
-88.807	137.3
-88.817	137.18
-87.427	137.36
-87.437	137.33
-87.446	137.41
-87.456	137.28
-86.266	137.06
-86.176	136.34
-86.186	137.01
-86.196	136.59
-86.206	136.57
-86.316	136.54
-85.826	136.52
-85.936	136
-85.946	135.97
-85.956	135.95
-87.066	135.63
-87.075	135.6
-88.285	135.88
-88.295	135.55
-87.205	135.83
-87.215	136.11
-87.225	136.08
-87.035	136.56
-87.045	136.54
-86.555	137.31
-86.165	137.59
-86.175	137.67
-86.185	137.64
-86.195	137.62
-86.105	137.79
-85.514	137.77
-84.624	137.65
-84.634	137.62
-84.244	137.4
-81.654	137.38
-80.264	137.35
-79.774	137.53
-79.784	137.81
-79.794	138.08
-79.004	138.36
-79.014	138.04
-79.024	137.71
-79.034	137.69
-79.343	137.36
-78.953	136.74
-78.963	136.02
-78.973	135.99
-78.983	135.97
-78.793	135.95
-78.803	135.92
-78.813	136
-78.823	135.98
-78.833	136.25
-79.043	136.23
-78.853	136.2
-79.063	136.58
-79.072	136.56
-78.882	136.53
-79.092	136.51
-79.102	136.49
-79.112	136.66
-79.822	136.74
-79.832	136.72
-80.342	136.99
-80.352	136.97
-80.362	137.45
-80.372	137.62
-79.582	137.9
-79.692	138.47
-79.702	138.85
-79.711	138.83
-79.721	139
-79.031	139.08
-79.041	139.06
-79.051	139.03
-79.061	139.71
-78.971	139.69
-77.981	138.96
-77.491	138.84
-77.501	138.81
-77.211	138.89
-77.221	138.87
-76.631	138.84
-76.64	138.82
-76.65	138.8
-76.46	138.77
-75.97	138.75
-75.28	138.43
-75.29	138
-75.3	137.68
-75.31	137.76
-74.92	137.73
-74.93	137.71
-74.04	138.28
-72.95	138.66
-72.96	138.64
-72.669	139.21
-72.679	139.79
-72.689	139.77
-72.499	140.44
-72.309	141.32
-72.319	141.3
-72.329	141.27
-72.339	141.55
-72.549	141.52
-72.459	141.5
-72.469	141.48
-72.479	141.65
-72.489	141.63
-72.499	141.61
-72.408	141.58
-72.518	141.56
-72.528	141.14
-72.938	140.61
-74.148	140.19
-72.958	139.67
-74.168	139.04
-74.178	138.52
-73.888	138.19
-75.398	137.67
-75.408	137.15
-75.418	136.72
-76.228	135.9
-76.237	135.58
-75.447	135.35
-75.457	135.33
-75.467	135.31
-75.477	135.08
-74.587	134.56
-74.597	133.83
-74.607	133.11
-74.617	132.69
-74.827	132.66
-74.237	132.64
-74.247	132.62
-74.257	132.59
-74.267	132.57
-74.276	132.55
-75.186	132.52
-75.196	132.5
-75.206	132.47
-75.216	132.45
-75.226	133.23
-74.336	133
-75.246	132.38
-75.256	132.36
-75.266	131.63
-76.476	130.91
-76.486	131.69
-76.496	131.66
-76.505	131.64
-75.315	132.42
-75.025	131.69
-74.935	131.67
-74.945	130.74
-74.955	130.72
-74.365	131.5
-74.975	132.77
-74.385	132.75
-74.395	133.33
-74.105	133.3
-73.315	133.28
-72.925	133.26
-72.934	134.03
-72.444	136.51
-72.354	136.48
-71.864	140.26
-71.474	142.34
-71.384	142.71
-71.394	142.79
-71.304	143.07
-70.814	143.94
-70.824	144.62
-70.834	144.7
-70.844	144.67
-69.954	144.75
-68.964	145.13
-68.973	145.5
-69.883	145.78
-69.893	146.05
-69.703	146.03
-69.713	146.11
-70.223	146.18
-70.333	146.16
-70.143	146.24
-70.153	146.21
-70.163	146.19
-69.573	146.47
-69.583	146.44
-68.993	146.42
-69.002	146.09
-69.012	145.97
-69.022	145.75
-69.632	145.72
-69.642	145.7
-70.252	145.68
-70.262	145.35
-70.272	145.33
-70.282	144.91
-70.292	144.48
-70.402	144.36
-70.412	144.24
-70.422	144.21
-70.531	144.19
-70.541	144.16
-71.051	144.04
-71.061	144.02
-71.771	143.89
-71.781	143.87
-71.791	143.85
-71.801	143.82
-71.811	143.6
-71.821	143.78
-71.431	143.75
-70.141	143.73
-70.151	143.8
-70.861	143.78
-70.37	143.76
-69.88	143.83
-68.89	143.71
-68.9	143.69
-69.91	143.56
-69.92	143.34
-69.93	143.12
-69.94	143.09
-69.95	143.27
-70.56	143.25
-69.97	143.42
-69.98	143.6
-69.99	144.07
-70.599	144.75
-71.009	144.73
-70.619	144.7
-71.029	144.68
-71.039	144.36
-71.049	144.13
-71.059	144.31
-70.669	144.59
-70.779	144.56
-70.789	145.14
-70.799	145.31
-71.109	145.29
-70.819	145.67
-70.828	146.24
-70.838	145.82
-70.848	145.3
-69.558	145.27
-69.568	145.15
-70.778	145.13
-70.988	145
-70.798	144.98
-69.908	145.16
-69.918	144.93
-69.928	144.91
-70.838	144.98
-70.848	145.06
-70.858	144.94
-70.867	144.91
-70.777	144.99
-70.787	144.87
-69.997	144.84
-68.907	144.92
-68.617	144.9
-68.627	144.87
-68.637	144.95
-68.347	145.72
-68.357	146.7
-68.367	146.68
-68.377	146.65
-68.387	146.63
-68.696	146.01
-68.906	145.18
-68.916	145.16
-68.926	145.14
-67.936	145.11
-67.646	143.99
-67.956	145.07
-67.966	143.94
-67.976	143.92
-68.486	144.49
-68.496	146.17
-68.506	145.85
-68.516	145.82
-67.826	145.8
-67.535	145.78
-67.545	145.75
-67.155	145.73
-67.165	146.61
-67.175	147.68
-67.185	148.56
-66.795	148.53
-66.805	149.01
-67.215	148.99
-66.525	149.06
-67.135	149.04
-67.145	149.02
-66.555	149.09
-66.564	149.07
-65.774	148.95
-65.784	148.32
-65.794	148.1
-65.804	148.68
-66.614	148.05
-66.624	148.03
-66.634	148
-66.644	147.98
-65.854	147.36
-64.964	146.93
-63.874	146.51
-63.884	145.99
-63.893	145.66
-63.603	144.84
-63.613	144.02
-63.623	143.49
-63.633	143.97
-63.643	143.94
-63.653	143.22
-64.163	143.2
-64.173	143.17
-64.183	143.45
-64.793	143.13
-64.803	143.1
-64.813	142.68
-64.823	142.56
-64.832	142.53
-65.442	142.51
-65.452	142.59
-66.262	142.56
-66.372	142.54
-66.582	142.51
-66.592	142.79
-66.602	143.17
-66.612	143.74
-66.622	144.72
-66.032	144.8
-66.042	145.87
-66.052	146.75
-66.061	147.43
-66.071	147.8
-65.781	147.98
-65.391	148.55
-65.001	148.53
-64.611	148.91
-64.621	148.88
-62.931	148.96
-61.541	148.94
-61.251	148.81
-61.261	148.89
-61.071	148.77
-60.981	148.34
-60.99	148.42
-60.8	148.4
-60.81	148.67
-60.82	148.65
-60.83	148.62
-60.84	148.7
-60.85	149.08
-60.86	149.35
-61.07	149.33
-60.88	149.41
-60.89	148.98
-60.9	148.96
-60.41	149.34
-60.92	149.31
-60.929	148.89
-60.939	149.26
-60.949	149.24
-60.959	149.22
-60.669	149.19
-60.079	149.17
-60.089	149.35
-60.099	149.32
-60.109	148.8
-61.019	148.78
-61.029	148.45
-61.039	148.23
-61.949	148.1
-61.958	147.98
-62.268	147.76
-62.278	147.23
-62.288	147.21
-62.698	147.19
-63.008	145.96
-63.118	145.54
-63.128	143.82
-63.838	143.79
-64.948	143.17
-64.958	143.15
-65.868	143.12
-65.878	142.7
-66.687	142.47
-66.697	142.15
-65.907	141.83
-66.717	141.8
-67.027	141.18
-67.037	141.06
-67.047	141.13
-66.657	141.11
-66.667	140.79
-66.677	141.06
-66.687	141.04
-67.097	140.51
-67.107	140.09
-67.117	140.07
-67.126	139.74
-66.636	139.52
-66.146	139.2
-66.156	139.17
-66.166	138.95
-66.176	138.93
-66.186	138.9
-66.696	139.18
-66.706	139.16
-66.716	138.83
-66.826	139.11
-66.836	139.08
-67.446	139.06
-67.455	139.04
-68.365	139.01
-68.375	138.69
-66.885	138.57
-66.895	138.64
-66.905	138.92
-66.915	139.4
-66.925	139.37
-66.835	139.55
-67.745	140.12
-67.755	139.5
-68.865	139.68
-69.775	139.45
-68.885	139.23
-68.894	139.21
-68.904	139.18
-68.914	139.16
-68.924	139.14
-67.134	138.91
-67.144	138.59
-69.054	138.17
-69.064	138.14
-70.074	138.52
-70.084	138.89
-70.494	138.97
-70.504	138.95
-70.114	138.92
-70.123	138.9
-70.133	138.28
-70.143	138.25
-70.753	138.83
-70.763	138.81
-70.773	138.78
-70.783	138.76
-70.793	138.73
-70.803	138.91
-70.813	138.99
-71.023	138.96
-71.733	139.14
-71.743	139.52
-71.752	139.99
-71.762	140.27
-71.772	140.35
-72.282	140.32
-72.992	140.4
-73.302	141.08
-73.312	141.75
-73.422	141.73
-73.432	142
-73.442	141.98
-73.452	141.66
-73.462	141.63
