# Supplementary material for: Electrooculography-based continuous eye-writing recognition system for efficient assistive communication systems
Source: PLoS One. 2018 Feb 9;13(2):e0192684. doi: 10.1371/journal.pone.0192684 (PMC5806888; doi:10.1371/journal.pone.0192684)
Supplement: S1 Database — All the original isolated EOG data used in the experiments are contained in this database. (ZIP) [file pone.0192684.s001.zip › isolated/001/isolated_strokes/EOG_001_05_004.csv]

-1.5634	3.8264
-1.5419	4.0046
-1.7205	3.9828
-2.199	4.061
-2.1776	4.0392
-2.1561	4.0174
-2.1347	3.9956
-1.6132	3.9738
-2.0917	3.652
-1.3703	3.6302
-1.3488	3.9084
-1.9274	3.8866
-1.9059	3.8648
-2.7845	3.543
-2.763	3.5212
-2.7415	3.4994
-2.7201	3.1776
-1.7986	3.1558
-1.7772	2.834
-1.7557	2.5122
-1.7343	2.3904
-1.5128	1.8686
-1.4913	0.9468
-2.5699	0.225
-2.5484	0.2032
-2.627	0.1814
-2.6055	-0.5404
-3.8841	-0.5622
-3.4626	-1.484
-3.4411	-2.0058
-3.2197	-2.4276
-3.1982	-2.4494
-1.7768	-2.6712
-0.25532	-2.693
-0.23386	-2.7148
-0.2124	-2.7366
-0.39095	-2.7584
-0.36949	-2.7802
-1.748	-3.002
-1.7266	-2.8238
-1.7051	-2.7456
-1.6837	-3.0674
-0.16221	-3.0892
-0.14075	-3.111
-0.11929	-3.1328
0.50217	-2.8546
-0.076377	-2.6764
0.54508	-2.6982
0.56654	-2.12
0.58799	-2.1418
0.60945	-2.1636
0.63091	-2.7854
0.65236	-2.3072
0.47382	-1.729
0.49528	-1.9508
1.3167	-1.9726
2.1382	-1.9944
2.1597	-2.0162
2.1811	-1.838
1.4026	-1.7598
1.924	-1.7816
1.5455	-1.8034
1.5669	-1.5252
1.5884	-1.547
0.70985	-1.8688
-0.16869	-1.9906
-0.14724	-2.1124
-0.12578	-2.2342
-0.10432	-2.256
-0.48287	-2.2778
-0.46141	-2.2996
-0.43995	-2.3214
-0.41849	-2.3432
-0.39704	-2.365
-0.37558	-2.3868
-0.35412	-2.4085
-0.53267	-2.3303
-0.51121	-2.3521
-0.48975	-2.4739
-0.2683	-2.4957
-0.24684	-2.5175
-0.22538	-2.4393
-0.20392	-2.5611
0.51753	-2.4829
1.839	-2.7047
3.3604	-2.2265
3.3819	-1.6483
3.4034	-0.97014
4.3248	-0.49194
4.3463	-0.51374
4.3677	-0.33553
4.3892	-0.35733
3.5106	0.32087
4.4321	1.1991
3.5536	1.1773
3.575	0.35547
3.5965	-0.26633
2.8179	-0.28813
3.4394	-0.30993
3.4608	-0.53173
2.8823	-0.55352
2.9038	-0.77532
2.6252	-0.79712
2.6467	-0.81892
1.8681	-0.84072
1.8896	-0.86252
1.911	-1.2843
1.1325	-1.7061
1.154	-1.7279
1.1754	-1.7497
1.1969	-1.7715
1.2183	-1.6933
0.93979	-1.7151
0.96124	-1.7369
0.9827	-1.9587
1.0042	-1.7805
1.0256	-1.8023
0.74707	-1.4241
0.76853	-1.2459
0.78999	-1.2677
0.81144	-1.2895
1.1329	-1.3113
1.1544	-1.3331
1.1758	-1.3549
1.1973	-1.3767
1.2187	-1.2985
1.4402	-0.6203
1.1616	-0.6421
1.0831	-0.6639
1.1046	-0.6857
0.42601	-0.60749
0.64747	-0.62929
0.66893	-0.65109
-0.40962	-0.67289
-0.38816	-0.69469
-1.4667	-0.71649
-1.4452	-0.23829
-1.4238	-0.36009
-2.0023	-0.38189
-1.4809	-0.0036854
-1.5594	0.17452
-1.538	0.55272
-1.9165	0.53092
-1.895	0.90912
-1.4736	0.88732
-1.9521	1.1655
-1.9307	1.4437
-1.4092	1.4219
-1.3878	2.1001
-0.8663	2.8783
0.45515	2.8565
0.47661	2.8347
1.8981	3.0129
2.3195	3.1911
3.741	3.1693
5.6624	3.1475
5.6839	2.9257
5.7054	2.9039
6.3268	2.7821
6.4483	3.0603
6.4697	2.8385
6.3912	3.1167
6.4126	3.4949
6.4341	3.4731
6.4556	3.4513
6.477	3.4295
4.4985	3.4077
4.5199	3.3859
1.5414	3.0641
-0.037162	3.3423
-1.1157	3.3205
-2.0942	3.2987
-2.6728	2.7769
-2.8513	2.4551
-2.8299	2.7333
-2.8084	2.4116
-2.787	2.3898
-2.7655	2.668
-2.744	2.6462
-2.7226	2.6244
-4.0011	3.0026
-3.9797	2.9808
-2.6582	2.959
-2.6368	2.5372
-2.0153	2.6154
-1.9938	2.5936
-1.5724	2.5718
-1.3509	3.25
-1.3295	3.8282
-1.208	4.6064
-1.1866	5.3846
-1.1651	5.8628
-0.34365	5.941
-0.32219	5.9192
-0.30074	5.8974
-0.27928	5.8756
-0.25782	5.8538
-0.23636	5.832
-0.21491	5.8102
-0.19345	5.6884
-0.17199	5.0666
-0.95054	4.2448
-0.92908	4.223
-1.5076	4.2012
-1.4862	3.6794
-0.36471	3.6576
-0.24325	2.8358
-0.22179	2.814
-0.20034	2.1922
-1.2789	1.8704
0.14258	1.0486
0.86403	0.32679
0.88549	0.30499
0.90695	0.18319
0.9284	-0.13861
1.9499	-0.56041
0.97132	-0.58221
0.99278	-0.60401
1.0142	-2.0258
0.03569	-2.0476
0.25715	-2.0694
0.2786	-3.2912
-0.39994	-3.313
-0.37848	-3.7348
-0.65703	-3.7566
-0.63557	-3.3784
-1.6141	-3.4002
-1.5927	-3.422
-1.5712	-3.4438
-1.7497	-3.4656
-1.7283	-3.4874
-3.4068	-3.5092
-3.3854	-3.531
-3.3639	-3.5528
-3.3425	-3.5746
-3.321	-3.6964
-3.0995	-3.7182
-3.0781	-3.84
-2.5566	-4.1618
-1.5352	-4.7836
-1.5137	-4.8054
-1.4923	-4.8272
-0.9708	-4.849
-0.94934	-4.5708
-0.92788	-4.5926
-0.90643	-4.6144
-0.88497	-4.6362
-0.86351	-4.658
-0.34206	-4.2798
-0.3206	-4.3016
0.10086	-4.3234
0.12231	-4.2452
-0.65623	-4.467
0.16523	-4.2888
-0.61331	-4.2106
-0.59186	-4.1324
-0.5704	-4.1542
-0.24894	-3.976
-0.22749	-3.9978
-1.806	-4.0196
-1.7846	-4.0414
0.036885	-4.0632
1.1583	-3.285
2.1798	-3.3068
2.2013	-4.1286
2.2227	-4.1504
2.2442	-4.1722
2.2656	-4.194
2.2871	-3.7158
2.3085	-3.7376
0.029999	-2.8594
2.3515	-2.8812
2.3729	-2.903
1.6944	-2.9248
1.7158	-2.9465
0.13728	-2.9683
0.15874	-2.6901
-1.3198	-2.7119
-1.2983	-2.5337
-1.2769	-2.5555
-1.6554	-2.5773
-1.634	-2.5991
-1.6125	-3.1209
-1.5911	-3.1427
-1.5696	-3.1645
-1.5481	-3.1863
-1.2267	-2.7081
-1.1052	-2.4299
-1.0838	-2.4517
-0.96232	-1.7735
-0.94086	-1.4953
-0.9194	-1.2171
-0.89795	-1.2389
-0.87649	-1.5607
-0.45503	-1.5825
-0.13358	-2.3043
-0.012119	-1.8261
0.0093385	-1.8479
0.030795	-1.8697
0.052253	-1.7915
0.07371	-1.8133
0.19517	-2.0351
0.016624	-2.0569
-0.26192	-2.1787
0.059538	-2.1005
0.58099	-2.2223
0.60245	-2.2441
0.62391	-2.5659
0.64537	-2.9877
1.3668	-3.0095
1.3883	-3.0313
1.4097	-3.0531
1.4312	-3.0749
1.0527	-3.0967
1.0741	-2.8185
1.0956	-2.8403
1.117	-3.3621
1.5385	-3.3839
1.1599	-3.4057
1.5814	-3.4275
1.6029	-3.5493
1.4243	-3.7711
1.4458	-3.7929
1.4672	-3.6147
1.4887	-3.6365
1.5101	-3.6583
1.0316	-3.6801
1.153	-3.6019
1.1745	-3.3237
1.196	-3.3455
1.2174	-3.3673
1.2389	-3.3891
0.96033	-3.0109
1.4818	-2.6327
1.5032	-2.6545
1.5247	-2.2763
0.84616	-2.0981
0.36762	-1.9199
0.28908	-1.9417
0.31053	-1.5635
0.33199	-1.3853
-0.14655	-1.4071
0.37491	-1.4289
0.49636	-1.2507
0.51782	-1.1725
0.53928	-1.1943
1.0607	-1.2161
1.4822	-1.2379
0.60365	-1.2597
0.6251	-1.2815
0.64656	-1.3033
0.36802	-1.3251
0.38948	-1.7469
0.11093	-1.7687
-0.26761	-1.6905
-0.24615	-2.1123
-0.2247	-2.5341
-0.20324	-3.0559
-0.58178	-3.0777
-0.56033	-3.0995
0.26113	-3.1213
0.58259	-2.6431
0.60405	-2.3649
0.8255	-2.3867
0.84696	-2.4085
1.8684	-1.4303
2.9899	-1.2521
3.0113	1.2261
8.2328	4.6043
21.154	13.983
42.676	26.561
68.597	40.939
85.819	54.817
88.84	62.195
96.262	71.974
100.28	80.452
101.7	98.33
102.83	114.11
102.85	116.09
102.87	125.26
102.89	137.94
102.91	148.92
103.83	155
105.25	161.88
103.88	168.96
103	175.73
101.32	184.81
98.84	187.99
95.162	187.97
92.583	187.95
92.105	187.92
91.426	187.9
90.648	187.88
90.669	187.86
90.191	187.84
89.312	187.82
88.734	187.79
88.055	186.77
88.776	183.75
88.098	181.53
86.919	180.81
86.941	180.08
86.162	178.26
86.184	174.94
84.705	172.32
84.727	170.5
83.448	168.18
82.77	166.75
82.691	165.53
82.213	163.61
80.334	162.49
78.655	161.97
78.277	161.65
78.698	161.02
78.32	159.9
78.341	158.38
78.763	157.46
78.384	157.24
78.406	157.01
77.827	156.79
77.249	155.77
77.27	154.45
76.791	153.93
76.813	154.11
76.834	153.88
74.956	153.86
73.077	153.84
73.099	153.82
72.02	153.4
72.042	152.97
70.363	152.75
69.585	151.83
69.606	151.01
69.427	150.79
68.649	150.57
67.57	150.24
67.592	148.42
67.613	144.3
67.635	139.08
67.656	134.06
67.678	128.13
68.299	113.41
68.321	99.391
68.342	95.369
75.164	93.448
83.285	87.826
88.706	82.004
97.328	75.282
115.35	65.36
134.97	44.139
158.49	18.717
167.51	2.695
167.54	-14.827
167.56	-32.449
167.58	-50.77
167.6	-67.692
167.62	-82.114
167.64	-97.036
167.66	-109.46
167.69	-119.98
167.71	-131.9
152.53	-143.12
130.95	-151.64
115.87	-151.67
96.893	-152.99
81.414	-153.01
62.236	-153.03
45.257	-153.05
35.778	-153.08
16	-153.1
2.8214	-153.12
-13.357	-153.14
-29.236	-153.16
-39.714	-149.48
-50.593	-148.01
-57.971	-139.33
-67.75	-127.95
-72.428	-122.77
-79.407	-120.09
-85.385	-119.92
-86.064	-119.74
-89.143	-118.26
-92.321	-116.78
-93.2	-115.9
-93.178	-114.52
-94.957	-110.95
-94.935	-107.77
-94.914	-106.19
-95.292	-104.61
-95.271	-103.93
-96.549	-102.46
-96.528	-100.98
-95.507	-99.999
-95.485	-99.421
-95.464	-98.642
-95.442	-97.564
-95.821	-96.086
-94.499	-94.908
-94.478	-94.93
-94.456	-94.451
-94.435	-94.273
-95.013	-93.995
-94.392	-93.717
-94.371	-93.339
-94.949	-93.36
-94.928	-92.982
-95.306	-93.404
-95.285	-93.526
-95.663	-93.548
-95.642	-93.569
-95.62	-93.591
-96.499	-93.613
-96.477	-93.135
-96.456	-93.657
-96.434	-94.078
-96.413	-94.2
-96.392	-94.322
-96.37	-94.344
-96.949	-94.166
-96.927	-94.187
-95.906	-94.209
-96.884	-94.431
-96.863	-94.453
-97.141	-94.674
-96.82	-94.496
-95.798	-94.518
-95.177	-94.44
-95.156	-94.362
-94.034	-94.483
-94.013	-94.605
-93.091	-94.527
-93.07	-94.049
-93.048	-94.071
-93.027	-94.092
-92.805	-94.014
-92.384	-93.836
-92.362	-93.558
-91.241	-93.58
-91.22	-93.901
-90.898	-93.923
-90.177	-93.145
-90.155	-93.167
-90.134	-93.189
-90.112	-93.21
-89.891	-92.932
-89.869	-92.954
-89.848	-93.676
-89.826	-93.698
-89.805	-93.119
-89.983	-92.241
-89.962	-91.363
-89.941	-91.385
-90.119	-92.307
-90.098	-91.928
-90.276	-91.05
-90.255	-91.072
-90.233	-91.994
-90.212	-92.516
-89.89	-92.537
-89.869	-92.959
-89.847	-92.981
-89.826	-92.503
-90.005	-92.525
-89.783	-92.546
-89.962	-92.568
-89.94	-92.59
-89.919	-92.612
-90.097	-92.634
-90.076	-93.255
-90.054	-93.577
-90.033	-93.799
-89.811	-93.821
-89.39	-94.043
-88.569	-94.064
-88.247	-94.186
-88.226	-94.508
-88.204	-95.13
-88.483	-95.052
-88.461	-95.473
-88.44	-95.995
-88.818	-96.217
-88.397	-96.439
-88.375	-96.561
-88.354	-96.582
-88.332	-96.404
-88.311	-96.526
-86.99	-96.548
-86.368	-96.47
-85.647	-96.491
-85.625	-96.513
-85.604	-96.535
-84.782	-96.557
-85.561	-96.579
-85.539	-96.6
-86.218	-96.622
-87.496	-96.644
-86.175	-96.266
-86.154	-96.688
-86.132	-96.309
-86.111	-95.731
-85.689	-95.553
-85.668	-95.475
-85.646	-95.397
-86.025	-95.418
-86.003	-95.14
-85.982	-94.362
-85.96	-94.784
-85.939	-94.406
-86.218	-94.427
-85.796	-94.449
-86.175	-94.471
-86.153	-94.493
-86.132	-94.515
-86.11	-94.536
-85.689	-94.558
-85.667	-94.28
-85.646	-94.302
-85.624	-94.324
-85.903	-94.645
-85.481	-94.667
-85.86	-95.089
-85.839	-95.111
-85.817	-95.533
-85.796	-96.254
-85.374	-96.276
-85.253	-96.898
-85.231	-97.22
-85.21	-97.242
-83.788	-97.263
-83.767	-97.685
-82.645	-98.107
-82.624	-98.129
-82.503	-98.151
-82.481	-98.672
-81.76	-98.194
-81.738	-98.716
-82.417	-98.238
-82.395	-98.76
-82.374	-98.781
-82.352	-98.303
-82.331	-98.325
-82.509	-98.347
-82.288	-98.169
-82.267	-98.19
-82.245	-98.212
-82.424	-98.034
-82.402	-97.756
-82.181	-97.778
-82.159	-98.099
-82.138	-97.821
-82.716	-97.843
-82.695	-97.465
-82.673	-97.087
-82.652	-97.108
-82.631	-96.93
-81.809	-96.952
-81.788	-96.774
-80.966	-96.696
-80.945	-96.717
-80.923	-96.939
-80.402	-96.961
-80.38	-96.983
-80.359	-96.805
-80.337	-96.826
-81.016	-96.848
-80.994	-96.77
-80.973	-96.792
-80.952	-96.814
-80.93	-96.835
-81.209	-96.857
-81.187	-96.879
-80.666	-96.801
-80.644	-96.823
-81.423	-96.844
-82.201	-96.966
-83.48	-96.988
-84.658	-97.31
-84.637	-97.332
-83.016	-97.353
-82.994	-97.375
-82.973	-97.097
-82.551	-97.419
-82.53	-97.741
-81.708	-97.762
-80.587	-98.284
-80.065	-98.306
-80.044	-98.328
-80.022	-98.35
-79.201	-98.371
-78.68	-98.393
-78.658	-98.415
-76.737	-99.037
-76.715	-99.059
-75.094	-99.08
-74.772	-99.402
-74.451	-99.424
-74.429	-99.146
-74.408	-99.168
-74.386	-98.689
-74.665	-97.911
-74.643	-97.933
-74.622	-97.955
-74.901	-97.977
-74.579	-97.598
-74.258	-97.62
-73.436	-97.642
-73.415	-97.664
-74.193	-97.886
-73.372	-97.707
-73.85	-97.929
-73.829	-97.951
-73.807	-97.973
-73.786	-97.995
-73.165	-97.716
-73.743	-97.738
-73.722	-97.76
-73.7	-97.782
-72.179	-97.604
-70.757	-97.525
-70.736	-97.647
-70.714	-97.669
-70.693	-97.591
-70.671	-97.612
-70.65	-97.734
-72.029	-97.756
-72.007	-98.278
-71.986	-97.8
-70.564	-97.521
-70.543	-97.543
-70.521	-97.365
-70.5	-97.387
-70.478	-97.409
-70.757	-97.43
-70.735	-97.452
-70.714	-97.474
-70.592	-97.496
-69.871	-97.518
-69.85	-97.539
-69.828	-97.561
-69.807	-97.583
-68.685	-98.005
-67.464	-98.927
-67.442	-98.948
-66.621	-98.27
-66.599	-98.292
-67.078	-97.914
-66.556	-98.336
-67.035	-99.057
-67.014	-99.579
-66.992	-99.801
-66.771	-100.12
-66.349	-100.14
-66.328	-99.866
-66.306	-100.19
-66.285	-100.21
-65.863	-100.23
-65.842	-100.25
-66.22	-100.08
-66.199	-100.1
-65.778	-100.02
-65.456	-100.04
-65.335	-99.263
-65.313	-99.284
-65.292	-99.106
-65.27	-98.428
-65.249	-99.45
-65.227	-98.472
-65.206	-98.493
-64.384	-98.515
-63.863	-98.537
-63.841	-98.559
-63.82	-99.581
-63.799	-100.7
-64.077	-100.72
-63.456	-100.75
-64.034	-101.27
-64.013	-101.29
-63.991	-101.51
-64.27	-101.53
-64.248	-101.56
-65.327	-101.68
-65.305	-101.7
-65.284	-101.72
-65.463	-101.94
-65.341	-101.96
-65.92	-101.99
-65.898	-102.01
-66.177	-101.83
-67.355	-101.75
-67.334	-101.67
-67.312	-101.69
-67.691	-101.62
-67.669	-101.64
-67.948	-101.46
-67.927	-101.18
-68.005	-101.2
-67.984	-101.33
-67.562	-101.15
-67.141	-101.17
-67.119	-101.19
-67.898	-101.01
-67.876	-100.93
-66.655	-100.76
-66.133	-100.68
-66.112	-100.7
-66.09	-100.72
-66.069	-100.84
-65.648	-100.77
-65.126	-100.79
-64.905	-99.409
-64.883	-99.431
-64.862	-100.95
-64.54	-100.97
-64.519	-101.2
-64.597	-101.52
-64.576	-101.54
-64.754	-101.26
-64.533	-101.28
-64.512	-101.31
-64.69	-101.73
-64.669	-102.15
-65.947	-102.37
-65.926	-102.39
-67.304	-102.61
-67.883	-102.64
-67.261	-102.46
-67.24	-102.28
-67.218	-102.3
-67.797	-102.12
-67.776	-102.14
-67.354	-101.97
-67.733	-101.99
-67.711	-101.81
-67.69	-101.83
-68.168	-101.85
-67.947	-101.28
-68.125	-101.8
-68.104	-101.82
-68.082	-101.84
-68.061	-101.86
-67.839	-101.38
-68.418	-101.41
-68.597	-101.93
-68.575	-101.95
-68.554	-101.67
-69.232	-101.69
-70.511	-101.72
-70.489	-102.34
-69.268	-102.46
-69.546	-102.68
-69.525	-102.7
-69.503	-102.92
-69.482	-102.95
-69.161	-102.97
-69.439	-102.79
-69.418	-102.81
-69.396	-103.03
-69.375	-103.06
-69.353	-103.08
-69.232	-103.2
-69.21	-103.22
-69.189	-103.24
-69.467	-103.46
-69.146	-103.29
-68.125	-103.31
-67.303	-103.33
-67.282	-103.15
-66.96	-103.17
-66.439	-103.2
-65.417	-103.22
-65.396	-103.24
-65.174	-103.26
-65.153	-103.28
-65.131	-103
-64.81	-103.13
-64.788	-103.35
-64.267	-103.37
-63.846	-103.39
-63.524	-103.21
-63.503	-103.23
-62.581	-103.36
-62.56	-103.38
-62.538	-103.4
-62.517	-103.22
-62.495	-103.44
-62.474	-103.57
-62.452	-104.19
-62.431	-104.81
-62.41	-104.23
-62.388	-104.25
-62.367	-104.87
-61.945	-105
-63.624	-105.12
-63.602	-105.14
-64.381	-105.16
-64.359	-105.28
-64.338	-105.31
-64.816	-105.33
-64.795	-105.35
-64.774	-105.37
-65.152	-105.89
-64.731	-105.41
-64.709	-105.34
-64.688	-105.36
-64.666	-105.38
-63.945	-105
-61.823	-104.52
-60.702	-104.35
-60.68	-104.37
-60.359	-104.19
-60.637	-103.61
-60.616	-103.13
-60.295	-102.95
-60.273	-103.08
-60.252	-103.1
-60.53	-103.12
-60.509	-103.04
-60.487	-103.06
-60.866	-103.09
-60.344	-103.01
-60.323	-103.03
-60.001	-103.15
-59.98	-103.17
-60.259	-103.19
-59.937	-103.22
-59.916	-103.24
-59.894	-103.26
-60.473	-103.28
-60.451	-103.4
-60.43	-103.42
-61.208	-103.75
-61.187	-104.07
-62.865	-104.19
-62.844	-104.21
-61.123	-104.23
-60.901	-104.16
-61.18	-104.18
-61.158	-104.2
-61.137	-104.32
-61.115	-104.34
-61.094	-104.36
-61.072	-104.39
-60.151	-104.41
-59.829	-104.43
-59.808	-104.65
-59.787	-104.67
-59.765	-104.8
-59.744	-104.82
-60.022	-104.84
-60.001	-104.76
-59.979	-104.78
-60.558	-105.1
-59.936	-105.33
-60.515	-105.35
-60.493	-105.37
-60.472	-105.49
-61.15	-105.91
-60.329	-105.94
-60.308	-105.96
-60.286	-105.98
-60.265	-106.6
-60.043	-106.62
-60.022	-106.64
-61	-106.67
-61.379	-106.69
-61.357	-106.71
-61.836	-106.73
-61.314	-105.95
-61.593	-105.98
-61.572	-106
-61.55	-105.32
-61.529	-105.24
-61.507	-105.06
-61.486	-105.08
-62.264	-105.11
-62.243	-105.13
-62.621	-105.15
-62.6	-105.07
-62.578	-105.09
-62.557	-105.21
-62.136	-105.24
-62.514	-105.46
-62.493	-105.48
-62.471	-106
-62.45	-106.32
-61.928	-106.05
-61.907	-106.07
-61.885	-106.09
-61.864	-106.41
-61.842	-106.53
-60.821	-106.55
-60.799	-106.58
-60.778	-106.6
-60.757	-106.52
-60.735	-106.54
-59.914	-106.36
-59.492	-106.39
-59.471	-106.61
-59.449	-106.43
-58.828	-106.45
-58.806	-106.27
-58.785	-106.19
-59.463	-106.22
-58.742	-106.24
-57.421	-105.86
-56.299	-105.88
-56.278	-105.9
-56.256	-105.93
-55.835	-105.55
-55.813	-105.37
-55.792	-105.39
-56.87	-105.31
-57.849	-105.33
-56.427	-105.36
-56.406	-104.58
-57.485	-104.6
-57.463	-104.62
-57.842	-103.74
-57.82	-103.56
-59.099	-103.49
-60.177	-103.41
-60.156	-103.43
-60.134	-103.45
-60.113	-103.47
-60.691	-103.6
-60.67	-103.62
-60.048	-103.64
-60.127	-103.66
-60.106	-103.78
-60.084	-103.8
-61.063	-103.83
-61.241	-104.05
-61.22	-105.27
-61.198	-104.49
-61.177	-105.81
-61.155	-106.64
-59.934	-106.56
-59.412	-106.58
-58.891	-106.6
-58.87	-106.72
-58.248	-106.74
-57.527	-106.77
-57.505	-106.79
-57.484	-106.91
-57.462	-106.93
-57.441	-107.25
-57.419	-107.28
-57.298	-107.3
-57.276	-107.32
-57.255	-107.34
-56.134	-107.76
-55.012	-108.28
-54.991	-108.31
-54.569	-108.33
-54.548	-109.45
-54.626	-110.67
-54.605	-110.69
-55.783	-111.12
-55.762	-111.14
-55.74	-111.36
-56.919	-111.78
-56.897	-112.4
-56.876	-112.42
-56.855	-112.45
-55.333	-112.47
-55.312	-112.39
-55.29	-111.71
-55.269	-111.43
-55.247	-111.05
-54.326	-110.78
-54.504	-110.2
-54.483	-109.62
-54.461	-108.84
-54.44	-109.46
-53.919	-109.49
-53.897	-108.91
-53.476	-108.93
-53.454	-108.95
-53.433	-108.97
-53.411	-108.49
-53.39	-108.52
-52.968	-108.44
-52.947	-108.16
-52.925	-108.18
-53.404	-108
-53.783	-108.03
-53.761	-108.25
-53.74	-108.37
-54.018	-108.59
-53.697	-108.61
-53.675	-109.23
-54.254	-109.26
-54.232	-109.88
-54.211	-109.1
-54.189	-108.42
-54.168	-109.14
-55.346	-109.57
-55.325	-109.59
-56.304	-109.61
-56.282	-109.63
-56.761	-109.65
-57.839	-110.17
-57.818	-110.2
-57.796	-110.42
-57.775	-110.44
-56.653	-110.66
-56.632	-110.48
-56.11	-110.31
-56.089	-110.23
-56.068	-109.65
-54.946	-109.67
-53.825	-109.69
-53.203	-109.41
-53.182	-109.74
-53.16	-110.06
-53.139	-110.08
-52.017	-110.4
-51.296	-110.12
-51.274	-110.14
-51.253	-110.47
-51.232	-110.49
-51.21	-110.41
-50.989	-110.43
-50.967	-110.45
-51.146	-110.48
-51.124	-110.2
-51.603	-110.22
-51.581	-110.24
-52.06	-110.56
-52.038	-110.58
-52.017	-110.61
-52.795	-110.63
-53.474	-110.65
-53.653	-110.37
-53.631	-109.99
-53.41	-109.82
-53.388	-109.84
-53.367	-109.86
-53.345	-109.88
-52.924	-109.9
-52.202	-109.82
-52.181	-109.75
-52.159	-109.77
-52.138	-109.49
-52.817	-109.31
-52.795	-109.53
-53.274	-109.46
-53.452	-109.08
-53.431	-109.1
-53.809	-109.52
-53.388	-109.14
-53.366	-109.56
-53.345	-109.59
-53.323	-109.61
-53.502	-109.83
-53.481	-109.75
-53.459	-109.27
-53.438	-109.3
-53.416	-109.02
-53.395	-108.94
-53.373	-108.76
-53.352	-108.78
-53.33	-108.8
-53.309	-108.43
-53.287	-108.85
-53.266	-108.47
-53.244	-108.89
-53.223	-108.91
-52.902	-108.53
-52.88	-108.36
-53.159	-108.38
-53.137	-108.4
-53.216	-107.52
-53.094	-106.84
-53.273	-106.67
-53.251	-106.69
-53.23	-106.71
-54.008	-106.53
-54.787	-106.25
-55.066	-106.37
-55.644	-106.8
-55.623	-106.52
-55.801	-106.84
-55.58	-107.06
-55.558	-107.08
-55.537	-107.11
-55.515	-107.13
-55.794	-107.15
-55.772	-107.17
-55.751	-107.19
-56.03	-107.21
-55.708	-106.84
-55.987	-106.36
-55.965	-106.38
-55.944	-106.3
-55.922	-106.02
-55.601	-106.05
-56.779	-105.57
-56.758	-104.59
-56.236	-104.11
-55.515	-104.03
-54.794	-103.75
-54.772	-103.08
-54.751	-102.2
-54.729	-102.22
-54.708	-102.24
-52.986	-102.16
-52.965	-102.19
-52.943	-102.21
-51.722	-102.23
-51.7	-101.45
-51.479	-101.17
-51.457	-101.19
-51.436	-101.92
-50.815	-102.14
-50.493	-102.16
-50.472	-102.18
-50.45	-102.7
-50.729	-102.82
-50.707	-102.85
-51.286	-103.07
-51.264	-103.09
-51.243	-103.31
-52.121	-103.33
-51.2	-103.26
-51.179	-103.38
-51.157	-103.4
-51.136	-104.32
-51.614	-104.04
-51.593	-103.46
-51.571	-104.09
-51.55	-104.11
-51.528	-104.13
-51.507	-103.55
-51.485	-104.17
-51.664	-104.2
-52.243	-104.22
-52.221	-104.24
-51.6	-105.06
-51.378	-105.08
-51.357	-105.1
-51.335	-105.13
-51.314	-105.15
-50.292	-105.37
-50.271	-105.39
-50.449	-105.21
-51.428	-105.24
-51.406	-103.96
-51.685	-103.08
-51.664	-103.1
