# Supplementary material for: Electrooculography-based continuous eye-writing recognition system for efficient assistive communication systems
Source: PLoS One. 2018 Feb 9;13(2):e0192684. doi: 10.1371/journal.pone.0192684 (PMC5806888; doi:10.1371/journal.pone.0192684)
Supplement: S1 Database — All the original isolated EOG data used in the experiments are contained in this database. (ZIP) [file pone.0192684.s001.zip › isolated/001/isolated_strokes/EOG_001_05_005.csv]

-2.7756	-4.224
-1.8768	-4.2662
-1.978	-4.1084
-0.97927	-3.6506
0.019502	-3.1928
-0.081726	-3.2351
1.017	-3.1773
1.5158	-2.9195
2.0146	-2.7617
1.9134	-2.5039
2.5121	-3.1462
2.4109	-3.1884
2.3097	-2.4306
3.1085	-2.4728
3.0072	-1.915
3.906	-2.0573
3.8048	-2.0995
3.7035	-2.1417
3.6023	-2.0839
3.5011	-1.8261
2.5999	-1.8684
2.4986	-1.6106
1.9974	-1.6528
1.8962	-1.695
1.795	-1.4372
1.6937	-1.4795
1.5925	-1.4217
1.4913	-1.3639
1.39	-1.4061
1.2888	-1.1483
1.1876	-0.59057
1.0864	-0.23279
0.98513	-0.17501
0.88391	-0.21723
0.78268	-0.05945
0.28145	-0.10167
0.58022	0.25611
0.479	1.1139
-0.02223	1.7717
-0.12346	1.7294
-1.0247	1.7872
-1.1259	1.845
-1.8271	2.3028
-1.9284	2.2606
-2.0296	2.7183
-2.7308	2.6761
-2.832	2.9339
-2.9333	2.8917
-3.0345	2.8495
-3.1357	2.8072
-3.937	2.765
-4.0382	2.4228
-4.1394	2.3806
-4.2406	1.9384
-3.6419	1.5961
-3.1431	1.5539
-3.2443	1.2117
-3.3456	0.36948
-3.9468	0.32726
-3.448	1.085
-3.5492	0.94282
-3.6505	0.7006
-3.5517	0.058377
-3.6529	0.016157
-3.7541	-0.026063
-3.8554	-0.068284
-3.9566	-0.1105
-2.9578	-0.15272
-1.7591	-0.59495
-1.8603	-0.23717
-1.9615	-0.27939
-2.0627	-0.32161
-1.464	-0.36383
-0.86519	0.19395
-0.96642	0.15173
-1.0676	0.10951
-1.1689	0.067291
-0.3701	0.32507
-0.47133	-0.01715
0.42745	-0.05937
0.32622	-0.40159
0.22499	-0.24381
0.42376	0.11397
0.32254	-0.32825
-0.07869	-0.37047
0.22008	-0.81269
0.11885	-1.1549
0.017627	-0.89713
-0.0836	-0.53935
-0.18483	-0.58157
-0.086055	-0.62379
-0.38728	-0.66602
-0.28851	-0.30824
-0.38974	-0.65046
-1.091	0.20732
-1.1922	0.1651
-1.8934	0.82288
-1.9946	0.78066
-1.4959	0.73844
-1.5971	0.69622
-0.79833	0.654
-0.89956	1.3118
-1.0008	2.0696
-1.102	2.0273
-0.60324	1.8851
-0.20447	1.8429
-0.80569	1.8007
-0.90692	1.7585
-1.0081	1.7162
-1.1094	-0.025983
-1.2106	1.4318
-1.3118	1.3896
-1.4131	1.3474
-1.5143	1.5051
-1.6155	1.4629
-1.1167	1.7207
-1.218	1.3785
-1.3192	1.1363
-1.6204	1.294
-2.1216	1.0518
-1.8229	1.2096
-1.9241	0.96737
-2.0253	0.82515
-1.1266	0.78293
-0.12779	0.24071
-0.22901	0.69849
-0.33024	0.65627
-0.43147	0.11405
1.2673	0.071828
1.3661	0.52961
1.2648	0.48739
2.4636	-0.054833
2.3624	-0.097053
2.2612	-0.63927
2.1599	-0.68149
1.1587	-0.72371
1.0575	-0.76594
0.15626	-0.30816
0.85503	-0.35038
0.7538	0.1074
0.65258	0.065183
0.55135	0.022963
-0.34988	-0.51926
-0.45111	-0.56148
-0.55233	-0.6037
-0.65356	-0.64592
0.94521	0.11186
0.94398	0.66964
0.84276	1.2274
2.6415	1.1852
2.5403	1.143
1.2391	1.1008
1.1378	1.0585
2.5366	1.5163
2.4354	0.9741
2.5342	0.93188
2.4329	0.88966
2.3317	1.3474
2.6305	1.3052
2.5293	1.463
2.028	1.4208
2.3268	1.4786
2.2256	1.4363
2.1243	1.5941
2.0231	1.5519
1.9219	1.3097
1.8207	1.4675
1.7194	1.4252
1.6182	1.183
2.117	1.1408
2.3158	1.2986
2.9145	1.3563
2.8133	1.2141
2.7121	0.97191
2.6108	0.92969
2.6096	0.88747
2.6084	1.0452
2.5072	0.80303
2.4059	0.76081
2.4047	0.81859
2.3035	0.47637
2.3023	0.43415
2.201	0.49192
2.2998	0.4497
2.7986	0.60748
2.7973	0.66526
2.6961	0.62304
2.5949	0.58082
2.4937	0.8386
2.8924	0.79638
4.2912	1.5542
4.19	1.5119
4.0888	1.4697
3.9875	3.1275
5.3863	3.7853
5.2851	3.7431
5.1838	3.7008
5.0826	3.6586
4.9814	2.5164
4.8802	2.8742
4.7789	2.832
3.9777	2.5897
3.8765	2.5475
3.7752	1.9053
3.674	2.4631
3.5728	1.8209
3.0716	0.37863
2.9703	0.33641
2.7691	-0.30581
2.6679	0.55197
1.7667	-0.39025
0.56543	-1.0325
-0.1358	-1.0747
-0.63702	-1.1169
-0.73825	-1.1591
-0.93948	-0.60135
-1.0407	-0.64357
-1.0419	-0.68579
-1.2432	-1.328
-1.3444	-1.4702
-1.4456	-1.5125
-1.6468	-1.5547
-1.6481	-1.3969
-1.7493	-1.2391
-1.8505	-1.5813
-1.9518	-1.6236
-2.053	-1.6658
-2.2542	-1.708
-2.3554	-1.7502
-2.9567	-1.8924
-3.0579	-1.9347
-3.6591	-1.8769
-3.2603	-1.9191
-3.8616	-2.0613
-3.9628	-2.5035
-3.564	-3.1458
-3.6653	-3.888
-3.7665	-3.7302
-3.8677	-3.5724
-3.9689	-3.6146
-4.0702	-3.0569
-4.1714	-3.0991
-4.2726	-3.1413
-4.8738	-3.7835
-5.6751	-3.8257
-5.1763	-3.268
-5.1775	-3.0102
-5.2788	-2.7524
-5.48	-2.8946
-4.9812	-3.1368
-4.4824	-2.9791
-4.5837	-3.0213
-4.6849	-3.0635
-4.7861	-3.1057
-4.8873	-2.7479
-4.9886	-2.7902
-5.6898	-2.8324
-5.791	-2.8746
-5.8923	-2.9168
-5.9935	-3.159
-5.4947	-2.9013
-6.0959	-3.2435
-6.8972	-3.4857
-6.2984	-3.5279
-6.3996	-3.6702
-5.8008	-3.7124
-5.9021	-3.7546
-6.6033	-3.7968
-6.1045	-4.339
-6.8058	-3.8813
-6.907	-3.9235
-7.0082	-4.4657
-7.1094	-4.0079
-6.9107	-4.0501
-7.5119	-4.0924
-7.6131	-4.1346
-7.5144	-4.1768
-7.6156	-4.219
-7.4168	-4.0612
-7.818	-4.3035
-8.1193	-4.3457
-8.2205	-4.3879
-8.3217	-4.4301
-8.4229	-4.3723
-8.5242	-4.3146
-8.8254	-4.4568
-8.9266	-4.499
-9.1279	-4.7412
-9.2291	-4.7834
-9.4303	-4.9257
-10.632	-4.9679
-9.6328	-5.0101
-10.834	-5.0523
-10.935	-5.0945
-11.036	-5.1368
-11.138	-5.379
-11.239	-5.4212
-11.44	-5.8634
-11.541	-5.9056
-12.743	-5.9479
-11.744	-6.0901
-11.045	-6.0323
-11.146	-6.0745
-11.247	-6.1167
-11.349	-6.159
-12.25	-6.2012
-11.151	-6.1434
-11.252	-6.1856
-11.354	-6.2279
-11.455	-6.2701
-11.556	-6.4123
-11.657	-6.3545
-11.759	-6.4967
-11.86	-6.539
-11.961	-6.5812
-12.762	-6.9234
-12.863	-6.6656
-13.265	-6.7078
-13.666	-7.0501
-13.767	-7.0923
-16.068	-7.3345
-16.17	-7.3767
-16.271	-7.6189
-16.372	-8.1612
-14.273	-8.7034
-14.374	-8.7456
-14.476	-8.7878
-14.577	-9.13
-14.678	-8.8723
-14.479	-7.9145
-14.881	-7.8567
-15.282	-7.8989
-15.383	-7.8411
-15.884	-7.8834
-15.986	-7.2256
-18.687	-6.4678
-21.388	-6.01
-21.489	-4.0522
-22.19	-2.0945
-23.292	-1.5367
-24.493	7.4211
-26.994	22.979
-31.595	37.637
-38.197	51.994
-49.898	65.052
-59.699	80.01
-66.5	88.768
-72.801	99.426
-76.003	114.68
-83.204	125.84
-87.605	135.9
-89.506	140.86
-91.508	146.61
-91.609	156.87
-91.71	163.13
-91.811	165.39
-91.913	167.85
-92.014	169.3
-92.115	171.16
-92.216	172.42
-91.917	172.38
-92.019	172.73
-91.82	173.49
-91.621	174.45
-91.322	175.81
-91.424	176.77
-91.125	176.82
-90.626	177.08
-89.927	177.24
-89.428	177.4
-88.33	177.35
-88.331	177.71
-87.532	177.97
-87.633	178.33
-87.735	178.69
-87.836	179.74
-88.837	181.1
-88.938	182.26
-89.04	182.22
-89.241	182.17
-89.542	182.33
-89.643	184.29
-89.744	187.25
-89.846	188.81
-90.447	189.36
-90.048	189.92
-90.149	190.48
-90.251	190.64
-90.352	190.89
-90.953	192.45
-91.054	194.11
-91.556	194.37
-91.657	195.23
-91.358	195.18
-91.459	195.14
-91.06	195.1
-89.362	195.06
-89.463	195.01
-88.164	194.97
-87.565	194.93
-86.067	194.89
-82.468	191.85
-76.869	184.5
-73.07	163.26
-57.271	143.62
-36.573	119.28
-16.974	84.135
8.8249	56.192
39.024	27.95
65.822	5.3079
98.121	-14.034
128.42	-29.577
147.82	-43.819
161.92	-63.561
161.82	-74.003
161.72	-78.545
161.61	-85.588
161.51	-91.73
161.41	-99.372
161.31	-106.91
161.21	-112.36
161.11	-116.7
161.01	-123.34
150.41	-133.88
139.3	-140.63
135.8	-142.07
129.9	-142.71
124.4	-143.75
116.8	-143.99
109.6	-144.94
108.7	-144.98
106.5	-145.02
101.19	-145.06
92.193	-145.11
86.992	-145.15
86.39	-145.19
85.589	-145.23
84.988	-144.37
83.587	-143.42
82.086	-143.36
80.484	-143.4
76.283	-143.44
72.882	-143.49
72.781	-143.53
71.279	-143.57
71.178	-143.61
71.077	-143.65
69.776	-143.7
69.675	-143.74
67.573	-143.78
65.772	-143.82
67.371	-143.87
67.27	-145.71
67.168	-147.45
67.067	-147.49
65.266	-147.83
63.865	-148.18
62.263	-148.52
62.162	-148.56
61.161	-148.7
61.06	-149.25
60.959	-149.29
60.857	-149.83
60.456	-149.87
60.855	-149.91
60.254	-150.16
59.852	-150.2
59.651	-150.84
59.45	-150.88
59.349	-150.33
58.948	-150.97
58.446	-151.01
58.345	-150.75
57.444	-150.79
56.143	-150.84
54.941	-150.88
54.14	-150.92
54.039	-150.96
53.738	-151.01
53.636	-150.75
53.035	-150.79
52.334	-151.13
52.233	-151.17
51.932	-151.22
51.83	-150.86
51.429	-151
51.328	-151.04
51.227	-151.09
50.625	-151.13
50.024	-151.17
49.923	-151.21
49.822	-151.25
50.221	-150.9
50.119	-151.64
50.018	-150.98
49.917	-151.02
49.316	-151.07
49.714	-151.11
49.113	-150.85
49.012	-150.89
48.911	-150.93
48.809	-150.38
49.308	-150.42
50.007	-150.46
49.106	-150.2
49.005	-150.25
47.903	-150.09
47.502	-150.03
47.401	-149.97
47	-150.01
46.898	-150.06
46.497	-150.1
45.696	-150.04
43.595	-150.08
41.694	-150.13
41.592	-150.17
39.491	-150.21
39.39	-150.25
39.289	-150.29
38.187	-150.34
38.086	-150.08
37.985	-150.12
37.884	-149.86
36.882	-150.21
36.681	-149.95
36.58	-149.99
36.479	-150.33
36.378	-150.37
36.276	-150.42
35.475	-149.86
35.574	-149.5
34.573	-149.54
33.871	-149.59
33.77	-149.63
33.669	-149.67
35.268	-149.71
35.167	-150.15
33.365	-150.2
33.264	-150.54
33.163	-149.98
33.062	-150.02
31.56	-150.07
30.859	-150.21
30.758	-150.25
30.257	-150.29
30.155	-149.73
30.054	-149.78
29.053	-150.42
27.852	-150.46
26.751	-151.1
26.649	-151.15
26.548	-151.29
25.547	-151.33
26.046	-150.97
25.044	-150.51
24.943	-150.26
25.742	-150.3
25.641	-150.34
25.54	-149.78
24.538	-150.23
24.437	-150.27
24.336	-150.51
24.035	-150.45
24.733	-149.79
24.632	-150.54
23.731	-150.58
24.73	-150.62
23.528	-149.76
24.527	-148.71
24.426	-148.75
24.325	-148.79
24.224	-148.83
24.122	-148.87
24.021	-148.02
23.92	-148.06
22.819	-148.1
22.717	-148.14
22.316	-148.19
21.815	-148.23
21.714	-148.27
20.713	-148.31
20.611	-147.55
20.51	-148.4
20.409	-147.54
20.308	-147.58
19.506	-149.12
19.405	-148.97
19.204	-150.01
19.103	-150.05
19.001	-150.09
18.9	-150.23
19.399	-150.08
18.698	-150.12
18.597	-150.16
18.495	-150.2
17.894	-150.45
17.393	-150.29
17.292	-151.13
16.29	-151.17
16.189	-151.21
16.088	-152.16
15.987	-152.2
16.186	-152.14
16.084	-152.18
16.583	-151.43
15.882	-151.57
15.781	-151.61
15.979	-151.65
15.878	-151.69
16.077	-150.84
15.676	-150.28
15.574	-150.32
15.473	-150.36
15.372	-150.41
15.371	-149.55
15.27	-149.59
16.068	-149.53
17.667	-149.57
17.566	-149.62
18.265	-148.96
18.163	-148.4
18.062	-148.44
17.961	-148.49
17.26	-147.93
16.359	-147.07
16.257	-147.11
15.856	-147.15
15.755	-147.2
14.054	-147.84
13.952	-147.28
13.851	-147.32
12.35	-148.17
12.549	-148.21
12.147	-148.65
12.046	-148.29
11.945	-148.33
11.844	-148.78
11.743	-148.42
11.541	-148.56
11.44	-148.6
11.339	-149.55
10.738	-149.59
11.136	-148.73
10.535	-148.77
10.434	-148.81
10.333	-148.86
9.4315	-148.9
10.13	-148.04
10.729	-147.48
10.628	-147.53
11.327	-147.57
11.625	-147.01
11.724	-146.55
11.623	-146.59
11.522	-147.04
12.02	-147.08
11.319	-147.12
11.218	-146.76
11.117	-146.81
11.016	-147.25
11.514	-147.29
11.413	-147.53
11.312	-147.57
11.211	-147.62
10.509	-148.06
10.408	-148.1
10.307	-148.64
10.206	-148.68
10.005	-148.93
9.5033	-148.97
9.4021	-148.81
8.7008	-148.85
8.5996	-148.9
8.4984	-148.94
8.0971	-148.98
7.9959	-148.42
7.8947	-148.46
6.6935	-148.81
6.5922	-148.85
5.391	-148.29
5.2898	-148.33
5.1886	-148.38
5.0873	-148.92
4.4861	-148.96
3.2849	-149
3.1836	-148.54
1.6824	-148.59
1.0812	-148.63
1.48	-148.67
0.67873	-148.71
0.57751	-148.76
0.47628	-148.8
0.37505	-148.84
0.97382	-148.88
2.4726	-149.42
2.3714	-149.47
4.3701	-149.51
5.3689	-149.95
5.6677	-149.19
5.5665	-150.04
5.4652	-149.58
5.364	-148.92
4.9628	-148.86
5.1615	-148.9
5.0603	-148.95
4.9591	-149.09
4.8579	-149.03
5.7566	-149.17
5.6554	-149.12
5.5542	-149.26
5.053	-150.1
5.6517	-150.34
5.5505	-150.88
5.4493	-150.93
5.348	-150.47
4.2468	-151.01
4.1456	-150.55
3.4444	-149.8
3.3431	-149.84
3.2419	-149.68
3.1407	-149.32
3.6395	-148.56
3.5382	-149.61
3.437	-148.55
3.7358	-148.19
3.6345	-147.93
3.9333	-147.88
3.4321	-147.72
3.3309	-147.76
3.6296	-147.5
4.2284	-147.04
4.1272	-146.79
4.026	-146.83
3.9247	-147.07
4.4235	-147.11
4.3223	-147.16
4.821	-147
4.7198	-147.04
4.0186	-147.28
4.5174	-147.32
4.4161	-147.37
4.3149	-147.41
4.2137	-147.45
3.7125	-147.49
3.6112	-148.14
3.51	-148.98
3.4088	-148.42
3.3075	-149.26
3.2063	-149.6
3.1051	-150.25
2.9039	-150.29
2.8026	-150.33
2.7014	-150.37
2.6002	-150.42
2.499	-149.96
2.3977	-150
1.7965	-150.34
1.6953	-150.38
1.594	-150.13
1.4928	-149.87
1.3916	-150.21
1.2904	-150.25
1.1891	-150.3
0.38791	-150.34
0.28668	-150.38
0.18545	-150.12
-0.71578	-150.16
-0.617	-150.11
-1.2182	-149.95
-1.5195	-149.69
-1.6207	-150.03
-2.1219	-150.08
-2.7231	-150.12
-3.0244	-150.16
-3.1256	-150
-3.2268	-150.04
-3.5281	-149.69
-3.6293	-149.73
-3.7305	-149.87
-4.4317	-149.91
-3.933	-149.96
-4.6342	-150.4
-4.7354	-150.44
-4.8366	-150.78
-5.5379	-150.82
-5.6391	-150.97
-5.7403	-151.51
-6.7416	-152.05
-8.1428	-152.19
-8.244	-152.24
-7.0452	-152.28
-8.4465	-152.92
-7.2477	-153.66
-8.6489	-153.7
-8.7501	-153.75
-8.4514	-153.89
-9.2526	-154.43
-9.3538	-154.47
-9.4551	-155.12
-9.5563	-155.36
-9.6575	-155.9
-9.7587	-156.44
-9.86	-157.08
-9.9612	-157.13
-9.2624	-157.77
-9.3636	-157.21
-9.4649	-157.85
-9.1661	-157.9
-9.2673	-159.24
-9.6686	-159.28
-9.7698	-159.32
-9.871	-160.96
-9.9722	-161.31
-10.073	-161.35
-10.575	-161.49
-10.276	-161.53
-10.377	-161.98
-10.978	-162.42
-11.08	-162.46
-11.481	-162.5
-11.582	-163.24
-12.283	-164.29
-12.385	-164.83
-11.886	-165.17
-12.587	-166.21
-12.688	-166.26
-12.789	-167.5
-12.891	-167.54
-12.992	-168.88
-14.093	-170.02
-14.894	-170.07
-14.996	-170.51
-15.697	-171.35
-15.798	-170.59
-16.299	-171.44
-16.7	-171.78
-16.802	-172.42
-17.103	-172.46
-17.204	-171.9
-17.405	-172.65
-17.507	-172.69
-17.608	-172.13
-18.109	-171.97
-18.21	-171.72
-18.312	-171.76
-18.413	-171.8
-19.214	-171.44
-20.015	-171.88
-20.116	-171.53
-20.218	-171.97
-20.319	-172.01
-20.12	-171.45
-20.421	-171.5
-20.523	-171.54
-20.624	-171.58
-21.425	-171.82
-20.826	-169.66
-22.427	-170.31
-22.529	-171.45
-22.63	-171.49
-22.731	-172.63
-21.532	-172.88
-21.634	-172.82
-22.335	-172.86
-22.436	-172.9
-23.637	-173.14
-22.639	-173.19
-24.04	-173.23
-24.141	-173.27
-23.442	-173.31
-23.543	-174.36
-23.645	-175.2
-23.746	-175.44
-23.847	-175.88
-23.948	-175.92
-23.75	-176.97
-23.851	-177.01
-23.952	-177.05
-24.053	-177.99
-23.754	-178.04
-23.856	-178.08
-23.957	-178.12
-24.058	-178.96
-24.159	-179
-24.061	-179.85
-24.162	-179.89
-24.463	-179.93
-24.564	-179.97
-25.266	-180.02
-25.367	-179.26
-26.368	-178.5
-26.469	-178.54
-26.57	-178.58
-27.472	-178.73
-26.773	-178.27
-27.674	-177.21
-28.075	-177.25
-27.877	-177.3
-28.278	-177.34
-28.379	-176.98
-28.68	-177.72
-29.181	-177.76
-28.883	-177.81
-28.984	-178.65
-29.085	-177.89
-29.186	-177.93
-29.688	-178.78
-29.789	-178.02
-30.69	-178.86
-30.791	-178.5
-31.693	-179.94
-32.194	-180.79
-31.895	-180.83
-31.996	-180.87
-32.097	-180.91
-32.699	-181.36
-32.8	-181.4
-32.901	-181.04
-32.402	-180.48
-32.504	-180.52
-32.605	-180.57
-32.706	-180.61
-32.807	-180.35
-32.908	-179.69
-33.01	-179.74
-32.911	-179.18
-32.512	-179.22
-31.913	-179.26
-32.015	-179.3
-32.816	-179.35
-32.917	-179.39
-33.018	-179.43
-33.12	-178.97
-33.221	-179.52
-33.322	-179.56
-32.223	-179.6
-32.324	-179.64
-32.426	-179.68
-33.727	-179.73
-34.828	-179.77
-33.929	-179.81
-34.631	-179.85
-34.732	-181.1
-34.833	-182.64
-34.334	-182.68
-34.435	-182.72
-36.237	-183.36
-36.338	-183.41
-36.439	-183.45
-34.84	-183.49
-33.242	-183.43
-33.343	-183.58
-35.044	-183.62
-35.145	-183.66
-36.747	-183.6
-36.848	-183.64
-36.949	-183.69
-37.45	-183.83
-37.151	-183.77
-37.553	-183.61
-37.654	-183.56
-37.955	-183.6
-38.056	-183.64
-38.158	-183.58
-38.759	-183.72
-38.86	-183.77
-38.961	-183.81
-39.762	-184.05
-39.164	-184.19
-39.265	-184.54
-39.366	-184.58
-39.367	-184.62
-39.469	-184.66
-39.17	-184.4
-38.871	-184.45
-38.972	-184.49
-38.774	-184.13
-38.875	-184.17
-38.176	-183.62
-38.277	-184.26
-38.878	-184.3
-38.98	-184.34
-38.081	-184.38
-37.682	-184.33
-37.783	-184.37
-38.185	-184.91
-38.286	-184.95
-38.387	-185
-38.988	-184.54
-39.089	-184.58
-39.991	-185.12
-39.292	-185.16
-39.393	-185.91
-39.494	-186.35
-40.696	-186.59
-41.397	-187.83
-41.498	-187.88
-41.599	-189.42
-41.701	-189.46
-42.302	-190.2
-43.103	-190.44
-42.404	-190.09
-42.505	-190.13
-42.607	-190.37
-42.708	-190.71
-43.609	-191.26
-42.91	-191.1
-43.012	-191.14
-42.313	-191.18
-41.514	-191.42
-40.715	-191.47
-40.816	-191.01
-41.718	-191.05
-41.819	-191.09
-40.52	-190.94
-40.621	-190.88
-40.723	-190.92
-40.824	-190.96
-42.325	-191.1
-41.026	-191.15
-41.128	-191.39
-41.229	-191.43
-41.33	-191.97
-42.831	-192.02
-42.932	-191.76
-43.034	-191.8
-43.635	-191.64
-43.736	-191.68
-44.637	-191.73
-44.739	-191.07
-45.24	-191.11
-46.341	-191.15
-46.442	-191.2
-46.543	-191.94
-46.645	-191.48
-45.746	-192.22
-46.047	-192.66
-45.948	-192.71
-46.05	-192.35
-46.151	-191.69
-46.252	-191.73
-46.353	-192.48
-46.455	-192.52
-46.556	-192.86
-46.457	-192.9
-46.558	-192.94
-46.859	-193.49
-46.961	-193.53
-47.262	-194.37
-47.363	-194.41
-47.464	-195.06
-47.566	-195.1
-47.367	-194.54
-47.768	-193.78
-47.869	-193.82
-49.27	-193.87
-49.172	-193.11
-49.273	-192.65
-50.974	-192.99
-51.575	-193.04
-51.677	-192.88
-52.178	-192.82
-51.879	-191.36
-52.38	-189.7
-52.482	-190.15
-52.583	-190.19
-52.684	-190.23
-52.185	-189.87
-52.286	-189.92
-52.388	-190.36
-51.889	-190.4
-51.99	-190.54
-52.091	-190.58
-52.193	-190.63
-53.094	-190.77
-53.295	-190.71
-54.996	-190.75
-55.097	-190.8
-55.199	-190.84
-53.7	-190.88
-53.401	-190.92
-53.502	-190.96
-53.604	-191.01
-53.705	-191.05
-54.106	-191.19
-53.907	-191.13
-54.309	-191.18
-54.81	-191.42
-54.911	-191.46
-55.112	-191.6
-55.213	-191.34
-55.315	-191.39
-55.716	-190.93
-55.817	-190.97
-57.618	-191.01
-57.72	-191.86
-58.021	-192.4
-59.722	-192.64
-59.823	-192.68
-60.025	-192.72
-60.826	-192.77
-62.627	-192.81
-63.928	-192.85
-65.029	-192.49
-66.231	-192.94
-66.432	-192.98
-66.833	-193.12
-67.334	-193.16
-67.436	-193.2
-68.837	-193.95
-68.938	-194.29
-69.239	-194.73
-70.84	-195.27
-70.942	-194.82
-71.043	-194.26
-71.144	-193.8
-71.445	-193.34
-72.247	-193.38
-72.348	-192.83
-72.449	-193.47
-75.05	-193.91
-74.452	-194.55
-76.253	-194.6
-76.354	-194.64
-76.455	-194.08
-76.556	-194.12
-75.258	-194.16
-75.359	-194.21
-75.46	-194.25
-73.461	-194.29
-73.563	-194.33
-72.264	-194.38
-72.365	-194.42
-71.966	-194.46
-72.067	-194.9
-70.269	-195.54
-68.27	-195.59
-68.371	-195.93
-67.372	-195.97
-67.474	-196.01
-67.075	-196.06
-66.676	-195.8
-66.777	-195.84
-66.879	-195.88
-66.98	-195.92
-67.481	-195.97
-67.582	-195.61
-67.683	-195.45
-67.785	-194.79
-67.886	-194.84
-67.987	-194.88
-68.588	-194.92
-68.69	-194.96
-69.591	-195.5
-69.692	-195.55
-71.093	-194.69
-71.194	-194.73
-71.296	-192.87
-71.397	-194.82
-70.198	-194.86
-70.899	-194.9
-71.001	-195.64
-71.102	-196.28
-71.203	-196.63
-71.304	-197.37
-71.406	-198.11
-71.507	-198.15
-70.408	-198.7
-70.509	-199.04
-69.01	-199.08
-69.112	-199.12
-69.213	-199.16
-69.314	-199.01
-69.415	-199.25
-68.217	-200.29
-68.318	-201.43
-69.119	-201.88
-69.22	-202.42
-71.721	-203.56
-71.823	-203.6
-72.024	-204.34
-75.225	-204.69
-75.526	-204.93
-78.028	-205.07
-78.129	-205.11
-78.53	-205.96
-78.931	-206.8
-79.033	-206.84
-80.134	-207.18
-80.235	-207.22
-79.336	-207.27
-79.437	-207.31
-79.539	-207.85
-80.34	-208.19
-80.441	-208.24
-79.542	-207.98
-80.244	-208.02
-79.445	-207.56
-79.546	-207.4
-80.147	-207.45
-80.248	-207.39
-80.75	-207.43
-80.251	-207.07
-79.052	-206.72
-79.153	-206.76
-78.355	-206.2
-78.156	-204.74
-77.557	-203.68
-77.158	-203.73
-77.26	-203.77
-76.461	-203.51
-75.662	-203.55
-75.763	-203.2
-75.864	-203.24
-76.866	-203.28
-76.967	-203.32
-77.068	-203.36
-75.169	-203.51
-75.271	-203.95
-75.172	-204.29
-75.273	-204.33
-75.374	-204.38
-75.375	-204.72
-75.477	-205.66
-76.478	-206.4
-76.579	-206.94
-76.88	-207.29
-76.982	-207.53
-78.883	-207.57
-81.184	-207.91
-81.285	-207.96
-81.387	-208
-81.488	-208.04
-80.889	-209.08
-80.79	-209.12
-79.491	-208.87
-79.593	-209.71
-81.094	-209.75
-80.895	-209.19
-81.296	-209.24
-81.398	-209.28
-81.499	-209.32
-81.6	-209.36
-81.401	-209.4
-81.502	-209.45
-81.604	-209.49
-81.205	-209.53
-81.306	-209.57
-80.407	-209.62
-79.309	-209.66
