# Supplementary material for: Electrooculography-based continuous eye-writing recognition system for efficient assistive communication systems
Source: PLoS One. 2018 Feb 9;13(2):e0192684. doi: 10.1371/journal.pone.0192684 (PMC5806888; doi:10.1371/journal.pone.0192684)
Supplement: S1 Database — All the original isolated EOG data used in the experiments are contained in this database. (ZIP) [file pone.0192684.s001.zip › isolated/001/isolated_strokes/EOG_001_05_006.csv]

2.3936	-1.5853
2.7034	-1.6533
2.7133	-1.8213
3.1231	-1.9892
3.1329	-2.2572
3.1427	-3.1252
3.9525	-3.1932
3.9624	-3.2612
2.8722	-3.3291
1.882	-3.3971
1.5918	-3.4651
1.5016	-3.5331
-0.38853	-4.4011
-0.37871	-4.569
-0.36889	-4.537
-0.75907	-4.605
-0.74924	-4.673
-1.3394	-4.841
-1.3296	-4.9089
-0.31978	-4.9769
-0.50996	-5.0449
-0.50014	-5.1129
-1.2903	-5.1809
-1.2805	-4.6488
-0.47067	-4.1168
-0.46085	-3.6848
-0.45103	-2.8528
-0.44121	-2.9208
0.068615	-2.0887
1.1784	-1.7567
1.1883	-1.0247
1.1981	-0.092685
1.2079	-0.16066
0.91772	0.37136
2.1275	0.80338
2.1374	0.2354
0.94719	0.16742
0.95701	0.099436
-0.13317	0.031456
-0.12335	0.46348
-1.1135	0.4955
-1.1037	0.42752
1.1061	0.65954
1.1159	0.69156
1.4258	1.1236
1.4356	1.0556
1.4454	0.98762
2.4552	0.91964
0.86505	1.1517
0.87487	1.3837
0.88469	1.3157
-1.0055	0.94772
-0.79567	0.87974
-0.78585	0.61176
-0.77602	0.74378
-0.7662	0.6758
-2.0564	0.60782
-1.9466	0.83984
-1.2367	0.47186
-1.2269	0.40388
-0.31709	0.3359
-0.30727	0.26792
-0.29745	0.59994
-0.28763	0.53196
-0.27781	0.46398
0.43201	0.396
-0.058164	-0.27198
-0.048343	-0.33996
-0.038521	-0.70794
-0.028699	-0.77592
-0.018878	-0.5439
-0.0090561	-0.21188
0.50077	0.52014
0.51059	1.1522
0.52041	1.0842
0.53023	1.5162
1.8401	1.5482
3.9499	1.5802
3.9597	1.6123
1.8695	2.9443
2.5793	2.8763
2.2892	3.9083
2.299	4.4403
1.4088	4.3724
1.4186	4.3044
2.3284	4.2364
2.3383	4.1684
2.3481	4.6004
2.3579	4.5325
1.1677	3.9645
1.4776	3.8965
1.4874	3.2285
1.4972	3.1605
1.507	2.3926
0.51684	2.3246
1.5267	3.2566
0.23648	2.1886
-0.65369	2.1206
-0.64387	2.0527
-1.6341	1.9847
-1.6242	2.8167
-3.6144	3.3487
-5.2046	2.4807
-5.1948	2.7128
-5.1849	2.1448
-5.1751	2.0768
-4.9653	2.0088
-4.9555	1.9408
-4.9457	1.8729
-5.4358	1.8049
-5.426	2.2369
-5.7162	2.1689
-5.7064	1.7009
-5.6965	1.633
-5.3867	1.565
-5.3769	1.497
-4.3671	1.429
-2.7573	1.361
-1.9474	1.2931
-1.7376	1.2251
-1.7278	1.1571
-1.718	0.98913
-0.70815	1.0211
0.30167	2.3532
1.1115	3.0852
1.1213	3.7172
1.8311	3.6492
2.541	3.1813
3.3508	3.1133
3.3606	3.0453
3.3704	1.3773
3.3802	1.3093
2.5901	2.8414
2.5999	3.4734
2.6097	2.7054
2.6195	2.6374
2.6293	3.0694
1.9392	3.0015
1.149	2.9335
0.95881	2.1655
0.96863	2.0975
1.9785	2.0295
0.98828	0.56155
0.9981	0.49357
-0.39208	-0.47441
-1.5823	-0.54239
-2.5724	-0.61037
-2.8626	-1.0783
-2.8528	-0.64633
-3.543	-0.71431
-4.1331	-0.48229
-3.5233	0.74973
-3.4135	-0.61825
-3.4037	-0.98623
-2.4939	-1.0542
-2.484	-1.6222
-2.1742	-1.6902
-2.1644	-1.8581
-1.4546	-1.9261
-1.4448	-1.6941
-2.1349	-1.7621
-2.1251	-1.5301
-2.4153	-1.798
-2.4055	-2.266
-2.3956	-2.334
-3.2858	-2.402
-2.376	-2.17
-2.9662	-1.9379
-3.1564	-1.7059
-2.4465	-1.7739
-2.2367	-1.8419
-2.2269	-2.1099
-2.2171	-2.1778
-2.2073	-1.8458
-2.3974	-1.7138
-2.9876	-1.6818
-2.9778	-1.7498
-2.968	-1.8177
-2.9581	-1.5857
-2.3483	-1.6537
-2.2385	-1.2217
-2.2287	-1.2897
-2.2189	-1.1576
-2.209	-0.82562
-0.59921	-0.8936
-0.58939	-0.56158
-0.57957	-0.42956
1.1303	-0.49754
1.7401	-0.56552
1.9499	-0.4335
1.7597	-0.50148
1.7695	0.43054
1.7794	0.36256
1.7892	0.69458
1.799	1.4266
1.8088	1.3586
1.5186	1.2906
1.5285	1.6227
1.5383	1.5547
1.7481	1.7867
1.7579	1.7187
1.7678	1.6507
2.0776	2.1828
1.7874	1.6148
1.7972	2.3468
1.807	2.2788
1.5169	2.2108
1.4267	2.1429
1.2365	2.0749
1.2463	3.1069
1.2561	3.0389
0.96597	2.9709
0.97579	2.903
0.68561	2.835
0.49543	2.767
0.0052557	2.699
0.015077	1.531
0.024899	0.063065
0.034721	-0.80492
0.044542	-0.87289
0.95436	-0.94087
0.96419	-1.0089
0.97401	-1.0768
0.98383	-1.1448
0.99365	-1.2128
1.0035	-1.0808
0.11329	-1.1488
1.0231	-1.0167
1.0329	0.21529
1.0428	0.14731
1.0526	0.079327
2.0624	-1.2887
2.9722	-1.3566
2.982	-1.4246
3.3919	-1.4926
3.4017	-1.5606
2.9115	-1.6286
2.9213	-1.3965
2.1312	-1.4645
0.74097	-1.8325
0.3508	-1.9005
0.36062	-3.0685
0.37044	-3.1364
0.38026	-4.8044
0.39008	-4.8724
1.0999	-5.8404
1.1097	-6.5084
1.1195	-6.5763
1.1294	-6.9443
1.1392	-7.0123
2.049	-7.0803
1.1588	-6.5482
1.1687	-6.6162
2.2785	-6.0842
2.2883	-4.8522
3.4981	-4.3202
3.5079	-4.3881
3.5178	-4.4561
3.5276	-4.5241
3.5374	-4.2921
4.0472	-3.5601
4.057	-2.128
3.5669	-2.196
3.5767	-2.264
2.9865	-1.232
3.1963	-0.89997
3.2062	-0.96795
2.616	-0.83593
2.6258	-0.90391
2.1356	-0.97189
2.1454	-0.73987
2.1553	-0.80785
2.1651	-2.5758
2.1749	-2.6438
0.88473	-4.8118
0.89455	-4.8798
-0.095626	-4.9477
-0.085804	-5.5157
1.324	-5.5837
1.3338	-6.0517
1.3437	-6.1197
1.3535	-6.8876
-0.036696	-7.2556
1.3731	-8.0236
1.3829	-8.0916
1.3928	-8.1596
1.3026	-8.2275
-0.18759	-8.6955
1.3222	-8.2635
1.6321	-8.8315
1.2419	-8.8995
1.2517	-8.9674
1.2615	-9.0354
1.2713	-9.0034
1.2812	-9.1714
1.291	-9.2394
1.3008	-9.3073
1.3106	-9.3753
1.3204	-9.3433
2.6303	-9.4113
2.5401	-9.4793
3.1499	-9.0472
3.1597	-8.7152
3.1696	-8.5832
3.1794	-8.6512
2.5892	-7.9192
3.199	-7.7871
3.2088	-7.8551
3.2187	-6.9231
3.2285	-6.9911
3.4383	-6.3591
4.0481	-6.427
3.458	-6.495
3.4678	-6.563
4.0776	-6.631
4.0874	-6.699
5.1972	-5.6669
5.2071	-4.3349
5.2169	-4.4029
6.1267	-3.6709
7.3365	-3.1389
7.3463	-2.1068
9.4562	-0.87482
9.466	-0.9428
12.476	0.18922
15.386	2.5212
16.795	9.8533
24.005	26.285
32.415	38.317
35.425	48.949
41.335	66.981
46.945	75.413
46.954	86.845
46.964	103.78
46.974	115.21
46.984	130.14
46.994	141.67
47.003	146.81
47.013	152.44
47.023	161.47
47.033	169.8
42.243	175.53
33.653	181.07
28.262	183.2
26.972	186.43
25.082	191.16
23.492	195.39
21.502	200.13
19.512	202.96
19.421	203.19
18.731	205.52
18.541	210.15
18.051	213.09
16.861	214.22
15.77	215.25
15.28	216.18
14.79	217.01
13.6	217.85
11.91	218.18
11.92	218.81
11.129	218.74
11.139	219.27
11.149	219.41
10.459	219.34
10.469	219.97
10.478	219.9
10.488	220.43
10.498	220.37
11.308	219.7
11.318	219.23
12.628	219.16
12.437	219.09
13.047	219.03
13.457	219.36
13.467	218.49
13.477	218.42
14.187	217.65
15.196	217.59
16.506	216.82
16.516	216.25
17.726	215.48
18.636	212.21
19.645	209.45
20.555	203.88
21.265	183.41
21.375	158.84
21.585	134.37
22.295	104.41
23.304	82.439
24.714	57.571
25.824	27.603
27.834	7.4346
32.844	-14.333
36.654	-33.001
38.163	-49.669
38.873	-65.737
39.283	-75.705
40.093	-90.973
40.703	-102.94
41.012	-113.61
41.422	-123.38
41.432	-129.45
41.942	-138.31
41.952	-143.68
41.962	-145.15
42.271	-146.22
42.281	-146.99
42.291	-148.65
42.301	-152.82
42.911	-155.49
42.92	-155.96
42.93	-156.53
42.94	-157.79
42.95	-161.66
42.96	-165.03
42.97	-165.1
41.879	-165.76
41.889	-165.83
40.099	-166.2
38.509	-166.47
38.519	-166.64
39.529	-166.7
39.538	-166.77
41.148	-166.84
41.158	-166.81
41.168	-166.88
41.178	-166.94
41.187	-167.21
43.097	-167.28
43.107	-167.65
45.417	-167.42
45.427	-167.48
43.137	-167.85
44.746	-167.52
44.756	-167.99
42.866	-168.06
42.876	-167.72
39.686	-167.79
39.695	-167.46
39.305	-167.03
35.415	-166.2
33.225	-165.66
32.835	-165.73
30.045	-164.7
24.954	-162.47
15.364	-159.54
1.474	-157
-8.3161	-154.27
-21.906	-153.04
-33.196	-143.11
-42.887	-131.48
-55.877	-127.44
-61.767	-125.31
-70.557	-114.78
-78.647	-104.15
-87.738	-103.72
-96.528	-98.284
-97.618	-90.852
-107.51	-81.42
-117.6	-73.688
-118.79	-70.856
-120.78	-62.624
-125.07	-53.292
-131.16	-49.66
-136.15	-49.028
-139.24	-47.796
-140.03	-45.664
-142.32	-43.232
-142.81	-40.1
-144.3	-36.568
-144.29	-34.136
-144.28	-33.204
-144.87	-33.072
-144.86	-32.74
-145.55	-32.208
-145.54	-32.076
-145.53	-30.144
-145.12	-27.912
-145.11	-27.38
-144.3	-27.448
-142.39	-26.916
-140.78	-26.684
-139.97	-26.752
-139.56	-26.82
-139.25	-25.688
-138.94	-24.756
-138.83	-24.724
-137.92	-24.291
-136.31	-24.359
-133.7	-23.927
-130.69	-23.795
-126.48	-23.463
-124.67	-23.531
-124.06	-23.399
-121.95	-23.267
-121.94	-22.535
-121.03	-22.603
-121.03	-21.171
-120.02	-20.239
-119.41	-18.407
-119.1	-16.175
-119.09	-15.743
-118.58	-15.611
-118.57	-15.279
-117.16	-14.947
-117.15	-15.015
-117.14	-14.483
-115.83	-14.551
-115.72	-14.619
-114.51	-14.087
-114.5	-14.155
-114.49	-14.223
-114.48	-13.991
-114.47	-12.859
-113.26	-11.627
-113.25	-11.395
-113.24	-11.463
-113.23	-11.431
-113.22	-11.499
-112.91	-11.567
-112.9	-11.635
-113.09	-11.703
-112.38	-10.971
-113.07	-10.039
-113.06	-9.8067
-116.55	-9.0747
-116.84	-8.7427
-118.13	-8.6107
-120.02	-8.6787
-120.01	-7.7466
-120	-7.8146
-121.09	-7.8826
-119.98	-7.9506
-119.97	-8.0186
-119.96	-8.0865
-119.95	-8.1545
-120.84	-9.1225
-118.93	-8.8905
-118.92	-9.2585
-119.51	-9.3264
-119.5	-9.3944
-119.89	-9.4624
-119.88	-9.5304
-119.97	-9.5984
-120.56	-9.6663
-120.55	-9.4343
-120.84	-9.8023
-120.83	-9.8703
-120.52	-9.9383
-120.51	-10.006
-119.9	-10.074
-118.79	-10.142
-118.78	-9.9102
-118.78	-9.9782
-118.77	-10.546
-117.96	-10.114
-117.95	-10.382
-117.94	-10.25
-117.53	-10.318
-117.22	-10.386
-116.31	-9.854
-116.3	-10.222
-116.29	-10.29
-116.28	-10.358
-116.27	-10.426
-114.86	-10.494
-114.85	-10.562
-114.84	-10.63
-113.53	-10.698
-114.82	-11.366
-114.81	-10.834
-116.2	-10.902
-116.19	-11.67
-115.98	-11.738
-115.37	-11.806
-115.36	-12.474
-115.35	-12.642
-115.34	-13.91
-115.33	-13.978
-114.02	-15.446
-114.01	-15.514
-114	-16.682
-115.29	-17.55
-115.28	-18.418
-115.27	-19.386
-115.26	-19.454
-115.25	-19.221
-116.44	-19.289
-116.43	-19.357
-116.42	-19.425
-116.41	-19.493
-116.4	-20.161
-116.39	-20.229
-115.18	-19.697
-115.37	-18.665
-115.36	-18.733
-114.15	-18.301
-114.14	-17.469
-112.13	-16.837
-112.42	-16.905
-112.41	-16.973
-111.7	-17.041
-111.69	-16.809
-109.88	-16.277
-109.87	-16.345
-109.86	-16.413
-109.65	-16.481
-109.64	-17.149
-109.63	-17.217
-109.63	-17.285
-110.12	-17.353
-109.61	-16.821
-109.6	-17.089
-109.59	-17.157
-109.28	-17.125
-109.27	-17.193
-109.16	-17.261
-109.15	-17.329
-109.14	-17.397
-108.93	-17.465
-108.62	-17.733
-107.91	-17.801
-107.9	-17.969
-108.39	-18.237
-108.38	-18.305
-108.37	-18.473
-108.36	-18.541
-108.35	-18.709
-108.84	-19.277
-108.83	-19.345
-108.82	-20.313
-108.81	-20.981
-108.8	-21.849
-110.09	-23.617
-111.48	-24.685
-112.07	-24.753
-112.06	-24.82
-112.35	-25.388
-112.34	-25.456
-112.33	-25.524
-112.32	-25.592
-112.31	-25.66
-112.3	-25.728
-112.29	-25.796
-111.98	-25.364
-112.27	-24.632
-112.26	-24
-112.25	-24.068
-112.54	-24.236
-112.13	-24.204
-112.12	-24.072
-112.11	-24.14
-112.1	-24.208
-112.09	-24.276
-110.78	-24.144
-110.87	-24.212
-110.86	-24.28
-110.85	-24.348
-112.74	-24.616
-112.73	-24.484
-114.42	-24.752
-114.41	-24.82
-112.7	-24.888
-113.89	-25.056
-113.88	-25.124
-114.98	-25.292
-114.97	-25.36
-113.16	-25.428
-113.05	-24.796
-112.84	-24.864
-112.83	-25.632
-112.82	-25.7
-112.31	-25.768
-112.3	-25.136
-112.29	-25.204
-112.28	-25.272
-112.27	-26.04
-111.56	-26.008
-111.55	-25.176
-111.54	-25.244
-111.53	-25.312
-111.52	-25.38
-112.11	-24.148
-112.1	-24.216
-112.09	-24.284
-112.08	-24.352
-112.07	-24.419
-112.06	-23.687
-112.05	-24.055
-112.84	-24.123
-112.83	-24.191
-113.52	-24.259
-113.31	-23.427
-113.3	-24.295
-114.49	-25.863
-114.48	-25.931
-114.97	-25.999
-114.96	-24.567
-114.95	-25.235
-114.94	-26.303
-114.73	-24.971
-114.92	-26.439
-114.91	-26.507
-114.9	-26.575
-114.89	-26.643
-114.68	-25.311
-114.67	-25.979
-114.66	-26.047
-114.65	-26.115
-114.64	-26.483
-113.83	-26.551
-113.82	-27.119
-113.81	-27.187
-113.8	-27.255
-112.39	-27.623
-111.08	-27.691
-110.67	-27.759
-110.66	-27.827
-110.65	-27.895
-110.34	-28.863
-109.83	-28.931
-109.83	-28.999
-109.82	-29.067
-109.41	-29.135
-109.6	-29.203
-109.59	-29.271
-109.58	-29.439
-109.57	-29.507
-109.56	-29.475
-109.55	-29.543
-109.54	-29.011
-109.53	-27.479
-108.42	-27.547
-107.61	-26.515
-107.6	-26.583
-107.59	-26.35
-107.58	-26.418
-108.37	-26.786
-107.56	-26.154
-108.25	-26.222
-108.24	-26.29
-108.23	-26.358
-108.22	-26.426
-107.41	-26.394
-107.4	-26.462
-107.39	-27.13
-107.38	-27.198
-107.27	-27.466
-107.06	-27.534
-107.25	-28.102
-107.34	-29.17
-107.33	-29.638
-107.42	-30.206
-107.41	-30.274
-107.4	-30.342
-107.69	-31.21
-107.68	-31.278
-107.67	-30.546
-107.86	-30.614
-107.85	-31.482
-108.04	-31.55
-108.03	-32.018
-108.92	-32.286
-108.91	-32.354
-109.8	-32.422
-109.79	-32.49
-108.88	-32.558
-108.87	-32.626
-108.86	-32.694
-108.85	-32.762
-109.34	-32.83
-109.33	-32.798
-109.72	-32.866
-109.71	-32.934
-109.7	-33.002
-109.69	-33.17
-109.28	-33.038
-109.27	-33.306
-109.27	-33.374
-107.86	-33.442
-106.55	-33.51
-106.24	-33.378
-106.23	-33.446
-106.22	-33.514
-105.91	-33.582
-106.2	-33.649
-106.19	-34.017
-106.18	-34.285
-106.27	-34.353
-106.16	-34.421
-106.15	-34.489
-106.14	-34.557
-106.13	-34.625
-106.22	-35.393
-106.11	-34.761
-106.1	-34.829
-105.79	-34.897
-105.78	-34.965
-106.07	-35.033
-106.06	-34.801
-106.15	-35.469
-106.14	-35.537
-106.13	-35.005
-106.12	-35.073
-106.11	-34.841
-106.6	-35.109
-106.59	-34.977
-105.48	-35.045
-104.57	-34.913
-104.56	-34.481
-104.55	-35.049
-104.54	-35.117
-104.03	-35.185
-103.82	-35.253
-103.41	-35.321
-103.4	-35.389
-103.39	-35.457
-103.38	-35.025
-103.37	-35.593
-103.76	-35.161
-103.75	-35.229
-104.74	-35.297
-104.73	-35.365
-105.52	-34.733
-105.61	-34.801
-105.6	-34.869
-105.79	-34.937
-105.78	-35.005
-106.67	-35.373
-107.16	-35.441
-107.65	-35.509
-107.64	-35.677
-107.63	-35.645
-107.62	-35.713
-107.62	-35.78
-107.11	-35.848
-107.1	-36.016
-107.09	-36.084
-107.08	-36.152
-107.07	-36.22
-107.06	-36.288
-107.05	-37.456
-106.94	-37.224
-106.93	-38.292
-106.92	-38.36
-106.91	-38.428
-106.9	-38.496
-106.89	-38.564
-106.88	-38.832
-107.67	-38.9
-107.66	-38.768
-110.35	-38.636
-110.34	-38.704
-110.33	-38.172
-110.32	-38.44
-110.31	-37.908
-110.3	-37.976
-110.29	-38.644
-109.38	-38.712
-109.37	-39.18
-108.16	-38.848
-108.15	-38.916
-109.14	-38.384
-109.13	-38.452
-108.12	-38.72
-107.91	-38.588
-107.9	-38.856
-107.89	-39.024
-107.78	-39.092
-107.77	-39.36
-107.26	-39.728
-107.25	-39.796
-107.24	-40.064
-106.33	-40.632
-106.22	-41.2
-106.21	-41.268
-106.2	-41.336
-106.19	-41.504
-105.48	-41.372
-105.47	-41.44
-105.46	-41.508
-105.45	-41.576
-105.24	-41.844
-104.43	-41.912
-104.42	-42.079
-104.41	-42.147
-104.4	-42.415
-104.39	-42.483
-103.58	-42.551
-103.57	-42.619
-103.57	-42.687
-103.56	-42.755
-103.55	-42.723
-103.34	-42.291
-103.33	-42.359
-103.52	-42.927
-103.51	-42.995
-104.3	-43.463
-104.29	-43.531
-104.28	-43.599
-104.27	-43.667
-103.46	-43.735
-103.25	-43.703
-103.24	-43.771
-103.23	-43.839
-103.42	-44.407
-103.41	-44.475
-103.4	-44.543
-103.39	-44.611
-103.38	-44.179
-103.87	-44.247
-103.76	-44.115
-104.55	-44.183
-104.54	-44.251
-104.53	-44.319
-104.52	-43.987
-103.61	-43.255
-103	-43.323
-102.99	-43.391
-102.98	-43.459
-103.57	-44.327
-103.56	-44.195
-104.45	-44.263
-104.44	-44.331
-103.43	-44.399
-103.42	-44.467
-102.71	-43.935
-102.7	-44.103
-102.69	-44.171
-102.58	-43.139
-102.57	-43.507
-102.16	-43.075
-102.15	-44.243
-102.14	-44.311
-101.23	-44.078
-102.12	-44.346
-102.11	-44.414
-102.2	-44.482
-102.19	-44.55
-101.18	-44.118
-100.77	-44.186
-99.864	-43.754
-99.854	-43.822
-99.845	-43.89
-98.835	-43.358
-98.125	-43.126
-97.515	-43.194
-97.205	-43.262
-96.796	-43.23
-96.486	-43.098
-96.476	-43.166
-96.066	-43.234
-96.056	-43.302
-96.446	-43.37
-96.037	-43.438
-96.027	-43.506
-96.017	-43.774
-96.007	-43.842
-96.397	-44.81
-96.387	-44.878
-96.978	-44.946
-97.668	-45.014
-97.658	-44.882
-98.548	-45.85
-98.538	-45.918
-100.03	-46.186
-100.02	-46.254
-100.01	-46.622
-101.1	-47.19
-101.09	-47.258
-99.979	-47.326
-99.97	-47.394
-98.46	-47.462
-97.55	-47.03
-97.54	-46.798
-96.43	-46.866
-95.52	-47.134
-95.211	-47.202
-95.201	-47.27
-94.391	-47.338
-94.381	-47.406
-94.371	-47.474
-93.762	-47.542
-93.752	-47.609
-94.342	-47.677
-93.732	-47.745
-93.322	-47.913
-92.912	-47.981
-92.903	-47.749
-92.893	-47.817
-92.883	-47.785
-93.273	-47.853
-93.263	-47.921
-93.254	-48.089
-93.244	-48.157
-93.234	-47.825
-94.124	-47.693
-94.114	-47.261
-94.104	-47.029
-94.095	-47.097
-92.785	-46.765
-92.475	-46.833
-92.465	-46.901
-92.455	-46.969
-92.145	-46.037
-91.836	-45.305
-91.826	-45.373
-91.816	-45.441
-91.506	-45.509
-91.096	-46.377
-90.387	-47.445
-90.377	-47.913
-90.367	-48.481
-90.357	-48.549
-90.347	-48.917
-90.337	-48.985
-90.328	-49.353
-90.018	-49.721
-89.508	-49.889
-89.498	-49.957
-89.488	-50.025
-89.479	-50.493
-89.969	-50.861
-89.959	-50.929
-89.949	-51.197
-89.939	-51.265
-89.929	-52.233
-90.32	-53.101
-90.31	-52.369
-91.6	-53.237
-91.59	-53.305
-91.58	-53.373
-92.57	-53.941
-92.561	-53.508
-92.551	-54.076
-92.541	-54.144
-91.831	-54.212
-91.821	-54.28
-91.812	-53.048
-91.802	-54.416
-91.792	-54.484
-91.782	-54.552
-91.772	-54.62
-90.862	-53.888
-90.853	-53.956
-91.743	-54.024
-91.733	-54.092
-91.723	-53.66
-91.713	-53.728
-91.704	-53.796
-91.994	-53.864
-91.984	-53.232
-92.374	-53.3
-92.364	-53.168
-91.254	-53.236
-91.245	-53.304
-92.035	-52.372
-92.625	-52.44
-92.615	-52.508
-93.105	-52.276
-93.095	-52.344
-92.586	-52.112
-92.576	-52.18
-92.566	-52.248
-92.556	-52.316
-91.946	-52.384
-91.137	-51.852
-91.127	-52.52
-91.117	-52.588
-91.107	-52.656
-90.097	-53.224
-89.787	-53.292
-89.778	-53.36
-90.068	-53.528
-90.158	-53.596
-90.948	-53.864
-90.138	-53.932
-90.129	-54
-90.919	-54.568
-90.909	-55.236
-91.499	-55.504
-91.489	-55.972
-91.479	-56.039
-91.47	-56.507
-91.46	-56.575
-91.95	-56.843
-91.94	-56.911
-91.93	-58.179
-92.22	-59.047
-92.011	-59.115
-92.401	-59.983
-92.391	-60.051
-92.381	-61.219
-93.071	-61.287
-93.062	-60.555
-93.052	-60.623
-93.042	-60.691
-93.932	-62.459
-93.522	-62.527
-93.512	-60.895
-93.103	-62.363
-93.093	-62.431
-92.483	-62.499
-92.473	-63.867
-92.263	-62.235
-91.654	-62.303
-91.644	-64.071
-90.734	-64.139
-89.924	-64.807
-89.914	-64.375
-88.804	-63.843
-88.795	-63.911
-87.485	-63.979
-86.475	-64.347
-85.065	-64.415
-85.055	-64.983
-83.645	-65.051
-81.936	-64.619
-81.926	-64.387
-81.916	-64.455
-81.906	-64.523
-81.896	-64.891
-80.787	-64.659
-80.777	-64.927
-80.767	-65.295
-80.757	-65.363
-80.747	-65.431
-80.737	-65.199
-80.728	-65.267
-80.718	-65.335
-80.908	-65.703
-80.898	-65.771
-80.788	-64.338
-80.779	-64.406
-81.069	-64.874
-81.059	-64.442
-81.749	-65.61
-81.739	-65.678
-81.729	-66.246
-81.72	-66.314
-81.01	-66.382
-81	-66.45
-80.99	-66.518
-81.68	-66.586
-82.07	-66.954
-82.061	-66.922
-82.051	-67.19
-82.041	-67.258
-82.031	-67.326
-82.021	-67.894
-81.212	-67.462
-82.002	-68.03
-81.992	-68.098
-81.982	-68.166
-81.972	-68.234
-81.262	-68.802
-81.253	-68.97
-82.243	-69.038
-81.833	-69.106
-82.223	-69.274
-82.213	-69.342
-82.404	-69.31
-82.394	-69.378
-82.384	-69.246
-82.074	-68.814
-82.064	-68.682
-82.054	-68.75
-82.045	-69.518
-80.835	-68.986
-80.825	-68.454
-80.815	-68.522
-80.105	-68.59
-79.895	-68.658
-79.586	-68.426
-79.576	-68.794
-79.566	-67.862
-79.556	-67.93
-79.546	-67.998
-78.937	-65.666
-78.927	-65.134
-78.917	-65.202
-78.907	-65.27
-79.497	-66.937
-78.887	-65.405
-78.978	-67.073
-78.968	-67.141
-78.958	-67.209
-79.748	-67.277
-79.738	-66.045
-79.128	-67.413
-79.119	-67.881
-77.509	-67.949
-78.699	-68.917
-77.989	-68.785
-77.979	-68.853
-79.57	-69.621
-77.96	-69.689
-77.35	-70.257
-77.34	-70.325
-77.33	-70.793
-78.02	-70.861
-77.711	-70.629
-77.701	-70.697
-77.691	-70.765
-77.681	-70.833
-77.971	-72.001
-77.662	-71.369
-77.652	-72.837
-77.942	-72.905
-78.332	-72.973
-78.322	-74.041
-78.312	-72.909
-78.303	-72.977
-79.193	-73.045
-79.183	-73.113
-78.273	-74.181
-78.263	-73.249
-79.653	-74.317
-80.244	-74.385
-79.934	-74.453
-79.924	-74.521
-79.914	-74.589
-79.904	-74.657
-79.895	-74.725
-79.285	-74.793
-79.275	-73.861
-79.265	-73.829
-79.255	-73.897
-79.245	-73.965
-78.736	-73.233
-79.026	-72.901
-79.016	-72.768
-78.706	-72.836
-78.396	-72.904
-77.887	-72.872
-77.777	-72.84
-77.767	-72.908
-76.157	-72.976
-74.747	-73.044
-74.537	-72.912
-74.528	-73.18
-74.518	-73.248
-74.508	-73.316
-74.498	-73.384
-73.088	-72.952
-73.078	-73.02
-72.569	-73.088
-70.359	-73.156
-70.349	-73.124
-69.539	-72.592
