# Supplementary material for: Electrooculography-based continuous eye-writing recognition system for efficient assistive communication systems
Source: PLoS One. 2018 Feb 9;13(2):e0192684. doi: 10.1371/journal.pone.0192684 (PMC5806888; doi:10.1371/journal.pone.0192684)
Supplement: S1 Database — All the original isolated EOG data used in the experiments are contained in this database. (ZIP) [file pone.0192684.s001.zip › isolated/001/isolated_strokes/EOG_001_05_007.csv]

-3.1657	-4.1082
-3.1896	-4.4479
-3.2135	-4.9876
-2.7373	-4.8273
-2.7612	-5.367
-2.7851	-5.4067
-2.809	-4.9464
-2.0328	-4.3861
-1.1567	-3.6258
-1.1806	-2.6655
-1.2044	-2.7052
-1.2283	-2.7449
-2.1522	-2.7846
-2.176	-2.5243
-1.2999	-2.0641
-1.3238	-2.8038
-1.3477	-2.8435
-1.3715	-3.7832
-1.1954	-2.9229
-1.2193	-2.9626
-1.6431	-2.4023
-1.667	-2.442
-1.6909	-2.4817
-1.7148	-2.5214
-1.7386	-2.5611
-2.7625	-2.6008
-2.1864	-2.6405
-3.3102	-2.0802
-3.3341	-2.1199
-3.358	-2.7596
-3.3818	-2.7993
-2.3057	-2.239
-2.3296	-2.8787
-2.3535	-2.9184
-2.3773	-3.3581
-2.4012	-3.3978
-0.72507	-2.4375
-3.4489	-2.4772
-3.4728	-2.5169
-3.4967	-2.5566
-2.4205	-3.0963
-0.44442	-0.73602
-0.46829	0.72427
-2.4922	-0.71543
-2.516	-0.15513
-2.5399	-1.3948
-0.56377	-1.4345
-0.58764	-1.4742
-2.1115	-1.5139
-2.1354	-0.15365
-3.2593	-0.19335
-3.2831	-0.23305
-3.307	1.1272
-3.3309	1.2875
-3.3547	2.0478
-4.5786	2.3081
-4.6025	2.3684
-3.7263	2.3287
-3.7502	2.289
-2.5741	2.2493
-3.498	2.2096
-3.5218	2.1699
-3.5457	2.1302
-3.5696	2.0905
-2.6934	2.0508
-2.7173	2.0111
-2.7412	1.9714
-2.765	2.6317
-3.6889	2.592
-2.7128	2.5523
-2.7367	2.4126
-2.7605	2.3729
-1.6844	1.5332
-2.0083	1.4935
-2.0321	1.4538
-2.056	1.0141
-2.3799	0.47438
-1.8038	0.43468
-1.8276	0.39498
-1.8515	0.85527
-1.2754	0.81557
-1.2992	0.77587
-0.62311	1.8362
-0.046977	1.7965
-0.070847	0.65676
-0.094718	0.61706
0.68141	0.57735
1.2575	0.23765
1.2337	0.19795
1.9098	0.15825
1.8859	0.11854
1.4621	0.078841
3.2382	0.13914
3.2143	0.099435
3.1904	0.059732
3.1666	0.32003
4.9427	1.6803
6.2188	2.9406
6.195	2.9009
5.4711	2.2612
5.4472	2.2215
4.5234	2.1818
4.4995	2.1421
4.2756	2.1024
4.2517	2.6627
4.6279	3.223
4.604	3.1833
4.5801	3.6436
4.5563	3.6039
4.5324	3.5642
5.0085	4.3245
4.9847	4.6848
4.9608	4.6451
4.9369	4.6054
4.513	2.9657
4.8892	4.526
4.4653	2.3863
4.4414	2.3466
4.4176	2.3069
4.5937	2.2672
5.3698	2.2275
5.3459	2.1878
5.3221	1.0481
5.2982	1.0084
4.4743	-0.13135
4.4505	-0.17105
4.4266	-0.21075
4.9027	-0.75046
6.3789	-1.1902
7.955	-1.4299
7.9311	-1.4696
9.4072	-1.5093
8.3834	-1.549
8.3595	-1.3887
8.3356	-1.1284
7.4118	-1.1681
7.3879	-0.30778
6.664	-0.34748
7.3401	0.31281
6.6163	0.97311
6.5924	2.1334
6.6685	2.0937
6.5447	2.354
6.9208	2.6143
6.8969	2.5746
6.8731	3.0349
6.8492	2.9952
6.8253	2.9555
6.8014	3.0158
6.3776	2.9761
6.3537	2.9364
6.3298	2.3967
6.306	2.357
6.6821	2.8173
6.6582	2.2776
6.6344	2.2379
6.6105	2.1982
6.5866	2.1585
5.7627	2.1188
5.7389	1.7791
4.415	1.7394
2.9911	1.6997
0.86726	1.5599
0.84339	1.5202
0.81952	2.4805
-1.6044	2.4408
-2.0282	2.4011
-2.7521	2.9614
-2.776	3.0217
-3.3998	2.982
-3.4237	2.8423
-3.4476	2.9026
-3.4714	2.8629
-3.4953	2.8232
-2.9192	2.7835
-2.5431	2.7438
-2.0669	3.6041
-2.0908	3.6644
-2.1147	3.6247
-2.1385	3.585
-2.1624	3.5453
-1.2863	4.5056
-1.3102	4.4659
-1.334	4.4262
-1.3579	4.3865
-1.3818	3.5468
-0.80563	4.3071
-0.8295	4.2674
-1.7534	4.2277
-1.4772	4.188
-2.3011	4.1483
-2.325	4.1086
-3.1489	4.0689
-3.1727	3.4292
-2.8966	3.9895
-2.9205	3.3498
-2.9443	3.3101
-2.9682	2.4704
-3.8921	2.3307
-3.0159	2.2909
-2.0398	1.7512
-2.0637	1.7115
-2.0876	-0.12816
-2.1114	-0.56786
-1.6353	0.79244
-1.6592	0.75273
-2.183	0.71303
-2.2069	0.67333
-2.0308	-0.26638
-1.3547	0.59392
-1.3785	-0.34578
-1.4024	-1.6855
0.17374	-1.7252
-1.4501	-2.6649
-1.474	-3.3046
-2.1979	-4.0443
-2.2217	-4.584
-2.2456	-4.6237
-2.2695	-4.9634
-2.2934	-4.7031
-2.4172	-5.0428
-2.7411	-5.0825
-2.765	-4.3222
-3.3888	-5.1619
-3.4127	-5.2016
-3.4366	-6.3413
-3.7604	-6.381
-3.4843	-6.4207
-4.3082	-7.1604
-4.3321	-7.2001
-4.3559	-6.9398
-4.7798	-6.9795
-4.8037	-6.4192
-4.8275	-7.0589
-4.8514	-6.3986
-4.4753	-5.8383
-4.4992	-5.8781
-4.523	-5.2178
-3.7469	-4.6575
-3.7708	-4.6972
-2.7946	-4.4369
-2.0185	-4.4766
-1.5424	-4.5163
-1.5662	-3.656
-1.5901	-3.6957
-1.214	-2.4354
-1.0379	-1.6751
-0.66173	-0.61478
-0.6856	-0.65448
-1.1095	-0.69419
-0.73334	-0.73389
-0.75721	-0.77359
-0.78108	-0.81329
-0.50495	-0.853
-0.82882	-0.8927
-0.85269	0.1676
-0.57656	0.12789
-0.60043	0.088192
-0.6243	0.048489
-0.64817	-0.79121
-0.47204	-0.83092
-0.49591	-0.87062
-0.51978	-0.91032
-0.54366	-2.05
-0.56753	-3.1897
-0.2914	-3.2294
-0.31527	-4.2691
-0.33914	-4.3088
0.23699	-4.3485
0.21312	-4.3882
1.0893	-3.4279
1.0654	-3.4676
0.041511	-3.8073
0.31764	-3.8471
0.29377	-3.8868
0.2699	-3.9265
-0.75397	-4.8662
-2.4778	-6.1059
-2.2017	-6.1456
-3.1256	-6.9853
-3.1495	-7.025
-4.4733	-7.0647
-5.5972	-7.1044
-4.5211	-7.1441
-4.5449	-7.4838
-4.5688	-7.5235
-4.5927	-8.2632
-5.7165	-8.3029
-5.7404	-8.3426
-5.7643	-9.2823
-5.7882	-9.322
-4.712	-9.3617
-3.4359	-9.4014
-3.4598	-8.7411
-1.6836	-7.1808
-1.7075	-7.6205
-0.23138	-7.6602
-0.05525	-6.7999
0.82088	-5.8396
2.097	-4.9793
2.6731	-5.019
2.7493	-3.6587
3.1254	-2.2984
4.9015	-1.8381
6.7777	-0.77784
7.7538	-0.81754
9.8299	3.4428
13.706	13.003
16.482	20.663
18.858	33.524
27.334	51.184
35.711	62.044
35.687	80.905
37.963	96.965
37.939	107.73
37.915	124.29
37.891	134.95
37.867	146.61
37.843	154.97
37.82	161.03
37.796	174.59
37.772	183.15
34.248	187.91
24.724	192.67
19.4	194.03
18.576	196.59
12.453	199.25
5.9286	200.71
4.0048	201.97
2.5809	203.43
1.257	204.59
0.23315	205.35
-0.19072	205.51
-0.51459	206.17
-1.8385	207.43
-3.3623	207.39
-4.8862	208.65
-6.3101	208.61
-6.7339	208.57
-8.4578	208.83
-10.082	208.79
-10.106	208.75
-10.129	209.01
-10.353	210.47
-10.377	212.13
-11.901	212.09
-14.025	212.45
-14.749	212.61
-14.973	212.58
-14.997	212.54
-15.12	212.9
-15.544	212.86
-15.568	213.22
-16.292	213.28
-16.316	213.44
-18.24	213.4
-18.264	213.36
-18.287	213.32
-18.311	213.78
-18.335	214.84
-19.759	214.8
-19.783	214.76
-17.907	215.52
-17.531	215.48
-17.555	214.64
-15.178	214.6
-15.202	214.56
-15.126	214.52
-13.85	214.48
-11.974	213.64
-7.8978	213.6
-4.5217	212.46
-4.4455	195.52
-2.4694	171.28
2.4067	146.74
12.083	119.3
24.559	98.864
33.335	70.324
48.011	43.484
59.587	21.944
59.564	-1.8952
59.54	-20.335
59.516	-39.575
59.492	-56.914
59.468	-69.354
59.444	-83.194
59.42	-93.333
59.396	-103.67
59.373	-112.61
56.849	-117.65
54.125	-124.19
53.701	-128.63
50.277	-135.07
46.753	-142.41
46.429	-146.95
46.305	-149.19
41.982	-150.43
37.658	-152.47
37.434	-155.81
34.11	-158.05
30.286	-158.79
28.662	-159.13
27.038	-159.67
26.214	-160.31
25.891	-161.95
24.167	-162.49
22.143	-164.03
21.819	-165.67
20.595	-167.01
17.971	-167.55
15.547	-167.59
13.424	-168.73
12.2	-168.77
11.676	-168.81
10.652	-168.85
9.328	-168.88
8.2042	-167.82
4.8803	-167.36
2.0564	-165.4
1.8326	-163.04
-1.8913	-161.08
-8.3152	-158.02
-11.539	-153.26
-16.863	-145.7
-22.087	-137.64
-31.311	-133.38
-40.835	-127.82
-46.558	-119.06
-58.082	-113.4
-65.206	-106.64
-74.03	-99.68
-82.854	-89.82
-89.978	-76.56
-104.8	-65.599
-113.73	-56.539
-120.05	-45.979
-127.87	-37.819
-131.8	-31.258
-138.52	-24.198
-145.44	-15.438
-147.97	-7.3774
-149.39	-0.81711
-150.62	5.2432
-150.64	6.3035
-150.96	10.564
-151.89	14.324
-151.91	15.084
-151.94	16.645
-151.96	19.305
-152.38	21.365
-152.41	22.026
-151.73	22.586
-151.66	23.646
-151.68	24.506
-150.9	24.667
-150.13	26.927
-148.85	29.187
-146.87	30.948
-145.1	30.908
-144.42	33.468
-143.75	35.529
-142.57	41.089
-134.69	51.249
-119.72	58.909
-96.242	68.67
-64.065	85.33
-41.189	94.09
-25.213	104.45
-14.837	117.11
-13.261	135.37
-13.285	152.73
-11.409	158.29
-11.433	164.15
-11.456	171.61
-11.48	180.67
-11.504	186.53
-11.528	188.69
-11.552	191.05
-13.476	193.11
-13.5	194.07
-15.124	194.33
-16.047	194.89
-16.871	194.86
-17.695	195.72
-18.619	196.18
-19.543	196.14
-19.567	196.1
-21.391	196.06
-22.915	196.02
-23.038	195.98
-23.762	195.94
-24.686	195.9
-25.31	195.86
-26.034	196.42
-26.058	196.38
-26.482	196.34
-26.505	197.7
-26.029	198.66
-26.053	198.62
-26.077	198.58
-26.101	198.34
-26.125	198.3
-24.449	198.56
-26.173	198.72
-26.196	199.68
-25.32	199.64
-25.344	200.3
-23.768	200.66
-22.792	200.62
-22.116	200.58
-22.14	200.54
-22.164	200.9
-21.887	201.66
-21.411	201.62
-21.435	201.88
-21.459	201.84
-21.483	200.91
-21.007	201.77
-21.431	200.83
-21.454	200.59
-21.478	200.55
-22.002	200.21
-22.026	199.67
-22.05	199.03
-22.074	198.99
-20.298	198.95
-22.122	198.51
-22.145	198.47
-22.169	198.43
-22.193	197.89
-20.417	197.85
-20.441	197.41
-20.465	197.37
-21.589	197.23
-23.513	197.19
-21.536	197.15
-21.56	196.91
-21.584	196.87
-21.608	196.83
-21.632	196.79
-19.456	196.95
-19.48	196.91
-19.504	197.27
-19.527	198.13
-21.751	198.09
-21.775	198.55
-21.899	198.61
-21.923	198.57
-19.647	198.53
-21.371	198.5
-21.394	198.56
-21.418	199.72
-22.642	199.68
-20.766	199.64
-20.69	199.6
-20.714	200.76
-20.738	201.42
-20.762	201.38
-19.685	201.34
-20.809	201.3
-20.833	201.26
-20.857	200.52
-20.881	199.18
-20.205	200.44
-20.229	201.1
-20.253	201.06
-20.276	201.02
-20.3	199.88
-20.224	202.74
-20.248	202.7
-20.272	202.66
-20.296	201.02
-20.32	200.98
-19.543	202.54
-19.567	202.5
-22.091	200.86
-22.115	200.32
-22.139	199.08
-22.163	200.24
-21.587	200.2
-21.611	199.36
-21.634	199.32
-22.658	199.28
-22.682	199.25
-22.706	198.11
-23.53	197.67
-22.754	198.03
-23.578	198.59
-23.602	198.55
-23.625	198.51
-23.649	198.47
-23.073	198.43
-22.497	198.39
-22.521	198.35
-22.345	198.31
-22.369	198.27
-21.593	198.43
-22.416	199.79
-22.44	199.75
-22.264	201.21
-22.288	201.27
-21.512	201.73
-21.536	201.79
-21.56	202.15
-20.783	202.11
-20.407	202.27
-19.831	202.83
-19.855	202.79
-19.879	202.75
-19.903	202.71
-18.727	202.67
-17.951	203.73
-17.974	203.69
-19.398	202.95
-18.922	203.61
-18.946	203.57
-18.97	203.53
-18.994	202.9
-19.018	202.86
-18.842	203.42
-18.865	202.78
-18.989	202.74
-19.013	202.7
-19.837	202.56
-19.861	203.32
-20.085	203.28
-20.109	203.24
-20.132	203.2
-20.656	202.96
-20.18	202.92
-21.504	202.98
-22.928	202.94
-21.552	203
-21.476	202.96
-21.5	202.92
-21.523	202.88
-21.647	202.84
-21.671	203.3
-22.595	202.96
-22.619	202.92
-21.543	202.88
-21.567	202.84
-21.191	202.8
-22.114	203.06
-22.138	203.02
-22.162	202.68
-22.186	202.64
-22.21	203.4
-22.234	203.76
-22.258	204.12
-22.282	204.09
-22.305	203.75
-22.329	204.01
-22.353	204.17
-22.877	204.13
-22.901	204.79
-23.025	204.75
-22.949	204.71
-23.072	204.67
-23.096	204.63
-23.12	204.69
-23.844	204.55
-23.868	205.01
-24.492	204.97
-24.516	204.93
-24.54	206.19
-25.363	208.05
-24.587	209.31
-24.611	209.27
-24.635	209.23
-24.559	209.19
-23.883	209.15
-23.907	209.21
-23.931	209.17
-23.754	207.73
-23.278	209.09
-23.102	207.45
-23.126	206.61
-23.15	206.57
-23.774	206.53
-23.798	207.49
-23.521	207.45
-23.545	207.41
-23.569	207.37
-24.093	206.34
-23.617	206.3
-23.341	205.16
-23.365	204.02
-23.189	203.28
-22.912	203.24
-22.136	203.2
-22.16	203.16
-22.184	203.12
-21.008	203.08
-21.032	203.04
-20.056	203
-21.38	202.96
-21.403	202.92
-19.627	204.18
-19.251	204.14
-19.275	204.1
-19.299	204.06
-19.723	203.22
-19.247	203.98
-19.271	204.44
-19.294	204.4
-19.718	204.36
-19.742	204.32
-19.366	204.58
-19.29	204.24
-19.314	204.2
-19.338	204.16
-19.461	205.32
-19.385	206.38
-19.409	206.34
-19.633	206.3
-19.657	206.36
-19.781	206.32
-19.805	206.69
-20.129	206.25
-20.652	206.21
-20.176	206.17
-20.2	206.13
-20.224	206.39
-20.548	206.05
-20.572	206.01
-19.996	206.27
-19.82	206.63
-19.843	206.59
-19.567	206.55
-19.591	206.71
-19.615	206.77
-19.639	206.73
-19.663	206.89
-19.687	206.85
-19.811	206.61
-19.234	206.57
-19.258	206.23
-19.282	206.19
-19.306	206.15
-19.33	205.71
-19.954	206.07
-19.978	206.03
-20.301	205.99
-20.325	205.95
-20.749	205.61
-20.773	205.57
-20.997	204.73
-21.021	204.69
-21.045	204.65
-21.069	204.61
-20.892	204.58
-20.916	204.14
-21.14	204.1
-20.964	204.46
-20.988	204.42
-21.012	204.78
-20.736	204.74
-20.76	204.4
-20.483	204.36
-20.507	204.42
-20.331	204.38
-20.355	205.44
-20.579	205
-20.303	205.76
-20.327	205.72
-20.35	205.68
-20.374	205.64
-20.698	205.6
-20.422	206.16
-20.546	205.52
-21.27	205.48
-20.794	205.44
-20.818	205.4
-20.841	205.36
-21.365	205.32
-22.489	204.38
-23.313	204.34
-23.337	204.3
-23.361	205.16
-23.385	204.22
-23.409	203.18
-23.432	203.14
-23.156	203.1
-23.18	203.06
-23.204	203.03
-23.228	202.59
-22.452	202.95
-23.276	204.61
-23.3	204.57
-23.323	204.53
-23.247	203.49
-23.271	204.75
-23.295	203.61
-23.319	203.57
-23.343	203.53
-22.767	203.49
-21.99	204.55
-22.014	204.51
-22.038	204.77
-22.062	204.73
-22.786	205.99
-23.21	205.95
-23.434	204.71
-23.458	204.07
-23.481	204.03
-24.405	204.49
-25.829	204.45
-25.853	204.41
-26.677	203.57
-25.901	204.33
-26.725	204.29
-26.749	204.25
-26.772	204.21
-26.796	204.17
-26.72	205.03
-26.844	204.99
-26.868	205.55
-26.892	205.51
-27.616	204.98
-26.939	205.54
-27.663	205.5
-27.687	205.46
-27.711	205.92
-27.735	205.88
-27.759	206.54
-27.883	206.5
-27.907	205.76
-27.93	205.22
-27.954	205.18
-27.978	205.14
-28.002	205.1
-28.026	203.76
-27.75	203.72
-28.574	202.28
-28.598	202.24
-28.621	202.2
-29.445	202.16
-29.469	201.82
-29.493	201.78
-29.517	201.74
-29.541	201.7
-29.865	201.66
-29.889	201.62
-30.212	202.48
-30.236	202.44
-31.06	203.5
-31.084	204.16
-31.108	204.92
-31.132	204.88
-31.156	204.84
-30.579	204.8
-30.603	204.77
-30.627	205.13
-30.651	205.09
-30.675	205.05
-30.599	205.01
-29.623	205.27
-28.747	205.23
-28.77	205.19
-28.794	205.05
-28.818	204.71
-28.842	204.27
-27.366	204.23
-27.39	203.79
-27.414	203.05
-27.338	203.71
-28.761	203.87
-28.785	203.83
-27.509	203.79
-27.533	203.75
-26.357	203.51
-26.381	203.47
-26.405	203.43
-26.428	203.39
-27.652	203.35
-27.676	203.31
-30.1	202.27
-30.224	202.23
-30.448	202.19
-30.472	202.15
-29.096	203.41
-29.119	203.97
-29.143	203.93
-29.167	204.99
-29.791	205.75
-29.815	205.92
-29.839	204.98
-29.863	204.04
-29.887	204
-29.91	203.86
-30.134	204.72
-30.158	204.68
-30.282	203.74
-30.306	203.8
-30.33	203.76
-29.954	204.02
-29.978	203.98
-30.001	203.64
-28.525	203.6
-30.049	203.56
-30.073	203.52
-30.097	203.48
-30.521	203.34
-30.145	203.3
-29.968	203.06
-29.992	202.82
-30.016	202.78
-30.04	202.74
-30.064	202.7
-30.088	202.66
-30.112	202.62
-29.236	202.58
-28.359	202.84
-27.483	202.9
-26.707	202.06
-26.731	202.02
-26.755	201.98
-27.479	201.94
-27.503	202.71
-27.527	201.77
-27.55	200.93
-26.574	200.89
-26.098	200.35
-26.122	200.31
-26.146	200.27
-26.17	200.23
-26.094	200.19
-25.717	198.95
-25.641	198.91
-25.665	198.87
-26.189	198.83
-25.713	198.99
-25.937	197.55
-25.961	197.51
-25.985	197.47
-26.008	197.43
-25.332	197.69
-25.356	197.65
-24.98	197.31
-25.004	197.27
-25.028	197.53
-24.652	197.69
-24.676	197.65
-24.699	197.61
-24.723	197.57
-26.047	197.53
-26.071	198.69
-26.095	199.95
-26.119	199.91
-25.043	199.87
-25.067	198.73
-24.79	198.69
-24.614	198.66
-24.638	198.62
-24.662	199.38
-24.686	199.34
-24.81	199.3
-24.834	199.26
-25.057	199.72
-24.881	199.68
-24.905	199.14
-24.929	199.1
-24.153	199.06
-24.177	198.72
-23.301	198.88
-23.325	198.64
-23.348	198.6
-23.372	198.46
-23.496	198.42
-24.22	198.38
-24.244	198.34
-24.768	197.3
-24.792	197.26
-25.616	197.22
-24.839	197.18
-24.863	197.74
-25.287	197.7
-25.311	197.66
-25.335	196.82
-25.359	197.58
-26.383	196.74
-26.406	196.7
-26.63	196.96
-27.154	196.92
-27.178	196.88
-27.202	196.84
-28.026	196.71
-27.25	196.67
-28.074	196.23
-28.097	196.59
-28.121	196.55
-29.045	196.61
-28.169	196.67
-28.793	196.53
-28.817	196.49
-28.241	196.35
-27.865	196.31
-27.788	196.37
-26.512	196.33
-26.536	196.19
-26.36	196.15
-26.084	195.91
-26.108	195.87
-26.132	195.53
-26.456	195.49
-26.479	195.45
-26.203	195.41
-26.227	195.87
-26.251	195.83
-26.275	195.79
-25.999	195.75
-25.323	195.71
-24.446	195.97
-24.47	195.93
-24.494	195.89
-24.518	196.15
-25.442	196.11
-25.466	196.07
-26.19	196.03
-26.214	196.3
-26.637	196.26
-26.861	196.72
-26.485	196.68
-26.509	196.64
-25.633	196.6
-25.657	196.86
-25.981	196.42
-26.005	196.38
-26.028	196.34
-26.852	196.8
-26.876	197.06
-27.1	196.72
-27.124	196.68
-26.948	196.94
-27.172	196.9
-26.996	197.16
-27.019	197.12
-27.243	197.08
-27.467	197.04
-27.791	196.8
-28.015	197.66
-28.239	197.62
-28.563	196.58
-28.586	196.54
-28.81	196
-28.834	196.96
-28.858	196.92
-29.482	196.58
-29.106	196.54
-29.53	195.6
-29.554	195.56
-30.077	195.52
-30.201	195.48
-30.225	195.45
-30.349	195.01
-30.373	194.97
-30.397	194.93
-30.921	194.59
-30.945	194.55
-30.968	194.41
-30.992	194.37
-31.016	194.33
-30.54	194.29
-30.164	194.25
-31.688	194.41
-31.712	194.37
-31.735	194.33
-33.159	194.29
-33.183	194.95
-33.207	194.91
-33.431	194.87
-33.155	194.83
-32.279	193.89
-32.303	193.85
-32.326	193.81
-33.55	193.47
-32.374	193.73
-32.398	193.69
-32.422	194.75
-32.446	194.71
-32.57	193.47
-31.494	193.43
-31.517	192.79
-31.541	192.75
-31.065	192.31
-31.089	192.27
-30.813	192.23
-30.437	191.9
-30.461	191.86
-30.485	191.32
-29.308	191.28
-28.432	191.84
-28.256	193.1
-28.28	193.06
-28.204	193.02
-28.228	193.78
-27.952	193.74
-27.975	194
-27.999	193.96
-28.023	193.92
-28.047	193.98
-27.671	194.44
-28.095	194.4
-28.219	194.36
-28.243	195.12
-28.266	195.08
-28.29	195.04
-28.314	195
-29.138	194.66
-29.162	194.92
-30.086	194.78
-30.11	194.94
-30.334	194.7
-30.357	195.66
-30.381	196.62
-31.405	196.98
-31.429	197.74
-31.253	197.7
-31.277	196.86
-30.401	197.62
-31.324	197.59
-31.348	197.55
-29.972	197.51
-29.996	196.67
-28.72	197.43
-28.444	196.29
-28.468	196.25
-27.992	196.21
-28.015	197.27
-28.039	198.03
-28.063	197.99
-28.587	197.95
-28.611	197.91
-29.135	198.07
-29.159	198.03
-29.183	197.19
-29.206	195.15
-28.73	195.11
-29.254	195.07
-29.278	195.03
-29.302	194.99
-29.326	194.85
-28.85	194.81
-29.374	194.77
-29.397	194.73
-30.321	194.69
-30.345	194.65
-30.369	194.71
-29.993	194.57
-29.517	194.53
-28.541	194.49
-27.664	194.45
-27.488	194.51
-27.512	194.47
-27.536	194.44
-27.56	194.4
-28.384	194.26
-28.408	194.42
-28.432	195.08
-28.455	195.04
-27.679	195
-27.703	194.96
-27.727	195.42
-27.751	195.38
-27.775	195.34
-27.799	195.3
-28.623	195.36
-28.646	195.72
-27.87	195.68
-27.194	195.64
-23.818	195.9
-27.242	196.26
-23.866	196.22
-23.19	195.88
-23.113	195.04
-21.637	195.8
-21.661	195.76
-21.585	195.72
-21.609	195.68
-21.733	194.54
-21.657	194.5
-21.681	194.46
-22.004	193.92
-22.028	193.88
-22.052	193.64
-21.876	193.8
-21.9	193.56
-22.024	192.52
-22.248	191.39
-22.572	190.75
-22.595	190.71
-22.619	190.37
-23.543	190.13
-23.567	190.09
-25.091	189.45
-25.115	189.41
-25.139	189.37
-26.663	188.03
-26.786	189.29
-26.81	187.95
-26.834	187.91
-26.858	187.87
-26.882	187.33
-27.606	188.19
-28.83	187.25
-28.853	187.21
-28.877	187.17
-30.201	187.13
-30.225	187.99
-31.249	187.95
-31.273	187.41
-31.097	187.37
-30.921	187.33
-29.044	187.79
-29.068	187.25
-29.092	186.81
-29.116	186.77
-29.14	186.63
-29.064	186.59
-29.088	186.55
-29.912	186.21
-29.935	186.68
-30.659	186.64
-30.683	186.6
-30.707	186.56
-31.531	186.52
-31.355	187.08
-31.379	187.04
-31.402	187
-31.426	186.66
-31.95	187.62
-32.174	188.18
-32.198	188.44
-32.222	188.4
-32.746	188.36
-32.77	188.92
-32.293	188.98
-32.317	188.94
-32.341	188.9
-32.365	188.86
-32.789	188.82
-32.813	188.78
-32.837	188.74
-32.961	188.7
-32.984	188.66
-33.208	188.62
-33.232	188.58
-33.256	188.34
-33.28	188.3
