# Supplementary material for: Electrooculography-based continuous eye-writing recognition system for efficient assistive communication systems
Source: PLoS One. 2018 Feb 9;13(2):e0192684. doi: 10.1371/journal.pone.0192684 (PMC5806888; doi:10.1371/journal.pone.0192684)
Supplement: S1 Database — All the original isolated EOG data used in the experiments are contained in this database. (ZIP) [file pone.0192684.s001.zip › isolated/001/isolated_strokes/EOG_001_05_008.csv]

6.7476	-0.44588
6.6057	-0.42587
6.5638	0.59414
6.4219	0.81415
5.98	0.83415
5.8381	0.85416
5.8962	0.87417
5.3543	0.89418
5.4124	1.4142
5.4705	1.4342
5.3286	1.4542
4.3867	1.5742
4.6448	1.7942
4.7029	1.8142
3.161	1.4342
3.2191	1.0542
4.8772	1.0743
4.0353	0.89427
4.0934	0.91428
4.1515	0.93428
3.5096	0.95429
2.8677	1.1743
2.4258	1.0943
2.9839	1.2143
3.042	1.2343
3.1001	0.95434
4.1582	1.2743
3.9163	1.2944
3.9744	1.3144
4.0325	1.3344
6.1906	1.0544
6.2487	0.97439
4.6068	0.3944
4.6649	0.41441
4.723	0.43441
3.7811	-0.24558
3.8392	-0.22557
3.1973	-0.20556
2.7554	-0.18555
1.4135	-0.16554
-0.22845	-0.74553
-0.17035	-1.2255
-0.11225	-1.7055
-0.054154	-1.6855
0.90394	-2.9655
0.062041	-4.3455
0.12014	-4.3255
0.078236	-3.6055
0.13633	-3.6855
-0.40557	-3.6655
-0.94747	-3.8454
-0.88937	-3.8254
-0.83128	-3.8054
-0.77318	-3.7854
-0.71508	-3.5654
-0.65698	-3.3454
-0.59889	-3.3254
-0.84079	-3.3054
-1.5827	-3.2854
-0.72459	-2.8654
-0.66649	-2.8454
-0.6084	-2.8254
-1.2503	-2.8053
-1.9922	-3.1853
-1.9341	-3.1653
-2.176	-3.1453
-2.1179	-3.1253
-2.0598	-3.4053
-2.4017	-2.9853
-2.3436	-2.2653
-2.2855	-2.2453
-2.3274	-2.2253
-2.2693	-2.2053
-2.2112	-3.0852
-2.0531	-3.0652
-1.595	-4.8452
-1.5369	-4.8252
-0.67884	-4.8052
-0.62074	-5.7852
-0.56264	-5.7652
-0.50454	-5.7452
-0.44645	-5.7252
-0.38835	-4.7052
-0.33025	-3.5852
-0.27215	-2.5652
-0.21406	-2.5451
-0.15596	-2.5251
-0.09786	-0.60513
-0.039762	-1.3851
0.018335	-1.0651
0.076433	0.3549
0.13453	0.37491
1.4926	1.5949
0.25073	1.6149
-0.19118	1.6349
-0.63308	1.6549
-1.875	2.075
-2.6169	2.395
-2.5588	2.415
-2.8007	2.435
-2.8426	2.455
-3.5845	2.875
-3.5264	3.195
-4.1683	3.215
-4.1102	3.035
-4.0521	3.055
-3.994	2.975
-3.9359	2.995
-4.7778	3.0151
-4.7197	2.0351
-4.6616	2.0551
-5.1035	1.4751
-5.5454	1.4951
-6.3873	1.5151
-6.3292	1.5351
-5.9711	2.4551
-5.713	1.5751
-5.6549	1.5951
-5.5968	2.4151
-5.5387	2.4352
-4.7806	3.1552
-4.7225	2.4752
-4.6644	2.4952
-4.6063	2.7152
-5.2482	2.5352
-5.1902	2.8552
-5.3321	2.9752
-5.274	2.9952
-5.2159	3.0152
-5.6578	3.0352
-5.0997	3.0552
-5.5416	3.0753
-5.4835	3.0953
-5.4254	3.1153
-6.0673	3.1353
-6.9092	3.1553
-8.9511	3.1753
-8.893	3.1953
-8.8349	3.0153
-10.377	3.0353
-10.319	3.0553
-9.1606	3.0753
-9.1025	2.8954
-7.8444	2.8154
-6.7863	2.3354
-6.7282	1.6554
-7.6701	0.87539
-7.612	0.8954
-6.5539	0.9154
-6.9958	0.93541
-6.9377	1.8554
-5.4796	1.8754
-5.4215	1.8954
-3.7634	2.6154
-3.7053	1.9355
-2.3472	1.9555
-2.2891	2.6755
-2.131	2.6955
-1.5729	2.7155
-0.71483	1.6355
-0.056735	1.6555
0.0013622	1.0755
0.65946	1.0955
0.71756	2.3155
0.17566	2.3355
0.23375	2.9556
0.29185	2.9756
0.34995	2.6956
1.008	3.2156
1.0661	2.6356
1.1242	2.6556
1.9823	2.6756
2.0404	0.99561
2.0985	1.0156
2.1566	1.0356
2.2147	1.0556
2.2728	-0.22435
1.9309	-0.20434
1.989	0.71566
2.0471	0.53567
2.1052	-0.14432
2.1633	-0.12431
1.9214	-0.2043
2.6795	-0.18429
2.7376	-0.16428
2.7957	-0.74427
4.6538	-0.12427
5.3119	-0.10426
5.37	-0.084249
5.4281	-0.06424
4.1862	-0.044232
3.8443	-0.024223
2.5024	-0.0042142
2.3605	0.015794
2.4186	0.035803
1.7767	-0.044188
1.8348	-0.12418
1.8929	-0.90417
1.951	-0.88416
2.0091	-0.86415
0.96717	-0.84414
1.6253	-0.024136
-0.21664	-0.0041274
-0.15854	0.015881
1.1996	0.03589
1.2577	0.3559
1.3158	0.37591
1.3739	0.39592
0.13195	0.41592
0.19005	0.43593
1.5481	0.15594
2.4062	0.47595
2.4643	-0.30404
1.7224	-0.28403
1.7805	-0.26402
2.5386	-0.44401
1.8967	1.476
1.9548	1.496
0.71293	-0.38399
0.67102	-0.36398
2.1291	-1.744
2.1872	-1.724
2.2453	-2.104
2.2034	-2.0839
1.5615	-1.6639
0.71961	-2.0439
0.77771	-2.0239
0.2358	-2.0039
0.8939	-1.9839
1.852	-1.8639
1.0101	-1.8439
1.0682	-1.8239
2.0263	-2.4039
2.7844	-3.3839
3.5425	-3.7638
2.9006	-4.3438
3.7587	-4.3238
3.8168	-4.3038
4.3749	-3.5838
4.633	-1.9638
4.5911	-1.5438
4.1492	-1.5238
4.2073	-1.5038
4.7654	-1.5838
5.1235	-1.5638
5.4816	-1.5438
5.5397	-1.5237
5.8978	-1.5037
5.9559	-2.1837
6.314	-2.1637
6.372	-2.1437
6.1301	-2.1237
6.1882	-2.0037
5.6463	-1.9837
5.7044	-1.3637
5.7625	-1.3437
5.4206	-1.9237
5.4787	-1.3037
5.4368	-1.8836
5.4949	-1.8636
5.553	-1.8436
5.6111	-2.0236
5.7692	-2.0036
5.7273	-2.7836
5.7854	-2.7636
5.5435	-3.5436
5.1016	-3.5236
5.1597	-3.5036
5.2178	-2.4836
5.2759	-2.4635
5.334	-2.4435
4.7921	-2.4235
4.8502	-2.4035
4.9083	-1.5835
4.9664	-2.3635
5.6245	-2.3435
5.6826	-2.0235
6.6407	-2.0035
6.6988	-1.9835
6.7569	-2.1635
6.815	-2.1435
6.9731	-2.1234
7.0312	-1.7034
7.0893	-1.6834
5.7474	-2.0634
5.8055	-2.0434
5.8636	-2.6234
5.4217	-2.6034
5.4798	-2.8834
5.4379	-3.9634
5.196	-3.5434
5.654	-4.5234
5.7121	-4.5033
5.3702	-5.0833
5.4283	-5.0633
5.4864	-4.4433
5.5445	-4.4233
5.6026	-4.4033
5.5607	-4.3833
5.6188	-4.9633
6.4769	-4.9433
5.735	-4.9233
5.4931	-4.9033
5.5512	-4.8833
5.6093	-4.2632
5.9674	-3.6432
6.8255	-3.6232
7.3836	-3.6032
7.6417	-3.5832
9.6998	-3.5632
11.758	-4.3432
12.516	-4.3232
12.574	-5.8032
13.832	-5.7832
13.89	-6.3632
13.948	-6.7431
15.206	-7.4231
15.265	-10.503
29.023	-18.483
45.981	-32.663
67.539	-56.343
91.197	-72.323
101.16	-76.803
108.01	-81.883
127.67	-85.963
145.03	-96.743
148.69	-107.52
152.65	-111.2
157.6	-112.78
162.06	-116.56
162.22	-122.84
162.28	-126.12
163.14	-127.7
163.19	-129.78
163.25	-132.06
163.31	-134.94
165.17	-137.32
164.53	-139.8
167.08	-141.58
167.14	-144.76
167.2	-147.14
167.26	-147.92
165.42	-148.9
168.48	-150.28
165.43	-151.66
165.49	-153.14
165.55	-154.32
163.21	-159
163.27	-163.68
163.32	-166.46
163.38	-171.14
166.54	-174.02
166.6	-175.3
170.16	-176.58
171.31	-178.36
171.87	-181.74
174.93	-185.72
178.09	-187.1
178.75	-187.38
180.5	-188.46
181.86	-190.64
182.42	-192.92
182.48	-193.8
184.34	-195.38
184.4	-196.76
186.35	-198.34
187.31	-198.32
188.07	-198.5
188.13	-198.48
190.69	-198.46
190.74	-198.44
190.8	-198.42
193.76	-196.9
193.82	-196.88
195.38	-196.56
195.43	-195.14
200.99	-186.12
209.85	-174.6
209.91	-169.58
209.97	-156.96
210.02	-138.04
210.08	-123.52
210.14	-107.5
210.2	-88.583
210.26	-75.863
210.32	-60.243
208.27	-45.123
208.33	-29.203
192.09	-9.5825
169.05	4.4375
148.41	23.158
121.96	36.878
98.622	51.498
83.38	71.518
64.738	83.438
55.296	97.258
36.554	106.88
19.412	116.5
15.97	127.12
6.5286	136.94
-1.3133	145.56
-11.155	150.18
-20.397	154
-21.239	155.12
-25.081	155.54
-30.023	157.36
-32.665	160.38
-34.407	162.6
-37.149	164.02
-40.69	165.34
-42.732	166.56
-44.174	167.58
-45.416	167.6
-47.658	168.62
-47.6	169.54
-49.742	169.56
-49.684	169.58
-49.626	169.6
-49.968	169.92
-49.909	170.24
-49.451	170.56
-49.393	170.58
-49.335	170.6
-49.277	170.62
-49.819	170.34
-49.761	170.16
-50.203	169.78
-49.745	169.8
-49.687	167.62
-50.528	165.04
-50.47	159.86
-51.312	136.18
-51.954	96.598
-51.896	65.218
-52.438	31.738
-52.38	-2.7421
-54.822	-22.422
-57.764	-45.102
-59.106	-63.982
-60.648	-79.662
-61.989	-94.942
-62.331	-99.522
-62.273	-107.1
-63.315	-116.18
-64.157	-121.66
-64.699	-125.44
-65.441	-126.32
-65.383	-126.3
-65.625	-127.08
-65.567	-127.66
-65.208	-128.24
-65.15	-129.42
-65.092	-130.5
-65.034	-131.18
-64.976	-131.16
-64.918	-131.54
-65.36	-131.72
-65.302	-131.7
-65.244	-131.68
-65.186	-131.46
-64.927	-131.04
-64.869	-131.02
-64.811	-131
-64.753	-130.48
-64.695	-129.36
-64.037	-127.94
-63.979	-127.92
-63.821	-127.9
-63.763	-126.98
-64.705	-125.96
-64.646	-124.14
-64.788	-124.12
-64.93	-122.4
-64.872	-122.38
-65.214	-121.66
-65.856	-120.84
-66.798	-120.42
-67.24	-120.4
-67.182	-120.38
-67.724	-119.86
-68.266	-119.34
-70.407	-118.52
-72.349	-117.7
-72.791	-115.98
-74.433	-115.96
-76.175	-115.94
-78.017	-115.92
-81.459	-116.7
-83.801	-115.88
-84.143	-115.86
-84.385	-114.44
-84.526	-114.42
-84.468	-113
-84.41	-111.98
-84.352	-112.96
-84.294	-111.94
-84.036	-111.92
-83.978	-112.9
-83.62	-114.28
-83.062	-115.96
-83.004	-115.94
-82.945	-116.52
-82.187	-116.8
-81.929	-116.78
-81.871	-116.76
-81.813	-116.74
-81.555	-116.42
-81.497	-116.4
-80.939	-116.38
-80.881	-116.36
-79.723	-116.34
-78.964	-116.02
-78.906	-116.3
-78.848	-116.28
-78.79	-116.26
-78.732	-116.74
-78.274	-116.72
-78.616	-116.7
-78.558	-117.18
-78.5	-117.16
-79.442	-117.84
-78.384	-117.12
-79.325	-117.5
-78.267	-117.48
-78.209	-117.46
-78.151	-117.44
-77.693	-117.42
-77.235	-117.2
-77.177	-117.18
-77.119	-117.16
-76.861	-117.34
-76.803	-117.32
-76.744	-118.1
-77.186	-118.08
-77.128	-118.06
-77.07	-118.04
-77.012	-117.32
-76.954	-117.3
-77.396	-116.98
-77.338	-116.96
-77.28	-116.94
-77.222	-116.92
-77.163	-116.9
-77.405	-118.88
-77.347	-121.16
-78.489	-121.14
-78.431	-121.12
-79.973	-121.7
-79.915	-121.68
-78.357	-121.06
-78.299	-121.04
-78.241	-121.02
-77.182	-121.7
-76.724	-121.68
-76.066	-121.56
-76.008	-121.54
-75.95	-121.52
-75.392	-121.5
-74.834	-121.58
-74.476	-121.56
-74.418	-121.54
-74.06	-121.52
-74.002	-121.5
-73.943	-121.38
-73.885	-120.86
-73.827	-121.34
-74.269	-121.32
-74.211	-122.6
-74.253	-123.48
-74.195	-123.46
-74.737	-123.44
-74.679	-123.42
-74.621	-123.4
-74.562	-124.28
-74.504	-124.26
-74.746	-123.34
-74.688	-123.32
-74.63	-122.4
-74.772	-122.38
-74.714	-121.66
-74.656	-121.64
-74.598	-121.62
-74.54	-121.1
-74.581	-121.08
-74.523	-121.06
-74.765	-121.04
-74.407	-121.02
-72.649	-120.9
-71.591	-120.48
-70.833	-120.46
-70.775	-120.44
-70.717	-120.42
-70.259	-120.1
-69.4	-119.58
-69.342	-119.46
-68.784	-119.44
-68.426	-120.02
-67.668	-120
-67.61	-119.98
-66.552	-119.96
-64.594	-119.94
-63.136	-119.92
-62.678	-119.8
-62.62	-119.78
-62.461	-120.16
-62.403	-120.14
-62.345	-121.12
-61.787	-121.1
-61.729	-121.58
-62.171	-121.56
-62.113	-121.54
-62.555	-121.32
-61.897	-121.3
-61.839	-121.28
-63.18	-121.26
-64.022	-121.24
-64.464	-121.22
-64.406	-121.2
-64.348	-121.48
-64.89	-122.16
-65.432	-122.14
-65.374	-121.82
-65.316	-121.8
-66.058	-121.78
-66.399	-122.26
-65.941	-122.24
-66.283	-122.22
-66.225	-122.2
-66.367	-122.78
-66.509	-123.66
-66.451	-124.54
-66.493	-125.02
-66.835	-125.3
-66.777	-125.78
-67.018	-126.46
-66.96	-127.04
-66.902	-127.22
-66.844	-127.2
-66.686	-127.18
-66.628	-127.26
-66.57	-127.24
-67.112	-128.02
-67.554	-128.7
-67.496	-128.68
-66.937	-129.06
-66.879	-129.04
-66.821	-129.02
-66.763	-129.1
-66.505	-128.78
-66.947	-128.56
-66.889	-128.54
-66.831	-128.52
-66.873	-128.5
-66.115	-128.48
-66.057	-128.36
-65.998	-128.34
-65.64	-128.32
-65.582	-128.3
-65.524	-128.18
-64.566	-128.16
-64.508	-128.14
-63.95	-127.62
-63.592	-126.8
-63.434	-125.78
-63.076	-125.16
-63.017	-125.14
-62.959	-124.52
-63.201	-123.9
-62.843	-123.68
-62.785	-123.66
-62.927	-123.64
-62.869	-123.62
-62.811	-123.6
-62.453	-123.28
-62.395	-123.26
-62.336	-123.24
-62.178	-122.72
-62.22	-122.9
-62.162	-122.88
-62.004	-122.86
-61.946	-123.24
-61.788	-123.22
-61.73	-122.8
-61.672	-122.78
-61.614	-122.56
-61.655	-122.54
-61.497	-122.12
-61.439	-122.5
-61.381	-122.48
-61.323	-122.46
-61.265	-122.54
-61.007	-122.32
-60.949	-122.3
-60.891	-122.28
-60.833	-122.26
-60.575	-122.24
-60.516	-122.02
-60.458	-122
-60.4	-121.98
-60.542	-121.96
-60.284	-121.94
-60.126	-120.62
-60.368	-120.9
-60.31	-121.18
-60.252	-121.16
-60.094	-122.44
-60.035	-122.42
-59.977	-122.4
-59.919	-122.38
-59.861	-122.36
-59.803	-122.24
-59.745	-122.22
-59.687	-122.2
-60.429	-122.18
-59.571	-122.16
-60.013	-122.84
-59.954	-122.82
-59.896	-122.8
-59.838	-122.78
-59.28	-123.26
-59.722	-123.24
-59.664	-123.22
-59.606	-123.2
-59.548	-123.18
-58.19	-122.36
-58.232	-122.54
-58.073	-122.52
-58.015	-122.5
-59.457	-123.68
-58.499	-122.46
-58.441	-123.64
-58.383	-123.62
-58.325	-124.8
-57.167	-124.78
-57.109	-122.66
-57.051	-122.64
-56.993	-122.62
-56.934	-122.6
-57.976	-124.08
-58.318	-122.56
-58.26	-122.54
-58.902	-123.32
-58.844	-122.8
-59.386	-123.28
-59.328	-123.26
-59.57	-123.24
-59.912	-123.22
-61.053	-122.7
-62.795	-122.68
-62.737	-122.66
-63.179	-122.64
-63.821	-123.42
-63.763	-122.6
-64.205	-123.38
-64.147	-123.36
-64.089	-123.54
-64.031	-123.52
-63.472	-122.5
-63.614	-122.48
-63.556	-122.46
-63.498	-122.14
-63.54	-121.82
-62.882	-121.8
-62.824	-121.78
-62.766	-121.76
-62.708	-121.74
-62.35	-121.72
-61.591	-121.7
-61.533	-121.68
-62.175	-122.96
-62.117	-122.94
-61.759	-123.12
-61.701	-123
-61.643	-122.98
-61.585	-123.56
-60.727	-124.24
-60.669	-125.42
-60.611	-125.4
-60.552	-125.78
-60.494	-125.76
-59.236	-125.74
-59.178	-126.02
-59.12	-126
-59.062	-125.98
-59.004	-125.86
-58.146	-125.84
-58.088	-125.82
-58.03	-126.6
-57.971	-127.18
-57.913	-126.56
-57.255	-125.34
-57.097	-125.32
-57.039	-125.3
-56.981	-125.28
-56.923	-126.46
-56.865	-125.24
-57.007	-126.42
-57.449	-126.4
-57.39	-127.48
-58.032	-127.46
-59.274	-127.44
-59.216	-127.32
-59.158	-127.3
-59.1	-125.68
-59.842	-125.66
-59.784	-124.54
-59.726	-124.52
-59.968	-123.7
-59.909	-123.68
-60.551	-123.96
-60.493	-123.94
-62.635	-123.92
-62.577	-124.4
-61.419	-123.88
-62.461	-123.86
-62.403	-123.84
-62.245	-123.82
-62.187	-124.3
-61.129	-124.28
-61.07	-124.46
-61.012	-125.04
-60.954	-125.02
-60.896	-125
-60.338	-125.38
-60.28	-125.56
-60.222	-125.54
-60.164	-125.72
-60.106	-126.2
-58.348	-125.98
-58.289	-127.56
-58.231	-127.54
-58.173	-127.52
-58.115	-125.9
-57.157	-125.88
-57.099	-125.86
-57.041	-125.84
-56.983	-125.82
-58.725	-125.8
-58.667	-125.78
-60.608	-125.76
-61.45	-126.34
-61.292	-126.32
-61.534	-126.8
-61.476	-126.78
-61.418	-126.76
-61.36	-126.74
-61.002	-126.22
-60.344	-126.1
-60.286	-126.08
-60.227	-126.06
-60.169	-126.04
-57.911	-125.12
-57.753	-125.1
-57.195	-125.08
-57.137	-125.06
-58.479	-125.94
-57.121	-125.02
-57.063	-124.1
-57.205	-124.08
-57.147	-124.06
-57.088	-123.84
-56.33	-123.32
-56.272	-123.1
-57.014	-122.48
-56.956	-122.46
-57.798	-122.04
-57.74	-122.02
-58.082	-122
-58.824	-121.98
-58.766	-121.96
-59.307	-122.34
-59.249	-122.32
-60.191	-122.6
-60.133	-123.18
-59.375	-123.16
-60.117	-123.14
-60.059	-123.12
-60.001	-123.1
-59.943	-123.38
-59.085	-123.06
-59.026	-123.34
-58.968	-123.32
-58.91	-123.6
-58.952	-123.68
-59.594	-123.66
-59.336	-124.74
-59.278	-126.22
-59.22	-126.7
-58.662	-127.18
-58.404	-127.16
-58.545	-127.64
-58.487	-127.72
-58.429	-127.7
-58.871	-127.78
-58.713	-127.76
-58.655	-127.84
-58.597	-127.82
-58.539	-127.8
-58.981	-127.78
-58.923	-127.76
-58.865	-128.84
-59.106	-128.82
-59.048	-127.7
-59.29	-127.68
-59.232	-127.66
-59.474	-127.64
-59.416	-127.52
-59.358	-127.5
-59.8	-127.48
-59.742	-127.26
-59.684	-127.24
-59.625	-127.32
-59.067	-126.7
-59.509	-126.68
-59.451	-126.66
-59.393	-126.64
-59.335	-126.82
-59.277	-126.1
-59.219	-126.78
-59.161	-126.96
-59.103	-126.94
-59.244	-127.62
-59.186	-128.3
-59.128	-128.68
-58.47	-128.66
-58.412	-128.64
-58.354	-128.62
-57.696	-128.6
-57.638	-128.58
-57.58	-128.56
-57.522	-128.54
-57.463	-128.62
-57.405	-128.7
-57.347	-128.68
-57.289	-128.66
-57.231	-128.64
-57.173	-128.62
-56.715	-128.6
-55.557	-129.28
-55.499	-129.26
-54.641	-128.54
-54.583	-128.52
-53.024	-128.5
-52.966	-128.48
-52.408	-128.46
-51.95	-128.54
-51.892	-129.32
-51.834	-129.3
-51.776	-129.28
-52.518	-129.66
-52.46	-129.64
-53.302	-129.62
-54.043	-129.1
-53.985	-129.08
-54.327	-129.06
-54.269	-127.94
-54.511	-127.12
-54.553	-127.1
-55.595	-127.08
-56.037	-127.06
-55.979	-127.04
-57.321	-126.42
-57.262	-126.3
-56.304	-125.88
-56.246	-125.66
-56.188	-125.14
-55.63	-124.22
-55.572	-124.2
-55.114	-124.18
-55.056	-123.46
-54.898	-123.04
-54.74	-123.02
-54.681	-123
-54.623	-122.98
-54.365	-122.96
-53.807	-122.74
-53.749	-122.72
-54.191	-122.9
-54.133	-122.88
-53.575	-123.66
-53.517	-123.64
-53.459	-123.62
-53.401	-124.3
-53.342	-124.78
-53.284	-125.26
-53.226	-125.24
-53.168	-125.72
-53.61	-125.9
-53.552	-125.38
-53.794	-125.36
-53.736	-125.34
-53.878	-125.82
-53.82	-125.8
-53.461	-125.98
-52.603	-125.96
-52.545	-125.94
-50.787	-125.92
-49.329	-126.9
-48.271	-125.88
-48.013	-125.86
-47.955	-126.84
-47.897	-126.82
-47.839	-126.8
-47.58	-125.78
-47.522	-125.76
-47.664	-125.74
-47.606	-125.72
-47.548	-126.7
-47.49	-126.68
-47.432	-127.06
-47.574	-127.44
-47.516	-127.42
-47.658	-127.4
-47.599	-127.38
-47.941	-127.86
-47.883	-128.14
-47.825	-128.12
-48.867	-128
-48.809	-127.98
-49.851	-127.96
-50.493	-128.14
-50.435	-128.12
-50.977	-128.1
-50.919	-128.08
-50.86	-128.06
-50.902	-128.04
-49.944	-127.82
-49.886	-127.8
-49.828	-127.78
-49.17	-127.76
-49.112	-127.44
-49.054	-126.62
-49.396	-127.5
-49.338	-127.48
-49.279	-127.46
-50.221	-127.44
-50.163	-127.42
-49.805	-128.3
-49.747	-129.98
-48.989	-129.96
-48.931	-130.74
-48.873	-128.72
-47.815	-128.7
-47.757	-129.28
-47.598	-129.26
-47.54	-129.24
-46.982	-129.22
-46.924	-130.6
-46.866	-130.58
-47.308	-129.46
-47.25	-130.54
-47.192	-130.52
-47.134	-129.8
-47.076	-129.78
-46.517	-128.96
-45.759	-128.24
-45.701	-128.22
-45.143	-128.2
-45.085	-128.18
-44.627	-127.86
-44.569	-127.84
-44.511	-127.82
-43.953	-127.8
-43.695	-127.28
-42.037	-126.56
-41.978	-127.24
-41.92	-127.22
-41.862	-126.5
-41.804	-126.48
-40.246	-126.06
-40.188	-126.04
-40.83	-126.02
-40.772	-126
-42.114	-125.38
-42.056	-125.36
-42.197	-125.64
-42.139	-125.62
-40.681	-125.6
-40.623	-125.58
-40.565	-125.56
-40.507	-125.54
-41.349	-125.82
-41.291	-124.9
-41.133	-124.88
-41.075	-124.86
-40.216	-124.84
-40.158	-126.02
-39.6	-128.5
-40.042	-130.58
-39.984	-130.56
-39.426	-130.74
-39.368	-131.52
-39.21	-130.7
-39.152	-131.48
-39.094	-131.96
-39.035	-132.44
-38.477	-132.42
-37.419	-132.1
-37.361	-131.88
-37.903	-131.86
-37.845	-131.84
-37.187	-131.82
-36.929	-131.8
-36.871	-132.28
-36.813	-132.26
-36.355	-131.74
-36.796	-131.32
-36.738	-130.3
-36.68	-129.98
-36.622	-129.96
-36.764	-129.64
-36.706	-128.72
-36.648	-128.7
-36.59	-128.68
-36.332	-127.76
-36.274	-127.24
-36.415	-127.72
-36.357	-127.7
-36.299	-127.68
-36.041	-128.56
-35.783	-128.24
-35.925	-128.22
-35.867	-128.2
-35.809	-128.18
-35.951	-128.16
-35.893	-127.54
-36.334	-127.52
-36.276	-127.5
-36.218	-127.48
-36.16	-127.46
-35.802	-127.24
-34.844	-127.52
-34.786	-127.5
-33.728	-127.48
-32.97	-128.36
-32.212	-128.34
-32.153	-128.32
-32.095	-128.3
-32.037	-126.58
-32.079	-125.46
-31.821	-124.84
-31.763	-124.82
-31.705	-124.9
-31.647	-124.78
-31.589	-124.86
-29.431	-124.84
-29.373	-124.82
-30.714	-125.3
-30.656	-124.78
-31.398	-125.16
-32.14	-125.14
-32.382	-125.12
-32.624	-125.1
-32.566	-124.28
-32.508	-123.76
-32.45	-123.74
-32.392	-123.72
-32.333	-123.7
-31.975	-123.98
-31.917	-123.66
-31.859	-123.64
-31.101	-123.62
-31.743	-123.6
-31.285	-123.38
-31.227	-123.36
-31.169	-123.34
-31.111	-123.32
-31.752	-122.5
-32.094	-122.48
-32.036	-122.46
-31.278	-122.44
-31.22	-122.42
-29.962	-122.8
-29.904	-123.48
-31.046	-123.96
-30.988	-123.94
-29.53	-123.42
-29.471	-123.4
-29.413	-122.78
-28.355	-123.26
-28.297	-123.54
-27.339	-122.92
-27.281	-122.9
-27.223	-122.88
-27.165	-122.86
-26.907	-123.04
-26.849	-123.02
-26.791	-123.4
-25.932	-122.98
-25.874	-122.96
-25.816	-122.94
-25.158	-122.72
-25.7	-122.9
-25.642	-122.68
-25.584	-122.66
-26.126	-122.64
-25.468	-122.62
-26.01	-122.8
-25.951	-122.78
-25.293	-122.76
-25.235	-122.94
-24.477	-122.92
-24.419	-123.4
-24.361	-123.38
-24.003	-122.46
-23.945	-121.34
-23.687	-120.62
-23.629	-120.6
-23.57	-120.58
-23.512	-120.56
-23.654	-120.54
-23.596	-120.22
-23.538	-120.2
-23.48	-120.78
-23.022	-120.36
-22.964	-120.34
-22.906	-120.32
-22.848	-120.3
-23.189	-120.28
-23.331	-120.06
-23.673	-120.04
-23.615	-119.22
-23.557	-119.2
-23.699	-118.28
-23.641	-118.06
-23.583	-119.24
-23.525	-119.22
-23.467	-119.2
-23.409	-119.18
-23.35	-119.06
-23.292	-119.94
-23.834	-119.92
-23.776	-119
-24.618	-118.18
-24.56	-117.86
-24.502	-117.84
-24.444	-118.12
-23.486	-118.1
-23.428	-118.28
-22.169	-118.26
-22.111	-118.24
-22.053	-118.72
-20.995	-118.7
-20.337	-119.08
-20.279	-119.06
-20.221	-119.04
-20.763	-119.02
-20.105	-119
-20.047	-119.28
-19.988	-118.96
