# Supplementary material for: Electrooculography-based continuous eye-writing recognition system for efficient assistive communication systems
Source: PLoS One. 2018 Feb 9;13(2):e0192684. doi: 10.1371/journal.pone.0192684 (PMC5806888; doi:10.1371/journal.pone.0192684)
Supplement: S1 Database — All the original isolated EOG data used in the experiments are contained in this database. (ZIP) [file pone.0192684.s001.zip › isolated/001/isolated_strokes/EOG_001_05_009.csv]

4.9166	3.3254
4.9454	2.7022
4.9743	2.679
5.5031	2.6558
5.532	2.6326
4.5608	2.6094
5.0897	2.3862
5.1185	2.3631
5.1474	2.3399
5.1762	2.3167
5.2051	2.2935
6.0339	2.2703
6.0628	2.6471
6.0916	2.1239
6.1204	1.8007
6.1493	1.2775
6.1781	1.1543
6.207	0.7311
4.9358	0.70791
3.9647	0.58471
3.9935	0.56151
3.4224	0.53832
3.4512	0.51512
2.4801	0.59193
2.5089	0.56873
2.5378	0.54554
2.1666	0.52234
2.1955	0.49915
2.1243	0.47595
2.1531	0.45276
2.182	0.42956
1.9108	0.0063656
2.2397	-0.01683
2.2685	0.35997
2.2974	0.33678
2.3262	0.41358
2.3551	0.29039
1.9839	0.36719
2.0128	0.344
1.3416	0.3208
1.3705	0.99761
1.3993	0.97441
1.4282	0.95122
1.057	0.22802
0.88585	0.20483
0.91469	0.88163
0.94354	0.25844
0.97239	0.23524
0.60123	0.21204
0.63008	-0.31115
0.65893	-0.33435
0.48777	-0.35754
0.51662	-0.38074
0.74547	-1.0039
0.77431	-1.4271
0.80316	-1.4503
0.83201	-0.87352
0.86085	-0.89671
0.8897	-0.51991
0.91855	-0.5431
0.94739	-0.5663
0.97624	-0.5895
0.20509	-0.61269
0.23393	-0.63589
-1.0372	-1.0591
-1.0084	-1.0823
-0.97953	-1.7055
-1.9507	-2.2287
-0.92183	-2.2519
-1.293	-2.2751
-1.2641	-2.4983
-1.8353	-2.5214
-2.5064	-2.7446
-2.4776	-2.8678
-2.4488	-2.791
-2.4199	-2.8142
-2.9911	-2.8374
-2.9622	-2.8606
-3.2334	-2.8838
-3.2045	-2.907
-3.7757	-2.9302
-3.7468	-2.7534
-3.418	-2.6766
-3.8891	-2.2998
-3.8603	-1.323
-4.3314	-0.64618
-4.3026	1.0306
-4.6737	1.3074
-4.6449	1.9842
-4.6161	2.861
-4.5872	3.6378
-4.1584	3.6146
-4.1295	3.5914
-4.1007	4.3683
-3.7718	4.3451
-3.743	4.3219
-3.6141	4.2987
-3.5853	3.4755
-3.3564	3.4523
-3.3276	2.6291
-3.2987	1.7059
-2.2699	1.2827
-3.241	0.9595
-2.9122	0.9363
-2.8834	1.2131
-2.8545	1.1899
-2.8257	0.86671
-2.7968	0.24352
-3.168	0.22032
-3.2391	0.19713
-3.3103	-0.22607
-3.2814	0.15074
-3.3526	-0.17246
-3.3237	-0.59565
-3.2949	-0.61885
-3.266	-0.44204
-3.2372	-0.065239
-4.2083	-0.088435
-4.7795	-0.11163
-4.7507	-0.13483
-5.0218	-0.15802
-4.993	-0.18122
-4.6641	-0.20441
-4.6353	-0.22761
-4.6064	-0.6508
-4.5776	-0.674
-4.5487	-0.69719
-4.5199	-0.72039
-5.091	-0.74358
-4.4622	-0.76678
-4.4333	-0.78997
-4.4045	-0.81317
-4.3757	-0.83637
-4.3468	-0.35956
-4.318	-0.38276
-4.8891	-0.50595
-4.8603	-0.92915
-4.2314	-0.95234
-3.7026	-0.97554
-2.8737	-0.69873
-2.8449	-0.72193
-2.816	-0.74512
-2.7872	-0.76832
-4.0583	-1.0915
-2.7295	-0.81471
-2.7006	-1.1379
-3.0718	-1.1611
-3.043	-1.1843
-3.0141	-1.5075
-4.2853	-1.5307
-4.2564	-1.8539
-4.2276	-1.9771
-4.0987	-2.0003
-4.0699	-2.0235
-4.041	-2.0467
-4.0122	-2.0699
-3.9833	-2.8931
-3.9545	-2.9162
-3.9256	-3.4394
-3.8968	-3.4626
-3.8679	-3.5858
-4.1391	-4.009
-4.1103	-4.0322
-4.0814	-4.0554
-4.0526	-4.0786
-4.0237	-4.3018
-4.5949	-4.325
-3.966	-4.3482
-2.3372	-4.5714
-1.2083	-4.5946
-1.1795	-4.6178
-1.0506	-4.641
-0.82179	-4.6642
-0.79294	-4.6874
-0.76409	-4.7106
-0.43525	-4.7338
0.6936	-4.457
0.72245	-3.8802
0.75129	-3.3034
0.78014	-3.3265
1.509	-3.0497
1.5378	-2.3729
1.7667	-0.69613
1.9955	-0.71933
2.0244	-1.2425
2.5532	-1.2657
2.5821	-0.58891
4.4109	-0.01211
4.4398	-0.035305
4.4686	-0.0585
5.0975	-0.081696
3.7263	-0.10489
3.7551	-0.12809
2.784	0.34872
2.8128	0.52552
3.8417	1.2023
3.8705	0.47913
3.8994	0.45594
3.9282	0.23274
2.9571	0.20955
3.9859	0.38635
5.7148	0.36316
4.7436	0.33996
4.7725	1.1168
4.5013	2.3936
4.8302	3.3704
4.859	3.3472
4.8878	3.124
4.9167	3.1008
4.9455	3.2776
5.1744	3.2544
5.2032	3.2312
5.2321	3.008
5.2609	2.9848
4.9898	2.0616
5.0186	2.0384
5.0475	2.0152
3.7763	1.992
3.8052	1.9688
3.834	1.1456
3.8629	1.1224
2.8917	1.0992
2.9205	0.97605
2.9494	0.95286
2.5782	0.72966
2.6071	0.70647
2.6359	0.083272
1.9648	0.060076
1.9936	0.43688
1.7225	0.41369
1.7513	0.69049
1.7802	0.66729
1.409	0.8441
1.3379	1.0209
0.6667	1.1977
0.69555	1.1745
0.4244	1.6513
0.25324	1.6281
0.28209	2.2049
0.11094	2.3817
0.13978	2.3585
0.36863	2.3353
0.39748	2.5121
0.42632	3.089
0.65517	3.0658
0.68402	3.0426
0.71286	3.0194
0.74171	3.4962
1.9706	3.673
1.9994	3.6498
1.9283	3.4266
1.9571	3.4034
3.1859	3.3802
3.8148	3.357
3.8436	3.3338
3.8725	3.3106
4.8013	3.2874
5.9302	2.3642
6.959	1.141
6.9879	0.91782
5.7167	0.69463
7.0456	0.67143
5.9744	0.34824
6.2033	0.32504
5.8321	0.30185
6.5609	0.17865
6.5898	-0.24454
6.6186	-0.56774
3.7475	-0.59093
3.7763	-0.61413
3.5052	-0.33732
6.734	-0.26052
3.5629	-0.68371
3.5917	-0.80691
3.6206	-0.93011
2.9494	-0.9533
2.5783	-0.9765
1.9071	-1.0997
1.936	-1.1229
2.2648	-1.0461
2.2936	-1.1693
2.3225	-1.2925
3.1513	-1.3157
3.1802	-1.4389
6.609	-1.8621
6.6379	-2.4853
11.467	-3.4084
14.996	-4.8316
17.624	-5.1548
19.753	-6.478
33.382	-11.101
47.811	-23.624
81.64	-39.648
128.47	-46.871
149.4	-47.194
175.03	-51.017
196.66	-56.54
201.28	-59.264
205.91	-60.687
221.84	-63.31
236.77	-65.533
236.9	-66.956
239.33	-68.08
242.26	-70.203
248.29	-73.926
257.71	-76.849
257.74	-78.972
257.77	-81.496
262.8	-84.819
262.83	-86.942
262.86	-91.565
257.19	-103.19
254.22	-119.41
250.55	-128.73
254.27	-133.16
250.6	-146.38
250.63	-164.5
250.66	-175.13
249.79	-183.75
251.42	-196.57
251.45	-214.4
253.48	-234.02
253.51	-254.84
253.53	-268.17
253.56	-277.79
253.39	-295.21
254.42	-307.64
255.55	-315.16
254.48	-324.28
255.61	-334.21
255.24	-338.93
256.16	-343.85
256.19	-348.28
257.12	-351.1
257.15	-357.92
257.18	-365.25
258.21	-371.07
259.44	-374.09
259.47	-375.61
259.5	-379.44
259.52	-383.16
261.05	-388.48
261.08	-395.51
264.11	-398.13
265.54	-398.95
266.77	-398.98
267.9	-399
267.93	-399.02
268.96	-399.05
269.78	-399.07
272.41	-399.09
275.94	-399.12
277.27	-399.14
286.3	-398.36
289.73	-395.49
289.76	-392.11
289.79	-375.33
289.81	-354.86
289.84	-339.18
289.87	-325.2
289.9	-305.92
289.93	-278.95
289.96	-263.57
289.99	-250.99
276.32	-232.72
258.65	-213.44
248.17	-200.56
227.8	-193.89
208.23	-186.41
195.86	-178.53
172.59	-169.76
161.22	-163.18
142.95	-162.3
123.48	-161.53
113.61	-154.45
97.934	-146.27
87.563	-144.1
77.292	-143.02
63.721	-142.54
53.849	-142.57
41.178	-141.89
28.007	-141.91
14.736	-140.34
4.8649	-140.36
3.2937	-138.78
-5.3775	-137.8
-16.949	-136.63
-25.02	-135.75
-31.891	-135.27
-37.462	-134.3
-41.733	-133.72
-46.604	-132.34
-46.576	-133.77
-46.547	-133.79
-46.518	-133.81
-46.489	-133.84
-46.46	-133.86
-46.431	-134.18
-46.402	-135.51
-46.374	-139.23
-46.345	-143.65
-42.716	-145.38
-41.987	-157.2
-31.358	-181.22
-17.829	-195.35
-12.601	-205.97
-12.572	-217.49
-12.543	-219.12
-12.514	-219.14
-12.485	-220.36
-12.456	-220.38
-12.427	-220.41
-12.399	-220.43
-12.37	-220.45
-12.341	-220.48
-14.112	-220.5
-15.383	-220.52
-17.354	-220.55
-18.826	-218.97
-19.897	-215.89
-20.868	-211.32
-22.139	-206.84
-23.61	-205.86
-25.181	-204.99
-26.452	-204.21
-27.824	-203.43
-28.795	-202.46
-29.166	-200.98
-29.837	-198.1
-31.008	-198.13
-30.979	-196.15
-30.951	-194.87
-30.922	-194.89
-30.893	-193.72
-31.864	-193.74
-32.835	-193.36
-32.806	-192.19
-32.777	-190.61
-32.749	-189.33
-33.02	-189.36
-33.591	-188.48
-32.462	-187.9
-32.433	-187.43
-32.504	-187.45
-32.176	-186.97
-32.147	-187
-32.118	-187.02
-32.089	-187.04
-32.06	-187.07
-32.031	-187.09
-32.202	-187.11
-32.374	-186.74
-32.645	-186.76
-32.916	-186.38
-32.887	-185.91
-32.858	-185.43
-32.829	-184.75
-32.8	-184.77
-32.772	-184.8
-32.443	-184.12
-32.514	-183.94
-32.485	-183.97
-32.456	-183.99
-32.927	-184.21
-32.899	-184.24
-32.87	-184.96
-32.841	-184.98
-32.812	-185.01
-33.083	-185.03
-32.754	-184.35
-33.025	-183.98
-32.997	-183.8
-32.968	-183.72
-32.939	-183.75
-31.91	-182.37
-32.481	-181.99
-32.452	-182.02
-32.424	-180.94
-33.895	-180.96
-33.866	-180.19
-33.837	-180.21
-33.808	-180.23
-33.779	-180.15
-33.75	-179.98
-33.722	-179.3
-33.693	-178.92
-33.864	-178.95
-33.835	-178.67
-33.806	-178.79
-33.777	-178.82
-33.749	-178.84
-33.72	-179.26
-33.391	-179.29
-32.862	-179.31
-32.833	-179.43
-32.804	-179.46
-33.075	-179.98
-32.747	-180
-32.718	-180.03
-32.689	-180.05
-32.66	-180.07
-32.931	-181
-32.902	-182.22
-32.874	-184.34
-32.845	-184.37
-33.016	-186.29
-32.987	-186.31
-32.758	-186.33
-32.929	-186.36
-33.5	-186.38
-33.472	-185.2
-33.943	-185.33
-33.914	-184.65
-35.585	-184.67
-36.156	-185.4
-37.027	-185.42
-36.999	-185.44
-36.97	-185.47
-37.141	-186.19
-37.112	-186.71
-37.083	-186.74
-37.254	-186.76
-36.325	-186.78
-36.297	-186.81
-37.968	-187.43
-36.339	-187.15
-36.31	-187.48
-37.081	-188.2
-37.052	-188.82
-37.624	-189.34
-36.995	-189.87
-35.766	-189.89
-35.737	-189.91
-35.508	-189.94
-36.279	-190.26
-35.45	-189.98
-36.222	-190.31
-36.193	-190.33
-36.164	-190.35
-36.135	-190.78
-36.106	-190.8
-36.077	-190.92
-36.049	-190.95
-36.02	-190.97
-35.991	-190.89
-35.962	-190.92
-35.933	-191.04
-35.304	-191.26
-35.275	-191.19
-35.247	-191.31
-35.218	-191.23
-36.589	-191.36
-37.66	-191.98
-37.731	-192.5
-37.702	-192.62
-37.674	-193.05
-37.945	-193.07
-37.916	-193.09
-37.587	-194.02
-37.858	-194.54
-38.529	-194.06
-38.5	-194.09
-39.072	-194.61
-39.043	-194.63
-39.914	-194.76
-39.885	-194.78
-40.656	-194.8
-40.627	-194.73
-39.799	-194.85
-40.57	-194.87
-40.541	-195
-39.712	-195.72
-38.583	-196.64
-36.254	-197.27
-36.225	-196.79
-37.197	-196.81
-35.068	-196.44
-37.039	-196.46
-37.01	-195.88
-36.981	-195.9
-35.552	-195.93
-35.524	-195.55
-35.495	-195.57
-35.466	-195.1
-35.437	-194.82
-34.908	-194.84
-34.779	-194.87
-34.75	-194.89
-34.722	-194.81
-34.693	-194.94
-34.664	-194.86
-34.635	-194.68
-35.206	-194.71
-35.177	-194.63
-35.149	-194.65
-34.72	-193.88
-34.691	-192.9
-34.262	-193.92
-34.233	-193.95
-34.204	-193.97
-33.675	-194.89
-33.647	-194.01
-33.618	-194.04
-33.589	-194.06
-33.56	-194.08
-34.031	-194.11
-33.502	-194.03
-33.974	-195.05
-33.945	-195.68
-33.916	-196.3
-33.887	-197.02
-33.858	-197.05
-33.829	-197.37
-33.9	-197.39
-33.872	-197.42
-33.843	-198.24
-33.914	-198.26
-34.185	-198.29
-35.056	-198.31
-36.127	-197.93
-37.399	-197.66
-37.37	-197.68
-37.341	-197.2
-38.112	-197.23
-38.283	-196.75
-38.454	-197.27
-38.425	-197.79
-39.297	-197.82
-40.168	-198.64
-40.139	-198.66
-40.51	-198.69
-40.481	-199.01
-40.452	-199.03
-40.423	-199.36
-40.395	-199.08
-40.666	-199.1
-40.637	-199.13
-40.608	-199.15
-40.579	-199.67
-40.55	-200.1
-40.122	-200.42
-40.093	-200.44
-39.764	-200.47
-38.035	-201.09
-35.706	-201.11
-35.677	-201.14
-35.648	-201.16
-35.62	-201.18
-35.591	-200.71
-34.962	-201.23
-34.933	-201.25
-34.604	-201.77
-34.575	-202.1
-34.547	-202.42
-34.318	-202.44
-34.289	-202.47
-34.26	-202.49
-33.531	-202.31
-33.502	-202.44
-33.473	-202.46
-33.445	-202.28
-33.416	-202.31
-31.987	-202.53
-31.958	-202.55
-31.929	-202.58
-31.9	-202.6
-31.872	-202.42
-30.543	-202.45
-30.514	-202.47
-30.485	-202.49
-30.456	-202.52
-30.027	-202.54
-29.598	-202.56
-29.57	-202.59
-29.541	-202.61
-29.512	-202.63
-29.483	-202.65
-29.454	-202.48
-30.625	-201.4
-31.697	-201.42
-31.668	-202.55
-32.339	-203.37
-32.31	-202.59
-32.581	-202.62
-32.552	-202.64
-32.523	-201.86
-32.495	-202.69
-32.466	-201.91
-33.337	-202.23
-33.308	-202.46
-33.579	-202.48
-33.75	-203.4
-33.722	-202.53
-33.993	-202.55
-33.964	-201.77
-33.935	-201.5
-34.006	-201.82
-33.977	-201.84
-33.948	-202.96
-33.52	-202.99
-33.291	-202.41
-33.262	-202.43
-33.233	-202.56
-33.204	-202.58
-33.175	-202.6
-32.547	-202.63
-32.518	-202.65
-32.489	-202.67
-32.46	-202.7
-32.431	-202.72
-31.302	-202.64
-31.273	-202.67
-31.445	-202.69
-31.216	-202.71
-31.187	-202.74
-30.858	-202.76
-30.829	-202.78
-30.8	-202.81
-30.772	-202.83
-31.043	-202.95
-31.014	-202.88
-30.985	-202.9
-31.456	-202.72
-31.427	-202.74
-31.898	-203.07
-31.87	-203.09
-31.841	-203.11
-31.812	-203.14
-31.283	-203.16
-31.254	-203.48
-31.225	-203.51
-31.197	-203.53
-31.468	-203.85
-31.439	-203.58
-30.51	-203.6
-30.481	-203.62
-30.452	-203.55
-30.423	-203.57
-29.395	-203.29
-29.366	-203.32
-29.337	-203.34
-29.308	-203.36
-29.079	-203.69
-28.45	-203.71
-28.422	-203.73
-28.393	-203.76
-28.364	-203.28
-28.935	-203.3
-28.306	-202.42
-28.277	-202.45
-28.748	-202.57
-28.72	-201.99
-28.691	-201.82
-28.662	-201.84
-28.933	-201.56
-28.904	-201.59
-28.575	-201.01
-28.847	-201.63
-28.818	-201.06
-28.789	-201.08
-28.76	-201.3
-28.431	-200.93
-28.702	-200.95
-29.473	-200.97
-29.445	-201
-30.716	-201.42
-29.387	-201.84
-29.358	-202.17
-30.629	-202.19
-30.6	-202.21
-31.272	-201.54
-31.243	-202.06
-31.414	-203.38
-31.385	-203.4
-31.756	-204.03
-32.327	-204.15
-32.298	-204.17
-32.77	-204.2
-33.341	-204.22
-33.312	-204.24
-33.883	-204.27
-33.854	-204.29
-34.625	-204.41
-34.897	-204.24
-34.368	-203.66
-34.939	-203.18
-34.91	-203.21
-34.881	-203.23
-34.852	-203.25
-34.223	-202.58
-33.395	-203.3
-33.366	-202.62
-33.337	-202.65
-33.308	-201.87
-32.479	-201.89
-33.25	-201.81
-33.221	-201.84
-33.193	-201.86
-33.164	-201.98
-32.035	-202.01
-32.006	-202.13
-31.977	-202.25
-31.948	-202.28
-31.92	-202.5
-31.891	-202.32
-31.862	-202.55
-31.833	-203.07
-31.804	-203.09
-32.075	-203.82
-32.046	-204.04
-32.518	-204.16
-32.489	-204.19
-32.46	-204.51
-32.831	-204.73
-32.802	-204.76
-32.773	-204.88
-32.745	-205.3
-32.316	-205.23
-32.287	-205.75
-32.258	-205.77
-32.229	-205.79
-32.2	-205.82
-31.371	-205.34
-31.343	-204.96
-31.314	-204.99
-31.285	-205.01
-31.956	-204.93
-30.227	-204.86
-30.198	-204.98
-30.17	-204.9
-30.141	-204.63
-30.112	-204.65
-27.783	-204.07
-27.754	-204.1
-27.725	-204.12
-27.696	-203.64
-28.468	-203.67
-28.439	-203.69
-28.41	-203.71
-28.381	-203.74
-28.352	-203.56
-29.323	-203.58
-29.295	-203.81
-29.266	-203.83
-29.237	-204.35
-28.408	-204.37
-26.579	-204.1
-26.55	-204.12
-26.521	-203.94
-28.293	-204.07
-28.264	-203.79
-28.335	-203.81
-28.306	-203.84
-28.177	-203.86
-28.148	-204.18
-27.12	-204.21
-27.091	-204.23
-27.562	-204.35
-27.533	-204.38
-27.804	-204.8
-27.475	-204.82
-27.446	-205.15
-27.418	-204.87
-27.389	-204.89
-27.36	-204.92
-26.531	-204.74
-27.302	-204.96
-27.273	-204.98
-27.245	-205.31
-26.416	-205.63
-25.487	-205.65
-25.458	-205.68
-25.429	-205.7
-26	-205.42
-27.071	-204.85
-27.043	-204.87
-27.014	-204.89
-27.085	-205.72
-27.156	-205.74
-27.127	-205.76
-27.098	-205.79
-27.07	-205.81
-27.541	-206.63
-27.512	-207.06
-28.483	-207.28
-28.454	-207.3
-28.425	-207.33
-28.696	-208.05
-28.668	-208.07
-29.339	-208.1
-29.31	-208.12
-29.681	-208.34
-29.652	-208.36
-28.823	-208.39
-27.795	-208.61
-27.766	-208.63
-27.737	-208.76
-27.708	-208.78
-26.079	-208.8
-25.45	-208.83
-24.521	-208.85
-24.493	-208.87
-22.464	-208.9
-21.535	-208.92
-21.506	-209.14
-21.477	-209.37
-20.448	-209.49
-20.12	-209.21
-19.591	-209.04
-19.562	-209.06
-19.133	-209.08
-19.004	-209.11
-18.975	-209.73
-18.846	-210.15
-18.818	-210.78
-18.589	-211.3
-18.46	-210.82
-18.431	-211.34
-18.402	-211.37
-18.373	-211.39
-18.345	-211.41
-18.116	-210.94
-18.287	-210.96
-18.258	-210.98
-18.229	-210.51
-18.2	-210.53
-17.971	-209.95
-18.343	-210.58
-18.314	-210.6
-18.285	-210.62
-18.656	-210.75
-18.627	-210.67
-18.298	-210.69
-18.27	-210.72
-18.241	-210.74
-18.312	-210.76
-18.283	-211.09
-18.254	-211.11
-18.225	-211.63
-18.196	-211.66
-18.168	-212.28
-18.139	-212.3
-18.11	-212.32
-18.681	-213.25
-18.052	-214.07
-18.023	-214.09
-17.995	-214.12
-17.966	-214.14
-18.037	-214.76
-17.808	-214.79
-17.779	-215.11
-17.75	-215.13
-18.321	-215.36
-18.593	-215.38
-18.064	-215.4
-18.535	-215.43
-18.506	-215.45
-18.377	-215.47
-19.348	-214.8
-18.319	-214.12
-18.291	-214.84
-18.262	-214.87
-18.233	-214.89
-18.204	-214.91
-18.175	-214.43
-18.146	-215.16
-18.418	-215.18
-18.089	-215
-18.06	-215.03
-18.031	-215.05
-18.002	-215.07
-17.973	-215.7
-17.944	-215.72
-17.416	-215.74
-17.387	-215.77
-17.358	-216.59
-17.329	-217.31
-17.6	-217.34
-17.571	-217.36
-17.543	-217.38
-17.514	-217.01
-18.385	-217.03
-18.356	-216.75
-18.327	-216.78
-18.298	-216.8
-18.269	-216.82
-17.541	-216.85
-17.512	-216.87
-18.383	-216.89
-18.354	-216.91
-18.325	-216.94
-18.296	-216.96
-17.168	-216.78
-16.839	-216.61
-16.81	-216.63
-15.181	-215.85
-15.452	-214.08
-14.823	-212.5
-13.794	-212.52
-13.766	-212.65
-12.637	-212.67
-12.208	-213.49
-11.179	-212.12
-11.15	-212.14
-11.121	-213.56
-9.3926	-213.59
-8.2637	-215.21
-7.8349	-215.23
-7.806	-215.26
-7.7772	-216.28
-7.3483	-216.3
-7.1195	-216.33
-7.0906	-216.35
-7.0618	-216.47
-7.0329	-216.49
-7.0041	-216.52
-6.9752	-216.54
-6.9464	-216.86
-6.9175	-216.89
-6.8887	-217.21
-6.8599	-216.83
-7.031	-217.26
-7.0022	-217.58
-6.9733	-217.6
-6.9445	-217.63
-6.7156	-217.65
-6.8868	-217.67
-6.8579	-217.7
-6.8291	-217.62
-6.9002	-217.84
-6.8714	-217.57
-7.4425	-217.59
-7.6137	-218.01
-7.4848	-218.04
-7.756	-218.16
-7.4272	-218.18
-6.9983	-218.6
-6.8695	-219.03
-6.8406	-219.35
-7.1118	-219.37
-7.0829	-219.4
-7.0541	-219.42
-7.2252	-219.14
-6.9964	-219.07
-6.9675	-218.59
-6.9387	-218.41
-6.6098	-218.44
-6.581	-218.46
-5.8521	-218.48
-5.8233	-218.51
-5.7945	-218.53
-5.7656	-218.55
-5.2368	-218.88
-5.0079	-218.6
-4.9791	-218.62
-4.9502	-218.65
-4.9214	-218.67
-5.0925	-218.59
-4.8637	-218.32
-4.8348	-217.74
-4.806	-217.76
-4.0771	-217.28
-2.5483	-217.31
-2.5194	-217.33
-3.9906	-217.35
-4.6618	-217.38
-4.8329	-217.2
-5.1041	-216.92
-4.9752	-216.35
-4.9464	-216.37
-4.9175	-216.39
-4.8887	-216.42
-5.0598	-216.44
-5.031	-215.66
-4.0021	-215.69
-4.0733	-216.51
-3.2444	-215.73
-3.2156	-214.66
-2.5867	-214.68
-2.5579	-214.6
-2.5291	-214.63
-2.5002	-214.65
-3.8714	-216.37
-4.6425	-216.4
-4.6137	-216.42
-3.7848	-216.74
-2.356	-215.16
-1.5271	-214.59
-1.4983	-214.61
-1.4694	-213.83
-2.1406	-213.56
-1.0117	-213.38
-0.9829	-213.4
-2.0541	-213.63
-3.6252	-213.65
-2.5964	-213.67
-2.5675	-213.7
-3.1387	-214.02
-5.5098	-214.84
-5.481	-215.67
-5.4521	-215.89
-5.4233	-215.91
-5.3944	-215.94
-5.3656	-215.96
-5.3367	-215.98
-5.9079	-216.01
-5.879	-216.03
-6.9502	-217.05
-6.9214	-217.08
-6.2925	-218.5
-5.1637	-219.12
-5.1348	-219.14
-4.406	-219.17
-3.3771	-219.39
-2.2483	-219.41
-3.3194	-219.64
-3.2906	-219.66
-2.9617	-219.68
-2.9329	-220.01
-2.904	-220.03
-2.8752	-220.05
-2.8463	-220.38
-2.8175	-220.1
-2.9887	-220.12
-1.9598	-219.85
-1.931	-219.87
-1.9021	-219.89
-1.8733	-220.22
-1.8444	-220.44
-2.2156	-220.26
-2.7867	-219.69
-2.7579	-219.71
-2.729	-219.53
-3.2002	-219.35
-3.1713	-219.28
-3.1425	-218.2
-3.3136	-218.22
-3.2848	-217.15
-3.256	-217.07
-3.0271	-216.99
-2.9983	-216.52
-3.1694	-215.94
-2.9406	-215.66
-2.9117	-215.99
-2.8829	-216.01
-2.854	-216.03
-3.2252	-216.06
-3.1963	-216.08
-4.4675	-216.1
-4.7386	-216.13
-4.7098	-216.15
-5.4809	-216.17
-6.0521	-215.6
-6.5233	-215.62
-6.4944	-215.64
-6.4656	-216.27
-6.6367	-216.89
-6.6079	-217.31
-6.779	-217.73
-6.7502	-217.76
-6.8213	-218.38
-6.7925	-218.9
-6.7636	-218.93
-5.9348	-218.95
-5.9059	-218.97
-5.3771	-218.5
-5.2482	-218.52
-4.4194	-218.34
-4.3906	-218.37
-4.3617	-218.89
-2.5329	-218.91
-1.204	-219.64
-0.57517	-219.66
-0.54632	-219.68
-1.1175	-220.01
-1.0886	-220.03
-1.0598	-219.75
-1.0309	-219.78
-1.0021	-219.8
-1.7732	-219.82
-0.044394	-219.55
-1.7155	-219.67
-1.6867	-219.69
-2.2579	-219.71
-4.529	-219.74
-2.2002	-219.76
-4.7713	-219.78
-4.7425	-219.81
-3.6136	-219.03
-3.5848	-218.75
-3.5559	-218.08
-4.6271	-217.1
-5.1982	-216.82
-5.1694	-216.75
-5.3405	-216.77
-5.3117	-216.59
-5.2828	-216.62
-5.254	-216.34
-5.3252	-216.36
-5.2963	-216.39
-5.2675	-216.71
-5.2386	-216.73
-5.2098	-217.16
-5.1809	-217.18
-5.5521	-217.4
-5.5232	-217.62
-5.4944	-217.75
-6.0655	-219.37
-6.0367	-219.69
-6.5078	-220.82
-6.479	-221.04
-6.4501	-221.36
-6.4213	-221.69
-5.8925	-222.21
-5.8636	-223.03
-5.8348	-223.06
-5.8059	-223.48
-5.7771	-223.7
-5.2482	-223.73
-4.7194	-224.25
-4.6905	-224.27
-4.6617	-224.5
-4.6328	-224.52
-3.804	-224.34
-3.7751	-224.37
-4.3463	-224.39
-3.6174	-224.21
-3.2886	-224.24
-2.7598	-224.26
-2.7309	-223.98
-3.2021	-223.7
-2.6732	-223.33
-3.1444	-222.75
-2.6155	-221.97
-2.5867	-221.2
-2.7578	-221.22
-2.729	-221.24
-3.5001	-221.27
-3.4713	-220.99
-4.2424	-221.01
-4.2136	-221.24
-3.3848	-221.26
-3.3559	-221.28
-3.3271	-221.21
-3.2982	-220.93
-2.4694	-221.15
-2.2405	-221.18
-2.9117	-221.2
-2.8828	-221.22
-2.354	-221.05
