# Supplementary material for: Electrooculography-based continuous eye-writing recognition system for efficient assistive communication systems
Source: PLoS One. 2018 Feb 9;13(2):e0192684. doi: 10.1371/journal.pone.0192684 (PMC5806888; doi:10.1371/journal.pone.0192684)
Supplement: S1 Database — All the original isolated EOG data used in the experiments are contained in this database. (ZIP) [file pone.0192684.s001.zip › isolated/001/isolated_strokes/EOG_001_05_010.csv]

3.752	-0.1375
4.8848	-0.65728
4.6176	-0.67706
2.5504	-1.0968
2.5832	-1.1166
2.2161	-1.1364
2.2489	-1.1562
2.2817	-1.176
2.3145	-1.1958
2.3473	-2.3155
0.68017	-3.1353
0.71299	-3.1551
0.74581	-3.1749
0.57862	-3.1947
0.61144	-3.2145
0.64426	-2.4342
0.67708	-2.654
0.7099	-2.6738
0.64272	-2.6936
0.67554	-2.7134
-0.29164	-1.6331
-0.25882	-1.6529
-0.226	-1.1727
-0.19318	-1.1925
0.83964	-0.91227
0.17246	-0.93206
0.20528	-0.25184
0.2381	0.028379
-0.62908	0.1086
-0.59626	0.48881
-1.9634	0.76903
-1.9306	0.74925
-1.8978	1.0295
-3.965	1.0097
-2.2322	1.2899
-2.1993	0.97012
-2.1665	0.95034
-2.1337	0.93056
-2.2009	0.61077
-2.1681	0.89099
-2.1352	0.87121
-3.1024	0.85143
-0.86961	0.83164
-3.0368	1.2119
-3.004	1.5921
-4.3712	1.5723
-4.3383	1.1525
-3.6055	0.63273
-3.7727	0.21295
-3.7399	0.19317
-3.1071	-0.22662
-3.7742	-1.3464
-3.0414	-2.0662
-3.0086	-2.386
-2.9758	-2.4057
-2.943	-2.8255
-2.9101	-2.8453
-2.0773	-2.8651
-1.3445	-2.6849
-1.3117	-2.7047
-0.57886	-2.3244
-0.54604	-1.6442
-0.51322	-1.664
-0.4804	-2.3838
-0.84758	-2.4036
-0.81476	-1.7234
-0.28194	-1.5431
-0.24912	-1.1629
-0.2163	-1.1827
-0.18348	-1.2025
-0.15066	-1.2223
-0.11784	-1.242
-0.085024	-0.96183
-0.052205	-0.98161
-0.019385	-0.50139
0.51343	-0.12117
0.046254	-0.54096
0.079073	-0.56074
0.11189	-0.080521
-0.25529	0.6997
-0.22247	1.1799
-0.18965	1.1601
-0.15683	0.64035
-0.12401	0.62057
-0.09119	-0.19922
0.44163	0.181
-0.025551	0.16122
0.0072685	0.14144
0.040088	0.12166
0.072907	0.10187
1.3057	0.78209
1.3385	0.76231
1.3714	0.74253
2.6042	0.92274
1.537	0.90296
1.5698	0.88318
1.6026	0.8634
0.43546	0.84361
0.46828	0.82383
1.7011	0.60405
1.7339	1.0843
1.7667	1.0645
1.7996	1.0447
3.0324	1.7249
3.3652	1.9051
3.398	2.8854
3.4308	3.8656
3.4637	2.8458
3.6965	3.826
3.7293	3.8062
3.7621	3.7864
3.7949	3.7667
3.3278	3.5469
2.9606	3.5271
2.9934	3.5073
3.0262	3.4875
3.059	3.4677
3.0919	3.448
3.3247	3.8282
2.6575	3.8084
2.6903	2.9886
3.6231	3.7688
2.756	3.7491
2.7888	4.1293
2.3216	4.1095
2.3544	4.0897
2.3872	4.0699
1.32	4.2501
1.3529	4.2304
1.3857	4.2106
0.11851	3.1908
0.15133	3.171
-0.51585	2.9512
-0.48303	2.9315
-0.45021	2.9117
-1.2174	2.2919
-1.3846	2.8721
-1.8518	2.8523
-1.8189	2.2325
-1.7861	2.2128
-1.9533	1.693
-1.9205	1.6732
-2.1877	1.6534
-2.1548	1.3336
-2.122	0.31384
-2.0892	0.29406
-2.0564	0.27428
-2.1236	-1.1455
-2.0907	-1.1653
-2.0579	-0.58507
-2.0251	-0.60485
-1.6923	-0.62463
-1.6595	-0.64441
-1.9266	-1.2642
-1.8938	-1.284
-1.861	-1.3038
-1.8282	-1.3235
-1.7954	-0.94333
-1.7625	-1.3631
-1.7297	-0.78289
-1.6969	-0.80267
-1.6641	-0.82246
-1.6313	-0.64224
-1.6984	-0.66202
-1.5656	-0.2818
-1.6328	-0.30158
-1.6	-0.32137
-1.5672	-0.34115
-1.8344	-0.36093
-1.5015	0.21929
-1.7687	0.1995
-1.7359	0.17972
-1.7031	0.15994
-1.5703	0.44016
-0.63743	0.62037
-0.60461	0.60059
-0.5718	0.58081
-0.53898	0.56103
-1.4062	0.54124
-1.0733	0.52146
-1.6405	0.50168
-1.6077	0.4819
-1.5749	0.76212
-0.94206	1.3423
-0.90924	1.3226
-0.87642	0.50277
-0.8436	0.18299
-0.81078	0.4632
-0.87796	0.14342
-0.84514	0.72364
-0.81232	0.70386
-0.7795	0.68407
0.45332	0.66429
0.58614	0.64451
0.61896	0.62473
2.0518	0.60494
2.0846	-0.014838
2.8174	-0.03462
2.8502	-0.3544
3.8831	-0.97418
3.9159	-1.694
2.9487	-2.6137
3.9815	-2.6335
3.0143	-2.7533
3.0472	-2.7731
3.08	-2.7929
3.1128	-2.8127
3.4456	-2.8324
3.4784	-2.8522
3.5112	-2.872
3.5441	-2.9918
3.5769	-3.0116
4.4097	-3.0314
4.4425	-3.0511
4.4753	-3.0709
4.5082	-3.2907
3.241	-3.7105
3.2738	-3.3303
2.5066	-3.35
1.9394	-2.7698
1.9723	-2.7896
1.5051	-2.4094
1.5379	-2.4292
0.97072	-1.749
0.003541	-1.7687
0.036361	-1.1885
-1.1308	-1.0083
-1.598	-1.0281
-1.6652	-0.84787
-2.3324	-0.46766
-1.5995	-0.48744
-2.2667	-1.1072
-2.2339	-1.127
-2.2011	-1.1468
-2.1683	-1.1666
-1.4354	-0.58635
-1.4026	-0.60613
-1.3698	0.17409
-1.337	0.1543
-1.3042	0.73452
-0.97135	0.81474
-1.3385	1.095
-2.1057	1.0752
-3.2729	1.0554
-4.8401	1.0356
-3.2072	1.0158
-3.1744	0.99605
-2.8416	0.97626
-2.8088	0.85648
-1.376	0.8367
-1.3432	1.0169
-1.3103	0.99713
-1.2775	0.67735
-1.2447	0.65757
-3.5119	0.63779
-3.4791	0.518
-3.4462	0.49822
-4.2134	0.17844
-2.9806	0.65866
-2.9478	0.13887
-2.915	-0.28091
-2.8821	-1.3007
-2.8493	-2.5205
-2.0165	-2.8403
-0.98368	-2.96
-0.95086	-2.9798
-0.91804	-2.9996
-1.1852	-3.0194
-1.1524	-3.0392
-1.8196	-3.0589
-1.7868	-3.0787
-1.7539	-2.9985
-1.7211	-3.1183
-0.9883	-3.1381
-0.95548	-3.1579
-1.6227	-3.1776
-1.5898	-3.1974
-1.657	-3.2172
-0.82421	-3.237
-1.6914	-3.5568
-1.6586	-3.5766
-1.6257	-3.5963
-1.5929	-3.4161
-1.5601	-2.8359
-2.7273	-2.8557
-2.6945	-3.4755
-2.6616	-2.8952
-2.6288	-2.915
-0.99601	-2.6348
-1.6632	-2.9546
-1.6304	-2.9744
-0.89755	-2.9942
-2.2647	-3.0139
-2.2319	-3.0337
-2.1991	-2.5535
-0.86627	-2.5733
-0.73345	-1.7931
-0.70063	-1.8129
-0.66782	-1.9326
-0.535	-1.9524
-1.6022	-1.9722
-0.46936	-1.992
-1.5365	-2.6118
-1.5037	-3.2315
-1.4709	-3.2513
-1.5381	-2.6711
-1.5053	-2.2909
-1.4724	-1.8107
-1.4396	-1.8305
-1.4068	-1.8502
-1.474	-2.07
-1.3412	-2.0898
-1.3083	-1.9096
-1.2755	-1.9294
-1.2427	-2.1492
-2.6099	-2.1689
-2.5771	-2.1887
-2.5442	-2.2085
-2.9114	-2.2283
-2.8786	-2.2481
-1.4458	-2.0678
-1.413	-1.6876
-1.3801	-1.4074
-3.3473	-1.2272
-3.3145	-0.64698
-4.7817	0.03324
-5.5489	0.013457
-5.516	1.9937
-6.2832	5.7739
-6.2504	8.1541
-6.9176	11.534
-7.6848	19.715
-8.152	28.995
-10.419	46.575
-14.686	61.855
-19.053	72.435
-28.021	84.116
-35.388	92.296
-35.755	105.98
-42.322	116.86
-49.789	125.14
-57.057	133.22
-65.524	137.8
-68.691	145.68
-71.858	155.66
-78.225	160.64
-83.792	162.22
-87.56	163.8
-91.027	166.48
-93.894	169.66
-95.861	171.64
-97.428	173.82
-98.996	175.9
-100.86	175.88
-100.83	178.06
-103	178.74
-103.76	180.02
-103.83	180.5
-104	180.48
-103.97	180.56
-104.43	180.74
-104.4	180.92
-104.37	181.4
-104.63	181.38
-104.6	181.36
-104.57	181.34
-105.94	181.32
-104.5	181.8
-105.97	181.78
-105.94	181.76
-105.9	182.24
-106.87	182.22
-105.84	182.7
-105.81	183.78
-105.77	183.76
-104.74	184.84
-104.51	185.12
-104.48	186
-104.44	188.78
-104.41	192.36
-104.38	193.95
-104.54	194.83
-104.51	197.01
-104.48	198.59
-104.45	198.87
-104.21	199.05
-101.78	199.33
-101.75	199.31
-99.314	199.29
-97.881	199.27
-96.348	199.25
-95.516	199.23
-95.483	198.91
-93.75	198.89
-93.117	198.87
-90.084	198.85
-83.552	194.13
-74.919	181.11
-56.686	161.39
-25.153	136.37
5.1798	112.55
40.013	97.13
65.145	85.31
87.478	72.99
110.51	54.87
131.54	33.451
151.18	22.131
168.21	15.511
188.64	0.69131
199.18	-11.628
204.81	-20.448
204.84	-27.768
204.87	-33.788
204.91	-40.008
204.94	-46.427
208.47	-62.847
208.5	-79.467
205.04	-94.787
203.37	-105.41
203.4	-116.53
199.24	-134.45
199.27	-151.17
195.5	-164.79
191.83	-171.91
189.97	-177.93
188.6	-189.64
188.63	-203.06
188.67	-209.88
187.9	-216.9
186.73	-225.02
186.76	-230.04
185.4	-235.76
185.43	-240.58
185.46	-245.1
184.3	-251.42
183.23	-255.14
184.06	-259.86
184.09	-265.98
184.13	-269.1
184.56	-275.22
185.39	-282.54
186.03	-285.46
188.86	-286.88
191.99	-293.8
194.02	-300.82
199.16	-306.84
201.69	-312.66
201.72	-315.08
201.76	-329.1
201.79	-343.32
201.12	-347.44
202.15	-352.16
201.19	-359.58
202.22	-366.4
202.95	-369.32
203.28	-371.14
204.12	-373.36
204.15	-375.48
204.18	-376.6
204.82	-378.12
204.85	-381.24
207.08	-384.16
212.21	-385.08
219.95	-386.3
227.48	-388.62
227.51	-390.84
227.55	-395.96
227.58	-402.38
227.61	-406.2
227.64	-408.82
227.68	-408.84
227.71	-408.85
227.74	-408.87
227.58	-408.89
227.61	-408.91
220.84	-408.93
200.27	-408.95
180.91	-408.97
162.54	-408.99
140.87	-405.01
129.51	-400.53
104.74	-396.05
80.671	-388.47
62.004	-383.29
43.237	-376.01
34.569	-360.03
17.302	-350.05
0.035071	-344.07
-12.632	-333.99
-29.199	-326.71
-37.966	-318.13
-49.734	-308.35
-63.901	-298.37
-68.868	-291.69
-72.935	-287.71
-80.702	-279.83
-86.17	-274.25
-87.037	-269.17
-88.904	-263.49
-89.271	-258.91
-90.138	-253.23
-91.105	-248.15
-93.073	-245.07
-94.34	-241.79
-96.007	-238.01
-98.074	-232.63
-99.341	-226.15
-100.21	-223.37
-101.58	-219.69
-102.94	-216.31
-103.71	-214.33
-105.18	-212.65
-106.74	-211.07
-108.71	-207.29
-112.78	-202.81
-115.95	-200.23
-116.61	-199.55
-117.58	-197.66
-118.15	-193.18
-118.11	-190.4
-118.18	-190.22
-118.55	-189.94
-119.02	-188.56
-119.58	-186.78
-120.35	-186.1
-120.92	-184.42
-121.98	-182.64
-121.95	-182.16
-122.32	-181.88
-122.69	-181.4
-122.65	-180.62
-123.62	-179.74
-123.59	-178.26
-124.46	-176.88
-124.42	-176.9
-124.39	-176.62
-124.36	-176.54
-124.32	-175.86
-124.29	-173.18
-126.16	-170.3
-125.83	-169.22
-125.79	-168.54
-126.46	-167.66
-126.43	-166.88
-126.39	-166.3
-126.36	-166.32
-126.33	-166.24
-126.3	-165.96
-126.26	-164.88
-126.23	-163.9
-124.4	-162.32
-124.36	-159.84
-125.93	-158.56
-125.9	-157.98
-125.87	-157.6
-125.43	-156.82
-125.8	-156.84
-125.77	-156.86
-125.73	-156.18
-125.3	-155.7
-124.27	-154.72
-124.24	-154.04
-124.2	-153.86
-124.17	-153.87
-125.24	-153.69
-124.11	-153.31
-125.17	-153.33
-125.14	-153.75
-125.11	-153.77
-125.07	-153.79
-125.04	-153.81
-125.01	-153.83
-123.88	-153.85
-123.84	-153.47
-124.01	-153.49
-123.98	-153.51
-123.94	-153.93
-123.91	-153.55
-122.68	-153.57
-123.85	-154.29
-123.81	-154.31
-123.78	-155.13
-122.25	-155.55
-122.21	-155.17
-122.18	-155.59
-122.45	-155.61
-122.42	-155.63
-122.88	-155.55
-122.85	-155.67
-124.22	-155.69
-124.18	-155.71
-124.15	-155.73
-125.12	-156.05
-124.09	-156.07
-124.05	-156.29
-124.52	-156.61
-124.49	-156.63
-124.95	-157.55
-124.92	-157.57
-124.89	-158.49
-124.86	-158.51
-124.82	-157.43
-124.79	-157.55
-124.36	-158.57
-124.33	-158.59
-124.29	-158.81
-123.66	-160.13
-124.23	-161.65
-123.59	-161.67
-123.56	-161.68
-123.83	-162.2
-123.5	-162.22
-122.36	-162.44
-122.33	-162.66
-122.3	-162.68
-120.86	-163
-120.53	-163.02
-120.5	-163.04
-120.47	-163.06
-120.43	-163.58
-120.4	-164.2
-119.67	-164.52
-119.63	-164.94
-120.3	-165.86
-119.67	-165.88
-120.24	-166.6
-119.7	-166.62
-119.67	-166.74
-120.34	-167.36
-120.3	-168.08
-119.57	-168.2
-119.54	-168.22
-120.21	-168.64
-120.17	-168.66
-119.44	-168.68
-119.21	-169.3
-119.17	-169.32
-119.14	-169.14
-119.81	-169.16
-119.08	-168.78
-119.54	-169.1
-119.51	-169.12
-119.48	-169.24
-119.35	-169.16
-119.31	-168.88
-119.28	-168.1
-119.25	-168.12
-119.21	-168.14
-118.08	-168.16
-118.05	-167.78
-119.12	-167.7
-119.08	-167.72
-119.05	-167.74
-119.12	-167.86
-119.08	-167.78
-119.35	-167.79
-119.32	-167.91
-119.29	-167.93
-119.25	-168.25
-119.22	-168.27
-119.49	-168.29
-119.45	-168.81
-119.12	-168.83
-118.49	-169.45
-118.46	-169.47
-118.42	-171.19
-118.39	-172.21
-118.36	-172.23
-118.32	-172.95
-116.99	-173.47
-116.96	-173.79
-116.93	-174.11
-115.49	-174.23
-114.66	-174.55
-114.63	-174.57
-114.59	-174.69
-115.66	-175.51
-114.53	-174.73
-114.5	-174.75
-114.46	-174.77
-114.43	-175.09
-113.9	-175.11
-113.17	-175.13
-113.83	-174.95
-113.8	-174.97
-113.77	-174.99
-114.23	-176.11
-114.2	-175.03
-114.87	-175.05
-114.84	-174.97
-114.8	-174.99
-115.97	-175.01
-115.94	-175.03
-118.5	-175.05
-118.47	-175.87
-118.34	-175.89
-120.11	-175.91
-120.07	-176.43
-120.04	-177.45
-120.11	-179.07
-120.77	-180.09
-120.74	-180.8
-120.71	-180.82
-119.88	-181.54
-119.84	-181.66
-119.81	-181.78
-119.78	-182.2
-119.74	-182.22
-119.71	-183.24
-119.68	-183.26
-119.65	-182.98
-119.61	-183
-119.58	-183.02
-119.55	-184.14
-119.51	-184.16
-119.08	-184.18
-119.05	-183.1
-119.02	-183.12
-118.98	-183.14
-118.35	-181.46
-117.72	-181.48
-117.69	-181.5
-117.65	-181.52
-118.22	-180.74
-118.79	-180.66
-118.75	-180.58
-119.02	-180.6
-118.99	-180.72
-118.06	-180.74
-116.72	-180.86
-115.39	-180.88
-115.16	-180.9
-115.12	-181.02
-114.59	-181.04
-114.66	-181.06
-114.63	-181.08
-114.59	-182.8
-114.56	-185.02
-113.93	-185.84
-113.89	-186.46
-112.96	-186.48
-112.93	-186.7
-112.3	-187.02
-111.76	-187.04
-111.73	-187.36
-111.1	-187.38
-111.06	-187.6
-111.63	-187.61
-111	-188.13
-112.17	-188.15
-112.23	-188.17
-112.4	-188.19
-112.37	-188.51
-110.93	-188.63
-110.9	-188.65
-112.77	-188.87
-112.74	-190.09
-112.7	-191.11
-112.67	-191.33
-112.04	-191.35
-112.01	-191.47
-111.77	-191.39
-112.74	-191.51
-112.71	-192.33
-112.67	-193.15
-112.64	-193.67
-111.61	-194.09
-111.58	-194.11
-111.54	-194.13
-111.51	-194.15
-111.38	-194.27
-110.14	-194.29
-111.31	-194.31
-111.28	-194.33
-111.25	-194.35
-110.01	-194.37
-107.58	-194.39
-107.55	-194.51
-107.51	-195.23
-107.48	-196.15
-109.85	-195.87
-108.72	-195.89
-108.68	-195.91
-109.75	-196.03
-109.72	-195.85
-110.68	-195.87
-110.65	-195.89
-110.62	-195.91
-112.79	-195.93
-111.15	-195.95
-112.72	-195.97
-112.69	-195.99
-112.65	-195.51
-112.62	-195.52
-110.99	-195.04
-110.96	-195.06
-110.92	-195.08
-110.89	-195.1
-110.86	-195.12
-110.53	-195.14
-109.89	-195.16
-109.86	-195.18
-109.83	-195.2
-109.79	-195.22
-108.66	-195.74
-108.63	-196.16
-108.8	-196.38
-108.76	-197
-108.73	-197.02
-108.2	-196.44
-108.16	-196.46
-108.13	-196.48
-108.1	-196.5
-108.57	-196.62
-108.53	-196.64
-108.9	-197.56
-108.87	-198.48
-108.53	-198.5
-109.4	-198.82
-108.47	-198.34
-109.44	-198.36
-109.6	-198.38
-108.97	-198.4
-108.64	-198.82
-108.6	-198.94
-108.57	-198.96
-108.54	-199.78
-108.51	-200.3
-108.67	-200.32
-108.64	-200.34
-108.61	-199.46
-108.58	-199.48
-108.24	-199.6
-108.21	-200.52
-108.18	-200.54
-108.14	-200.46
-108.11	-200.28
-108.08	-199.5
-107.65	-199.52
-107.61	-199.53
-107.58	-199.05
-107.55	-199.07
-107.31	-198.79
-107.28	-198.81
-107.25	-198.73
-107.22	-198.55
-106.88	-198.57
-104.55	-198.59
-104.52	-198.61
-104.48	-198.83
-104.45	-199.15
-106.72	-199.37
-106.69	-199.19
-106.65	-199.21
-106.62	-199.83
-106.59	-199.85
-107.65	-200.07
-107.62	-200.09
-108.29	-199.81
-108.26	-200.43
-107.12	-201.25
-105.99	-202.07
-105.96	-202.09
-105.92	-202.11
-106.99	-202.63
-105.86	-202.65
-106.73	-202.77
-106.69	-202.79
-106.66	-203.61
-107.53	-203.63
-106.3	-204.55
-106.26	-204.57
-106.23	-204.59
-106.2	-204.61
-107.36	-204.63
-104.93	-203.65
-104.9	-203.67
-104.87	-204.39
-102.43	-204.71
-103	-204.43
-102.97	-204.45
-105.13	-204.47
-105.1	-204.79
-105.07	-204.81
-105.04	-204.83
-105	-204.84
-104.97	-204.66
-104.94	-204.98
-104.9	-205
-104.57	-205.22
-104.54	-205.04
-104.51	-205.06
-104.47	-205.08
-104.44	-205.1
-101.91	-205.12
-101.87	-205.14
-101.84	-205.16
-103.61	-205.18
-103.58	-204.8
-105.04	-204.32
-105.01	-204.24
-104.98	-204.26
-104.94	-203.38
-102.41	-202.9
-102.38	-202.92
-102.35	-203.44
-102.31	-203.46
-104.78	-202.98
-102.25	-202.5
-102.22	-202.52
-102.18	-202.54
-102.15	-202.56
-104.02	-202.58
-102.48	-202.6
-103.95	-202.62
-103.92	-202.64
-103.89	-202.56
-104.15	-202.58
-104.72	-202.7
-104.69	-202.72
-106.25	-202.74
-106.22	-202.76
-107.39	-202.78
-107.36	-202.8
-107.82	-202.72
-107.79	-202.74
-106.06	-202.76
-104.42	-202.88
-104.39	-203.2
-103.76	-203.22
-103.73	-203.54
-103.49	-203.55
-103.66	-203.57
-103.63	-203.59
-102.99	-203.61
-102.86	-203.63
-102.23	-203.65
-102.2	-203.67
-101.56	-203.69
-101.53	-203.31
-101.5	-203.13
-100.76	-202.35
-100.73	-202.97
-100.3	-202.99
-100.27	-203.41
-100.23	-203.43
-98.001	-203.05
-101.07	-203.07
-101.04	-203.09
-101	-203.11
-101.67	-203.13
-101.64	-203.15
-101.6	-203.17
-101.57	-203.59
-102.64	-203.61
-104.11	-203.83
-104.07	-203.85
-104.04	-204.07
-104.01	-204.49
-102.47	-204.51
-100.54	-205.13
-100.51	-205.15
-100.48	-205.97
-102.34	-206.29
-100.41	-206.31
-100.28	-206.33
-100.24	-206.35
-100.21	-206.87
-100.18	-206.39
-98.346	-205.61
-98.313	-205.63
-98.28	-205.65
-98.247	-204.77
-99.015	-204.49
-98.982	-204.41
-98.949	-203.93
-101.62	-203.95
-101.58	-202.66
-101.55	-200.88
-101.52	-200
-101.48	-200.02
-101.45	-199.64
-101.42	-199.26
-101.39	-199.28
-101.35	-199.1
-102.52	-199.12
-102.49	-199.34
-102.46	-199.16
-103.22	-199.18
-103.19	-199.2
-103.16	-199.22
-103.12	-198.74
-103.09	-198.16
-103.06	-198.18
-102.23	-197.2
-102.19	-196.82
-101.26	-196.84
-101.23	-196.36
-102.09	-196.38
-102.06	-196.4
-103.13	-195.92
-103.9	-195.54
-103.86	-195.36
-104.43	-194.98
-104.4	-195
-104.36	-194.72
-104.53	-194.64
-103.9	-194.16
-104.47	-194.18
-104.43	-194.7
-104.4	-194.72
-104.37	-194.34
-104.33	-193.86
-103.4	-193.88
-103.37	-194.4
-103.14	-194.42
-103.6	-195.04
-103.07	-195.06
-103.04	-195.08
-103	-195.1
-102.57	-195.22
-102.54	-195.24
-102.21	-195.26
-102.17	-195.37
-101.64	-195.49
-101.61	-195.61
-101.58	-196.23
-101.54	-196.25
-101.51	-196.57
-102.08	-197.79
-101.04	-197.81
-102.01	-198.03
-101.98	-198.05
-102.25	-198.17
-103.81	-199.09
-104.28	-199.11
-104.35	-198.23
-106.11	-198.25
-106.08	-198.27
-107.55	-198.99
-107.52	-199.01
-107.48	-199.03
-108.15	-199.05
-108.12	-198.67
-108.08	-198.69
-108.05	-197.91
-108.32	-197.93
-108.29	-197.95
-107.95	-197.07
-108.52	-197.09
-108.49	-197.11
-108.95	-197.13
-108.92	-197.15
-108.39	-196.57
-108.76	-196.49
-108.72	-196.51
-107.99	-196.73
-107.66	-196.45
-107.62	-195.97
-107.59	-195.49
-108.16	-195.51
-108.13	-195.53
-108.09	-195.25
-108.06	-195.07
-108.83	-195.29
-108.8	-195.31
-108.76	-195.33
-109.53	-195.35
-110.2	-194.97
-110.16	-194.98
-110.13	-195
-110.1	-194.72
-110.07	-194.64
-110.03	-194.66
-109.8	-194.28
-109.77	-194.7
-109.73	-194.72
-109.7	-194.74
-109.67	-194.36
-109.14	-194.78
-108.1	-195
-107.97	-195.02
-107.64	-195.74
-106.6	-195.76
-106.57	-195.78
-106.44	-195.8
-105.21	-195.72
-105.17	-195.74
-104.54	-195.76
-104.51	-195.78
-104.47	-195.8
-103.64	-195.82
-103.61	-196.14
-103.58	-196.16
-103.54	-196.38
-104.31	-196.4
-104.48	-196.22
-104.85	-196.24
-104.81	-196.26
-105.88	-196.28
-107.35	-196.3
-107.31	-196.32
-107.58	-196.34
-107.55	-196.36
-107.52	-196.28
-107.48	-196.4
-107.45	-196.32
-107.42	-196.34
-107.38	-196.36
-106.05	-196.38
-106.12	-196.4
-106.09	-196.42
-104.55	-197.14
-104.52	-197.46
-104.19	-196.78
-104.15	-196.79
-104.12	-196.81
-104.09	-196.83
-104.06	-197.55
-103.52	-196.77
-102.39	-196.09
-101.06	-195.91
-101.02	-195.83
-100.19	-195.85
-99.559	-195.67
-99.726	-195.69
-99.693	-195.71
-99.66	-195.73
-100.83	-195.75
-100.69	-195.77
-100.66	-195.89
-100.63	-195.91
-100.6	-195.93
-100.96	-195.75
-100.93	-195.57
-100.9	-195.79
-101.97	-196.31
-101.93	-196.33
-103.4	-196.35
-103.57	-196.47
-103.93	-196.69
-103.9	-196.71
-103.87	-196.73
-104.14	-196.75
-105	-196.77
-105.67	-196.59
-106.24	-196.61
-106.9	-196.73
-106.87	-196.75
-106.84	-196.07
-106.81	-196.09
-107.07	-196.21
-106.74	-196.03
-107.01	-196.65
-106.97	-196.67
-108.44	-196.69
-108.41	-196.71
-106.88	-196.73
-108.34	-196.75
-108.31	-197.47
-108.28	-197.49
-108.24	-198.8
-106.71	-198.82
-106.68	-199.14
-106.65	-199.46
-106.61	-200.28
-107.78	-200.3
-107.75	-200.32
-107.71	-200.34
-107.88	-200.36
-107.85	-199.48
-106.22	-199.5
-106.08	-199.52
-106.05	-200.34
-106.02	-200.36
-105.49	-199.58
-105.75	-199.2
-105.72	-199.02
-105.69	-199.04
-105.65	-198.86
-105.32	-198.78
-105.79	-198.8
-105.76	-198.82
-105.72	-198.84
-106.09	-198.76
-105.66	-198.58
-105.62	-198.6
-105.59	-198.62
-105.56	-198.64
-104.73	-198.66
-103.59	-198.68
-103.96	-198.9
-103.93	-198.92
-102.49	-198.94
-102.46	-199.16
-102.13	-199.18
-100.6	-199.2
-100.56	-199.22
-99.53	-198.94
-99.197	-198.66
-98.765	-198.68
-98.732	-198.7
-98.699	-198.72
-98.666	-198.74
-98.633	-198.66
-98.001	-198.68
-97.968	-198.7
-98.535	-198.41
-98.502	-197.93
-98.969	-198.15
-98.936	-198.17
-98.904	-198.19
-100.07	-198.81
-100.14	-198.13
-101.11	-198.15
-101.07	-198.17
-102.14	-198.19
-102.11	-198.91
-102.07	-198.93
-102.94	-199.15
-102.91	-199.17
-103.38	-199.09
-104.14	-199.21
-104.11	-199.23
-104.08	-199.45
-104.04	-199.47
-104.01	-199.49
-103.98	-199.51
-103.65	-199.83
-103.61	-199.85
-103.58	-199.87
-103.45	-199.69
-102.91	-199.61
-102.18	-199.63
-102.45	-199.65
-102.42	-199.77
-101.28	-199.69
-101.25	-199.51
-101.22	-199.53
-101.18	-199.45
-101.55	-199.47
-101.12	-199.19
-101.09	-199.21
-100.55	-198.93
-100.52	-198.95
-99.988	-198.97
-99.555	-198.79
-99.522	-198.61
-99.489	-198.23
-99.456	-198.25
