# Supplementary material for: Electrooculography-based continuous eye-writing recognition system for efficient assistive communication systems
Source: PLoS One. 2018 Feb 9;13(2):e0192684. doi: 10.1371/journal.pone.0192684 (PMC5806888; doi:10.1371/journal.pone.0192684)
Supplement: S1 Database — All the original isolated EOG data used in the experiments are contained in this database. (ZIP) [file pone.0192684.s001.zip › isolated/001/isolated_strokes/EOG_001_05_011.csv]

-38.172	-1.395
-37.24	-0.036321
-35.108	0.92236
-32.776	0.88103
-32.044	0.83971
-30.712	1.4984
-29.58	2.1571
-29.149	2.4157
-28.817	2.3744
-28.185	2.3331
-27.153	2.2918
-26.021	2.9505
-24.089	3.4091
-22.257	4.0678
-21.925	3.8265
-19.893	4.1852
-17.461	4.1438
-16.729	4.1025
-16.697	4.0612
-16.665	3.6199
-16.633	3.5786
-16.301	3.5372
-15.669	3.8959
-15.637	3.4546
-14.205	3.0133
-11.473	2.9719
-9.0413	2.8306
-9.0094	2.3893
-8.9774	2.348
-8.6455	1.7067
-6.8135	1.6653
-5.8816	1.224
-5.6496	0.98269
-5.6176	0.74137
-5.5857	0.40005
-5.2537	-0.34127
-4.9218	-1.3826
-4.8898	-2.1239
-4.8579	-3.2652
-4.6259	-3.3066
-3.9939	-3.3479
-3.962	-3.3892
-3.93	-3.4305
-3.7981	-2.4718
-3.7661	-2.5132
-3.3342	-2.5545
-3.7022	-2.5958
-3.6702	-2.6371
-3.3383	-2.6785
-3.2063	-2.7198
-1.3744	-2.7611
-0.94242	-2.8024
-0.91047	-3.8437
0.52149	-2.8851
0.95345	-2.9264
0.98541	-2.3677
1.8174	-2.209
1.8493	-1.5504
2.6813	-0.69168
3.7132	-0.733
3.7452	-0.77432
4.6771	-0.81565
5.0091	-1.757
5.6411	-2.4983
5.873	-3.5396
6.605	-3.5809
6.6369	-3.6223
7.1689	-5.0636
7.9008	-3.7049
9.0328	-3.3462
9.3648	-3.3875
9.3967	-3.4289
9.4287	-3.4702
11.061	-3.5115
12.293	-3.5528
12.325	-3.5942
12.356	-4.2355
12.388	-4.2768
12.72	-4.3181
12.752	-4.1594
12.784	-4.2008
12.816	-3.7421
12.848	-3.2834
14.38	-3.0247
14.412	-2.6661
14.444	-2.7074
14.476	-2.1487
14.508	-1.79
14.54	-1.7313
14.572	-1.7727
14.604	-1.814
14.836	-0.35531
13.368	1.0034
13.4	1.862
13.432	2.2207
13.464	2.1794
14.996	2.1381
15.528	2.0968
15.56	2.0554
15.592	2.3141
15.623	2.2728
16.555	3.8315
16.587	5.1901
16.619	5.1488
16.651	5.2075
15.583	5.0662
16.715	5.1249
16.747	4.9835
16.779	4.9422
16.811	4.9009
15.743	3.5596
15.775	2.7182
15.807	2.6769
15.839	2.6356
15.871	2.5943
15.903	2.553
15.935	3.0116
15.767	2.9703
15.799	2.629
15.831	2.5877
15.563	2.0463
15.495	1.405
15.327	-0.23629
15.358	-0.27762
15.39	-1.3189
15.422	-1.3603
14.354	-1.4016
12.786	-1.4429
12.818	-1.4842
13.35	-0.52555
13.382	-0.56687
13.414	-0.60819
13.446	1.0505
13.378	-0.49084
12.91	-0.53216
12.442	-1.6735
12.474	-1.7148
12.506	-1.7561
12.538	-1.8974
12.57	-1.8388
12.602	-1.4801
12.634	-0.22141
12.666	-0.26274
12.398	-1.6041
12.73	-1.6454
12.762	-1.6867
13.293	-2.228
13.325	-2.6693
12.557	-3.0107
11.889	-3.052
11.921	-2.7933
10.853	-2.8346
10.885	-3.176
9.8172	-3.2173
9.8491	-2.9586
9.3811	-2.6999
9.313	-2.7412
9.445	-2.5826
9.477	-2.6239
9.5089	-2.6652
9.5409	-2.7065
9.4728	-2.7479
9.5048	-2.2892
9.4367	-2.3305
9.3687	-1.0718
9.4006	-0.31314
8.3326	0.94553
8.3646	2.0042
5.6965	1.9629
5.7285	2.0216
5.7604	1.9802
2.1924	1.9389
2.2243	2.2976
-0.3437	2.3563
-0.31174	2.315
-0.87978	2.2736
-0.84783	2.2323
-0.81587	2.191
-1.1839	2.1497
-1.152	2.1083
-1.12	2.067
-1.088	2.5257
-0.65609	2.4844
-0.72413	2.4431
-0.69217	1.9017
-0.66022	1.8604
-0.22826	1.8191
0.2037	1.7778
0.23565	1.7364
0.26761	1.6951
0.29957	2.1538
-0.068475	2.1125
0.86348	2.6712
0.89544	2.6298
-0.17261	2.5885
-0.14065	2.7472
-0.50869	2.5059
-0.47673	2.4645
-0.44478	2.4232
-0.41282	2.3819
-0.38086	2.3406
-0.54891	1.1993
-0.51695	1.1579
-0.98499	1.1166
-1.753	1.0753
-3.5211	1.034
-4.8891	0.99265
-4.8572	-0.54867
-5.3252	-0.98999
-6.3933	-1.2313
-7.7613	-1.3726
-9.4293	-1.514
-9.3974	-1.5553
-9.3654	-1.4966
-10.533	-1.6379
-10.802	-1.6792
-11.17	-1.7206
-11.738	-1.7619
-12.406	-1.8032
-12.774	-2.1445
-12.742	-2.1859
-13.61	-3.0272
-13.578	-3.0685
-12.646	-2.3098
-13.014	-2.5511
-12.982	-2.5925
-12.95	-2.0338
-13.618	-1.8751
-13.586	-1.9164
-13.554	-0.85776
-13.522	0.40092
-15.29	0.6596
-16.758	0.61827
-16.726	0.57695
-16.694	0.53563
-16.662	0.49431
-16.63	0.45299
-16.598	0.71166
-16.567	0.87034
-16.535	0.82902
-16.503	0.7877
-17.171	1.4464
-18.739	1.3051
-20.307	1.2637
-20.775	1.2224
-20.743	1.1811
-21.511	1.1398
-22.379	0.29844
-22.847	0.25712
-23.415	-0.084201
-23.383	-0.12552
-23.351	-0.96684
-24.119	-1.0082
-24.387	-1.0495
-25.055	-1.0908
-25.723	-1.1321
-25.691	-0.37346
-26.559	-0.41478
-25.627	-0.4561
-25.595	-0.49742
-25.963	-1.3387
-26.832	-2.9801
-28.5	-3.8214
-29.468	-2.9627
-30.036	-3.004
-30.004	-4.0454
-29.672	-3.0867
-29.64	-1.628
-29.608	-0.86932
-30.376	-0.91064
-30.344	-2.552
-28.612	-2.5933
-28.58	-4.3346
-28.548	-4.3759
-28.516	-4.4173
-28.484	-4.4586
-27.752	-4.4999
-28.42	-4.5412
-28.388	-4.5825
-28.356	-4.6239
-29.424	-3.5652
-28.392	-2.2065
-28.36	-2.2478
-28.128	-2.9892
-28.096	-3.0305
-28.265	-3.0718
-29.233	-3.1131
-30.301	-3.8544
-30.869	-3.8958
-30.837	-3.9371
-32.305	-3.9784
-33.273	-3.3197
-33.941	-3.3611
-34.409	-4.0024
-34.677	-3.8437
-35.945	-3.885
-35.913	-3.9263
-37.081	-3.9677
-37.049	-4.009
-37.517	-3.1503
-38.285	-2.3916
-38.253	-2.4329
-39.521	-0.77427
-39.489	0.084406
-39.457	8.4431
-40.725	16.602
-41.493	24.76
-41.661	43.519
-41.73	57.978
-41.698	67.736
-42.066	83.995
-42.034	97.654
-42.002	113.11
-42.87	127.87
-43.238	137.93
-43.406	149.69
-43.374	156.45
-43.342	162.11
-43.71	170.56
-43.678	180.82
-44.746	188.58
-44.714	193.34
-44.682	196
-45.75	198.76
-46.718	203.72
-48.686	204.48
-49.754	206.73
-50.522	207.79
-52.19	209.25
-52.158	210.01
-52.326	210.87
-53.595	211.93
-52.263	212.19
-52.231	212.44
-52.399	212.7
-53.567	212.86
-53.535	213.32
-53.503	214.08
-54.671	214.04
-54.839	214.6
-55.607	214.56
-55.575	214.51
-54.743	215.47
-54.711	215.43
-53.579	215.39
-52.747	215.35
-52.715	214.31
-51.683	214.27
-50.851	213.12
-50.819	210.68
-50.587	209.54
-47.555	209.2
-44.023	197.36
-33.591	171.82
-10.46	150.48
15.172	129.44
40.504	105.99
58.636	80.153
74.368	57.912
91.1	41.97
104.63	26.029
113.26	8.3877
119.4	-12.854
125.33	-25.095
126.06	-35.336
128.89	-49.278
131.52	-60.619
132.36	-73.36
132.39	-81.102
133.52	-92.643
133.55	-106.58
133.58	-111.73
133.62	-123.97
133.65	-135.21
132.58	-140.25
132.61	-146.59
132.64	-152.03
129.68	-161.07
127.21	-168.11
125.94	-174.86
125.17	-183.7
123.5	-187.54
114.34	-194.48
103.97	-202.72
93.299	-206.26
83.831	-207.9
80.563	-208.95
67.695	-212.39
54.127	-217.63
43.659	-220.07
34.691	-220.11
29.623	-220.75
21.255	-220.79
16.887	-220.83
15.419	-220.88
11.551	-220.92
4.9827	-220.96
-5.3854	-221
-17.953	-220.44
-26.521	-220.48
-35.39	-218.32
-46.858	-214.07
-55.826	-210.71
-63.394	-208.35
-67.762	-206.89
-76.93	-200.03
-88.298	-192.17
-95.466	-188.91
-103.33	-183.25
-112.2	-178.7
-123.47	-165.74
-134.84	-151.58
-144.51	-146.62
-149.07	-137.16
-149.64	-122.9
-150.61	-113.84
-158.28	-106.08
-163.45	-92.126
-163.41	-82.068
-165.08	-74.009
-165.05	-63.25
-165.12	-47.192
-165.09	-30.933
-165.05	-18.174
-165.02	-1.2156
-164.99	7.9431
-164.76	8.7018
-162.93	10.66
-160.59	12.919
-155.86	14.078
-151.23	16.237
-150.4	26.795
-143.47	38.654
-130.23	46.613
-111.3	57.871
-97.171	66.63
-88.639	79.989
-76.907	100.55
-68.575	114.91
-63.843	130.56
-61.711	142.62
-59.879	150.48
-59.547	162.54
-58.415	169.9
-58.383	173.76
-58.351	177.72
-58.32	180.48
-58.288	181.83
-58.256	182.59
-58.224	182.55
-59.292	183.31
-59.26	183.97
-60.228	184.33
-62.696	184.99
-66.064	184.94
-67.432	185.8
-68.5	186.16
-70.068	186.12
-70.036	186.08
-71.904	185.14
-73.072	185.7
-73.04	187.46
-73.208	187.41
-73.176	187.37
-73.644	187.83
-73.612	187.89
-73.58	188.55
-74.048	188.51
-74.016	188.47
-73.984	188.42
-73.453	188.38
-72.721	188.44
-72.689	188.4
-71.657	189.06
-71.625	189.42
-71.593	189.58
-71.661	189.64
-71.629	189.59
-73.497	189.75
-74.765	189.71
-74.733	189.67
-74.701	189.63
-74.669	189.59
-76.637	189.35
-76.105	189.51
-77.673	189.26
-77.641	189.22
-77.609	189.18
-77.577	189.34
-77.545	189.6
-77.513	189.46
-77.481	189.42
-77.449	189.37
-77.418	189.13
-76.286	189.09
-76.254	188.55
-76.222	188.51
-76.19	188.47
-76.158	188.33
-75.326	188.69
-75.294	188.64
-75.262	188.6
-75.23	188.66
-75.198	188.62
-74.566	188.58
-74.534	188.54
-74.502	188.5
-74.47	188.45
-75.038	188.21
-75.006	188.17
-76.574	187.83
-76.542	186.79
-76.51	186.75
-78.178	186.31
-78.146	186.27
-78.114	186.62
-78.483	186.28
-78.451	186.24
-78.419	185.8
-78.387	185.76
-78.755	185.72
-78.923	185.48
-78.891	185.13
-78.859	185.09
-78.827	185.05
-79.895	185.01
-80.863	184.57
-79.831	184.63
-80.799	184.49
-80.767	184.45
-80.735	184.4
-80.703	185.06
-79.671	185.42
-79.639	184.98
-79.607	184.94
-80.575	184.3
-80.543	184.26
-79.811	184.62
-80.879	185.57
-80.848	185.53
-80.816	185.79
-81.884	185.75
-81.852	186.51
-81.82	186.47
-81.788	186.23
-81.556	186.98
-82.524	186.94
-82.492	186.9
-82.46	186.96
-82.428	186.92
-81.396	187.08
-82.364	187.64
-82.332	188.5
-82.3	189.05
-82.268	189.11
-81.536	189.27
-80.704	189.23
-80.672	189.19
-80.14	189.15
-80.608	188.91
-80.076	188.86
-80.044	188.82
-80.013	188.68
-79.981	188.64
-79.949	188.6
-79.917	187.96
-79.885	187.22
-79.853	186.68
-79.821	186.33
-80.089	185.99
-80.357	185.65
-80.325	184.81
-80.293	184.77
-80.261	183.33
-80.229	181.99
-79.997	181.94
-81.065	180.9
-81.033	180.86
-82.201	181.12
-82.469	180.58
-82.437	180.54
-82.405	180.5
-82.573	179.76
-83.541	178.41
-84.909	177.47
-84.878	177.43
-84.846	177.39
-84.814	177.05
-84.782	177.21
-84.75	177.17
-84.718	177.12
-84.686	177.48
-84.654	177.04
-84.622	177.4
-85.29	177.36
-85.258	177.32
-85.226	177.28
-85.494	177.24
-85.762	176.79
-86.03	176.85
-85.998	176.81
-87.066	177.37
-88.034	177.53
-88.002	178.39
-87.97	179.55
-87.938	179.51
-87.906	179.46
-88.374	179.92
-88.343	179.88
-88.211	179.94
-88.179	179.9
-88.147	180.26
-88.115	180.62
-88.083	180.57
-88.051	180.53
-88.019	180.49
-87.987	180.45
-87.555	180.41
-87.323	180.57
-87.291	180.53
-87.459	179.99
-87.227	179.94
-86.395	179.4
-85.663	179.06
-85.631	178.52
-86.299	177.38
-86.267	177.04
-86.135	175.4
-86.103	175.35
-86.071	174.51
-86.639	173.97
-86.808	173.93
-86.876	172.99
-86.844	172.25
-87.512	172.11
-87.48	171.67
-86.748	171.62
-87.416	171.58
-87.384	171.24
-87.352	171.2
-87.32	171.06
-87.288	171.02
-88.156	170.68
-88.124	170.63
-88.092	170.39
-88.06	170.35
-87.128	170.21
-88.296	170.07
-88.264	169.93
-90.132	169.89
-90.1	169.55
-89.268	169.5
-88.036	169.46
-88.004	169.42
-86.072	169.38
-86.041	169.34
-86.009	169.3
-85.977	169.26
-87.345	168.72
-85.713	168.67
-85.681	168.63
-85.349	168.59
-85.317	167.95
-85.285	167.91
-84.953	167.87
-84.921	167.83
-84.889	167.08
-84.857	167.04
-84.525	166.6
-84.093	166.56
-84.461	166.52
-84.429	166.48
-84.397	166.44
-84.665	166.4
-84.333	166.35
-86.301	166.31
-86.869	166.27
-86.837	165.73
-87.006	165.69
-86.974	165.65
-86.942	165.61
-88.01	165.56
-87.978	165.52
-87.946	165.18
-87.914	165.54
-87.882	165.9
-87.85	166.26
-87.818	166.22
-88.386	166.68
-88.354	167.13
-88.322	167.09
-88.29	165.85
-87.658	165.81
-87.926	164.77
-87.894	164.73
-87.862	164.39
-89.33	164.34
-88.998	165
-89.366	164.96
-89.334	164.22
-89.302	164.18
-89.271	163.34
-89.239	164.1
-89.707	163.86
-89.675	163.81
-89.643	163.17
-89.711	163.13
-89.679	163.69
-89.647	163.05
-89.615	163.01
-89.583	162.97
-90.651	162.52
-90.619	162.58
-90.587	162.54
-90.955	161.2
-90.923	161.16
-92.991	160.02
-92.959	158.78
-95.427	158.74
-95.395	158.39
-95.363	158.35
-96.531	157.91
-96.499	157.87
-96.567	157.43
-96.536	157.39
-97.604	157.35
-98.472	157.21
-97.54	156.86
-97.508	157.02
-97.476	156.78
-97.144	156.74
-98.012	156.4
-97.98	156.36
-97.948	156.02
-97.916	156.27
-97.884	156.43
-97.852	156.59
-97.82	156.55
-97.788	156.51
-98.456	156.47
-98.024	156.63
-97.992	156.59
-98.46	156.34
-98.428	156.3
-98.496	155.86
-98.364	154.82
-98.332	154.18
-98.301	154.14
-98.269	154.1
-98.337	154.05
-98.305	154.01
-98.273	154.37
-98.241	154.33
-98.109	154.19
-98.177	153.55
-98.045	153.51
-98.113	153.17
-98.081	153.12
-97.949	153.08
-97.717	152.74
-97.685	152.7
-97.653	151.76
-97.321	151.52
-97.289	150.78
-97.257	150.43
-97.225	151.39
-97.193	151.35
-97.761	152.01
-97.729	152.47
-97.697	151.93
-97.666	151.89
-97.634	151.15
-98.402	150.1
-98.37	150.56
-98.838	149.02
-98.806	148.98
-98.874	148.94
-99.142	148.9
-99.21	149.46
-99.678	149.92
-99.646	149.87
-99.614	150.53
-100.18	149.79
-99.55	150.45
-100.82	150.41
-100.79	149.67
-100.75	150.33
-101.02	150.08
-100.99	150.04
-101.96	150
-101.93	149.96
-101.89	150.12
-102.16	150.08
-102.13	150.04
-102.9	150.3
-103.07	149.95
-103.03	149.91
-104.2	149.87
-104.17	149.63
-104.14	149.59
-105.21	149.45
-104.07	148.91
-105.14	148.86
-105.11	148.82
-105.48	148.78
-105.45	149.24
-105.02	148.7
-105.38	148.26
-105.35	148.22
-105.32	148.18
-106.79	148.13
-107.16	148.09
-107.22	147.55
-107.19	147.51
-107.16	147.47
-108.13	147.53
-107.2	148.09
-107.36	148.44
-107.33	148.4
-107.3	148.76
-108.77	149.22
-108.74	149.98
-108.7	149.94
-108.67	149.9
-108.64	149.86
-108.61	149.01
-108.58	149.97
-108.54	149.93
-108.51	148.89
-108.48	148.85
-109.05	148.81
-109.02	148.27
-108.98	148.23
-109.05	148.18
-108.72	148.14
-108.69	148
-108.66	147.96
-108.62	147.42
-110.19	146.38
-110.06	145.24
-111.43	145.19
-111.4	145.15
-111.36	144.61
-111.33	144.57
-109.9	144.53
-111.27	144.49
-111.24	144.45
-110.9	145.11
-110.87	144.36
-109.54	145.02
-108.31	144.98
-108.28	144.94
-108.15	144.9
-108.01	144.86
-107.98	145.82
-107.95	145.77
-107.92	144.73
-107.89	144.69
-107.85	144.25
-107.22	144.21
-107.19	142.87
-107.16	142.83
-107.13	141.99
-107.19	141.24
-107.16	141.2
-107.13	140.96
-107.1	140.92
-105.77	140.88
-105.73	141.04
-105.7	141
-105.67	140.95
-106.44	140.91
-106.81	141.57
-106.77	141.13
-106.74	141.09
-106.71	141.05
-106.78	141.61
-106.45	142.47
-106.41	142.82
-106.38	143.18
-106.35	143.14
-106.32	143.1
-105.59	143.46
-105.55	143.42
-105.52	142.98
-105.49	142.93
-106.16	143.29
-106.13	143.25
-106.09	143.21
-106.36	142.67
-106.33	141.73
-106.3	141.69
-105.37	141.65
-106.43	142.6
-108.4	141.56
-108.37	141.52
-110.24	140.28
-110.21	140.24
-110.68	139.3
-110.74	139.26
-110.71	139.22
-112.48	139.17
-112.45	139.13
-112.52	139.19
-112.48	139.85
-112.45	140.51
-111.82	139.77
-111.79	140.43
-111.76	140.38
-113.32	140.44
-111.69	140.7
-113.26	140.36
-113.23	140.32
-114	139.48
-113.96	139.44
-113.13	139.3
-113.1	139.25
-113.07	139.21
-113.04	139.17
-113.8	138.33
-112.97	138.29
-112.94	138.25
-112.91	138.21
-112.88	138.96
-113.34	138.02
-112.81	137.98
-113.28	137.94
-113.25	137.8
-113.22	137.76
-113.58	137.72
-113.55	137.68
-113.52	137.63
-113.49	137.59
-113.46	137.55
-114.72	137.91
-114.69	138.37
-114.66	138.33
-114.73	137.69
-115.5	138.24
-116.06	138.6
-116.03	138.56
-116	138.52
-116.67	138.48
-115.84	138.04
-117.81	138
-117.77	137.96
-117.94	137.91
-117.91	138.27
-116.18	138.03
-116.15	137.99
-116.11	137.95
-116.08	137.91
-117.45	137.57
-116.02	137.83
-115.99	137.48
-115.95	136.64
-115.72	136.6
-115.89	136.56
-115.66	136.52
-115.83	135.08
-115.79	135.04
-115.76	134.99
-116.23	134.35
-116.2	134.31
-116.17	135.37
-116.13	135.33
-116.1	135.89
-116.07	135.85
-115.94	135.81
-115.91	135.76
-115.87	135.72
-114.64	135.98
-114.61	136.64
-114.58	136.6
-114.55	136.56
-115.11	136.62
-116.38	136.77
-116.45	136.73
-116.42	137.19
-117.29	137.65
-118.05	137.61
-118.02	137.67
-118.89	137.63
-118.86	137.59
-118.83	137.74
-118.79	137.6
-117.66	137.56
-119.33	137.52
-119.3	137.48
-119.27	137.64
-119.24	137.8
-119.2	137.85
-119.17	137.91
-119.14	137.87
-119.11	138.03
-118.98	138.19
-119.64	138.65
-119.61	138.61
-119.58	138.47
-118.65	138.02
-118.62	137.88
-118.58	137.84
-118.55	137.8
-119.42	137.46
-119.39	137.42
-120.36	137.38
-120.52	137.63
-120.49	137.59
-121.26	137.95
-121.63	137.91
-122.9	137.87
-122.86	137.83
-122.83	136.69
-124.2	135.75
-124.17	135.7
-125.44	135.56
-125.4	135.52
-125.37	135.58
-125.44	135.54
-125.41	136.6
-125.38	136.56
-125.34	136.52
-125.51	137.57
-127.08	137.53
-127.05	137.49
-127.02	137.45
-126.98	136.71
-125.55	136.97
-125.52	136.33
-125.29	136.28
-125.26	136.24
-125.22	135.6
-124.99	135.56
-124.76	135.32
-124.73	134.88
-124.7	134.84
-124.67	134.8
-124.13	134.55
-123.1	134.41
-123.07	134.37
-123.04	134.33
-124.01	134.19
-123.97	134.15
-123.94	134.11
-123.21	134.06
-123.18	134.02
-123.95	133.98
-123.91	133.94
-125.08	133.9
-125.05	133.86
-125.02	133.92
-125.89	133.88
-126.85	134.03
-127.92	134.19
-127.89	134.15
-128.56	134.31
-128.53	134.27
-128.49	134.33
-129.06	134.49
-129.03	134.44
-129	134.5
-128.97	134.66
-128.63	135.42
-128.6	135.98
-128.57	136.14
-128.54	136.7
-129.11	137.46
-129.07	137.41
-129.04	137.37
-129.21	137.53
-129.18	137.49
-130.05	137.55
-130.91	138.91
-131.28	140.27
-133.05	140.23
-133.02	140.48
-134.09	140.94
-134.05	141.6
-135.42	141.56
-135.39	141.52
-135.36	141.68
-135.53	141.64
-135.5	141.59
-135.46	141.55
-135.43	141.31
-134.1	141.27
-134.07	141.23
-134.04	141.19
-134	141.15
-134.87	141.41
-133.94	141.36
-133.91	141.02
-133.88	140.68
-133.84	140.04
-133.11	140
-131.58	139.96
-131.55	139.42
-133.02	138.97
-132.98	138.33
-134.15	136.69
-134.12	134.75
-134.69	134.11
-134.66	134.07
-134.62	133.63
-134.59	132.79
-134.56	132.74
-134.53	132.1
-136.6	131.86
-138.56	131.42
-138.83	131.18
-138.8	131.14
-138.77	131.3
-138.74	131.25
-137.5	131.21
-138.17	131.17
-138.14	131.13
-138.11	131.49
-138.58	132.35
-138.04	133.11
-138.01	132.57
-137.98	132.52
-138.05	133.68
-138.42	133.64
-137.78	134.7
-138.35	134.66
-138.32	134.92
-138.29	134.88
-137.66	134.84
-137.02	135.09
-136.99	135.05
-136.96	134.71
-136.93	134.67
-137.5	134.63
-137.77	134.59
-138.03	134.55
-138	133.7
-137.67	133.66
-136.94	132.62
-136.91	132.18
-136.87	132.14
-137.04	131.6
-137.01	131.16
-136.98	130.42
-136.95	129.67
-136.91	129.53
-136.88	128.99
-136.85	127.85
-138.02	126.71
-139.19	126.67
-139.15	125.83
-139.92	125.28
-139.09	125.24
-139.06	124.7
-139.03	124.66
-138.99	123.62
-138.96	122.88
-138.93	123.54
-139.3	122.8
-139.27	122.75
-139.23	122.71
-139.7	122.67
-140.17	122.63
-140.34	122.79
-140.31	122.75
-140.27	122.71
-140.54	122.16
-140.31	122.12
-140.28	122.08
-140.55	122.04
-140.51	122.5
-140.48	123.36
-140.45	123.32
-140.72	123.28
-141.29	123.23
-141.25	123.39
-142.32	123.95
-142.89	123.91
-143.56	125.07
-143.53	125.03
-143.4	126.19
-144.06	126.54
-144.03	126.5
-144	126.46
-143.97	126.92
-143.94	126.88
-144.1	126.84
-144.07	127
-144.04	126.96
-144.01	126.91
-143.78	126.87
-144.64	126.83
-144.61	126.79
-144.58	126.75
-144.85	126.61
-144.42	126.67
-144.38	126.53
-144.35	125.78
-144.32	125.64
-144.89	124.5
-144.86	124.46
-144.82	123.92
-145.29	123.88
-145.26	124.14
-145.63	123.79
-145.6	123.75
-145.86	123.71
-145.83	123.67
-145.8	123.93
-146.57	124.79
-146.54	124.75
-147.5	125.61
-147.47	125.56
-148.24	125.52
-149.51	125.98
-149.48	125.94
-149.44	126.1
-149.41	126.66
-149.38	126.62
-149.65	126.77
-149.62	126.93
-149.58	126.99
-148.55	126.95
-148.52	126.91
-149.09	126.87
-149.06	127.03
-149.03	127.59
-150.59	128.14
-148.96	129.1
-148.93	130.06
-148.9	130.02
-148.87	130.38
-148.83	130.34
-146.9	130.6
-146.87	131.15
-147.64	131.11
-147.61	131.97
-148.67	132.73
-149.34	133.59
-149.71	133.55
-150.58	133.51
-150.55	134.17
-151.21	134.12
-151.18	134.08
-152.15	134.04
-153.52	134.2
-153.49	134.76
-153.45	135.22
-153.42	135.18
-153.99	135.14
-154.36	135.09
