# Supplementary material for: Electrooculography-based continuous eye-writing recognition system for efficient assistive communication systems
Source: PLoS One. 2018 Feb 9;13(2):e0192684. doi: 10.1371/journal.pone.0192684 (PMC5806888; doi:10.1371/journal.pone.0192684)
Supplement: S1 Database — All the original isolated EOG data used in the experiments are contained in this database. (ZIP) [file pone.0192684.s001.zip › isolated/001/isolated_strokes/EOG_001_05_012.csv]

0.52096	0.73887
0.47278	0.71653
0.42459	1.3942
0.37641	1.1719
2.0282	1.7495
0.28005	1.1272
0.23187	0.60485
0.18369	0.58251
-0.76449	-0.13982
-0.71267	0.037842
-1.6609	1.0155
-1.709	0.99317
-1.9572	0.37083
-2.0054	-0.6515
-1.8536	-0.67384
-2.8018	-0.89618
-2.8499	-0.91851
-2.3981	-1.1408
-1.9463	0.036815
-0.99449	1.0145
-1.0427	0.99214
-1.0908	0.96981
-1.139	0.94747
-1.6872	0.025134
-1.7354	0.0027975
-1.7836	-0.019539
-1.8318	-0.041875
-1.3799	0.83579
-1.4281	0.81345
-1.4763	0.79112
0.075521	-0.13122
0.02734	-1.2536
2.6792	-1.2759
2.931	-1.2982
2.8828	-2.1206
2.8346	-2.1429
2.7864	-2.1652
2.7383	-2.1876
2.6901	-2.9099
2.6419	-2.9322
2.5937	-2.9546
1.5455	-3.2769
2.4973	-3.4993
2.4492	-3.6216
2.401	-3.6439
2.3528	-3.4663
2.7046	-3.5886
2.1564	-3.6109
2.1083	-3.5333
2.0601	-3.5556
1.4119	-3.4779
1.3637	-2.5003
1.3155	-1.4226
1.2674	-0.84496
1.2192	-0.46729
1.171	0.11037
1.1228	0.58804
1.6746	0.7657
1.6264	0.74336
1.5783	1.021
1.5301	1.1987
1.4819	1.1764
1.4337	2.054
1.3855	2.0317
0.73736	2.8093
1.2892	2.987
0.841	2.9647
0.89282	2.7423
0.84464	2.72
-0.90354	1.9977
0.54827	1.2753
-0.99991	1.353
-1.0481	1.3307
-1.0963	1.8083
-1.1445	1.786
0.0073681	1.7636
-1.2408	1.7413
-1.289	1.719
-1.3372	1.6966
-1.3854	1.1743
-1.4335	1.052
-1.6817	1.1296
-1.7299	1.1073
-1.7781	1.385
-1.4263	1.3626
-1.4744	1.3403
-0.92262	1.3179
-0.97081	1.4956
-0.61899	1.4733
-0.66717	1.4509
-0.71535	1.7286
-0.76353	1.7063
-1.1117	1.4839
-0.85989	1.3616
-1.2081	1.3393
-1.2563	1.3169
-1.3044	1.2946
-1.3526	0.57225
-0.5008	1.2499
-0.64898	1.2276
-0.69716	1.3052
-0.74534	1.2829
-0.79352	0.56057
0.1583	-0.36177
1.1101	-0.68411
1.0619	-0.70644
1.0138	-0.72878
0.96557	-0.95111
0.91739	-0.97345
1.7692	-0.99579
1.721	-1.0181
1.6728	-1.0405
1.8247	-1.0628
1.7765	-0.68513
1.7283	-1.0075
1.6801	-1.0298
1.6319	-1.0521
1.5838	-1.0745
1.8356	-1.0968
1.7874	-1.1192
1.4392	-1.1415
1.391	-1.1638
1.3429	-1.3862
1.2947	-0.6085
1.0465	-0.63083
-0.10169	-0.95317
-0.14987	-0.3755
-0.79805	0.10216
-0.84623	0.079823
-1.4944	0.55749
-2.3426	0.03515
-1.5908	0.51281
-2.439	-0.0095222
-2.4871	-0.031858
-2.5353	-0.054195
-2.5835	-0.076531
-1.8317	-0.098867
-2.1799	0.078796
-2.228	0.05646
-2.2762	0.034124
-1.7244	0.41179
-1.4726	0.68945
-1.5208	0.86711
-1.569	0.74478
-1.6171	0.72244
-1.9653	0.70011
-0.8135	0.27777
-0.86168	-1.1446
-0.90986	-1.1669
-0.95804	-2.0892
-0.40622	-2.1116
-0.4544	-2.1339
-0.50258	-2.1562
-0.55076	-2.1786
-0.59894	-1.5009
-2.1471	-2.2233
-2.1953	-1.7456
-2.7435	-1.7679
-2.7917	-1.7903
-0.83985	-1.1126
-2.288	-1.1349
-2.3362	-1.1573
-2.3844	-1.1796
-2.4326	-1.2019
-0.68076	-0.92428
-0.72894	-0.94662
-0.77712	-0.76896
-0.8253	0.0087075
-0.87348	-0.21363
1.1783	1.164
1.1302	1.1417
1.082	-0.28064
1.0338	-0.20297
-0.11439	-1.0253
0.93743	-0.24765
1.1893	1.03
1.1411	1.8077
1.0929	2.2853
1.0447	2.263
2.8965	2.2407
2.8483	2.2183
2.8002	2.096
4.652	2.0737
4.6038	2.0513
4.5556	2.029
4.5074	2.0067
2.9593	1.7843
2.9111	1.162
0.9629	1.1396
-0.48529	1.1173
-0.53347	1.095
-0.58165	1.0726
0.57017	1.8503
0.52199	1.828
0.47381	1.3056
-0.074373	0.58329
-0.12255	0.16096
1.2293	0.13862
0.081084	0.016282
0.032903	-0.0060539
-0.015279	-0.12839
-0.96346	-0.15073
-1.0116	-0.17306
-2.0598	-0.1954
-2.108	-0.21774
-1.7562	-0.34007
-1.8044	-0.16241
-1.8525	0.21526
-1.9007	0.49292
-1.9489	0.47058
-1.9971	0.64825
-2.8453	0.72591
-2.8935	0.70357
-2.9416	0.98124
-2.9898	1.7589
-2.238	2.2366
-3.0862	2.2142
-3.1344	2.1919
-3.8825	2.1696
-3.9307	1.6472
-3.9789	1.6249
-3.6271	1.6025
-3.6753	1.5802
-2.6234	1.5579
-2.6716	1.0355
-1.1198	1.5132
0.83201	0.99087
2.0838	0.96853
2.0356	0.24619
1.9875	-0.77614
2.8393	-0.79848
2.7911	-1.6208
2.7429	-1.6432
2.6947	-2.1655
2.6466	-2.1878
2.9984	-2.2102
2.9502	-1.9325
2.902	-1.9548
2.8538	-1.6772
2.8057	-1.6995
2.7575	-1.6218
2.7093	-1.6442
2.6611	-1.7665
2.6129	-1.7889
2.2647	-1.8112
2.2166	-1.8335
0.36839	-1.8559
-1.2798	-1.8782
0.27202	-1.9005
0.82384	-2.1229
0.77566	-2.1452
0.72748	-2.1675
0.6793	-2.5899
0.63112	-2.2122
-1.0171	-2.2345
-1.0652	-2.2569
0.48658	-3.0792
0.43839	-3.8016
1.3902	-3.8239
1.142	-4.4462
1.0939	-4.4686
2.3457	-3.8909
2.2975	-3.9132
3.4493	-2.8356
3.4011	-1.8579
3.3529	-1.9802
3.3048	-2.0026
3.4566	-2.0249
3.6084	-1.6473
3.5602	-1.6696
3.512	-1.6919
3.4639	-0.91427
3.4157	-0.4366
3.7675	-0.45894
3.7193	-0.38128
3.2711	-0.40361
3.223	-0.42595
2.9748	-0.44828
2.3266	-0.57062
2.2784	-0.59296
0.23023	-1.3153
-0.11795	-2.1376
-1.8661	-2.26
-1.9143	-2.2823
-2.4625	-2.5046
-2.5107	-2.627
-2.8589	-2.6493
-3.207	-2.6716
-3.2552	-3.794
-3.3034	-3.8163
-4.5516	-3.9387
-3.3998	-3.961
-3.9479	-3.9833
-3.9961	-4.0057
-3.5443	-4.028
-3.2925	-4.0503
-2.2407	-4.0727
-0.38885	-4.095
-0.43703	-4.1173
0.51479	-3.1397
0.5666	-2.862
6.8184	-1.0844
17.37	0.89331
21.722	6.271
29.774	12.149
48.826	13.126
74.578	14.904
105.63	21.482
140.48	35.059
177.43	44.837
199.78	60.515
218.94	87.492
237.39	105.87
244.14	116.65
260.09	160.03
260.84	183.9
260.8	183.88
260.75	183.86
260.7	183.84
260.65	183.81
260.6	183.79
248.45	183.77
248.41	183.75
248.36	183.72
248.21	162
248.16	161.98
235.11	140.16
219.77	113.83
205.72	94.113
181.57	78.59
167.42	68.568
147.97	57.846
124.72	48.423
112.88	46.501
92.128	43.379
76.28	41.356
63.332	40.334
46.684	39.712
38.936	38.989
30.788	38.967
22.839	38.345
15.891	37.822
6.843	37.1
1.4948	36.678
-4.1534	36.155
-9.3015	36.133
-12.65	35.511
-15.298	35.188
-16.746	34.966
-18.494	34.844
-20.942	34.821
-23.091	34.099
-24.339	32.876
-25.687	32.254
-25.735	30.632
-27.883	28.709
-29.732	28.087
-29.78	27.765
-30.828	27.342
-30.876	27.02
-31.824	26.498
-33.472	26.175
-33.521	26.153
-33.569	25.831
-35.117	25.608
-35.665	25.586
-36.613	25.264
-36.662	25.241
-36.71	24.719
-37.558	24.197
-38.406	24.174
-38.054	21.852
-38.102	19.73
-39.351	19.007
-39.399	18.285
-39.247	17.763
-39.495	17.14
-39.543	17.118
-39.592	16.896
-39.64	16.673
-39.588	16.051
-39.636	14.929
-39.684	14.906
-39.732	13.684
-40.281	13.662
-40.329	13.639
-40.377	13.617
-40.425	12.895
-40.473	12.572
-40.522	12.25
-40.07	12.228
-40.618	12.205
-40.666	12.183
-40.414	11.861
-40.762	11.738
-40.511	11.716
-41.159	11.394
-41.207	11.171
-40.655	11.149
-40.703	11.127
-40.452	11.404
-40.1	11.782
-40.148	11.36
-39.796	11.437
-39.844	11.115
-39.092	11.093
-39.141	10.77
-39.989	10.748
-40.037	10.426
-40.285	10.403
-40.333	10.381
-40.382	10.359
-40.43	9.8363
-39.478	9.814
-39.326	8.9916
-39.374	8.9693
-39.422	9.747
-39.471	8.9246
-38.419	7.8023
-39.567	6.98
-39.615	6.7576
-40.463	6.2353
-40.511	6.213
-40.56	5.9906
-40.608	5.7683
-40.656	5.7459
-39.804	5.7236
-39.452	5.7013
-38.701	5.6789
-38.749	5.6566
-38.797	5.8343
-37.545	6.4119
-38.793	6.6896
-38.841	6.6673
-38.89	6.6449
-38.938	6.1226
-37.786	5.8002
-37.834	5.6779
-37.882	6.0556
-37.931	6.0332
-39.179	5.6109
-39.227	5.9886
-39.175	5.9662
-39.223	6.6439
-39.271	6.6216
-38.22	5.8992
-37.268	5.8769
-38.416	5.8545
-38.464	5.8322
-38.512	6.2099
-39.561	6.1875
-39.609	6.1652
-39.657	5.8429
-39.705	5.7205
-39.753	5.6982
-40.601	5.6759
-40.65	5.2535
-41.998	5.1312
-42.046	4.4088
-41.494	4.3865
-41.542	4.4642
-40.091	4.4418
-41.239	4.6195
-43.387	4.5972
-43.435	4.8748
-44.183	4.8525
-44.231	4.8302
-44.28	4.5078
-44.328	4.4855
-43.676	4.4631
-44.424	4.4408
-44.472	4.4185
-43.821	4.3961
-43.869	4.3738
-43.317	4.6515
-42.565	4.6291
-42.613	4.6068
-42.661	4.5845
-42.71	4.5621
-41.358	4.9398
-40.606	4.9174
-40.654	4.4951
-40.402	4.1728
-40.351	3.0504
-40.199	3.0281
-39.347	3.0058
-39.395	2.9834
-39.443	2.9611
-39.491	1.6388
-38.74	1.6164
-38.788	0.59408
-38.836	0.57175
-37.884	0.54941
-37.132	0.52708
-36.981	0.50474
-37.029	0.4824
-37.077	0.96007
-36.725	1.9377
-36.373	2.9154
-34.121	2.8931
-34.17	3.4707
-36.918	3.4484
-35.766	3.826
-36.114	3.8037
-36.162	3.7814
-36.211	3.959
-36.259	3.9367
-34.507	4.2144
-34.555	4.192
-34.603	4.1697
-34.651	4.1474
-36.5	3.825
-35.948	3.8027
-35.996	4.0804
-36.044	4.258
-36.092	4.2357
-36.241	3.7133
-36.289	3.691
-37.537	3.4687
-37.585	3.4463
-37.633	3.924
-36.481	4.9017
-36.53	5.3793
-36.578	5.357
-36.626	5.3347
-36.674	4.9123
-37.622	4.59
-37.671	5.4676
-37.719	5.4453
-38.467	4.123
-38.515	4.3006
-38.563	5.3783
-38.611	6.156
-38.66	5.3336
-38.708	5.3113
-38.156	6.089
-38.204	6.0666
-38.252	6.0443
-38.301	6.0219
-38.349	5.9996
-38.197	5.9773
-38.245	5.4549
-38.293	5.3326
-38.341	5.3103
-38.39	4.5879
-38.238	5.2656
-38.286	5.2433
-38.334	4.6209
-37.882	4.5986
-37.931	4.5762
-36.879	5.1539
-36.927	4.5316
-36.975	4.5092
-37.023	4.4869
-37.071	4.4646
-37.12	4.4422
-37.168	5.0199
-37.216	4.3976
-37.264	4.8752
-37.312	4.2529
-37.361	4.2305
-37.309	4.7082
-37.357	4.6859
-34.705	4.7635
-37.453	5.0412
-37.501	5.0189
-37.55	5.1965
-38.798	5.2742
-37.946	5.4519
-37.994	5.8295
-38.042	5.8072
-38.09	5.7848
-39.339	5.3625
-38.187	5.4402
-36.935	5.3178
-36.983	5.2955
-37.031	5.2732
-37.08	5.2508
-36.828	5.6285
-36.876	5.6062
-36.924	5.5838
-36.972	5.5615
-37.32	5.2391
-37.369	5.5168
-37.117	5.4945
-37.165	5.1721
-37.213	4.9498
-37.261	4.9275
-37.31	4.9051
-37.358	4.5828
-37.406	4.5605
-37.454	4.8381
-37.502	5.0158
-37.25	4.7934
-37.299	5.1711
-37.547	4.7488
-37.995	4.7264
-38.843	4.7041
-38.891	4.4818
-38.44	4.4594
-38.488	4.3371
-38.136	3.6148
-38.184	2.9924
-38.232	2.9701
-38.28	3.1477
-38.329	3.1254
-37.777	3.6031
-36.025	3.4807
-36.073	3.3584
-36.121	3.0361
-36.17	2.6137
-34.718	2.5914
-34.766	2.5691
-34.814	2.1467
-34.862	2.0244
-34.71	2.002
-34.559	1.9797
-34.607	1.9574
-34.855	1.935
-34.903	2.5127
-34.951	2.8904
-34.8	3.068
-34.848	3.2457
-34.896	3.0234
-34.944	3.201
-35.592	3.3787
-35.64	3.1563
-36.389	2.934
-36.537	3.0117
-36.585	2.9893
-36.633	2.967
-36.681	2.9447
-36.73	3.0223
-36.778	3
-36.826	2.9777
-36.874	2.9553
-36.922	2.933
-37.17	2.9106
-37.219	2.8883
-37.267	3.166
-35.915	2.8436
-35.963	2.2213
-36.011	2.199
-36.36	2.7766
-34.808	2.7543
-34.856	2.132
-34.904	2.7096
-34.952	2.6873
-35	2.665
-33.749	3.0426
-33.797	3.0203
-33.845	2.9979
-33.893	3.7756
-34.541	3.7533
-34.59	4.6309
-34.638	4.6086
-34.686	3.6863
-34.734	3.6639
-34.982	2.8416
-35.03	2.8193
-35.579	2.8969
-36.127	3.6746
-36.175	2.2522
-36.623	1.3299
-36.671	1.3076
-36.72	2.1852
-36.768	2.1629
-35.816	3.5406
-35.364	3.6182
-35.412	3.5959
-35.46	4.5736
-35.509	4.5512
-35.357	4.5289
-35.605	5.4065
-35.653	6.1842
-34.801	6.1619
-34.45	6.1395
-33.398	6.3172
-33.446	6.2949
-33.494	6.2725
-33.542	6.2502
-33.59	6.2279
-33.339	6.2055
-33.387	6.1832
-33.435	6.6608
-33.483	6.1385
-33.831	6.1162
-33.88	6.0938
-33.928	5.0715
-33.976	5.0492
-33.724	5.0268
-34.072	5.0045
-34.12	4.9822
-34.169	4.0598
-34.217	4.0375
-34.465	4.0151
-35.213	3.9928
-35.261	3.9705
-35.31	3.9481
-35.758	3.9258
-35.406	4.0035
-35.454	4.2811
-35.502	4.4588
-35.55	4.7365
-36.399	4.7141
-35.647	5.2918
-36.095	5.2694
-36.143	5.1471
-36.191	5.4248
-37.139	5.1024
-38.188	4.7801
-39.336	4.5578
-39.384	4.5354
-40.032	4.7131
-41.18	4.6908
-41.229	4.9684
-41.277	4.9461
-41.325	5.3237
-40.273	5.5014
-41.421	5.2791
-41.469	5.2567
-41.518	5.2344
-41.566	4.8121
-41.114	5.1897
-40.962	5.1674
-41.01	4.7451
-41.059	4.7227
-41.107	4.4004
-41.155	3.978
-41.303	3.9557
-41.251	3.9334
-41.299	3.911
-41.448	2.3887
-41.396	2.3664
-41.444	2.344
-41.492	2.3217
-41.54	2.2994
-41.589	0.87702
-41.637	0.85468
-41.685	0.83235
-41.733	0.81001
-41.581	1.0877
-41.629	1.0653
-40.978	1.043
-41.026	0.52067
-41.074	0.49833
-41.022	0.67599
-41.07	0.35366
-39.219	0.33132
-39.267	0.30898
-41.015	0.28665
-41.063	0.56431
-41.111	0.54198
-41.159	0.21964
-41.208	0.1973
-41.256	0.17497
-39.704	0.15263
-40.552	-0.069706
-40.6	-0.79204
-40.649	-0.81438
-40.697	-1.1367
-39.345	-1.4591
-39.393	-1.7814
-39.441	-1.8037
-39.489	-1.5261
-39.938	-1.5484
-39.286	-1.5707
-40.034	-1.2931
-40.082	-1.3154
-40.13	-0.93774
-40.179	-0.96008
-39.527	-0.98241
-39.575	-0.60475
-39.623	-0.92709
-39.671	-0.94942
-40.419	-1.4718
-40.468	-0.9941
-41.216	-1.0164
-41.264	-0.33877
-41.312	-0.3611
-42.46	0.01656
-42.509	0.59422
-42.557	0.57189
-42.605	0.84955
-41.853	0.82721
-42.701	0.80488
-42.749	0.68254
-41.998	0.36021
-42.046	0.33787
-40.594	0.31553
-39.742	-0.6068
-39.79	-0.62914
-39.839	-1.6515
-39.987	-1.6738
-39.935	-0.69615
-39.983	-0.71848
-40.031	-1.4408
-40.079	-1.4632
-40.228	-1.7855
-40.176	-1.5078
-40.224	-1.9302
-40.272	-2.3525
-40.32	-2.3748
-40.369	-2.3972
-39.817	-1.9195
-39.865	-1.9418
-39.913	-1.9642
-39.961	-1.9865
-40.009	-2.5089
-39.258	-2.5312
-40.106	-2.3535
-40.154	-2.3759
-40.202	-2.3982
-40.55	-2.4205
-40.399	-2.4429
-40.347	-2.4652
-40.395	-2.4875
-39.943	-2.2099
-39.991	-2.2322
-40.039	-2.2546
-40.088	-1.9769
-41.136	-1.9992
-41.184	-1.9216
-41.732	-1.3439
-41.78	-1.3662
-41.829	-1.3886
-41.877	-2.0109
-41.425	-2.1332
-41.973	-2.1556
-42.021	-2.1779
-41.869	-2.2003
-41.918	-2.7226
-41.966	-2.2449
-42.014	-2.2673
-42.062	-2.4896
-42.11	-2.3119
-42.159	-2.5343
-42.207	-3.0566
-42.255	-3.0789
-42.303	-3.1013
-42.351	-3.1236
-42.399	-3.146
-41.948	-3.1683
-41.996	-3.6906
-42.544	-3.713
-42.592	-3.2353
-42.74	-3.0576
-42.788	-2.88
-42.837	-2.9023
-42.885	-2.9246
-42.933	-2.947
-43.081	-2.9693
-43.029	-3.1917
-43.078	-3.214
-43.126	-3.6363
-42.874	-3.6587
-42.922	-3.681
-42.97	-3.6033
-43.018	-3.6257
-43.067	-4.048
-42.815	-4.0703
-43.163	-4.2927
-43.211	-4.515
-43.259	-4.5374
-43.008	-4.6597
-42.956	-4.682
-43.004	-4.8044
-43.052	-4.8267
-43.1	-4.849
-43.148	-4.8714
-43.097	-4.8937
-42.445	-4.716
-42.493	-4.7384
-41.441	-4.4607
-40.789	-3.3831
-40.238	-3.4054
-40.286	-3.4277
-40.334	-2.4501
-40.382	-2.2724
-40.43	-2.1947
-40.478	-2.2171
-40.527	-2.2394
-41.775	-1.9617
-41.423	-1.9841
-41.471	-2.0064
-41.519	-1.5288
-41.568	-1.5511
-41.616	-1.5734
-41.264	-1.5958
-39.612	-2.1181
-39.66	-2.1404
-39.708	-2.2628
-39.757	-2.7851
-40.905	-2.4074
-40.953	-2.5298
-41.001	-2.5521
-41.049	-2.5745
-41.098	-3.2968
-39.046	-3.3191
-39.094	-3.3415
-39.142	-3.5638
-39.19	-3.3861
-37.538	-3.4085
-37.487	-3.2308
-37.535	-3.2531
-37.583	-3.2755
-37.631	-3.6978
-37.679	-4.3201
-38.028	-4.3425
-39.876	-4.3648
-41.824	-4.5872
-41.872	-4.7095
-43.02	-4.8318
-43.068	-4.8542
-43.117	-4.7765
-44.665	-4.7988
-45.713	-4.1212
-47.661	-3.4435
-47.709	-3.4658
-48.358	-3.5882
-48.806	-3.5105
-48.354	-3.3329
-48.902	-3.4552
-48.95	-3.4775
-48.998	-3.4999
-49.047	-3.7222
-48.895	-3.7445
-49.143	-3.6669
-49.191	-3.5892
-49.239	-3.6115
-49.288	-3.6339
-49.136	-3.3562
-49.184	-3.3786
-49.232	-3.4009
-49.28	-3.2232
-48.728	-3.2456
-48.077	-3.6679
-48.125	-3.8902
-48.173	-3.9126
-48.221	-3.9349
-48.269	-3.9572
-48.318	-3.9796
-48.066	-3.8019
-48.114	-3.3243
-47.962	-2.3466
-46.31	-2.3689
-44.658	-1.5913
-44.707	-1.6136
-45.855	-1.6359
-44.803	-1.5583
-45.951	-1.5806
-45.999	-1.6029
-44.248	-1.6253
-45.896	-2.1476
-44.844	-2.47
-44.892	-2.8923
-44.94	-2.8146
-44.988	-2.837
-46.137	-2.9593
-45.085	-2.8816
-45.133	-2.904
-45.181	-2.9263
-45.229	-3.1486
-46.078	-3.271
-46.926	-3.2933
-47.574	-3.2157
-47.622	-3.238
-47.67	-3.3603
-47.418	-3.4827
-47.467	-3.505
-47.215	-3.5273
-47.263	-3.5497
-47.611	-3.372
-47.359	-3.2943
-47.408	-2.9167
-47.456	-2.939
-47.504	-2.1614
-47.552	-0.98369
-47.3	-0.70603
-47.348	-0.72836
-47.397	-0.7507
-47.745	-1.273
-47.793	-1.2954
-47.541	-1.3177
-47.389	-1.34
-47.438	-1.3624
-46.986	-1.6847
-46.834	-1.7071
-46.882	-1.7294
-46.93	-1.7517
-47.378	-1.7741
-48.627	-1.7964
-48.675	-2.0187
-50.223	-2.4411
-50.271	-2.4634
-50.319	-2.4857
-50.667	-3.6081
-50.416	-3.7304
-50.764	-3.7528
-50.812	-3.7751
-50.86	-3.7974
-50.908	-3.1198
-50.957	-3.0421
-51.305	-3.0644
-51.353	-3.1868
-51.101	-3.5091
-51.149	-4.2314
-51.197	-4.2538
-51.246	-4.2761
-51.294	-5.0985
-51.242	-4.3208
-50.89	-4.3431
-50.638	-3.6655
-50.687	-3.6878
-50.735	-4.4101
-50.783	-4.9325
-50.831	-3.7548
-50.879	-4.1771
-50.927	-4.9995
-51.276	-5.0218
-51.324	-4.9442
-51.372	-5.7665
-51.42	-5.7888
-51.468	-5.8112
-51.517	-5.8335
-51.265	-5.8558
-51.313	-5.8782
-51.361	-5.9005
-51.409	-5.7228
-51.457	-5.7452
-51.306	-5.7675
-51.754	-5.9898
-51.802	-6.0122
-51.85	-6.0345
-51.898	-5.9569
-51.147	-5.8792
-51.195	-6.0015
-51.243	-6.0239
-51.291	-5.9462
-50.339	-6.0685
-49.487	-5.9909
-49.536	-5.4132
-49.584	-5.4355
-49.632	-4.8579
-50.48	-4.8802
-49.828	-4.9026
-49.877	-4.9249
-49.925	-4.9472
-49.973	-4.9696
-51.521	-4.9919
-51.569	-4.7142
-51.617	-4.7366
-51.666	-5.2589
-49.614	-4.7812
-49.662	-4.8036
-49.71	-5.3259
-49.758	-5.3483
-49.807	-5.9706
-46.655	-5.9929
-49.903	-6.0153
-49.951	-6.0376
-49.999	-6.5599
-50.047	-6.5823
-47.296	-6.6046
-47.344	-6.6269
-47.392	-6.6493
-47.44	-6.6716
-47.488	-6.694
-46.537	-6.2163
-46.585	-6.7386
-46.633	-6.761
-46.681	-5.9833
-47.729	-4.5056
-46.777	-4.528
-46.826	-4.5503
-48.974	-3.5726
-49.022	-2.795
-50.97	-2.1173
-51.018	-1.2397
-51.067	-1.262
-51.115	-1.4843
-51.163	-1.5067
-51.511	-2.929
-51.559	-1.6513
-51.307	-1.6737
-51.356	-2.996
-51.404	-3.0183
-51.552	-4.2407
-51.6	-4.263
-51.648	-4.2854
-51.697	-5.6077
-51.745	-6.13
-51.793	-6.1524
-51.841	-6.1747
-51.889	-6.197
-51.837	-6.5194
-51.886	-6.5417
-52.534	-6.564
-52.582	-6.5864
-52.63	-6.6087
-52.678	-6.1311
-50.827	-6.0534
-50.875	-5.6757
-50.923	-5.6981
-52.671	-5.0204
-53.219	-3.9427
-52.767	-3.1651
-53.316	-3.1874
-53.364	-3.5097
-53.412	-3.5321
-53.76	-3.2544
-53.508	-2.7768
-53.557	-2.1991
-53.605	-2.2214
-53.653	-2.2438
-53.701	-1.6661
-51.749	-1.4884
-51.797	-1.0108
-52.046	-1.0331
-50.294	-0.65544
-50.342	-0.67778
-50.19	-0.70012
-50.238	-0.72245
-50.287	-0.74479
-50.335	-0.56713
-50.383	-0.089462
-50.431	-0.1118
-50.479	0.065866
-53.027	0.04353
-50.576	0.021193
-50.624	0.19886
-50.672	0.77652
-50.72	0.15418
-50.768	0.53185
-50.716	0.50951
-51.065	0.68718
-51.113	0.064839
-51.161	-0.1575
-50.909	0.020167
-50.957	-0.0021696
-52.006	0.17549
-52.054	-0.046842
-52.102	-0.069179
-52.15	-0.091515
-50.698	-0.11385
-50.746	0.063813
-50.795	0.041476
-50.843	0.01914
-50.091	0.8968
-50.139	1.1745
-50.187	0.95213
-50.236	0.92979
-50.284	1.5075
-49.832	0.88512
-48.98	1.4628
-49.028	1.6404
-49.076	1.7181
-48.325	1.6958
-47.973	1.6734
-48.021	1.6511
-48.069	1.6288
-48.117	1.6064
-48.066	1.5841
-48.314	1.5618
-48.362	1.5394
-48.11	1.5171
-48.158	1.3948
-47.906	1.3724
-47.955	1.1501
-48.003	1.3277
-48.051	1.3054
-48.099	0.38307
-48.147	-0.13927
-48.196	-0.1616
-48.244	-0.18394
-48.292	-0.20628
-48.14	-0.22861
-48.188	0.64905
-48.436	0.62671
-48.485	0.60438
-48.533	1.082
-48.881	1.5597
-48.629	2.1374
-48.677	2.115
-48.726	1.4927
-49.674	2.0704
-49.722	2.548
-49.77	3.4257
-49.018	3.4034
-49.066	3.381
-49.115	3.3587
-49.663	3.8363
-48.511	3.914
-48.559	3.8917
-48.607	4.2693
-47.656	4.247
-47.304	3.8247
-47.352	3.8023
-47.4	3.68
-47.448	3.6577
-47.196	3.1353
-47.245	3.113
-47.293	3.0906
-47.341	3.0683
-47.889	3.546
-47.937	3.5236
-48.886	3.5013
-48.934	3.479
-48.982	3.4566
-49.03	1.5343
-47.678	1.712
-47.426	-0.21038
-47.475	-0.53272
-47.323	-0.75506
-46.271	-1.2774
-46.319	-1.2997
-46.367	-1.3221
-46.416	-1.3444
-46.464	-1.3667
-48.012	-1.6891
-46.56	-1.4114
-46.608	-1.6337
-47.456	-1.9561
-47.505	-2.0784
-47.553	-2.4008
-46.401	-2.4231
-46.449	-2.4454
-46.497	-2.4678
-45.746	-2.3901
-46.594	-2.2124
-46.642	-2.2348
-47.89	-1.4571
-47.938	-0.77944
-48.186	-0.80178
-49.435	-0.82412
-49.483	-0.84645
-49.531	-0.86879
-49.579	-1.4911
-48.527	-1.1135
-48.576	-0.9358
-48.624	-0.95814
-48.672	-0.98047
-49.82	-1.0028
-51.168	-0.82514
-51.716	-0.84748
-51.765	-0.86982
-51.813	-0.69215
-52.361	-0.91449
-52.409	-0.93683
-52.457	-1.1592
