# Supplementary material for: Electrooculography-based continuous eye-writing recognition system for efficient assistive communication systems
Source: PLoS One. 2018 Feb 9;13(2):e0192684. doi: 10.1371/journal.pone.0192684 (PMC5806888; doi:10.1371/journal.pone.0192684)
Supplement: S1 Database — All the original isolated EOG data used in the experiments are contained in this database. (ZIP) [file pone.0192684.s001.zip › isolated/001/isolated_strokes/EOG_001_06_001.csv]

-29.207	-4.6266
-28.574	-4.4435
-28.241	-4.4604
-28.107	-4.4773
-27.174	-4.2942
-25.941	-3.5111
-25.808	-2.728
-25.075	-2.7449
-24.642	-2.6618
-23.808	-2.4787
-23.475	-2.3956
-23.742	-1.9125
-22.509	-1.2294
-21.776	-1.3463
-20.843	-1.0632
-21.11	-0.78009
-20.676	-0.59699
-20.443	-0.71389
-20.11	-0.63078
-19.977	-0.44768
-20.044	0.035421
-20.311	0.11852
-18.878	-0.29837
-17.144	-0.41527
-16.711	-0.53217
-16.578	-0.64907
-16.845	-1.166
-16.612	-1.5829
-16.879	-1.6998
-15.345	-1.8167
-13.712	-1.6336
-13.379	-2.0505
-12.746	-2.1674
-13.013	-2.2843
-11.38	-2.4011
-9.5466	-2.518
-9.5134	-2.6349
-9.1803	-2.7518
-8.4471	-2.8687
-7.614	-2.9856
-6.9808	-3.1025
-5.5477	-3.2194
-4.6145	-1.3363
-4.8814	0.64677
-5.1482	0.52987
-4.9151	0.91298
-4.5819	0.79608
-4.2488	1.3792
-3.5156	1.2623
-3.7825	1.1454
-3.1493	1.4285
-3.0162	1.8116
-1.983	2.4947
-1.4499	2.3778
-0.8167	2.8609
-0.083551	3.244
-0.0504	3.1271
-0.31725	3.0102
0.8159	3.2933
3.1491	3.1764
4.2822	2.6595
4.6154	2.5426
4.8485	2.8257
4.7817	2.7088
4.6148	3.1919
4.548	3.375
4.2811	3.2581
4.2143	2.8412
4.0474	3.0243
4.7806	3.0074
4.5137	2.8905
4.2469	2.7736
3.98	2.5567
6.6132	2.5398
8.9463	2.0229
10.179	1.906
11.513	2.1891
12.146	2.0722
13.479	1.9553
14.912	2.0385
14.945	2.1216
14.678	2.2047
14.912	2.2878
15.645	2.1709
15.878	2.054
16.011	2.0371
16.044	2.0202
16.077	1.9033
16.21	1.8864
15.944	1.7695
15.977	1.7526
16.21	1.8357
16.343	1.9188
16.976	2.0019
16.709	1.885
16.442	1.7681
16.976	1.8512
17.009	1.7343
17.242	1.6174
17.175	1.5005
17.008	1.3836
16.941	1.6667
16.975	1.2498
17.208	1.1329
16.941	1.016
16.674	0.89911
16.407	0.48221
16.84	0.36531
17.973	-0.051586
19.207	0.031516
19.44	-0.085382
19.273	-0.20228
19.006	-0.61918
19.739	-0.73608
19.472	-0.55297
19.205	-0.66987
20.139	-0.78677
21.372	-0.40367
21.105	-0.52056
22.438	-0.63746
22.171	-1.2544
23.104	-1.3713
22.838	-1.4882
23.571	-1.0051
23.304	-0.72195
23.037	-0.83885
22.97	-0.75575
22.703	-0.87264
22.436	-0.98954
22.17	-0.60644
21.903	-0.72334
21.636	-0.44024
21.369	-0.057134
21.102	-0.17403
20.835	-0.29093
21.268	-0.40783
21.902	-0.52472
21.735	-0.64162
21.468	-0.75852
21.401	-0.87542
20.934	-0.59232
20.667	-1.1092
20.401	-1.2261
20.134	-1.343
19.867	-1.4599
19.6	-1.5768
18.833	-1.6937
18.566	-1.4106
16.899	-1.2275
16.733	-0.9444
15.466	-1.0613
14.299	-1.1782
14.032	-1.2951
11.865	-1.312
11.598	-0.72889
9.2315	-0.84578
8.9646	-0.96268
7.4978	-1.0796
7.2309	-1.1965
6.9641	-1.3134
6.1972	-0.63027
5.9304	-0.54717
5.6635	-0.16407
5.3967	0.41903
5.1298	0.10214
4.863	-0.014761
3.8961	0.068341
3.6293	0.35144
3.3624	0.53455
2.6956	0.61765
2.4287	0.80075
1.6619	0.88385
1.395	0.86695
1.1282	1.0501
0.56134	0.93316
-0.50551	0.81626
-1.6724	1.2994
-2.2392	1.5825
-2.8061	1.4656
-3.0729	2.1487
-4.0398	2.9318
-4.3066	2.8149
-4.3735	2.198
-5.1403	2.0811
-5.4072	1.9642
-5.974	2.7473
-6.6409	3.1304
-7.1077	3.0135
-7.6746	2.3966
-7.9414	2.2797
-8.7083	2.1628
-9.3751	2.0459
-9.242	1.529
-9.9088	0.7121
-10.176	0.5952
-10.442	0.7783
-11.009	0.16141
-11.176	-0.35549
-11.443	-0.47239
-11.71	-0.88929
-11.977	-1.0062
-12.644	-1.1231
-12.91	-1.24
-13.177	-1.1569
-13.444	-1.0738
-13.311	-1.1907
-13.578	-1.3076
-13.845	-1.4245
-13.812	-1.2414
-14.078	-1.3583
-14.045	-1.5752
-13.412	-1.5921
-12.479	-1.709
-12.746	-1.6259
-13.013	-1.7428
-12.679	-1.0597
-12.646	-1.0765
-12.613	-1.1934
-12.48	-0.31034
-12.747	-0.12724
-11.814	-0.24414
-12.081	-0.26104
-11.247	-0.17794
-11.514	-0.29483
-11.281	-0.71173
-10.848	-0.52863
-11.515	-0.74553
-11.782	-0.86243
-12.049	-0.87932
-12.115	-0.99622
-11.782	-0.91312
-11.949	-1.03
-12.216	-1.1469
-12.483	-1.2638
-12.65	-1.5807
-12.916	-1.3976
-13.183	-0.91451
-13.45	-0.6314
-13.717	-0.7483
-13.984	-0.8652
-13.851	-0.9821
-14.118	-1.099
-13.284	-1.2159
-13.551	-1.3328
-12.218	-1.3497
-12.485	-0.96659
-12.752	0.016517
-13.019	0.49962
-12.486	0.48272
-12.652	0.56582
-12.919	0.44893
-13.186	1.132
-13.453	2.0151
-13.42	2.1982
-13.987	2.0813
-13.953	2.1644
-14.22	2.0475
-14.187	2.2306
-14.354	2.5137
-13.421	2.3968
-12.288	2.5799
-12.555	2.963
-12.621	3.3462
-12.188	3.4293
-11.855	3.3124
-12.122	3.4955
-11.389	3.3786
-10.656	3.2617
-10.923	3.1448
-11.189	3.0279
-11.356	2.611
-11.623	2.4941
-11.99	2.3772
-12.257	2.2603
-12.524	2.1434
-13.49	2.0265
-13.057	1.9096
-13.024	1.9927
-13.291	1.8758
-13.558	1.7589
-13.625	1.442
-13.692	1.3251
-13.958	1.1082
-14.225	0.5913
-14.192	0.8744
-14.459	0.7575
-14.326	0.6406
-14.393	0.62371
-14.16	0.40681
-13.626	0.28991
-13.093	0.47301
-12.46	0.95612
-12.227	1.4392
-12.394	1.4223
-12.661	1.7054
-12.227	1.6885
-11.794	2.5716
-11.561	3.0547
-11.028	4.0378
-9.1949	4.4209
-8.3617	4.404
-8.0286	4.4871
-8.0954	4.6702
-8.0623	4.5533
-7.8291	4.9364
-7.696	4.8195
-7.9628	4.9026
-7.1297	4.8858
-5.4965	4.9689
-4.7634	4.852
-4.4302	4.7351
-3.8971	5.2182
-3.9639	5.6013
-3.0308	5.4844
-1.7976	5.6675
-1.6645	5.5506
-1.9313	5.8337
-2.1982	6.6168
-2.465	7.1999
-1.8319	7.183
-2.0987	7.9661
-2.3656	9.2492
-1.7324	11.332
-1.8993	16.415
-1.4661	22.898
-0.53295	30.782
-0.7998	44.565
-0.066651	62.348
0.4665	77.131
0.59965	91.014
1.9328	105.1
1.666	120.28
6.0991	133.96
9.3323	143.15
9.2654	150.83
9.7986	156.21
11.232	164.6
11.965	175.98
11.898	182.86
12.231	188.15
11.964	193.13
12.297	197.01
12.031	201.49
12.064	204.58
12.997	206.36
12.73	207.04
12.663	210.63
13.996	214.01
13.73	214.29
13.563	214.68
12.296	215.36
11.329	215.74
12.762	216.93
12.495	217.01
10.628	217.99
10.362	218.17
10.095	218.06
8.8279	217.94
8.561	218.02
8.2942	217.91
8.0273	218.29
7.7605	218.47
7.4936	217.96
7.0268	217.84
5.7599	217.32
4.5931	216.41
4.3262	216.29
4.0594	216.17
3.7925	215.15
2.9257	214.84
2.6588	214.72
2.392	214.4
2.1251	214.09
1.3583	213.57
1.0914	212.35
1.3246	210.54
1.9577	210.22
2.9909	197.6
4.324	170.09
4.9572	139.47
5.1903	109.55
6.0235	78.635
6.0566	47.018
7.0898	16.402
7.0229	-5.8154
6.9561	-21.532
7.2892	-38.749
7.0224	-54.866
7.2555	-70.383
7.1887	-85.3
7.4218	-99.517
8.155	-109.63
8.9881	-117.05
9.6213	-126.87
10.154	-135.58
10.488	-140.2
11.221	-145.22
10.954	-150.64
11.987	-151.75
12.32	-152.17
12.853	-153.09
13.286	-153.2
13.22	-154.12
13.253	-154.24
14.286	-154.35
15.919	-154.47
15.652	-154.59
16.985	-154.7
17.619	-154.82
17.852	-154.14
17.585	-154.15
17.318	-153.07
17.051	-151.99
16.784	-151.21
16.517	-151.32
16.251	-151.44
15.484	-151.36
15.217	-151.07
15.45	-150.79
15.183	-150.31
14.416	-150.02
13.949	-149.94
12.983	-149.76
12.716	-149.17
11.449	-148.69
11.182	-148.71
11.915	-148.33
10.648	-147.74
10.382	-147.36
9.5147	-147.18
9.2478	-146.99
8.981	-147.11
9.2141	-147.23
10.347	-147.34
10.88	-147.46
10.614	-147.58
10.647	-147.99
10.98	-148.21
10.713	-149.33
10.846	-149.44
11.279	-150.26
11.812	-150.48
11.946	-151.3
11.679	-152.31
11.912	-153.23
12.245	-154.25
13.178	-154.36
14.011	-154.98
13.745	-155.7
13.478	-155.81
14.311	-155.93
15.344	-156.05
15.077	-155.56
14.81	-155.68
15.343	-155.3
15.777	-155.12
15.71	-154.93
15.443	-155.05
15.176	-154.67
14.909	-154.78
15.042	-154.4
14.875	-154.52
14.609	-154.83
14.342	-154.95
14.175	-155.07
13.908	-155.08
13.641	-155
13.574	-154.52
13.308	-154.63
13.241	-154.75
13.274	-155.47
13.007	-155.79
12.74	-156
13.873	-156.02
14.706	-156.14
14.44	-156.25
14.173	-156.37
13.906	-155.69
13.239	-155.1
13.072	-154.92
12.805	-155.04
12.539	-155.15
12.572	-154.97
12.405	-154.89
12.138	-155.01
12.271	-155.12
12.504	-155.44
12.737	-155.86
12.271	-155.97
13.404	-156.09
14.037	-156.21
13.77	-156.02
14.103	-155.94
13.936	-156.16
14.469	-156.67
14.803	-156.79
15.536	-156.91
15.969	-157.02
15.902	-156.74
16.535	-156.86
16.968	-156.98
16.702	-157.39
16.635	-157.51
16.668	-157.63
16.401	-157.14
17.434	-156.66
19.167	-155.58
20.5	-154.49
22.134	-154.51
22.967	-154.63
22.7	-154.54
22.633	-154.86
22.666	-154.98
22.399	-155.1
22.132	-155.01
22.366	-155.13
22.499	-155.25
22.532	-155.16
22.265	-154.88
21.998	-155
22.031	-155.11
21.965	-155.23
22.998	-155.35
23.031	-155.46
22.764	-155.58
23.297	-156.1
24.53	-156.51
25.963	-156.63
25.897	-157.05
26.13	-157.17
27.663	-157.58
29.096	-157.7
29.329	-157.52
29.562	-157.63
30.195	-158.05
30.729	-158.17
30.962	-158.28
31.095	-158.4
31.628	-158.52
33.161	-158.63
34.794	-158.75
34.828	-158.87
35.261	-158.99
35.794	-158.8
35.527	-158.62
36.26	-158.24
36.993	-157.75
36.926	-157.67
37.36	-157.59
37.093	-157.7
37.626	-157.52
37.459	-157.64
37.492	-157.45
37.425	-157.27
37.158	-156.79
37.292	-156.9
37.025	-157.02
38.458	-157.14
39.791	-157.26
40.124	-157.37
40.357	-157.89
40.091	-157.61
40.924	-157.72
41.757	-157.84
41.49	-157.26
43.223	-157.37
42.956	-157.49
44.589	-157.61
44.423	-158.42
44.656	-158.54
44.389	-159.06
44.522	-158.78
44.355	-158.99
44.288	-159.11
44.321	-159.73
44.055	-159.84
43.788	-158.96
43.521	-159.28
43.754	-159.29
44.287	-159.41
44.02	-158.73
43.754	-158.84
43.387	-159.56
44.42	-160.48
44.953	-160.59
44.886	-160.71
44.619	-160.83
45.352	-161.45
46.586	-161.56
46.319	-161.68
45.952	-161.3
46.285	-161.91
46.118	-162.03
46.251	-162.55
46.484	-162.66
46.818	-162.78
47.051	-163.3
46.784	-163.01
46.517	-163.53
47.15	-163.65
48.883	-163.77
51.917	-163.88
54.05	-164.6
55.483	-164.12
57.516	-164.23
58.549	-164.35
58.682	-164.47
58.415	-164.38
58.149	-164.5
57.882	-164.82
57.815	-164.93
57.848	-164.85
57.681	-164.87
57.714	-164.88
57.948	-164.9
58.381	-165.02
58.714	-165.04
58.147	-165.05
57.88	-164.27
57.913	-164.99
58.646	-165.1
59.78	-163.82
59.513	-162.34
58.946	-162.45
59.279	-162.57
59.512	-162.19
59.245	-162.3
58.978	-162.12
58.712	-162.24
58.845	-162.16
58.778	-162.07
58.511	-162.29
58.044	-162.41
57.777	-162.82
57.711	-162.94
58.144	-163.06
59.277	-163.17
59.81	-163.49
60.243	-163.71
60.476	-163.72
61.309	-163.84
61.743	-163.96
62.276	-164.18
62.109	-165.39
62.242	-165.51
61.875	-166.73
62.408	-167.54
62.641	-167.66
63.675	-168.18
64.508	-168.29
64.241	-168.41
63.974	-168.53
63.707	-168.64
63.44	-169.16
63.174	-169.28
62.907	-169.09
62.54	-169.21
62.173	-169.23
61.706	-169.35
61.439	-169.46
61.172	-169.18
59.906	-169.3
59.539	-169.41
60.172	-168.33
59.905	-168.45
59.838	-167.56
59.571	-166.88
59.504	-167
59.238	-166.71
58.971	-166.83
59.604	-166.95
62.537	-167.07
64.67	-167.18
64.803	-166.7
64.737	-166.02
65.07	-165.83
65.203	-165.95
65.936	-166.07
66.669	-166.18
67.002	-166.3
67.935	-166.42
69.069	-166.53
69.502	-166.65
69.835	-166.77
70.168	-166.88
70.701	-167
71.234	-167.12
71.067	-167.54
71.001	-167.35
70.734	-167.47
71.367	-167.09
72.1	-167.7
72.133	-167.82
71.966	-168.14
71.7	-168.85
71.533	-168.97
71.366	-169.79
71.199	-169.8
70.932	-169.92
70.865	-169.74
71.098	-169.26
71.532	-168.87
71.265	-168.99
71.398	-168.51
71.431	-169.22
71.564	-169.34
71.897	-169.96
72.83	-170.07
73.964	-170.19
74.397	-170.31
74.63	-170.42
74.763	-170.24
74.796	-170.16
74.529	-169.37
75.763	-169.29
78.196	-169.21
79.329	-169.33
79.062	-169.44
78.895	-169.56
78.628	-169.58
78.561	-169.79
78.295	-170.01
78.228	-169.93
78.561	-169.84
78.994	-169.96
79.327	-169.78
79.66	-169.49
79.393	-169.01
80.027	-168.23
80.56	-168.75
80.793	-168.86
80.826	-168.58
80.559	-169.1
80.892	-169.21
80.626	-169.93
80.959	-170.05
80.992	-170.16
81.925	-169.68
83.358	-169.8
83.791	-169.91
83.924	-170.03
84.558	-170.15
84.591	-170.86
84.724	-171.58
84.457	-171.7
84.39	-172.22
85.823	-172.33
86.857	-172.45
88.19	-172.57
87.923	-172.68
87.656	-172.8
89.689	-172.92
89.422	-173.03
90.455	-172.75
90.189	-171.57
90.222	-172.98
89.955	-173.1
90.988	-173.22
91.621	-172.34
91.354	-171.75
90.187	-171.87
89.621	-171.49
89.354	-171.6
89.087	-171.72
88.82	-171.84
88.553	-171.55
89.286	-171.67
89.02	-172.19
88.753	-172.3
88.486	-172.62
88.319	-173.04
87.052	-173.15
87.485	-172.97
87.218	-173.09
86.952	-173.21
86.685	-172.92
86.418	-172.74
86.151	-172.66
85.884	-172.47
85.917	-171.79
85.85	-171.01
85.784	-170.82
85.917	-170.94
85.65	-170.86
86.183	-170.47
86.816	-170.19
86.849	-170.31
87.283	-170.03
86.316	-169.44
86.749	-168.56
86.982	-168.08
86.915	-168.19
86.648	-167.81
86.881	-167.53
86.915	-167.64
86.648	-167.36
88.481	-167.18
88.214	-167.29
87.947	-167.41
89.58	-167.83
89.313	-167.94
89.047	-167.76
88.78	-167.58
88.513	-168
88.746	-168.11
87.179	-168.53
86.912	-169.05
85.546	-168.76
86.379	-168.88
87.412	-169.2
87.745	-169.31
87.478	-169.43
87.511	-169.35
88.344	-169.46
89.278	-170.08
89.011	-170.2
89.444	-170.32
89.977	-169.93
90.11	-170.05
90.243	-169.97
90.376	-169.48
90.91	-170.2
91.543	-170.32
93.076	-169.83
94.209	-169.15
94.442	-168.77
95.575	-168.88
96.609	-169.5
96.342	-170.12
96.875	-169.23
96.608	-170.35
96.341	-170.47
96.374	-171.59
96.307	-171.7
96.041	-170.82
95.774	-169.94
95.507	-171.25
95.74	-172.37
95.773	-172.49
96.506	-172.6
96.939	-172.82
96.673	-172.94
96.706	-173.05
96.439	-173.27
96.172	-173.49
95.605	-173.61
95.638	-173.62
96.172	-173.64
95.905	-173.66
96.338	-173.87
96.071	-173.99
95.804	-174.21
95.837	-174.42
95.67	-174.54
95.404	-174.86
95.237	-175.27
95.17	-175.39
94.903	-175.31
95.836	-175.42
96.669	-175.74
96.502	-175.86
96.436	-176.18
96.769	-176.69
97.002	-177.21
96.835	-177.83
97.568	-178.44
97.801	-178.56
98.335	-179.18
98.668	-179.29
98.701	-178.91
98.834	-179.03
99.067	-179.14
99.3	-179.76
100.03	-179.88
100.07	-179.2
101.1	-178.91
99.533	-179.03
99.266	-179.15
100.3	-179.76
100.93	-179.88
101.07	-179.4
101.2	-179.51
102.23	-179.33
103.06	-179.35
103.4	-179.36
103.93	-179.48
104.56	-179.6
104.4	-179.41
104.83	-179.23
104.56	-178.95
104.8	-179.07
105.13	-177.98
104.86	-176.8
105.3	-176.72
105.53	-176.03
105.56	-176.15
105.3	-175.97
105.63	-176.08
105.96	-175.2
105.7	-175.32
106.03	-175.43
106.96	-174.55
106.69	-174.67
106.03	-174.79
105.76	-174.9
105.49	-175.02
105.33	-175.14
105.06	-176.15
105.79	-177.07
105.53	-177.39
105.26	-177.7
103.99	-177.82
103.53	-178.24
103.26	-179.15
102.99	-179.87
102.73	-180.09
103.46	-180.21
103.19	-179.62
103.53	-179.74
103.76	-179.06
103.49	-178.57
103.22	-178.69
102.96	-177.81
103.09	-177.92
102.82	-178.04
102.56	-176.26
103.09	-176.37
103.42	-176.49
103.76	-176.61
103.99	-176.72
103.72	-176.84
103.86	-175.66
103.59	-175.78
103.32	-175.89
103.06	-176.01
102.39	-176.13
102.52	-176.64
101.66	-177.36
101.39	-178.38
101.12	-179.29
100.45	-179.91
100.59	-180.03
100.92	-180.34
101.15	-180.46
100.89	-180.58
100.62	-181.3
100.35	-181.91
99.287	-182.03
98.32	-182.15
97.653	-182.26
97.386	-182.38
97.119	-182.5
96.852	-182.81
96.985	-182.93
96.719	-183.05
97.252	-183.16
96.985	-183.78
96.418	-183.4
96.151	-184.01
96.684	-184.73
96.618	-184.25
96.351	-184.97
96.084	-184.88
95.617	-185
95.55	-185.32
95.483	-185.23
95.516	-185.55
95.25	-185.67
95.583	-186.08
96.016	-186.2
95.749	-186.32
95.482	-187.03
95.815	-186.55
95.548	-186.47
95.982	-186.59
95.815	-185.7
95.548	-185.22
96.081	-185.34
96.314	-185.25
96.947	-184.07
97.981	-184.19
97.714	-183.1
98.747	-183.22
99.28	-183.24
99.513	-182.85
99.246	-182.47
99.479	-182.39
100.11	-182.2
101.55	-182.22
102.38	-182.44
102.31	-182.46
103.35	-182.57
104.58	-182.69
104.31	-182.61
104.74	-182.52
105.18	-182.64
105.61	-182.76
106.14	-182.77
106.48	-182.79
106.21	-182.71
105.94	-182.82
105.88	-182.74
105.91	-182.56
105.64	-182.38
105.68	-182.29
105.61	-182.21
105.74	-182.33
106.68	-182.54
106.81	-182.46
105.84	-182.58
105.18	-182.89
104.91	-183.01
105.04	-183.13
104.77	-183.24
103.71	-183.36
103.44	-183.48
103.97	-183.59
103.71	-184.01
103.44	-184.63
102.77	-185.15
102.91	-185.26
102.64	-185.58
102.37	-185.9
102.51	-186.01
102.24	-186.43
101.97	-186.85
101.71	-187.16
101.44	-187.58
101.47	-187.7
102.2	-187.91
103.44	-188.13
105.07	-188.35
104.8	-188.47
105.84	-188.48
107.47	-188.7
109.1	-188.82
109.74	-188.93
109.97	-189.05
109.7	-189.07
109.54	-189.08
109.37	-189.2
109.1	-189.32
108.84	-189.53
108.57	-189.65
108.3	-189.77
109.44	-189.98
109.17	-190.2
107.5	-191.02
107.13	-191.14
107.37	-191.25
107.1	-191.37
106.33	-191.49
106.07	-192.2
106.3	-192.32
107.53	-192.64
107.27	-192.75
105.5	-192.87
105.23	-192.49
106.57	-192.6
104.7	-193.22
104.43	-193.34
105.67	-193.76
106.5	-193.87
106.33	-194.59
106.77	-195.21
107.1	-195.72
107.63	-195.84
108.16	-195.56
107.9	-195.67
107.63	-195.79
106.86	-195.51
106.6	-195.52
106.33	-195.34
106.06	-195.46
105.8	-195.57
106.03	-195.69
105.86	-196.11
106.2	-196.23
106.73	-196.34
106.46	-196.36
106.4	-196.48
107.13	-196.09
106.86	-195.61
106.6	-195.73
106.23	-195.04
107.46	-194.76
107.19	-194.88
105.53	-194.99
106.66	-195.11
108.89	-195.23
109.73	-195.35
110.66	-195.96
110.39	-197.18
110.13	-197.3
109.86	-196.31
109.59	-197.53
109.83	-196.55
109.56	-196.66
109.59	-197.88
109.83	-198
109.76	-198.91
109.49	-199.03
110.02	-199.35
109.76	-199.26
110.29	-199.38
110.32	-199.5
110.26	-199.12
110.49	-197.83
110.22	-196.85
110.26	-196.67
109.99	-196.78
109.72	-196.5
109.46	-196.52
108.79	-196.73
108.52	-196.75
108.26	-196.87
107.99	-196.98
107.72	-197
107.06	-197.12
107.19	-197.04
108.02	-197.15
107.75	-196.87
109.59	-196.99
109.32	-197.1
109.05	-197.62
110.19	-197.74
109.92	-198.15
109.05	-198.37
109.29	-198.49
110.72	-198.8
110.45	-198.92
110.79	-199.04
110.52	-199.15
110.25	-199.17
110.39	-199.39
110.12	-199.51
110.25	-199.62
110.29	-199.94
111.02	-200.36
111.95	-201.17
111.68	-201.89
111.82	-202.01
111.55	-202.42
111.28	-202.54
111.02	-202.66
110.35	-202.97
110.08	-203.09
109.82	-203.21
108.85	-202.83
108.58	-202.64
109.12	-202.46
108.55	-202.58
108.68	-202.79
108.42	-203.11
108.15	-203.53
107.88	-203.64
107.22	-203.76
107.35	-203.58
107.08	-204.09
106.81	-204.21
106.55	-203.73
106.28	-204.44
106.51	-204.56
106.95	-205.68
106.68	-205.8
106.41	-205.91
106.05	-206.33
106.38	-206.45
106.11	-206.56
105.85	-206.98
106.38	-207.1
107.31	-207.21
107.45	-207.33
107.98	-207.15
108.21	-206.86
107.94	-207.38
108.28	-207.1
108.01	-207.22
107.74	-206.63
107.58	-206.15
107.71	-206.17
108.04	-205.78
107.78	-205.7
107.51	-205.82
106.64	-205.93
106.38	-205.55
106.11	-205.67
105.84	-205.48
105.58	-204.9
105.91	-204.52
106.64	-204.64
105.58	-204.85
105.31	-204.97
105.04	-205.09
104.77	-205.2
105.81	-205.32
106.14	-205.44
105.87	-205.55
105.61	-205.67
104.74	-205.79
104.47	-206.2
103.71	-206.72
103.44	-207.34
103.67	-206.95
104.01	-207.07
104.34	-207.59
104.07	-207.71
103.81	-208.12
103.94	-208.24
104.57	-208.86
105.01	-209.67
104.74	-209.19
104.57	-209.31
104.6	-209.12
104.04	-209.24
103.77	-209.36
103.5	-209.47
103.24	-209.89
102.97	-210.01
103	-209.83
102.74	-210.24
102.97	-210.06
103.1	-210.18
102.84	-210.29
102.77	-210.11
103	-210.23
103.54	-210.14
103.57	-210.26
103.9	-210.38
104.73	-210.49
105.17	-210.61
105.6	-210.73
106.93	-210.84
107.77	-210.96
107.5	-211.08
106.73	-211.5
106.47	-211.61
106.2	-211.43
105.93	-211.55
105.67	-211.66
105.3	-211.78
105.03	-211.9
103.97	-212.01
103.7	-212.43
103.43	-213.05
103.17	-213.36
102.9	-213.58
102.63	-213.7
102.36	-213.82
102.9	-214.53
