# Supplementary material for: Electrooculography-based continuous eye-writing recognition system for efficient assistive communication systems
Source: PLoS One. 2018 Feb 9;13(2):e0192684. doi: 10.1371/journal.pone.0192684 (PMC5806888; doi:10.1371/journal.pone.0192684)
Supplement: S1 Database — All the original isolated EOG data used in the experiments are contained in this database. (ZIP) [file pone.0192684.s001.zip › isolated/001/isolated_strokes/EOG_001_06_002.csv]

-1.2327	4.8287
-1.1678	4.1592
-1.103	3.4897
-1.2381	3.4202
-0.67323	2.9506
-1.1084	2.8811
0.2565	2.8116
0.32137	2.7421
0.38624	2.6725
0.4511	2.003
-0.78403	1.4335
-0.71916	1.064
-0.6543	0.99443
-1.0894	0.82491
-1.5246	0.35538
-1.8597	0.28586
-1.7948	-0.28367
-2.63	-0.3532
-2.5651	-0.42272
-2.5002	-0.99225
-3.8354	-0.56177
-3.7705	-0.1313
-2.3056	-0.20082
-1.3408	-0.77035
-1.2759	-0.33988
-0.41103	0.090599
-0.34616	-0.47893
-0.2813	-1.0485
-1.0164	-1.118
-0.15156	-0.6875
-0.086696	-0.25703
0.57817	-0.32655
0.64304	-0.89608
0.7079	-0.96561
1.2728	-1.0351
1.3376	-1.1047
1.6025	-0.67418
2.0674	-0.74371
1.5322	-1.3132
1.5971	-1.3828
1.662	-2.1523
1.2268	-2.4218
1.2917	-2.6913
1.7566	-2.7609
1.8214	-3.0304
1.4863	-3.0999
0.65117	-2.9694
1.616	-3.039
1.6809	-3.1085
1.1458	-3.178
1.2106	-3.2475
0.9755	-2.5171
1.3404	-2.5866
1.4052	-1.8561
1.4701	-1.4256
1.535	-1.4952
1.0998	-2.0647
1.1647	-2.6342
1.2296	-2.2037
1.2944	-2.2733
1.2593	-1.8428
1.3242	-1.4123
1.389	-1.4818
1.0539	-1.5514
1.1188	-1.4209
1.5836	-0.99043
1.6485	-1.56
1.7134	-1.0295
1.7782	-0.499
1.2431	0.13147
1.908	0.061946
2.2728	0.69242
2.3377	0.62289
2.4026	0.55337
1.6674	0.78384
2.5323	1.0143
2.5972	1.3448
2.662	1.3753
2.7269	1.3057
2.0918	1.3362
2.3566	1.2667
2.4215	1.2972
2.4864	1.4276
2.5512	1.3581
1.7161	1.2886
1.781	1.4191
1.8458	1.3495
1.9107	1.28
2.5756	1.2105
3.4404	1.141
3.5053	1.0714
2.7702	0.90191
2.835	0.83238
2.8999	0.76286
2.9648	0.49333
3.0296	0.42381
3.0945	0.05428
2.2594	-0.21525
2.4242	-0.88477
1.9891	-0.9543
2.054	-1.0238
2.1188	-1.5933
0.5837	-1.6629
-0.65143	-1.7324
0.11343	-2.3019
0.1783	-2.3715
0.24317	-2.441
-0.29197	-2.0105
-0.2271	-1.78
-0.16223	-1.1496
-0.097366	-1.2191
0.067501	-1.2886
0.032367	-1.3581
0.19723	-0.62766
0.2621	0.20282
0.32697	0.53329
0.39183	0.96377
0.4567	1.2942
0.42157	1.2247
0.48643	1.3552
0.5513	1.1857
0.61617	1.1161
0.68103	1.0466
0.6459	0.67709
0.11077	0.60756
-0.22437	0.53804
-0.4595	0.16851
-1.0946	-0.20101
-1.0298	-0.27054
-1.4649	-0.34007
-1.4	-0.40959
-1.3352	-0.47912
-1.2703	-0.34864
-1.2054	-0.61817
-1.5406	-0.68769
-1.8757	-0.75722
-1.4108	-0.82674
-1.746	-0.89627
-2.0811	-0.9658
-2.0162	-1.0353
-2.5514	-1.0048
-2.4865	-0.87437
-2.4216	-0.4439
-2.7568	-0.51342
-2.6919	-0.08295
-2.627	0.14752
-2.1622	0.478
-2.4973	0.80847
-2.4324	1.2389
-2.9676	1.1694
-2.9027	1.9999
-2.8378	2.5304
-2.973	2.6608
-4.2081	2.9913
-4.3432	3.3218
-3.8784	3.4523
-3.8135	3.3827
-3.7486	3.7132
-3.6838	3.9437
-3.6189	3.8742
-3.854	3.8046
-3.7892	4.1351
-3.7243	4.0656
-3.6594	3.9961
-2.6946	3.5265
-3.5297	3.857
-3.7648	3.3875
-3.7	2.818
-3.9351	2.4484
-3.5702	2.0789
-3.8054	2.3094
-3.7405	1.9399
-3.6756	1.8703
-3.3108	1.2008
-2.9459	0.63128
-3.181	0.56176
-3.4162	0.49223
-3.0513	0.22271
-3.4864	0.15318
-3.4216	0.083654
-3.3567	0.014128
-4.0918	-0.1554
-5.227	-0.62492
-6.3621	-1.1944
-6.2972	-1.464
-6.2324	-1.7335
-6.1675	-1.703
-4.7026	-1.7726
-3.6378	-1.9421
-3.5729	-2.0116
-3.508	-2.0811
-3.4432	-2.1507
-2.9783	-2.2202
-2.9134	-2.1897
-2.8486	-2.1592
-2.3837	-2.3288
-1.6188	-2.3983
-1.554	-2.3678
-0.5891	-2.4373
0.075764	-2.5069
0.54063	-2.3764
1.3055	-2.0459
1.3704	-0.41544
1.4352	1.115
2.0001	1.2455
2.065	1.476
2.1298	2.2065
3.1947	1.3369
3.2596	1.2674
3.9244	1.4979
3.9893	1.4284
4.0542	1.3588
4.419	1.4893
4.1839	1.8198
3.4488	2.4503
2.7136	2.3807
2.2785	2.3112
2.3434	2.2417
2.4082	2.1722
2.1731	2.1026
2.138	1.4331
2.0028	1.1636
2.2677	1.0941
2.3326	0.62453
2.3974	0.255
2.8623	0.18548
2.6272	0.01595
1.792	-0.053576
1.6569	-0.1231
1.6218	-0.19263
1.7866	-0.36215
1.7515	-0.63168
1.8164	-0.7012
1.8812	-0.77073
1.9461	-1.0403
2.111	-1.7098
2.1758	-1.1793
2.2407	-1.8488
2.3056	-2.3184
2.3704	-2.3879
2.4353	-2.4574
2.5002	-2.0269
2.565	-1.5965
2.6299	-2.166
2.5948	-2.2355
2.6596	-2.305
2.7245	-1.9746
2.7894	-2.0441
3.4542	-2.1136
4.1191	-2.1831
4.584	-1.8527
4.6488	-1.4222
4.3137	-1.5917
4.5786	-1.6612
4.4434	-1.7308
4.5083	-1.8003
4.5732	-1.8698
3.938	-1.8393
4.7029	-1.8089
4.7678	-1.8784
4.8326	-1.2479
4.8975	-0.41745
4.9624	-0.48697
5.0272	-0.4565
5.0921	-0.52602
5.157	-0.29555
5.2218	-0.36507
5.4867	-0.1346
5.5516	-0.0041262
5.6164	0.026348
5.6813	-0.14318
5.8462	-0.2127
5.911	-0.18223
6.3759	-0.25175
6.4408	-0.12128
6.5056	-0.19081
6.5705	-0.46033
7.6354	-0.52986
7.7002	-0.59938
7.7651	-0.86891
7.03	-0.73843
7.8948	-1.008
7.1597	-1.0775
8.0246	-1.147
8.7894	-1.2165
8.8543	-1.2861
9.1192	-1.1556
9.084	-1.4251
9.1489	-1.9946
9.2138	-2.5642
9.0786	-2.9337
9.4435	-3.0032
9.5084	-3.0727
9.5732	-2.8423
9.6381	-2.9118
9.703	-2.9813
9.8678	-3.0508
9.9327	-2.6204
9.9976	-1.8899
10.062	-1.4594
10.827	-2.0289
11.892	-2.0985
11.957	-2.668
12.022	-2.1375
12.887	-1.807
12.952	-1.6766
14.216	-1.7461
14.281	-1.5156
14.346	-1.3852
14.411	-1.2547
14.476	-1.0242
14.541	-1.3937
15.306	-1.1633
15.371	-1.2328
15.535	-1.6023
16	-1.6718
16.065	-1.7414
16.93	-2.0109
16.995	-3.0804
17.96	-4.0499
19.725	-4.1195
26.189	-4.289
34.154	-8.2585
40.919	-16.428
80.084	-25.598
116.55	-31.967
120.11	-32.037
121.78	-32.606
131.64	-32.676
140.01	-32.745
140.07	-32.815
140.14	-32.884
140.2	-32.954
140.27	-33.023
140.33	-32.193
140.4	-32.262
140.46	-32.332
140.53	-31.901
138.89	-31.271
136.96	-29.04
132.42	-26.71
128.79	-25.879
128.85	-25.749
128.62	-25.019
128.68	-24.688
128.35	-24.358
128.41	-24.427
128.48	-24.097
128.04	-23.766
128.11	-23.836
128.17	-23.905
127.64	-23.975
127.3	-24.044
125.97	-24.514
125.33	-24.583
125.79	-24.653
125.86	-24.722
126.82	-25.092
127.19	-25.161
127.25	-26.431
127.32	-27
126.68	-27.07
126.25	-26.54
126.01	-27.409
126.08	-28.379
126.14	-28.748
126.21	-29.318
126.27	-29.587
126.34	-29.657
126.4	-30.126
126.77	-30.996
126.83	-31.765
126.9	-31.135
126.96	-31.204
126.73	-31.274
127.19	-31.343
127.96	-30.613
128.02	-30.282
128.89	-30.352
128.95	-30.421
130.22	-30.891
132.08	-32.361
133.75	-33.43
134.91	-33.6
134.98	-33.869
137.04	-34.139
145.31	-34.208
155.07	-34.278
155.14	-34.947
155.2	-35.017
155.27	-35.086
155.33	-37.356
155.4	-37.425
155.46	-37.495
155.52	-37.564
155.59	-37.634
155.65	-37.703
152.82	-37.773
143.58	-37.842
124.05	-37.912
99.614	-37.982
83.679	-35.951
72.844	-31.921
55.109	-29.49
42.973	-23.86
22.938	-19.929
5.2032	-19.099
-4.532	-17.968
-18.067	-16.138
-23.602	-13.107
-24.037	-10.777
-27.173	-9.3463
-31.508	-8.2158
-32.643	-7.7853
-32.878	-4.3549
-33.613	-0.024392
-34.248	1.6061
-34.383	1.9366
-35.118	2.467
-35.954	2.9975
-35.889	3.728
-38.524	4.9585
-41.259	7.6889
-42.094	10.619
-42.629	11.45
-43.864	11.78
-45.2	12.311
-45.335	13.041
-45.57	13.972
-46.305	14.702
-46.94	14.633
-46.875	14.563
-46.81	14.494
-46.045	14.424
-45.581	14.355
-46.116	14.285
-46.751	14.316
-47.086	14.846
-47.021	14.777
-47.056	14.707
-47.491	14.437
-48.027	14.368
-47.962	14.298
-47.497	14.229
-47.432	13.359
-46.867	12.49
-46.602	12.42
-46.537	12.151
-46.472	11.881
-46.308	11.812
-46.043	11.742
-45.978	11.873
-46.213	11.803
-46.348	11.734
-46.383	11.664
-46.318	11.495
-46.654	11.025
-47.089	10.956
-47.224	10.386
-47.159	10.016
-48.094	9.947
-47.029	9.5774
-46.964	9.8079
-47.699	9.7384
-47.635	9.6689
-48.97	9.5993
-48.905	9.5298
-48.84	8.6603
-48.775	8.5908
-48.71	7.7212
-48.645	7.6517
-48.581	7.5822
-49.516	7.5126
-49.451	7.4431
-48.386	7.3736
-47.421	7.3041
-47.356	7.2345
-47.291	7.665
-47.026	8.4955
-45.862	8.626
-45.797	8.5564
-45.732	8.5869
-45.667	8.5174
-44.402	8.4479
-44.037	8.2783
-43.772	8.1088
-43.708	8.0393
-43.343	8.0698
-42.178	8.0002
-41.013	8.1307
-40.948	8.0612
-41.983	8.1917
-41.918	8.1221
-42.953	8.0526
-41.789	7.9831
-40.624	7.7136
-41.659	7.644
-40.494	7.5745
-41.529	7.505
-41.464	7.6355
-41.399	7.5659
-42.435	7.4964
-41.17	7.4269
-40.705	7.7574
-40.64	8.0878
-41.575	8.6183
-42.11	9.6488
-42.845	9.9793
-43.88	10.01
-43.816	10.04
-43.751	10.071
-42.586	10.101
-41.221	10.032
-41.156	9.9621
-41.091	9.8926
-42.626	9.923
-42.062	9.8535
-41.997	9.784
-41.932	9.7145
-42.967	9.6449
-42.902	9.6754
-42.837	9.8059
-42.772	9.8364
-43.207	9.8668
-43.143	9.7973
-42.578	9.7278
-40.913	9.4583
-39.348	9.1887
-39.283	9.3192
-39.218	9.4497
-38.053	9.3802
-38.389	9.3106
-38.324	9.2411
-38.259	9.1716
-37.094	9.1021
-37.029	9.0325
-37.564	8.963
-37.499	8.8935
-37.434	8.824
-36.67	8.6544
-36.305	7.7849
-36.14	7.7154
-35.875	6.7459
-35.81	6.6763
-35.945	7.3068
-35.88	8.3373
-36.016	8.4678
-35.951	8.3982
-35.886	8.2287
-35.621	6.9592
-35.556	5.8896
-35.491	5.8201
-35.426	5.7506
-35.161	5.4811
-35.297	5.4115
-34.732	5.342
-34.667	5.2725
-35.102	5.203
-35.037	4.7334
-35.372	4.8639
-35.307	4.9944
-35.443	4.9249
-35.378	5.0553
-34.613	4.9858
-34.048	4.5163
-33.983	4.2468
-33.818	3.8772
-34.053	4.1077
-33.688	4.2382
-33.924	4.3687
-34.159	4.2991
-34.094	4.6296
-34.029	4.7601
-33.964	4.6906
-33.899	4.621
-34.234	4.3515
-34.17	3.882
-33.705	3.2125
-33.34	3.1429
-33.275	2.1734
-33.21	0.60388
-33.145	-0.96564
-33.08	-1.6352
-33.015	-1.7047
-32.751	-1.7742
-32.686	-2.1437
-32.421	-1.9133
-31.356	-2.2828
-30.691	-2.3523
-28.626	-2.6218
-27.961	-2.6914
-27.197	-2.7609
-26.432	-2.8304
-26.367	-2.8
-26.302	-2.6695
-25.837	-2.039
-25.472	-2.1085
-25.407	-1.7781
-25.042	-1.8476
-24.178	-1.3171
-23.113	-1.3866
-22.548	-1.4562
-22.483	-1.1257
-22.018	-1.1952
-21.953	-1.2647
-21.888	-1.2343
-21.824	-1.3038
-21.759	-1.3733
-21.894	-1.4428
-21.829	-1.3124
-22.264	-1.2819
-21.899	-1.4514
-22.134	-1.5209
-22.469	-1.7905
-22.405	-1.26
-23.84	-1.9295
-23.775	-2.099
-23.71	-2.1686
-23.645	-2.1381
-23.58	-2.2076
-23.515	-1.9771
-24.151	-1.6467
-24.086	-1.7162
-24.321	-1.4857
-23.556	-1.4552
-23.491	-1.5248
-23.426	-1.5943
-23.361	-1.5638
-22.996	-1.7333
-22.432	-1.9029
-22.267	-2.2724
-22.202	-2.3419
-21.437	-2.4115
-21.072	-2.481
-20.907	-2.9505
-20.842	-3.02
-20.778	-3.0896
-20.213	-3.4591
-20.648	-4.3286
-20.083	-5.1981
-20.518	-5.2677
-20.453	-5.4372
-20.388	-5.5067
-20.323	-5.8762
-19.759	-6.6458
-19.494	-6.7153
-19.429	-6.7848
-18.564	-6.8543
-17.399	-6.9239
-17.334	-6.9934
-16.969	-7.0629
-16.905	-7.1324
-17.14	-7.202
-17.375	-6.5715
-17.31	-7.241
-17.245	-6.7105
-17.18	-6.7801
-16.515	-7.1496
-16.45	-7.9191
-16.386	-7.8886
-16.321	-8.0582
-15.856	-8.2277
-15.191	-8.4972
-15.126	-8.5667
-15.661	-8.4363
-15.596	-8.5058
-15.532	-8.5753
-16.467	-8.8448
-17.602	-8.9144
-17.537	-8.9839
-17.472	-9.0534
-18.007	-9.123
-17.942	-8.9925
-17.877	-9.062
-17.813	-9.1315
-16.748	-9.4011
-17.683	-9.4706
-17.618	-9.3401
-17.553	-9.3096
-17.488	-9.4792
-16.423	-9.5487
-17.159	-9.6182
-17.094	-9.2877
-17.029	-9.3573
-16.564	-9.8268
-15.899	-10.296
-15.434	-9.9658
-14.769	-10.235
-14.304	-10.305
-14.24	-10.374
-13.375	-10.444
-13.31	-10.513
-13.745	-10.583
-13.08	-10.953
-13.615	-11.322
-13.55	-11.092
-13.486	-10.861
-13.421	-11.231
-13.056	-11.6
-13.291	-12.27
-13.226	-12.739
-13.161	-12.409
-13.896	-12.778
-13.831	-12.648
-13.767	-12.417
-12.902	-12.487
-13.637	-12.556
-13.572	-12.626
-13.307	-12.995
-14.442	-13.065
-14.377	-13.434
-14.313	-13.704
-14.748	-13.874
-14.683	-13.843
-14.618	-13.913
-14.553	-14.082
-14.488	-14.152
-14.423	-14.221
-14.358	-14.391
-14.094	-14.56
-14.029	-14.63
-13.464	-14.699
-11.699	-14.769
-10.134	-14.838
-9.9693	-14.908
-9.9044	-14.977
-9.5395	-16.347
-9.4747	-16.416
-9.1098	-17.786
-8.6449	-17.855
-7.7801	-17.925
-7.7152	-16.794
-7.6503	-16.864
-6.9855	-16.934
-6.9206	-17.003
-6.8557	-17.573
-6.4909	-17.642
-6.126	-16.212
-6.0611	-15.381
-5.9963	-15.451
-5.9314	-15.22
-5.4665	-15.59
-5.4017	-16.159
-5.3368	-16.529
-5.2719	-16.598
-5.2071	-16.668
-5.1422	-16.737
-5.0773	-16.907
-5.0125	-16.976
-4.6476	-16.946
-4.5827	-17.015
-3.7179	-17.185
-3.653	-17.255
-3.5881	-17.324
-3.5233	-17.394
-3.4584	-17.463
-3.3935	-17.533
-3.3287	-17.602
-3.6638	-17.672
-3.5989	-17.741
-3.5341	-17.811
-3.4692	-17.88
-3.2043	-17.95
-3.1395	-18.019
-2.0746	-18.189
-2.0097	-18.258
-1.5449	-18.228
-0.97999	-18.397
-0.91513	-18.467
-0.75026	-18.536
-0.68539	-18.606
-0.62053	-18.676
-0.55566	-18.845
0.40921	-19.415
1.5741	-19.784
1.6389	-19.854
1.7038	-19.923
1.7687	-19.993
1.8335	-20.062
2.1984	-19.832
2.2633	-19.901
2.3281	-19.971
2.393	-20.04
2.3579	-20.11
2.4227	-19.379
1.4876	-19.449
1.5525	-20.618
1.6173	-20.688
0.68221	-20.757
0.74707	-20.427
0.81194	-20.496
0.87681	-20.566
0.94167	-19.936
0.50654	-20.005
0.57141	-20.075
0.63627	-20.844
0.70114	-21.314
1.066	-21.683
1.1309	-21.753
1.1957	-21.822
1.2606	-21.892
1.3255	-21.961
2.1903	-22.031
2.2552	-22.5
2.8201	-22.57
2.8849	-22.339
2.9498	-22.409
3.3147	-22.478
4.2795	-22.548
4.3444	-22.617
4.4093	-22.687
6.0741	-21.657
8.039	-21.626
8.1039	-20.296
8.1687	-19.865
8.2336	-19.835
6.8985	-19.704
6.9633	-19.774
7.0282	-19.643
7.0931	-19.713
8.7579	-19.982
8.8228	-20.052
8.8877	-20.121
8.9525	-20.191
9.0174	-19.86
9.7823	-19.93
8.5471	-19.999
8.612	-20.069
8.6769	-19.738
10.042	-20.208
10.807	-21.278
10.171	-22.147
10.236	-22.217
10.301	-22.486
10.366	-22.856
10.431	-22.925
10.496	-22.995
10.361	-23.364
10.426	-23.434
9.5904	-23.903
8.6553	-23.573
8.7201	-24.042
7.985	-24.112
7.7499	-24.181
7.8147	-24.951
7.8796	-25.82
7.6445	-25.09
7.7093	-25.159
7.7742	-25.229
7.0391	-24.199
7.1039	-23.268
7.1688	-23.238
6.2337	-23.307
6.2985	-23.377
5.4634	-23.446
5.5283	-24.416
5.5931	-24.485
5.658	-24.555
6.6229	-24.624
6.2877	-24.694
6.3526	-25.863
6.4175	-25.933
6.4823	-26.002
7.5472	-27.572
6.6121	-27.641
6.6769	-26.911
6.7418	-27.58
6.8067	-27.65
7.8715	-28.519
9.5364	-29.189
9.6013	-29.259
9.6661	-29.328
11.231	-29.398
11.896	-29.467
11.961	-29.537
12.026	-29.606
12.19	-29.676
12.255	-29.745
12.82	-29.815
12.885	-30.584
12.95	-30.454
13.015	-31.123
13.08	-30.593
13.745	-30.662
13.809	-30.432
13.174	-30.801
13.739	-30.871
13.804	-30.94
13.869	-31.01
13.934	-30.38
13.599	-29.749
13.663	-29.819
13.328	-29.888
13.193	-29.958
13.258	-30.027
13.323	-29.697
13.388	-29.366
13.153	-28.836
12.618	-28.905
12.682	-28.875
12.047	-28.944
11.712	-28.314
11.477	-27.783
11.542	-27.853
11.607	-28.522
11.472	-28.592
11.536	-28.061
11.601	-27.731
11.666	-27.201
11.831	-26.97
11.896	-27.04
11.961	-27.109
12.026	-27.179
12.291	-27.548
12.555	-27.618
12.62	-27.987
12.685	-28.557
13.65	-28.126
13.615	-28.196
13.78	-28.165
13.845	-27.835
15.009	-27.404
15.074	-27.474
16.139	-26.843
16.604	-26.413
16.669	-26.182
17.234	-26.252
17.299	-25.922
17.364	-25.991
17.428	-26.061
16.993	-26.13
17.058	-25.9
17.123	-25.969
17.188	-26.039
17.253	-26.108
16.618	-26.078
16.682	-26.147
16.547	-26.217
17.512	-26.286
17.877	-26.456
17.942	-26.425
18.007	-25.995
18.072	-26.064
18.037	-25.734
18.101	-25.703
18.166	-25.873
17.431	-25.842
18.296	-25.912
18.361	-25.982
18.426	-26.151
18.491	-26.221
18.555	-26.29
18.62	-26.76
18.185	-26.429
18.25	-26.899
18.415	-26.968
18.48	-27.038
18.945	-27.107
19.21	-26.777
19.274	-26.846
19.639	-27.316
19.704	-27.685
20.069	-27.955
20.134	-28.224
20.699	-28.394
20.764	-28.463
20.828	-28.533
20.893	-28.603
20.958	-28.672
20.523	-28.742
20.588	-28.711
19.753	-28.781
20.718	-28.65
20.783	-28.72
20.847	-28.789
20.912	-29.059
20.477	-28.928
20.542	-28.798
18.907	-28.867
18.972	-28.937
18.537	-29.006
17.601	-29.076
17.666	-29.145
18.531	-28.915
17.996	-28.984
18.861	-29.254
19.626	-29.124
20.391	-29.193
20.456	-29.263
19.82	-29.132
19.885	-29.202
19.95	-29.271
20.015	-29.341
20.08	-29.81
20.145	-29.88
19.51	-29.949
19.574	-30.719
19.639	-31.488
20.404	-31.758
20.269	-31.827
20.334	-32.097
20.399	-32.866
20.464	-32.936
19.929	-33.205
20.393	-33.275
19.558	-34.045
19.623	-34.114
19.688	-35.184
20.653	-36.353
20.918	-37.023
21.283	-37.292
21.347	-37.362
21.112	-37.731
21.177	-37.801
21.242	-38.17
21.407	-38.24
21.472	-37.909
21.537	-37.579
21.602	-37.548
21.666	-37.318
21.731	-37.387
21.796	-37.457
21.861	-36.226
22.926	-37.096
22.991	-36.065
24.156	-35.335
24.22	-35.405
23.185	-35.474
23.25	-35.544
22.215	-35.613
22.28	-35.683
22.345	-35.752
22.41	-35.822
22.875	-35.891
23.039	-35.661
23.104	-35.53
23.969	-35.3
24.034	-35.669
24.399	-36.039
24.764	-35.808
24.829	-35.878
24.993	-36.247
25.058	-36.317
25.123	-36.086
25.188	-35.856
25.253	-35.326
25.818	-35.395
25.883	-35.065
25.948	-35.134
26.012	-34.604
26.077	-34.473
27.142	-34.543
27.207	-34.612
27.272	-34.682
27.337	-34.851
27.402	-34.921
28.466	-35.39
27.431	-34.66
27.096	-34.729
27.161	-34.799
26.626	-35.168
26.691	-35.238
26.556	-35.907
26.621	-35.977
26.685	-36.447
26.45	-36.716
26.515	-36.786
26.58	-37.155
26.445	-37.225
26.51	-38.094
25.775	-38.164
25.839	-38.233
25.904	-37.603
25.069	-37.672
24.534	-37.442
24.599	-37.411
24.664	-37.481
24.329	-37.65
24.394	-37.62
24.858	-37.689
25.523	-37.759
25.588	-37.728
25.653	-37.698
24.918	-37.768
24.983	-37.637
25.048	-37.607
25.112	-37.176
25.977	-37.046
26.042	-36.915
26.707	-36.985
27.772	-36.754
27.837	-36.824
28.602	-36.893
28.967	-36.963
29.231	-37.032
29.296	-37.502
29.361	-37.571
29.426	-37.541
29.491	-37.71
29.956	-37.78
29.921	-38.049
29.685	-38.419
29.75	-38.488
29.815	-39.358
30.38	-39.428
30.445	-39.497
30.41	-39.567
30.475	-40.636
30.34	-40.706
30.404	-40.475
30.469	-40.545
30.534	-40.614
30.599	-40.784
30.664	-40.853
30.729	-40.923
30.794	-40.492
30.658	-40.562
30.923	-40.631
30.988	-40.701
31.053	-41.27
31.118	-40.84
30.083	-40.609
30.148	-40.979
30.213	-41.049
28.577	-41.118
28.642	-41.188
28.707	-41.557
28.772	-41.327
28.637	-41.396
28.702	-40.866
28.267	-40.935
28.331	-41.005
28.396	-40.674
28.161	-40.744
28.026	-40.313
28.091	-39.683
28.056	-39.252
28.121	-38.822
27.986	-38.791
28.05	-38.761
28.315	-38.83
28.68	-39
29.545	-39.07
29.61	-39.039
30.375	-39.209
31.14	-39.278
31.204	-38.948
31.269	-39.017
31.334	-39.487
31.399	-39.556
32.064	-39.626
32.129	-39.295
31.594	-39.365
31.659	-39.134
31.723	-39.204
32.288	-39.273
32.353	-39.343
32.418	-39.412
32.483	-39.482
32.248	-39.551
32.313	-39.521
31.977	-39.191
32.042	-38.26
32.507	-36.93
32.172	-36.299
32.237	-36.169
32.002	-36.238
32.067	-35.908
32.132	-35.577
32.096	-35.147
31.961	-34.616
32.026	-34.186
31.491	-33.855
31.556	-33.725
31.621	-33.794
31.686	-33.864
31.75	-33.833
31.115	-33.903
31.18	-33.772
30.945	-33.742
31.01	-33.411
30.575	-33.081
30.64	-33.051
30.705	-33.12
30.769	-33.09
30.834	-33.159
30.899	-33.229
30.964	-33.398
31.529	-33.468
31.594	-33.537
31.159	-33.707
30.423	-33.776
30.488	-33.746
30.953	-33.815
31.018	-33.885
31.083	-33.954
31.148	-34.024
31.213	-33.993
31.278	-33.863
30.642	-33.932
30.707	-34.102
31.772	-34.172
30.837	-34.241
30.902	-34.611
30.867	-34.78
30.932	-34.75
30.996	-34.919
30.361	-34.689
30.126	-34.758
29.591	-34.228
29.656	-34.297
29.721	-34.367
29.786	-35.036
29.851	-35.106
30.515	-35.175
29.98	-35.245
30.645	-34.714
30.11	-34.784
30.175	-35.453
30.84	-35.523
30.305	-35.293
30.369	-35.662
30.434	-35.232
30.499	-35.301
29.664	-35.371
29.729	-35.94
29.794	-35.51
29.859	-36.079
31.824	-35.649
31.888	-36.218
31.953	-35.788
33.218	-35.857
33.283	-35.827
32.148	-35.996
30.713	-36.866
30.778	-36.935
30.842	-37.505
30.907	-37.674
30.972	-37.644
31.037	-37.814
30.302	-37.883
30.367	-37.953
30.432	-38.022
29.597	-37.992
30.561	-37.861
30.126	-37.131
29.991	-37.2
30.056	-36.37
29.921	-36.439
29.986	-34.409
