# Supplementary material for: Electrooculography-based continuous eye-writing recognition system for efficient assistive communication systems
Source: PLoS One. 2018 Feb 9;13(2):e0192684. doi: 10.1371/journal.pone.0192684 (PMC5806888; doi:10.1371/journal.pone.0192684)
Supplement: S1 Database — All the original isolated EOG data used in the experiments are contained in this database. (ZIP) [file pone.0192684.s001.zip › isolated/001/isolated_strokes/EOG_001_06_003.csv]

0.72342	2.04
-0.011602	2.0025
-1.0466	1.965
-0.98165	1.9275
-1.5167	1.99
-1.4517	2.0525
-0.78673	2.215
-0.72175	2.1775
-0.65678	2.14
0.7082	2.1025
0.77317	2.065
2.0381	2.0275
2.1031	1.99
2.1681	1.9525
2.2331	1.715
1.198	1.6775
1.263	1.64
2.028	1.6025
2.593	1.565
3.1579	1.5275
3.2229	1.29
3.5879	1.1525
3.6529	1.0151
3.7178	0.47755
3.7828	0.14006
3.8478	-0.09744
3.9128	-0.33494
3.9777	-0.47243
3.6427	-0.60993
3.4077	-0.84743
3.0727	-1.0849
2.7376	-1.3224
2.8026	-1.3599
2.2676	-1.6974
2.3326	-1.7349
2.3975	-1.7724
0.86252	-1.8099
-1.7725	-2.2474
-3.6075	-2.2849
-3.5426	-2.3224
-3.4776	-2.3599
-3.4126	-2.3974
-3.3476	-2.0349
-3.2827	-2.0724
-3.2177	-2.1099
-3.1527	-1.7474
-3.0877	-1.0849
-1.8228	-0.52238
-1.7578	-0.059873
-0.59281	-0.09737
-0.52783	0.26513
0.23714	0.42764
0.30212	0.39014
0.36709	0.35264
0.73207	0.31514
0.79704	0.27765
0.86202	0.24015
0.92699	0.20265
0.99197	0.16516
1.3569	0.12766
1.4219	0.19016
1.1869	0.35266
0.45187	0.31517
0.51684	0.27767
0.58182	0.24017
0.14679	0.20268
0.21177	0.16518
0.77674	0.12768
0.74172	-0.10981
0.80669	-0.14731
0.87167	-0.18481
0.53664	-0.22231
0.50162	-0.2598
-0.13341	-0.2973
-0.068433	-0.1348
-0.0034583	-0.17229
0.66152	-0.20979
0.72649	-0.24729
0.79147	0.015215
0.75644	0.17772
0.82142	-0.15978
-0.41361	-0.39728
-1.6486	-0.23477
-1.6837	-0.27227
-1.6187	-0.30977
-2.9537	-0.047265
-2.8887	-0.084762
-2.8238	-0.52226
-2.7588	-0.55976
-2.6938	-0.59725
-3.8288	-1.0348
-3.7639	-1.2722
-3.1989	-0.70974
-3.1339	-0.94724
-3.0689	-1.5847
-3.004	-1.6222
-2.939	-2.1597
-2.874	-2.4972
-2.209	-3.0347
-1.6441	-3.0722
-1.5791	-2.6097
-1.5141	-2.7472
-0.54914	-2.7847
-0.48416	-2.6222
-0.41919	-2.6597
-0.35421	-2.6972
-0.18924	-2.4347
-0.12426	-2.1722
-1.0593	-1.4097
-0.99431	-0.6472
0.070664	-0.18469
1.1356	0.37781
1.2006	0.54031
1.2656	0.60282
1.3306	0.56532
1.6955	1.1278
1.7605	1.0903
1.8255	1.5528
1.8905	1.9153
2.3554	1.8778
2.9204	2.7403
2.9854	3.7028
2.8504	3.6653
2.9153	4.0278
2.6803	3.9903
2.7453	3.9529
2.8103	3.9154
1.9752	3.0779
2.0402	3.0404
0.60519	2.0029
0.67016	1.2654
-0.56486	1.2279
-0.89989	1.1904
-0.83491	1.7529
-1.3699	2.0154
-1.305	1.6779
-2.94	1.9404
-4.275	2.7029
-4.41	2.6654
-4.3451	2.6279
-4.2801	1.7904
-4.3151	0.9529
-4.2501	1.7154
-3.8852	1.6779
-4.1202	1.6404
-4.0552	0.70291
-3.9902	0.66541
-3.9253	0.62792
-3.8603	0.59042
-3.7953	1.7529
-3.7303	2.7154
-3.4654	2.6779
-3.5004	2.6404
-3.4354	1.8029
-3.2704	0.46544
-3.2055	0.42794
-3.1405	-0.50956
-2.8755	-0.74706
-2.1105	-1.0846
-2.7456	-1.122
-2.8806	-1.6595
-2.8156	-2.097
-2.7506	-2.4345
-2.6857	-2.872
-2.6207	-2.5095
-2.5557	-3.047
-2.4907	-3.5845
-1.8258	-3.622
-1.0608	-3.6595
-0.99582	-3.697
-0.93084	-3.7345
-1.1659	-3.772
-0.80089	-3.8095
-0.73592	-3.347
-0.67094	-2.9845
-0.60597	-3.022
-0.040992	-2.9595
0.32398	-2.997
0.38896	-2.9345
0.95393	-2.872
1.2189	-2.9095
1.7839	-2.747
1.8489	-2.7845
1.9138	-2.122
2.8788	-2.1595
2.9438	-2.197
3.8088	-1.1345
3.8737	-1.172
3.9387	-1.2095
4.0037	-1.247
3.1687	-0.58446
4.1336	-0.62196
4.1986	-0.75945
3.7636	-1.397
3.8286	-1.4344
3.0935	-1.4719
2.4585	-1.5094
2.4235	-0.94694
2.4885	-1.3844
2.9534	-1.0219
2.6184	-0.85943
2.6834	-0.89693
2.7484	-0.63442
2.3133	-0.97192
1.9783	-1.0094
1.4433	-1.0469
1.5083	-0.78441
1.5732	-0.52191
0.93821	-0.85941
0.20318	-0.8969
-0.33184	-0.9344
-0.26687	-0.9719
-0.20189	-0.7094
-0.43692	-0.74689
-0.37195	-0.78439
-0.60697	-0.021886
-0.542	1.0406
-0.47702	1.4031
-0.41205	1.3656
-0.34707	1.0281
-0.2821	0.39063
-0.21712	0.65313
0.14785	1.0156
0.41283	1.5781
0.9778	1.5406
1.0428	1.5031
1.1078	0.86565
1.1727	0.82815
1.2377	1.3907
1.9027	1.3532
1.9677	1.3157
2.0326	1.2782
2.0976	1.2407
2.1626	1.2032
2.2276	1.6657
2.2925	1.9282
1.1575	2.0907
0.52248	2.0532
-0.61255	2.2157
-0.54757	2.3782
-0.6826	2.8407
-0.61762	2.8032
-0.55265	2.2657
-1.1877	2.0282
-1.1227	1.9907
-0.85772	2.0532
-1.2927	2.0157
-0.72777	1.9782
-1.1628	2.3407
-1.0978	2.5032
-1.0328	2.9657
-0.96787	3.3282
-0.9029	3.4907
-0.83792	3.4532
-0.77295	3.4157
0.19203	2.8782
1.557	2.6407
2.922	2.4032
2.987	2.3657
3.0519	2.2282
3.1169	2.0907
4.2819	2.0532
4.6469	2.0158
4.7118	1.9783
4.8768	1.9408
5.4418	1.9033
5.5068	1.8658
6.2717	1.6283
6.3367	1.2908
5.7017	0.15327
5.7667	-0.78423
5.8316	-0.92172
5.8966	-1.5592
5.9616	-1.1967
6.0265	-1.8342
6.7915	-1.8717
6.8565	-1.9092
6.9215	-1.9467
6.9864	-2.3842
5.8514	-3.2217
7.7164	-4.2592
6.7814	-4.5967
6.8463	-5.2342
6.9113	-4.6717
5.4763	-4.7092
5.5413	-4.7467
5.6062	-4.7842
5.6712	-4.8217
5.7362	-5.1592
7.5012	-5.1967
10.566	-5.4342
11.631	-5.4717
11.696	-5.5092
11.761	-5.5467
11.826	-5.7842
12.191	-5.8217
12.556	-5.8592
12.621	-5.8966
13.886	-5.9341
13.951	-5.9716
14.016	-5.8091
14.081	-5.1466
14.146	-5.1841
15.511	-5.9216
15.876	-5.9591
15.941	-5.9966
17.206	-6.0341
17.271	-6.0716
19.736	-6.2091
21.701	-7.8466
23.866	-11.684
28.031	-15.022
39.196	-19.759
51.261	-35.197
54.826	-57.834
69.291	-69.872
90.655	-76.209
106.22	-84.447
114.49	-93.184
117.25	-102.62
119.12	-108.56
126.78	-113.5
133.75	-116.63
136.31	-117.27
138.68	-120.11
139.24	-124.25
139.51	-125.88
139.57	-126.72
140.24	-130.56
140.3	-134.4
139.77	-135.23
139.83	-136.27
139.9	-137.21
139.66	-138.25
139.73	-140.08
139.39	-142.22
138.25	-144.66
136.02	-147.8
134.88	-149.63
134.55	-149.67
133.51	-152.71
132.28	-156.45
131.84	-157.78
131.81	-158.92
131.67	-160.36
131.44	-161.4
130.9	-163.83
129.17	-166.37
127.13	-167.21
125.8	-168.95
124.86	-170.78
124.93	-171.42
124.79	-172.26
124.86	-174.4
125.12	-175.63
125.19	-176.47
125.25	-178.01
126.32	-179.75
126.38	-180.88
127.15	-182.12
127.21	-185.36
133.78	-187.8
138.44	-188.23
139.21	-191.77
139.47	-195.51
142.84	-197.05
144.2	-198.58
144.27	-199.22
144.33	-199.56
144.4	-200.1
144.46	-203.23
145.13	-206.77
145.19	-207.81
145.26	-208.05
146.32	-208.68
146.39	-209.92
146.45	-211.76
147.62	-211.8
147.68	-211.83
147.75	-211.87
150.11	-211.91
150.18	-211.95
151.04	-211.98
154.31	-211.22
157.67	-211.26
159.44	-211.3
161.3	-207.63
162.87	-202.77
168.13	-196.71
176.9	-185.35
178.26	-172.48
178.33	-163.22
178.39	-150.06
178.46	-136.3
178.52	-125.83
178.59	-113.77
178.65	-94.809
178.72	-81.946
178.78	-71.684
178.85	-51.421
173.21	-39.359
156.48	-24.996
134.14	-7.2338
122.21	6.7287
101.77	22.291
80.938	32.154
66.603	46.016
53.268	60.879
44.933	68.441
26.198	73.504
12.363	77.566
6.0281	83.129
-4.1069	88.391
-8.6419	91.454
-21.377	94.416
-33.912	98.479
-37.747	101.34
-45.282	102.3
-53.217	103.67
-64.652	106.23
-72.487	108.39
-73.922	108.55
-73.857	109.82
-74.992	112.08
-74.927	113.14
-75.062	113.3
-75.297	114.07
-75.232	114.73
-75.667	115.09
-76.502	115.35
-77.737	115.62
-78.972	115.98
-78.907	116.64
-78.842	117.3
-78.777	117.77
-77.412	118.03
-76.048	118.09
-75.983	118.75
-75.918	119.42
-75.853	119.48
-74.788	119.54
-75.123	120
-75.758	119.97
-75.693	120.33
-76.528	120.99
-76.163	121.65
-76.098	121.62
-76.033	120.88
-75.968	120.84
-76.503	120.8
-76.438	120.77
-76.373	121.43
-76.308	121.49
-76.243	121.55
-76.978	122.42
-77.613	123.18
-78.348	123.94
-78.283	125.2
-78.218	125.67
-79.453	125.73
-80.188	125.69
-80.623	125.55
-80.558	125.52
-80.293	125.48
-80.228	125.44
-80.163	125.4
-80.098	125.37
-80.033	125.33
-79.868	125.29
-79.903	125.45
-79.738	125.72
-79.773	125.68
-79.708	125.64
-79.543	125.6
-79.478	125.37
-79.413	125.33
-79.349	125.29
-79.284	125.25
-78.719	125.42
-78.654	125.88
-76.789	125.84
-76.724	126.6
-78.459	126.97
-76.894	127.43
-76.829	127.89
-76.764	128.45
-76.699	128.52
-76.634	129.68
-75.669	129.74
-75.604	130.4
-75.539	130.37
-75.374	130.33
-75.309	130.29
-75.244	130.25
-75.179	130.22
-75.214	129.98
-75.149	129.94
-75.084	129.4
-75.019	128.87
-74.954	128.53
-74.889	128.79
-74.824	128.45
-74.759	128.72
-74.694	128.68
-74.629	128.64
-74.564	128.6
-74.499	128.97
-74.334	128.93
-74.269	129.19
-74.404	129.15
-74.639	129.82
-74.974	130.68
-75.509	131.04
-75.444	131.2
-75.379	131.67
-74.714	131.63
-74.65	131.99
-74.585	131.95
-74.52	132.12
-74.455	132.68
-74.39	133.24
-73.925	133.2
-73.36	133.37
-73.295	133.63
-72.53	133.59
-72.465	134.15
-71.7	134.62
-72.335	134.58
-72.27	134.54
-72.205	134.5
-71.44	134.77
-70.675	134.93
-69.71	134.89
-69.645	135.15
-68.38	135.52
-68.315	135.48
-67.05	135.44
-66.985	135.4
-68.12	135.47
-66.855	135.43
-66.79	135.39
-66.725	135.35
-66.66	135.32
-67.795	135.28
-66.93	134.84
-66.865	134.3
-66.8	133.87
-66.735	133.53
-66.37	133.49
-65.905	133.45
-66.24	133.22
-66.175	132.68
-67.31	132.24
-68.245	132
-68.18	131.67
-68.115	131.33
-68.051	131.09
-67.986	131.05
-68.121	131.02
-68.556	130.98
-68.991	131.14
-68.926	131.1
-68.161	131.07
-68.596	131.03
-68.531	131.19
-67.866	130.95
-67.801	130.92
-67.436	130.98
-67.971	130.54
-67.906	130.9
-67.841	130.97
-67.776	131.13
-67.111	131.39
-67.046	131.35
-66.981	131.52
-66.916	131.78
-67.451	132.04
-66.786	132.1
-66.721	131.97
-66.356	132.03
-66.291	131.99
-66.226	132.15
-65.761	132.12
-65.296	132.08
-65.231	132.04
-65.166	132.4
-65.101	132.37
-64.936	134.03
-64.871	133.99
-64.806	133.15
-63.941	134.42
-62.976	135.08
-62.511	134.44
-62.446	134.4
-62.381	133.67
-62.317	133.63
-62.252	133.99
-62.187	133.95
-62.122	133.92
-63.357	133.88
-63.292	133.84
-64.227	134.3
-64.162	134.27
-64.297	134.63
-64.232	134.59
-64.167	134.55
-64.102	134.62
-64.037	134.58
-63.172	135.34
-63.107	135.3
-63.042	135.17
-63.777	135.13
-63.712	135.69
-63.647	135.85
-62.882	135.92
-61.117	135.98
-61.052	135.94
-59.587	135.9
-59.522	135.97
-58.757	136.23
-58.192	136.29
-58.127	136.25
-58.062	136.62
-57.997	136.58
-57.932	136.54
-57.867	136.5
-57.802	136.47
-57.737	136.43
-57.672	136.39
-57.607	136.35
-57.542	136.32
-57.477	136.28
-57.412	136.24
-57.347	136
-57.682	135.97
-57.118	135.93
-57.053	135.89
-57.488	135.35
-57.423	135.32
-58.158	135.28
-58.093	135.24
-58.028	134.6
-57.963	133.97
-57.198	133.93
-57.633	133.89
-57.568	133.05
-57.703	133.82
-57.638	133.78
-57.173	134.34
-56.808	134.8
-56.743	135.07
-56.678	135.03
-56.613	134.99
-55.348	135.35
-53.783	135.32
-53.718	134.88
-53.653	134.84
-52.988	135.2
-52.623	135.17
-52.558	134.73
-51.993	134.69
-51.928	135.05
-51.563	135.42
-50.698	135.38
-50.633	135.34
-50.568	135.3
-50.103	135.27
-50.038	135.23
-49.973	135.19
-49.908	135.15
-49.843	135.02
-49.078	135.08
-49.713	135.04
-49.648	134.9
-48.883	134.67
-48.819	134.63
-47.854	134.79
-47.689	134.75
-46.924	134.52
-46.859	134.68
-46.394	134.74
-46.229	134.6
-46.164	134.57
-46.099	134.53
-46.034	134.69
-46.069	134.65
-45.904	134.62
-45.839	134.68
-45.774	134.74
-45.709	134.8
-45.644	134.97
-45.679	134.93
-45.614	134.89
-45.549	134.85
-46.184	134.92
-46.119	134.88
-46.054	134.84
-45.289	134.8
-45.224	134.77
-45.059	134.73
-44.994	134.69
-44.929	134.65
-44.864	134.52
-45.599	134.28
-45.534	134.24
-45.469	134.4
-45.504	134.37
-45.439	134.33
-46.274	134.09
-45.309	133.95
-45.244	133.82
-45.179	133.78
-43.814	133.74
-42.949	133.7
-42.584	133.47
-42.52	133.23
-42.455	133.19
-42.69	133.15
-42.625	132.92
-42.56	132.88
-42.195	132.84
-41.93	132.8
-41.865	132.97
-41.8	132.93
-41.035	132.89
-40.97	132.85
-40.605	132.62
-40.54	132.58
-39.975	132.74
-39.11	132.7
-39.045	132.67
-38.98	132.63
-38.515	132.79
-39.35	133.15
-39.285	133.12
-39.22	133.38
-39.155	133.74
-38.09	134.2
-38.225	134.47
-38.16	134.43
-38.095	134.69
-38.03	134.65
-36.865	134.32
-36.8	134.78
-37.835	134.74
-37.77	135.2
-37.705	135.57
-36.54	135.53
-36.475	135.69
-37.31	135.65
-37.245	135.92
-37.18	135.88
-37.115	135.84
-37.05	135.9
-37.685	136.57
-38.121	137.03
-38.856	137.29
-38.791	137.75
-38.926	138.22
-38.861	138.18
-38.796	138.14
-39.031	138.1
-39.166	138.07
-39.201	138.03
-39.136	137.49
-38.971	137.55
-39.006	136.62
-38.941	136.18
-38.876	136.14
-38.811	136.1
-38.646	135.77
-38.681	135.73
-38.616	135.69
-38.551	135.65
-38.386	134.82
-38.021	134.78
-37.656	134.74
-37.591	134.7
-37.526	133.97
-37.461	133.93
-36.696	134.59
-36.431	133.85
-34.466	133.32
-34.401	133.48
-34.036	133.34
-32.971	133.3
-32.906	134.27
-33.841	134.23
-33.776	134.79
-33.711	134.75
-33.346	134.42
-33.281	134.78
-33.216	134.74
-31.351	134.3
-32.486	134.27
-32.422	133.83
-32.357	133.79
-32.692	133.45
-32.627	133.42
-34.362	133.38
-34.297	133.04
-32.932	133
-32.867	132.97
-31.302	132.13
-30.837	131.49
-30.772	131.15
-30.007	131.12
-28.842	131.08
-28.277	130.84
-28.612	130.8
-28.547	130.67
-28.482	130.43
-28.717	130.39
-28.652	129.95
-28.587	129.92
-28.522	129.88
-28.457	129.24
-27.892	128.7
-27.327	128.37
-27.262	128.13
-27.197	128.09
-27.132	127.75
-27.067	128.02
-26.202	127.98
-26.137	127.94
-26.072	127.4
-25.307	126.87
-25.242	126.83
-25.177	125.99
-25.112	125.95
-25.047	125.92
-24.582	125.08
-24.117	125.84
-24.052	125.8
-23.987	125.77
-23.723	126.53
-23.458	126.49
-23.093	126.45
-23.028	126.42
-22.963	126.48
-21.698	126.44
-19.833	126.8
-19.768	126.37
-19.703	125.63
-18.738	125.59
-18.673	124.95
-17.808	125.32
-17.743	125.28
-16.878	125.24
-16.813	124.8
-15.948	124.77
-14.983	124.73
-14.918	124.69
-14.853	124.45
-14.788	124.42
-15.623	124.38
-16.358	124.34
-16.393	124.3
-16.728	124.27
-16.263	124.23
-16.598	124.69
-16.533	124.65
-16.468	125.82
-16.903	125.78
-16.338	124.64
-16.773	124.61
-16.708	124.07
-16.643	124.53
-16.578	125.59
-16.013	126.56
-16.448	126.52
-16.383	126.48
-16.318	126.24
-16.253	126.21
-15.689	125.97
-16.124	125.33
-15.259	124.69
-13.794	124.26
-12.929	124.32
-12.164	124.28
-12.099	124.24
-11.934	123.91
-11.869	123.87
-11.304	123.83
-10.139	123.79
-10.074	123.76
-10.009	123.72
-8.8438	123.08
-7.1789	122.54
-5.2139	122.31
-4.0489	122.27
-2.7839	121.83
-2.519	121.79
-1.754	121.46
-1.289	121.42
-1.224	121.68
-0.75905	122.04
-0.69408	122.01
-0.6291	121.97
-0.56413	121.93
-0.49915	121.89
-0.93418	121.86
-0.3692	121.82
-0.30423	122.38
-0.23925	123.04
0.52572	124.01
0.5907	124.97
2.1557	124.93
2.2206	124.89
3.2856	124.86
3.3506	125.02
3.4156	124.98
3.9805	124.74
4.0455	124.71
3.6105	124.67
3.6755	124.73
3.3404	124.69
4.2054	125.06
4.2704	125.02
3.5354	124.98
3.6003	124.94
3.6653	125.31
4.2303	125.37
3.2953	125.93
3.3602	125.29
3.4252	125.26
3.1902	125.22
3.2552	125.58
3.3201	125.94
3.3851	125.91
3.7501	126.17
3.5151	126.43
3.58	127.09
3.645	127.56
3.71	127.52
3.775	127.58
3.8399	127.64
3.9049	127.61
4.9699	127.87
6.0349	127.53
6.7998	127.79
6.8648	127.76
6.9298	127.82
6.9948	127.38
7.0597	127.34
7.1247	126.81
7.1897	126.77
7.2547	126.73
7.6196	126.69
7.6846	126.66
7.7496	126.62
7.8146	126.18
7.8795	126.14
8.9445	126.11
9.7095	125.87
11.074	125.83
11.139	125.79
10.804	125.56
10.869	125.52
10.934	125.48
10.999	125.34
11.064	125.31
10.329	125.27
10.394	125.53
10.459	125.89
10.524	126.06
10.589	126.42
10.654	126.68
10.819	126.64
10.784	127.21
10.849	127.07
10.914	127.03
10.979	126.99
11.144	127.76
11.209	127.72
11.274	127.68
11.339	127.14
11.004	127.61
11.469	127.57
11.534	127.53
11.599	127.69
11.664	127.66
11.729	127.42
11.994	127.38
12.059	126.84
11.924	126.01
11.989	125.37
10.754	124.73
10.819	124.69
10.284	124.66
9.0486	124.62
11.014	125.18
9.1785	124.54
9.2435	124.51
8.4085	124.47
7.7735	124.03
7.8384	123.79
7.8034	123.46
7.0684	123.42
7.1334	123.38
7.1983	123.34
7.2633	123.51
7.3283	123.67
7.3933	123.43
6.9582	123.59
7.7232	123.56
8.1882	124.42
8.2532	124.38
8.3181	125.54
9.0831	124.31
9.1481	124.57
9.2131	124.23
9.278	124.19
9.343	124.16
9.408	124.22
9.473	124.48
9.5379	125.54
9.6029	125.51
9.6679	125.47
9.7329	126.33
9.7978	126.29
9.8628	126.26
9.9278	126.22
9.9928	126.88
10.758	126.84
10.823	127.51
11.088	127.47
11.153	127.63
11.218	127.79
11.483	127.76
10.548	127.82
10.613	128.48
11.678	129.24
11.443	129.21
11.807	129.17
11.872	129.33
12.737	129.59
12.802	129.86
12.867	129.82
13.532	129.78
13.597	130.04
13.662	130.11
13.727	130.07
13.092	129.93
13.157	129.89
13.122	129.56
12.187	129.52
12.252	129.78
11.917	129.44
11.882	129.41
11.947	129.67
11.812	129.73
10.977	129.99
10.042	129.96
10.107	129.62
10.172	129.88
9.9369	129.84
9.8019	129.81
9.4669	129.77
9.1319	129.73
9.1968	129.69
8.7618	129.96
8.8268	130.52
8.5918	130.98
8.6567	130.94
8.7217	131.21
8.7867	131.27
9.1517	131.23
8.9166	131.19
8.9816	131.16
9.0466	131.22
9.0116	131.18
9.1765	131.14
9.1415	131.41
9.2065	131.37
9.2715	131.33
9.3364	131.49
9.7014	132.06
9.7664	132.32
9.8314	132.28
9.8963	133.24
9.9613	133.21
11.026	132.67
11.091	133.43
11.156	133.09
11.621	133.06
10.886	133.02
10.951	133.58
11.016	133.94
10.381	134.21
11.146	134.37
11.211	134.73
11.276	135.89
11.341	136.66
11.106	136.62
11.471	136.58
9.8359	136.64
8.7009	136.61
8.7659	136.77
8.7309	137.23
9.0958	137.19
9.1608	137.16
9.2258	137.12
9.2908	137.08
9.3557	137.04
9.4207	136.71
9.4857	136.67
9.5507	136.93
9.6156	136.89
9.6806	136.86
9.7456	136.82
9.8106	136.78
9.8755	136.74
11.041	136.71
11.105	136.87
11.17	136.83
11.235	136.69
12.6	136.46
13.065	136.42
13.13	136.18
13.195	136.34
13.26	136.31
13.325	136.37
13.39	136.33
11.355	136.29
11.42	136.26
11.485	136.32
9.2502	136.18
9.3151	136.14
9.3801	136.21
9.4451	136.37
9.5101	136.03
9.575	135.99
9.64	135.86
9.005	135.62
9.07	135.78
8.5349	135.74
7.8999	136.11
7.9649	136.07
8.0299	136.43
8.0948	136.39
8.1598	137.06
8.2248	137.02
9.5898	136.98
9.6547	137.74
8.9197	137.91
9.7847	137.67
9.0497	137.83
10.415	137.59
10.48	137.56
10.545	137.92
11.01	138.28
9.6745	138.34
9.7395	138.41
9.8045	138.57
9.8694	138.33
11.334	138.29
11.399	138.06
11.364	137.62
11.429	137.58
10.194	137.24
11.559	137.21
10.324	137.57
10.389	137.93
10.454	137.99
11.119	138.56
11.184	139.42
11.249	139.98
11.314	140.44
11.379	140.71
11.444	140.57
12.209	140.33
12.274	140.09
11.239	140.26
11.304	140.22
10.669	140.38
9.8339	140.54
9.8989	140.71
9.0639	140.97
8.9288	141.03
8.9938	140.99
8.4588	140.96
8.5238	141.02
8.0887	140.98
7.7537	140.94
7.1187	140.91
7.1837	140.87
7.2486	140.83
6.2136	140.69
4.6786	140.16
3.5436	140.62
3.6085	141.38
3.1735	141.34
3.1385	141.11
3.2035	139.77
3.1684	139.13
3.2334	139.09
3.2984	139.06
3.3634	139.02
3.2283	138.88
3.2933	138.84
2.9583	138.81
3.0233	138.67
2.1882	138.43
1.7532	138.29
1.6182	137.76
1.1832	136.52
1.2481	135.68
1.3131	135.04
1.3781	134.51
1.1431	134.47
1.208	134.43
1.673	134.89
1.738	134.86
1.803	134.82
1.8679	135.38
1.9329	134.74
1.9979	134.71
1.7629	134.67
1.8278	134.63
1.8928	134.59
2.4578	135.46
3.0228	135.02
3.0877	134.98
3.7527	135.74
3.8177	136.01
4.5827	135.97
4.9476	135.93
5.0126	135.99
5.0776	135.96
5.1426	136.12
5.2075	135.88
5.2725	135.84
5.0375	135.81
4.4025	135.77
4.4674	135.73
3.4324	135.89
4.0974	135.86
3.7624	135.82
3.0273	135.78
3.6923	135.74
3.0573	135.91
3.1223	136.77
3.1872	136.73
3.1522	136.39
3.3172	135.26
2.8822	135.22
2.9471	135.18
2.3121	134.94
2.3771	134.91
