# Supplementary material for: Electrooculography-based continuous eye-writing recognition system for efficient assistive communication systems
Source: PLoS One. 2018 Feb 9;13(2):e0192684. doi: 10.1371/journal.pone.0192684 (PMC5806888; doi:10.1371/journal.pone.0192684)
Supplement: S1 Database — All the original isolated EOG data used in the experiments are contained in this database. (ZIP) [file pone.0192684.s001.zip › isolated/001/isolated_strokes/EOG_001_06_004.csv]

2.5613	0.86263
2.58	1.379
1.4987	1.3953
1.5174	1.5117
0.53608	1.528
0.55478	1.7444
0.57348	1.7607
0.19218	1.777
0.21089	1.7934
-0.67041	1.8097
-0.65171	1.8261
-1.233	1.8424
-1.8143	1.8588
-0.39561	1.0751
-0.37691	1.4915
-0.3582	1.5078
-0.3395	1.5242
-1.7208	1.5405
-1.0021	0.55684
-1.6834	0.47319
-1.6647	0.48953
-1.646	0.50588
-1.6273	0.52222
-0.90859	0.53857
-1.5899	0.95491
-1.5712	0.47126
-1.5525	0.9876
-2.0338	0.90395
-1.2151	1.0203
-1.1964	1.1366
-1.1777	1.153
-1.159	1.1693
-1.9403	1.1857
-1.9216	1.402
-1.9029	1.2184
-1.8842	1.2347
-1.0655	1.5511
-0.44677	1.2674
0.57193	1.5837
0.59063	1.8001
-0.39067	2.0164
-0.37197	2.0328
-0.35327	2.3491
-0.33456	2.3655
-0.31586	2.8818
-0.29716	2.8982
0.72154	2.6145
0.74024	2.6309
0.75894	2.6472
0.77764	2.6635
-0.20365	2.6799
0.81505	2.9962
0.83375	3.1126
0.85245	3.1289
0.87115	3.1453
-0.11015	3.0616
-0.091446	2.978
-0.17274	2.9943
-0.15404	2.9106
-0.13534	2.727
-0.11664	2.4433
0.0020607	2.1597
-0.079238	2.176
-0.060536	2.1924
-0.041835	2.1087
-0.023134	2.1251
-0.0044323	2.2414
0.11427	2.2578
0.13297	2.2741
0.15167	2.2904
0.17037	2.3068
0.18907	2.3231
0.20778	2.2395
0.22648	2.2558
0.24518	2.3722
0.26388	2.2885
0.28258	2.0049
0.30128	1.8212
0.31998	1.5376
0.73869	1.3539
0.75739	1.1702
0.67609	1.1866
0.69479	0.80293
0.61349	0.81928
1.0322	0.93562
0.65089	0.45197
0.6696	0.16831
0.1883	0.084657
-0.293	0.201
-0.4743	0.11735
-0.4556	0.033693
-0.4369	0.050038
-0.4182	-0.13362
-0.39949	-0.11727
0.019207	-0.30093
0.037909	-0.28458
0.05661	-0.26824
0.77531	-0.75189
0.094013	-0.73555
0.11271	-0.7192
0.13142	-0.70286
0.15012	-0.68651
0.86882	-1.2702
0.88752	-1.7538
0.90622	-2.8375
0.92492	-3.0211
0.24362	-3.0048
0.66233	-2.9884
0.68103	-3.6721
1.0997	-3.6557
1.1184	-3.6394
0.73713	-3.2231
1.1558	-2.8067
0.17453	-3.1904
-0.40676	-3.574
-0.38806	-3.5577
-0.36936	-3.5413
-0.35066	-3.125
-0.33196	-3.5086
-0.31326	-3.4923
-0.29456	-3.476
-0.97585	-3.6596
-0.95715	-3.6433
-1.7385	-3.6269
-1.7198	-3.3106
-0.90105	-3.5942
-1.1823	-4.0779
-1.1636	-4.7615
-0.14495	-4.7452
-0.12624	-5.3288
0.49246	-5.4125
0.71116	-5.3962
0.72986	-5.3798
0.74856	-5.3635
0.76726	-5.5471
0.78596	-5.3308
0.60467	-5.7144
0.62337	-5.6981
0.64207	-5.3817
0.66077	-5.5654
0.87947	-5.3491
0.89817	-5.3327
0.91687	-5.3164
0.93558	-5.3
0.75428	-5.4837
0.87298	-5.2673
0.89168	-5.251
0.91038	-5.1346
0.52908	-4.7183
0.54778	-4.0019
0.86649	-3.5856
-0.014813	-3.9693
-0.49611	-4.3529
-0.67741	-4.2366
-0.55871	-4.2202
0.059993	-4.3039
0.078694	-4.2875
-0.1026	-4.2712
-0.1839	-4.1548
-0.4652	-4.0385
-0.4465	-3.8221
-0.4278	-4.0058
-0.4091	-3.9895
-0.090396	-3.9731
0.32831	-3.9568
0.34701	-3.9404
0.36571	-3.7241
-0.01559	-3.7077
0.40311	-3.6914
0.021813	-3.875
0.040514	-3.8587
0.059215	-3.8424
0.077917	-3.626
0.49662	-3.3097
0.51532	-3.0933
0.53402	-3.077
0.55272	-2.4606
-0.028576	-1.7443
0.59013	-1.6279
0.60883	-1.5116
-0.37247	-1.4952
0.64623	-0.8789
-0.43507	-0.26255
-0.41637	0.053791
-0.49767	0.57014
-0.47896	0.78648
-0.36026	0.80283
0.65844	1.2192
0.67714	1.5355
0.69584	1.5519
0.71454	1.3682
1.4332	1.8846
1.4519	1.7009
1.4706	1.7172
1.4893	1.7336
0.70805	1.7499
1.5268	1.7663
1.5455	1.2826
1.5642	1.299
1.5829	1.1153
1.7016	1.0317
1.7203	1.148
1.739	1.1643
1.7577	1.1807
1.8764	1.097
1.8951	1.2134
2.1138	1.2297
2.1325	0.64607
2.1512	0.66242
2.1699	0.67876
1.8886	0.69511
2.2073	0.71146
2.226	0.7278
2.2447	0.74415
2.2634	0.76049
2.2821	1.8768
2.3008	2.4932
2.3195	2.5095
1.9382	1.9259
2.1569	1.9422
1.9756	1.9586
1.9943	1.2749
2.013	1.2913
1.6317	0.6076
0.85039	1.3239
-0.030909	1.3403
-0.012207	1.8566
-1.2935	1.873
-2.0748	1.8893
-2.0561	1.9057
-2.3374	1.922
-2.3187	1.9384
-2.3	1.9547
-2.6813	1.971
-2.6626	3.3874
-2.6439	3.4037
-2.6252	3.4201
-2.6065	3.6364
-2.5878	4.4528
-2.5691	4.9691
-2.7504	6.1855
-2.7317	7.1018
-2.713	7.1182
-3.2943	7.1345
-3.0756	7.2508
-3.0569	7.2672
-4.0382	7.0835
-3.0195	7.2999
-4.0008	7.1162
-3.9821	7.1326
-3.9634	7.1489
-3.9447	7.1653
-2.226	7.3816
-1.6073	7.198
-1.5886	7.7143
-1.5699	7.7306
-2.7512	6.647
-3.2325	6.6633
-5.2138	6.6797
-6.0951	5.296
-6.0764	4.6124
-6.3577	4.0287
-7.339	4.0451
-7.3203	4.3614
-9.7016	4.3777
-9.6829	3.8941
-11.264	3.9104
-11.245	3.9268
-11.227	3.6431
-11.608	3.6595
-12.289	3.5758
-12.471	3.0922
-12.452	3.1085
-13.333	3.1249
-13.315	2.7412
-12.396	2.6575
-11.977	2.3739
-11.958	2.0902
-11.94	2.0066
-11.921	2.1229
-11.602	2.4393
-11.584	2.6556
-11.565	2.772
-11.246	2.7883
-10.928	2.8047
-10.309	2.821
-10.29	2.8373
-10.271	2.8537
-10.253	3.57
-9.634	3.5864
-8.3153	4.3027
-8.2966	4.3191
-9.3779	4.3354
-9.3592	4.3518
-9.3405	4.3681
-8.2218	4.8844
-8.2031	4.9008
-8.4844	5.2171
-8.4657	5.2335
-9.247	5.2498
-9.2283	5.2662
-9.7096	4.6825
-11.191	4.6989
-13.072	5.2152
-14.253	5.6316
-14.235	5.6479
-14.216	5.2642
-14.897	4.9806
-14.879	5.2969
-15.06	5.3133
-15.041	5.3296
-15.023	5.346
-15.004	5.3623
-14.785	5.7787
-14.966	5.795
-14.948	5.8114
-14.929	6.0277
-15.51	6.244
-15.492	6.6604
-16.373	6.6767
-17.554	6.2931
-17.536	6.3094
-17.617	6.7258
-17.598	6.7421
-17.779	6.6585
-17.761	6.9748
-17.742	7.8911
-18.123	8.9075
-18.105	8.9238
-18.886	9.2402
-18.867	8.9565
-18.849	8.7729
-19.33	8.7892
-19.311	8.5056
-19.292	8.5219
-19.274	7.7383
-18.755	7.0546
-18.736	6.6709
-18.718	6.6873
-18.699	6.7036
-19.18	7.02
-19.162	7.1363
-19.243	7.0527
-19.224	7.169
-19.205	7.5854
-19.587	8.2017
-19.468	8.218
-19.549	7.6344
-19.531	7.6507
-19.712	7.6671
-20.193	7.4834
-19.875	7.8998
-19.856	7.9161
-21.137	7.5325
-20.618	7.9488
-21.3	7.9652
-21.281	8.6815
-21.262	8.6978
-21.244	9.4142
-20.525	10.031
-20.506	10.747
-20.488	11.863
-19.969	12.98
-19.95	12.996
-18.631	13.112
-16.413	13.729
-13.894	15.345
-11.375	16.861
-8.7566	16.978
-1.6379	25.094
18.281	39.91
33.099	51.227
42.318	60.743
59.337	73.359
75.356	86.976
79.374	103.29
83.493	118.11
83.512	132.12
83.53	142.04
85.049	147.56
85.068	160.07
85.087	170.49
85.105	176.51
85.124	182.82
85.143	187.24
85.161	193.96
80.58	199.97
76.499	201.29
75.317	201.3
75.336	203.02
73.255	203.04
71.474	203.05
69.992	203.07
67.711	203.09
65.13	203.1
63.748	203.12
62.967	203.14
62.386	203.15
61.804	201.57
59.623	200.98
57.242	200.1
57.261	197.42
57.279	195.23
57.298	194.55
57.317	193.77
57.335	193.18
55.254	192.9
55.273	192.92
55.591	192.83
54.41	192.45
53.629	192.46
52.248	191.98
53.666	192
53.685	191.81
53.704	191.83
52.322	191.85
52.341	191.86
53.86	191.88
53.878	191.89
53.897	192.51
51.516	192.53
49.635	192.54
49.653	193.06
49.672	193.58
49.691	194.49
51.409	195.21
51.428	195.23
51.447	195.64
51.465	195.66
51.484	195.67
53.803	195.69
54.622	195.71
54.64	195.72
56.159	195.74
56.178	195.76
58.096	194.97
61.215	193.89
66.434	192.91
73.152	181.42
86.171	156.64
99.19	125.75
121.91	104.37
140.83	86.787
146.55	63.304
147.46	40.22
147.48	14.136
147.5	-3.6474
147.52	-24.731
147.54	-49.415
147.56	-61.898
147.58	-74.282
147.6	-91.266
147.61	-100.75
147.63	-108.43
139.95	-117.42
119.97	-124.8
100.99	-131.28
85.208	-131.27
60.927	-131.25
46.045	-131.23
28.864	-131.22
14.783	-131.2
6.7013	-131.19
-8.28	-131.17
-19.561	-131.15
-32.743	-131.14
-43.724	-128.52
-46.805	-123
-58.886	-120.59
-70.668	-120.37
-77.749	-118.66
-86.73	-116.24
-91.012	-114.72
-94.393	-111.21
-97.774	-106.39
-99.756	-104.17
-102.24	-101.96
-103.62	-98.641
-103.6	-96.924
-104.58	-93.908
-104.66	-91.292
-104.64	-90.975
-105.52	-89.559
-105.51	-87.843
-105.49	-87.726
-105.77	-86.81
-105.45	-86.794
-105.73	-85.977
-105.71	-85.561
-106.59	-85.245
-106.58	-85.228
-105.66	-85.012
-106.54	-84.496
-107.62	-83.479
-107.8	-82.263
-107.98	-81.547
-107.96	-81.23
-107.94	-80.814
-108.83	-80.297
-108.81	-79.381
-109.49	-79.165
-109.47	-76.448
-110.65	-73.332
-110.63	-73.316
-109.41	-73.299
-110.59	-71.983
-110.58	-70.667
-111.46	-70.55
-111.44	-70.334
-110.52	-70.118
-111.4	-69.801
-111.38	-69.785
-111.36	-69.169
-111.44	-67.952
-111.13	-67.036
-111.11	-66.32
-110.69	-65.903
-110.67	-65.187
-110.65	-64.371
-109.73	-63.854
-109.71	-63.538
-109.7	-62.822
-108.48	-62.805
-108.46	-62.689
-108.44	-62.673
-108.42	-62.656
-108.4	-62.64
-108.38	-62.623
-109.36	-62.607
-108.85	-63.091
-108.83	-63.174
-109.01	-63.658
-108.99	-64.042
-108.97	-64.125
-108.95	-64.009
-108.93	-64.093
-107.61	-64.476
-106.9	-64.46
-106.58	-64.744
-106.56	-64.727
-106.54	-64.811
-106.52	-65.295
-105.7	-65.278
-106.88	-65.762
-106.87	-65.746
-106.85	-65.729
-106.83	-65.813
-105.61	-65.797
-104.99	-65.78
-104.97	-65.764
-104.95	-65.648
-104.53	-65.631
-104.52	-65.615
-104.5	-65.399
-104.48	-65.382
-104.46	-64.666
-104.14	-63.949
-103.72	-63.933
-103.7	-63.917
-103.68	-64.6
-103.67	-64.584
-104.05	-64.568
-103.83	-64.551
-103.81	-64.535
-104.29	-65.219
-103.77	-65.602
-104.25	-65.586
-104.24	-65.47
-104.62	-65.153
-104.6	-65.137
-104.58	-64.821
-104.56	-64.804
-104.24	-64.788
-104.22	-65.172
-104.2	-65.155
-103.89	-65.139
-104.17	-65.123
-104.15	-65.106
-104.13	-65.09
-104.11	-64.774
-103.79	-64.357
-103.77	-64.341
-103.75	-64.324
-103.74	-64.308
-103.22	-64.292
-103.2	-64.275
-103.18	-64.259
-103.16	-64.243
-103.14	-64.626
-102.82	-65.11
-102.5	-65.494
-101.49	-65.477
-101.47	-65.461
-100.25	-65.745
-99.73	-66.228
-99.711	-66.212
-99.693	-66.896
-100.17	-67.479
-99.655	-66.863
-99.637	-67.447
-99.618	-67.43
-99.599	-67.714
-99.28	-67.398
-98.762	-67.481
-98.743	-67.465
-98.724	-67.149
-98.706	-67.432
-98.387	-67.116
-98.168	-66.7
-98.35	-66.683
-98.331	-66.267
-98.312	-66.65
-98.593	-66.634
-98.475	-66.218
-98.556	-66.101
-98.537	-66.085
-98.519	-66.069
-98.5	-65.852
-98.481	-65.836
-98.463	-65.82
-98.444	-65.203
-98.425	-65.187
-99.206	-65.771
-99.188	-65.154
-99.169	-64.638
-99.45	-64.622
-99.132	-64.605
-99.113	-65.089
-99.094	-65.073
-99.076	-65.056
-99.057	-65.04
-99.038	-64.324
-99.319	-64.307
-99.301	-64.291
-99.282	-64.275
-99.563	-64.758
-99.245	-65.442
-99.426	-65.426
-99.407	-65.409
-99.389	-65.393
-99.97	-65.476
-99.951	-65.46
-99.932	-65.344
-100.21	-65.327
-100.2	-65.411
-100.18	-65.595
-100.16	-65.578
-100.44	-65.862
-101.02	-66.746
-102	-66.729
-103.28	-67.513
-102.56	-67.497
-100.95	-67.68
-100.93	-67.664
-100.51	-67.848
-100.49	-67.831
-100.47	-67.815
-100.25	-67.399
-100.23	-67.382
-100.11	-66.866
-100.2	-66.85
-100.18	-66.233
-100.16	-66.817
-100.04	-67.401
-98.321	-66.784
-98.302	-66.768
-98.284	-66.752
-98.265	-66.635
-96.546	-66.619
-96.427	-66.602
-96.209	-66.086
-96.19	-66.57
-96.171	-66.553
-96.253	-66.537
-96.034	-66.021
-96.015	-65.604
-95.997	-65.588
-96.178	-64.872
-96.359	-65.555
-96.14	-65.539
-96.122	-65.923
-96.103	-65.906
-96.084	-65.89
-96.066	-65.874
-96.047	-65.857
-96.028	-64.841
-96.01	-64.925
-95.791	-64.908
-95.672	-64.692
-95.653	-64.076
-95.835	-63.759
-95.816	-63.543
-95.297	-63.427
-95.279	-63.31
-95.26	-63.294
-95.241	-63.377
-95.723	-63.461
-95.204	-63.445
-95.185	-62.528
-95.166	-61.512
-95.148	-61.396
-95.429	-61.279
-93.61	-60.363
-93.592	-60.347
-93.573	-60.33
-93.554	-60.514
-93.836	-60.498
-93.817	-59.481
-95.298	-59.465
-95.279	-60.449
-94.361	-60.432
-94.642	-61.716
-94.323	-62.2
-94.305	-62.283
-94.286	-62.767
-93.767	-62.451
-93.749	-62.434
-93.73	-62.418
-93.711	-63.002
-93.692	-63.185
-92.974	-63.569
-92.955	-63.853
-92.936	-64.136
-92.918	-64.12
-93.599	-64.103
-92.88	-64.187
-93.562	-64.371
-93.543	-64.554
-93.524	-64.538
-93.905	-64.722
-92.887	-64.705
-92.868	-64.689
-92.849	-64.473
-92.831	-64.456
-92.612	-64.54
-92.593	-64.524
-92.674	-64.507
-92.656	-64.491
-92.037	-64.675
-92.018	-64.858
-92	-64.842
-91.981	-64.826
-92.662	-64.609
-92.644	-64.793
-92.425	-64.977
-92.406	-65.06
-92.387	-65.044
-92.369	-64.928
-91.65	-64.911
-91.631	-64.495
-91.613	-64.379
-90.594	-63.862
-90.575	-63.846
-89.557	-63.329
-88.138	-63.313
-88.119	-63.297
-88.1	-63.28
-88.082	-63.264
-87.363	-62.948
-88.044	-62.931
-88.026	-62.615
-88.007	-62.299
-87.988	-62.582
-87.27	-62.266
-87.251	-62.25
-86.832	-62.033
-86.813	-61.517
-84.895	-60.901
-83.276	-61.184
-83.257	-60.868
-83.839	-61.152
-83.82	-61.135
-83.801	-61.519
-83.783	-61.503
-83.764	-61.086
-85.345	-61.07
-84.926	-61.454
-85.008	-61.037
-84.989	-61.021
-84.97	-60.805
-84.952	-60.988
-84.333	-60.972
-83.614	-60.955
-83.596	-61.339
-83.577	-61.323
-84.158	-61.706
-83.439	-62.59
-84.121	-63.074
-84.102	-63.257
-84.083	-63.541
-83.365	-64.125
-82.746	-64.108
-83.327	-64.792
-83.309	-65.376
-83.29	-65.759
-82.571	-65.743
-81.052	-65.727
-81.034	-65.81
-81.015	-65.694
-80.996	-65.978
-79.278	-66.361
-78.959	-65.945
-80.44	-66.029
-80.421	-66.012
-80.403	-65.996
-80.384	-65.98
-80.365	-65.963
-80.347	-65.947
-80.328	-66.43
-78.109	-66.414
-78.091	-65.698
-78.072	-66.381
-78.053	-65.665
-79.334	-65.549
-78.016	-65.132
-79.297	-65.616
-79.278	-65.6
-79.26	-65.083
-80.741	-65.567
-79.222	-65.451
-80.704	-65.434
-80.685	-65.818
-80.666	-65.802
-80.647	-66.185
-79.129	-66.169
-77.81	-66.153
-78.091	-66.136
-78.073	-66.12
-79.254	-65.904
-80.435	-65.687
-80.417	-65.871
-80.398	-65.855
-80.379	-66.138
-80.86	-66.422
-80.842	-66.906
-80.823	-66.889
-80.804	-67.073
-80.786	-67.056
-81.167	-67.04
-81.148	-67.124
-80.33	-67.107
-81.111	-67.091
-81.092	-67.075
-81.073	-67.058
-81.055	-67.042
-81.736	-67.226
-81.717	-67.209
-80.999	-67.193
-80.38	-67.477
-80.061	-67.46
-80.043	-67.144
-80.024	-67.128
-79.305	-67.111
-78.086	-66.895
-78.268	-66.379
-78.249	-66.362
-78.23	-66.346
-77.512	-66.33
-77.493	-66.613
-78.174	-65.897
-78.956	-65.881
-78.937	-65.864
-78.918	-65.848
-78.999	-65.832
-81.481	-66.115
-81.462	-66.099
-83.743	-66.782
-83.725	-66.766
-85.306	-66.75
-85.287	-67.733
-85.669	-68.717
-85.65	-69.601
-85.631	-69.584
-85.812	-69.568
-85.794	-69.552
-85.575	-68.635
-85.356	-69.419
-85.338	-69.403
-85.319	-69.386
-85.5	-69.37
-85.281	-69.354
-85.263	-69.037
-85.244	-68.521
-84.325	-68.505
-83.407	-68.488
-82.588	-68.272
-82.569	-68.256
-82.551	-68.639
-82.532	-68.623
-83.313	-68.907
-82.494	-68.89
-82.476	-68.874
-82.857	-69.158
-82.838	-70.341
-83.22	-70.325
-83.201	-70.308
-84.082	-70.492
-84.064	-70.476
-83.545	-69.159
-83.526	-70.543
-83.507	-70.527
-83.489	-70.51
-83.47	-70.494
-83.051	-69.078
-83.033	-69.061
-83.014	-69.045
-82.995	-69.029
-82.977	-69.012
-81.858	-68.996
-81.839	-68.98
-81.82	-70.263
-81.802	-70.247
-80.983	-68.931
-80.164	-68.914
-80.146	-70.198
-80.127	-70.182
-80.108	-69.565
-80.89	-69.549
-80.071	-69.533
-80.052	-67.916
-80.833	-67.9
-80.815	-67.383
-82.196	-67.367
-82.177	-69.451
-83.359	-69.434
-83.34	-70.918
-83.221	-70.902
-83.303	-70.885
-83.284	-71.269
-83.665	-71.253
-83.646	-71.236
-83.128	-71.22
-83.109	-72.404
-83.09	-73.087
-83.072	-73.071
-83.053	-73.055
-82.234	-73.038
-82.216	-73.022
-82.197	-73.006
-82.178	-72.989
-81.059	-72.973
-79.941	-72.957
-79.622	-72.94
-79.603	-73.624
-79.585	-72.908
-79.066	-72.891
-77.547	-71.375
-77.528	-70.759
-79.01	-70.742
-78.991	-70.726
-79.472	-70.709
-79.454	-70.693
-80.135	-70.677
-80.116	-70.66
-79.698	-70.644
-79.179	-70.628
-78.66	-71.611
-78.641	-71.995
-79.123	-72.279
-79.104	-72.262
-79.585	-72.246
-79.567	-72.23
-79.848	-72.213
-80.329	-71.897
-80.311	-71.881
-80.392	-71.864
-80.373	-71.848
-80.354	-72.132
-80.336	-71.815
-80.217	-71.799
-80.498	-72.083
-80.48	-71.766
-80.461	-71.75
-80.442	-71.734
-80.424	-71.217
-80.405	-71.201
-80.386	-70.785
-80.367	-70.468
-80.949	-69.952
-80.73	-69.535
-80.511	-69.519
-80.493	-69.503
-80.374	-69.486
-80.855	-69.47
-79.437	-69.354
-79.418	-68.237
-80.799	-67.221
-80.78	-67.205
-80.762	-67.188
-80.743	-67.172
-79.524	-67.156
-79.506	-67.839
-78.187	-67.823
-79.468	-67.807
-79.45	-67.79
-80.631	-67.774
-80.612	-67.758
-79.593	-66.741
-78.975	-67.725
-78.956	-67.709
-78.537	-68.892
-78.919	-68.876
-78.9	-68.86
-78.881	-69.343
-79.663	-69.327
-79.044	-69.611
-79.025	-69.594
-78.706	-69.278
-78.688	-69.261
-78.969	-68.845
-79.55	-67.329
-79.532	-67.312
-79.513	-66.296
-79.494	-66.28
-79.475	-66.463
-79.457	-66.447
-79.938	-66.431
-79.919	-66.414
-80.001	-66.398
-79.982	-67.182
-79.963	-66.365
-79.945	-67.149
-79.926	-67.133
-79.907	-66.616
-79.188	-67
-78.97	-66.984
-78.951	-67.067
-78.932	-67.051
-78.914	-66.735
-78.895	-66.718
-78.676	-67.002
-79.658	-66.986
-79.639	-66.969
-79.62	-66.653
-80.701	-66.936
-79.583	-66.92
-80.964	-66.904
-80.945	-66.887
-78.827	-66.571
-78.808	-65.455
-78.789	-65.438
-78.771	-64.922
-79.352	-64.906
-79.333	-64.289
-80.614	-64.273
-80.596	-64.157
-80.577	-64.14
-80.558	-64.224
-79.24	-64.208
-79.221	-64.291
-78.802	-64.275
-78.784	-64.259
-78.765	-64.642
-78.046	-65.026
-78.027	-64.91
-78.009	-64.593
-77.99	-64.577
-77.971	-64.561
-76.953	-64.844
-76.934	-64.928
-76.915	-65.112
-75.997	-66.095
-75.878	-67.479
-75.059	-67.462
-74.34	-67.446
-73.822	-67.43
-73.803	-67.413
-72.984	-67.397
-72.366	-67.381
-71.347	-67.364
-70.228	-67.948
-69.81	-67.932
-69.791	-67.515
-69.572	-68.099
-69.553	-68.483
-69.735	-68.466
-69.716	-68.15
-69.997	-68.134
-70.479	-68.017
-70.46	-67.801
-71.141	-67.985
-71.623	-67.768
-72.904	-67.552
-72.885	-67.536
-73.166	-67.519
-73.148	-67.503
-71.529	-67.187
-71.51	-66.47
-71.492	-66.454
-71.473	-64.838
-71.454	-64.821
-71.435	-63.905
-69.717	-63.888
-69.698	-63.672
-68.179	-63.656
-66.161	-63.639
-64.542	-63.223
-64.523	-63.207
-64.005	-63.59
-63.986	-63.574
-63.967	-63.558
-63.948	-63.541
-63.93	-63.825
-63.911	-63.809
-63.892	-63.792
-63.874	-63.476
-63.855	-63.46
-65.536	-63.743
-67.018	-63.727
-66.499	-63.711
-67.18	-63.294
-67.161	-63.078
-67.643	-63.262
-67.924	-64.345
-67.905	-63.029
-69.287	-63.013
-69.268	-62.996
-70.449	-62.88
-70.831	-62.863
-70.812	-62.747
-70.793	-62.231
-69.574	-62.214
-69.556	-61.798
-70.837	-61.782
-70.818	-61.965
-70.8	-61.949
-71.781	-62.333
-71.762	-61.916
-71.744	-61.9
-71.725	-61.584
-71.806	-61.567
-71.787	-61.551
-71.269	-61.535
-71.25	-61.218
-71.231	-61.202
-72.213	-61.186
-72.194	-61.469
-71.975	-61.753
-71.957	-61.837
-71.938	-62.02
-71.919	-62.104
-71.9	-62.088
-70.682	-62.071
-70.263	-62.055
-70.244	-62.039
-70.226	-61.822
-70.107	-61.506
-69.888	-61.789
-70.07	-61.773
-70.151	-61.757
-70.132	-61.74
-70.913	-61.924
-70.895	-61.708
-70.876	-61.691
-70.857	-61.675
-70.839	-61.359
-70.82	-61.342
-70.101	-61.126
-70.082	-61.11
-70.064	-60.993
-70.045	-60.777
-70.726	-60.461
-70.708	-59.844
-70.689	-59.828
-70.67	-60.412
-69.352	-60.395
-70.633	-60.379
-70.614	-60.363
-69.695	-60.346
-69.677	-60.83
-69.058	-60.514
-69.039	-60.497
-69.021	-60.781
-69.002	-61.165
-68.983	-61.348
-68.965	-61.932
-68.946	-61.915
-68.927	-62.699
-68.908	-63.283
-69.79	-63.666
-68.871	-63.65
-68.852	-63.934
-68.834	-63.917
-69.715	-63.901
-69.696	-63.885
-69.678	-63.868
-69.659	-64.352
-71.24	-63.836
-72.521	-64.119
-71.403	-64.103
-71.384	-64.387
-71.365	-64.57
-73.047	-64.354
-73.028	-64.338
-73.609	-64.021
-73.591	-62.405
-73.572	-60.489
-74.353	-60.472
-74.334	-60.456
-74.316	-60.04
-74.297	-60.023
-74.278	-60.007
-74.86	-59.591
-74.441	-59.174
-76.022	-58.958
-76.004	-58.941
-77.285	-58.925
-77.366	-58.909
-77.347	-58.792
-78.129	-58.876
-78.11	-58.86
-78.091	-58.843
-78.273	-58.927
-77.654	-58.811
-77.635	-58.894
-77.617	-58.978
-77.598	-59.062
-77.779	-59.045
-77.76	-58.929
-77.242	-59.013
-77.223	-58.996
-77.204	-58.98
-76.686	-59.164
-76.667	-59.147
-76.648	-59.431
-76.63	-59.415
-76.611	-60.198
-76.992	-60.482
-76.973	-60.466
-76.955	-60.449
-76.936	-60.933
-76.917	-60.416
-76.899	-60.2
-76.88	-60.184
-76.861	-60.167
-76.842	-59.951
-76.824	-59.935
-76.805	-59.918
-76.786	-60.102
-77.368	-60.086
-77.349	-60.069
-76.73	-60.053
-77.312	-60.037
-77.293	-60.02
-77.274	-60.004
-77.455	-60.388
-77.437	-59.971
-77.418	-59.955
-77.699	-59.739
-77.681	-59.722
