# Supplementary material for: Electrooculography-based continuous eye-writing recognition system for efficient assistive communication systems
Source: PLoS One. 2018 Feb 9;13(2):e0192684. doi: 10.1371/journal.pone.0192684 (PMC5806888; doi:10.1371/journal.pone.0192684)
Supplement: S1 Database — All the original isolated EOG data used in the experiments are contained in this database. (ZIP) [file pone.0192684.s001.zip › isolated/001/isolated_strokes/EOG_001_06_005.csv]

-0.40992	-0.68428
-0.71793	-0.64116
-0.62595	-0.69804
-1.834	-0.75491
-0.44198	-0.41179
-0.35	-0.46867
-0.25802	-0.92555
-0.16603	-1.7824
-1.374	-2.7393
0.21793	-2.7962
-1.1901	-2.8531
-1.2981	-3.2099
-0.80612	-3.2668
-1.4141	-3.3237
-1.3221	-3.0806
-1.2302	-3.3375
-1.1382	-3.0943
-1.0462	-3.1512
-0.95422	-3.2081
-0.86223	-3.065
-0.17025	-3.1218
-0.078267	-3.1787
0.51372	-2.5356
0.6057	-2.5925
0.69768	-2.6494
0.88967	-2.7062
0.98165	-1.0631
1.6736	0.28001
2.5656	0.22313
3.3576	0.16626
3.5496	0.60938
4.3416	0.5525
5.2335	0.79562
5.3255	0.73874
5.6175	1.8819
5.7095	1.825
5.8015	2.1681
5.8935	2.9112
4.9854	2.0544
4.3774	1.9975
4.4694	1.9406
3.2614	1.8837
3.3534	2.5268
3.4454	2.47
2.1373	2.4131
1.0293	2.3562
-0.078686	2.4993
0.013298	3.0425
-0.49472	2.9856
-0.40274	2.3287
-0.31075	2.2718
-0.61877	2.8149
-0.52679	2.7581
-0.4348	2.7012
-1.0428	2.6443
-0.95084	2.5874
-1.6589	2.9305
-1.5669	2.4737
-1.4749	2.4168
-1.7829	2.1599
-1.6909	2.703
-1.5989	2.6462
-1.507	1.4893
-1.415	-0.067599
-1.323	-0.92448
-0.831	-0.48135
-0.73902	-1.4382
-1.047	-1.4951
-0.95505	-1.552
-1.1631	-1.6089
-1.0711	-0.86575
-0.9791	-1.3226
-1.1871	-1.3795
-1.0951	-1.4364
-1.0032	-1.4933
-0.91117	-0.85014
-0.81919	-1.607
-1.1272	-0.96389
-1.0352	-0.62077
-1.1432	-0.17765
-1.0513	-0.23453
-0.95927	-0.7914
-0.86729	-0.34828
-0.77531	-0.40516
-0.78332	-0.46204
-0.69134	-0.51892
-0.59936	-0.57579
-0.50737	-0.63267
-0.31539	0.61045
-0.22341	-0.44643
-0.13142	-0.50331
-0.039439	-0.56018
0.052544	-1.0171
0.64453	-0.67394
-0.26349	-0.73082
-0.17151	-0.7877
-0.079523	-0.044575
0.11246	0.69855
0.70444	0.64167
0.79643	0.98479
0.28841	0.92791
0.38039	0.87103
-0.62762	0.81416
-0.53564	0.95728
-0.74366	1.0004
-1.8517	0.94352
-0.55969	0.88664
-1.6677	1.4298
-1.5757	2.1729
-1.4837	2.116
-1.3918	2.0591
-0.59977	2.2023
-0.60779	2.4454
-0.51581	2.3885
-0.52382	2.0316
-2.0318	1.9747
-0.33986	2.2179
-1.8479	2.061
-2.8559	2.0041
-2.7639	1.9472
-2.9719	1.8904
-2.5799	2.2335
-2.788	2.1766
-2.696	2.1197
-2.604	1.6628
-2.712	1.606
-2.62	1.5491
-2.528	1.2922
-2.4361	1.2353
-2.3441	1.1784
-2.6521	0.42157
-2.5601	0.46469
-2.4681	0.30781
-2.6761	0.25094
-2.7842	0.89406
-2.7922	0.83718
-2.7002	0.7803
-2.6082	0.72342
-2.6162	0.66655
-2.4242	1.2097
-2.4323	0.55279
-2.3403	0.49591
-2.4483	0.43903
-2.5563	0.38216
-2.4643	0.32528
-2.3723	0.2684
-2.2804	0.41152
-2.2884	0.25464
-2.1964	-0.10223
-2.0044	0.14089
-1.6124	0.084009
-1.5204	0.027131
-1.1285	0.27025
-0.036477	0.71338
1.1555	0.1565
1.2475	-0.10038
1.3395	-0.15726
1.4315	-0.014137
1.5234	-0.27102
2.1154	-0.62789
2.2074	-0.48477
2.2994	-0.64165
2.3914	-0.69853
2.4834	-1.0554
2.5753	-0.81228
2.6673	-0.86916
2.2593	-1.226
2.8513	-0.98292
2.4433	-0.9398
2.5353	-0.99667
2.5272	-1.0536
1.6192	-1.1104
0.9112	-1.1673
0.50319	-1.2242
0.59517	-1.2811
0.68715	-1.3379
0.57914	-1.3948
0.87112	-1.4517
0.8631	-1.5086
0.95509	-1.4655
1.0471	-1.5223
0.039054	-1.4792
0.13104	-1.4361
-1.077	-1.493
-1.685	-1.5498
-1.893	-1.4067
-2.301	-1.1636
-2.209	-1.2205
-2.7171	-1.5774
-2.6251	-1.6342
-1.9331	-1.0911
-1.8411	-0.64799
-1.7491	-0.70487
0.74285	-0.76175
0.83484	-0.81863
3.5268	-0.7755
3.6188	-0.83238
3.7108	-0.68926
3.8028	-0.74614
3.5948	-0.80302
3.6867	-0.85989
3.7787	-0.91677
3.8707	-0.97365
3.9627	-1.0305
4.0547	-0.88741
4.7467	-0.74428
4.8386	-0.80116
4.9306	-0.75804
5.0226	-0.81492
4.5146	-0.9718
4.6066	-0.42867
4.2986	-0.98555
4.2905	-1.0424
3.8825	-0.49931
3.6745	-1.0562
3.7665	-1.2131
3.4585	-1.2699
3.4505	-1.9268
3.5424	-1.9837
2.7344	-2.0406
1.5264	-1.4975
1.6184	-2.0543
1.0104	-2.1112
1.1024	-1.5681
-0.0056659	-1.625
0.086317	-1.6818
-1.0217	-1.0387
-1.2297	-1.0956
-1.3377	-0.35248
-1.2457	-0.40936
-1.4538	-0.46624
-1.3618	-0.52311
-2.1698	-0.57999
-2.0778	-0.63687
-2.6858	-0.093748
-2.6939	0.94937
-2.6019	1.9925
-2.9099	1.9356
-2.8179	2.7787
-2.7259	2.7219
-2.6339	1.765
-2.542	1.7081
-2.85	1.6512
-2.758	2.5943
-2.266	2.5375
-2.174	2.7806
-2.082	2.7237
-2.4901	2.6668
-2.0981	2.11
-2.0061	2.0531
-2.5141	1.4962
-2.3221	1.9393
-1.6301	1.3824
-1.5382	1.3256
-1.4462	1.2687
-2.5542	1.2118
-2.4622	1.1549
-1.0702	1.5981
-0.97824	1.5412
-0.18625	2.1843
0.30573	2.5274
1.3977	2.7705
1.4897	2.4137
1.5817	2.3568
1.6737	2.2999
0.26565	2.543
1.8576	2.9862
1.9496	2.7293
0.7416	3.1724
0.83358	3.4155
0.92556	3.3586
1.0175	3.6018
1.1095	3.5449
0.20151	3.488
1.2935	3.4311
1.3855	3.1743
1.4775	3.1174
0.56945	3.0605
0.56143	3.0036
0.65341	3.1467
0.1454	2.8899
0.23738	2.833
-0.17064	2.7761
-0.27865	2.7192
-0.18667	3.0623
-0.094687	2.6055
-0.0027039	2.3486
-0.61072	2.2917
-1.3187	1.9348
-0.42675	1.878
-1.1348	2.1211
-1.5428	2.0642
-1.5508	2.0073
-1.4588	1.9504
-1.3668	2.1936
-1.5749	1.6367
-1.6829	1.5798
-1.5909	2.5229
-1.2989	2.6661
-1.2069	2.6092
-0.91494	2.5523
-0.82296	2.0954
-0.030972	2.4385
0.76101	1.9817
0.85299	1.9248
0.94498	2.2679
-0.46304	3.111
0.32894	4.3542
0.42093	5.1973
0.51291	6.1404
0.60489	8.9835
0.69688	11.327
0.78886	13.47
0.88084	19.413
-1.0272	27.556
-0.93519	38.299
-0.84321	54.742
-1.7512	67.585
-3.8592	79.628
-7.6673	87.972
-9.5753	93.115
-11.183	108.76
-17.791	119.5
-23.199	127.94
-26.307	143.89
-30.915	152.73
-33.923	154.57
-38.731	157.62
-43.239	161.56
-44.447	164.1
-46.455	166.25
-48.463	170.39
-51.171	173.63
-53.679	175.28
-55.288	178.42
-57.096	181.06
-59.404	181.7
-61.912	181.95
-62.92	181.89
-63.328	182.33
-63.236	182.58
-64.144	182.72
-64.852	182.76
-65.86	182.71
-67.468	182.65
-67.476	182.59
-68.184	182.54
-68.492	182.48
-69.6	182.42
-69.508	182.47
-69.416	182.51
-69.324	182.55
-70.032	182.49
-69.14	182.64
-69.048	183.58
-68.556	184.62
-66.864	185.17
-66.772	184.51
-65.88	184.45
-65.788	184.4
-65.696	183.54
-64.204	182.48
-64.112	181.63
-62.72	181.57
-62.128	181.51
-60.736	181.26
-58.744	181.2
-56.752	171.74
-53.36	161.28
-45.268	156.13
-36.276	137.97
-18.384	110.61
6.7079	79.257
29.4	47.8
59.792	22.643
84.484	-5.8136
105.18	-28.77
128.47	-45.127
137.66	-57.584
142.65	-65.541
152.34	-71.998
152.44	-78.655
152.53	-86.612
158.52	-95.469
158.61	-102.43
158.7	-109.38
158.8	-116.74
158.89	-118.9
158.98	-121.25
159.07	-127.01
157.56	-132.17
153.46	-135.02
149.25	-137.48
147.74	-138.64
145.43	-140.19
137.32	-140.75
129.62	-140.81
126.91	-140.86
121.7	-140.92
118.39	-140.98
117.68	-141.04
116.68	-141.09
115.47	-141.35
113.46	-141.91
112.25	-142.86
109.94	-142.92
109.04	-142.98
107.53	-143.03
106.62	-143.39
105.41	-143.45
103.9	-143.5
103	-143.56
103.09	-143.92
103.08	-144.17
102.87	-144.23
102.26	-144.29
102.36	-144.35
102.45	-144.4
101.44	-144.46
101.73	-144.52
101.82	-144.77
101.62	-144.83
101.71	-144.99
101.5	-145.04
101.89	-145.1
101.68	-145.16
101.77	-145.21
101.87	-145.17
101.96	-145.23
102.35	-145.28
102.14	-145.34
102.23	-145.4
101.43	-145.26
101.72	-144.91
102.81	-144.97
102.9	-145.03
102.19	-145.08
102.29	-145.14
102.38	-145.3
100.57	-145.15
100.66	-145.21
99.455	-145.07
99.547	-145.12
99.639	-145.38
99.731	-145.44
99.823	-145.5
98.815	-145.55
96.507	-145.91
94.599	-146.27
94.691	-146.32
93.883	-146.38
93.775	-146.44
93.967	-146.49
92.459	-146.55
92.55	-146.31
91.442	-146.36
91.534	-146.42
91.626	-146.18
93.118	-146.13
93.21	-146.19
93.302	-146.25
93.394	-146.51
94.686	-146.36
94.978	-146.22
95.07	-146.28
97.062	-146.33
97.954	-146.59
100.15	-145.85
100.24	-145.9
100.13	-146.76
100.22	-146.82
100.31	-147.07
101.51	-147.33
101.6	-147.49
100.69	-147.54
100.78	-147.6
101.07	-147.66
101.17	-147.72
102.06	-147.77
102.15	-147.83
103.24	-147.79
102.33	-147.64
102.43	-147.5
101.92	-148.06
102.01	-148.11
102.1	-147.97
102.19	-148.03
102.29	-148.08
102.38	-148.14
102.47	-148.2
104.16	-148.25
104.25	-148.31
104.35	-148.47
104.44	-148.53
104.53	-148.78
106.32	-148.64
106.41	-148.9
106.51	-148.95
107.6	-149.11
107.69	-149.17
107.78	-149.22
107.87	-149.38
107.97	-149.44
108.96	-149.39
109.05	-149.35
109.14	-149.41
109.23	-149.56
109.33	-149.62
110.02	-149.38
110.11	-149.14
110.2	-148.69
111.59	-148.75
111.69	-148.81
113.18	-148.86
113.27	-148.92
113.36	-149.08
113.45	-149.13
113.95	-149.39
114.04	-149.35
114.13	-150.1
114.62	-150.16
115.21	-149.82
115.31	-149.87
115.6	-149.93
115.69	-150.39
115.58	-150.55
115.67	-150.6
115.77	-150.86
115.86	-150.92
115.95	-150.97
116.24	-151.03
116.53	-150.89
116.63	-150.84
116.72	-150.5
118.11	-150.56
118.2	-150.61
119.19	-150.57
119.79	-150.63
119.88	-150.18
120.47	-150.24
120.56	-150.3
120.95	-149.76
121.05	-149.81
121.14	-149.87
121.23	-149.73
122.12	-148.38
123.31	-146.54
123.4	-146.4
123.5	-146.45
123.59	-147.01
123.88	-148.67
124.47	-150.12
124.56	-150.48
124.16	-151.04
124.25	-151.09
123.94	-150.55
124.03	-150.41
123.42	-150.47
123.52	-150.52
123.41	-149.78
123.5	-148.24
123.59	-148.29
123.68	-148.35
122.88	-148.41
122.97	-147.66
123.06	-147.72
123.15	-147.78
123.24	-148.63
123.34	-148.69
124.03	-147.55
123.52	-147.6
123.61	-147.66
123.2	-147.72
123.3	-147.78
124.19	-147.83
124.28	-147.89
124.37	-148.75
124.46	-148.8
124.56	-149.46
125.05	-148.92
125.14	-149.57
125.23	-149.63
125.32	-149.89
126.12	-150.24
126.91	-150.6
126.3	-151.66
125.69	-151.71
125.78	-151.77
125.28	-151.83
125.37	-151.99
125.46	-152.04
124.45	-152.9
125.64	-152.96
126.24	-153.01
126.33	-153.37
126.42	-153.73
126.51	-153.78
127.6	-153.84
127.7	-153.9
127.79	-153.95
127.88	-154.01
126.17	-154.17
128.06	-154.32
125.56	-154.38
125.65	-154.44
125.74	-154.6
128.43	-154.65
128.82	-154.61
129.52	-154.67
129.61	-154.72
130.4	-154.78
130.79	-154.94
131.38	-154.89
131.48	-154.95
131.57	-155.01
132.06	-155.06
132.15	-155.42
132.24	-155.18
132.34	-155.53
132.63	-155.89
133.92	-155.95
135.41	-156.11
136.5	-156.06
136.6	-156.12
138.19	-156.18
139.18	-156.33
139.27	-156.39
138.46	-156.45
138.56	-156.5
137.35	-156.56
137.44	-156.52
137.53	-156.67
138.42	-156.73
138.52	-156.89
136.81	-156.94
137.7	-157
136.99	-157.06
135.88	-157.12
137.08	-157.17
136.37	-157.23
136.46	-157.09
135.65	-157.14
135.74	-157
136.74	-157.06
135.93	-157.11
136.02	-157.07
136.11	-157.13
136.2	-157.18
136.3	-157.24
135.99	-157.6
136.08	-157.96
136.17	-158.01
135.46	-158.07
135.56	-158.13
135.65	-158.18
135.74	-158.24
135.83	-158.3
135.92	-158.35
136.02	-158.41
136.11	-158.17
136.2	-158.22
137.09	-158.28
137.18	-158.34
137.27	-158.09
138.67	-157.95
137.96	-158.01
138.85	-158.57
138.14	-158.62
139.03	-158.68
139.73	-158.74
139.82	-158.79
140.21	-158.85
141.5	-158.91
142.99	-158.96
143.09	-159.02
143.18	-159.28
143.77	-159.33
143.86	-159.49
144.15	-159.55
144.25	-159.6
144.34	-159.66
144.93	-159.72
144.52	-160.48
144.61	-160.53
144.71	-161.29
145.3	-161.55
147.29	-161.6
149.58	-161.66
149.67	-161.72
149.77	-161.77
148.76	-161.63
148.85	-161.69
148.94	-161.74
149.03	-162
151.23	-162.06
151.72	-162.11
152.41	-161.77
152.5	-161.93
152.49	-162.99
153.09	-163.04
153.28	-164.2
153.27	-165.86
153.76	-165.91
154.85	-165.97
155.75	-167.23
155.84	-168.38
155.93	-168.44
156.02	-169.4
155.31	-169.45
156.21	-169.61
156.3	-169.77
156.39	-169.82
157.08	-169.78
157.17	-169.74
157.67	-169.8
157.76	-169.95
158.05	-170.01
158.14	-170.07
158.53	-170.12
159.13	-170.38
159.82	-170.44
160.31	-170.49
160.6	-170.55
161.29	-171.41
162.29	-172.16
162.38	-172.32
162.47	-172.68
162.56	-172.73
163.25	-173.09
163.75	-173.15
164.14	-173.31
164.23	-173.36
164.62	-173.42
164.71	-173.58
164.81	-173.63
165.6	-173.69
165.69	-173.85
166.68	-173.8
167.37	-173.86
168.57	-174.02
169.66	-174.07
170.25	-174.03
170.94	-174.09
172.03	-174.44
173.23	-174.5
173.32	-174.56
172.41	-175.12
173.5	-175.77
173.59	-175.83
173.29	-175.89
173.38	-175.94
172.87	-176.8
173.56	-176.86
173.65	-177.41
173.15	-177.97
173.24	-178.63
173.93	-178.08
174.02	-178.14
174.11	-178.8
174.21	-179.35
173.7	-179.91
172.89	-180.17
172.98	-180.23
172.67	-180.48
172.67	-181.04
172.86	-181.1
172.85	-180.65
172.94	-180.71
173.03	-181.37
173.13	-181.42
173.32	-181.98
173.41	-182.24
173.5	-182.29
173.59	-182.35
174.19	-182.21
174.78	-181.56
174.57	-182.02
174.66	-182.08
174.75	-182.14
174.85	-181.09
175.24	-180.55
175.33	-180.61
175.42	-181.26
176.61	-181.32
177.6	-180.78
178.1	-180.63
178.19	-180.89
178.28	-180.95
178.37	-181
178.46	-181.66
180.26	-181.12
180.35	-181.17
178.74	-181.73
178.83	-181.79
178.22	-182.55
178.32	-183.1
178.41	-183.66
177.7	-184.02
178.89	-184.77
178.78	-185.63
178.88	-185.69
178.97	-186.24
179.06	-186.3
179.15	-186.36
178.34	-186.51
178.44	-186.57
179.43	-187.13
179.52	-187.18
181.61	-186.74
181.7	-187.3
181.8	-187.36
181.89	-187.31
183.38	-187.37
183.47	-187.23
183.56	-187.68
182.36	-187.74
182.45	-188.6
182.54	-187.85
181.23	-187.41
180.52	-187.47
180.62	-187.52
180.71	-187.58
180.3	-188.14
180.39	-187.69
181.48	-187.75
181.58	-187.81
181.67	-187.57
180.76	-187.82
180.85	-187.88
180.94	-187.94
181.04	-187.99
182.13	-187.75
181.72	-187.81
181.81	-187.86
182.7	-187.92
183.6	-188.68
184.29	-188.03
186.18	-188.69
187.57	-188.75
187.66	-188.8
187.76	-188.86
188.15	-188.12
188.24	-188.18
188.23	-189.03
188.32	-189.09
188.62	-189.45
188.71	-189.5
188.8	-189.96
186.99	-190.02
187.08	-190.07
185.58	-190.13
185.67	-190.19
185.76	-190.14
185.85	-189.9
187.84	-189.76
189.54	-189.62
189.63	-189.67
188.12	-189.53
186.31	-189.59
188.3	-189.64
189.5	-189.7
189.59	-189.76
190.18	-189.81
190.37	-189.87
190.66	-189.53
190.56	-189.58
190.65	-189.14
190.74	-189.2
190.83	-189.25
191.42	-189.31
191.52	-189.37
192.31	-190.13
192.4	-190.18
191.69	-190.24
191.78	-190.3
191.18	-190.95
190.77	-191.01
190.86	-191.47
190.95	-191.52
191.04	-191.58
190.74	-191.64
190.83	-191.69
190.92	-191.75
191.01	-191.71
191.1	-191.76
191.2	-191.92
191.29	-191.98
191.58	-192.04
190.97	-192.09
191.06	-192.05
191.16	-192.21
191.15	-192.36
191.14	-191.92
191.43	-192.48
191.52	-192.53
191.62	-193.09
191.71	-194.05
192	-194.3
192.09	-195.76
192.18	-197.12
192.28	-197.87
192.37	-198.53
192.46	-197.99
192.55	-198.65
192.64	-198.7
192.83	-198.76
192.93	-198.82
193.72	-198.87
194.31	-198.93
194.4	-198.99
194.89	-199.04
195.79	-198.7
196.18	-198.76
196.27	-199.21
196.36	-199.27
196.45	-199.33
196.55	-198.98
196.64	-198.64
196.73	-198.7
196.82	-198.46
197.31	-198.51
197.91	-198.57
198	-198.63
198.09	-198.68
198.18	-199.14
198.47	-199.2
198.57	-199.25
198.66	-199.71
198.95	-199.77
199.54	-200.62
200.33	-200.68
200.43	-201.24
200.52	-201.29
200.61	-201.35
201.1	-201.41
201.69	-200.97
201.79	-201.52
201.78	-201.58
202.37	-202.14
201.86	-202.79
202.55	-202.25
202.65	-202.91
202.74	-202.96
203.33	-203.02
202.92	-203.28
203.01	-203.13
203.11	-203.39
203.2	-203.45
203.79	-203.3
203.88	-203.36
203.97	-203.32
204.07	-203.38
203.66	-203.43
204.25	-202.89
203.84	-203.55
204.43	-203.6
204.53	-203.66
204.62	-203.72
205.71	-203.87
205.8	-203.93
204.79	-204.19
204.69	-204.24
203.28	-204.5
203.37	-205.06
203.46	-205.11
203.55	-205.57
204.35	-205.63
204.44	-205.69
204.53	-205.74
203.92	-206.5
203.11	-207.96
204.11	-208.01
204.9	-209.27
204.99	-209.33
205.08	-209.38
205.17	-209.44
205.87	-208.3
205.96	-208.35
206.05	-208.41
206.34	-208.47
206.43	-207.42
207.43	-206.88
209.32	-206.44
210.51	-206.4
210.6	-206.45
210.69	-206.51
210.79	-206.57
208.98	-206.62
209.07	-206.68
209.16	-206.74
209.45	-206.29
209.75	-205.85
209.84	-205.91
207.83	-205.96
207.92	-206.02
207.91	-206.28
208.01	-206.33
208.5	-206.59
208.59	-207.45
208.68	-207.21
208.77	-206.96
208.87	-207.02
208.46	-207.38
207.75	-208.03
207.84	-208.09
207.43	-208.15
207.53	-208.2
207.62	-208.26
206.71	-209.62
207.5	-209.67
206.89	-210.83
206.99	-211.39
207.08	-212.24
206.47	-212.9
207.26	-212.96
206.55	-213.52
206.45	-213.57
205.74	-214.13
204.83	-214.19
204.92	-214.74
205.81	-214.9
205.9	-214.96
205	-215.01
204.59	-215.57
204.68	-215.13
205.17	-215.68
205.26	-215.94
205.36	-216
206.25	-216.05
206.34	-216.41
206.43	-216.47
205.72	-216.53
206.52	-216.58
205.41	-216.84
205.5	-216.5
205.59	-216.55
205.68	-216.61
205.78	-216.57
205.87	-217.22
205.56	-217.28
205.55	-217.64
204.74	-217.99
204.84	-218.05
204.93	-218.11
204.72	-218.16
204.21	-218.22
204.1	-219.18
204.2	-218.34
204.19	-219.29
203.38	-220.35
204.17	-220.81
204.26	-220.86
204.36	-220.92
203.45	-220.98
202.54	-221.03
202.63	-221.09
202.32	-221.15
202.42	-221.2
202.51	-221.26
202.6	-221.32
202.69	-221.38
201.58	-221.43
201.68	-221.09
200.47	-220.75
199.86	-220.8
200.65	-220.46
201.04	-219.92
201.14	-219.97
201.23	-220.03
201.32	-219.99
201.41	-220.04
201.5	-220
201.6	-219.76
201.69	-219.81
201.78	-220.17
202.27	-220.33
202.36	-220.39
202.46	-220.44
202.55	-220.5
202.24	-220.86
202.33	-220.31
202.42	-220.37
202.52	-221.03
202.61	-220.88
202.7	-221.54
202.79	-221.6
202.88	-221.85
202.48	-221.91
203.07	-221.77
203.06	-221.82
203.15	-221.78
203.24	-222.14
202.74	-222.2
203.43	-222.25
202.92	-222.31
203.01	-222.07
202.9	-222.42
203	-222.68
203.89	-222.44
203.98	-221.79
204.07	-221.85
203.66	-221.31
203.76	-221.36
204.35	-221.32
204.44	-221.38
204.53	-221.43
204.62	-221.49
204.72	-221.75
205.21	-221.61
205.3	-221.86
205.39	-222.02
206.28	-222.08
206.38	-222.13
206.47	-222.09
206.56	-222.05
206.65	-222.1
206.74	-222.16
206.64	-222.22
206.73	-222.27
206.82	-222.43
206.91	-222.49
207.2	-222.54
207.2	-222.6
207.29	-222.66
207.38	-222.72
206.77	-222.87
207.16	-222.93
207.26	-222.99
207.35	-223.14
207.44	-223.2
207.13	-223.16
207.22	-223.11
206.42	-223.27
206.51	-223.33
206.6	-223.58
205.19	-224.04
206.08	-224.1
205.38	-224.75
204.47	-224.91
204.56	-225.17
203.65	-225.83
203.74	-225.28
203.33	-225.94
202.73	-227.1
203.02	-227.15
202.51	-228.01
202.6	-226.77
201.99	-225.62
202.09	-225.68
202.88	-225.74
202.97	-226.79
203.06	-226.85
203.15	-228.01
203.25	-228.46
204.44	-228.52
205.03	-229.58
205.12	-229.64
206.41	-231.29
207.81	-232.45
208.6	-232.31
208.69	-232.26
209.18	-232.32
209.27	-232.38
209.37	-232.43
209.76	-231.59
210.05	-231.15
210.14	-231.2
210.23	-232.66
210.33	-232.72
210.52	-232.57
210.61	-232.63
210.7	-232.69
210.79	-232.75
210.99	-232.8
211.18	-232.46
211.27	-232.52
211.06	-232.97
210.85	-233.03
210.85	-232.99
210.94	-232.74
211.13	-232.8
211.22	-232.86
211.51	-232.51
211.81	-232.97
211.9	-233.03
211.99	-233.38
212.08	-233.44
212.37	-233.2
212.67	-232.86
212.76	-232.91
212.85	-231.57
213.14	-231.63
213.53	-229.98
213.63	-229.44
213.72	-229.5
213.81	-229.55
214	-229.51
214.59	-229.57
214.69	-229.62
214.28	-229.68
214.37	-229.74
214.36	-229.79
214.45	-229.35
214.25	-229.41
214.34	-228.67
214.43	-228.72
214.12	-228.48
214.21	-228.54
214.01	-228.59
214.1	-228.65
214.49	-228.71
214.28	-229.96
214.37	-230.02
214.47	-230.08
214.56	-230.13
214.65	-230.09
214.54	-229.95
214.63	-228.7
214.73	-228.76
214.82	-229.92
214.91	-229.78
215	-230.13
214.29	-230.19
214.39	-230.25
213.78	-230.8
213.87	-230.86
212.66	-231.82
212.75	-232.67
212.85	-232.73
210.94	-232.79
211.03	-232.14
210.22	-232.2
210.31	-232.86
211.51	-233.21
210.2	-233.57
210.29	-233.63
208.58	-233.69
208.67	-233.74
211.77	-233.8
211.86	-233.86
211.95	-233.91
212.04	-233.97
209.53	-234.03
212.23	-234.08
212.32	-234.14
212.41	-233.9
212.5	-233.95
212.59	-234.01
214.29	-234.17
214.78	-234.62
