# Supplementary material for: Electrooculography-based continuous eye-writing recognition system for efficient assistive communication systems
Source: PLoS One. 2018 Feb 9;13(2):e0192684. doi: 10.1371/journal.pone.0192684 (PMC5806888; doi:10.1371/journal.pone.0192684)
Supplement: S1 Database — All the original isolated EOG data used in the experiments are contained in this database. (ZIP) [file pone.0192684.s001.zip › isolated/001/isolated_strokes/EOG_001_06_006.csv]

1.3391	0.047735
1.271	0.49604
0.70302	0.64434
0.63501	0.69265
0.16699	1.341
-0.60102	1.2893
0.030961	2.7376
-0.73705	3.7859
-0.80507	3.7342
-0.87308	3.6825
-0.9411	3.6308
-0.90911	3.5791
-0.97713	3.5274
-1.0451	3.4757
-1.1132	3.424
-1.4812	2.6723
-1.2492	3.7206
-1.6172	2.5689
-1.6852	1.4172
-1.8532	1.3655
-1.9212	1.3138
-1.8893	1.2621
-1.6573	0.81043
-1.7253	0.75873
-0.69331	0.70703
-0.46132	-0.044661
-0.52934	-0.29636
-0.59735	-0.94805
-0.66537	-1.9997
-0.73338	-2.0514
0.2986	-2.3031
0.23059	-2.3548
0.16257	-3.1065
-1.0054	-3.1582
-1.0735	-3.2099
-1.1415	-3.9616
-1.2095	-4.0133
-1.2775	-4.065
-1.3455	-3.4167
-0.31353	-2.7684
-0.78154	-2.8201
-0.94956	-2.8718
-2.2176	-2.9235
-2.2856	-2.9752
-2.3536	-1.6269
-2.6216	-1.6786
-2.6896	-2.9303
-2.7576	-2.982
-2.9257	-1.3337
-2.8937	0.61464
-2.9617	1.2629
-3.1297	1.2112
-3.1977	1.1596
-2.6657	1.1079
-2.2338	0.65616
-2.3018	0.60446
-2.3698	-0.14723
-1.7378	-0.19893
-2.5058	-1.9506
-2.5738	-2.0023
-1.9418	-0.55402
-1.9099	-0.60571
-0.47787	-0.45741
0.55411	-0.7091
0.4861	-0.7608
0.41808	-0.8125
0.35007	-0.66419
0.68205	0.18411
0.61404	0.13242
0.54602	0.080721
1.578	0.029025
2.81	-0.022671
3.542	0.62563
4.274	-0.12606
4.206	0.52224
4.7379	0.47055
5.4699	0.91885
5.9019	1.1672
5.8339	1.1155
5.2659	1.0638
5.1979	1.0121
4.8298	0.66037
4.7618	0.60867
4.6938	0.55698
3.5258	0.50528
3.4578	0.45359
3.5898	0.40189
3.5218	0.6502
3.4537	0.5985
3.3857	0.5468
4.4177	0.19511
3.2497	-0.55659
3.1817	-0.60828
1.8137	-0.55998
1.7457	-0.61168
1.6776	-0.063372
0.40962	-0.71507
0.34161	-0.76676
0.27359	-0.21846
0.50558	-0.27016
1.3376	0.27815
1.2695	0.22645
1.6015	0.17476
2.0335	0.12306
1.9655	-0.52863
3.5975	-0.58033
2.6295	-0.83203
2.2615	-0.88372
3.0934	-0.93542
2.1254	-1.5871
2.0574	-1.0388
1.9894	-1.0905
1.7214	-1.7422
1.6534	-1.6939
0.78536	-1.7456
0.71734	-1.7973
0.64933	-1.249
-0.31869	-1.3007
-0.3867	-1.1524
-0.65472	-1.2041
-0.72273	-1.2558
-0.79075	-1.3075
-0.85876	-1.3592
-0.82678	-0.41086
0.20521	-0.16255
0.13719	-0.11425
0.069178	-0.16594
0.0011628	-0.11764
-0.066852	-0.069336
-1.0349	-0.12103
-1.1029	-0.17273
-1.1709	-0.22442
-2.1389	-0.27612
-1.3069	-0.027815
-1.3749	-0.079511
-2.243	-0.13121
-2.311	-0.1829
-1.579	-0.034598
-0.047001	-0.086294
-0.11502	0.16201
-0.88303	0.11031
-0.051045	0.35862
0.58094	0.10692
0.51293	0.25523
-0.25509	0.20353
-0.4231	0.15183
0.20888	0.70014
-0.059134	0.14844
-0.12715	0.096747
-0.19516	0.045051
-0.76318	0.093355
-0.33119	0.84166
-0.39921	0.98996
-0.46722	1.3383
-0.53524	1.2866
-0.60325	0.83488
-0.47127	1.1832
-0.73928	0.93148
-0.8073	0.37979
-0.87531	0.32809
-0.74333	-0.4236
-0.81134	-0.4753
-1.0794	-0.527
-1.1474	-0.57869
-1.2154	-0.63039
-1.3834	-0.68208
-1.4514	-0.73378
-2.2194	-0.78547
-2.2874	-0.83717
-1.5555	-0.88887
-1.6235	-0.24056
-1.6915	-0.29226
-1.7595	-1.344
-1.8275	-1.3956
-1.5955	-0.047345
-1.6636	-0.099041
-1.7316	-0.15074
-1.7996	0.89757
-2.1676	1.6459
-1.7356	2.1942
-0.80362	2.1425
-0.87164	2.7908
-0.93965	3.6391
-1.8077	2.6874
-1.0757	3.5357
-1.1437	2.584
-1.2117	2.5323
-1.2797	2.4806
-1.3477	2.4289
-0.61576	3.3772
0.016227	3.3255
-0.051788	3.2738
0.8802	3.2221
1.2122	2.1704
1.1442	3.1187
1.0762	3.067
1.0081	2.0153
1.0401	1.9636
0.97211	1.012
0.90409	0.96026
0.73608	0.90856
1.3681	0.85687
2.2	0.0051703
2.132	-0.94653
2.064	-0.99822
1.996	-1.0499
2.228	-1.3016
2.26	-1.3533
2.192	-1.405
2.1239	-1.4567
2.0559	-1.5084
1.9879	-1.8601
1.9199	-1.6118
1.5519	-1.6635
0.18387	-1.7152
0.11586	-1.7669
-1.2522	-1.8186
-1.3202	-1.7703
-1.3882	-2.222
-1.4562	-2.2737
-0.22422	-2.3254
-1.5922	-2.3771
-1.6602	-2.2287
-1.7283	-2.2804
-1.7963	-2.3321
-1.0643	-2.1838
-1.9323	-1.3355
-2.0003	0.81277
-2.1683	-1.4389
-2.7364	-1.4906
-2.3044	0.057686
-2.3724	0.0059902
-2.4404	-0.045706
-1.6084	-0.097402
-0.37643	-0.1491
0.25556	0.99921
0.18754	0.94751
0.11953	0.89581
0.051513	0.84412
-0.016502	0.39242
-0.084516	0.94073
-0.15253	0.88903
-0.22055	0.83734
-0.28856	0.78564
0.74342	0.73394
2.1754	0.68225
2.1074	0.63055
1.4394	0.57886
1.3714	0.52716
1.3033	0.47546
0.53533	1.0238
0.46732	1.3721
-0.50069	1.3204
-0.56871	1.2687
-1.1367	1.217
-1.2047	1.5653
-1.4728	1.5136
-1.5408	1.4619
-1.1088	1.6102
-1.2768	1.9585
-1.3448	1.9068
-1.4128	1.8551
-1.4808	2.3034
-0.64886	2.6517
-1.6169	2.2
-2.5849	2.6483
-2.6529	2.5966
-2.8209	2.8449
-2.7889	3.2932
-2.8569	4.8415
-3.025	4.7899
-3.093	4.2382
-3.261	4.1865
-3.329	6.5348
-3.397	6.4831
-3.465	5.0314
-3.4331	4.9797
-3.6011	4.928
-3.6691	6.2763
-4.8371	6.2246
-4.9051	6.1729
-4.9731	6.1212
-5.0411	4.6695
-5.1092	4.6178
-5.1772	4.5661
-5.1452	4.5144
-5.2132	4.5627
-6.4812	3.911
-6.5492	3.6593
-5.4172	2.3076
-4.6853	1.8559
-4.2533	2.1042
-4.3213	1.0525
-4.3893	1.0008
-4.4573	0.94915
-5.0253	0.89745
-5.0933	1.3458
-5.1614	1.2941
-5.8294	1.2424
-5.8974	1.1907
-6.6654	1.139
-6.0334	1.7873
-6.8014	1.7356
-7.4695	1.6839
-7.5375	1.6322
-7.9055	0.8805
-7.8735	0.8288
-7.9415	0.7771
-8.0095	0.72541
-8.0775	1.1737
-8.7456	1.122
-8.8136	1.5703
-8.8816	1.5186
-8.9496	1.4669
-8.4176	1.4152
-8.4856	1.3635
-8.5536	1.4118
-8.6217	1.8601
-8.3897	1.3084
-7.3577	1.2568
-7.4257	0.70506
-7.4937	0.65336
-7.5617	0.60167
-7.1297	0.54997
-6.8978	0.49827
-5.9658	0.44658
-6.0338	-0.0051172
-6.1018	-0.056813
-6.4698	-0.40851
-5.2378	-0.7602
-5.3059	-1.5119
-5.4739	-2.2636
-5.5419	-2.7153
-6.5099	-2.767
-7.8779	-2.8187
-7.9459	-2.8704
-8.0139	-2.9221
-8.082	-4.2738
-8.15	-4.3255
-8.218	-4.3772
-8.286	-5.8289
-8.354	-6.4806
-7.322	-7.1323
-8.49	-7.1839
-8.5581	-7.2356
-9.5261	-6.6873
-9.5941	-6.139
-8.7621	-5.3907
-10.03	-5.4424
-10.098	-5.4941
-10.166	-5.5458
-10.534	-5.5975
-10.602	-5.6492
-8.3702	-6.9009
-8.4382	-8.0526
-7.2062	-8.9043
-7.1742	-8.956
-6.7423	-8.2077
-6.3103	-8.2594
-6.3783	-8.3111
-5.9463	-6.6628
-5.6143	-5.3145
-5.6823	-3.9662
-5.0503	-1.1179
-5.1184	0.03044
-4.1864	6.0787
-3.7544	7.227
-1.3224	17.775
4.3096	38.624
6.6416	53.372
7.4736	67.52
7.4055	87.069
7.7375	96.717
7.6695	106.87
7.6015	117.31
7.5335	125.46
7.4655	140.01
7.3974	147.06
7.3294	154.91
6.8614	162.96
6.7934	167.7
5.8254	178.05
3.5574	184.6
1.6894	185.55
0.72134	189.6
-0.24667	193.84
-1.0147	196.49
-1.8827	199.14
-2.9507	200.09
-6.0187	201.64
-8.4867	203.49
-9.2548	204.63
-9.3228	204.58
-10.591	205.33
-11.959	205.48
-14.027	205.83
-15.595	205.78
-15.763	206.02
-16.031	206.37
-16.399	206.82
-17.067	207.27
-18.535	207.22
-20.303	207.77
-20.371	208.21
-21.139	208.66
-21.207	209.41
-21.375	209.56
-21.443	209.51
-20.711	209.96
-21.579	210.1
-21.647	210.15
-21.715	211.6
-21.783	213.15
-21.851	213.8
-20.719	214.65
-20.787	213.69
-19.955	213.64
-20.023	212.89
-18.591	212.84
-16.959	212.79
-16.527	211.14
-16.595	211.08
-16.663	209.53
-16.431	208.88
-16.499	208.03
-16.567	199.98
-16.535	180.33
-16.603	158.97
-16.471	133.82
-15.939	105.27
-16.007	75.919
-15.075	46.267
-13.543	26.315
-13.511	2.9634
-12.079	-20.388
-11.847	-35.44
-11.615	-53.692
-11.683	-68.343
-11.751	-83.595
-11.819	-99.747
-11.587	-111.1
-11.056	-120.45
-10.424	-124.6
-10.492	-132.35
-10.56	-140.91
-8.4276	-142.96
-6.1956	-149.91
-6.2636	-157.36
-8.4316	-159.91
-8.4996	-161.66
-8.5676	-162.42
-9.1357	-162.47
-10.504	-164.42
-10.572	-164.47
-10.64	-164.82
-11.108	-165.47
-11.176	-165.53
-11.244	-165.78
-12.312	-165.83
-12.38	-165.88
-13.448	-165.93
-13.516	-165.98
-13.584	-166.04
-13.652	-165.69
-13.52	-165.04
-14.488	-164.49
-14.556	-164.54
-14.624	-164.39
-16.292	-163.45
-15.26	-162.7
-15.328	-162.75
-15.396	-162.8
-15.464	-162.85
-16.932	-162.9
-17	-162.66
-17.068	-160.71
-17.936	-160.76
-18.004	-160.81
-18.572	-162.86
-18.34	-161.21
-18.408	-161.27
-18.476	-161.32
-19.044	-161.37
-19.312	-161.42
-19.38	-161.47
-19.448	-159.72
-20.216	-159.78
-20.984	-159.13
-22.452	-159.18
-24.22	-158.43
-24.288	-157.28
-24.856	-157.33
-25.124	-152.39
-26.892	-147.44
-38.26	-141.99
-51.928	-129.04
-61.496	-112.79
-72.964	-100.65
-79.832	-83.697
-87.4	-68.449
-98.168	-66.1
-108.04	-61.052
-114.7	-46.704
-117.57	-35.955
-127.24	-32.607
-136.91	-24.259
-138.98	-17.41
-139.04	-16.462
-140.41	-14.114
-141.18	-11.465
-143.15	-10.917
-144.92	-10.069
-144.98	-8.9205
-145.75	-6.3722
-145.82	-4.3239
-145.89	-3.3756
-146.56	-2.2273
-146.62	-1.479
-146.09	-1.1307
-145.36	-0.98242
-143.83	-0.83412
-143.8	-0.88581
-143.86	-0.83751
-143.93	-0.8892
-144	-0.9409
-142.67	-0.79259
-142.74	-0.74429
-142.8	-0.49599
-142.87	-0.54768
-142.94	-0.59938
-142.61	-0.051074
-142.68	0.39723
-142.74	0.34553
-142.31	0.29384
-142.38	-0.15786
-142.45	0.19045
-142.52	-0.26125
-142.58	-0.31295
-142.65	-0.36464
-142.72	-0.016337
-142.79	0.031967
-142.86	-0.019729
-142.93	-0.071425
-142.99	-0.12312
-143.06	-0.17482
-143.03	-0.12651
-143.2	-0.17821
-143.27	-0.2299
-142.83	-0.2816
-142.3	-0.4333
-140.27	-0.48499
-139.44	-0.93669
-139.51	-0.98838
-138.47	-0.34008
-138.54	0.20823
-138.61	0.15653
-138.68	0.10483
-138.75	0.053137
-138.61	0.70144
-138.68	2.4497
-138.75	2.398
-138.82	2.3464
-138.69	2.2947
-138.75	3.743
-138.82	3.8913
-139.19	3.8396
-139.26	3.7879
-139.43	3.7362
-139.49	3.8845
-139.66	3.8328
-139.73	3.7811
-139.8	3.7294
-140.17	4.4777
-140.23	5.926
-140.3	5.8743
-140.67	5.6226
-141.64	5.5709
-143.11	4.1192
-143.17	4.0675
-143.24	4.0158
-144.71	2.4641
-146.08	2.4124
-146.45	1.1607
-146.51	1.109
-146.58	-0.042651
-146.65	-0.094347
-146.42	-0.14604
-146.89	-0.69774
-146.95	-0.74943
-146.92	-0.90113
-146.99	-0.95283
-147.06	-0.20452
-146.23	-1.4562
-146.29	-1.5079
-146.36	-1.5596
-146.43	-2.0113
-145	-1.363
-144.57	-0.9147
-144.63	-0.96639
-144.7	-1.0181
-144.77	-1.0698
-143.64	-0.12148
-143.71	-0.17318
-143.77	-0.52487
-142.74	-0.57657
-142.61	-0.52826
-142.18	0.32004
-142.25	0.26834
-142.31	-0.68335
-141.78	-0.73505
-141.25	-0.78674
-140.42	-0.83844
-140.49	-0.89014
-140.55	-1.2418
-139.72	-1.2935
-140.49	-1.3452
-140.56	-1.3969
-140.33	-1.5486
-139.69	-1.8003
-138.96	-1.652
-139.03	-1.9037
-138.9	-1.9554
-138.97	-2.7071
-138.83	-2.7588
-138.7	-2.0105
-138.77	-2.4622
-139.04	-2.5139
-139.11	-2.5656
-139.37	-2.4173
-139.34	-2.469
-140.21	-3.3207
-141.08	-3.3724
-141.15	-2.6241
-141.51	-1.7757
-141.58	-1.0274
-141.65	-1.0791
-141.72	-1.1308
-142.19	-1.1825
-142.25	-1.2342
-142.32	-1.2859
-142.79	-1.3376
-142.86	-1.6893
-142.73	-1.741
-142.79	-1.7927
-142.86	-1.8444
-142.93	-1.8961
-141.4	-1.9478
-139.77	-1.9995
-139.13	-1.9512
-139.2	-2.0029
-139.27	-2.0546
-139.34	-2.1063
-139.21	-2.158
-139.27	-2.2097
-139.34	-2.2614
-139.41	-2.3131
-139.18	-2.3648
-138.25	-1.0164
-137.51	0.73185
-137.58	0.68016
-136.75	1.3285
-136.42	1.8768
-135.99	2.3251
-136.05	2.2734
-136.62	2.2217
-136.69	2.17
-137.56	2.1183
-137.63	3.1666
-137.69	3.1149
-139.36	1.9632
-139.43	1.9115
-139.5	1.4598
-139.57	1.4081
-139.63	1.3564
-140	1.3047
-138.87	1.253
-140.14	1.2013
-140.21	1.1496
-141.38	1.0979
-141.44	1.0462
-141.51	0.99455
-141.58	0.54285
-141.65	-1.0088
-141.12	-1.0605
-140.68	-1.1122
-140.15	0.33607
-140.22	0.28437
-140.29	0.13267
-140.36	0.080979
-140.42	-1.2707
-139.39	-0.022413
-139.46	-1.3741
-140.63	-1.5258
-140.7	-1.5775
-141.36	-3.1292
-141.43	-3.1809
-141.5	-3.2326
-142.07	-3.2843
-142.14	-3.336
-142.7	-3.3877
-142.77	-3.4394
-143.64	-3.4911
-145.41	-2.8428
-146.88	-2.8945
-147.34	-3.6462
-147.41	-3.6979
-147.78	-4.9495
-147.85	-5.0012
-147.92	-5.0529
-147.98	-5.1046
-148.05	-5.1563
-147.92	-5.208
-147.99	-5.8597
-148.06	-5.9114
-148.32	-6.5631
-148.39	-6.6148
-148.46	-6.6665
-148.33	-6.7182
-148.2	-5.8699
-148.26	-6.7216
-148.33	-6.7733
-148.4	-6.825
-148.27	-7.4767
-148.14	-6.9284
-148.2	-7.8801
-148.27	-8.4318
-148.34	-7.9835
-148.51	-8.0352
-147.98	-7.5869
-148.04	-7.6386
-148.11	-7.6902
-147.38	-7.0419
-147.45	-6.0936
-147.42	-6.1453
-147.48	-4.997
-148.05	-5.0487
-148.12	-3.8004
-148.19	-3.8521
-148.26	-3.4038
-148.32	-3.4555
-148.89	-2.7072
-148.96	-1.0589
-150.83	-0.2106
-150.9	-0.062294
-149.46	-0.11399
-149.53	-0.065686
-149.4	0.38262
-149.47	0.33092
-149.54	-0.22077
-149.2	-0.27247
-149.67	-0.32416
-149.74	-0.37586
-149.41	-0.72756
-149.48	-1.5793
-149.54	-2.3309
-149.91	-2.3826
-149.18	-2.4343
-150.05	-2.586
-150.12	-3.1377
-150.18	-3.1894
-150.25	-3.8411
-149.52	-3.8928
-149.59	-4.2445
-149.66	-4.2962
-148.32	-4.0479
-149.79	-4.3996
-149.86	-4.4513
-149.93	-4.503
-150	-5.0547
-150.06	-4.6064
-150.13	-4.6581
-150.2	-4.7098
-150.17	-4.7615
-150.24	-4.9132
-149.2	-4.9649
-148.87	-5.0166
-148.94	-5.0683
-149.01	-5.12
-149.08	-5.5716
-148.94	-6.2233
-149.01	-6.275
-149.08	-6.3267
-149.15	-6.3784
-148.62	-6.4301
-148.28	-6.4818
-148.35	-6.5335
-148.42	-6.7852
-148.49	-6.8369
-149.16	-6.8886
-149.22	-6.9403
-149.29	-7.092
-149.36	-7.4437
-149.43	-7.7954
-149.5	-8.6471
-149.56	-7.8988
-149.73	-8.7505
-150.7	-9.7022
-150.47	-9.7539
-150.84	-10.306
-151.2	-10.357
-151.27	-10.909
-151.64	-10.961
-151.71	-11.012
-152.38	-11.664
-152.44	-11.716
-152.51	-11.767
-152.58	-11.219
-152.45	-10.971
-152.62	-11.223
-152.98	-11.374
-153.05	-11.426
-153.52	-12.078
-153.59	-12.129
-154.36	-12.481
-154.63	-12.533
-154.69	-12.584
-155.26	-14.036
-155.33	-12.488
-155.7	-12.539
-156.17	-12.591
-156.23	-12.643
-156	-12.695
-156.07	-12.746
-156.14	-11.698
-156.41	-12.05
-156.27	-11.601
-156.54	-11.653
-156.61	-11.705
-156.68	-11.856
-157.25	-11.508
-156.81	-11.56
-156.88	-10.912
-156.95	-10.963
-157.02	-11.015
-157.09	-11.067
-157.15	-9.9183
-157.22	-9.57
-157.29	-9.5217
-157.36	-9.2734
-157.23	-8.5251
-156.99	-7.3768
-156.26	-7.4285
-156.33	-7.4802
-156.4	-7.5319
-156.47	-7.5836
-155.63	-6.9353
-155.7	-6.987
-157.47	-6.6387
-157.54	-6.6904
-157.71	-7.8421
-157.77	-6.3938
-157.84	-8.0454
-159.61	-8.0971
-159.68	-7.2488
-159.75	-7.3005
-159.81	-7.3522
-159.88	-7.4039
-159.95	-7.4556
-160.02	-6.7073
-160.19	-6.759
-160.25	-6.8107
-160.62	-6.8624
-161.19	-7.2141
-161.56	-6.5658
-161.83	-6.5175
-161.89	-6.5692
-161.96	-6.6209
-162.53	-6.9726
-162.9	-6.7243
-163.07	-6.776
-163.43	-6.9277
-163.5	-6.9794
-164.17	-7.2311
-163.64	-7.0828
-163.71	-7.3345
-163.77	-8.1861
-163.84	-8.2378
-163.91	-8.8895
-163.98	-9.0412
-164.05	-9.0929
-164.11	-9.3446
-163.78	-9.3963
-163.85	-9.648
-163.42	-9.6997
-163.49	-10.251
-163.75	-10.303
-163.32	-10.355
-163.39	-10.406
-162.86	-10.458
-162.93	-10.91
-162.99	-11.762
-163.06	-11.013
-163.13	-10.965
-163.2	-11.017
-162.77	-11.068
-162.83	-10.22
-162.9	-10.072
-163.47	-10.123
-163.54	-9.9752
-163.61	-10.027
-164.27	-9.4785
-164.34	-8.6302
-164.41	-8.6819
-164.48	-8.7336
-164.55	-8.7853
-164.01	-8.437
-163.88	-7.9887
-163.95	-8.5404
-164.92	-9.1921
-164.99	-9.2438
-165.05	-9.2955
-164.22	-9.3472
-164.29	-9.3989
-165.26	-9.9506
-165.33	-10.002
-166.19	-10.554
-166.26	-10.606
-166.73	-10.657
-166.8	-10.709
-166.47	-10.261
-166.53	-10.812
-166.6	-10.864
-166.67	-10.916
-166.84	-10.968
-166.61	-11.019
-167.07	-11.071
-167.14	-11.123
-167.21	-11.174
-167.28	-11.226
-166.75	-10.378
-166.81	-11.029
-166.88	-11.081
-166.95	-11.133
-167.02	-10.185
-167.09	-10.136
-166.95	-10.188
-167.02	-9.7396
-166.49	-9.7913
-166.56	-9.843
-166.63	-9.2947
-166.69	-9.3464
-167.36	-9.3981
-167.13	-9.4498
-167.2	-9.9015
-167.27	-9.5532
-167.33	-10.005
-167.7	-10.557
-167.47	-10.608
-167.84	-11.66
-167.61	-11.712
-167.68	-11.763
-167.74	-11.815
-167.81	-10.967
-167.88	-11.518
-167.95	-11.57
-168.32	-11.622
-168.78	-11.674
-169.25	-11.725
-169.82	-11.477
-169.89	-11.529
-169.96	-11.58
-169.82	-12.432
-169.89	-11.684
-169.96	-11.735
-170.03	-11.787
-170.1	-11.839
-170.56	-11.29
-170.63	-10.542
-170.7	-10.594
-170.97	-10.646
-171.04	-10.697
-171.3	-10.449
-171.37	-9.5006
-171.44	-9.5523
-171.51	-9.604
-171.58	-9.6557
-171.64	-10.107
-171.71	-8.9591
-171.78	-10.211
-173.45	-10.263
-171.92	-10.314
-173.58	-10.366
-173.65	-10.418
-172.12	-11.869
-172.19	-11.921
-171.76	-9.8727
-171.82	-12.024
-171.89	-12.076
-171.96	-12.128
-171.33	-12.179
-171.4	-10.131
-170.36	-10.683
-170.43	-10.735
-170.5	-8.1863
-171.27	-8.238
-170.64	-7.7897
-170.7	-7.8413
-169.67	-7.793
-169.74	-7.8447
-169.81	-8.4964
-169.38	-8.3481
-169.44	-8.3998
-171.21	-8.4515
-171.28	-7.8032
-171.35	-8.5549
-171.42	-7.9066
-171.48	-7.9583
-171.55	-8.01
-171.62	-8.0617
-172.29	-8.1134
-172.36	-8.1651
-172.92	-8.2168
-173.69	-8.2685
-173.76	-7.8202
-174.23	-8.0719
-174.3	-8.1236
-173.96	-8.1753
-174.03	-8.227
-172.3	-8.2787
-170.37	-8.3304
-170.44	-8.182
-170.2	-8.2337
-169.67	-8.2854
-169.14	-8.2371
-169.21	-8.2888
-169.28	-8.3405
-169.34	-8.3922
-170.01	-8.4439
-169.48	-7.8956
-169.55	-8.5473
-170.22	-8.599
-170.28	-8.6507
-170.35	-9.0024
-169.82	-9.0541
-169.89	-9.6058
-170.56	-10.157
-170.62	-10.209
-171.79	-10.861
-172.36	-10.313
-172.73	-10.364
-173	-10.416
-173.06	-9.1677
-173.93	-9.6194
-174	-9.6711
-174.07	-9.7227
-175.34	-10.674
-174.2	-9.8261
-174.27	-10.578
-174.34	-10.63
-174.41	-10.681
-176.88	-10.733
-174.54	-10.585
-174.61	-10.636
-177.08	-10.688
-177.15	-10.74
-179.32	-10.491
-179.38	-9.9431
-179.45	-9.9948
-179.52	-10.646
-177.59	-10.698
-177.66	-10.75
-177.72	-10.802
-179.79	-11.153
-179.86	-11.205
-177.93	-11.157
-178	-10.908
-178.06	-10.96
-178.13	-11.012
-178.2	-11.063
-175.87	-10.415
-175.94	-9.7668
-176	-9.8185
-176.07	-9.8702
-174.84	-9.9219
-174.21	-9.8736
-174.28	-9.9253
-174.34	-9.677
-174.41	-9.7287
-173.58	-9.7804
-172.85	-9.5321
-172.92	-9.5838
-172.99	-9.9355
-173.05	-9.9872
-173.12	-10.239
-173.99	-9.6906
-174.06	-10.342
-175.33	-10.894
-175.19	-10.946
-175.26	-11.197
-175.33	-11.249
-175.4	-11.401
-175.47	-11.752
-174.13	-11.804
-175.6	-11.856
-175.67	-11.908
-175.14	-11.959
-175.21	-12.311
-174.67	-12.563
-175.34	-12.914
-175.41	-12.966
-176.08	-13.018
-176.15	-13.169
-175.61	-13.121
-175.68	-13.273
-175.75	-13.325
-175.82	-13.376
-175.89	-13.428
-175.35	-13.38
-175.42	-13.131
-175.49	-13.183
-175.56	-13.235
-176.23	-12.686
-176.29	-12.238
-176.36	-12.39
-177.33	-12.441
-178.7	-12.493
-178.77	-12.145
-178.83	-11.897
-179.8	-11.948
-179.87	-12.3
-178.74	-12.352
-180.21	-12.403
-180.27	-12.155
-180.34	-12.207
-180.61	-12.658
-180.48	-12.71
-180.75	-13.062
-180.81	-13.114
-180.88	-13.765
-180.95	-13.817
-179.52	-13.269
-179.59	-13.92
-179.65	-13.972
-179.72	-14.324
-178.29	-14.375
-178.16	-13.827
-178.43	-14.579
-180.09	-14.63
-180.16	-14.782
-180.33	-14.834
-180.4	-14.486
-180.47	-14.637
-182.33	-14.689
-182.4	-14.741
-183.87	-14.792
-183.94	-14.344
-184.01	-14.396
-184.07	-14.447
-182.54	-14.499
-184.21	-14.551
-184.28	-14.603
-184.35	-14.654
-184.41	-14.706
-182.88	-14.658
-184.55	-14.709
-184.62	-14.761
-184.19	-14.813
-183.65	-14.664
-182.42	-14.016
-183.79	-13.368
-183.86	-13.219
-183.23	-13.271
-183.19	-13.223
-182.76	-13.075
-182.63	-12.926
-182.7	-12.778
-182.77	-12.33
-182.83	-11.581
-181.4	-11.233
-181.47	-10.985
-181.54	-10.736
-181.61	-10.788
-183.17	-10.84
-183.34	-10.692
-183.41	-10.743
-183.48	-10.795
-183.55	-10.847
-183.61	-9.9983
-183.68	-9.15
-183.75	-9.2017
-184.32	-9.2534
-184.19	-9.0051
-184.25	-9.0568
-185.42	-8.4085
-186.39	-9.1602
-186.66	-9.5119
-186.53	-9.5636
-186.99	-10.215
-187.06	-10.967
-187.43	-11.019
-187.5	-11.37
-187.17	-11.122
-188.23	-11.474
-188.3	-11.525
-188.37	-11.577
-188.44	-12.229
-187.51	-11.681
-187.97	-12.332
-188.04	-13.084
-186.41	-13.136
-186.48	-13.787
-186.55	-13.839
-186.61	-13.891
-186.58	-14.042
-186.65	-14.094
-186.72	-14.346
-186.79	-14.397
-186.85	-14.749
-186.62	-15.001
-186.69	-15.053
-186.76	-15.504
-186.83	-16.056
-186.89	-16.708
-187.66	-16.759
-187.03	-16.211
-187.8	-16.263
-187.87	-16.314
-188.74	-15.866
-189.7	-15.918
-189.77	-15.37
-190.04	-15.421
-190.71	-15.473
-190.78	-15.525
-191.24	-16.176
-190.91	-15.628
-190.98	-15.68
-191.15	-16.331
-190.82	-16.383
-191.28	-17.335
-190.95	-16.586
-191.92	-16.638
-191.99	-16.09
-192.06	-16.142
-193.02	-16.193
-193.09	-16.245
-193.16	-17.297
-193.73	-18.248
-193.8	-18.5
-193.76	-18.552
-193.83	-18.603
-193.9	-18.955
-194.27	-19.007
-193.34	-18.759
-192.3	-18.81
-192.37	-18.862
-192.14	-18.914
-192.01	-18.665
-192.08	-17.717
-192.14	-17.769
-192.21	-17.72
