# Supplementary material for: Electrooculography-based continuous eye-writing recognition system for efficient assistive communication systems
Source: PLoS One. 2018 Feb 9;13(2):e0192684. doi: 10.1371/journal.pone.0192684 (PMC5806888; doi:10.1371/journal.pone.0192684)
Supplement: S1 Database — All the original isolated EOG data used in the experiments are contained in this database. (ZIP) [file pone.0192684.s001.zip › isolated/001/isolated_strokes/EOG_001_06_007.csv]

-1.4594	1.709
-1.4318	1.7151
-1.4042	1.7212
-1.3766	1.7272
-2.049	1.7333
-2.0215	1.7394
-1.3939	1.7455
-1.3663	1.7516
-1.3387	1.7576
-1.0111	1.7637
-0.98349	0.069786
-0.65589	-0.024137
-0.6283	-1.4181
-0.4007	-1.412
-0.37311	-1.4059
-0.34552	-1.8998
1.0821	-1.8938
1.1097	-1.8877
1.1373	-1.8816
1.1649	-1.4755
0.092452	-1.4694
0.020046	-1.2634
-0.45236	-1.4573
-0.42477	-1.4512
-0.39717	-1.3451
-0.96958	-1.3391
-1.242	-1.133
-1.2144	-1.1269
-1.6868	-1.1208
-2.0592	-1.1148
-2.2316	-0.20867
-2.204	0.7974
-2.1764	0.80348
-2.1488	0.80956
-2.1212	0.81563
-1.8936	0.82171
-1.866	0.82779
-1.8385	-0.16614
-1.8109	-0.56006
-1.7833	-0.55398
-1.9557	-0.8479
-1.9281	-0.84183
-1.9005	-0.83575
-1.8729	-0.92967
-1.8453	-0.8236
-2.0177	-0.91752
-1.9901	-0.91144
-1.9625	-0.90537
-1.9349	-1.1993
-1.4073	-0.89321
-1.3797	-1.1871
-1.3521	-1.1811
-1.3245	-1.175
-1.497	-1.1689
-1.2694	-1.0628
-1.4418	-1.0567
-1.4142	-0.95067
-1.3866	-0.9446
-1.359	-0.93852
-1.1314	-0.13244
-0.5038	-0.12636
-0.6762	-0.12029
-0.24861	0.68579
-0.22102	1.1919
-0.093422	1.3979
-0.065829	2.104
0.16177	2.6101
0.88936	3.3162
0.91695	3.3223
0.94455	3.7283
1.5721	3.7344
0.99973	2.9405
1.6273	2.9466
1.6549	2.9526
1.6825	3.7587
1.8101	3.7648
1.8377	3.7709
2.6653	3.7769
2.6929	2.983
2.7205	2.9891
2.7481	2.9952
2.7757	2.9013
2.8033	2.9073
2.3309	2.1134
2.0585	1.6195
2.086	1.4256
1.0136	0.93164
1.0412	0.93771
0.96883	0.74379
0.99642	0.74987
0.42402	0.65594
0.45161	0.062021
0.4792	0.6681
1.2068	0.074175
0.53439	0.080252
0.56198	0.086329
0.58958	-0.50759
0.61717	0.098483
0.64477	-0.59544
0.67236	-0.58936
0.69995	0.11671
0.72755	-0.57721
0.75514	-0.57113
0.78273	-0.56505
0.81033	-0.55898
1.6379	0.2471
3.9655	0.25318
2.6931	-0.040747
2.7207	-0.03467
1.7483	-0.42859
2.7759	-0.42252
2.8035	-0.51644
2.8311	-0.51036
1.3587	-0.60429
2.0863	-0.59821
2.1139	0.0078687
2.1415	0.013946
0.66905	0.020023
0.69664	0.0261
2.0242	0.032177
2.0518	0.038254
2.1794	0.044331
1.507	-0.34959
1.5346	-0.34352
1.1622	-0.53744
1.1898	-0.53136
0.71739	-0.92528
0.74498	-1.3192
0.97258	-1.3131
1.0002	-1.5071
1.0278	-1.501
1.0554	-1.7949
1.083	-1.7888
1.4105	-0.98275
1.1381	-1.7767
1.1657	-1.7706
1.1933	-1.7645
1.5209	-1.7584
1.9485	-0.95236
1.9761	-0.94628
2.0037	-0.94021
2.0313	-0.73413
2.0589	-0.82805
2.5865	0.37802
2.6141	0.3841
2.1417	0.39018
2.1693	0.39625
2.1969	0.70233
2.7245	1.0084
2.752	1.0145
1.2796	0.72056
1.3072	0.72664
-0.56517	0.43272
-0.53758	0.43879
-0.50998	0.44487
-0.48239	-0.24905
1.0452	0.25702
0.6728	-0.2369
0.70039	-0.23082
-0.67202	-1.0247
-0.64442	-1.0187
-0.61683	-1.4126
-0.58923	-1.4065
-0.56164	-1.4004
-0.53405	-1.3944
-0.50645	-1.9883
0.92114	-1.3822
0.94873	-1.9761
0.97633	-1.9701
1.0039	-1.964
1.3315	-2.0579
1.9591	-2.0518
1.9867	-2.6457
1.9143	-2.6397
1.9419	-2.6336
1.9695	-3.1275
1.9971	-3.1214
1.7247	-3.0154
1.1523	-3.0093
1.1799	-3.0032
-0.29255	-2.9971
-0.26495	-1.9911
-0.23736	-1.985
-1.9098	-1.9789
-1.4822	-1.4728
-0.85458	-1.0667
-0.82698	-0.96067
-0.79939	-0.95459
-3.1718	-1.4485
-1.3442	-0.94244
-3.6166	-0.33636
-3.589	0.069719
-3.5614	0.075796
-3.5338	-0.11813
-1.2062	0.08795
-3.4786	0.094027
-3.451	0.4001
-3.4235	0.40618
-5.3959	0.11226
-5.6683	0.51833
-5.6407	0.12441
-5.6131	0.13049
-4.0855	0.13657
-4.0579	-0.057358
-4.0303	-0.051281
-5.9027	-0.3452
-5.8751	-0.53913
-5.6475	-0.53305
-3.9199	-0.52697
-3.8923	-0.5209
-0.86473	-0.71482
-0.83714	-0.70874
0.49045	-0.70266
-0.78195	-1.0966
-0.75436	-1.0905
1.7732	-1.0844
1.8008	-1.0784
3.6284	-0.47228
3.656	-0.4662
4.4836	-0.46013
4.5112	-0.45405
4.6388	-0.44797
4.6664	-0.6419
4.694	-0.53582
4.5216	-0.52974
4.5492	0.17634
3.9768	0.58241
4.0044	0.98849
2.132	0.99457
2.1595	1.0006
1.7871	1.0067
0.11474	0.7128
0.14233	1.0189
0.16992	1.025
-0.40248	1.031
-1.3749	1.4371
-1.7473	1.4432
-1.7197	1.5493
-1.7921	1.5553
-1.9645	1.5614
-2.0369	2.1675
-3.3093	2.1736
-3.2817	3.0796
-3.2541	3.0857
-3.2265	3.0918
-1.999	3.0979
-1.9714	3.404
-1.9438	4.51
-1.9162	4.5161
-2.4886	3.7222
-2.461	4.7283
-3.1334	6.2343
-3.1058	6.2404
-3.0782	7.0465
-3.5506	6.7526
-3.523	7.0586
-3.8954	7.0647
-4.5678	7.0708
-4.5402	7.0769
-4.5126	7.083
-4.485	7.389
-4.4575	7.3951
-4.6299	7.0012
-4.6023	7.0073
-5.0747	6.5133
-5.0471	7.0194
-6.7195	7.0255
-6.6919	6.5316
-6.6643	6.5376
-7.5367	6.5437
-7.5091	6.5498
-7.4815	6.0559
-7.4539	6.062
-7.4263	6.068
-7.8987	5.3741
-7.8711	5.3802
-7.8435	5.3863
-7.316	4.5923
-7.2884	5.3984
-7.6608	5.0045
-7.5332	4.5106
-7.5056	4.5166
-7.478	4.5227
-7.0504	4.5288
-7.0228	3.9349
-6.9952	3.841
-6.9676	3.847
-7.34	3.7531
-7.3124	3.8592
-7.7848	3.8653
-7.7572	3.7713
-7.2296	3.7774
-7.202	3.6835
-7.1745	3.6896
-7.1469	3.6956
-7.6193	3.0017
-7.0917	3.0078
-7.0641	3.0139
-6.1365	3.02
-6.1089	1.926
-5.2813	1.9321
-4.6537	1.9382
-4.6261	1.4443
-4.5985	1.4503
-3.9709	1.2564
-3.9433	1.2625
-3.9157	1.2686
-3.8881	1.2746
-3.9605	1.2807
-3.933	1.2868
-3.8054	1.2929
-4.4778	1.299
-5.1502	1.105
-5.7226	1.1111
-5.695	1.1172
-5.6674	1.1233
-6.1398	1.1293
-6.4122	0.63542
-6.3846	0.24149
-6.357	0.64757
-6.3294	0.65365
-6.3018	1.4597
-6.2742	1.6658
-6.4466	1.6719
-6.819	1.678
-6.7915	1.484
-6.7639	1.4901
-6.7363	1.2962
-7.8087	1.3023
-7.4811	1.5083
-7.4535	1.5144
-7.4259	1.6205
-7.3983	2.8266
-8.0707	2.8326
-7.3431	2.8387
-7.3155	2.8448
-7.2879	4.3509
-7.2603	4.357
-7.2327	4.363
-6.7051	4.3691
-8.1775	2.8752
-8.15	2.8813
-7.3224	3.4873
-7.2948	3.4934
-6.5672	4.3995
-6.5396	4.4056
-6.512	4.4116
-6.4844	4.4177
-6.4568	3.5238
-5.2292	3.5299
-6.4016	3.536
-6.374	3.542
-5.7464	4.2481
-5.7188	4.2542
-5.6912	5.5603
-5.0636	5.9663
-5.036	5.9724
-4.0085	6.2785
-3.9809	7.4846
-2.4533	8.8907
0.47433	10.097
2.8019	15.603
3.3295	21.709
4.8571	36.915
7.1847	53.321
10.712	65.727
10.84	81.933
13.267	97.939
13.295	117.45
13.323	128.25
13.35	134.06
13.378	148.76
13.405	160.17
13.433	167.48
13.461	175.08
13.488	183.99
11.016	194.99
8.3434	200.1
5.071	203.41
1.8986	206.31
0.62621	208.62
-4.8462	210.92
-9.6186	211.43
-11.091	211.44
-12.163	212.94
-12.936	214.45
-14.408	214.45
-15.081	214.86
-16.653	214.87
-18.825	215.27
-20.198	215.48
-21.27	215.49
-21.243	215.69
-21.215	215.7
-21.687	215.3
-21.66	215.71
-21.932	215.72
-22.405	215.72
-22.677	215.73
-22.65	214.73
-22.622	215.74
-22.594	214.75
-22.567	214.75
-22.539	214.76
-22.512	213.96
-22.284	213.97
-22.256	213.98
-23.629	213.98
-23.601	214.79
-25.074	214.79
-25.046	215.1
-25.618	215.11
-25.591	215.11
-25.863	215.12
-25.836	214.92
-25.808	214.93
-26.48	214.94
-26.453	214.94
-25.725	216.35
-25.698	216.56
-25.67	216.36
-23.842	216.37
-23.815	215.07
-22.187	215.08
-21.76	215.09
-21.732	213.39
-20.104	212.5
-18.377	210.9
-13.449	209.91
-7.7217	204.52
-5.7941	181.92
1.6335	152.73
14.561	129.63
23.689	96.34
37.916	62.346
49.444	36.053
49.471	15.959
49.499	1.2647
49.527	-17.729
49.554	-37.423
49.582	-57.517
49.609	-71.811
49.637	-77.305
49.665	-87.599
49.692	-97.993
47.72	-103.89
43.647	-109.58
39.875	-113.47
34.103	-119.67
26.43	-124.26
21.758	-125.86
18.285	-126.45
16.213	-127.44
15.641	-129.14
12.868	-131.13
9.7957	-131.83
8.1233	-131.82
2.9509	-133.51
-1.6215	-133.51
-5.5939	-133.5
-9.4663	-133.5
-15.739	-133.49
-24.211	-133.48
-27.084	-133.48
-28.056	-131.77
-33.128	-130.27
-40.501	-126.86
-47.473	-123.65
-51.646	-121.95
-53.518	-119.84
-55.99	-117.73
-62.263	-113.73
-73.135	-109.12
-78.908	-100.42
-82.68	-93.31
-87.452	-84.904
-96.325	-73.198
-106.4	-63.492
-114.07	-51.486
-125.04	-40.08
-131.41	-29.374
-137.39	-21.968
-143.06	-11.962
-143.93	2.7442
-144.7	10.45
-150.88	12.856
-157.25	15.362
-158.32	21.869
-159.19	28.775
-159.17	33.381
-160.34	41.487
-161.81	46.993
-162.88	48.499
-163.56	50.505
-163.53	51.911
-163.7	52.717
-164.17	53.823
-164.15	53.829
-163.62	54.635
-163.59	55.341
-163.56	55.948
-163.53	57.154
-163.31	58.36
-161.08	58.766
-158.45	59.172
-157.42	60.078
-156.1	61.784
-154.57	64.49
-144.34	66.496
-129.51	69.202
-108.09	76.008
-70.959	83.914
-43.731	91.22
-28.304	106.63
-16.476	118.33
-16.449	129.74
-16.421	150.14
-16.393	165.85
-16.366	177.76
-16.338	187.56
-16.311	194.17
-16.283	196.88
-15.755	200.58
-15.728	204.39
-18.2	204.99
-18.173	206.1
-20.045	206.81
-21.718	207.11
-22.49	207.52
-23.962	207.72
-27.335	207.83
-29.707	209.64
-30.08	211.64
-31.352	211.65
-33.724	211.65
-33.697	212.16
-35.069	212.17
-35.042	212.17
-33.814	212.48
-33.786	213.08
-33.759	213.59
-34.831	214.4
-34.804	214.4
-33.376	215.51
-33.348	216.21
-33.121	217.02
-33.093	217.63
-33.066	217.73
-31.638	218.14
-31.61	218.75
-31.583	219.25
-31.555	219.26
-31.528	219.56
-31	219.57
-30.972	219.58
-30.845	219.78
-30.817	219.79
-31.39	219.59
-31.362	219.6
-30.835	219.61
-30.807	219.61
-30.779	219.62
-30.752	219.62
-29.924	219.63
-29.897	219.64
-29.869	219.64
-29.841	219.65
-31.014	219.45
-30.986	219.66
-30.959	219.67
-32.231	219.47
-31.803	219.48
-31.776	218.99
-32.348	219.49
-32.321	219.5
-33.493	219.5
-33.465	219.51
-34.638	219.02
-34.61	219.22
-35.383	219.13
-35.355	218.63
-34.727	218.74
-35.3	218.65
-35.272	218.65
-35.245	218.36
-35.217	218.26
-34.589	218.27
-34.062	218.28
-34.034	218.28
-33.707	218.29
-33.379	218.49
-33.352	218.5
-33.324	218.51
-33.296	218.51
-33.269	218.52
-33.141	218.52
-32.514	218.83
-32.486	218.84
-32.458	218.54
-32.431	218.55
-32.303	218.56
-31.776	218.66
-31.748	218.67
-32.22	218.67
-31.693	218.68
-32.165	219.09
-32.138	219.49
-32.11	219.5
-32.382	219.5
-32.355	219.31
-32.627	219.22
-32.6	219.22
-32.572	219.23
-32.644	218.53
-32.617	218.74
-33.089	218.75
-33.062	218.75
-33.034	218.76
-33.806	219.46
-33.279	220.27
-33.751	220.08
-34.024	220.08
-33.996	220.09
-33.969	219.69
-33.941	220.1
-34.213	219.71
-34.186	219.71
-34.658	219.72
-34.631	219.23
-34.603	219.23
-34.575	219.24
-34.548	218.94
-34.42	218.95
-34.393	218.96
-34.365	219.26
-34.337	218.57
-34.31	218.17
-33.282	218.18
-32.355	217.99
-31.627	217.99
-30.499	217.8
-28.272	217.4
-26.144	217.41
-26.117	217.42
-26.089	217.42
-26.061	217.13
-26.034	217.13
-25.106	217.44
-25.979	217.85
-25.951	218.05
-25.923	218.06
-24.996	218.27
-24.568	218.27
-24.541	218.28
-24.513	218.28
-24.486	218.29
-24.758	218.3
-25.13	218.5
-25.103	218.91
-26.075	218.91
-26.048	218.92
-27.22	218.93
-27.592	218.93
-27.565	218.94
-28.437	218.64
-28.41	218.65
-29.182	218.46
-29.154	218.46
-29.127	218.17
-29.099	218.17
-29.072	218.28
-29.644	218.29
-29.616	218.49
-30.189	218.5
-30.161	218.3
-30.134	218.51
-30.106	218.32
-30.078	218.32
-29.451	218.13
-28.023	217.94
-24.996	218.14
-24.968	218.15
-24.24	218.15
-24.213	218.16
-24.185	218.37
-23.558	218.87
-23.53	218.88
-24.103	218.88
-24.075	218.89
-25.247	218.9
-25.22	219.6
-25.192	219.81
-26.165	219.81
-26.137	220.02
-26.809	220.43
-26.782	220.43
-26.754	220.44
-26.727	220.04
-26.699	220.05
-27.171	220.16
-27.144	220.16
-27.116	220.07
-27.289	220.08
-27.261	220.68
-27.233	221.39
-27.206	221.79
-27.178	221.8
-27.251	222.11
-27.223	222.71
-27.195	222.72
-27.168	222.72
-27.14	222.73
-27.113	222.14
-26.785	221.74
-27.057	221.45
-27.03	221.45
-27.002	221.46
-26.975	221.47
-26.947	221.47
-27.62	221.48
-27.592	221.18
-27.264	221.19
-27.137	220.4
-26.809	220.4
-26.782	219.21
-26.754	219.21
-26.726	219.22
-26.699	219.23
-26.171	219.23
-25.744	219.24
-25.716	219.25
-25.188	220.65
-25.661	220.46
-25.633	220.46
-25.606	220.47
-25.578	219.28
-25.55	220.48
-25.523	220.49
-25.495	220.49
-25.268	220.5
-25.24	219.81
-24.912	219.81
-24.885	219.82
-24.857	219.82
-24.83	219.83
-24.302	219.84
-22.674	219.84
-22.647	219.85
-23.119	218.65
-22.992	220.06
-23.364	219.77
-23.337	219.77
-23.309	219.68
-23.281	219.68
-22.854	220.59
-22.426	220.9
-22.399	220.6
-22.371	220.61
-22.343	220.92
-21.816	221.72
-21.388	221.73
-21.361	222.73
-21.333	222.74
-22.205	222.75
-22.078	222.75
-22.05	221.76
-22.023	221.16
-21.995	220.97
-21.967	220.98
-21.34	220.98
-21.312	220.89
-21.285	220.89
-21.257	220.8
-21.829	220.21
-21.802	220.21
-22.574	220.22
-22.547	220.72
-22.519	220.73
-22.491	219.94
-22.464	219.94
-23.836	220.75
-23.809	220.76
-22.381	221.76
-21.254	221.77
-20.926	222.37
-20.898	222.38
-22.571	222.39
-21.843	222.79
-21.516	222.8
-21.488	222.8
-21.46	222.81
-21.433	222.82
-20.705	223.52
-20.478	223.53
-20.45	223.53
-20.122	223.54
-20.095	224.25
-19.767	224.75
-19.74	225.06
-19.712	225.06
-19.684	225.07
-19.657	224.78
-19.229	224.28
-19.202	223.79
-19.174	222.89
-19.146	222.9
-19.119	222.91
-18.191	222.91
-18.164	222.92
-18.136	222.93
-17.608	223.83
-18.281	223.84
-19.053	224.44
-19.326	224.45
-19.498	224.46
-19.771	224.76
-19.743	224.77
-19.715	224.77
-19.688	223.98
-19.66	223.89
-19.533	223.89
-19.305	223.9
-19.277	224.2
-19.45	224.21
-19.422	225.02
-19.195	226.12
-19.167	226.13
-19.139	225.43
-19.112	225.44
-19.084	225.45
-19.057	225.45
-19.029	224.76
-19.001	224.77
-18.574	224.77
-18.546	224.38
-17.519	224.78
-18.291	224.29
-18.263	223.3
-17.436	223.5
-16.508	223.41
-16.481	224.21
-16.453	224.22
-16.425	224.23
-15.598	224.73
-15.57	224.74
-15.543	224.74
-15.515	225.05
-15.788	224.56
-15.46	225.06
-15.432	225.07
-14.705	225.07
-14.677	225.08
-15.35	225.09
-15.322	225.09
-15.294	225.2
-15.767	225.2
-15.739	225.21
-16.212	225.32
-16.184	225.32
-17.056	225.33
-17.029	226.54
-17.601	226.54
-17.574	226.85
-17.546	226.85
-17.818	226.86
-17.791	225.67
-18.463	225.27
-18.436	225.28
-18.408	224.38
-18.98	223.59
-19.353	223.5
-19.325	223.5
-19.298	223.41
-19.27	223.41
-19.242	223.02
-19.215	220.83
-18.987	219.93
-19.16	218.94
-19.132	218.94
-19.505	218.85
-19.477	218.86
-19.449	218.86
-19.422	218.87
-19.394	218.87
-18.767	218.88
-18.739	218.89
-18.111	218.99
-18.084	219.8
-18.056	220.81
-16.929	220.81
-16.901	220.92
-15.873	221.92
-15.846	223.23
-15.418	223.24
-15.391	223.24
-14.863	223.25
-14.335	223.65
-14.308	223.66
-14.08	224.27
-14.053	224.27
-14.525	223.68
-14.497	223.68
-13.97	223.69
-13.942	223.7
-13.715	223.7
-13.287	223.01
-13.259	223.01
-13.232	223.02
-13.204	222.33
-12.677	223.33
-12.349	222.84
-12.322	222.85
-12.294	222.35
-12.666	222.36
-12.239	222.86
-12.211	222.97
-12.184	222.98
-12.156	222.98
-12.128	222.99
-11.801	223.39
-11.773	223.7
-11.746	223.71
-11.718	223.71
-11.69	223.72
-11.663	224.12
-11.735	224.93
-11.908	224.94
-11.68	225.14
-10.652	225.75
-10.625	225.75
-10.597	225.76
-11.37	225.77
-11.342	226.27
-11.314	226.28
-11.587	226.28
-11.559	226.29
-11.832	226.3
-11.804	226.8
-11.776	227.71
-11.749	227.72
-11.721	227.72
-13.394	227.73
-11.666	228.33
-13.339	228.84
-13.311	228.85
-11.783	228.85
-11.756	229.96
-11.728	230.16
-13.201	230.17
-13.173	230.18
-14.945	230.78
-14.918	230.79
-12.99	230.79
-11.963	230.8
-12.235	230.81
-12.207	230.81
-12.18	230.82
-11.652	230.82
-11.625	230.53
-12.097	230.54
-12.069	230.84
-12.042	231.55
-12.014	231.56
-11.987	231.26
-11.959	231.27
-11.931	232.27
-12.404	231.68
-12.376	232.49
-12.349	232.49
-12.821	232.5
-12.293	233.5
-12.766	233.51
-12.738	231.72
-13.111	231.72
-13.283	231.73
-13.256	231.73
-13.228	231.74
-13.4	230.95
-13.473	230.95
-13.445	230.36
-13.918	230.36
-13.89	229.87
-14.262	229.88
-14.935	229.88
-16.507	229.89
-16.48	229.89
-17.552	229.9
-17.524	229.91
-16.397	230.11
-17.469	230.12
-17.442	230.13
-17.414	230.13
-17.386	230.54
-16.859	230.94
-15.731	231.05
-15.704	231.06
-15.676	231.06
-14.948	231.67
-13.621	231.67
-13.293	232.68
-12.766	232.89
-12.738	233.19
-12.21	233.2
-12.183	233.8
-12.155	234.61
-12.128	234.62
-12.1	235.22
-10.773	235.43
-9.4449	235.73
-9.4173	236.24
-9.8897	236.25
-9.8621	236.25
-11.035	236.26
-11.007	236.76
-10.979	236.77
-11.852	236.28
-10.924	236.28
-11.797	236.29
-10.869	237
-11.841	237
-12.614	236.31
-12.586	236.31
-13.959	235.82
-13.931	235.83
-14.703	235.53
-14.976	234.64
-14.648	234.64
-15.221	234.05
-15.193	233.06
-14.565	232.26
-14.538	232.27
-14.41	233.07
-13.883	233.08
-13.855	233.09
-13.227	234.39
-13.2	233.9
-13.572	234.5
-13.545	234.51
-13.517	234.52
-13.39	234.92
-13.362	234.73
-12.334	235.04
-12.307	235.04
-12.279	235.05
-12.252	235.35
-11.024	235.96
-10.296	237.57
-10.269	238.37
-8.9412	238.68
-8.8136	239.18
-9.786	239.39
-9.7584	239.4
-10.531	239.4
-10.503	239.41
-10.476	240.01
-9.948	240.02
-9.6204	240.03
-9.5928	240.03
-9.2652	240.54
-8.2376	241.24
-8.21	241.25
-8.1824	241.46
-8.1549	241.46
-7.7273	241.77
-5.9997	242.97
-7.6721	242.98
-7.6445	242.99
-7.6169	242.99
-7.5893	244.2
-6.2617	244.81
-6.2341	244.81
-7.5065	243.22
-7.4789	243.22
-8.7513	241.83
-8.7237	241.84
-8.6961	241.84
-8.8685	241.55
-8.6409	241.85
-8.8133	241.76
-8.7858	241.77
-8.7582	242.17
-8.7306	242.18
-8.703	242.18
-9.0754	242.19
-9.0478	242.2
-9.7202	242.2
-10.293	241.31
-10.265	242.21
-10.637	241.52
-10.61	241.53
-10.582	241.53
-10.855	240.54
-10.127	241.55
-10.099	241.55
-10.072	241.56
-10.044	241.56
-10.417	241.57
-10.389	241.58
-10.961	241.58
-10.934	240.39
-10.906	240.29
-10.879	239.9
-10.851	239.91
-10.524	239.91
-10.496	239.92
-10.268	239.92
-10.241	239.53
-10.213	239.54
-10.186	238.34
-10.158	238.35
-9.5303	239.25
-8.9028	238.36
-8.8752	238.37
-8.8476	238.37
-8.82	238.08
-8.5924	238.78
-8.0648	238.99
-8.0372	239
-8.0096	239
-7.982	239.01
-7.1544	239.02
-7.1268	239.02
-7.8992	238.13
-7.0716	238.13
-7.044	238.14
-6.3164	238.65
-6.2888	238.65
-6.2613	237.86
-6.2337	238.26
-6.5061	237.47
-6.4785	237.48
-6.0509	237.48
-6.0233	236.99
-5.4957	236.99
-5.9681	236.7
-5.9405	236.71
-5.9129	236.71
-5.8853	236.72
-5.2577	236.72
-5.8301	236.13
-5.8025	235.04
-5.7749	235.04
-5.7473	234.65
-5.3198	234.65
-5.2922	234.36
-5.2646	234.37
-5.237	234.37
-6.7094	234.58
-5.1818	234.59
-5.1542	233.99
-5.1266	234
-4.299	234.9
-4.2714	235.31
-4.2438	235.52
-4.2162	235.52
-4.1886	235.53
-3.661	235.53
-3.6334	234.94
-3.1058	235.55
-3.0783	235.55
-3.0507	236.46
-2.7231	236.96
-2.6955	236.97
-2.6679	237.48
-2.6403	237.48
-2.9127	236.99
-2.8851	237.79
-2.8575	237
-2.8299	236.71
-2.8023	236.71
-3.5747	236.42
-4.1471	236.43
-4.4195	236.03
-4.3919	236.04
-4.3643	236.04
-4.8368	235.65
-4.8092	235.66
-4.7816	235.66
-4.754	235.17
-5.4264	234.87
-5.3988	234.58
-5.3712	233.99
-5.3436	233.39
-5.316	233.4
-5.2884	233.4
-6.4608	233.41
-6.4332	233.42
-6.4056	234.02
-6.378	234.03
-5.1504	234.63
-5.1228	236.94
-4.8953	239.05
-5.5677	239.05
-7.7401	239.06
-5.5125	239.36
-5.4849	239.57
-5.4573	239.78
-5.4297	239.88
-6.1021	240.59
-4.6745	241.3
-6.0469	241.9
-6.7193	242.61
-6.6917	242.61
-6.8641	243.32
-6.6365	243.73
-6.8089	243.73
-7.4813	243.74
-7.4538	243.74
-8.0262	243.75
-7.9986	244.26
-7.971	244.26
-9.2434	244.77
-8.6158	245.27
-9.7882	246.28
-9.8606	246.29
-10.733	246.29
-11.305	245.7
-11.278	246.3
-11.75	245.91
-11.723	245.92
-12.295	246.62
-12.267	246.63
-11.94	247.44
-12.212	247.44
-12.185	247.45
-11.057	247.45
-11.029	247.56
-10.602	247.67
-10.574	247.87
-10.547	248.28
-10.019	248.28
-9.9915	248.99
-9.9639	249.6
-9.9363	249.6
-10.709	249.61
-10.681	249.61
-10.654	249.62
-10.626	250.13
-10.598	250.13
-10.571	249.64
-10.543	249.64
-10.816	249.05
-10.788	248.86
-10.26	248.56
-10.233	248.27
-9.9052	248.27
-10.478	246.98
-10.45	245.99
-8.5224	245.79
-8.4948	245.8
