# Supplementary material for: Electrooculography-based continuous eye-writing recognition system for efficient assistive communication systems
Source: PLoS One. 2018 Feb 9;13(2):e0192684. doi: 10.1371/journal.pone.0192684 (PMC5806888; doi:10.1371/journal.pone.0192684)
Supplement: S1 Database — All the original isolated EOG data used in the experiments are contained in this database. (ZIP) [file pone.0192684.s001.zip › isolated/001/isolated_strokes/EOG_001_06_008.csv]

24.641	1.2203
24.174	1.7168
23.506	1.7132
22.839	1.7096
22.572	1.706
21.304	1.4024
20.637	1.3989
19.67	1.3953
19.302	0.89171
19.035	0.68813
18.368	-1.6155
17.7	-1.619
17.033	-1.6226
16.366	-1.6262
16.698	-1.2298
16.831	-1.2333
16.164	-1.2369
15.496	-3.1405
15.229	-3.1441
14.961	-1.2477
14.294	0.24876
13.627	0.24518
12.959	0.24161
12.292	0.23803
11.625	0.23445
10.957	0.23087
10.29	-0.37271
9.6226	-0.37629
9.8553	-1.3799
10.288	-0.28344
9.6206	-0.28702
8.9532	-0.2906
8.2859	0.30582
7.3185	0.50224
6.6512	0.99866
5.9838	0.99508
5.3164	0.99151
4.9491	1.0879
5.2817	0.88435
5.9144	0.88077
5.247	0.47719
4.5797	0.47361
3.9123	0.87003
3.245	0.86646
2.5776	0.86288
1.9103	0.8593
-0.1571	1.0557
-0.82445	1.2521
-2.9918	1.2486
-3.6592	1.245
-4.3265	1.2414
-5.3939	1.0378
-5.6612	0.83425
-6.7286	0.53067
-7.3959	0.52709
-8.6633	0.52351
-9.3306	0.019934
-9.998	-0.28365
-10.665	-0.28722
-11.333	-0.2908
-11	-0.29438
-11.667	-0.29796
-10.935	-0.30154
-10.302	-0.30512
-10.869	-0.3087
-10.437	-0.31227
-10.204	-0.51585
-10.072	-0.51943
-10.739	-1.323
-11.406	-1.3266
-11.574	-1.3302
-11.741	-1.3337
-12.408	-1.4373
-11.876	-1.4409
-11.643	-1.6445
-12.11	-1.0481
-12.578	-0.75164
-13.245	-0.75522
-13.912	-0.7588
-14.58	-0.76237
-14.547	-0.96595
-14.214	-1.2695
-14.882	-1.2731
-15.049	-1.2767
-15.717	-1.2803
-15.984	-0.98385
-16.051	-0.98742
-15.619	-0.991
-16.286	-0.99458
-15.953	-0.99816
-15.721	-0.80174
-14.888	-0.80532
-14.955	-0.6089
-15.223	-0.61247
-15.49	-0.61605
-15.357	-0.31963
-14.825	-0.72321
-14.392	-1.0268
-13.96	-1.4304
-14.027	-1.6339
-14.494	-1.1375
-15.162	-1.1411
-15.829	-1.1447
-15.996	-1.1483
-15.964	-1.1518
-16.231	-1.1554
-15.898	-1.159
-15.766	-1.3626
-16.033	-1.1662
-16.2	-1.3697
-16.868	-1.3733
-15.335	-1.3769
-16.002	-1.9805
-13.67	-1.984
-12.137	-2.8876
-11.405	-2.8912
-11.272	-2.8948
-9.0392	-2.2984
-7.7066	-1.4019
-7.674	-1.0055
-7.0413	-1.0091
-6.7087	-0.41267
-7.076	-0.41625
-7.6434	0.18017
-6.8107	0.37659
-5.6781	0.37301
-5.4454	0.66943
-4.8128	1.0659
-4.6801	1.1623
-4.9475	1.1587
-4.9148	1.1551
-3.9822	1.4515
-2.2496	2.548
-1.9169	3.4444
-1.8843	3.4408
-1.5516	3.4372
-1.119	3.4336
-0.48633	3.0301
-0.55368	3.6265
-0.82104	3.6229
-0.68839	3.0193
-0.75574	3.0158
-1.1231	3.0122
-0.69045	3.0086
-1.3578	1.305
-1.3252	1.3014
-1.7925	2.1979
-1.7599	2.1943
-1.9272	2.1907
-2.2946	2.1871
-2.4619	1.4835
-2.4293	1.38
-1.8966	0.47639
-1.464	0.47281
-1.4313	0.46923
-1.1987	1.3657
-1.2661	1.7621
-1.4334	1.3585
-1.5008	1.3549
-0.86812	1.3513
-0.33547	1.6478
-0.50283	1.8442
-0.67018	1.8406
-0.33754	1.637
1.0951	1.6334
1.6278	1.3299
1.0604	0.92629
0.89305	0.22271
1.0257	0.21913
1.4583	0.71555
1.991	0.11197
2.5236	0.1084
2.4563	0.10482
2.3889	0.10124
2.4216	0.09766
2.0542	-0.90592
2.2869	-0.9095
2.9195	-0.91308
3.9522	-1.1167
4.9848	-0.62023
5.0174	-0.62381
5.6501	-0.62739
6.6827	-0.63097
8.3154	-0.53455
9.748	-0.038126
9.6807	-0.041705
9.3133	-0.045283
9.646	-0.048862
9.8786	-0.052441
9.7113	-0.056019
9.8439	0.2404
9.1765	0.23682
10.209	0.23325
11.242	0.22967
11.174	0.82609
10.807	0.82251
10.74	0.61893
10.572	0.61535
10.505	0.61177
10.838	0.70819
10.17	0.70462
10.303	0.50104
9.6357	0.49746
8.9683	0.69388
8.9009	0.6903
8.2336	0.68672
7.5662	0.68314
7.3989	0.67957
7.4315	0.47599
8.5642	0.47241
8.3968	-0.23117
7.7295	-1.4347
8.0621	-1.2383
7.7948	-1.8419
7.1274	-1.8455
6.96	-2.3491
7.3927	-2.3526
8.1253	-1.2562
7.458	-2.3598
6.7906	-2.3634
6.1233	-2.167
6.4559	-2.1705
6.4886	-1.1741
6.5212	-1.1777
5.8539	-1.1813
6.2865	-0.084848
6.6192	-0.78843
6.6518	-0.092006
5.9844	-0.095584
5.3171	-0.099163
5.0497	-0.10274
4.3824	-0.00632
4.215	0.8901
3.5477	0.88652
2.7803	0.48294
2.113	0.47937
1.4456	0.47579
0.77825	0.47221
0.1109	0.46863
-0.55645	0.46505
-1.2238	0.46147
-2.1912	-0.042106
-2.8585	-0.045685
-3.5259	-0.74926
-4.4932	-0.75284
-4.6606	-0.75642
-5.8279	-1.36
-6.4953	-1.3636
-7.1626	-1.3672
-8.63	-1.9707
-9.2973	-1.1743
-9.9647	-1.9779
-10.632	-1.9815
-11.499	-1.985
-12.167	-1.9886
-12.034	-0.69221
-10.501	-0.69578
-11.169	-1.3994
-10.936	-1.4029
-11.604	-2.0065
-10.171	-2.0101
-9.0382	-2.0137
-9.7056	-2.4173
-9.373	-2.5208
-9.5403	-2.5244
-9.7077	-2.728
-10.375	-2.7316
-10.242	-3.6351
-10.21	-3.6387
-10.777	-4.9423
-11.244	-4.9459
-11.912	-5.8495
-12.279	-5.853
-12.246	-6.3566
-12.314	-6.5602
-12.981	-6.5638
-13.649	-7.0674
-14.116	-7.0709
-14.683	-6.5745
-14.951	-6.5781
-15.618	-6.5817
-16.285	-6.3852
-16.953	-4.3888
-17.12	-3.9924
-16.887	-3.996
-17.555	-1.3996
-18.222	-1.4031
-18.389	-0.90672
-17.757	-0.4103
-18.424	-0.41388
-19.092	-0.41746
-19.759	-0.42104
-19.126	-0.42461
-18.994	-0.028193
-18.161	-0.031771
-18.828	-0.13535
-18.796	-0.13893
-19.463	-0.44251
-19.63	-0.44609
-20.298	-0.84966
-20.165	-0.85324
-20.232	-0.85682
-20.9	-0.8604
-21.567	-0.86398
-22.234	-0.96756
-24.002	-0.97114
-24.669	-0.97471
-25.337	-1.6783
-26.804	-1.6819
-27.471	-0.98545
-29.139	-0.28903
-29.806	-0.29261
-31.373	-0.79619
-32.041	-0.79976
-33.508	-0.80334
-34.775	-1.1069
-35.443	-0.7105
-36.11	-0.71408
-36.777	-1.1177
-36.845	-1.1212
-37.512	-1.5248
-38.179	-1.5284
-38.847	-1.532
-39.514	-2.5356
-37.082	-3.4391
-30.349	-5.5427
-24.216	-12.346
-4.7836	-21.25
13.749	-44.353
31.682	-66.357
61.514	-69.661
75.547	-79.264
84.68	-95.568
93.812	-105.47
97.545	-108.67
96.878	-113.08
100.01	-121.58
101.04	-126.59
101.48	-128.99
100.81	-132.99
102.74	-137.2
105.97	-140.2
105.31	-143.3
109.14	-145.91
108.47	-147.51
106.9	-155.01
106.24	-164.12
107.47	-171.12
106.8	-176.73
107.03	-179.03
106.87	-181.63
106.2	-184.24
106.63	-187.44
104.87	-190.94
104.2	-193.45
103.53	-195.05
102.86	-203.45
102.2	-211.96
102.63	-213.36
102.86	-214.16
102.49	-216.07
101.83	-217.67
102.96	-221.98
105.99	-226.98
108.02	-228.78
109.26	-229.69
110.99	-230.39
110.32	-232.59
109.65	-236.6
109.99	-239.4
109.32	-241.9
108.65	-244.41
108.79	-244.91
108.12	-245.11
107.45	-246.42
106.78	-250.92
106.12	-254.33
106.85	-254.73
106.18	-255.93
105.51	-257.94
103.45	-259.34
102.78	-259.34
102.11	-259.35
101.44	-259.35
100.78	-259.35
101.51	-259.36
100.84	-259.36
105.68	-259.36
111.31	-259.37
110.64	-259.37
111.57	-254.68
113.51	-248.18
120.34	-245.08
129.67	-230.89
132.1	-211.69
131.44	-200.79
130.77	-184.8
130.1	-169.8
129.43	-152.7
128.77	-132.51
128.1	-120.11
127.43	-101.51
126.76	-83.918
126.1	-64.622
107.13	-46.125
86.163	-30.629
75.995	-8.1326
50.928	4.6638
25.061	19.56
2.6933	35.557
-24.574	42.953
-40.441	60.65
-58.109	74.946
-72.276	82.642
-84.543	94.939
-103.31	106.14
-113.18	118.83
-126.15	126.63
-138.01	128.42
-142.98	132.62
-146.85	139.42
-151.21	143.81
-159.68	148.81
-166.35	153.51
-171.52	154.4
-177.48	155.6
-181.25	156.7
-185.12	156.79
-188.49	157.19
-191.15	157.99
-191.82	159.08
-194.29	159.88
-197.16	160.17
-199.82	161.87
-200.79	164.87
-201.46	166.26
-202.13	167.26
-202.79	166.26
-203.76	166.25
-204.83	164.85
-205.49	164.85
-206.16	164.84
-206.83	164.84
-208.4	164.84
-210.06	163.13
-211.53	162.93
-213.2	159.42
-214.47	141.32
-215.13	111.12
-216.2	81.014
-217.37	46.61
-219.64	14.006
-223.5	-5.2972
-226.07	-26.901
-227.44	-43.104
-229.3	-60.708
-232.27	-77.312
-234.74	-84.415
-236.31	-96.919
-237.27	-106.82
-238.04	-113.93
-238.91	-120.33
-239.98	-121.63
-240.64	-123.64
-242.21	-125.24
-243.68	-125.24
-244.35	-125.25
-246.71	-125.75
-247.38	-125.75
-249.85	-127.26
-250.52	-127.26
-251.88	-127.27
-253.25	-127.97
-253.92	-127.97
-255.48	-127.08
-256.95	-127.18
-257.82	-127.08
-258.49	-127.09
-259.15	-127.09
-259.82	-127.09
-260.29	-126.9
-260.56	-126.4
-261.22	-124.9
-261.89	-123.91
-262.56	-123.91
-263.33	-123.92
-263.79	-123.92
-264.66	-123.92
-265.33	-123.93
-265.99	-123.93
-267.16	-125.23
-267.33	-125.14
-268.9	-123.04
-270.66	-123.04
-271.33	-122.15
-272	-122.05
-271.67	-122.05
-273.33	-122.06
-274.7	-121.96
-276.87	-121.87
-278.54	-121.87
-279.2	-121.27
-280.57	-121.28
-281.24	-121.88
-282.71	-121.88
-283.77	-121.99
-284.44	-121.99
-285.91	-121.99
-287.67	-122.1
-288.84	-122.1
-289.51	-122.1
-290.18	-122.11
-290.84	-122.31
-291.51	-123.42
-291.58	-123.42
-293.05	-124.62
-293.71	-124.63
-294.38	-124.63
-295.95	-124.63
-296.62	-124.64
-297.28	-123.44
-297.95	-123.44
-298.62	-122.35
-299.29	-121.95
-299.95	-121.45
-301.72	-121.26
-302.39	-121.26
-303.05	-121.27
-303.62	-120.87
-302.79	-120.17
-303.46	-120.18
-305.12	-119.38
-305.79	-119.38
-306.96	-119.39
-307.63	-118.89
-308.29	-118.89
-309.36	-119
-310.03	-119
-310.9	-119
-311.56	-119.11
-312.23	-119.11
-313.2	-119.12
-314.66	-119.82
-317.03	-120.82
-317.7	-120.83
-319.77	-120.83
-320.43	-120.83
-321.3	-119.84
-322.77	-120.34
-323.44	-120.34
-324.1	-119.55
-324.77	-119.55
-324.64	-119.16
-325.31	-117.96
-325.97	-117.96
-326.44	-117.37
-327.01	-116.77
-327.18	-116.37
-327.84	-115.88
-328.51	-115.68
-329.18	-115.68
-329.34	-115.69
-330.01	-115.29
-330.68	-115.29
-331.35	-115.3
-331.51	-115.3
-331.58	-114.71
-331.25	-114.71
-331.92	-114.71
-332.58	-114.72
-333.25	-114.72
-333.92	-114.72
-334.59	-114.73
-335.25	-114.73
-337.22	-116.03
-338.49	-115.84
-338.65	-115.84
-339.32	-115.84
-339.99	-116.95
-340.66	-116.95
-340.02	-116.16
-340.69	-116.16
-341.66	-116.16
-342.33	-116.17
-343.99	-117.17
-344.66	-116.77
-346.03	-117.18
-347.5	-117.18
-348.16	-117.18
-349.63	-117.69
-349.5	-117.19
-350.97	-117.19
-352.63	-117.2
-353.3	-117.2
-353.97	-117.31
-354.63	-117.71
-355.8	-117.81
-356.47	-117.82
-356.64	-117.82
-357.3	-118.32
-357.97	-118.53
-358.64	-118.53
-359.31	-119.23
-359.97	-119.24
-361.44	-119.24
-362.11	-119.24
-362.68	-119.45
-363.54	-120.75
-364.21	-120.76
-364.98	-121.56
-365.64	-121.56
-366.31	-122.17
-367.48	-122.77
-368.15	-122.77
-368.81	-123.38
-369.48	-124.08
-370.15	-124.28
-371.32	-124.29
-371.98	-124.29
-372.75	-124.29
-373.42	-124.3
-374.09	-124.3
-374.75	-124.01
-375.42	-123.41
-376.09	-123.41
-376.76	-123.42
-377.82	-123.42
-379.09	-123.32
-379.76	-123.33
-380.62	-123.63
-381.29	-123.63
-381.96	-123.64
-382.63	-123.64
-382.49	-123.64
-383.16	-123.65
-384.63	-123.35
-385.3	-122.76
-386.46	-122.26
-387.13	-122.26
-388	-122.27
-388.97	-122.77
-389.53	-122.77
-390.2	-122.98
-390.87	-122.98
-391.33	-122.08
-392.1	-122.09
-392.77	-121.79
-393.54	-121.8
-394.2	-121.8
-394.87	-121.8
-395.54	-122.11
-396.11	-122.11
-396.87	-122.11
-397.54	-122.12
-398.21	-122.12
-399.08	-122.62
-399.54	-122.93
-400.21	-123.33
-400.88	-124.83
-401.55	-124.84
-402.01	-126.24
-402.58	-126.25
-403.35	-126.25
-404.01	-126.55
-404.88	-126.76
-405.85	-127.36
-406.22	-127.36
-406.88	-127.37
-408.35	-127.37
-409.02	-126.97
-410.39	-126.98
-411.05	-126.98
-411.72	-127.78
-413.29	-127.79
-413.96	-126.99
-415.92	-127
-416.59	-127
-417.26	-127
-418.22	-127.01
-418.89	-126.51
-419.66	-126.51
-420.33	-126.52
-422.49	-126.52
-425.06	-126.02
-425.73	-124.93
-427	-124.13
-427.66	-124.13
-428.33	-124.14
-430.1	-125.14
-429.67	-124.35
-430.33	-125.15
-431.1	-125.15
-431.77	-125.16
-432.44	-125.16
-433.1	-124.36
-434.77	-124.37
-435.44	-124.37
-436.1	-124.37
-438.07	-125.38
-438.74	-125.38
-440.61	-125.38
-441.27	-125.39
-441.04	-125.39
-441.71	-126.5
-442.38	-126.5
-443.04	-126.6
-445.01	-126.91
-444.38	-126.91
-445.05	-126.91
-445.71	-126.92
-446.38	-126.92
-447.45	-127.22
-447.71	-126.93
-448.38	-127.43
-449.05	-127.43
-449.72	-127.44
-450.38	-127.44
-451.25	-126.55
-451.92	-126.85
-452.79	-126.85
-453.45	-126.86
-454.32	-126.86
-454.99	-126.76
-455.66	-126.07
-456.32	-126.07
-456.99	-126.07
-457.46	-126.08
-458.13	-125.38
-458.99	-126.08
-459.96	-126.59
-460.63	-126.39
-461.89	-126.1
-462.56	-126.1
-463.23	-125
-463.9	-126.11
-464.56	-126.11
-465.23	-126.11
-465.9	-126.12
-466.57	-126.12
-466.63	-126.62
-467	-126.63
-467.87	-126.93
-468.54	-127.03
-469.2	-127.24
-470.17	-127.54
-470.54	-127.55
-472.31	-127.85
-473.27	-127.85
-473.94	-127.86
-475.21	-128.66
-475.47	-129.56
-476.14	-129.97
-476.81	-129.97
-477.48	-130.37
-478.14	-131.18
-477.71	-131.18
-479.48	-131.89
-480.15	-132.29
-480.71	-132.69
-482.08	-133.5
-482.75	-133.5
-484.52	-133.5
-485.18	-133.51
-485.85	-132.71
-486.62	-133.51
-487.28	-133.52
-487.95	-133.92
-488.62	-134.82
-488.99	-134.83
-489.65	-134.83
-490.32	-134.84
-490.99	-135.74
-491.66	-136.44
-492.32	-136.45
-493.89	-137.15
-494.56	-137.15
-495.23	-137.16
-495.89	-137.16
-496.96	-136.66
-497.93	-136.67
-498.6	-136.67
-499.26	-136.67
-499.93	-136.68
-499.9	-136.68
-500.56	-137.19
-501.23	-137.19
-501.9	-137.19
-502.57	-137.2
-503.23	-136.7
-503.7	-136.7
-504.37	-136.71
-505.04	-137.01
-506.6	-137.01
-506.37	-136.52
-507.04	-136.52
-508.01	-136.52
-508.37	-136.53
-508.84	-137.23
-508.91	-137.24
-509.57	-137.24
-510.84	-137.24
-511.51	-136.45
-512.48	-137.25
-513.14	-137.25
-513.81	-137.26
-514.48	-137.26
-514.75	-137.26
-515.41	-137.27
-516.08	-137.27
-516.75	-138.07
-517.42	-138.08
-517.68	-137.78
-518.35	-137.39
-519.02	-137.59
-519.69	-137.59
-520.15	-137.6
-520.32	-137.3
-521.19	-137.3
-521.85	-137.31
-522.52	-137.31
-521.99	-137.61
-521.56	-137.92
-522.22	-138.12
-522.89	-138.12
-523.56	-138.13
-525.33	-138.33
-524.89	-137.84
-526.96	-137.84
-527.63	-138.34
-528.3	-138.15
-528.96	-138.45
-529.63	-138.45
-530.3	-138.46
-531.46	-138.46
-531.23	-138.16
-532.8	-138.17
-533.47	-138.17
-534.13	-138.17
-535.4	-138.18
-535.47	-137.58
-536.74	-137.59
-537.4	-137.09
-538.07	-137.09
-538.74	-137.6
-539.41	-137.6
-541.07	-137.7
-541.74	-137.71
-542.41	-137.11
-543.18	-136.91
-543.04	-136.52
-543.71	-136.52
-545.18	-136.13
-545.84	-136.13
-547.21	-136.13
-548.18	-135.64
-549.55	-136.14
-550.21	-136.14
-550.88	-136.15
-552.75	-137.45
-553.42	-137.25
-554.08	-137.26
-556.15	-137.26
-556.82	-137.26
-557.99	-137.27
-558.65	-136.07
-560.22	-136.08
-560.89	-136.08
-560.65	-136.48
-561.32	-137.69
-561.99	-137.69
-562.66	-137.69
-563.32	-137.7
-563.69	-136.5
-564.36	-136.6
-565.03	-136.61
-565.69	-136.61
-566.36	-136.81
-566.33	-136.62
-566.6	-136.62
-567.26	-136.63
-567.93	-136.63
-568.4	-136.63
-568.57	-136.54
-569.23	-136.54
-569.9	-136.64
-570.57	-136.65
-571.73	-136.85
-572.4	-137.05
-573.27	-137.06
-573.94	-137.06
-574.6	-137.06
-576.17	-137.07
-576.84	-138.27
-577.51	-139.48
-578.67	-139.48
-579.34	-139.48
-581.91	-139.49
-582.58	-139.49
-584.94	-139.49
-585.61	-139.5
-585.18	-139.2
-585.84	-139.5
-586.51	-139.91
-587.18	-139.91
-588.95	-139.91
-589.61	-139.92
-590.28	-139.92
-590.95	-139.53
-591.62	-139.53
-592.58	-139.53
-592.95	-138.74
-593.62	-138.44
-594.29	-137.84
-594.95	-137.85
-595.62	-137.65
-595.69	-136.85
-596.46	-136.86
-597.12	-136.86
-597.79	-136.86
-598.46	-137.67
-599.12	-137.67
-600.99	-137.68
-601.66	-137.68
-602.63	-137.68
-602.69	-138.29
-601.66	-137.69
-602.33	-137.69
-603	-137.7
-603.66	-137.7
-604.33	-138.5
-604.9	-138.51
-605.57	-139.41
-606.23	-139.41
-606.9	-138.92
-608.47	-138.92
-609.13	-138.93
-609.8	-138.93
-610.47	-139.23
-610.24	-139.24
-611.8	-138.94
-612.47	-138.94
-613.14	-138.95
-613.81	-138.75
-613.57	-137.55
-615.14	-138.06
-615.81	-138.66
-616.48	-138.67
-617.14	-139.27
-616.31	-139.17
-616.98	-139.18
-617.65	-139.18
-618.31	-139.18
-619.88	-139.29
-619.65	-139.29
-620.31	-139.49
-621.88	-139.5
-622.55	-140
-623.32	-141.6
-624.08	-139.91
-624.75	-141.61
-625.42	-141.62
-626.09	-141.62
-627.35	-142.52
-628.02	-142.53
-628.69	-142.53
-629.36	-142.53
-629.42	-142.54
-630.19	-142.84
-630.86	-142.84
-631.53	-143.35
-632.19	-143.75
-633.56	-143.35
-633.53	-143.36
-634.19	-143.36
-634.86	-143.37
-635.23	-143.37
-634.8	-142.87
-635.56	-142.88
-634.63	-142.88
-635.3	-142.88
-637.67	-143.39
-637.93	-143.39
-638.6	-143.59
-639.27	-143.6
-639.94	-143.6
-641.7	-143.6
-642.37	-143.21
-643.04	-143.61
-643.7	-143.62
-644.37	-143.62
-645.54	-143.92
-645.71	-143.93
-646.87	-144.03
-647.74	-144.03
-648.41	-143.24
-649.08	-143.24
-649.74	-143.24
-650.51	-143.25
-651.18	-143.25
-651.85	-143.25
-652.41	-142.66
-653.08	-141.76
-652.95	-141.77
-653.62	-142.67
-654.28	-142.67
-654.95	-143.48
-655.62	-143.48
-656.28	-143.48
-656.95	-143.89
-657.62	-143.79
-658.29	-143.79
-658.95	-143.8
-659.62	-143.8
-661.59	-143.8
-660.46	-143.81
-662.72	-143.81
-663.39	-143.82
-664.06	-143.82
-666.43	-143.82
-667.09	-143.83
-668.46	-143.83
-669.13	-143.83
-670.59	-143.84
-671.26	-143.84
-671.13	-143.84
-671.8	-143.05
-672.46	-143.05
-673.13	-142.75
-673.9	-141.56
-674.57	-140.46
-675.23	-140.47
-675.9	-140.67
-676.57	-140.67
-676.84	-140.68
-677.5	-140.18
-680.07	-140.18
-680.74	-140.19
-679.51	-140.19
-680.17	-140.69
-680.04	-140.7
-680.71	-140.7
-681.37	-140.2
-682.04	-140.21
-683.31	-140.91
-683.98	-140.92
-684.64	-141.52
-686.21	-141.72
-685.98	-141.73
-686.85	-142.03
-687.51	-142.03
-688.18	-142.04
-690.75	-142.04
-691.32	-141.74
-692.88	-141.75
-693.55	-141.75
-694.22	-142.06
-694.88	-142.86
-695.55	-142.86
-696.22	-144.17
-696.89	-144.17
-697.55	-145.17
-699.52	-145.78
-698.89	-145.18
-699.56	-145.78
-701.32	-145.79
-701.99	-145.79
-703.86	-145.79
-704.73	-145.8
-707.09	-146.1
-707.76	-146.11
-707.33	-145.81
-708	-146.41
-708.66	-146.42
-709.33	-146.42
-710	-146.42
-710.06	-145.83
-710.73	-144.53
-711.4	-143.53
-711.87	-143.54
-712.53	-143.54
-712.9	-143.34
-713.57	-142.35
-714.24	-140.55
-714.9	-140.56
-715.27	-140.56
-715.94	-140.56
-716.61	-140.57
-716.27	-140.57
-716.94	-140.57
-717.31	-140.58
-715.77	-139.68
-716.44	-139.68
-717.11	-139.39
-717.08	-139.39
-717.74	-139.39
-718.31	-139.4
-718.98	-139.7
-719.65	-139.71
-720.31	-139.71
-722.28	-139.71
-722.95	-139.42
-722.32	-140.02
-722.98	-140.02
-722.65	-140.03
-723.32	-139.63
-723.39	-139.13
-724.05	-139.14
-725.32	-139.14
-725.99	-139.14
-727.35	-139.15
-728.02	-138.95
-728.69	-138.46
-729.36	-138.46
-730.02	-138.46
-731.49	-138.47
-732.16	-138.47
-732.83	-138.47
-734.39	-138.48
-735.06	-138.48
-735.73	-138.78
-736.4	-138.79
-737.46	-138.79
-738.13	-138.79
-739.1	-137.8
-739.86	-137.8
-740.53	-137.81
-741.2	-137.71
-742.57	-137.71
-743.23	-137.42
-743.1	-137.42
-743.77	-137.42
-744.44	-137.73
-745.1	-137.73
-745.47	-137.43
-746.44	-137.44
-747.11	-137.44
-747.77	-137.44
-748.44	-137.25
-748.91	-137.15
-749.38	-137.16
-750.04	-137.16
-750.71	-137.16
-751.68	-137.37
-751.94	-137.17
-752.61	-137.17
-753.68	-137.68
-754.35	-137.78
-755.01	-138.48
-755.68	-138.79
-756.55	-139.19
-757.22	-139.2
-757.88	-139.6
-758.75	-140.1
-759.42	-140.11
-760.69	-139.61
-761.85	-140.11
-762.52	-139.62
-763.19	-139.62
-763.85	-139.62
-764.52	-139.63
-765.19	-139.63
-765.36	-139.63
-766.02	-139.64
-766.69	-139.64
-767.36	-139.65
-767.43	-139.35
-767.89	-139.35
-768.56	-139.36
-769.23	-139.36
-769.9	-139.36
-771.26	-140.27
-771.23	-139.37
-771.9	-139.37
-773.27	-139.68
-773.93	-140.28
-773.9	-140.28
-774.27	-140.59
-775.13	-141.49
-776.7	-142.3
-778.47	-142
-780.14	-142.3
-780.8	-142.31
-780.47	-143.01
-781.14	-143.01
-781.11	-143.02
-782.47	-143.02
-783.14	-142.32
-783.81	-143.03
-784.68	-143.03
-784.94	-143.03
-785.61	-143.14
-786.68	-143.14
-787.34	-143.15
-787.61	-143.15
-787.88	-142.85
-788.95	-141.86
-789.61	-141.86
-790.28	-141.86
-791.75	-141.87
-791.32	-141.37
-791.58	-141.37
-792.25	-141.08
-792.32	-141.08
-792.99	-141.38
-793.65	-141.39
-793.12	-142.59
-793.79	-142.6
-794.46	-142.5
-795.12	-143.4
-795.79	-142.21
-796.46	-142.21
-796.92	-142.21
-797.59	-142.22
-797.96	-143.42
-798.53	-143.42
-799.19	-143.73
-799.96	-144.03
-800.63	-144.03
-801.3	-144.04
-801.96	-144.04
-802.93	-144.75
-804.6	-145.55
-806.67	-146.15
-808.53	-146.16
-809.2	-146.16
-810.27	-146.16
-810.94	-146.17
-811.2	-146.37
-811.87	-146.57
-812.54	-146.58
-813.2	-146.58
-814.27	-146.68
-814.94	-146.99
-816.11	-147.99
-816.77	-148
-817.44	-148
-818.91	-148.6
-819.18	-147.61
-820.34	-147.51
-821.21	-147.51
-821.88	-147.52
-823.05	-148.22
-825.51	-148.22
-827.88	-148.23
-828.55	-148.23
-830.01	-148.24
-830.68	-148.54
-831.35	-148.54
-832.32	-148.75
-832.98	-149.05
