# Supplementary material for: Electrooculography-based continuous eye-writing recognition system for efficient assistive communication systems
Source: PLoS One. 2018 Feb 9;13(2):e0192684. doi: 10.1371/journal.pone.0192684 (PMC5806888; doi:10.1371/journal.pone.0192684)
Supplement: S1 Database — All the original isolated EOG data used in the experiments are contained in this database. (ZIP) [file pone.0192684.s001.zip › isolated/001/isolated_strokes/EOG_001_06_009.csv]

3.0575	-4.8796
3.1386	-4.8233
2.8198	-5.267
2.9009	-5.2108
2.782	-5.1545
1.7632	-5.1982
0.54433	-5.1419
0.32547	-5.0857
0.40661	-5.0294
0.28775	-5.4731
-0.33111	-5.4168
-1.05	-5.3606
-0.96882	-5.7043
-0.88768	-5.648
-0.80654	-5.1917
-0.025398	-4.6355
0.055743	-4.1792
-1.2631	-4.1229
-1.182	-4.0666
-0.10083	-3.8103
-0.01969	-2.8541
0.061451	-1.4978
-0.35741	-1.3415
-0.27627	-1.2852
0.70488	-1.229
-0.61398	-0.77269
0.86716	-0.41641
0.9483	-0.36014
1.0294	-0.60386
1.1106	-0.54759
1.1917	-0.89131
1.3729	-0.43503
1.454	-0.37876
1.5351	-0.32248
1.6163	-0.1662
1.5974	-0.10993
1.6786	-0.053652
1.7597	0.0026244
0.94086	1.0589
-0.178	2.6152
-0.69686	2.6715
-0.61572	2.7277
-1.4346	3.284
-1.3534	3.3403
-2.1723	3.3966
-2.0912	2.8528
-2.01	2.0091
-1.9289	2.0654
-1.8477	2.1217
-0.86659	2.1779
-0.88544	2.2342
-0.8043	1.6905
-2.0232	1.7468
-2.142	1.103
-2.0609	0.95932
-1.9797	0.5156
-1.8986	0.57187
-1.8175	1.1282
-1.7363	0.68443
-1.2552	0.7407
-1.174	0.79698
-1.0929	0.85326
-1.0117	0.50953
-1.3306	0.56581
-0.84946	1.0221
-0.46832	1.0784
-0.78718	0.73464
-0.70604	0.79091
-0.6249	0.54719
-0.54376	0.60347
-0.46261	0.15974
-0.68147	0.21602
-0.60033	0.77229
-0.51919	1.1286
-0.43805	1.6848
-0.35691	2.3411
-0.57576	2.3974
-0.19462	2.0537
-0.41348	2.11
-0.33234	1.5662
-0.2512	1.5225
-0.57006	1.5788
-0.48892	1.7351
-0.40777	1.6913
-0.32663	1.7476
-0.44549	1.9039
-0.36435	2.1602
-0.28321	2.7164
-0.20207	3.4727
-0.12092	4.029
-0.039783	4.2853
1.0414	4.3415
3.3225	4.8978
3.4036	4.4541
3.4848	4.3104
3.5659	3.7666
3.6471	3.2229
3.7282	3.2792
3.8093	3.3355
2.4905	3.4918
2.5716	3.548
2.6528	3.6043
3.9339	3.6606
4.0151	3.7169
4.3962	3.1731
4.4773	2.6294
4.5585	2.3857
4.6396	2.442
2.7208	2.2982
2.3019	2.1545
2.083	1.8108
0.26419	2.1671
0.34533	2.0233
-1.9735	1.8796
-1.8924	1.7359
-1.8112	1.9922
-2.9301	1.8485
-2.849	1.9047
-1.5678	1.761
-2.6867	1.8173
-2.0055	1.8736
-2.6244	1.9298
-2.5433	1.9861
-3.6621	2.0424
-3.581	1.2987
-2.6998	1.3549
-2.6187	1.4112
-2.5375	0.76749
-2.4564	0.82377
-1.7753	0.78004
-0.99412	0.83632
-0.91298	0.6926
-0.83184	0.74887
-0.7507	0.50515
-1.3696	0.16142
-1.2884	0.2177
-1.2073	-0.72602
-2.3261	-1.4697
-2.545	-1.4135
-2.4638	-1.6572
-2.3827	-1.3009
-2.0016	-1.2446
-1.9204	-1.1884
-1.4393	-1.1321
-1.7581	-1.4758
-1.677	-1.4195
-1.5959	-1.3633
-1.5147	-1.507
-0.13357	-1.4507
-1.3524	-1.6944
-1.2713	-1.6382
-1.1901	-1.5819
-1.109	-1.9256
-0.62787	-1.4693
-0.54672	-1.613
-0.46558	-1.5568
-0.38444	-2.1005
0.2967	-3.0442
1.5778	-2.9879
1.659	-2.9317
0.54012	-2.8754
0.62127	-2.8191
-0.99759	-2.7628
-0.91645	-1.7066
-0.83531	-1.6503
-0.75417	-1.594
-0.67303	-0.93773
-1.7919	-0.58146
-1.7107	0.77482
-1.6296	1.6311
-1.5485	1.9874
-0.16732	2.0436
-1.3862	2.0999
-1.305	2.6562
-1.6239	2.7125
-1.5428	1.7688
0.53839	1.825
-0.68047	1.8813
-0.59933	2.4376
-0.51819	2.4939
0.96296	1.7501
2.3441	2.6064
2.4252	1.8627
2.5064	1.919
2.5875	1.9752
1.8687	2.0315
1.9498	2.8878
2.6309	2.1441
2.7121	2.2003
2.7932	1.2566
2.8744	0.3129
2.9555	1.3692
3.0367	0.42545
3.1178	0.48173
3.1989	0.538
2.5801	0.59428
1.8612	0.55055
1.9424	0.20683
2.0235	-0.23689
2.1046	-0.18062
1.5858	-0.72434
1.6669	-0.66806
1.2481	-0.81179
1.1292	-0.75551
1.2104	-0.69923
0.49149	-1.043
0.57264	-0.98668
-1.1462	-0.93041
-1.0651	-1.7741
-1.0839	-2.6179
-1.7028	-3.0616
-1.6217	-3.1053
-1.5405	-3.049
-1.4594	-2.9927
-0.27823	-3.0365
-0.99709	-3.1802
-0.91595	-2.9239
-0.83481	-2.8676
-0.75367	-3.7114
0.62748	-3.4551
0.70862	-3.2988
0.78976	-3.2425
0.8709	-4.0863
-0.34796	-4.03
1.0332	-3.0737
1.6143	-3.0174
1.6955	-2.9612
1.7766	-2.9049
0.75775	-2.8486
1.3389	-1.6923
1.42	-1.6361
1.5012	-1.8798
1.5823	-1.8235
0.86346	-1.7672
0.9446	-0.51095
0.72574	-0.45467
0.80688	-0.29839
0.88802	0.35788
-0.030836	0.41416
-0.24969	0.47044
-0.16855	0.52671
-0.087411	0.58299
-0.80627	0.63926
-2.1251	0.69554
-2.044	0.75182
-2.6628	0.0080932
-2.5817	0.06437
-1.8006	1.1206
-2.7194	1.5769
-2.6383	1.6332
-2.5571	1.6895
-2.476	2.1458
-1.3949	2.202
-2.3137	1.8583
-2.2326	1.9146
-2.1514	1.9709
-4.0703	1.6271
-4.0891	2.0834
-3.708	2.1397
-3.6269	2.196
-3.5457	2.2522
-4.7646	1.2085
-4.6834	2.0648
-4.6023	1.0211
-4.5212	1.0773
-4.44	1.1336
-4.3589	1.1899
-4.2777	1.2462
-3.0966	1.3024
-3.0154	1.3587
-2.9343	1.415
-4.1532	0.071277
-4.072	0.92755
-3.9909	0.98383
-5.0097	1.0401
-4.9286	1.0964
-5.7475	2.0527
-5.6663	2.1089
-6.0852	2.1652
-6.004	1.4215
-5.4229	2.2778
-5.3417	2.334
-4.1606	2.6903
-4.0795	2.7466
-3.9983	2.0029
-3.5172	2.8591
-3.436	2.3154
-3.3549	2.3717
-4.0738	2.228
-4.3926	1.9843
-3.9115	2.0405
-3.8303	2.0968
-3.7492	1.7531
-3.6681	1.8094
-3.5869	1.5656
-2.7058	1.9219
-2.6246	1.6782
-2.5435	0.73446
-1.9623	0.79074
-1.8812	0.14701
-1.0001	0.10329
0.18108	0.059566
0.26222	-0.28416
2.4434	-0.22788
5.2245	-2.0716
14.206	-4.0153
37.687	-7.1591
60.068	-11.103
82.749	-14.847
126.03	-20.19
164.81	-22.934
183.19	-23.478
192.87	-26.321
199.15	-29.565
201.04	-30.409
213.42	-31.953
221.6	-36.196
221.68	-40.84
225.56	-48.184
227.14	-54.527
230.92	-61.371
231	-68.415
235.79	-77.059
239.37	-86.502
239.45	-92.046
242.03	-104.19
242.11	-116.83
239.69	-122.58
242.27	-134.42
239.85	-154.56
238.03	-168.61
236.52	-173.55
236.6	-185.4
240.18	-200.84
236.76	-207.08
236.84	-219.13
236.92	-230.27
240.5	-235.71
240.58	-246.86
240.96	-255
242.05	-263.75
242.13	-272.69
240.01	-280.33
240.09	-290.18
240.17	-295.12
240.25	-300.56
241.43	-307.41
241.51	-309.45
241.59	-316.8
242.88	-325.24
244.26	-329.98
244.54	-333.23
245.22	-333.17
246.3	-333.11
247.58	-333.06
247.66	-333
249.24	-332.95
250.33	-332.89
250.41	-332.83
251.69	-332.78
251.77	-332.72
251.85	-326.76
251.93	-309.41
252.01	-295.35
252.09	-278.3
252.17	-255.74
252.26	-234.38
252.34	-213.13
250.62	-196.77
247.4	-172.71
236.28	-148.66
221.46	-132.3
208.74	-119.54
189.32	-110.99
172	-97.532
165.29	-85.876
143.77	-83.02
124.15	-81.263
107.43	-78.007
92.51	-74.951
85.591	-72.695
70.172	-71.938
54.154	-70.482
37.135	-69.926
22.616	-67.47
16.697	-67.413
0.97811	-64.457
-12.241	-63.701
-20.16	-61.944
-28.478	-61.388
-31.197	-60.632
-41.316	-60.576
-53.335	-60.519
-59.154	-59.963
-64.473	-58.907
-71.392	-57.35
-80.61	-56.094
-86.229	-54.538
-88.048	-52.682
-89.867	-52.325
-90.186	-50.469
-90.105	-49.913
-90.024	-49.857
-89.942	-49.8
-89.861	-49.744
-89.78	-49.688
-89.699	-52.731
-89.218	-55.475
-87.637	-55.419
-87.156	-56.263
-80.574	-57.506
-65.793	-70.85
-46.212	-101.99
-37.331	-124.34
-33.35	-144.28
-33.269	-161.02
-29.888	-168.77
-29.807	-172.71
-29.725	-172.66
-29.644	-172.6
-29.563	-172.54
-29.482	-172.49
-29.401	-172.43
-30.42	-172.37
-30.339	-172.32
-33.557	-172.26
-36.276	-172.21
-36.395	-171.65
-36.414	-170.39
-36.333	-167.44
-36.952	-164.58
-37.771	-163.02
-38.889	-160.97
-39.808	-159.01
-39.727	-156.76
-40.146	-152.9
-40.665	-150.24
-41.284	-149.79
-42.003	-149.43
-43.121	-148.97
-44.84	-148.92
-45.659	-148.86
-44.678	-148.11
-45.697	-148.05
-46.216	-147.39
-47.335	-147.34
-48.553	-146.88
-48.472	-146.62
-48.391	-146.57
-48.31	-146.51
-48.229	-146.46
-48.648	-146.6
-48.567	-146.54
-48.485	-146.89
-48.404	-146.83
-48.823	-146.37
-49.242	-146.32
-49.161	-146.26
-49.08	-145.61
-48.999	-145.55
-47.917	-144.49
-47.836	-144.34
-47.755	-143.48
-47.674	-143.12
-47.193	-142.77
-45.712	-142.41
-45.631	-142.25
-45.549	-142.2
-45.468	-142.14
-46.787	-141.79
-47.406	-141.73
-47.025	-141.67
-46.944	-141.62
-46.863	-141.36
-47.481	-141.1
-46.7	-140.65
-45.619	-139.69
-45.538	-139.64
-45.457	-139.58
-45.276	-140.42
-45.195	-139.47
-44.213	-139.41
-44.132	-140.25
-43.851	-140.4
-43.77	-139.64
-43.689	-140.89
-43.608	-141.23
-44.027	-141.17
-42.945	-141.12
-42.864	-141.06
-42.283	-140.7
-42.202	-140.65
-42.121	-140.39
-42.04	-140.74
-41.959	-140.98
-41.877	-140.92
-41.896	-141.07
-41.915	-141.91
-41.734	-143.35
-41.753	-143.9
-41.872	-143.84
-41.791	-143.79
-41.709	-143.73
-41.628	-143.67
-41.347	-143.62
-41.266	-142.66
-40.685	-142.6
-39.904	-143.45
-39.823	-142.49
-39.741	-143.53
-39.66	-143.48
-39.079	-143.42
-38.798	-143.47
-37.517	-143.31
-37.436	-143.25
-37.355	-143.2
-36.573	-143.14
-35.292	-142.88
-35.211	-142.03
-35.13	-141.97
-34.249	-142.72
-34.068	-142.96
-33.987	-143.7
-33.905	-143.65
-33.924	-143.89
-33.843	-143.83
-33.762	-143.48
-34.081	-143.42
-33.5	-143.37
-33.419	-143.31
-33.838	-143.75
-33.756	-143.7
-34.875	-143.64
-34.894	-143.58
-34.813	-143.53
-37.132	-143.47
-36.351	-143.42
-38.87	-143.46
-38.788	-143.4
-38.707	-143.55
-38.626	-143.29
-38.545	-142.93
-38.564	-142.58
-38.683	-142.52
-38.602	-142.47
-38.72	-142.51
-38.639	-142.45
-38.558	-142.4
-38.577	-142.34
-38.496	-142.28
-38.415	-142.23
-38.334	-142.17
-38.252	-142.02
-38.171	-141.96
-37.99	-141.6
-37.909	-141.85
-37.828	-141.49
-37.747	-141.43
-37.766	-140.88
-37.684	-140.82
-39.503	-140.66
-39.422	-140.91
-39.341	-140.85
-41.26	-140.8
-40.979	-140.44
-41.098	-140.38
-41.016	-140.63
-40.935	-140.57
-41.754	-140.61
-40.773	-140.56
-40.692	-140.4
-40.611	-140.35
-41.63	-140.39
-41.548	-140.53
-41.467	-140.48
-42.486	-140.42
-42.405	-140.46
-42.324	-140.41
-42.143	-140.35
-40.962	-140.2
-40.88	-140.14
-40.799	-139.78
-39.618	-139.83
-38.937	-139.77
-38.156	-139.71
-38.075	-139.66
-37.994	-139.4
-37.912	-139.35
-37.831	-139.09
-37.75	-138.93
-37.669	-138.68
-37.588	-138.62
-37.507	-138.56
-38.426	-138.51
-38.344	-138.45
-38.263	-138.4
-37.882	-138.34
-36.501	-138.28
-36.42	-138.33
-36.339	-138.27
-36.258	-138.41
-35.676	-138.36
-35.395	-138.3
-37.114	-138.54
-37.033	-138.49
-36.952	-138.43
-36.871	-138.18
-34.99	-137.62
-34.808	-138.06
-34.727	-138.01
-34.646	-138.25
-34.765	-138.39
-34.184	-138.14
-34.103	-137.78
-34.022	-137.73
-33.74	-137.47
-33.859	-137.31
-33.478	-137.26
-33.397	-136.7
-33.316	-137.14
-33.035	-137.09
-33.154	-137.23
-33.072	-136.98
-32.991	-136.42
-32.91	-136.36
-32.029	-136.31
-31.948	-136.75
-31.667	-136.69
-30.786	-136.64
-30.704	-136.78
-30.623	-136.53
-30.242	-136.47
-30.161	-136.41
-30.08	-136.56
-29.999	-136.5
-29.518	-136.04
-29.437	-136.29
-29.355	-136.23
-29.274	-136.98
-29.493	-136.12
-29.112	-134.46
-29.031	-134.41
-28.95	-134.35
-28.869	-135.89
-29.087	-135.84
-28.706	-135.78
-28.625	-135.73
-28.544	-135.67
-28.463	-135.61
-28.382	-135.86
-27.901	-135.3
-28.219	-135.24
-28.238	-136.59
-28.157	-136.53
-28.376	-136.67
-28.295	-136.62
-28.214	-136.56
-28.233	-136.61
-28.151	-136.65
-28.67	-136.59
-29.789	-136.54
-29.708	-136.48
-29.627	-136.42
-28.346	-136.37
-29.465	-136.31
-29.383	-136.16
-28.102	-135.9
-28.021	-136.44
-26.94	-135.89
-26.859	-135.83
-26.778	-135.77
-26.697	-135.72
-26.515	-135.96
-25.734	-135.61
-25.053	-135.55
-24.972	-135.79
-24.891	-135.74
-24.01	-135.58
-23.429	-135.32
-23.347	-135.27
-22.166	-135.21
-22.085	-135.16
-22.004	-135.3
-21.923	-135.24
-21.042	-135.39
-20.961	-135.53
-20.479	-135.57
-19.898	-135.52
-19.617	-135.46
-19.536	-135.41
-19.455	-135.35
-19.374	-135.29
-19.993	-135.64
-19.911	-135.58
-19.83	-135.52
-20.149	-135.27
-20.068	-135.21
-19.987	-135.96
-19.906	-136.3
-19.825	-136.44
-20.043	-136.59
-19.962	-136.33
-19.881	-136.27
-20.6	-136.22
-22.419	-136.46
-23.938	-136.5
-24.257	-136.35
-24.675	-136.29
-24.594	-136.34
-24.913	-136.28
-24.832	-136.22
-24.751	-136.07
-24.67	-136.21
-24.589	-136.15
-24.507	-136.1
-24.426	-136.04
-23.945	-135.99
-23.864	-135.43
-23.783	-134.97
-23.702	-134.92
-23.521	-134.26
-23.139	-134.2
-23.058	-134.15
-22.977	-134.89
-22.896	-134.84
-22.815	-134.78
-22.434	-135.52
-22.353	-135.47
-22.871	-134.31
-22.79	-134.25
-23.009	-135.3
-22.928	-135.54
-23.147	-135.49
-23.366	-136.23
-23.185	-135.97
-23.703	-136.72
-23.622	-136.66
-23.541	-138.2
-23.56	-138.15
-22.979	-138.09
-23.398	-138.04
-23.817	-137.98
-23.736	-139.42
-24.754	-137.87
-24.873	-136.41
-24.792	-136.15
-25.611	-136.1
-25.53	-136.04
-26.349	-136.18
-26.268	-135.93
-27.386	-135.87
-27.305	-135.02
-27.124	-134.96
-27.043	-134.3
-26.962	-133.95
-26.881	-133.79
-26.8	-133.63
-26.718	-133.28
-27.037	-132.82
-26.956	-132.77
-26.875	-132.71
-26.394	-132.65
-26.013	-132.6
-25.432	-132.54
-25.35	-132.48
-25.269	-132.13
-24.088	-131.67
-23.007	-131.02
-22.426	-130.96
-22.345	-130.8
-21.664	-130.75
-20.782	-130.69
-19.501	-130.63
-19.42	-130.58
-19.339	-131.32
-19.258	-131.27
-20.377	-131.91
-18.496	-132.65
-18.414	-134.4
-18.333	-135.74
-18.252	-136.88
-19.971	-137.53
-18.99	-137.47
-18.909	-137.42
-19.228	-137.36
-19.146	-137.5
-19.065	-138.15
-19.784	-138.09
-20.903	-139.23
-20.822	-139.98
-21.441	-140.32
-21.46	-140.87
-21.378	-140.51
-21.297	-140.45
-21.216	-141.1
-22.335	-141.44
-23.454	-141.38
-23.373	-141.33
-23.292	-141.27
-23.21	-141.21
-23.429	-141.06
-23.348	-141
-23.267	-140.95
-23.186	-141.49
-23.105	-141.43
-22.324	-141.38
-22.242	-141.32
-22.161	-141.26
-21.48	-140.61
-21.399	-140.25
-20.818	-139.4
-19.437	-139.34
-19.356	-139.28
-19.274	-139.23
-19.193	-138.67
-17.412	-138.31
-17.331	-138.56
-17.25	-139
-17.169	-138.95
-16.588	-138.89
-16.506	-138.13
-16.425	-138.08
-16.344	-138.72
-16.263	-138.66
-16.182	-138.61
-16.101	-137.85
-16.02	-138.5
-15.938	-138.44
-15.857	-139.28
-15.776	-139.43
-15.695	-139.37
-16.714	-139.31
-17.933	-139.26
-17.852	-139.2
-18.57	-139.75
-18.489	-139.69
-18.408	-139.63
-18.327	-138.98
-17.646	-137.42
-18.165	-138.86
-18.084	-138.81
-18.102	-138.75
-18.921	-138.69
-18.84	-138.64
-18.759	-138.58
-18.678	-139.03
-19.497	-139.27
-20.116	-139.61
-19.334	-139.56
-19.953	-140.3
-19.872	-140.24
-19.791	-139.39
-19.01	-140.03
-18.929	-139.98
-19.148	-139.92
-19.067	-139.86
-18.985	-140.31
-20.604	-140.75
-20.523	-140.69
-20.442	-140.64
-20.361	-140.58
-18.58	-140.13
-17.999	-140.47
-16.517	-140.01
-16.436	-139.96
-16.355	-139.7
-15.574	-139.64
-14.593	-139.59
-14.512	-138.03
-14.131	-137.68
-14.049	-137.92
-13.468	-137.86
-13.887	-136.71
-13.806	-136.65
-13.725	-136.59
-13.644	-137.64
-13.063	-137.58
-12.981	-137.53
-12.9	-137.47
-12.819	-138.61
-12.638	-138.56
-11.657	-137.3
-11.576	-137.24
-12.395	-137.19
-12.313	-137.13
-12.832	-137.48
-12.151	-136.52
-12.07	-135.86
-12.389	-135.81
-13.008	-135.75
-14.027	-135.49
-13.945	-135.44
-13.864	-135.18
-13.783	-135.12
-12.602	-134.87
-13.121	-134.81
-13.04	-134.56
-12.759	-134.5
-12.677	-134.64
-12.196	-134.59
-12.515	-134.53
-12.434	-134.47
-12.353	-134.32
-11.872	-134.26
-11.791	-134.21
-11.709	-134.15
-11.628	-134.09
-11.547	-134.04
-11.466	-134.08
-10.685	-133.92
-10.604	-133.87
-10.523	-133.81
-9.4414	-133.76
-9.7603	-133.7
-9.0792	-133.64
-8.998	-133.59
-8.9169	-133.53
-8.8357	-133.47
-8.3546	-133.42
-8.6735	-133.36
-8.5923	-133.31
-8.8112	-133.25
-8.73	-133.49
-8.6489	-133.74
-8.1677	-133.68
-8.0866	-133.62
-8.0055	-133.57
-7.9243	-133.51
-8.0432	-133.46
-7.962	-133.4
-7.8809	-135.14
-7.7998	-135.09
-7.9186	-133.53
-7.6375	-134.87
-7.5563	-134.82
-7.4752	-133.36
-7.394	-134
-6.9129	-133.25
-7.2318	-133.19
-6.3506	-133.14
-6.2695	-133.08
-6.1883	-133.22
-5.1072	-132.97
-6.0261	-133.11
-5.9449	-133.05
-5.8638	-133
-5.7826	-133.44
-4.7015	-132.89
-4.6203	-132.83
-4.5392	-132.77
-4.4581	-132.72
-5.5769	-132.66
-4.2958	-132.3
-5.4146	-132.25
-5.3335	-132.19
-5.2524	-132.94
-5.4712	-132.08
-5.3901	-132.02
-5.3089	-131.67
-5.2278	-131.61
-3.2466	-131.55
-1.8655	-131.5
-1.7844	-132.24
-1.7032	-132.19
-1.6221	-133.23
-1.5409	-133.17
-2.8598	-132.92
-2.7787	-132.86
-2.6975	-132.8
-2.7164	-132.75
-1.5352	-131.69
-1.4541	-132.64
-1.3729	-132.58
-1.2918	-132.42
-1.2107	-132.37
-0.92952	-131.51
-0.84838	-132.25
-0.76724	-132.3
-0.6861	-132.34
-0.60496	-132.49
-0.52382	-132.83
-0.64268	-132.77
-0.56153	-132.62
-0.48039	-132.56
-1.5993	-132.7
-1.0181	-132.25
-0.93697	-132.59
-1.2558	-132.53
-1.1747	-132.48
-1.8935	-132.42
-1.8124	-132.37
-2.4313	-132.31
-2.3501	-132.25
-2.269	-132.3
-3.4878	-132.24
-3.4067	-132.88
-3.3256	-133.63
-3.2444	-133.57
-3.1633	-133.52
-3.0821	-132.66
-3.001	-131.8
-2.9198	-131.25
-2.8387	-130.59
-2.7576	-130.03
-2.1764	-129.78
-2.0953	-129.72
-0.51414	-129.67
0.667	-129.81
3.3481	-129.75
4.0293	-129.9
4.1104	-129.84
4.1916	-129.78
4.5727	-130.23
5.4539	-130.17
5.535	-130.12
6.7161	-129.36
7.0973	-129.3
7.6784	-129.95
8.3596	-129.19
8.4407	-129.13
8.8218	-129.88
8.903	-130.02
8.9841	-130.37
9.6653	-130.31
9.7464	-130.65
9.8276	-130.9
9.9087	-130.84
9.9898	-130.48
10.071	-130.43
9.5521	-130.37
8.5333	-130.32
8.6144	-130.26
7.1955	-130.5
7.2767	-130.15
7.3578	-130.39
7.439	-130.33
7.3201	-129.98
6.8013	-130.12
6.8824	-130.06
6.9635	-130.01
7.0447	-130.95
7.9258	-131.5
8.007	-131.44
8.0881	-131.38
8.1692	-131.53
8.2504	-131.27
8.6315	-130.71
8.1127	-131.16
8.1938	-131.3
8.2749	-131.25
8.3561	-131.39
8.4372	-131.33
8.5184	-131.28
8.5995	-131.22
8.6807	-131.16
8.2618	-131.41
7.8429	-131.35
7.6241	-131.7
7.7052	-131.64
7.7864	-131.58
7.3675	-131.53
7.4486	-131.47
8.0298	-131.41
8.1109	-131.36
8.1921	-130.9
6.8732	-130.85
6.9544	-130.79
5.1355	-130.13
5.1166	-129.28
5.1978	-128.62
4.3789	-128.46
4.4601	-128.31
4.5412	-128.25
4.6223	-127.9
4.7035	-127.34
4.0846	-126.68
4.1658	-125.83
4.2469	-125.77
4.3281	-126.01
4.9092	-125.46
5.3903	-125.4
5.4715	-125.84
5.5526	-125.79
5.6338	-126.23
6.9149	-126.78
7.196	-127.32
7.2772	-126.66
7.3583	-127.21
7.3395	-127.15
8.0206	-126.89
8.1018	-127.74
8.3829	-127.68
9.064	-128.03
9.1452	-127.97
10.026	-127.91
10.107	-128.16
9.3886	-128.1
9.4697	-128.74
9.2509	-128.99
9.632	-128.93
9.7132	-128.88
9.7943	-128.52
9.5755	-127.76
8.8566	-126.91
8.9377	-125.45
8.4189	-125.39
8.5	-126.64
8.5812	-126.08
8.6623	-126.03
8.7434	-125.97
8.8246	-125.61
8.7057	-125.86
8.7869	-125.8
8.668	-126.24
8.7491	-126.49
8.8303	-126.53
8.9114	-127.38
8.9926	-127.32
8.8737	-127.26
8.9549	-128.41
9.036	-128.35
7.8171	-128.99
7.8983	-129.14
6.7794	-129.28
6.8606	-129.73
6.9417	-130.17
6.7228	-130.21
7.104	-130.26
7.1851	-130.2
7.2663	-130.34
7.3474	-131.59
7.7286	-132.73
7.8097	-132.67
7.7908	-132.72
7.872	-132.96
7.9531	-132.61
8.0343	-132.85
8.1154	-132.79
8.1965	-132.74
7.7777	-132.68
8.3588	-132.62
8.24	-132.77
8.3211	-132.71
8.4023	-132.66
8.8834	-132.8
9.7645	-132.74
9.8457	-133.29
9.9268	-133.23
10.008	-133.17
10.089	-132.52
10.27	-132.46
10.351	-132.41
10.433	-132.35
10.514	-131.59
9.9948	-131.64
10.676	-131.58
10.157	-131.52
10.238	-132.37
10.319	-132.31
10.701	-133.06
10.782	-133
10.863	-132.94
10.944	-133.59
11.025	-133.53
11.106	-133.87
11.187	-133.62
11.269	-133.86
11.35	-134.01
12.331	-133.95
12.412	-134.29
12.493	-134.24
12.574	-134.18
12.655	-134.12
13.536	-134.87
13.618	-134.41
13.699	-134.35
13.88	-133.7
14.361	-133.64
15.242	-132.89
15.323	-132.33
15.404	-132.27
15.486	-131.72
15.567	-130.66
15.948	-129.4
16.029	-129.35
16.11	-128.69
16.191	-128.64
15.972	-128.58
16.354	-128.52
16.135	-128.47
16.216	-128.41
16.297	-129.45
15.878	-130.7
16.259	-129.34
16.34	-129.29
15.022	-129.23
13.603	-129.17
13.384	-130.62
13.465	-130.56
13.546	-131.7
13.627	-131.65
13.708	-132.69
13.39	-133.14
13.471	-133.08
13.552	-133.02
13.633	-132.97
13.614	-132.41
13.695	-132.85
13.776	-132.3
13.858	-132.14
13.939	-132.09
14.02	-131.83
13.701	-131.77
13.782	-131.72
13.863	-131.66
13.944	-131.8
14.626	-131.55
14.107	-131.69
14.188	-131.64
14.369	-131.58
14.45	-131.52
15.131	-130.27
15.312	-130.21
15.594	-130.15
16.175	-129
15.756	-130.04
16.337	-129.98
16.418	-129.93
16.499	-130.37
16.58	-129.32
16.662	-128.66
17.543	-128.6
17.624	-128.55
18.605	-128.49
18.686	-126.83
17.867	-126.78
17.948	-125.12
18.03	-125.07
18.111	-124.91
18.192	-124.35
16.973	-124.8
17.054	-124.74
17.035	-124.68
16.716	-125.43
16.198	-125.37
16.279	-125.32
16.36	-125.26
16.441	-125.2
16.022	-125.15
15.603	-125.89
