# Supplementary material for: Electrooculography-based continuous eye-writing recognition system for efficient assistive communication systems
Source: PLoS One. 2018 Feb 9;13(2):e0192684. doi: 10.1371/journal.pone.0192684 (PMC5806888; doi:10.1371/journal.pone.0192684)
Supplement: S1 Database — All the original isolated EOG data used in the experiments are contained in this database. (ZIP) [file pone.0192684.s001.zip › isolated/001/isolated_strokes/EOG_001_06_010.csv]

-1.649	1.5427
-1.0017	2.3262
-0.55438	2.3097
0.59294	2.2931
0.64025	3.0766
0.68757	3.0601
0.73488	2.5436
0.28219	2.527
0.32951	3.0105
0.37682	2.994
-0.075863	2.9774
-0.028549	2.9609
-0.48123	3.3444
0.066079	3.4278
0.11339	3.4113
-0.13929	3.3948
-0.091979	3.3783
-0.044664	3.5617
0.0026496	3.5452
0.049964	3.5287
0.097278	3.8121
0.14459	4.1956
-0.008094	3.7791
0.03922	4.1625
0.086534	3.546
0.13385	3.5295
0.38116	4.113
0.72848	4.0964
0.77579	3.7799
1.0231	3.7634
1.3704	3.7468
1.9177	3.7303
1.965	3.6138
2.0124	3.5973
2.0597	3.2807
2.107	3.2642
2.2543	3.5477
2.3016	2.5311
2.1489	2.5146
2.1962	3.4981
2.4436	2.4815
2.4909	1.865
2.5382	1.8485
2.5855	1.532
2.6328	1.5154
2.1801	1.4989
2.2274	1.4824
2.1748	1.4658
1.4221	1.3493
1.0694	1.3328
0.7167	0.91625
0.76401	0.39972
0.71133	0.18319
0.75864	-0.23334
1.206	-0.74987
0.85327	-1.3664
0.90058	-1.3829
0.9479	-1.7995
0.49521	-1.816
1.3425	-1.8325
0.58984	-1.449
0.63716	-1.4656
0.68447	-0.9821
0.63178	-0.69863
0.6791	-0.31516
0.72641	-0.33169
0.77373	-1.0482
0.82104	-1.0648
0.86835	-1.9813
1.5157	-1.9978
1.563	-2.0143
1.0103	-1.1309
-0.34239	-1.1474
-1.5951	-0.56393
-1.5478	0.21954
-1.5004	0.20301
-1.4531	-0.61352
0.49418	-0.63005
2.1415	-0.84658
2.4888	-0.86311
2.5361	-1.7796
2.5834	-2.7962
2.6308	-3.6127
1.9781	-3.6292
2.0254	-3.6458
2.0727	-3.6623
2.12	-3.6788
3.9673	-3.2953
4.0146	-3.3119
3.1619	-3.3284
3.2093	-3.3449
3.2566	-3.7615
3.3039	-3.478
3.3512	-3.4945
2.0985	-3.511
0.94583	-3.4276
-0.90685	-3.4441
-0.85954	-2.9606
-3.0122	-2.8772
-2.9649	-2.8937
-2.9176	-2.9102
-3.2703	-2.1268
-3.223	-1.6433
-4.1757	-1.6598
-4.1283	-2.1763
-4.081	-2.1929
-5.3337	-2.2094
-5.2864	-2.2259
-5.2391	-2.2425
-5.1918	-2.759
-5.1445	-2.2755
-3.7971	-2.2921
-2.7498	-1.8086
-2.7025	-1.8251
-3.6552	-2.4416
-2.6079	-3.0582
-3.4606	-3.3747
-3.4133	-3.3912
-3.3659	-3.7078
-3.8186	-3.7243
-2.8713	-3.7408
-3.524	-3.8573
-3.4767	-3.8739
-3.4294	-3.8904
-4.1821	-4.1069
-3.3347	-3.9235
-3.2874	-4.14
-3.2401	-4.1565
-3.1928	-4.1731
-3.2455	-4.1896
-3.1982	-4.2061
-3.2509	-4.2226
-3.2035	-4.2392
-3.0562	-4.2557
-3.0089	-4.1722
-2.9616	-4.0888
-2.9143	-4.1053
-2.867	-4.1218
-2.8197	-3.5383
-2.7723	-4.1549
-2.725	-3.5714
-2.5777	-3.0879
-2.6304	-3.1045
-2.4831	-3.121
-2.3358	-3.1375
-2.2885	-3.1541
-2.2411	-3.1706
-2.2938	-3.1871
-2.2465	-3.1036
-2.2992	-3.1202
-2.0519	-3.1367
-2.0046	-3.1532
-1.9573	-1.8698
-1.1099	-1.5863
-1.0626	-1.6028
-1.0153	-0.31935
-0.96801	-0.33588
-0.92069	-1.6524
-0.87338	-0.36894
-1.7261	-0.38547
-1.6787	-0.402
-2.0314	-0.41853
-1.5841	-1.2351
-0.23681	-1.2516
-1.8895	-2.3681
-1.8422	-2.3846
-1.7949	-2.4012
-0.047551	-2.7177
2.5998	-2.7342
2.6471	-2.3508
2.6944	-2.3673
2.7417	-1.4838
1.589	-1.5004
1.6363	-0.71688
1.6836	-0.73341
0.73096	-0.74994
0.77828	-0.26647
0.82559	-0.283
1.3729	-0.29953
1.4202	-0.31606
1.4675	-0.33259
1.5148	0.35088
1.0622	0.33435
1.1095	1.3178
1.1568	1.3013
0.4041	1.2848
1.0514	1.9682
0.49873	2.1517
0.54604	2.4352
0.59336	2.5186
0.64067	3.1021
1.288	3.5856
0.7353	3.5691
0.78262	4.0525
0.82993	4.036
1.0772	3.5195
2.0246	2.8029
1.1719	2.7864
1.2192	2.7699
1.2665	2.7533
1.3138	1.9368
2.3611	1.9203
2.4084	1.9038
2.4558	1.8872
2.5031	1.8707
2.5504	1.3542
3.9977	1.3376
4.045	1.0211
1.7923	1.0046
1.8396	0.98805
1.587	0.97152
1.6343	0.95499
1.2816	0.93846
1.3289	0.92194
1.7762	2.1054
0.52352	3.5889
0.57084	3.7723
0.61815	3.7558
0.66547	3.8393
1.2128	3.8228
0.7601	4.1062
0.80741	4.3897
0.85472	4.3732
0.90204	4.3566
1.4494	4.6401
1.4967	4.6236
1.544	4.6071
1.5913	4.5905
1.6386	4.574
1.8859	3.9575
1.7332	4.1409
1.6806	2.9244
1.7279	2.9079
-0.42482	2.2913
-0.27751	2.0748
-0.63019	1.1583
-1.7829	1.1418
-1.7356	1.1252
-1.6883	0.7087
-1.6409	0.69217
-2.2936	0.17564
-2.2463	0.15911
0.40101	0.14258
0.44832	0.12605
0.49563	0.10952
0.54295	-0.70701
0.59026	-0.72354
1.5376	0.059931
2.2849	0.043401
2.3322	0.026872
2.3795	-0.089658
2.9268	-0.0061874
2.9741	-0.022717
4.0215	0.36075
4.0688	0.84422
4.1161	1.0277
4.1634	1.0112
4.2107	1.5946
4.258	2.3781
4.6053	2.3616
4.6527	3.045
5.1	3.0285
5.4473	4.012
5.4946	3.9955
5.5419	3.9789
5.5892	3.9624
4.4365	3.9459
4.4839	4.9293
3.1312	4.9128
2.7785	3.5963
2.6258	3.5798
1.2731	4.0632
1.3204	4.8467
0.36774	4.8302
0.41506	4.8136
0.46237	5.4971
0.50968	4.7806
0.557	4.764
0.60431	3.9475
0.65163	3.731
0.89894	2.9145
0.94625	2.2979
0.99357	2.2814
1.0409	2.2649
1.0882	1.6483
3.1355	2.2318
3.1828	2.2153
3.2301	2.1987
3.2775	2.1822
3.3248	2.6657
4.8721	3.2492
4.9194	3.2326
4.9667	3.2161
5.014	3.4996
5.0613	3.483
5.7087	3.4665
5.756	3.75
5.2033	3.7335
5.2506	3.8169
3.6979	3.8004
2.1452	4.4839
1.1925	5.7673
0.43985	6.7508
0.48716	12.334
-0.16552	21.218
-3.4182	25.501
-7.7709	33.485
-10.424	46.468
-13.376	61.152
-16.229	78.935
-21.582	92.119
-27.234	104.4
-33.687	115.49
-39.54	124.37
-41.892	134.75
-48.645	140.14
-54.298	148.92
-55.85	159.4
-56.903	166.99
-58.956	172.67
-61.208	173.55
-62.861	177.94
-64.314	183.42
-66.767	186.9
-69.319	189.09
-69.972	189.47
-71.325	190.45
-72.477	192.84
-72.73	195.62
-72.983	195.8
-72.935	197.89
-74.288	197.87
-75.541	198.55
-75.493	199.14
-76.346	199.12
-76.299	198.51
-77.851	198.49
-77.804	197.57
-77.757	197.36
-78.41	196.34
-78.362	195.02
-77.615	195.01
-76.168	194.09
-76.12	193.77
-75.073	193.76
-74.426	193.34
-73.578	193.42
-73.531	193.31
-72.884	193.29
-72.836	193.27
-73.389	193.26
-73.342	193.34
-73.294	193.32
-73.247	193.31
-73.2	193.39
-73.453	194.47
-72.505	195.66
-72.458	196.64
-72.411	197.03
-72.363	199.31
-72.316	202.79
-71.769	205.18
-72.921	205.66
-72.874	206.04
-73.827	206.43
-73.779	206.91
-73.732	206.89
-72.785	207.18
-72.737	207.16
-70.59	207.14
-68.943	207.13
-67.595	207.11
-65.748	207.09
-65.701	206.78
-62.954	206.76
-60.106	205.74
-57.059	203.33
-48.912	195.21
-35.164	174.29
-12.217	147.48
17.83	126.26
48.778	95.945
86.025	71.128
112.27	45.812
143.42	21.295
172.77	8.6789
188.71	-1.8377
216.96	-5.4542
232.11	-12.871
232.86	-18.887
235.3	-22.904
238.85	-26.72
238.9	-32.537
241.15	-39.553
241.19	-43.47
241.24	-47.486
241.29	-63.703
241.33	-79.22
239.18	-88.636
235.73	-100.15
235.28	-111.77
232.72	-130.29
230.27	-145.9
222.12	-161.72
214.37	-178.04
210.11	-192.45
206.96	-209.17
205.71	-226.18
205.36	-239.3
204.8	-252.42
203.35	-262.53
201.1	-272.35
200.44	-282.97
200.49	-285.08
200.54	-295
200.59	-304.32
199.43	-309.63
200.68	-318.55
200.73	-323.17
200.78	-324.78
203.02	-326.5
203.07	-329.12
204.72	-331.13
204.76	-332.65
205.31	-334.97
207.06	-336.68
213.91	-337.7
224.85	-337.82
229.7	-338.23
230.15	-339.65
230.5	-339.76
231.04	-343.58
233.79	-347
234.44	-350.01
237.29	-353.83
239.83	-353.85
241.78	-353.86
242.13	-356.68
242.17	-358.5
242.22	-359.11
244.07	-359.33
245.92	-359.55
247.56	-360.36
249.01	-361.98
249.06	-363.9
249.61	-365.21
249.65	-366.03
249.7	-370.15
249.75	-382.06
248.5	-396.18
248.54	-406.9
248.59	-414.01
248.64	-414.03
248.68	-414.05
248.73	-414.06
246.78	-414.08
246.63	-414.09
230.37	-414.11
210.52	-414.13
193.07	-414.14
169.72	-414.16
156.56	-412.98
138.01	-406.09
117.36	-396.71
104.4	-389.13
84.652	-384.04
72.799	-374.26
59.647	-366.08
45.494	-355.59
35.941	-344.11
16.889	-339.23
3.2359	-330.54
-11.017	-318.96
-23.869	-312.78
-25.822	-308.79
-33.375	-300.11
-42.827	-289.03
-46.18	-284.04
-50.033	-280.16
-52.986	-271.67
-53.538	-265.59
-54.991	-258.21
-56.444	-251.92
-56.996	-251.84
-58.449	-250.16
-59.802	-243.07
-60.654	-237.49
-61.707	-236.81
-61.66	-235.62
-63.312	-230.84
-63.265	-226.86
-66.518	-226.57
-66.97	-224.59
-66.923	-221.01
-68.776	-218.42
-68.729	-217.44
-68.681	-215.86
-69.034	-210.27
-68.987	-205.69
-69.039	-204.91
-69.292	-204.12
-69.245	-202.64
-69.497	-200.76
-69.45	-197.47
-70.203	-195.09
-71.255	-194.6
-71.208	-193.82
-72.761	-190.64
-74.313	-187.15
-75.266	-186.37
-76.419	-185.99
-78.172	-185.3
-80.624	-182.62
-81.777	-179.64
-82.43	-178.05
-84.782	-176.37
-90.635	-171.99
-94.788	-166.4
-94.74	-164.02
-95.393	-162.94
-96.046	-160.95
-96.098	-159.37
-98.151	-157.19
-98.104	-154.9
-100.76	-152.82
-100.71	-151.14
-100.66	-150.45
-100.61	-150.07
-100.57	-149.58
-100.52	-148.7
-98.573	-148.02
-96.825	-147.63
-96.378	-147.65
-96.331	-147.17
-96.283	-146.78
-96.836	-146.2
-96.189	-145.62
-96.141	-145.13
-96.594	-144.95
-96.547	-144.27
-96.499	-143.08
-96.452	-142.2
-96.405	-141.92
-96.557	-141.63
-96.51	-141.35
-96.463	-140.27
-96.416	-139.28
-97.468	-139.3
-99.521	-139.02
-97.774	-138.73
-99.026	-138.75
-98.979	-138.47
-99.832	-138.48
-99.884	-138.3
-99.437	-138.21
-99.79	-138.23
-99.742	-138.15
-99.695	-138.16
-99.648	-138.08
-99.2	-138.1
-99.153	-138.11
-99.106	-138.13
-99.058	-138.15
-99.511	-138.26
-98.964	-138.18
-98.917	-138.2
-98.869	-138.31
-98.822	-138.33
-98.775	-139.15
-98.727	-139.16
-98.88	-139.18
-98.833	-140.6
-97.885	-139.71
-97.938	-140.03
-97.891	-140.05
-97.843	-140.96
-98.796	-141.98
-97.749	-142.49
-98.701	-143.31
-98.654	-143.33
-98.607	-143.94
-98.56	-143.96
-98.312	-144.28
-98.265	-144.29
-98.218	-144.31
-97.97	-143.93
-97.923	-143.94
-97.576	-143.56
-97.528	-143.58
-97.481	-143.59
-97.434	-143.61
-97.686	-143.63
-97.639	-144.04
-97.592	-144.06
-97.744	-144.08
-97.697	-144.09
-98.25	-143.71
-98.202	-143.73
-98.155	-143.74
-98.108	-144.16
-98.061	-143.77
-99.913	-144.19
-99.866	-143.81
-99.819	-143.82
-100.57	-143.84
-100.52	-143.36
-100.88	-143.77
-100.83	-143.79
-102.48	-143.31
-103.53	-143.32
-103.19	-142.74
-103.14	-142.56
-103.09	-141.77
-103.05	-141.79
-103.4	-141.81
-102.95	-141.02
-102.9	-140.84
-102.86	-140.86
-102.81	-140.87
-102.76	-139.99
-101.91	-139.41
-102.67	-139.42
-102.62	-139.44
-102.57	-138.86
-102.53	-138.07
-102.48	-137.39
-101.63	-137.4
-101.58	-137.82
-100.84	-137.84
-100.49	-137.85
-99.941	-137.47
-99.794	-137.49
-100.05	-137.9
-99.999	-137.92
-99.952	-139.44
-99.605	-139.45
-99.557	-139.57
-99.51	-141.29
-99.463	-140.9
-99.415	-141.32
-99.368	-141.34
-99.321	-141.35
-99.573	-141.37
-99.526	-141.69
-99.779	-141.7
-99.731	-141.72
-99.684	-141.44
-99.637	-141.45
-99.589	-141.07
-99.842	-140.98
-99.795	-141
-100.95	-141.02
-100.9	-141.03
-99.653	-140.95
-99.606	-140.97
-99.558	-140.98
-99.511	-140.8
-100.16	-140.52
-99.416	-140.23
-99.369	-140.25
-99.322	-140.57
-99.274	-140.48
-99.427	-140.6
-98.48	-140.52
-98.432	-140.53
-98.385	-140.55
-99.238	-140.37
-100.19	-139.88
-100.14	-139.9
-100.1	-139.92
-100.05	-139.93
-99.001	-139.45
-99.954	-139.47
-99.907	-139.28
-99.859	-139.3
-99.912	-139.41
-99.865	-139.43
-100.22	-139.45
-100.17	-139.46
-100.12	-139.48
-100.38	-139.5
-100.03	-138.71
-99.981	-138.73
-99.933	-138.75
-99.886	-139.06
-99.839	-140.18
-99.592	-140.2
-99.044	-141.01
-98.997	-141.03
-98.45	-141.05
-98.402	-141.96
-98.355	-142.18
-98.308	-142.4
-98.26	-142.81
-98.213	-142.83
-98.166	-142.85
-97.518	-143.76
-97.471	-144.48
-97.424	-144.69
-97.376	-144.71
-97.329	-145.03
-97.882	-145.04
-97.835	-145.16
-98.787	-146.08
-98.74	-146.09
-100.39	-147.61
-100.35	-147.63
-101.7	-148.54
-102.65	-149.06
-103.5	-149.28
-103.46	-149.89
-103.41	-149.91
-103.36	-150.03
-103.71	-150.04
-103.67	-150.06
-104.52	-150.08
-104.47	-150.09
-104.42	-150.11
-104.38	-150.23
-103.43	-150.24
-103.38	-150.26
-103.34	-150.38
-102.89	-150.39
-102.84	-150.41
-101.39	-150.42
-101.35	-150.74
-101.3	-151.46
-100.25	-150.77
-99.204	-151.19
-98.257	-151.21
-98.21	-151.22
-98.162	-151.24
-98.115	-151.26
-98.068	-151.37
-96.92	-151.59
-96.873	-151.71
-96.826	-151.72
-95.679	-151.74
-95.631	-151.66
-95.584	-151.67
-95.537	-151.69
-95.489	-151.51
-95.442	-151.42
-95.395	-151.54
-95.347	-151.56
-95.3	-151.57
-95.553	-151.49
-95.205	-151.5
-95.458	-151.62
-95.911	-151.64
-95.863	-151.65
-96.216	-151.67
-95.769	-151.39
-95.721	-151.4
-96.074	-151.42
-96.027	-151.44
-96.38	-151.65
-96.332	-151.47
-96.585	-151.49
-96.538	-152.1
-96.49	-152.12
-97.443	-152.74
-98.196	-152.75
-100.15	-152.77
-102.3	-153.49
-102.55	-153
-102.61	-153.52
-102.56	-153.54
-102.51	-153.25
-102.46	-153.57
-102.42	-153.29
-102.37	-153.6
-102.32	-153.62
-102.18	-153.63
-102.13	-153.65
-102.08	-153.37
-102.03	-153.68
-101.99	-153.7
-101.94	-153.72
-101.99	-153.73
-101.84	-153.45
-101.8	-153.87
-101.75	-154.38
-101.7	-154.4
-101.55	-154.42
-101.21	-154.43
-101.16	-155.25
-101.11	-155.67
-101.07	-156.68
-101.12	-157.7
-100.47	-157.72
-100.42	-157.73
-100.38	-157.75
-101.13	-157.27
-101.98	-157.28
-101.93	-157.3
-101.89	-157.81
-101.84	-157.83
-101.49	-157.85
-101.75	-158.66
-101.7	-159.48
-101.65	-159.7
-101.6	-160.21
-100.36	-159.73
-99.908	-159.75
-99.861	-159.76
-99.814	-159.78
-99.767	-159.8
-98.519	-158.31
-98.472	-158.63
-98.425	-158.65
-98.377	-158.66
-98.33	-158.68
-98.183	-159.2
-98.135	-160.41
-98.088	-160.53
-98.041	-160.55
-97.893	-160.86
-97.546	-160.98
-97.499	-160.99
-97.451	-161.61
-97.404	-161.63
-97.357	-162.14
-97.31	-162.16
-97.762	-162.48
-97.715	-162.49
-97.668	-163.01
-98.12	-163.33
-97.873	-163.34
-97.826	-163.36
-97.778	-163.38
-96.931	-163.09
-96.784	-163.61
-96.736	-163.63
-96.689	-163.64
-96.942	-163.66
-96.894	-163.18
-97.347	-163.19
-97.3	-163.21
-97.252	-163.03
-98.005	-163.04
-97.258	-162.76
-97.211	-162.78
-97.163	-162.79
-97.116	-162.81
-97.069	-163.12
-96.121	-163.14
-96.074	-163.16
-96.027	-163.17
-95.979	-163.19
-95.932	-163.41
-95.885	-163.22
-96.837	-162.94
-96.79	-162.96
-96.743	-162.87
-98.195	-162.89
-96.448	-162.91
-96.401	-162.72
-96.354	-162.74
-96.306	-162.06
-96.259	-160.27
-96.212	-157.19
-96.164	-157.21
-96.117	-159.72
-96.07	-158.94
-96.022	-158.66
-95.975	-157.07
-95.928	-157.09
-96.28	-158.7
-96.233	-158.72
-97.286	-158.74
-97.238	-158.75
-97.891	-158.77
-97.844	-158.79
-96.696	-159.1
-96.649	-159.92
-96.602	-159.94
-96.555	-160.85
-96.907	-161.57
-96.06	-161.59
-96.013	-162.3
-95.965	-162.32
-95.918	-162.34
-96.271	-162.35
-95.823	-162.37
-96.176	-162.59
-96.129	-162.6
-96.081	-162.62
-96.734	-162.44
-95.987	-162.25
-95.939	-162.27
-95.892	-162.49
-95.845	-162.1
-95.798	-162.52
-96.05	-162.53
-96.003	-162.55
-96.156	-162.57
-96.108	-162.18
-96.961	-161.8
-96.914	-161.82
-96.866	-161.83
-97.019	-161.85
-96.972	-161.87
-97.424	-162.28
-97.377	-162.7
-97.33	-162.72
-97.282	-163.43
-96.735	-162.75
-96.688	-162.97
-96.64	-162.98
-96.593	-163
-96.546	-162.62
-95.799	-162.63
-96.451	-162.65
-96.404	-162.67
-96.357	-162.28
-97.509	-162.3
-96.262	-162.31
-96.215	-162.73
-96.167	-162.75
-96.12	-162.76
-96.773	-162.78
-96.025	-162.2
-95.978	-162.11
-95.931	-161.23
-95.883	-160.75
-95.836	-160.76
-95.789	-160.78
-95.742	-160.8
-95.694	-160.81
-94.847	-160.83
-94.9	-160.85
-94.852	-160.86
-94.805	-160.88
-94.758	-161.5
-94.31	-161.71
-93.763	-163.23
-93.716	-164.05
-93.668	-164.06
-93.621	-164.28
-92.774	-164.1
-92.726	-164.51
-92.679	-165.03
-92.632	-165.24
-92.885	-165.46
-92.237	-165.78
-92.19	-165.99
-92.143	-166.01
-92.095	-166.03
-92.048	-166.14
-91.101	-166.16
-91.053	-166.38
-91.006	-166.39
-90.959	-166.41
-90.211	-166.43
-89.664	-166.44
-89.617	-166.46
-89.569	-166.28
-89.422	-166.29
-89.875	-166.31
-89.827	-166.33
-89.78	-166.34
-89.733	-166.26
-89.186	-166.08
-88.338	-165.89
-88.291	-165.61
-88.244	-165.62
-88.696	-165.64
-88.149	-165.26
-88.102	-165.27
-88.354	-165.19
-88.307	-165.21
-88.46	-165.22
-88.412	-165.24
-88.765	-165.26
-88.718	-165.17
-88.67	-165.19
-88.623	-164.91
-88.076	-164.62
-88.029	-164.64
-87.981	-164.86
-87.934	-164.87
-87.887	-164.89
-87.839	-164.71
-88.492	-164.92
-88.445	-164.94
-88.397	-164.96
-88.15	-164.97
-88.103	-164.99
-88.055	-165
-87.408	-165.02
-87.361	-164.64
-87.313	-164.65
-85.966	-164.67
-85.919	-164.79
-87.871	-164.8
-87.824	-164.52
-89.777	-164.54
-89.73	-164.55
-90.082	-164.47
-90.535	-163.99
-90.488	-163.7
-90.84	-163.72
-90.793	-163.74
-90.746	-163.75
-90.898	-163.77
-90.951	-163.69
-91.904	-163.7
-91.856	-163.72
-91.809	-163.74
-92.962	-163.75
-92.714	-163.87
-92.667	-163.89
-92.62	-163.9
-92.573	-163.92
-92.625	-163.93
-92.478	-163.95
-92.431	-163.97
-92.383	-163.98
-92.336	-164
-92.389	-164.62
-92.341	-165.23
-93.494	-165.55
-93.447	-166.17
-93.399	-166.18
-95.052	-166.2
-95.005	-166.22
-94.957	-166.03
-94.91	-166.05
-94.863	-165.87
-95.915	-166.08
-95.868	-166.1
-95.821	-166.12
-95.774	-165.93
-95.926	-165.95
-97.679	-166.17
-97.632	-166.18
-97.584	-166.2
-99.037	-166.21
-97.59	-166.23
-98.942	-166.05
-98.895	-165.76
-98.848	-165.48
-99.3	-165.5
-98.753	-165.21
-97.906	-165.23
-97.858	-165.25
-97.811	-165.26
-97.764	-165.28
-97.317	-165.3
-97.269	-165.01
-97.222	-165.03
-96.475	-163.95
-96.427	-163.06
-96.38	-163.08
-94.833	-163.1
-94.785	-163.11
-94.738	-163.13
-93.791	-163.85
-93.243	-162.46
-93.196	-162.48
-93.149	-163.9
-93.101	-163.41
-93.054	-162.53
-93.007	-162.54
-92.96	-162.56
-93.412	-163.48
-93.365	-162.59
-93.318	-163.51
-93.27	-163.53
-93.223	-163.54
-93.876	-164.26
-93.828	-164.28
-94.881	-164.89
-94.834	-164.91
-95.186	-164.93
-95.139	-164.94
-94.692	-164.36
-95.444	-164.48
-95.397	-164.49
-96.35	-163.31
-96.302	-162.93
-96.255	-162.64
-96.208	-162.96
-96.161	-162.98
-94.813	-162.99
-94.266	-162.71
-92.919	-162.72
-92.871	-162.74
-92.824	-162.96
-92.777	-163.17
-92.729	-163.19
-92.382	-163.51
-92.335	-163.52
-93.887	-164.24
-93.84	-164.26
-95.893	-165.27
-95.845	-165.29
-95.798	-165.31
-97.851	-165.32
-97.804	-165.84
-97.956	-165.96
-97.909	-165.97
-97.862	-165.89
-97.814	-166.01
-97.767	-165.92
-97.72	-166.04
-97.672	-166.06
-97.425	-166.07
-97.378	-166.59
-96.13	-166.61
-95.083	-166.62
-95.036	-166.64
-94.988	-166.15
-94.941	-166.17
-94.094	-166.09
-94.046	-166.1
-93.999	-166.12
-93.952	-166.14
-93.905	-166.25
-92.557	-166.17
-92.51	-166.19
-93.763	-166.6
-93.715	-166.82
-94.468	-166.84
-94.421	-166.85
-94.573	-166.87
-94.526	-166.89
-94.679	-166.9
-95.531	-166.92
-95.484	-166.94
-96.637	-166.95
-96.589	-166.97
-95.842	-167.09
-95.795	-167.6
-95.748	-167.62
-95.7	-168.13
-96.753	-168.15
-95.606	-168.17
-96.658	-168.38
-96.611	-168.8
-96.564	-168.82
-96.516	-169.43
-95.369	-170.15
-96.222	-170.17
-96.174	-170.88
-96.127	-170.9
-97.38	-171.32
-96.232	-171.33
-96.185	-171.35
-96.138	-171.37
-96.09	-171.38
-96.043	-171.4
-95.696	-171.12
-93.349	-171.13
-93.301	-171.75
-93.254	-171.77
-92.107	-172.58
-92.059	-173
-90.912	-173.22
-90.865	-173.23
-89.617	-173.05
-89.57	-172.66
-88.823	-172.38
-88.775	-172.4
-88.728	-173.11
-88.681	-173.13
-88.633	-173.35
-88.586	-173.36
-88.539	-173.48
-89.292	-173.5
-88.444	-173.31
-89.197	-173.73
-89.15	-173.75
-89.102	-173.56
-89.455	-173.48
-88.908	-173.4
-89.36	-173.41
-89.313	-172.63
-89.366	-171.65
-89.418	-171.66
-89.371	-171.68
-89.324	-172.7
-89.276	-173.31
-89.229	-172.73
-89.482	-171.94
-89.434	-171.96
-88.887	-171.98
-88.84	-171.99
-88.593	-171.51
-87.845	-172.03
-87.798	-172.04
-87.751	-172.06
-88.403	-172.08
-88.356	-172.09
-88.709	-171.61
-88.661	-171.63
-88.614	-171.64
-89.567	-172.06
-89.519	-172.38
-89.972	-172.59
-90.225	-173.01
-90.177	-173.03
-90.23	-173.04
-90.083	-173.16
-90.136	-174.68
-90.388	-174.69
-92.341	-174.71
-94.194	-174.72
-94.146	-174.74
-94.799	-174.16
-94.752	-174.17
-95.104	-174.09
-96.357	-174.71
-96.31	-174.72
-96.962	-174.74
-96.915	-174.76
-96.668	-173.87
-96.62	-173.89
-96.573	-172.71
-96.526	-172.62
-96.479	-172.64
-96.431	-172.66
-96.384	-172.67
-96.337	-171.89
-96.289	-171.91
-96.342	-172.32
-96.295	-172.34
-96.147	-174.06
-96.1	-174.07
-96.053	-174.09
-96.105	-175.41
-96.058	-175.72
-96.111	-176.54
-96.063	-176.55
-96.016	-177.37
-95.969	-177.39
-95.921	-177.4
-95.874	-177.42
-95.827	-177.44
-95.78	-177.65
-95.732	-177.77
-95.385	-177.79
-95.938	-177.8
-95.89	-177.82
-95.643	-177.54
-95.196	-177.55
-94.648	-176.77
-95.101	-175.69
-95.054	-176.6
