# Supplementary material for: Electrooculography-based continuous eye-writing recognition system for efficient assistive communication systems
Source: PLoS One. 2018 Feb 9;13(2):e0192684. doi: 10.1371/journal.pone.0192684 (PMC5806888; doi:10.1371/journal.pone.0192684)
Supplement: S1 Database — All the original isolated EOG data used in the experiments are contained in this database. (ZIP) [file pone.0192684.s001.zip › isolated/001/isolated_strokes/EOG_001_06_011.csv]

0.44798	3.1547
0.29103	3.48
-0.16593	3.8052
-0.022881	3.8304
-0.87984	3.8556
-0.73679	4.8809
-0.59374	4.4061
-1.8507	4.4313
-1.7077	4.1565
-2.7646	4.4818
-2.6216	5.307
-1.2785	5.8322
-1.1355	5.8574
-0.99242	5.8826
-0.84938	5.9079
-0.70633	5.4331
0.13672	5.4583
0.27976	5.4835
0.42281	5.5088
0.56585	5.734
-1.8911	5.7592
-0.14805	5.7844
-0.0050085	5.4097
0.038037	4.8349
0.28108	5.4601
-1.6759	4.8853
-1.5328	4.3106
-1.3898	4.3358
-1.2467	3.661
-1.1037	3.1862
-0.96064	3.0115
-0.8176	2.6367
-0.67455	2.6619
-0.5315	2.3871
1.3115	2.3124
1.4546	1.9376
1.5976	1.3628
1.7407	0.58804
0.18373	-0.48673
0.32677	-0.86151
0.46982	-1.3363
0.61286	-1.3111
0.75591	-1.2858
-0.50104	-1.4606
-0.057998	-1.4354
-1.315	-1.4102
-1.1719	-1.7849
-1.0289	-1.7597
-0.98581	-1.7345
-0.74277	-1.7093
-0.69972	-2.484
-0.55668	-3.2588
-0.41363	-3.2336
-0.67058	-3.6084
-0.52754	-3.5831
-0.58449	-3.5579
-1.1414	-3.7327
-0.9984	-2.7075
-1.7554	-1.2822
-1.6123	-1.257
-1.4693	-1.2318
-1.3262	-1.9066
-1.1832	-1.1813
-1.9401	-1.8561
-1.7971	-2.5309
-3.654	-2.5057
-3.511	-3.1804
-1.6679	-3.8552
-1.5249	-3.83
-1.3818	-3.8048
-1.2388	-3.7795
-1.0958	-3.1543
-0.25271	-2.9291
-0.10967	-2.9039
0.03338	-2.8786
0.17643	-2.8534
0.019472	-2.2282
0.16252	-2.203
0.30556	-2.7777
0.44861	-2.7525
0.59166	-2.7273
-0.6653	-2.9021
0.87775	-2.8768
1.0208	-2.8516
-0.23616	-2.8264
-0.093115	-2.8012
0.049931	-2.7759
0.19298	-1.6507
0.33602	-2.5255
-1.2209	-2.5003
-1.0779	-2.4751
-1.2348	-2.4498
-1.0918	-2.4246
-1.3487	-1.8994
-1.9057	-1.8742
-2.4627	-1.2489
-2.3196	-1.8237
-2.1766	-1.7985
-1.6335	-1.7733
-2.4905	-1.848
-1.3474	-1.8228
-1.1044	-1.7976
-0.96133	-1.7724
-0.81829	-1.7471
-0.47524	-2.1219
0.4678	-2.0967
-0.18915	-2.0715
-0.046104	-2.0462
0.096942	-2.121
-0.86001	-2.0958
-0.71697	-2.0706
-1.4739	-2.0453
-1.3309	-2.0201
-1.1878	-2.1949
-1.0448	-2.1697
-0.0017364	-2.1444
0.14131	-2.1192
0.28436	-2.294
-0.4726	-2.0688
-0.72955	-2.2435
-0.58651	-2.0183
-0.54346	-1.7931
-0.40041	-1.7679
-0.25737	-1.5426
-0.51432	-1.5174
-0.37128	-1.2922
-0.22823	-1.267
-0.085185	-1.6417
0.45786	-1.2165
0.70091	-0.99129
0.84395	-0.96606
0.987	-0.94084
1.03	-0.91561
1.2731	-0.89039
1.4161	-0.86517
1.5592	-0.83994
1.7022	-0.81472
1.7453	-0.78949
1.6883	0.13573
1.6314	0.16096
1.7744	0.18618
1.9175	0.21141
2.0605	-0.86337
2.5035	-1.3381
2.6466	-1.3129
2.7896	-1.6877
2.9327	-1.2625
2.7757	-1.0372
2.9188	-1.012
3.0618	-1.2868
3.2049	-1.2616
3.3479	-1.2363
2.691	-1.6111
2.834	-1.5859
1.8771	-1.5607
2.0201	-1.5354
1.8631	-1.5102
2.2062	-1.485
4.5492	-1.4598
4.6923	-1.4345
4.8353	-1.4093
4.9784	-1.1841
3.5214	-1.1589
3.6645	-0.93365
3.8075	-0.90843
3.9506	-0.7832
5.4936	-0.75798
5.6367	-0.73275
5.7797	-0.70753
5.1227	-0.6823
4.4658	-0.65708
5.3088	-0.43185
5.4519	-0.40663
4.8949	-0.3814
5.038	-0.35618
4.481	-0.43095
3.9241	-0.20573
3.2671	-0.1805
1.5102	-0.45528
1.6532	-0.43006
1.7962	-0.40483
1.9393	-0.079606
1.8823	-0.054381
2.0254	-0.32916
0.96843	-0.30393
1.1115	-0.67871
1.2545	-0.65348
1.0976	-0.62826
1.2406	-0.60303
1.3837	-0.17781
1.0267	-0.15258
1.1698	-0.12736
0.8128	-0.50213
0.65585	-0.77691
0.79889	-0.45169
1.9419	0.17354
2.385	0.19876
2.528	0.22399
2.7711	0.24921
2.9141	0.27444
2.0572	0.29966
2.2002	0.32489
2.3433	0.35011
2.3863	0.67534
2.5294	0.70056
1.9724	0.72579
1.6154	0.45101
1.7585	-0.32376
1.9015	-0.59854
2.0446	-0.57332
2.1876	-1.0481
1.1307	-1.0229
1.2737	-0.49764
-0.083235	0.027584
1.5598	0.052808
0.20286	-0.42197
0.3459	-0.39674
0.48895	-0.37152
-1.268	-0.34629
-1.125	-0.32107
-0.98191	0.0041562
-0.83887	0.029381
-3.0958	0.054606
-4.0528	-0.22017
-3.9097	0.10505
-3.7667	0.63028
-3.6236	1.0555
-3.6806	1.8807
-3.5375	2.206
-2.4945	2.2312
-2.3515	2.2564
-2.2084	2.2816
-2.0654	2.3069
-1.9223	2.3321
-1.7793	2.8573
-3.5362	2.8825
-4.9932	3.0078
-4.8501	3.233
-5.3071	3.2582
-5.164	3.7834
-6.021	4.1086
-6.8779	4.5339
-5.7349	5.1591
-6.5919	5.6843
-6.4488	5.7095
-6.3058	6.0348
-7.1627	5.76
-6.0197	6.0852
-6.8766	6.1104
-6.7336	6.1357
-6.5905	6.1609
-6.7475	6.5861
-6.6044	7.1113
-6.4614	7.1366
-6.3184	6.6618
-6.1753	6.687
-6.0323	7.2122
-5.8892	7.9375
-6.0462	7.9627
-7.4031	7.2879
-7.2601	7.3131
-8.217	6.7384
-8.074	6.9636
-7.9309	6.0888
-7.7879	6.114
-7.1448	6.1393
-7.0018	6.1645
-6.8588	6.1897
-6.7157	6.2149
-7.3727	6.2402
-7.2296	6.6654
-8.4866	6.2906
-8.5435	6.3158
-8.6005	6.3411
-9.2574	6.7663
-9.5144	7.2915
-9.5713	6.8167
-9.4283	6.842
-9.2852	6.8672
-10.142	6.9924
-9.9992	7.4176
-11.256	7.4429
-11.113	7.4681
-10.97	7.6933
-10.827	7.7185
-10.684	7.7438
-11.841	7.969
-11.698	7.9942
-11.555	8.5194
-11.412	8.5447
-11.169	8.9699
-11.026	9.1951
-10.883	9.2203
-10.74	9.2456
-10.597	9.5708
-7.9535	9.696
-7.6104	10.021
-7.3674	10.446
-7.0243	10.972
-5.4813	11.397
-4.7382	12.922
-4.1952	14.747
-4.0521	16.373
-3.4091	20.898
-3.2661	26.223
-1.823	35.148
-1.68	46.773
-1.5369	60.499
-1.3939	78.824
-1.2508	98.849
-1.1078	115.17
-0.96473	129.3
-0.82169	142.52
-0.67864	151.05
-0.63559	167.58
-0.49255	182.5
-0.3495	191.53
-1.5065	201.15
-1.3634	210.38
-2.5204	217.7
-4.1773	220.43
-5.3343	223.85
-5.8912	229.18
-7.3482	233.5
-11.605	235.23
-14.662	236.05
-15.419	236.08
-15.976	236.4
-16.533	237.43
-17.49	237.45
-17.847	237.98
-18.404	238
-19.561	238.03
-19.418	238.05
-19.875	238.08
-20.232	238.1
-20.689	237.83
-20.946	237.86
-20.802	237.88
-20.659	237.31
-20.516	236.93
-20.173	237.36
-20.43	236.98
-20.287	237.01
-20.144	237.03
-20.601	237.06
-19.858	237.48
-19.715	238.11
-19.572	238.13
-19.429	238.16
-19.286	238.28
-19.143	238.71
-18.5	238.73
-18.357	238.76
-17.714	238.78
-17.271	238.41
-15.628	238.03
-14.385	237.06
-14.242	236.19
-13.799	236.21
-13.055	234.14
-11.512	231.96
-6.2694	218.39
2.2737	193.91
24.717	171.94
51.26	147.86
70.103	121.19
91.846	98.712
107.79	80.237
122.53	58.663
139.57	39.688
150.52	21.213
156.06	4.3383
160.7	-9.7365
165.05	-26.711
169.09	-34.286
177.43	-44.761
182.88	-57.136
184.32	-65.41
184.46	-81.085
184.61	-92.06
184.75	-102.93
184.89	-113.21
185.03	-118.48
185.08	-127.86
185.22	-132.63
183.16	-142.41
181.21	-152.78
179.25	-157.36
174.89	-163.13
175.04	-167.71
171.48	-173.08
171.62	-177.06
168.07	-182.43
159.51	-189.11
152.05	-192.98
143.09	-197.06
133.24	-203.13
127.88	-213.51
118.62	-220.38
109.27	-220.76
98.709	-220.73
86.352	-220.7
82.095	-220.68
72.939	-220.65
63.582	-220.63
55.825	-220.6
47.968	-220.58
45.811	-220.55
35.254	-220.53
25.997	-215.9
15.24	-211.48
4.1829	-206.05
-0.17405	-200.13
-12.731	-199.2
-22.388	-192.18
-27.445	-182.95
-38.502	-174.73
-46.059	-166.2
-56.416	-159.88
-68.673	-151.55
-72.93	-141.73
-75.987	-135.1
-80.944	-126.08
-94.401	-115.45
-105.66	-107.62
-106.91	-99.6
-108.37	-88.474
-113.63	-79.349
-118.39	-76.424
-120.14	-70.599
-121	-61.973
-120.86	-53.848
-121.61	-48.723
-121.47	-46.098
-121.33	-44.673
-121.18	-43.947
-121.04	-43.222
-120.9	-43.197
-120.75	-42.972
-119.71	-41.346
-118.57	-38.221
-115.53	-36.496
-111.88	-31.871
-108.84	-22.846
-92.997	-16.12
-57.354	-7.6951
-28.71	11.13
-12.267	34.555
2.4756	55.281
11.419	78.806
11.562	107.83
12.105	129.36
12.248	144.08
12.391	159.11
12.534	168.73
12.677	184.76
12.82	199.98
12.963	207.11
9.7061	212.13
5.1491	212.56
-0.10784	214.98
-1.4648	218.71
-1.9218	220.33
-1.9787	220.86
-3.8357	221.08
-5.9926	221.21
-7.4496	221.33
-8.8065	221.66
-9.2635	221.69
-9.1204	222.11
-11.577	222.14
-12.634	222.46
-13.991	222.89
-14.648	222.91
-15.205	223.44
-15.562	223.46
-15.419	223.49
-15.276	224.01
-15.333	224.04
-15.19	224.06
-15.047	224.69
-14.904	224.71
-15.161	225.04
-14.418	225.46
-14.275	226.19
-14.132	227.31
-14.589	227.34
-14.446	227.56
-14.803	228.09
-14.66	229.01
-14.716	229.04
-15.973	230.17
-14.43	230.99
-14.287	231.02
-13.944	232.34
-13.801	232.37
-14.758	232.39
-13.515	232.62
-13.372	232.64
-13.229	232.67
-13.086	232.69
-14.043	232.02
-13.8	232.04
-15.057	232.07
-14.914	232.09
-14.771	232.82
-14.628	232.84
-14.485	233.17
-14.642	233.49
-14.499	233.52
-14.356	234.14
-14.212	235.17
-14.069	235.19
-14.526	236.12
-15.483	236.15
-14.24	236.77
-14.797	237.5
-14.654	237.82
-14.911	237.85
-15.468	237.87
-15.025	238.4
-15.182	238.42
-15.039	238.45
-15.096	238.47
-14.953	238.5
-14.41	238.12
-14.267	238.15
-14.124	238.57
-13.981	238.6
-14.338	238.32
-13.695	238.75
-13.552	238.37
-13.409	238.4
-13.265	238.42
-14.022	238.45
-13.879	238.48
-15.336	238.2
-15.193	238.23
-15.05	238.25
-15.707	238.28
-15.564	238.3
-15.421	238.33
-15.278	238.15
-14.335	238.38
-14.992	238.2
-14.849	238.23
-14.706	238.25
-14.563	237.88
-14.42	237.9
-14.577	237.53
-14.434	237.55
-15.691	237.98
-15.548	237.6
-14.805	237.63
-15.562	236.85
-15.418	236.88
-15.275	236.9
-15.132	235.73
-14.989	235.86
-14.846	236.88
-14.703	236.91
-14.56	236.93
-15.117	235.96
-15.674	235.98
-16.231	236.01
-16.088	236.03
-16.145	236.06
-16.002	236.78
-15.559	237.41
-15.416	236.83
-15.273	236.86
-15.13	236.18
-14.987	236.61
-14.844	236.63
-14.701	236.66
-14.558	235.68
-14.415	235.71
-14.471	235.73
-14.328	236.56
-14.385	235.19
-14.242	234.81
-14.099	234.84
-14.056	234.46
-13.513	234.49
-13.37	234.41
-13.227	234.44
-13.084	234.06
-13.341	234.09
-13.198	234.11
-13.055	234.14
-13.312	234.16
-13.469	234.19
-13.326	234.21
-13.183	234.24
-14.64	234.26
-14.497	234.49
-12.754	234.91
-12.611	234.94
-12.468	234.96
-12.324	234.99
-13.081	235.01
-12.038	235.64
-12.795	235.67
-12.652	235.69
-12.509	236.12
-12.366	236.14
-12.223	236.27
-12.98	236.29
-12.837	236.32
-12.694	236.84
-12.551	237.17
-11.008	237.49
-12.265	237.52
-12.122	237.24
-10.979	237.27
-11.036	237.29
-10.893	237.02
-10.85	237.04
-12.307	236.87
-12.164	236.89
-11.72	236.92
-11.577	236.94
-11.434	236.97
-11.291	236.79
-11.148	236.62
-11.805	236.35
-11.662	236.17
-11.519	236.1
-11.376	236.12
-11.233	236.15
-11.09	236.07
-10.947	236.1
-10.804	236.02
-10.961	236.05
-11.318	236.17
-12.575	236.1
-12.432	236.12
-12.289	236.15
-12.146	235.77
-11.503	235.8
-13.26	235.82
-13.117	235.35
-12.973	234.27
-12.83	234.3
-11.287	235.42
-11.144	235.45
-11.001	234.28
-10.858	234.5
-11.615	234.13
-11.472	234.15
-11.629	234.18
-11.486	234.2
-11.343	234.23
-8.8	234.05
-7.4569	234.08
-7.3139	234.1
-7.1708	234.13
-7.0278	234.55
-7.8847	234.58
-7.7417	234.6
-7.5987	234.63
-7.7556	234.85
-7.6126	234.88
-8.9695	234.7
-8.8265	234.73
-8.6834	234.75
-9.3404	234.78
-8.6973	235
-9.0543	234.83
-8.9112	234.86
-8.7682	234.88
-8.6251	234.51
-7.9821	234.93
-7.8391	235.16
-7.696	235.18
-7.553	235.21
-7.4099	235.23
-6.8669	235.26
-6.7238	235.08
-6.5808	234.71
-6.4377	234.73
-6.2947	234.56
-5.7516	234.78
-5.6086	234.81
-5.4656	234.83
-5.3225	234.86
-4.7795	235.28
-3.0364	235.31
-2.8934	235.63
-2.7503	235.66
-2.6073	235.88
-2.4642	235.91
-2.2212	236.54
-2.2781	236.56
-2.2351	236.59
-2.092	237.11
-1.949	236.64
-1.806	237.16
-1.6629	237.19
-1.5199	237.31
-1.3768	237.44
-1.4338	237.46
-1.2907	237.49
-1.1477	237.51
-2.7046	237.54
-2.5616	237.96
-4.0185	237.99
-3.8755	238.01
-5.3324	238.04
-5.1894	237.66
-3.4464	236.79
-4.9033	236.81
-4.7603	236.84
-4.6172	235.57
-4.6742	235.19
-5.0311	234.92
-5.7881	235.04
-5.645	235.07
-5.602	235.09
-5.4589	235.12
-4.5159	234.84
-4.3729	234.87
-4.2298	234.89
-4.0868	234.92
-4.2437	234.94
-3.8007	234.97
-3.9576	235.29
-3.8146	235.32
-3.5715	235.24
-3.4285	235.47
-3.2854	236.59
-2.9424	236.52
-2.7993	236.54
-2.3563	237.77
-2.0133	238.09
-1.7702	238.32
-1.3272	238.35
-1.1841	238.67
-0.34107	238.7
-0.19803	238.62
1.145	239.05
1.2881	239.07
0.63111	238.7
0.77416	238.32
0.9172	238.35
1.0602	237.77
1.2033	237.3
1.3463	237.02
2.4894	237.05
1.9324	236.37
2.0755	236.4
1.9185	236.42
2.0616	234.85
2.5046	234.87
3.4477	233.5
3.5907	233.52
3.7338	232.35
3.8768	232.38
4.0198	232.2
4.1629	231.33
4.3059	231.35
4.449	231.38
4.592	232.1
5.5351	232.13
5.6781	231.25
5.8212	231.28
5.9642	232.2
8.2073	232.23
9.1503	233.05
9.2934	233.48
7.6364	233.3
7.7794	233.33
6.9225	233.55
7.0655	233.58
6.0086	233.6
4.3516	233.63
3.9947	233.95
3.5377	233.68
3.6808	234
3.8238	234.03
3.7669	234.06
4.0099	234.48
3.8529	234.51
3.996	234.13
4.139	234.16
4.0821	233.98
4.3251	233.51
3.6682	233.53
3.8112	233.46
3.9543	233.28
2.5973	233.31
2.7404	233.43
0.38341	233.06
0.52645	233.08
0.6695	233.11
0.81255	232.83
3.7556	232.86
3.8986	232.88
4.0417	232.21
4.1847	232.53
2.3278	231.96
2.4708	231.98
1.1139	232.01
1.2569	231.74
1.4	230.96
1.543	230.29
1.6861	231.01
1.8291	231.04
1.9721	231.06
2.1152	231.09
2.7582	231.01
2.9013	231.04
3.0443	231.16
3.1874	231.19
3.4304	231.81
3.3735	231.84
3.5165	231.86
3.6596	231.89
3.8026	231.91
4.1456	231.94
4.0887	231.66
4.2317	231.69
4.3748	231.71
4.3178	232.04
4.6609	232.07
5.1039	232.09
5.247	232.12
6.59	232.64
6.6331	232.67
7.8761	232.69
8.0192	232.72
8.0622	232.74
8.2052	232.77
7.2483	232.79
8.4913	233.62
8.6344	233.64
8.7774	233.97
8.9205	233.99
9.0635	234.02
9.2066	234.54
9.3496	234.57
9.4927	234.59
9.6357	235.12
9.7788	234.84
9.9218	234.87
8.9648	234.89
7.4079	234.22
7.5509	233.85
7.494	233.37
7.637	232.4
7.7801	232.42
7.7231	231.75
8.3662	231.97
8.5092	232
8.6523	232.02
8.7953	232.05
8.9383	231.87
9.9814	231.7
9.2244	231.52
9.3675	231.55
9.5105	231.47
9.6536	231.4
10.197	231.42
10.34	231.35
10.483	231.37
10.626	231.2
10.769	231.22
10.912	231.45
10.855	231.57
9.6979	231.5
9.841	231.53
8.884	231.45
9.0271	231.48
8.4701	231.5
7.3132	231.53
7.4562	231.65
6.6993	231.88
6.8423	232.2
6.6854	232.53
6.5284	232.55
6.1715	233.08
5.7145	233.6
5.8575	233.63
6.0006	233.65
6.1436	233.68
6.2867	233.7
6.4297	233.73
6.5728	233.75
6.7158	233.78
6.8589	233.9
7.0019	234.13
7.145	234.26
7.288	234.28
7.431	234.31
7.0741	234.33
7.2171	234.66
7.3602	234.68
7.5032	234.71
7.6463	234.73
6.7893	234.46
8.4324	234.78
8.0754	234.51
8.2185	234.53
9.2615	234.86
9.4046	234.88
9.5476	235.21
8.1906	235.93
7.1337	235.96
7.2767	235.98
7.4198	235.41
7.5628	235.43
7.7059	235.46
7.3489	235.28
7.492	235.51
7.435	235.54
7.6781	235.56
7.8211	235.59
7.9642	235.61
8.1072	236.04
8.2502	236.06
8.3933	236.09
8.5363	236.11
8.6794	235.74
8.4224	235.56
8.3655	235.59
8.5085	235.61
8.6516	235.24
7.8946	235.26
8.0377	235.69
7.4807	235.31
7.6237	235.34
7.7668	235.36
7.7098	234.99
7.8529	234.91
7.1959	234.94
7.339	234.97
7.482	234.99
6.2251	234.82
6.3681	234.84
6.5112	234.27
6.6542	234.29
6.7973	234.32
5.5403	233.84
5.6833	234.37
5.8264	234.39
5.9694	234.42
7.1125	234.84
7.2555	234.87
7.3986	234.89
7.5416	234.92
7.6847	234.84
8.0277	234.87
8.1708	234.89
8.3138	234.92
8.4569	234.94
8.5999	234.77
8.7429	234.79
8.886	234.52
9.029	234.55
9.1721	234.57
8.3151	234.6
8.4582	234.92
8.6012	234.95
8.7443	234.97
8.8873	235
8.0304	235.02
8.1734	234.95
6.7164	234.67
6.8595	234.7
7.0025	233.92
6.4456	233.25
6.5886	233.77
6.7317	234.8
6.8747	234.82
7.8178	234.85
7.9608	235.17
8.1039	235.3
8.2469	235.52
8.39	235.55
9.233	235.97
11.276	236.5
12.719	236.93
12.862	236.95
11.305	236.98
12.148	237.4
13.691	237.43
13.834	237.75
13.977	238.08
13.32	238.3
13.563	238.53
13.707	238.55
13.15	238.58
13.293	238.6
12.836	238.63
12.979	238.65
12.222	238.68
12.365	238.7
12.508	238.53
11.851	237.95
11.194	238.28
9.837	238
9.98	237.73
10.123	237.76
9.2661	237.48
9.4091	237.51
8.2522	237.53
6.7952	237.06
6.4383	237.08
6.3813	236.61
6.5244	236.63
6.4674	236.16
6.6105	235.58
7.5535	236.21
7.6966	235.43
7.8396	235.46
7.9827	235.88
8.1257	235.91
8.2687	236.33
6.5118	236.86
6.6548	236.88
6.6979	236.91
6.8409	237.23
8.984	237.56
9.727	237.58
9.8701	237.61
10.013	237.64
10.756	237.86
12.599	238.09
12.742	238.11
12.885	238.14
13.028	238.16
13.171	238.69
15.014	239.31
13.457	239.34
13.601	239.26
13.744	239.29
15.587	239.31
16.03	239.44
16.173	239.46
16.316	238.39
16.459	238.41
16.602	236.94
16.745	236.96
16.688	237.19
16.031	237.21
16.174	237.54
14.017	237.56
14.16	237.59
14.303	237.42
14.246	237.44
15.789	237.67
15.132	237.69
15.275	237.72
16.218	237.74
16.361	237.77
16.804	237.79
16.948	237.82
17.091	237.84
17.234	238.27
17.377	238.89
18.02	239.22
18.163	239.24
18.306	239.47
18.449	239.49
18.692	239.52
19.135	239.94
19.278	240.47
19.421	240.49
19.564	241.02
19.707	242.25
20.05	243.77
20.193	243.8
20.336	244.12
20.479	244.15
20.322	244.17
20.465	245.1
19.308	245.12
19.452	244.35
19.595	244.37
18.638	243.9
18.781	243.92
18.624	243.95
18.767	243.97
18.91	244
18.653	244.02
18.796	244.05
18.439	244.07
17.682	243.9
17.825	243.22
17.968	242.15
18.111	242.17
17.554	241.6
17.697	240.93
18.94	240.65
17.983	240.68
18.126	240.7
18.269	240.23
18.412	239.45
18.755	240.28
19.899	240.8
20.042	240.83
20.185	240.35
20.328	240.38
20.871	240.9
21.014	240.93
21.157	240.95
21.3	240.98
21.443	240.5
22.786	240.63
22.929	241.05
23.072	241.08
23.215	241.1
22.058	241.43
21.201	241.76
21.344	241.48
21.187	241.51
21.33	241.93
19.973	241.96
20.116	242.58
18.359	242.61
17.702	241.63
17.846	242.66
17.989	242.58
18.132	243.61
18.275	243.63
18.418	242.26
18.561	242.28
18.104	242.31
18.247	241.33
18.39	241.06
18.533	241.08
20.076	241.91
20.219	241.93
20.362	241.96
20.505	241.98
19.448	241.11
20.091	241.14
19.634	241.16
19.777	241.19
19.92	241.51
20.063	241.54
21.906	241.56
20.849	241.49
20.993	241.31
21.136	241.54
20.679	241.56
21.422	241.79
21.565	241.81
21.708	242.24
21.851	242.36
21.994	242.39
22.137	242.41
22.28	242.44
22.423	242.46
23.066	243.39
23.209	244.61
23.352	244.94
23.395	244.96
23.138	244.69
23.281	244.12
23.424	244.14
23.567	244.17
23.41	244.19
23.353	244.22
23.896	244.84
24.04	244.87
24.183	244.89
24.326	244.92
24.069	244.34
24.312	244.97
24.255	244.99
24.398	245.02
24.541	244.84
24.684	244.07
24.827	244.09
24.97	243.52
25.113	243.34
25.256	243.37
25.399	243.09
25.642	243.42
25.785	243.45
25.928	243.47
26.071	243.5
26.114	243.52
26.257	243.55
26.4	243.57
26.544	243.3
26.687	243.62
26.83	243.35
27.073	243.37
27.216	243.4
26.859	243.42
27.002	243.35
26.645	243.37
26.788	243.4
26.931	243.42
26.974	243.45
27.217	243.47
27.26	243.5
27.403	243.52
27.546	243.55
27.589	243.17
26.632	243.6
25.475	243.63
25.518	243.65
25.561	243.68
25.504	243.7
25.647	243.73
25.591	243.35
25.734	243.08
25.877	243.1
25.92	243.03
26.063	243.15
25.906	243.08
26.049	243.1
25.792	242.93
25.535	242.85
25.678	242.88
25.621	242.9
25.764	242.93
24.907	242.55
25.05	242.58
25.193	242.5
25.336	242.83
25.479	242.85
27.222	243.18
27.365	243.51
27.508	243.53
27.651	243.86
26.194	244.48
26.338	245.41
25.381	246.23
25.524	246.26
25.667	246.98
25.61	247.11
25.953	248.33
25.896	249.36
26.039	249.78
26.182	250.21
26.025	249.83
26.368	250.26
26.511	250.28
26.654	250.31
26.797	250.33
25.94	250.76
26.083	250.88
25.026	250.91
25.169	250.94
25.312	250.96
