# Supplementary material for: Electrooculography-based continuous eye-writing recognition system for efficient assistive communication systems
Source: PLoS One. 2018 Feb 9;13(2):e0192684. doi: 10.1371/journal.pone.0192684 (PMC5806888; doi:10.1371/journal.pone.0192684)
Supplement: S1 Database — All the original isolated EOG data used in the experiments are contained in this database. (ZIP) [file pone.0192684.s001.zip › isolated/001/isolated_strokes/EOG_001_06_012.csv]

2.2266	4.1793
2.2569	2.6912
1.8871	1.3031
1.9173	1.215
1.5475	0.7269
1.5778	0.6388
2.008	0.5507
1.6382	0.46259
1.6684	0.37449
0.99864	0.086384
0.72886	-0.0017197
1.2591	-0.68982
1.2893	-0.97793
1.5195	-1.066
1.5497	-1.2541
0.27997	-1.5422
1.9102	-1.8303
0.34041	-2.2184
0.37063	-2.3065
0.40085	-2.0947
-0.26893	-2.1828
0.56129	-2.0709
0.59151	-1.959
0.62174	-2.0471
0.65196	-1.8352
0.68218	-1.9233
0.7124	-1.3114
1.7426	-1.3995
1.7728	-1.4876
1.8031	-1.0757
2.1333	-0.26379
2.1635	0.5481
2.1937	0.56
2.2239	0.87189
2.2542	1.1838
2.2844	1.1957
2.3146	1.4076
2.3448	1.3195
1.2751	1.2314
2.4053	1.7433
2.4355	1.6552
2.4657	2.2671
2.4959	2.179
0.72616	2.0909
2.8564	2.1028
0.7866	2.3146
0.81683	2.2265
-1.253	2.1384
-1.2227	1.7503
-0.09251	1.9622
-0.062288	1.8741
-0.032067	1.486
-0.0018458	1.3979
-1.0716	1.3098
0.058597	0.82171
0.088818	0.73361
0.019039	0.64551
0.049261	0.9574
0.079482	0.4693
0.1097	0.3812
0.13992	0.29309
-2.1299	0.20499
-2.0996	0.51688
-4.0694	-0.27122
-4.0392	-0.85932
-4.909	-1.3474
-4.8787	-1.9355
-3.0485	-1.5236
-4.1183	-1.6117
-4.0881	-1.6998
-4.7579	-1.7879
-4.7276	-1.876
-4.6974	-1.5642
-4.6672	-2.0523
-4.637	-1.7404
-4.2068	-2.0285
-4.1765	-2.3166
-3.8463	-2.4047
-2.4161	-2.9928
-2.3859	-3.0809
-2.3556	-3.269
-1.1254	-3.3571
0.30479	-3.4452
0.33502	-2.9333
-0.73476	-1.7214
-0.70454	-0.6095
0.22568	-0.59761
0.2559	-0.58571
0.28612	-0.67381
-0.58366	-0.86192
-0.55344	-0.85002
-2.1232	-0.93812
0.40701	-0.72623
0.43723	-0.71433
0.46745	-0.80244
0.49767	-0.49054
-1.3721	-0.57864
-1.3419	0.13325
-1.3117	0.04515
-1.2814	-0.042954
0.64878	0.36894
-1.221	0.18084
-1.1908	0.092735
-1.1606	0.0046308
-0.33034	-0.083473
0.69988	0.028423
-1.1699	-0.25968
-1.1397	-0.84778
-1.1095	-0.93589
-1.0792	-1.024
-0.44901	-1.0121
-0.41879	-1.1002
-1.4886	-1.1883
-1.4583	-0.87641
-2.7281	-0.96451
-1.3979	-1.0526
-2.0677	-0.84072
-2.0375	-0.92882
-3.4072	-0.81693
-3.377	-0.90503
-3.3468	-0.89313
-3.4166	-0.78124
-3.3864	-0.86934
-3.3561	0.34256
-3.7259	2.4545
-3.6957	3.6663
-3.6655	3.5782
-3.6352	3.4901
-3.605	4.302
-3.5748	4.2139
-3.5446	4.9258
-2.7144	4.8377
-1.0841	5.1496
-0.053919	5.0615
-0.023697	4.5734
0.0065239	4.4853
0.036745	4.3972
0.56697	3.7091
1.1972	3.221
2.1274	3.1329
2.1576	3.0448
2.1879	2.9567
1.3181	2.4686
1.7483	2.3805
1.7785	2.5924
1.8087	2.5043
1.839	2.4162
1.8692	2.3281
2.4994	2.24
1.9296	2.1519
1.9598	1.7638
1.9901	1.6757
0.72029	1.0875
-0.24949	0.99944
-0.21927	0.91134
-0.18905	0.72324
-0.15883	0.63513
-0.92861	0.54703
-0.89839	0.45892
-1.6682	0.27082
-1.9379	-0.41728
-1.6077	0.094613
-1.3775	-0.59349
-1.3473	-0.68159
-1.3171	-0.7697
-1.3868	-1.4578
-1.3566	-1.5459
-1.3264	-1.834
-1.2962	-1.9221
-1.266	-2.0102
-1.2357	-1.8983
-1.1055	-1.3864
-1.1753	-1.4745
-1.1451	-1.5626
-1.0148	-1.6507
-0.98462	-1.8388
-0.9544	-2.0269
-0.92418	-2.115
-0.89396	-2.2032
-0.56374	-2.2913
-0.13352	-1.6794
0.096705	-1.7675
0.12693	-1.6556
0.15715	-1.9437
0.48737	-2.1318
1.3176	-2.1199
4.0478	-2.208
4.078	-2.2961
4.1083	-2.2842
6.5385	-1.8723
6.8687	-1.9604
6.8989	-2.0485
6.9291	-2.1366
7.2594	-2.7247
7.2896	-2.3128
7.3198	-1.7009
7.35	-1.789
7.3802	-1.8771
6.9105	-1.9652
6.9407	-1.6533
7.4709	-1.3414
7.5011	-1.4295
7.5314	-0.81764
7.0616	-0.20575
7.0918	0.40615
5.922	0.91805
5.9522	0.82994
5.9825	0.94184
4.5127	0.65374
4.5429	-0.034368
3.7731	-0.12247
3.8033	-0.21058
3.0336	-0.098679
1.8638	0.21322
1.894	0.12511
1.0242	-0.16299
1.0545	0.14891
1.0847	0.060802
-0.085106	0.072699
1.4451	0.18459
-0.024664	0.096491
0.0055576	0.0083873
0.035779	0.62028
-0.234	0.53218
-0.20378	1.0441
-0.17356	1.356
-1.1433	1.6679
-1.2131	1.5798
-1.2829	1.4917
-1.2527	1.4036
-1.2225	1.3155
-1.9922	1.2273
-1.962	1.6392
-1.9318	1.5511
-1.9016	1.463
-2.8713	1.3749
-4.7411	0.78683
-4.7109	0.69873
-4.9807	0.61062
-4.9505	0.52252
-4.9202	0.43442
-5.09	0.14631
-5.0598	0.058208
-5.0296	-0.4299
-4.9994	-0.518
-4.9691	-0.6061
-5.3389	-0.69421
-5.3087	-0.78231
-5.2785	-0.97041
-5.2482	-1.4585
-5.218	-1.5466
-5.9878	-1.6347
-5.9576	-1.7228
-5.9274	-1.8109
-5.8971	-1.999
-5.0669	-2.0871
-5.8367	-2.1752
-5.8065	-2.2633
-5.7763	-2.3515
-5.946	-2.9396
-5.4158	-3.3277
-5.3856	-3.6158
-5.3554	-4.2039
-5.3251	-4.292
-5.2949	-4.6801
-4.3647	-4.8682
-2.8345	-5.8563
-2.8043	-6.9444
-2.774	-7.5325
-2.7438	-7.6206
-1.4136	-7.7087
-1.3834	-8.8968
-1.3532	-9.5849
-1.3229	-9.273
-1.2927	-9.3611
-0.16249	-9.8492
-0.13227	-9.9373
-1.902	-10.025
-1.8718	-10.114
-1.8416	-10.402
-1.8114	-10.49
-1.7812	-10.778
-1.7509	-10.866
-0.62072	-10.754
-0.5905	-10.842
-0.56028	-10.93
-0.53006	-11.018
-0.49984	-10.906
-0.46961	-10.595
-1.0394	-10.983
-1.0092	-11.071
-0.97895	-11.159
-0.94873	-11.547
-0.91851	-11.635
-0.88829	-11.723
-0.85806	-11.611
-0.82784	-11.699
-0.19762	-11.787
0.6326	-11.476
0.66282	-11.564
0.69304	-10.852
1.0233	-10.04
1.0535	-9.628
2.8837	-8.9161
5.2139	-8.2042
5.2441	-7.9923
6.2744	-7.6804
8.8046	-7.0685
11.035	-6.1566
12.665	-3.8447
15.095	8.6672
22.125	27.879
40.356	39.591
52.486	43.203
75.416	44.215
131.85	48.727
180.18	58.339
202.61	65.35
218.74	82.562
234.17	121.47
249	190.99
259.63	270.1
279.16	309.31
284.39	328.52
284.42	328.43
284.45	328.35
284.48	328.26
284.51	328.17
284.54	328.08
284.57	327.99
284.6	327.91
268.23	327.82
265.16	327.73
253.99	313.74
220.92	271.15
192.35	236.16
158.88	196.88
137.71	171.79
111.64	150.7
87.672	126.51
82.802	116.82
67.032	106.14
53.462	96.248
35.193	90.76
18.123	82.972
12.353	79.384
-1.7168	77.095
-12.987	75.107
-21.656	71.919
-30.126	67.631
-35.896	65.643
-48.966	64.355
-58.235	63.567
-58.605	62.779
-59.975	59.691
-63.445	57.002
-67.315	56.314
-71.884	54.626
-75.654	52.938
-77.224	52.35
-80.494	51.962
-82.663	49.874
-83.133	47.586
-83.403	47.298
-84.473	45.61
-85.543	41.621
-86.412	38.833
-87.082	38.245
-87.752	37.657
-88.122	36.969
-88.591	36.481
-89.161	32.893
-89.131	29.305
-89.701	28.817
-89.671	27.729
-91.44	26.24
-91.41	25.052
-92.88	22.064
-93.85	19.476
-93.819	18.688
-93.789	17.8
-93.759	17.312
-92.329	16.924
-92.399	15.336
-92.368	14.247
-92.338	13.159
-92.308	11.571
-92.278	10.883
-92.247	10.495
-92.217	9.207
-92.187	8.0189
-92.157	7.8307
-92.127	6.8426
-92.096	5.7545
-93.766	5.5664
-95.736	5.4783
-95.706	5.3902
-93.475	5.0021
-93.245	4.914
-93.215	4.4259
-95.685	4.3378
-96.955	3.4497
-96.924	1.9616
-96.894	1.0735
-96.864	0.8854
-96.834	0.6973
-96.803	0.10919
-95.873	0.021088
-95.843	-1.867
-95.813	-4.0551
-94.683	-5.0432
-94.652	-5.3313
-94.122	-6.5194
-94.092	-7.8075
-93.662	-7.8956
-92.332	-8.4837
-91.401	-9.3718
-91.371	-9.4599
-91.341	-9.5481
-91.311	-9.6362
-88.58	-9.0243
-87.35	-9.1124
-87.32	-9.2005
-86.79	-9.9886
-86.76	-9.5767
-86.529	-9.6648
-86.499	-9.7529
-86.069	-9.841
-86.039	-10.329
-84.508	-12.317
-82.678	-12.405
-82.648	-12.493
-82.618	-12.582
-82.588	-12.67
-82.857	-13.658
-82.527	-13.746
-82.497	-13.934
-82.267	-14.722
-82.236	-15.81
-82.406	-16.298
-82.176	-16.386
-82.146	-16.874
-82.116	-17.663
-82.085	-18.251
-82.455	-18.839
-82.425	-18.927
-82.395	-19.415
-82.364	-19.603
-81.934	-19.691
-82.304	-19.979
-82.274	-20.067
-81.844	-20.355
-81.813	-20.944
-80.983	-21.032
-79.853	-21.72
-79.823	-21.808
-78.592	-21.896
-77.862	-22.284
-76.732	-22.372
-76.702	-22.46
-76.672	-22.548
-76.641	-22.337
-76.611	-22.425
-74.681	-22.813
-74.651	-23.101
-74.62	-23.189
-73.29	-23.377
-72.66	-23.665
-72.43	-23.553
-71.7	-23.641
-72.269	-23.729
-71.539	-23.818
-71.409	-24.006
-69.779	-24.094
-69.748	-23.982
-69.718	-24.07
-68.888	-24.158
-68.858	-24.246
-68.828	-24.334
-68.797	-23.922
-69.767	-23.71
-68.737	-23.799
-68.407	-23.887
-67.776	-23.975
-67.746	-24.063
-67.716	-25.051
-66.186	-24.839
-65.556	-24.927
-65.525	-25.515
-64.395	-25.603
-63.665	-26.592
-62.735	-26.68
-62.704	-27.068
-62.674	-28.156
-62.644	-28.444
-62.714	-29.632
-62.084	-29.62
-62.053	-31.008
-62.023	-31.096
-61.993	-31.184
-61.563	-31.773
-61.032	-32.861
-61.302	-33.749
-61.272	-33.837
-61.242	-33.925
-59.612	-34.113
-58.481	-34.201
-58.451	-34.289
-58.421	-34.277
-58.391	-34.365
-57.56	-34.454
-57.03	-34.542
-57	-34.63
-57.37	-34.818
-56.54	-35.006
-56.509	-35.494
-56.879	-36.382
-56.849	-37.37
-57.619	-37.958
-57.188	-38.047
-57.658	-38.335
-57.628	-38.423
-57.598	-38.511
-57.568	-38.599
-57.037	-38.687
-56.607	-38.775
-56.577	-38.863
-56.147	-38.751
-56.116	-38.839
-55.586	-38.728
-56.056	-38.816
-56.026	-38.904
-55.996	-38.592
-55.465	-38.68
-55.035	-37.768
-55.005	-37.856
-54.275	-37.144
-52.845	-37.232
-52.814	-37.221
-51.584	-36.809
-51.554	-36.397
-49.924	-36.185
-48.693	-35.673
-48.663	-36.061
-48.633	-36.749
-48.603	-36.837
-48.573	-36.925
-48.142	-37.013
-48.212	-37.102
-48.182	-36.99
-48.152	-36.978
-48.121	-37.066
-47.591	-37.154
-47.561	-37.142
-47.531	-37.23
-47.501	-37.218
-47.47	-37.306
-46.74	-37.094
-46.71	-37.183
-46.68	-37.271
-45.249	-37.659
-43.919	-37.747
-43.189	-37.835
-42.159	-37.423
-42.129	-36.811
-42.098	-36.199
-43.068	-35.787
-42.038	-35.776
-41.808	-35.864
-41.777	-36.552
-41.747	-36.64
-40.317	-36.728
-39.087	-36.216
-39.057	-35.904
-39.026	-36.392
-38.996	-36.08
-39.066	-36.568
-39.036	-37.157
-39.005	-37.245
-38.975	-37.333
-38.445	-36.921
-37.615	-37.309
-37.585	-37.397
-37.554	-38.085
-38.224	-38.173
-37.494	-38.961
-36.464	-39.649
-36.433	-39.738
-36.403	-39.826
-36.073	-39.914
-35.543	-40.002
-35.513	-39.69
-35.482	-39.778
-35.452	-40.266
-35.922	-39.954
-35.392	-40.042
-35.361	-39.431
-35.331	-39.319
-35.301	-39.407
-35.771	-38.095
-35.241	-39.183
-36.11	-39.271
-37.28	-39.959
-37.55	-39.547
-37.52	-40.135
-37.489	-39.723
-38.459	-39.812
-38.429	-40.4
-37.399	-40.488
-38.369	-40.576
-38.338	-40.164
-38.308	-40.552
-38.278	-40.64
-37.248	-40.428
-37.517	-40.716
-37.487	-40.804
-37.457	-40.893
-37.427	-40.981
-36.297	-40.869
-35.566	-40.957
-35.536	-40.945
-35.506	-41.033
-34.476	-41.121
-33.445	-41.309
-32.015	-41.397
-31.985	-41.686
-31.955	-41.774
-29.925	-41.862
-28.794	-41.75
-28.764	-41.838
-28.734	-42.126
-28.704	-42.214
-29.773	-42.802
-31.343	-42.89
-31.313	-43.778
-31.283	-44.267
-31.253	-45.155
-31.222	-46.043
-31.192	-46.131
-31.162	-46.319
-31.132	-46.407
-30.401	-46.395
-30.371	-46.583
-30.341	-46.671
-30.611	-46.76
-31.081	-46.748
-30.75	-46.636
-31.02	-46.724
-30.99	-47.012
-30.96	-47.1
-30.929	-47.488
-30.599	-47.576
-30.569	-47.364
-29.939	-47.452
-28.309	-47.541
-29.578	-47.529
-28.248	-47.617
-26.918	-47.705
-26.888	-48.093
-25.258	-49.081
-25.227	-49.969
-21.997	-50.057
-21.967	-50.145
-21.937	-50.233
-21.906	-50.722
-19.576	-51.11
-18.846	-51.198
-18.816	-50.986
-18.486	-50.974
-18.055	-50.762
-18.025	-50.55
-17.795	-50.638
-17.765	-51.026
-17.634	-51.415
-17.304	-51.503
-17.274	-51.791
-17.244	-51.879
-16.814	-51.967
-16.783	-52.055
-16.453	-51.843
-16.423	-51.931
-16.493	-51.919
-16.462	-51.607
-16.632	-51.696
-16.402	-51.584
-16.372	-51.672
-16.542	-51.76
-16.511	-52.048
-16.681	-51.936
-16.651	-52.024
-16.621	-51.812
-16.59	-51.9
-16.66	-50.588
-16.63	-49.477
-16.5	-49.465
-16.47	-49.553
-16.639	-49.741
-16.809	-49.829
-16.979	-49.817
-16.949	-49.805
-17.118	-49.893
-17.088	-49.981
-17.058	-50.07
-17.228	-50.158
-17.198	-50.246
-17.967	-50.334
-17.937	-50.422
-17.907	-50.51
-19.677	-50.598
-19.646	-50.686
-18.716	-50.874
-18.686	-50.962
-17.656	-51.051
-17.626	-51.339
-17.595	-51.427
-16.665	-51.515
-16.235	-51.603
-15.905	-51.691
-15.874	-51.979
-15.844	-52.067
-15.814	-52.155
-15.784	-52.343
-15.354	-52.732
-15.323	-52.62
-15.293	-52.708
-15.263	-52.696
-15.333	-52.784
-15.302	-52.872
-15.272	-52.76
-15.242	-53.048
-14.812	-52.936
-13.782	-53.025
-11.851	-53.013
-11.821	-53.101
-11.791	-52.389
-10.161	-52.177
-10.93	-51.765
-10.9	-51.553
-10.87	-51.641
-10.84	-52.029
-10.81	-52.117
-10.779	-52.206
-10.749	-51.994
-10.319	-52.082
-9.5887	-52.47
-8.3585	-53.058
-7.5282	-54.546
-6.698	-54.834
-6.6678	-55.722
-6.6376	-56.21
-6.1074	-56.299
-6.5771	-56.387
-6.5469	-56.475
-6.5167	-55.363
-7.2865	-55.451
-6.4563	-55.539
-6.426	-56.827
-6.3958	-56.915
-6.3656	-55.803
-6.3354	-54.191
-5.8051	-53.38
-6.2749	-53.468
-6.2447	-53.756
-4.7145	-52.744
-2.9843	-52.832
-1.954	-51.82
-1.9238	-51.908
-1.8936	-51.996
-1.8634	-52.084
-1.8332	-52.172
-1.8029	-53.361
-1.7727	-54.549
-1.7425	-54.637
-1.3123	-54.725
-1.2821	-54.813
-0.95183	-54.901
-0.52161	-54.189
-0.49139	-55.077
-0.061166	-55.165
-0.030945	-55.654
-0.00072347	-56.042
0.029498	-56.33
0.059719	-56.418
0.08994	-56.506
0.12016	-56.394
0.15038	-56.482
0.1806	-56.57
0.41083	-56.658
0.84105	-55.546
0.87127	-55.635
0.90149	-54.523
0.93171	-54.611
2.2619	-55.899
4.1922	-57.187
4.2224	-57.675
4.4526	-57.963
5.3828	-58.251
5.413	-58.739
5.6433	-58.827
5.6735	-58.916
5.7037	-58.604
5.9339	-58.692
6.0641	-59.18
6.2944	-59.268
6.3246	-59.356
6.1548	-59.944
6.185	-60.032
6.1153	-60.22
6.2455	-60.309
6.2757	-60.297
6.3059	-60.385
6.6361	-59.973
6.6664	-60.061
6.6966	-59.649
6.7268	-59.537
6.757	-59.725
6.7872	-59.613
6.0175	-59.701
6.0477	-59.79
6.0779	-59.878
6.1081	-59.966
6.1384	-60.054
5.0686	-60.142
5.0988	-60.23
5.129	-60.518
6.7592	-60.606
8.8895	-60.694
8.9197	-60.382
8.9499	-60.471
8.9801	-59.859
6.9103	-60.647
6.9406	-60.735
7.5708	-60.823
7.601	-60.911
8.2312	-60.999
7.6614	-60.387
8.2917	-60.475
9.3219	-60.064
9.3521	-60.152
10.182	-59.94
9.9126	-60.028
9.9428	-59.716
9.973	-59.804
10.003	-60.192
10.333	-59.98
10.764	-59.968
10.794	-60.056
11.424	-60.145
11.454	-60.333
12.385	-60.421
13.215	-60.509
14.245	-60.797
14.275	-60.885
13.905	-60.973
13.936	-60.861
13.966	-61.349
13.996	-61.437
14.826	-61.126
13.857	-61.014
14.887	-60.902
14.917	-60.19
14.947	-60.278
14.977	-60.366
15.008	-59.454
15.538	-58.742
15.568	-58.83
15.098	-58.919
13.129	-57.907
11.359	-57.995
11.389	-57.383
11.119	-57.471
11.149	-57.559
10.88	-57.647
11.31	-58.435
12.44	-59.323
12.47	-58.611
12.501	-58.7
12.531	-58.788
12.561	-58.176
12.591	-58.264
12.621	-57.952
11.052	-57.44
12.682	-56.728
11.112	-57.316
11.142	-57.404
11.173	-57.493
9.9027	-57.581
12.033	-57.169
12.263	-56.957
12.293	-56.845
12.324	-56.533
12.354	-56.621
13.884	-56.609
12.614	-56.697
12.645	-56.685
12.675	-56.474
11.005	-55.562
11.035	-54.25
11.065	-53.438
11.096	-53.526
11.126	-53.614
12.856	-53.702
12.886	-53.59
12.916	-53.678
12.947	-53.766
12.977	-53.855
13.007	-53.943
13.037	-54.031
12.868	-54.319
12.898	-54.907
13.928	-55.395
12.258	-56.683
12.288	-56.771
12.319	-58.059
11.449	-58.148
12.479	-58.236
12.509	-58.324
12.54	-58.412
12.57	-59.1
11.2	-59.688
12.63	-59.776
11.26	-59.364
11.291	-59.452
12.421	-59.54
12.451	-59.929
13.381	-59.517
13.812	-59.605
13.842	-60.093
13.872	-60.181
13.502	-60.069
13.632	-59.757
13.663	-59.845
13.693	-59.933
13.723	-60.021
13.753	-60.51
13.884	-60.598
13.914	-60.886
13.944	-61.274
13.974	-61.362
14.004	-61.75
14.035	-61.838
14.065	-61.926
13.495	-62.014
13.225	-61.503
12.856	-62.191
12.886	-62.379
12.016	-62.067
11.346	-62.555
11.576	-62.043
11.407	-62.731
11.437	-63.219
11.167	-62.907
10.797	-63.395
11.228	-63.184
11.458	-63.272
11.488	-63.36
10.918	-62.748
10.548	-62.836
10.579	-62.924
10.509	-63.012
10.539	-63.8
10.569	-64.588
10.7	-64.976
10.63	-65.065
10.26	-64.853
10.29	-65.241
10.32	-65.629
10.351	-65.817
9.8809	-65.905
9.2111	-65.693
9.2413	-65.681
9.2715	-65.769
9.3018	-65.858
9.332	-65.946
8.4622	-65.734
8.4924	-65.822
9.2227	-65.91
9.2529	-65.298
9.8831	-64.686
9.9133	-64.774
9.9435	-63.662
10.274	-62.95
10.304	-62.539
11.534	-62.027
11.564	-62.115
11.595	-61.803
13.225	-61.891
13.655	-61.979
14.785	-62.467
14.816	-62.555
14.846	-62.743
16.076	-62.832
16.106	-62.92
16.136	-63.008
16.167	-63.096
14.897	-63.684
16.827	-63.772
16.857	-64.86
15.788	-65.748
15.818	-65.036
14.748	-65.924
15.878	-66.513
15.908	-66.701
14.939	-66.789
14.969	-66.877
13.399	-66.965
13.429	-67.053
11.86	-67.141
11.89	-67.329
11.92	-67.417
11.25	-67.505
11.28	-67.994
10.711	-68.082
10.741	-68.17
11.371	-68.358
10.201	-68.946
10.232	-69.634
12.662	-70.922
12.692	-73.41
13.822	-73.498
14.252	-73.687
14.283	-73.775
14.313	-75.063
14.343	-75.151
14.673	-75.239
15.004	-75.327
14.734	-75.415
14.764	-75.203
14.494	-75.591
15.124	-75.379
15.155	-75.468
15.685	-74.956
15.715	-75.044
16.045	-75.132
16.375	-74.22
16.406	-75.308
16.436	-74.396
16.466	-73.784
16.196	-73.572
16.227	-73.66
16.457	-73.749
16.487	-74.737
16.517	-74.825
14.847	-76.013
14.878	-76.101
13.708	-76.689
14.438	-76.777
15.968	-77.165
15.999	-77.253
16.029	-78.042
16.059	-78.13
16.089	-79.018
17.219	-79.106
16.15	-79.594
16.28	-79.682
16.31	-79.77
16.34	-79.858
17.571	-79.946
17.601	-80.034
17.631	-80.123
16.461	-79.811
14.891	-79.599
16.522	-78.487
16.552	-78.575
16.582	-79.563
16.612	-79.651
16.143	-79.939
16.773	-80.027
16.803	-80.115
16.833	-80.004
16.863	-80.092
14.594	-79.58
14.624	-79.668
14.654	-79.756
14.684	-79.844
14.115	-79.932
12.945	-80.02
11.975	-80.108
11.705	-80.197
11.735	-80.885
11.766	-80.373
11.196	-80.461
11.226	-80.549
11.256	-79.737
11.287	-79.225
11.917	-79.013
12.147	-78.901
12.177	-78.889
12.407	-78.978
12.438	-79.066
13.068	-79.054
13.098	-78.842
13.128	-78.73
13.159	-78.818
12.689	-78.906
13.219	-78.594
13.149	-78.682
14.379	-78.771
14.41	-78.859
14.44	-78.147
15.47	-77.635
15.5	-77.223
15.231	-77.311
15.261	-76.899
14.591	-76.587
14.721	-76.675
14.351	-76.363
14.382	-76.452
13.112	-76.24
12.442	-76.028
12.472	-76.116
11.303	-75.904
11.333	-75.992
12.563	-76.08
12.593	-76.168
12.623	-74.656
12.654	-73.044
11.784	-73.133
11.814	-73.221
11.244	-73.309
11.275	-72.997
11.305	-73.085
11.335	-73.473
11.365	-75.361
11.395	-77.049
11.426	-77.137
11.456	-77.726
11.486	-77.814
12.116	-77.902
11.547	-78.29
11.577	-78.378
11.607	-78.566
10.837	-78.654
10.867	-78.342
10.298	-78.53
10.328	-78.618
10.358	-80.207
10.388	-80.295
11.119	-79.983
11.149	-80.071
11.179	-81.859
12.509	-81.947
11.239	-81.635
12.57	-80.723
12.6	-80.811
12.63	-80.899
12.66	-80.988
11.391	-82.276
11.421	-82.364
11.451	-81.352
11.481	-81.44
12.111	-80.728
12.142	-80.816
12.572	-80.904
12.602	-80.992
12.632	-81.281
13.362	-81.169
12.693	-81.257
12.523	-81.345
12.553	-81.433
10.383	-81.421
8.5136	-81.509
8.5438	-81.597
8.574	-81.485
8.6043	-81.573
8.2345	-81.662
8.2647	-80.75
10.095	-80.838
10.125	-81.426
10.155	-81.514
8.3856	-82.102
8.4158	-82.19
8.446	-82.378
8.0763	-82.966
8.1065	-83.254
8.1367	-83.343
8.1669	-83.431
8.1971	-83.619
8.2274	-84.107
6.5576	-83.795
6.5878	-84.283
6.618	-84.371
7.1482	-84.459
7.1785	-84.547
7.2087	-84.636
7.2389	-85.024
7.2691	-85.112
6.2994	-84.9
5.7296	-85.288
5.7598	-85.076
5.79	-84.964
5.8202	-85.052
6.0505	-85.14
6.0807	-85.228
6.5109	-85.217
6.5411	-84.705
6.5713	-84.793
6.6016	-84.381
6.6318	-84.269
7.162	-83.857
7.1922	-83.345
7.2225	-83.433
7.2527	-82.821
6.3829	-82.31
7.3131	-81.698
6.9433	-81.786
6.9736	-81.874
7.0038	-81.962
7.034	-81.15
8.3642	-80.638
8.3944	-80.726
8.4247	-80.514
8.6549	-80.602
8.1851	-80.691
8.7153	-79.379
6.8456	-79.467
6.8758	-80.955
6.906	-81.343
6.8362	-82.531
5.9664	-82.819
5.9967	-83.707
5.3269	-84.695
5.3571	-84.783
5.1873	-85.672
5.2175	-85.76
5.2478	-85.848
4.978	-85.936
5.0082	-86.024
5.0384	-86.712
5.0687	-87.5
4.5989	-87.988
3.8291	-88.276
3.8593	-88.165
4.3895	-87.953
4.4198	-88.341
3.75	-88.429
3.1802	-88.517
3.1104	-88.605
2.3406	-88.693
2.3709	-89.081
2.4011	-89.169
3.2313	-89.257
3.2615	-89.346
3.2917	-89.634
3.322	-89.722
3.3522	-89.81
2.7824	-89.898
2.8126	-89.986
2.8429	-89.974
2.8731	-90.062
