# Supplementary material for: Electrooculography-based continuous eye-writing recognition system for efficient assistive communication systems
Source: PLoS One. 2018 Feb 9;13(2):e0192684. doi: 10.1371/journal.pone.0192684 (PMC5806888; doi:10.1371/journal.pone.0192684)
Supplement: S1 Database — All the original isolated EOG data used in the experiments are contained in this database. (ZIP) [file pone.0192684.s001.zip › isolated/001/isolated_strokes/EOG_001_07_001.csv]

-17.494	-6.2819
-16.756	-6.2153
-16.817	-5.6487
-16.779	-4.9821
-15.84	-4.6155
-15.202	-4.3489
-15.363	-4.3823
-14.225	-4.6157
-10.387	-4.4491
-8.2481	-4.2825
-9.1097	-4.2159
-9.8713	-3.8493
-10.633	-3.8827
-10.994	-3.6162
-11.056	-3.6496
-8.6175	-3.683
-6.579	-3.7164
-7.1406	-3.1498
-7.7022	-3.7832
-8.3637	-3.2166
-8.9253	-3.85
-8.9868	-3.8834
-9.2484	-3.9168
-7.9099	-3.9502
-6.0715	-3.9836
-6.2331	-4.017
-6.8946	-3.5504
-7.7562	-3.5838
-8.1177	-3.6172
-8.2793	-3.6506
-8.0408	-4.184
-7.1024	-4.2174
-5.564	-4.3508
-5.0255	-4.3842
-4.8871	-4.2177
-4.6486	-3.7511
-4.9102	-3.0845
-5.1717	-3.1179
-5.6333	-2.8513
-2.8949	-2.3847
-0.35642	-2.0181
-0.61798	-1.8515
-0.079536	-0.98489
1.4589	-1.5183
0.59735	-0.8517
1.4358	-0.085108
0.57424	-0.11851
0.31268	0.54808
0.45112	0.51468
0.48956	0.48127
0.12801	1.1479
-0.23355	1.3145
-0.49511	1.6811
-1.2567	1.6477
-1.2182	1.9142
-2.0798	1.1808
-2.9413	1.7474
-3.4029	1.714
-3.8644	2.5806
-4.126	2.8472
-4.9876	2.8138
-3.8491	2.8804
-2.7107	2.947
-2.6722	3.3136
-1.5338	3.9802
-1.0953	4.4468
-1.4569	4.4134
-1.7185	4.38
-1.58	4.3466
-1.7416	4.3132
-1.7031	4.2798
-1.3647	4.2464
-1.3262	4.213
-0.48781	3.8796
0.95064	3.0461
2.7891	3.8127
3.9275	3.7793
3.866	4.2459
4.3044	4.2125
4.6429	4.1791
4.5813	4.3457
4.5197	4.2123
4.9582	4.1789
5.0966	3.9455
4.9351	4.1121
4.8735	3.7787
4.312	3.2453
3.9504	3.4119
4.1888	3.3785
4.5273	3.3451
4.7657	3.3117
4.8042	3.2783
4.3426	3.2449
3.9811	3.2115
3.9195	3.4781
3.5579	3.1446
5.0964	3.1112
6.7348	2.7778
7.7733	2.1444
9.2117	1.611
10.05	1.5776
10.989	1.1442
11.327	1.1108
10.965	1.0774
11.504	1.044
12.442	1.0106
12.481	0.97719
12.319	0.94379
12.458	0.81038
12.396	1.077
12.235	1.0436
12.173	1.0102
12.911	1.0768
13.75	2.0434
14.188	2.01
14.127	1.9765
13.565	0.94314
13.404	0.90974
13.142	1.8763
12.681	1.8429
13.219	1.8095
12.657	2.1761
12.896	1.7427
12.034	1.7093
12.873	1.5759
12.011	0.5425
12.85	0.50909
12.688	0.47569
12.327	0.44228
12.365	0.40888
12.503	1.3755
11.742	0.34207
11.68	0.30866
13.219	-0.024742
14.257	-0.25815
10.696	-0.091552
11.834	-0.12496
11.673	-0.15836
10.811	-0.19177
11.349	0.074829
11.588	0.041424
10.826	-0.29198
10.265	-0.32539
9.9032	0.041209
9.8416	0.5078
9.7801	0.8744
9.7185	1.441
10.257	1.4076
9.3954	1.6742
9.3338	1.6408
8.7723	1.6074
7.9107	1.574
7.9492	1.8406
7.6876	2.6072
6.8261	2.5738
6.9645	3.3403
7.1029	3.8069
6.5414	3.7735
5.8798	3.9401
5.5183	3.9067
5.6567	3.9733
5.9952	3.9399
5.9336	3.9065
5.372	3.8731
5.4105	3.8397
5.6489	3.7063
4.7874	3.4729
4.1258	3.2395
3.2643	3.2061
2.6027	2.7727
2.0411	2.8393
1.7796	2.3059
1.518	1.9725
0.65648	1.6391
-0.20508	1.6057
-0.26664	1.4723
0.27181	1.2388
-0.58975	0.90544
-0.15131	0.47204
-0.41286	0.43863
-0.77442	0.0052267
-0.93598	-0.52818
-1.1975	-1.0616
-1.2591	-1.095
-1.3207	-1.1284
-1.6822	-0.6618
-2.0438	-0.8952
-2.0053	-0.92861
-1.1669	-0.96201
-0.82844	-0.79542
-1.29	-0.82882
-1.9516	-0.56223
-2.3131	-0.89563
-2.4747	-0.82904
-2.7362	-0.86244
-2.6978	-0.89585
-3.5593	-0.82925
-2.8209	-0.26266
-2.3825	0.30394
-3.244	0.27053
-4.1056	0.23713
-4.9671	0.20372
-4.2287	0.27032
-3.7902	0.23691
-4.4518	0.10351
-5.3134	-0.029896
-5.7749	-0.063301
-7.0365	-0.49671
-7.898	-0.53011
-8.3596	-0.56352
-9.2211	-1.0969
-9.2827	-1.3303
-8.9443	-1.1637
-8.4058	-1.3971
-7.3674	-1.4305
-6.5289	-1.2639
-6.7905	-1.2974
-7.452	-1.5308
-6.9136	-1.5642
-6.2752	-1.5976
-6.9367	-1.831
-7.5983	-1.8644
-8.0598	-1.8978
-7.9214	-1.9312
-7.8829	-1.9646
-8.1445	-1.998
-7.9061	-1.8314
-7.8676	-1.5648
-7.6292	-1.8982
-6.8907	-2.1316
-7.3523	-2.165
-7.2138	-2.4984
-6.8754	-2.8318
-7.637	-2.8652
-7.7985	-3.2986
-8.2601	-3.732
-9.0216	-4.0654
-9.0832	-4.6989
-9.1447	-4.7323
-9.2063	-4.3657
-9.2679	-4.3991
-9.2294	-4.4325
-8.991	-4.4659
-8.9525	-4.0993
-8.8141	-4.1327
-9.6756	-3.7661
-9.8372	-3.7995
-10.499	-3.8329
-11.06	-3.2663
-11.422	-2.5997
-11.783	-2.6331
-12.045	-2.1665
-12.407	-2.1999
-12.568	-2.1333
-12.83	-1.8667
-11.991	-1.6001
-10.953	-1.6335
-11.814	-1.667
-11.976	-1.7004
-12.137	-1.5338
-12.999	-1.5672
-13.861	-1.6006
-14.722	-1.834
-15.584	-2.1674
-16.045	-2.4008
-16.907	-2.5342
-17.668	-2.7676
-18.53	-2.601
-19.691	-2.6344
-19.453	-2.6678
-20.815	-2.6012
-21.676	-2.6346
-22.538	-2.268
-23.399	-2.7014
-24.261	-2.7348
-23.822	-2.8682
-24.684	-2.9016
-24.545	-2.8351
-24.307	-2.9685
-25.169	-3.0019
-25.63	-3.2353
-25.992	-3.2687
-25.853	-3.3021
-26.415	-3.1355
-26.176	-3.1689
-25.038	-2.9023
-24.699	-2.9357
-25.061	-3.2691
-25.923	-3.3025
-25.484	-3.3359
-26.346	-3.5693
-26.207	-3.7027
-26.569	-3.7361
-26.73	-3.7695
-27.492	-3.8029
-27.853	-3.7363
-28.715	-3.7697
-29.577	-3.9031
-30.338	-3.8366
-29.5	-3.97
-27.661	-4.0034
-27.323	-4.0368
-27.484	-4.0702
-27.646	-4.1036
-27.008	-4.137
-26.169	-4.1704
-27.031	-4.1038
-27.492	-4.1372
-28.354	-4.1706
-29.215	-4.304
-29.777	-4.3374
-30.138	-4.2708
-30.2	-4.4042
-30.262	-4.4376
-30.823	-4.571
-31.385	-4.6044
-31.646	-4.6378
-31.908	-4.6712
-32.769	-4.8047
-33.631	-4.7381
-33.992	-4.6715
-34.554	-4.6049
-35.416	-4.1383
-35.777	-4.1717
-36.139	-4.2051
-36.2	-4.2385
-36.062	-4.2719
-36.023	-1.8053
-36.385	2.9613
-36.246	9.2279
-35.908	18.794
-36.37	32.061
-37.231	42.228
-37.193	57.894
-37.054	77.361
-37.516	91.627
-37.377	103.39
-37.339	112.46
-37.3	125.43
-36.862	139.79
-35.624	146.86
-34.485	152.13
-35.247	161.19
-35.908	168.86
-36.67	173.33
-37.131	182.19
-37.493	190.56
-37.754	194.03
-38.116	196.79
-38.278	199.46
-38.339	202.33
-38.901	203.19
-39.762	204.56
-40.224	206.03
-41.085	206.59
-41.547	206.56
-42.108	207.13
-42.67	207.59
-43.532	208.66
-44.493	209.63
-45.355	209.99
-46.216	210.86
-46.478	210.83
-47.039	210.79
-47.901	211.36
-48.262	211.33
-48.424	211.29
-48.686	211.26
-48.247	211.33
-49.109	211.29
-49.97	212.06
-49.732	212.72
-49.993	212.19
-50.455	212.66
-50.817	212.72
-51.178	212.69
-51.04	212.56
-50.701	212.02
-50.863	211.19
-51.724	210.96
-52.286	210.62
-52.647	209.99
-53.109	209.96
-51.171	206.52
-51.032	195.29
-51.194	175.96
-50.455	148.72
-50.917	118.09
-51.478	93.057
-52.34	65.524
-52.501	40.39
-52.963	20.957
-52.425	-2.8766
-53.286	-26.11
-54.148	-46.243
-55.009	-58.077
-55.871	-71.81
-55.432	-89.744
-56.294	-99.777
-56.655	-108.41
-56.317	-118.14
-56.279	-126.48
-55.64	-132.41
-53.202	-138.14
-51.963	-146.88
-52.625	-154.91
-53.386	-158.64
-54.248	-160.18
-54.909	-161.61
-55.571	-162.54
-56.433	-163.08
-56.994	-164.11
-57.856	-165.34
-58.317	-165.88
-59.179	-165.91
-60.04	-167.04
-60.902	-167.08
-61.763	-168.31
-62.625	-168.35
-62.987	-168.58
-63.848	-169.31
-64.71	-170.35
-64.971	-170.38
-65.833	-170.41
-65.594	-170.45
-65.356	-170.48
-66.017	-170.11
-65.779	-169.95
-64.841	-169.98
-64.402	-170.21
-65.264	-170.25
-66.125	-170.28
-66.987	-170.11
-67.848	-170.15
-68.61	-170.18
-69.471	-170.21
-70.333	-170.25
-71.195	-170.18
-72.356	-170.31
-73.218	-170.35
-74.079	-170.28
-74.941	-169.51
-75.502	-168.85
-76.364	-168.68
-77.226	-168.51
-78.387	-168.55
-79.249	-168.78
-80.41	-168.81
-81.272	-169.65
-82.133	-168.78
-82.595	-168.51
-83.056	-168.55
-83.818	-168.58
-84.68	-168.31
-85.541	-168.65
-85.603	-168.68
-84.864	-169.01
-84.826	-169.05
-85.687	-168.88
-86.549	-169.11
-86.91	-169.15
-87.772	-169.58
-88.634	-169.61
-89.095	-169.95
-89.557	-170.88
-90.218	-170.92
-90.48	-171.15
-90.441	-172.08
-90.603	-172.32
-91.464	-172.65
-91.726	-173.28
-92.288	-173.32
-92.549	-173.35
-91.811	-173.68
-91.572	-173.22
-91.834	-173.45
-92.195	-173.48
-92.757	-173.82
-93.118	-174.65
-93.48	-175.18
-93.942	-175.72
-94.803	-176.05
-95.065	-176.28
-95.126	-176.52
-95.988	-176.55
-95.349	-176.48
-96.111	-176.52
-96.972	-176.25
-97.334	-176.58
-97.496	-176.62
-98.157	-176.35
-98.119	-176.98
-97.98	-176.42
-98.742	-176.45
-99.603	-177.08
-100.36	-177.92
-100.53	-178.15
-100.39	-178.18
-100.75	-178.42
-101.01	-178.25
-101.17	-177.98
-102.03	-178.02
-102.9	-177.35
-103.76	-176.78
-104.42	-177.32
-105.28	-177.75
-106.14	-177.38
-106.6	-177.42
-106.97	-176.95
-107.53	-176.98
-108.39	-177.02
-107.95	-176.85
-108.11	-176.89
-106.57	-176.82
-106.93	-176.25
-107.8	-176.29
-108.66	-176.12
-109.42	-176.15
-108.88	-176.19
-108.44	-176.22
-109.2	-176.85
-110.07	-176.89
-110.43	-176.32
-110.69	-176.05
-111.45	-175.89
-112.31	-175.92
-112.77	-176.15
-113.63	-176.19
-114.5	-176.22
-114.36	-176.25
-115.22	-176.29
-115.08	-176.32
-115.64	-176.45
-116.5	-176.49
-116.07	-176.52
-115.53	-175.75
-116.39	-174.99
-117.25	-173.92
-117.91	-173.95
-118.77	-172.29
-120.03	-170.52
-119.9	-169.35
-120.76	-169.39
-120.92	-169.22
-121.78	-169.45
-123.64	-169.49
-122.7	-169.22
-123.27	-168.85
-124.13	-168.59
-123.79	-168.62
-124.65	-168.45
-125.51	-168.49
-126.97	-168.22
-127.84	-168.25
-128.7	-168.59
-130.26	-168.62
-130.12	-168.66
-130.98	-168.89
-131.84	-168.92
-131.6	-168.96
-131.07	-169.19
-130.93	-169.12
-131.59	-169.16
-132.35	-169.19
-132.61	-169.02
-132.77	-168.96
-133.24	-168.99
-133	-168.82
-133.86	-169.06
-133.82	-168.69
-134.18	-169.12
-134.24	-168.96
-134.9	-169.19
-135.57	-169.32
-136.43	-169.26
-136.99	-169.09
-137.85	-169.12
-138.71	-168.86
-139.37	-168.69
-139.94	-168.72
-140.8	-168.76
-141.26	-168.79
-142.12	-168.12
-142.68	-168.16
-143.14	-167.49
-144.01	-167.52
-144.77	-167.56
-145.63	-167.59
-146.39	-167.62
-147.25	-167.66
-148.11	-167.39
-148.97	-167.22
-149.84	-167.16
-150.3	-167.19
-151.16	-167.22
-152.42	-167.06
-153.28	-167.29
-154.14	-167.12
-155.01	-167.16
-154.57	-166.99
-155.43	-166.92
-156.29	-166.76
-156.05	-166.79
-158.01	-166.83
-158.87	-167.06
-158.34	-167.09
-159.3	-167.13
-159.96	-167.56
-160.82	-167.59
-161.68	-168.03
-162.54	-167.86
-163.41	-167.89
-164.17	-167.93
-165.03	-167.96
-165.79	-168.69
-165.65	-168.73
-164.71	-168.76
-164.67	-169.09
-164.44	-169.23
-164.4	-169.46
-165.16	-169.49
-165.92	-169.53
-166.78	-169.56
-167.64	-169.59
-167.51	-169.53
-167.27	-169.46
-167.73	-169.49
-168.19	-169.53
-168.75	-169.56
-168.31	-169.59
-168.58	-169.73
-168.84	-169.86
-169.7	-169.89
-170.56	-169.83
-171.42	-169.86
-171.78	-169.89
-172.44	-169.93
-173.31	-170.06
-174.17	-170.09
-175.03	-170.23
-175.29	-170.36
-176.15	-170.49
-177.01	-170.73
-177.88	-170.76
-177.64	-170.89
-178.5	-171.43
-180.56	-172.06
-181.42	-172.39
-181.88	-172.33
-182.74	-172.36
-182.21	-172.7
-183.07	-172.73
-183.93	-172.76
-184.79	-172.9
-185.65	-173.13
-186.41	-173.16
-187.28	-173
-188.14	-173.33
-188.3	-173.76
-188.86	-173.9
-189.52	-174.13
-189.88	-173.96
-190.74	-174
-191.31	-174.03
-191.77	-174.06
-192.23	-174.1
-192.89	-174.13
-193.75	-174.16
-194.01	-174.2
-193.68	-174.23
-192.54	-173.86
-192.4	-173.2
-192.66	-173.73
-192.72	-173.76
-193.58	-173.8
-194.05	-173.83
-194.81	-173.86
-194.87	-173.4
-194.43	-172.83
-194.29	-172.56
-194.25	-172.5
-195.11	-172.43
-195.18	-172.36
-195.34	-172.4
-195.6	-172.23
-196.46	-172.26
-197.12	-171.8
-197.98	-171.83
-198.05	-171.76
-198.01	-172.1
-198.87	-171.03
-199.13	-170.36
-199.99	-170.4
-199.75	-170.43
-200.61	-170.46
-202.58	-170.5
-203.44	-170.53
-204.6	-170.57
-205.46	-170.6
-206.52	-170.63
-207.38	-170.87
-207.75	-171.1
-208.61	-171.33
-209.47	-171.57
-209.23	-171.9
-210.09	-172.33
-209.85	-172.37
-210.72	-172.4
-211.58	-172.93
-212.94	-173.37
-214.9	-173.7
-214.66	-174.23
-215.52	-174.47
-216.38	-174.5
-216.05	-174.53
-216.91	-174.57
-217.07	-174.6
-217.93	-174.73
-219.19	-175.07
-220.05	-175.8
-220.92	-176.63
-221.08	-176.97
-221.94	-177
-222.8	-176.73
-224.36	-176.97
-225.22	-177
-225.38	-177.03
-226.25	-177.07
-227.11	-176.9
-227.97	-176.63
-228.83	-176.67
-229.69	-176.7
-230.55	-176.83
-231.42	-176.87
-232.38	-176.9
-233.24	-177.13
-234.1	-177.37
-234.96	-177.2
-236.02	-177.23
-236.88	-177.07
-238.75	-177.1
-239.61	-177.03
-240.47	-177.07
-241.33	-177.2
-241.69	-177.14
-243.05	-177.17
-244.32	-177.2
-245.18	-177.24
-246.64	-177.37
-247.5	-177.7
-248.86	-178.04
-249.72	-178.47
-250.59	-178.5
-251.45	-178.54
-252.31	-178.97
-253.77	-179
-255.33	-179.84
-256.19	-179.87
-258.35	-180.9
-259.32	-180.94
-260.28	-181.67
-261.14	-182.4
-262	-182.44
-263.96	-182.17
-264.82	-182.6
-265.69	-183.04
-266.55	-183.07
-267.41	-183.1
-268.27	-182.74
-269.13	-182.47
-270.69	-182.1
-271.55	-181.74
-271.82	-181.77
-272.68	-181.7
-273.54	-181.74
-274.4	-181.77
-275.26	-181.5
-275.32	-181.84
-276.19	-181.87
-277.05	-182.3
-277.11	-182.34
-278.57	-182.37
-280.03	-182.4
-280.89	-182.34
-281.95	-182.37
-282.82	-181.8
-283.88	-181.84
-284.74	-182.47
-285.6	-181.9
-288.26	-181.64
-289.12	-181.67
-292.29	-182.41
-293.15	-182.94
-294.91	-182.97
-296.37	-183.11
-297.73	-182.34
-299.39	-182.47
-300.26	-181.81
-303.02	-181.84
-305.38	-181.47
-306.44	-180.71
-307.3	-180.74
-308.56	-181.57
-309.92	-181.11
-311.09	-180.44
-311.95	-180.47
-313.31	-181.01
-314.17	-181.04
-315.33	-181.77
-316.99	-182.21
-318.26	-182.94
-319.12	-182.97
-320.18	-182.31
-321.04	-183.24
-321.9	-182.37
-322.76	-182.81
-323.62	-182.94
-324.49	-183.77
-325.35	-183.81
-326.71	-184.34
-327.57	-184.37
-328.83	-183.91
-330.69	-183.14
-331.56	-183.97
-333.62	-184.01
-334.48	-184.04
-335.94	-184.07
-336.8	-184.01
-337.66	-183.34
-338.53	-182.97
-338.59	-182.81
-339.45	-182.84
-341.01	-182.87
-341.87	-182.71
-343.03	-181.84
-343.89	-181.07
-345.46	-181.11
-346.32	-180.84
-347.18	-180.88
-348.04	-180.61
-348.9	-180.94
-349.76	-180.98
-350.63	-181.01
-350.79	-181.04
-351.65	-180.78
-352.51	-180.81
-353.37	-180.84
-354.23	-180.68
-354.89	-180.61
-355.96	-180.64
-356.82	-180.98
-357.68	-181.01
-359.04	-181.04
-359.3	-181.08
-360.16	-181.11
-361.63	-181.14
-362.49	-181.08
-364.05	-180.71
-364.91	-180.44
-366.37	-180.78
-367.23	-180.51
-367.49	-180.54
-367.86	-180.58
-368.72	-180.61
-369.88	-180.64
-370.74	-180.28
-370.5	-179.61
-371.06	-179.34
-371.93	-179.18
-371.09	-179.01
-371.95	-178.84
-371.61	-177.68
-371.97	-176.61
-372.43	-176.64
-373.1	-176.38
-373.86	-176.41
-374.52	-176.44
-375.38	-176.48
-375.54	-176.81
-376.4	-176.54
-377.26	-176.58
-377.53	-176.31
-378.09	-176.05
-378.45	-175.68
-379.31	-175.71
-380.07	-175.65
-380.73	-175.68
-381.6	-175.51
-382.46	-175.55
-383.32	-175.48
-384.18	-175.11
-384.94	-175.15
-385.8	-174.48
-386.66	-173.91
-387.53	-173.45
-388.09	-173.48
-388.65	-173.51
-389.51	-173.05
-389.97	-172.78
-388.93	-172.31
-388.5	-171.75
-389.36	-171.68
-390.22	-171.71
-390.98	-171.85
-391.74	-171.88
-392.5	-171.81
-393.06	-171.85
-393.93	-171.78
-395.09	-171.81
-395.65	-171.65
-396.51	-171.88
-397.37	-172.01
-397.93	-172.15
-398.5	-172.18
-399.16	-172.01
-399.92	-172.05
-400.78	-172.08
-401.64	-171.91
-402.5	-171.95
-403.17	-172.18
-404.03	-171.91
-404.89	-171.95
-405.55	-171.98
-406.21	-171.51
-407.07	-171.55
-407.73	-172.08
-408.6	-172.61
-409.36	-172.75
-409.62	-172.68
-410.48	-172.82
-410.64	-172.85
-411.3	-172.88
-412.07	-173.02
-412.53	-173.15
-411.19	-173.48
-410.25	-173.22
-410.91	-173.55
-411.27	-173.88
-410.73	-173.92
-411.6	-174.15
-410.66	-174.68
-410.82	-175.02
-411.48	-175.35
-411.74	-175.68
-412.6	-175.72
-412.47	-175.75
-412.33	-175.88
-411.99	-175.92
-411.95	-175.95
-411.91	-175.98
-412.77	-175.62
-413.63	-176.05
-413.8	-176.48
-414.16	-176.62
-415.02	-176.95
-414.98	-176.98
-414.84	-177.42
-414.7	-177.45
-415.57	-177.58
-416.43	-177.22
-415.59	-177.25
-416.45	-177.28
-417.31	-176.82
-415.87	-177.35
-415.24	-178.08
-415.6	-178.12
-416.36	-178.15
-416.52	-178.88
-417.38	-179.32
-417.14	-179.35
-418	-179.38
-418.87	-179.42
-419.23	-179.55
-420.09	-179.68
-420.95	-179.82
-421.61	-179.95
-422.47	-179.89
-423.34	-179.92
-424.2	-180.05
-424.96	-180.49
-425.62	-181.12
-426.88	-181.55
-427.74	-181.69
-428.5	-181.72
-429.37	-181.65
-429.83	-181.69
-430.09	-181.72
-430.95	-181.55
-431.71	-181.59
-432.07	-181.62
-432.84	-181.65
-432.6	-181.69
-432.16	-181.92
-432.32	-181.75
-432.28	-181.19
-431.64	-180.62
-431.31	-180.65
-432.17	-180.69
-432.73	-180.52
-433.19	-180.55
-433.65	-180.39
-434.51	-180.42
-434.97	-180.45
-435.24	-180.29
-435	-180.32
-435.06	-180.35
-435.92	-179.59
-436.48	-179.72
-436.84	-180.75
-437.41	-179.99
-438.27	-180.02
-438.53	-180.05
-438.79	-179.29
-438.85	-179.82
-438.81	-180.45
-437.77	-180.49
-436.64	-180.52
-436.4	-180.65
-435.76	-180.69
-436.02	-180.12
-435.98	-180.15
-436.84	-179.89
-436.51	-179.92
-436.77	-179.96
-437.63	-179.99
-437.99	-180.02
-438.25	-180.06
-439.11	-180.09
-439.27	-180.12
-440.14	-180.16
-441	-180.19
-441.16	-180.12
-442.02	-180.26
-442.88	-180.19
-443.44	-180.22
-444.31	-179.96
-445.17	-179.99
-445.53	-180.02
-445.79	-180.36
-445.85	-179.99
-445.81	-180.62
-446.38	-180.66
-446.24	-180.69
-445.7	-180.72
-445.96	-180.76
-446.02	-180.79
-445.88	-181.52
-445.54	-181.16
-445.41	-181.19
-446.27	-181.22
-446.93	-181.26
-447.59	-181.39
-448.05	-181.32
-448.61	-181.46
-449.38	-181.49
-450.04	-181.82
-450.6	-182.16
-451.26	-182.19
-452.12	-181.92
-452.68	-182.06
-453.14	-182.09
-453.11	-182.42
-453.97	-182.76
-454.83	-182.99
-455.69	-183.32
-456.25	-183.36
-457.11	-183.69
-457.88	-184.12
-458.64	-184.66
-459.4	-184.99
-460.06	-185.63
-460.52	-186.36
-461.18	-187.09
-461.24	-187.43
-459.91	-187.76
-458.77	-187.79
-459.63	-188.13
-459.29	-188.26
-458.45	-188.39
-458.01	-188.43
-458.88	-188.66
-459.44	-189.09
-460.3	-189.13
-460.86	-188.76
-461.12	-188.79
-461.28	-189.13
-461.75	-189.16
-462.61	-189.29
-462.77	-190.23
-462.73	-190.26
-462.99	-190.29
-463.85	-189.43
-464.71	-190.36
-465.18	-190.79
-466.04	-190.83
-466.5	-191.16
-467.36	-191.69
-468.22	-191.23
-469.48	-191.26
-470.35	-191.29
-471.21	-190.13
-472.07	-189.06
-472.53	-189.09
-473.39	-189.13
-474.25	-188.26
-475.11	-188.29
-476.08	-188.33
-476.74	-188.36
-477.3	-188.39
-478.16	-188.43
-478.12	-188.86
-478.98	-189.69
-478.45	-189.33
-478.11	-188.46
-478.07	-188.49
-478.93	-188.13
-479.79	-188.16
-480.35	-188.2
-481.02	-188.63
-481.28	-188.66
-481.84	-188.7
-482.4	-188.93
-482.46	-189.26
-482.52	-189.7
-483.98	-190.13
-484.25	-189.76
-485.11	-189.8
-485.97	-189.83
-486.83	-189.86
-487.69	-190.3
-488.55	-190.53
-489.22	-191.16
-490.08	-192.2
-490.94	-193.43
-492	-193.46
-492.86	-193.5
-493.62	-194.23
-494.48	-194.26
-495.55	-194.3
-496.41	-195.03
-496.97	-195.36
-497.53	-195.6
-498.39	-195.93
-499.25	-196.06
-500.02	-196.3
-500.18	-196.63
-500.54	-196.66
-501.4	-197.6
-501.26	-198.53
-500.22	-198.56
-499.18	-199
-500.05	-199.43
-500.91	-199.46
-500.37	-199.5
-500.13	-199.73
-500.19	-199.76
-500.35	-199.8
-500.42	-199.83
-500.98	-199.86
-501.64	-200.1
-502.4	-199.93
-503.26	-199.97
-504.12	-200
-504.89	-200.03
-505.05	-199.87
-505.91	-199.6
-506.77	-199.63
-507.63	-199.67
-507.89	-200.3
-509.35	-200.43
-510.22	-200.47
-510.58	-200.5
-511.44	-201.73
-512.3	-201.77
-513.46	-201.8
-514.32	-202.13
-515.19	-202.17
-516.05	-202.3
-516.61	-202.73
-517.37	-202.77
-518.23	-203.2
-519.09	-203.23
-519.45	-203.57
-519.62	-204.5
-521.08	-205.13
-521.94	-205.17
-521.8	-205.3
-521.56	-205.33
-521.42	-205.37
-521.09	-205.4
-521.15	-205.93
-521.81	-206.37
-522.47	-206.6
-523.23	-206.73
-523.19	-206.77
-523.05	-207.1
-523.62	-207.23
-524.38	-207.67
-525.04	-207.3
-525.3	-207.13
-525.46	-207.37
-525.82	-208.2
-526.39	-208.23
-526.65	-208.27
-526.71	-208.3
-527.07	-208.53
-527.43	-208.97
-526.59	-209
-525.76	-209.04
-526.62	-208.57
-526.88	-208.6
-527.54	-208.24
-528.4	-208.07
-529.26	-208.1
-530.12	-208.24
-530.99	-208.27
-531.45	-208.4
-532.31	-208.44
-532.87	-208.77
-533.73	-209.2
-534.89	-209.24
-535.76	-209.27
-536.62	-209.3
-537.48	-209.74
-538.14	-209.77
-538.9	-209.8
-539.76	-209.84
-540.62	-209.87
-541.49	-210.2
-541.95	-210.54
-542.81	-210.37
-543.67	-210.6
-544.33	-210.94
-545.19	-210.67
-545.06	-210.7
-544.92	-211.04
-545.78	-211.07
-546.24	-211.1
-546.2	-211.14
-546.16	-211.17
-546.22	-211.2
-547.09	-211.34
-546.35	-211.37
-546.11	-211.5
-546.47	-211.54
-546.83	-211.57
-547.69	-211.7
-548.16	-211.74
-548.92	-211.77
-549.38	-211.8
