# Supplementary material for: Electrooculography-based continuous eye-writing recognition system for efficient assistive communication systems
Source: PLoS One. 2018 Feb 9;13(2):e0192684. doi: 10.1371/journal.pone.0192684 (PMC5806888; doi:10.1371/journal.pone.0192684)
Supplement: S1 Database — All the original isolated EOG data used in the experiments are contained in this database. (ZIP) [file pone.0192684.s001.zip › isolated/001/isolated_strokes/EOG_001_07_003.csv]

5.172	-0.1825
5.1848	-0.17458
5.1976	-0.26666
4.9104	-0.25874
4.9232	-1.1508
4.0361	-2.0429
3.0489	-2.235
3.0617	-2.2271
2.9745	-2.2191
2.8873	-2.8112
2.9002	-2.8033
2.813	-2.7954
2.8258	-2.7875
1.4386	-3.0795
1.4514	-3.0716
-0.13574	-2.5637
-0.12292	-3.0558
0.98989	-3.0479
-0.097286	-2.5399
-0.084466	-2.132
-0.071647	-2.5241
-0.058827	-2.5162
1.054	-2.1082
-0.93319	-2.1003
-0.92037	-2.0924
-0.90755	-2.0845
-0.89473	-1.9766
-0.88191	-1.8686
-0.86909	-1.6607
-1.9563	-1.4528
-1.3435	-1.2449
-1.3306	-1.237
-0.21781	-1.229
-0.20499	-1.0211
-1.2922	-0.7132
-1.2794	-0.20528
-1.8665	1.6026
-1.8537	3.2106
-1.9409	3.2185
-1.9281	3.5264
-1.2153	3.9343
-1.2024	3.9422
-1.1896	3.9502
-1.1768	3.9581
-1.164	3.966
-0.25116	3.9739
-1.1383	3.9818
-1.1255	3.6898
-1.1127	3.6977
-0.69988	3.4056
-0.38706	3.3135
-0.37424	3.2214
-0.36142	1.6294
-0.3486	0.43729
0.86422	0.44521
2.077	0.053127
2.0899	0.061048
2.1027	-0.13103
2.1155	-0.12311
2.1283	-0.21519
2.1411	-0.20727
1.454	-0.19935
1.4668	-0.19143
2.6796	0.016491
1.3924	0.12441
2.7052	0.53233
3.0181	0.74025
3.0309	0.74817
3.7437	0.75609
3.7565	0.76401
4.0693	0.77193
4.0822	1.0799
3.895	1.4878
4.1078	1.7957
4.1206	2.6036
4.1334	2.8115
4.1463	2.8195
4.1591	3.2274
4.2719	3.4353
4.1847	3.4432
3.9975	3.7511
4.0103	3.7591
3.4232	3.767
3.436	3.4749
3.4488	3.4828
3.4616	3.2907
2.9744	3.2987
2.4873	3.0066
1.4001	2.7145
1.4129	3.0224
1.4257	2.7303
0.63854	2.7383
-0.14864	2.7462
-1.3358	2.4541
-2.323	2.462
-2.8102	1.9699
-2.2974	1.9779
-2.7845	1.9858
-2.7717	1.5937
-2.8589	1.5016
-2.9461	0.90955
-2.9333	0.31747
-3.4204	0.32539
-3.4076	0.33331
-3.7948	0.34123
-4.382	0.34915
-4.1692	-0.042929
-3.9563	-0.53501
-3.9435	-0.92709
-3.9307	-0.91917
-3.9179	-1.1112
-3.3051	-1.1033
-3.2922	-0.89541
-2.9794	-0.38749
-2.9666	-0.77956
-2.1538	-0.97164
-2.141	-1.1637
-2.1281	-1.1558
-2.1153	-1.7479
-1.3025	-1.74
0.61031	-1.732
0.62313	-1.4241
0.63595	-1.1162
-1.2512	-1.1083
-0.93841	-1.1004
-0.92559	-1.0924
-0.91277	-0.88452
-0.89995	-0.8766
-0.88713	-0.86868
-0.87431	-0.86076
-0.86149	-0.85284
-0.84867	-0.84492
-0.83585	-0.837
-1.623	-0.82908
-1.6102	-0.82116
-1.5974	-0.81324
-1.5846	-0.50531
-1.5718	-0.49739
-2.7589	-0.48947
-3.7461	-0.78155
-4.6333	-0.77363
-5.0205	-0.76571
-5.0077	-1.5578
-4.9948	-1.5499
-4.982	-1.542
-5.2692	-1.534
-5.2564	-2.2261
-5.2436	-2.5182
-5.2307	-2.5103
-5.0179	-2.7023
-5.0051	-3.2944
-4.9923	-3.2865
-4.9795	-3.5786
-4.9666	-3.5707
-4.9538	-3.5627
-5.141	-3.5548
-5.1282	-3.5469
-5.4154	-3.639
-5.1025	-3.5311
-4.0897	-3.4231
-3.0769	-3.4152
-2.9641	-3.0073
-2.4513	-2.3994
-2.4384	-2.9915
-1.7256	-2.9835
-1.7128	-2.3756
-1.7	-1.8677
-1.6872	-1.0598
-1.3743	-1.0519
-1.3615	-1.0439
-1.3487	-0.53602
-1.3359	-0.5281
-1.1231	-0.22018
-0.41025	-0.21226
-0.39743	-0.20434
-0.38461	-0.49642
0.62821	-0.4885
1.141	-0.18058
1.1538	-0.17265
2.1667	-0.16473
2.1795	-0.15681
0.19231	-0.14889
2.2051	-0.040973
2.2179	-0.033052
2.2308	-0.025132
2.2436	0.18279
-0.043596	0.49071
2.0692	0.49863
2.082	0.70655
-0.70514	0.71447
-0.69232	0.72239
-3.2795	1.0303
-3.2667	0.73823
-3.8539	0.84615
-3.841	0.85407
-3.2282	1.062
-3.2154	0.86991
-3.2026	0.87783
-3.7898	0.88575
-3.7769	0.89368
-3.7641	0.7016
-3.7513	0.40952
-3.7385	0.21744
-3.7257	0.22536
-3.9128	0.13328
-3.7	0.041198
-3.0872	0.049118
-3.0744	0.057039
-1.1616	0.064959
0.75125	0.17288
1.6641	0.1808
2.0769	0.088721
2.4897	0.096641
2.5025	0.10456
2.1154	0.012482
2.5282	-0.079597
2.541	0.028323
2.7538	0.13624
2.7666	0.24416
2.7795	0.25208
3.1923	0.46001
3.2051	0.46793
2.8179	0.47585
2.8307	0.48377
2.8435	0.49169
2.8564	0.49961
2.8692	0.30753
2.882	0.31545
2.8948	0.32337
2.9076	0.33129
2.9205	0.33921
2.9333	0.64713
2.9461	0.35505
3.4589	0.062971
4.0717	0.37089
4.0846	0.67881
4.0974	0.78673
3.5102	0.59465
3.523	0.20257
3.5358	0.21049
3.8487	0.21841
3.8615	0.22634
4.8743	0.43426
5.2871	0.74218
5.2999	1.2501
5.3128	1.558
5.3256	1.5659
5.1384	2.0739
5.1512	1.5818
5.164	1.5897
5.1769	1.5976
5.0897	1.6055
5.0025	1.6135
5.0153	1.6214
4.6281	1.5293
3.241	1.3372
3.2538	1.3451
3.2666	1.3531
4.0794	1.561
4.0922	1.9689
3.8051	2.3768
3.8179	2.3847
3.0307	1.9927
2.1435	2.0006
1.2563	2.0085
1.2692	1.6164
1.282	1.6243
0.39479	1.1323
0.40761	0.74019
-0.07957	0.74811
-0.06675	0.75603
-0.053931	0.76395
-0.041111	0.77187
-0.028292	0.77979
-0.015472	0.88771
-0.30265	0.89563
0.010167	0.90355
0.022987	0.91147
0.035806	0.81939
0.048626	0.82731
-0.23855	0.83523
-0.22574	0.74315
-0.21292	0.85107
1.5999	0.95899
1.6127	0.96692
2.0255	0.87484
4.6384	0.88276
4.6512	0.89068
4.664	0.8986
5.6768	0.60652
5.6896	0.014438
5.7025	-0.67764
5.7153	-0.66972
5.7281	-1.0618
6.4409	-1.0539
6.7537	-1.146
6.7666	-1.138
6.9794	-1.1301
7.3922	-1.1222
7.905	-1.1143
8.6178	-1.1064
9.3307	-1.0984
9.7435	-1.3905
10.356	-1.7826
11.269	-2.0747
11.782	-2.1668
11.795	-2.1588
14.208	-2.1509
17.72	-2.143
19.633	-3.5351
25.646	-9.2272
32.659	-17.819
41.172	-32.311
57.284	-51.303
89.697	-60.295
115.51	-69.288
122.42	-82.68
127.54	-94.272
129.55	-102.66
131.16	-105.56
131.17	-108.95
131.19	-112.44
132.9	-117.73
132.91	-122.22
132.93	-123.12
132.94	-123.61
132.95	-124.1
132.96	-124.69
132.98	-125.28
132.99	-126.08
131.8	-126.87
129.82	-126.86
127.93	-127.45
126.74	-128.24
126.75	-128.64
126.77	-128.83
126.38	-128.82
126.39	-129.21
126.4	-129.21
126.42	-129.7
127.63	-131.39
128.04	-139.38
128.06	-148.17
128.07	-151.67
128.28	-153.56
129.19	-155.15
128.31	-157.64
129.22	-159.93
129.23	-160.93
129.25	-161.32
129.26	-163.01
129.27	-165.9
131.18	-169.09
131.2	-170.89
129.31	-171.58
129.02	-172.67
129.84	-173.46
129.85	-173.75
128.96	-174.95
127.77	-176.64
127.29	-177.53
126.6	-178.52
126.61	-179.22
125.93	-179.71
125.94	-180
125.65	-180.99
125.26	-182.08
125.28	-182.68
125.69	-183.67
126.7	-184.66
127.12	-185.55
129.13	-185.94
129.14	-186.24
130.25	-186.23
130.77	-187.72
131.48	-188.81
132.29	-188.8
132.6	-189.6
134.42	-189.89
136.63	-190.38
137.74	-191.27
138.56	-191.26
139.27	-191.26
141.18	-191.25
143.29	-191.24
143.71	-190.33
144.82	-189.83
146.13	-189.02
146.85	-189.01
147.76	-187.3
149.07	-183.09
150.58	-175.89
152.5	-167.98
161.21	-155.27
172.42	-145.16
177.34	-136.75
177.35	-122.75
177.36	-106.44
177.37	-89.83
177.39	-78.122
177.4	-64.714
177.41	-48.406
177.43	-33.698
177.44	-22.791
177.45	-13.183
166.06	-3.1747
146.68	8.9332
132.59	23.841
113.7	36.449
98.115	42.857
81.128	50.565
59.741	59.373
48.854	62.081
32.966	63.089
17.579	67.397
4.8921	75.304
-9.1951	80.012
-18.282	80.82
-27.969	81.328
-35.557	81.536
-44.444	82.044
-52.231	85.552
-54.818	89.66
-62.405	91.368
-72.093	92.176
-74.58	92.284
-75.167	92.692
-78.354	93.2
-81.141	94.307
-82.028	95.215
-83.116	96.923
-83.103	96.931
-83.79	98.839
-83.777	99.447
-84.564	99.955
-84.752	101.06
-84.739	101.07
-84.526	102.08
-84.513	102.59
-83.6	103.39
-83.587	104.7
-83.575	105.91
-82.862	106.42
-82.849	107.33
-82.836	109.43
-81.623	110.64
-80.411	111.35
-80.398	111.56
-80.385	111.57
-79.572	111.57
-79.559	111.88
-79.546	112.09
-79.534	113.1
-79.521	115.01
-79.008	116.41
-78.995	117.22
-78.982	117.73
-78.569	117.74
-78.557	117.85
-76.544	118.95
-76.531	120.36
-76.518	120.37
-74.905	120.38
-74.593	120.78
-73.38	120.99
-73.367	121
-73.354	121.01
-72.541	120.82
-72.028	121.42
-71.116	122.43
-71.103	123.04
-70.99	123.05
-69.877	123.06
-69.064	123.36
-68.752	123.37
-68.739	123.38
-68.726	123.39
-68.713	123.4
-68.7	123.1
-68.687	123.41
-68.575	123.72
-68.562	123.73
-68.249	123.74
-68.236	123.94
-67.723	123.95
-67.711	123.96
-67.698	123.97
-67.685	124.97
-68.272	124.88
-68.259	125.69
-68.246	126
-68.534	126.41
-68.521	126.71
-68.708	126.72
-68.695	126.43
-68.682	126.84
-68.17	127.65
-67.957	128.45
-68.144	128.66
-68.131	128.67
-68.218	128.68
-68.205	128.69
-68.193	128.69
-68.38	128.7
-68.367	128.71
-67.854	128.72
-67.841	128.73
-67.429	128.73
-67.416	128.74
-67.803	128.75
-67.79	128.76
-67.777	128.76
-67.064	128.77
-67.052	129.28
-67.739	129.69
-67.726	129.8
-67.813	129.8
-68.5	129.31
-68.487	129.32
-69.275	129.13
-69.562	128.64
-70.349	128.54
-70.336	127.95
-72.023	126.96
-72.011	126.37
-72.698	126.18
-74.485	126.18
-74.472	125.89
-75.059	125.9
-75.046	126.01
-75.034	125.72
-72.621	125.72
-72.608	125.43
-72.595	125.44
-72.282	125.45
-72.27	125.45
-72.257	125.46
-72.244	125.47
-72.231	125.48
-72.218	126.09
-72.205	126.09
-72.193	126.8
-72.18	127.81
-71.967	128.82
-71.954	129.63
-71.641	129.83
-71.629	130.14
-71.616	130.45
-71.003	130.46
-70.99	130.47
-70.977	130.47
-71.564	130.78
-71.552	130.99
-70.939	131.4
-70.926	131.41
-70.013	131.41
-70	131.42
-69.988	131.43
-69.175	131.74
-69.162	133.05
-68.749	134.35
-68.736	135.26
-68.723	135.27
-68.711	136.18
-68.698	136.18
-68.485	136.19
-68.472	136.6
-68.459	136.61
-67.947	136.62
-68.434	136.62
-68.421	136.63
-67.908	136.64
-67.895	136.65
-67.382	136.26
-67.27	136.26
-67.257	136.27
-67.244	136.28
-67.231	136.29
-67.218	136.3
-66.705	136.7
-66.193	136.71
-65.98	137.22
-65.967	135.93
-65.954	135.84
-65.941	137.34
-65.929	137.35
-65.316	137.36
-65.403	137.37
-65.39	137.37
-65.377	137.38
-65.864	137.39
-65.652	137.4
-65.639	137.41
-65.626	137.41
-65.613	136.62
-66.4	136.03
-65.688	136.04
-65.675	136.05
-66.362	136.05
-66.949	136.06
-67.336	135.87
-67.323	135.88
-66.911	136.09
-66.898	135.89
-66.585	135.9
-65.872	135.91
-65.859	135.22
-65.847	133.83
-65.834	133.83
-64.321	133.84
-62.708	134.25
-62.695	134.26
-61.482	134.26
-60.77	134.27
-60.557	133.48
-60.544	132.99
-60.231	132.8
-60.218	132.4
-59.706	132.11
-59.693	132.12
-59.68	132.13
-59.667	132.14
-59.654	132.14
-59.641	131.95
-59.629	131.66
-59.616	131.17
-59.603	131.18
-60.09	131.18
-60.077	131.69
-60.065	131.9
-60.052	131.91
-60.039	131.42
-60.026	131.42
-61.813	130.93
-61.8	131.44
-61.788	131.75
-63.675	131.75
-64.462	131.96
-64.449	132.07
-64.436	132.08
-64.524	132.09
-65.311	132.89
-64.498	133.7
-63.785	133.71
-63.772	134.02
-63.759	134.03
-63.747	134.03
-62.434	134.44
-62.421	134.05
-62.408	134.06
-62.395	135.27
-62.382	136.87
-60.77	136.88
-60.757	136.89
-60.744	136.9
-60.731	137.51
-60.718	137.91
-60.306	137.92
-60.293	137.93
-60.28	137.94
-60.267	138.65
-60.254	139.05
-60.041	139.76
-60.029	140.47
-60.016	140.08
-60.003	140.08
-60.19	140.09
-60.577	140.1
-61.165	140.11
-61.852	140.12
-61.839	139.52
-63.426	139.53
-63.413	139.54
-63.4	140.25
-63.388	140.26
-62.675	140.26
-63.862	139.57
-63.849	139.28
-65.036	139.29
-65.024	139.1
-63.811	138.8
-63.798	138.81
-63.785	138.42
-63.772	137.93
-63.759	137.04
-61.947	135.84
-60.034	135.85
-58.921	134.96
-58.508	134.57
-57.295	135.87
-57.183	137.08
-57.17	138.19
-57.157	138.9
-57.144	138.91
-56.231	138.91
-55.518	138.22
-55.506	136.33
-53.793	134.64
-53.78	134.65
-53.767	135.75
-53.754	135.76
-52.542	135.77
-52.529	135.18
-52.516	137.79
-52.503	138.29
-52.49	138.6
-54.377	139.41
-54.365	139.42
-53.052	139.63
-52.439	139.63
-51.926	139.64
-51.913	139.45
-51.1	139.16
-50.588	139.16
-50.575	138.87
-50.562	138.88
-50.549	139.19
-50.536	139.7
-50.524	139.7
-50.511	140.31
-50.498	140.62
-50.485	140.63
-50.472	140.64
-50.459	140.64
-50.947	140.65
-50.934	140.66
-50.921	140.37
-50.908	140.38
-48.895	139.48
-47.983	138.69
-47.97	138.7
-47.957	138.91
-47.944	138.92
-47.731	138.92
-47.718	138.93
-47.706	138.94
-47.693	138.95
-47.68	138.95
-47.667	138.56
-47.654	138.57
-48.542	138.38
-48.529	137.39
-48.716	135.79
-48.703	135.2
-48.69	135.81
-48.677	135.82
-48.465	137.63
-48.652	138.43
-48.639	139.04
-49.826	139.35
-49.813	138.86
-49.801	139.27
-50.388	139.27
-50.375	139.28
-50.362	139.29
-50.349	139.3
-49.236	139.31
-49.224	139.31
-48.511	139.32
-48.498	139.43
-48.485	140.54
-48.172	140.74
-48.16	140.75
-48.647	140.76
-48.634	140.77
-49.321	141.08
-49.708	141.08
-49.695	141.09
-50.283	140.9
-50.27	140.91
-50.257	140.92
-50.244	140.82
-50.131	140.93
-50.118	140.94
-49.206	140.95
-49.193	141.26
-49.18	141.26
-49.167	141.27
-49.154	141.68
-48.542	141.69
-47.929	141.9
-47.916	141.9
-47.903	142.41
-47.89	143.82
-47.677	143.83
-47.665	144.64
-47.452	143.94
-47.139	143.95
-46.626	143.96
-46.513	143.97
-46.501	143.97
-46.488	143.98
-46.475	143.99
-46.462	144
-46.049	143.61
-46.036	144.21
-46.024	143.62
-45.111	143.63
-43.998	143.54
-43.085	143.55
-43.072	143.55
-43.96	143.56
-43.947	143.57
-43.934	143.18
-43.821	143.19
-43.808	143.19
-44.695	143.2
-44.683	143.21
-44.97	143.62
-44.957	143.63
-44.944	143.63
-45.331	143.64
-45.319	143.75
-46.006	143.76
-45.993	143.66
-45.98	143.67
-45.967	143.78
-46.754	143.79
-47.542	144
-48.129	144
-48.116	144.21
-48.303	144.82
-48.29	144.83
-48.378	145.84
-48.365	145.94
-48.252	145.45
-48.239	144.86
-48.226	144.37
-48.213	144.38
-48.201	144.38
-47.988	144.89
-46.375	144.9
-43.562	144.41
-41.249	144.42
-41.237	144.42
-40.824	144.43
-40.811	144.44
-39.398	144.35
-38.785	143.65
-38.772	143.36
-38.76	143.37
-37.247	143.28
-34.534	143.29
-34.521	143.09
-33.608	143
-33.595	142.91
-34.983	142.62
-34.97	142.63
-34.957	142.93
-34.944	143.04
-34.931	143.05
-34.919	143.06
-34.906	143.17
-32.893	143.37
-32.88	143.58
-30.667	143.99
-29.254	144.5
-29.242	144.91
-29.229	145.21
-28.416	146.22
-27.103	147.93
-27.09	149.04
-26.478	150.14
-26.465	150.85
-26.452	150.86
-26.239	151.17
-26.226	151.18
-26.213	151.18
-26.201	151.99
-26.188	152.8
-26.175	153.11
-26.362	153.12
-26.349	153.12
-26.137	153.13
-25.824	152.74
-25.811	152.75
-25.898	152.76
-26.585	152.76
-26.572	152.37
-26.56	152.38
-26.547	151.89
-26.534	151.9
-27.121	151.9
-27.108	151.91
-27.096	151.92
-27.083	151.63
-27.07	151.64
-27.057	151.64
-27.344	151.65
-27.331	151.36
-27.319	151.07
-27.306	151.37
-27.293	151.68
-27.28	151.69
-28.767	151.7
-28.755	151.71
-28.242	152.01
-28.229	152.32
-27.216	152.13
-27.203	152.14
-27.19	152.55
-27.178	152.55
-27.165	152.56
-25.852	152.57
-25.839	152.68
-26.826	152.69
-26.813	152.69
-26.201	152.7
-25.088	152.71
-26.075	152.72
-26.062	152.73
-25.449	153.23
-26.337	153.54
-26.324	153.85
-26.311	153.76
-26.298	153.56
-25.285	153.27
-26.172	152.98
-26.16	152.99
-26.147	153
-26.134	152.4
-26.121	151.51
-26.108	151.42
-26.096	151.43
-26.083	151.44
-25.17	151.54
-24.457	151.85
-24.644	152.66
-24.631	152.67
-24.619	152.58
-24.606	152.58
-23.993	152.49
-23.98	152.1
-23.967	151.61
-23.955	151.62
-24.342	151.62
-24.329	150.93
-24.316	151.34
-24.303	151.35
-24.29	151.35
-24.278	151.76
-22.965	152.07
-22.952	152.18
-22.939	152.19
-22.726	152.59
-23.314	152.1
-23.301	152.01
-23.188	151.82
-23.175	151.43
-22.662	151.43
-22.949	151.44
-22.437	151.05
-22.424	150.86
-22.911	151.27
-22.898	151.27
-22.885	151.28
-22.873	151.29
-22.86	151.5
-22.947	152.11
-22.834	152.11
-22.921	152.22
-22.908	151.53
-22.896	151.54
-22.983	152.24
-22.97	152.25
-22.957	152.46
-22.944	152.47
-23.132	152.78
-23.119	152.88
-23.106	152.79
-23.393	152.8
-23.38	152.81
-23.067	152.92
-21.855	152.82
-20.842	152.73
-20.829	152.84
-21.816	152.95
-21.803	152.96
-22.09	152.96
-22.078	152.97
-22.065	152.98
-22.052	152.99
-20.739	152.9
-20.726	152.7
-20.614	152.71
-20.601	152.72
-21.888	152.73
-21.475	152.74
-22.762	152.64
-22.749	151.95
-23.237	151.96
-23.224	151.97
-23.211	151.17
-23.998	150.98
-23.985	150.99
-23.173	150.7
-21.86	150.71
-21.047	150.71
-21.034	150.72
-21.021	150.73
-21.008	150.74
-21.796	151.05
-21.783	151.55
-21.77	152.26
-21.757	152.57
-20.944	152.58
-20.932	152.59
-20.319	152.59
-19.906	152.6
-19.893	152.61
-19.28	152.62
-19.267	152.63
-18.455	152.63
-17.742	152.64
-17.729	152.65
-17.716	152.86
-17.503	153.16
-17.491	152.87
-17.478	153.18
-17.665	153.29
-17.652	153.3
-17.639	153.3
-17.626	153.21
-17.314	152.92
-17.301	152.93
-17.288	152.94
-16.575	153.24
-16.562	153.55
-16.35	153.86
-16.337	154.17
-15.624	154.18
-15.611	154.18
-15.998	154.19
-15.985	154.4
-16.273	154.61
-15.96	154.62
-16.047	154.22
-16.034	154.23
-16.021	153.94
-15.508	153.65
-14.796	153.25
-14.783	153.26
-14.77	152.87
-14.257	152.88
-14.744	153.39
-14.732	153.39
-15.419	153.4
-15.406	153.61
-14.693	153.62
-14.68	153.63
-14.667	153.53
-14.655	153.54
-14.642	153.55
-14.629	153.56
-13.316	153.57
-13.303	153.57
-13.291	153.58
-11.878	153.59
-11.865	153.3
-11.852	153.31
-11.839	153.11
-11.826	153.12
-12.414	154.23
-13.001	154.24
-12.988	154.24
-12.975	154.25
-12.962	154.26
-12.95	154.27
-12.937	154.28
-12.924	154.28
-12.911	154.29
-12.298	154.5
-11.685	154.71
-10.773	154.82
-10.76	154.82
-10.747	155.13
-10.734	155.84
-11.621	155.85
-10.709	156.56
-10.696	157.16
-11.783	157.17
-11.77	157.58
-11.757	157.99
-10.644	158.4
-10.632	158.6
-11.719	158.61
-11.706	158.82
-12.693	158.83
-12.68	158.83
-13.068	158.84
-13.355	158.85
-13.342	158.96
-13.929	158.97
-13.916	158.97
-13.903	158.98
-14.691	158.79
-14.778	158.5
-14.765	158.51
-15.552	158.51
-15.539	158.52
-16.626	158.53
-16.614	158.04
-17.501	157.25
-17.488	156.75
-16.175	156.76
-16.162	157.27
-16.15	157.28
-17.437	157.79
-17.424	157.79
-17.411	157.8
-17.398	156.61
-17.385	155.22
-17.373	155.23
-17.36	155.23
-16.447	155.24
-15.434	156.75
-15.121	156.76
-15.109	157.26
-14.796	157.27
-14.783	157.28
-14.77	157.29
-14.757	158
-14.744	158
-14.732	158.01
-14.419	158.02
-14.406	157.43
-14.393	156.84
-14.38	156.84
-14.868	156.85
-14.355	156.86
-14.842	156.87
-14.829	156.88
-14.816	156.78
-13.803	156.29
-12.391	156.3
-12.378	156.31
-12.365	156.32
-12.352	155.82
-12.339	156.23
-12.327	155.84
-12.314	156.25
-12.301	155.85
-12.288	155.86
-12.675	155.87
-12.662	155.88
-13.95	156.19
-14.037	156.19
-14.024	156.2
-13.311	156.51
-14.198	156.22
-14.186	156.53
-14.173	156.63
-14.16	156.64
-14.947	156.65
-14.934	156.56
-14.921	156.27
-14.909	156.57
-14.096	156.68
-14.083	156.59
-14.07	157.2
-14.057	157.21
-14.045	157.21
-13.132	157.22
-13.119	156.63
-13.106	156.24
-13.093	156.24
-13.98	155.45
-12.368	155.06
-13.155	155.07
-11.442	155.08
-11.429	155.08
-12.616	154.89
-11.403	154.8
-11.391	154.81
-11.378	154.52
-11.365	154.52
-12.552	154.43
-12.539	154.14
-14.027	154.45
-14.014	154.16
-14.001	154.16
-14.488	154.47
-14.475	154.48
-14.462	154.49
-14.45	154.6
-14.437	154.6
-14.424	154.61
-14.411	154.82
-14.398	154.83
-14.386	154.93
-14.373	154.94
-14.36	155.25
-14.347	155.76
-14.634	156.17
-14.621	156.47
-13.909	156.48
-14.096	156.69
-14.083	156.8
-14.07	156.81
-14.057	157.41
-13.345	156.82
-13.332	156.93
-13.319	156.94
-13.306	157.25
-13.593	157.25
-13.58	156.96
-13.568	156.97
-14.255	156.98
-14.242	156.99
-14.829	156.99
-14.216	157.3
-15.304	157.31
-15.491	157.02
-15.478	157.03
-16.065	157.03
-16.652	157.04
-16.639	157.35
-17.727	157.96
-17.714	157.96
-18.301	157.97
-18.288	157.98
-18.275	158.89
-18.263	159.5
-18.25	159.8
-18.637	159.81
-18.624	159.82
-18.611	160.13
-18.698	160.14
-18.686	159.84
-19.073	159.85
-19.06	159.86
-19.347	159.87
-20.434	160.68
-19.321	160.68
-19.309	160.69
-19.296	159.8
-19.283	159.81
-20.27	159.82
-20.657	159.82
-21.145	160.13
-21.132	161.64
-21.119	161.65
-21.106	162.35
-20.593	162.36
-20.58	162.37
-20.568	162.38
-20.555	162.69
-21.842	162.69
-21.829	162.7
-21.816	162.71
