# Supplementary material for: Electrooculography-based continuous eye-writing recognition system for efficient assistive communication systems
Source: PLoS One. 2018 Feb 9;13(2):e0192684. doi: 10.1371/journal.pone.0192684 (PMC5806888; doi:10.1371/journal.pone.0192684)
Supplement: S1 Database — All the original isolated EOG data used in the experiments are contained in this database. (ZIP) [file pone.0192684.s001.zip › isolated/001/isolated_strokes/EOG_001_07_004.csv]

4.3838	0.75196
4.4114	0.75848
4.4391	0.46499
4.4667	0.47151
3.8943	0.67803
3.922	0.78454
2.5496	0.79106
2.5772	0.79757
2.6049	0.80409
1.6325	0.41061
1.6602	0.81712
1.6878	0.82364
1.0154	0.43015
1.0431	0.43667
0.77069	0.44319
0.79833	0.3497
0.82596	0.25622
0.2536	-0.037267
0.28124	-0.030751
0.30887	-0.32423
0.33651	-0.31772
0.36414	-0.3112
-0.10822	-0.0046869
-0.28059	0.0018291
-0.75295	0.008345
-0.72532	0.014861
-0.69768	0.021377
-0.67005	0.027893
-0.64241	0.33441
-1.2148	0.44092
-1.1871	0.44744
-1.6595	0.75396
-1.6319	0.76047
-1.6042	1.067
-1.5766	1.3735
-1.549	1.38
-1.5213	1.4865
-1.2937	1.7931
-0.76606	1.9996
-0.73842	2.1061
-0.71079	2.1126
-0.68315	2.7191
-0.65552	2.1256
-0.62788	2.7321
0.099755	2.9387
0.12739	2.5452
0.85503	2.6517
0.98266	2.4582
1.0103	2.4647
1.0379	2.4712
1.0656	2.4778
1.3932	2.3843
1.1208	2.3908
1.4485	2.2973
1.4761	1.9038
1.2037	1.9103
1.2314	1.9169
0.75901	1.3234
0.78665	1.1299
0.81428	1.1364
0.84192	1.1429
1.0696	1.0494
1.0972	1.056
1.1248	1.0625
0.85246	0.96898
0.3801	0.9755
0.40773	0.78202
-1.2646	0.78853
-1.237	0.79505
0.19064	0.80156
-1.1817	0.40808
-1.1541	-0.1854
-1.1265	-0.57889
-1.0988	-0.57237
-1.0712	-1.3659
-1.0435	-1.4593
-1.0159	-1.4528
-0.98828	-2.0463
-0.96064	-2.0398
0.46699	-3.0333
-1.9054	-3.0268
-1.8777	-3.0202
0.1499	-2.9137
0.17753	-2.9072
0.90517	-2.1007
0.9328	-2.0942
0.96044	-2.0877
0.98807	-2.8811
1.0157	-3.3746
1.3433	-2.8681
1.371	-2.8616
1.3986	-2.0551
1.4263	-1.9486
0.75389	-1.9421
1.4815	-1.9355
1.5092	-1.929
1.5368	-2.7225
1.5644	-2.716
0.89206	-3.5095
0.9197	-3.303
0.94733	-3.6964
0.37497	-4.5899
0.0026047	-4.5834
-0.06976	-4.7769
-0.042125	-4.7704
-0.014489	-4.1639
0.013146	-4.1573
0.54078	-3.7508
0.068417	-2.8443
0.096052	-3.2378
0.12369	-3.2313
0.15132	-3.2248
0.67896	-3.2182
0.70659	-3.2117
0.73423	-3.2052
0.76186	-2.6987
0.3895	-2.1922
0.81713	-2.0857
0.84477	-2.0792
0.87241	-1.5726
1.3	-1.0661
1.6277	-0.45961
1.9553	-0.45309
1.9829	-0.44657
2.0106	0.65994
2.0382	0.66646
2.0659	1.373
2.5935	1.3795
2.6211	1.386
2.8488	1.4925
2.8764	1.499
2.404	1.8056
2.9317	2.1121
2.9593	2.1186
2.9869	2.1251
3.0146	2.4316
3.0422	2.1381
3.0698	2.1446
3.0975	2.1512
1.6251	1.8577
-0.64725	2.0642
-1.6196	2.0707
-1.592	2.0772
-1.8643	2.0837
-2.6367	1.8903
-3.5091	1.8968
-4.2814	1.0033
-4.9538	1.9098
-4.9262	1.9163
-4.9985	1.3228
-4.9709	1.3294
-5.3433	0.53587
-5.6156	0.54239
-5.788	1.3489
-5.7604	0.55542
-5.7327	0.56194
-6.2051	0.56845
-6.5775	-0.32503
-7.3498	-0.31852
-8.7222	-0.312
-8.6945	-0.40548
-9.4669	-0.79897
-9.4393	-0.79245
-8.6116	-0.38594
-9.084	-0.37942
-8.5564	0.1271
-8.5287	0.13361
-8.5011	0.14013
-7.9735	0.14664
-7.0458	-0.14684
-5.9182	-0.14032
-5.8906	-0.13381
-5.8629	-0.52729
-5.1353	-0.52078
-5.8077	-1.0143
-5.78	-1.0077
-5.7524	-1.0012
-5.0247	-0.094712
-4.0971	0.1118
-4.0695	0.11832
-4.0418	0.22484
-3.3142	0.23135
-2.4866	-0.062132
-1.2589	-0.055616
-1.2313	0.2509
-1.2037	-0.042584
-1.176	-0.036068
0.15161	-0.029552
1.5792	-0.52304
1.6069	-0.51652
1.3345	-1.41
1.3622	-0.50349
0.58979	-0.49697
0.61742	-0.49046
0.64506	-0.48394
0.67269	-0.97742
0.70033	-0.97091
0.72796	-1.2644
0.7556	-1.2579
0.78323	-1.5514
0.81087	-1.5448
0.8385	-1.2383
0.76614	-1.2318
0.79377	-1.2253
0.82141	-1.6188
0.84905	-1.2123
1.6767	-0.90575
0.90432	-0.99923
0.93195	-1.1927
0.95959	-1.1862
0.98722	-1.1797
1.8149	-1.1732
2.2425	-0.96665
2.2701	-0.96014
2.2978	-0.75362
1.8254	-0.047105
2.353	0.95941
3.4807	1.2659
3.5083	1.2724
3.5359	1.379
4.6636	1.3855
4.8912	1.392
4.9188	1.3985
4.7465	1.305
4.7741	1.3115
4.5018	1.0181
4.5294	1.0246
4.557	1.0311
4.5847	1.0376
4.6123	1.3441
4.1399	1.3506
4.1676	1.3572
4.1952	1.3637
4.1228	1.4702
4.4505	1.3767
4.4781	1.3832
4.5057	1.3897
4.2334	1.1962
4.161	1.0028
4.1886	1.0093
3.6163	1.0158
3.6439	1.0223
3.6716	1.0288
2.0992	0.63534
-0.17318	0.74186
-1.4455	1.2484
-1.4179	1.2549
-1.3903	1.2614
-1.3626	1.4679
-0.034999	1.6744
0.49264	1.281
0.52027	1.2875
0.54791	1.694
0.57554	1.7005
0.60318	2.107
-0.56919	2.4135
-0.54155	2.6201
-0.51392	2.6266
0.41372	2.6331
0.44135	2.8396
1.369	2.8461
1.3966	2.8526
1.4243	2.8591
2.4519	2.8657
3.6795	2.9722
3.7072	2.9787
2.5348	2.6852
2.5624	2.6917
1.5901	2.6982
1.6177	2.7048
1.6453	2.7113
0.27298	2.7178
1.7006	2.7243
0.32825	2.6308
0.35588	2.6373
1.7835	2.5439
2.8112	2.5504
4.0388	2.5569
4.0664	2.5634
4.0941	2.5699
4.1217	2.2764
4.1493	2.2829
4.777	2.5895
4.3046	2.896
3.6322	2.9025
3.6599	2.909
3.6875	2.9155
3.7151	3.122
3.7428	3.1286
3.7704	2.4351
3.7981	2.4416
4.5257	3.1481
4.7533	3.1546
4.781	3.1611
4.8086	3.1677
4.8362	3.2742
3.9639	3.1807
3.8915	2.4872
3.9191	2.4937
3.9468	2.5002
4.8744	3.2068
4.902	3.5133
4.9297	3.5198
5.8573	3.5263
6.0849	3.5328
6.2126	3.9393
6.8402	4.3458
7.7679	6.7524
8.3955	9.5589
10.923	13.765
20.751	20.672
40.178	31.878
63.206	41.885
87.034	53.391
104.36	71.898
110.49	87.704
111.52	105.91
114.64	120.42
118.07	131.82
118.1	145.33
118.13	156.64
118.15	166.04
118.18	169.85
118.21	177.16
121.04	188.16
118.27	194.67
121.09	199.28
118.32	199.28
116.65	199.99
114.18	200
114.1	200
113.23	200.01
111.86	200.02
111.89	200.02
111.41	200.03
110.94	200.03
109.97	200.04
108.8	198.55
107.72	197.85
106.55	197.26
106.88	196.47
102.81	195.77
100.04	195.08
100.06	193.39
100.09	191.89
100.92	190.8
99.846	189.81
98.673	189.41
98.701	188.82
96.929	188.13
96.956	187.83
96.184	187.74
97.211	187.65
97.239	187.65
97.267	187.56
97.294	187.57
97.322	187.67
97.35	187.68
98.577	187.68
98.605	187.69
98.233	187.7
98.66	187.6
97.488	187.61
98.715	187.72
97.543	187.72
97.571	187.63
98.798	187.84
99.926	188.44
99.954	189.05
99.981	189.26
100.01	189.56
101.34	189.87
102.06	189.88
102.09	189.58
102.72	189.59
104.95	189.3
106.97	189.1
107.4	188.31
107.73	188.31
108.36	187.52
110.09	185.53
114.21	176.23
117.24	166.44
118.77	152.15
128.4	121.35
155.02	101.06
173.55	78.867
173.88	51.074
173.91	30.98
173.93	9.3867
173.96	-5.4068
173.99	-23.8
174.02	-42.494
174.04	-55.887
174.07	-70.281
174.1	-85.874
173.53	-99.068
172.06	-105.36
161.88	-113.15
146.01	-121.85
138.34	-124.74
120.77	-124.94
100.89	-124.93
92.921	-124.92
73.648	-124.92
58.776	-124.91
48.004	-124.9
33.431	-124.9
25.659	-124.89
7.9867	-124.88
-7.8857	-124.88
-16.758	-120.27
-24.83	-115.26
-26.703	-109.36
-37.875	-102.55
-48.248	-96.044
-54.42	-91.537
-61.492	-90.131
-64.265	-86.324
-64.237	-83.418
-66.209	-82.011
-66.182	-79.805
-67.154	-78.798
-67.326	-78.492
-67.299	-77.685
-67.771	-76.479
-67.744	-75.972
-67.316	-75.266
-67.288	-74.859
-67.261	-74.053
-67.233	-74.046
-67.605	-73.64
-67.578	-73.333
-67.55	-72.527
-68.322	-71.72
-68.295	-70.414
-69.067	-68.807
-69.34	-68.401
-69.912	-67.994
-72.784	-67.588
-76.357	-67.181
-78.529	-66.874
-79.301	-66.568
-79.974	-66.361
-81.146	-65.255
-81.718	-64.948
-81.691	-64.942
-81.663	-64.235
-82.436	-64.229
-83.308	-64.222
-83.88	-64.116
-84.853	-63.909
-84.825	-63.903
-84.797	-63.796
-85.07	-63.59
-84.342	-62.983
-85.014	-62.977
-84.987	-62.97
-84.959	-62.964
-85.932	-62.957
-84.904	-62.451
-85.376	-62.444
-85.349	-62.438
-85.321	-62.931
-85.293	-63.325
-84.766	-62.918
-85.238	-62.212
-85.21	-62.105
-85.183	-61.899
-85.255	-60.892
-84.728	-60.686
-83.6	-60.679
-83.572	-61.873
-82.845	-60.866
-82.617	-59.759
-82.489	-59.753
-82.462	-59.646
-82.534	-59.54
-82.507	-59.533
-82.479	-59.327
-82.451	-59.32
-82.424	-58.714
-82.896	-58.307
-82.868	-58.101
-83.541	-57.494
-83.513	-56.788
-83.485	-56.281
-83.458	-56.275
-82.73	-56.268
-82.203	-55.862
-82.175	-55.655
-82.647	-54.949
-83.32	-53.842
-83.292	-53.336
-83.264	-53.329
-83.237	-53.323
-83.209	-53.316
-82.881	-53.11
-81.554	-52.703
-81.526	-52.397
-81.499	-52.09
-81.471	-52.084
-80.743	-52.077
-80.716	-52.071
-80.688	-52.064
-80.86	-52.157
-80.833	-52.051
-81.605	-52.144
-82.177	-52.038
-82.85	-52.031
-83.522	-52.025
-83.495	-52.018
-83.467	-51.712
-83.439	-51.705
-84.312	-51.299
-85.584	-51.292
-86.256	-50.486
-86.529	-50.479
-86.501	-49.873
-86.473	-49.866
-86.446	-50.46
-86.418	-49.853
-86.391	-49.247
-86.363	-48.34
-86.035	-48.334
-86.008	-47.827
-85.48	-47.821
-85.452	-47.614
-85.425	-47.208
-85.397	-47.201
-85.169	-47.595
-84.742	-47.588
-84.714	-47.782
-84.687	-47.775
-84.659	-47.869
-84.631	-47.862
-84.104	-47.855
-84.076	-47.849
-84.048	-47.842
-84.021	-47.836
-83.993	-47.829
-83.965	-47.823
-83.938	-47.816
-84.41	-48.41
-84.383	-48.403
-84.655	-48.597
-84.627	-48.59
-84.6	-49.284
-84.572	-49.577
-84.244	-49.571
-84.217	-49.564
-84.189	-49.558
-84.161	-49.551
-84.234	-49.545
-84.206	-49.538
-84.379	-49.732
-84.351	-49.725
-84.323	-49.719
-84.296	-49.712
-83.668	-49.506
-83.44	-49.499
-83.413	-48.893
-82.285	-48.186
-81.158	-47.98
-79.73	-47.873
-79.702	-47.967
-79.675	-47.96
-79.647	-47.953
-79.619	-47.947
-79.592	-48.04
-79.564	-48.034
-80.936	-49.127
-80.909	-50.721
-80.881	-50.714
-79.454	-49.608
-79.426	-49.601
-80.798	-50.995
-81.371	-51.988
-81.343	-52.182
-81.315	-52.175
-81.488	-52.669
-81.46	-52.962
-81.432	-53.156
-81.405	-53.249
-81.377	-53.243
-81.35	-53.236
-81.322	-53.13
-80.794	-53.023
-79.967	-52.917
-78.839	-52.91
-78.011	-52.604
-77.884	-52.597
-76.556	-52.391
-75.028	-52.384
-74.601	-52.378
-74.573	-52.571
-74.546	-52.365
-73.618	-52.358
-73.59	-52.351
-74.463	-52.345
-74.435	-52.338
-74.707	-52.332
-74.68	-52.325
-74.652	-52.319
-74.624	-52.312
-74.597	-52.306
-74.569	-52.499
-74.542	-52.493
-74.514	-52.486
-74.486	-52.28
-74.459	-52.273
-75.531	-52.267
-75.503	-52.26
-77.076	-52.254
-77.548	-52.247
-77.52	-51.741
-78.493	-51.734
-78.465	-51.728
-78.438	-51.721
-78.01	-51.715
-77.382	-51.308
-77.955	-51.302
-78.727	-51.295
-79.199	-51.289
-79.172	-50.882
-78.744	-50.276
-78.716	-50.269
-78.689	-50.863
-78.661	-50.856
-79.434	-51.249
-78.906	-51.243
-80.178	-51.636
-80.951	-51.63
-80.923	-51.623
-80.895	-51.617
-80.868	-51.61
-80.84	-51.604
-81.512	-51.597
-81.485	-50.391
-82.857	-49.584
-82.83	-49.578
-82.802	-49.571
-82.774	-48.965
-81.347	-48.358
-81.719	-48.252
-81.691	-48.145
-81.864	-48.139
-82.336	-48.132
-82.308	-48.126
-82.281	-48.119
-82.253	-48.113
-81.726	-48.106
-81.498	-48.1
-80.07	-48.093
-78.643	-47.287
-78.615	-47.28
-78.587	-46.274
-78.56	-45.267
-78.532	-45.261
-78.505	-45.254
-78.477	-46.947
-78.449	-46.941
-78.522	-48.134
-78.494	-48.128
-78.366	-48.821
-78.339	-49.715
-78.011	-49.708
-77.683	-49.702
-77.656	-49.695
-77.628	-49.689
-77.601	-50.382
-77.173	-50.776
-77.145	-51.069
-77.118	-51.063
-77.79	-51.356
-77.062	-51.75
-76.735	-51.743
-76.707	-52.037
-76.279	-52.03
-76.252	-52.024
-76.624	-51.717
-76.497	-51.711
-76.469	-52.004
-76.441	-51.998
-76.414	-51.791
-76.486	-52.585
-76.458	-51.778
-76.731	-51.772
-76.703	-51.765
-76.675	-51.759
-76.848	-51.752
-76.82	-52.446
-76.793	-52.439
-76.765	-52.532
-76.737	-52.426
-76.71	-52.419
-76.682	-52.413
-76.654	-52.206
-76.927	-52.4
-76.899	-52.393
-76.871	-52.587
-76.844	-52.58
-76.816	-52.574
-76.789	-52.567
-76.461	-52.661
-75.433	-52.654
-75.406	-52.648
-75.378	-52.541
-75.35	-52.535
-74.423	-52.428
-73.995	-52.422
-73.967	-52.215
-73.94	-52.209
-73.512	-52.402
-72.685	-52.396
-72.657	-52.589
-72.629	-52.583
-72.602	-52.576
-72.574	-52.37
-71.346	-52.163
-71.319	-52.057
-71.291	-51.75
-71.263	-51.744
-70.936	-51.537
-69.708	-50.93
-69.181	-50.924
-69.153	-50.917
-68.825	-51.511
-68.998	-51.504
-68.97	-50.798
-68.942	-50.791
-68.915	-51.585
-68.387	-50.778
-68.259	-50.772
-68.232	-50.165
-68.204	-50.159
-68.077	-49.752
-67.849	-49.446
-67.621	-50.539
-66.694	-50.533
-66.666	-50.026
-67.338	-49.52
-65.911	-48.713
-65.883	-48.707
-65.856	-49.3
-65.828	-49.294
-67.2	-49.787
-67.173	-49.781
-67.145	-50.374
-67.117	-51.068
-65.79	-51.061
-64.462	-50.355
-63.134	-51.048
-63.107	-50.842
-63.879	-50.835
-63.852	-50.828
-64.324	-51.222
-65.496	-51.215
-66.569	-51.209
-67.141	-51.302
-66.713	-51.296
-66.486	-51.889
-66.458	-51.883
-65.33	-52.576
-65.303	-52.67
-63.675	-52.663
-63.448	-52.657
-63.42	-52.75
-63.392	-52.744
-63.365	-52.837
-63.337	-52.931
-64.909	-53.024
-64.882	-53.018
-63.254	-53.111
-63.026	-53.305
-62.299	-53.298
-62.271	-53.892
-62.044	-53.885
-62.016	-53.879
-61.988	-53.872
-61.561	-53.366
-61.533	-53.359
-61.905	-53.853
-62.378	-53.846
-63.25	-54.34
-63.922	-53.833
-64.895	-54.326
-65.167	-54.92
-64.64	-55.413
-64.612	-55.407
-64.584	-55.6
-64.557	-55.494
-64.529	-55.387
-64.501	-55.381
-64.974	-55.474
-64.946	-55.368
-65.118	-55.161
-65.091	-55.155
-65.063	-55.148
-64.836	-55.442
-64.808	-55.435
-64.78	-55.129
-64.753	-54.822
-62.525	-53.916
-62.497	-52.909
-59.07	-52.903
-59.042	-52.896
-58.614	-52.39
-58.587	-52.383
-58.359	-52.377
-58.332	-52.17
-57.404	-52.164
-57.376	-52.357
-56.849	-52.351
-56.821	-52.144
-56.393	-52.138
-56.066	-51.931
-56.338	-51.724
-56.31	-51.418
-56.283	-51.111
-56.455	-51.405
-56.428	-50.898
-56.4	-50.892
-56.372	-51.385
-56.345	-51.879
-56.317	-51.972
-56.189	-51.866
-56.162	-51.859
-56.134	-51.653
-56.106	-51.046
-56.079	-51.14
-56.051	-51.133
-56.024	-51.127
-55.996	-51.12
-55.768	-51.714
-55.741	-51.807
-55.713	-51.801
-55.685	-51.894
-55.658	-51.888
-55.63	-52.081
-55.603	-51.875
-55.375	-51.868
-55.347	-51.762
-54.92	-51.655
-54.892	-51.549
-54.864	-51.342
-53.637	-51.236
-53.609	-51.229
-54.181	-51.322
-54.154	-51.316
-54.626	-51.309
-54.599	-51.203
-54.671	-51.196
-54.643	-51.29
-54.616	-51.283
-54.588	-51.177
-54.56	-51.17
-54.633	-50.864
-54.605	-50.657
-53.477	-50.651
-52.65	-50.544
-52.622	-50.538
-52.595	-50.531
-52.567	-50.625
-51.839	-50.518
-51.112	-50.612
-51.084	-50.905
-50.156	-50.899
-48.829	-50.892
-47.901	-51.186
-47.573	-51.179
-47.546	-51.773
-45.918	-51.666
-44.291	-51.66
-42.463	-51.653
-42.435	-52.247
-44.008	-52.24
-43.98	-52.234
-43.952	-52.227
-44.325	-52.221
-44.297	-52.614
-44.269	-52.907
-44.242	-52.601
-44.214	-52.894
-44.187	-52.888
-44.159	-52.881
-45.331	-53.075
-46.304	-52.868
-46.476	-52.862
-46.448	-52.855
-47.921	-52.849
-48.593	-52.842
-48.565	-53.036
-48.538	-53.029
-48.51	-53.023
-47.383	-53.016
-47.355	-53.61
-46.627	-54.203
-47.3	-54.197
-48.372	-54.19
-48.344	-54.384
-48.317	-54.377
-48.389	-54.371
-48.461	-54.164
-48.434	-54.358
-48.406	-54.451
-48.379	-54.345
-47.651	-54.338
-47.623	-54.332
-47.596	-54.325
-46.968	-54.319
-46.24	-54.312
-46.213	-54.105
-46.985	-54.299
-46.957	-54.992
-46.73	-54.986
-46.702	-55.479
-46.675	-54.773
-46.647	-55.466
-45.719	-55.96
-45.392	-55.953
-45.364	-57.047
-44.836	-57.84
-44.809	-57.834
-44.781	-57.827
-43.854	-57.621
-43.826	-57.814
-43.798	-57.808
-42.671	-57.801
-42.643	-57.995
-42.015	-57.988
-41.788	-57.782
-41.76	-57.775
-41.432	-57.569
-40.905	-57.362
-39.777	-57.256
-39.75	-57.349
-39.222	-57.543
-39.194	-57.336
-39.167	-57.23
-37.239	-57.123
-37.211	-56.917
-37.184	-56.81
-37.156	-56.603
-37.128	-56.197
-37.101	-55.79
-37.073	-54.984
-37.046	-54.977
-37.018	-54.471
-37.79	-53.864
-37.763	-53.058
-37.735	-53.051
-37.707	-53.045
-36.38	-52.938
-37.652	-53.732
-37.624	-54.025
-37.597	-54.019
-37.569	-54.012
-36.442	-53.706
-36.414	-53.199
-36.386	-53.193
-36.359	-52.986
-36.331	-52.98
-34.203	-52.973
-34.176	-52.967
-36.248	-52.66
-34.22	-52.554
-36.193	-52.947
-36.165	-52.941
-36.138	-52.934
-36.11	-52.928
-36.082	-52.921
-37.655	-52.915
-37.627	-52.908
-38.399	-52.901
-38.372	-52.895
-37.344	-52.888
-37.316	-52.882
-37.289	-52.875
-36.161	-53.669
-36.134	-53.662
-35.406	-53.656
-35.378	-54.649
-35.351	-54.643
-35.323	-54.936
-34.495	-55.03
-34.468	-55.023
-34.44	-55.017
-34.412	-55.81
-34.385	-56.504
-33.957	-56.897
-32.93	-56.891
-32.602	-56.684
-32.574	-56.978
-32.047	-56.671
-31.219	-56.965
-31.191	-56.958
-31.064	-56.852
-31.036	-56.845
-30.108	-56.839
-28.881	-56.832
-27.553	-56.826
-27.526	-56.819
-28.798	-57.013
-28.67	-56.806
-28.643	-56.799
-28.615	-56.793
-28.587	-56.786
-28.56	-55.88
-27.332	-54.673
-27.304	-54.667
-27.277	-55.16
-27.249	-55.154
-28.422	-54.847
-29.294	-54.841
-29.266	-54.834
-29.239	-54.828
-29.211	-54.821
-29.483	-54.815
-29.656	-55.008
-29.828	-55.002
-30.101	-54.995
-30.073	-54.789
-30.345	-54.782
-30.318	-54.176
-30.39	-54.769
-30.362	-55.063
-29.935	-54.756
-30.307	-54.75
-30.279	-54.743
-30.252	-54.137
-31.024	-53.83
-30.997	-53.024
-31.469	-53.017
-31.441	-53.011
-31.414	-51.904
-31.386	-52.697
-31.058	-52.691
-31.031	-52.684
-31.003	-51.878
-30.975	-51.871
-30.948	-52.665
-30.42	-52.358
-30.393	-52.352
-30.365	-52.345
-30.837	-51.939
-30.81	-51.932
-30.782	-51.526
-30.254	-51.319
-30.227	-51.313
-30.199	-51.806
-30.171	-52.7
-29.744	-53.193
-29.716	-53.187
-29.689	-53.28
-29.661	-53.474
-29.633	-53.467
-29.106	-53.261
-29.078	-52.654
-29.05	-52.648
-28.723	-52.641
-28.595	-52.635
-28.567	-53.228
-28.54	-53.222
-28.612	-54.015
-28.485	-55.209
-27.557	-55.202
-27.529	-55.595
-27.502	-55.789
-27.474	-55.982
-27.346	-55.876
-27.319	-55.869
-27.291	-55.863
-27.263	-55.756
-28.136	-55.75
-28.108	-55.343
-28.381	-56.037
-28.353	-56.03
-28.325	-56.224
-28.798	-56.517
-28.77	-56.611
-28.942	-56.604
-28.915	-56.798
-28.787	-56.791
-28.559	-56.785
-28.532	-57.078
-28.504	-57.072
-28.477	-57.065
-28.449	-57.059
-28.421	-57.252
-28.394	-57.746
-28.366	-58.139
-28.538	-58.333
-28.511	-58.426
-28.483	-58.42
-28.455	-58.413
-28.428	-58.607
-28.9	-58.9
-28.873	-59.394
-29.245	-59.387
-29.217	-59.38
-29.19	-59.874
-29.762	-60.767
-30.034	-60.761
-30.707	-60.754
-30.679	-60.748
-30.652	-59.841
-30.624	-59.135
-29.896	-58.728
-29.869	-58.722
-29.841	-59.315
-29.813	-59.309
-29.286	-60.402
-28.858	-60.396
-28.63	-60.389
-28.603	-60.383
-27.875	-59.576
-26.948	-59.27
-25.82	-59.063
-25.792	-58.957
-26.365	-58.95
-25.637	-58.744
-25.609	-58.437
-24.682	-57.931
-24.654	-57.924
-24.626	-58.618
-24.599	-58.911
-25.271	-58.905
-25.244	-58.898
-25.216	-58.892
-25.688	-58.885
-25.161	-58.878
-25.133	-58.872
-25.105	-58.865
-25.078	-58.859
-25.55	-58.852
-25.522	-58.846
-25.895	-58.639
-25.867	-58.633
-25.84	-58.626
-25.512	-58.62
-25.484	-58.613
-25.457	-58.607
-25.429	-58.6
-24.901	-58.594
-24.874	-58.587
-23.646	-58.481
-23.618	-58.474
-23.591	-58.468
-22.563	-58.261
-21.936	-58.255
-21.808	-58.448
-21.78	-58.242
-21.753	-58.235
-21.125	-58.129
-20.997	-58.122
-20.97	-58.116
-20.942	-57.709
-20.714	-58.103
-20.687	-57.696
-20.659	-58.09
-20.632	-58.283
-20.604	-58.476
-20.476	-58.87
-20.249	-58.463
-20.421	-58.457
-20.393	-58.45
-20.366	-58.144
-20.138	-58.137
-19.71	-58.131
-19.683	-58.124
-19.655	-57.918
-19.628	-57.911
-20.2	-58.005
-19.672	-58.098
-19.845	-58.092
-20.617	-58.085
-20.589	-58.279
-20.862	-58.272
-20.834	-58.266
-20.806	-58.259
-21.079	-58.253
-21.851	-58.246
-22.724	-58.24
-22.696	-58.233
-22.668	-58.227
-22.641	-58.62
-22.013	-58.614
-22.585	-59.007
-22.558	-59.001
-23.23	-59.394
-23.803	-59.388
-23.775	-59.381
-24.147	-59.374
-24.12	-58.168
-24.092	-59.361
-24.764	-59.355
-24.737	-58.748
-24.709	-58.742
-24.481	-58.735
-24.454	-58.729
-24.626	-58.722
-24.399	-58.016
-24.371	-57.309
-24.343	-57.303
-24.316	-56.996
-24.288	-56.99
-24.26	-56.883
-24.433	-56.877
-24.405	-57.37
-24.377	-57.364
-24.25	-57.757
-24.222	-57.951
-24.195	-58.144
-24.567	-58.738
-24.539	-58.131
-24.512	-58.825
-24.484	-58.918
-24.456	-59.212
-24.429	-59.505
-23.001	-58.699
-22.973	-58.692
-22.946	-58.686
-22.918	-58.679
-23.591	-59.472
-22.563	-59.466
-23.535	-59.659
-23.508	-59.653
-23.48	-59.046
-24.152	-59.04
-24.125	-58.633
-24.697	-57.927
-24.669	-57.22
-24.642	-57.214
-23.914	-56.207
-23.187	-54.901
-23.159	-54.894
-23.431	-54.288
-23.404	-53.981
-24.076	-53.575
-24.048	-53.968
-24.021	-53.962
-23.993	-53.555
-23.265	-53.249
-23.938	-53.242
-23.91	-53.236
-23.883	-53.229
-23.855	-53.523
-23.827	-53.516
-23.1	-53.21
