# Supplementary material for: Electrooculography-based continuous eye-writing recognition system for efficient assistive communication systems
Source: PLoS One. 2018 Feb 9;13(2):e0192684. doi: 10.1371/journal.pone.0192684 (PMC5806888; doi:10.1371/journal.pone.0192684)
Supplement: S1 Database — All the original isolated EOG data used in the experiments are contained in this database. (ZIP) [file pone.0192684.s001.zip › isolated/001/isolated_strokes/EOG_001_07_005.csv]

0.11328	-2.0747
0.13159	-2.1159
0.1499	-2.1571
0.1682	-2.1983
0.48651	-2.1395
0.20482	-2.1807
0.22312	-1.7219
0.24143	-1.763
-0.24027	-1.3042
0.27804	-0.94543
0.29635	-0.68662
0.31465	-0.72782
0.33296	-0.76901
0.35126	-0.8102
0.66957	0.7486
0.68788	0.90741
0.70618	0.86622
0.72449	-0.17497
0.9428	-0.51617
1.0611	-0.25736
1.0794	-0.59855
1.0977	-0.33975
1.116	0.21906
1.1343	1.1779
1.1526	1.8367
1.1709	1.7955
1.0892	1.7543
1.1076	1.7131
1.1259	1.8719
1.1442	2.8307
1.1625	1.7895
1.1808	1.4483
2.2991	1.8071
1.2174	1.7659
1.2357	2.0247
1.354	1.9836
1.3723	1.1424
1.6906	1.1012
1.7089	1.66
1.7272	2.2188
1.7455	2.1776
1.5638	1.5364
1.7821	0.89521
1.6004	0.75401
1.6188	0.71282
1.6371	0.67163
1.6554	0.63043
1.8737	0.68924
1.892	0.54805
1.7103	0.50686
1.7286	0.46566
1.5469	0.32447
1.5652	0.28328
1.5835	0.24209
1.4018	-0.29911
0.32012	-0.3403
0.33843	-0.78149
0.35673	-0.82269
-0.72496	-0.86388
-0.70665	-0.90507
-0.48835	-0.94626
-0.67004	-0.98746
-0.65173	-0.82865
-0.63343	-0.56984
-1.4151	-0.61104
-1.1968	-0.55223
-1.9785	-0.59342
-1.9602	-0.63461
-1.9419	-0.57581
-2.1236	-0.617
-1.9053	-0.55819
-1.887	-0.59939
-1.8687	-0.14058
-1.8504	-0.18177
-1.8321	1.177
-0.91375	2.0358
-1.7954	2.2947
-1.7771	2.7535
-1.7588	2.7123
-1.7405	2.6711
-1.7222	2.6299
-1.7039	2.0887
-1.6856	2.0475
-1.6673	2.0063
-2.049	1.1651
-1.2307	1.9239
-1.2124	1.0827
-2.9941	1.0415
-2.2758	1.0003
-2.2575	0.95914
-2.2392	0.51795
-2.2209	0.87676
-2.2025	0.83557
-1.9842	0.79437
-2.2659	1.0532
-2.2476	1.012
-2.6293	0.57079
-2.611	0.5296
-1.8927	0.48841
-2.1744	0.54722
-2.1561	0.80602
-1.8378	0.76483
-1.8195	0.42364
-1.4012	0.38245
-1.3829	0.34125
-1.3646	0.30006
-1.3463	0.25887
-0.92796	0.21767
-0.10965	0.47648
-0.091345	0.13529
-0.073039	0.094096
-0.054733	-0.047097
-0.13643	-0.08829
0.58188	-0.029483
0.60019	-0.17068
0.61849	-0.21187
0.6368	-0.25306
-0.1449	-0.29425
-0.12659	0.36455
-0.10828	0.52336
-0.089978	0.082168
0.72833	0.040975
0.54663	-0.000218
0.56494	0.35859
0.88325	1.1174
0.90155	1.0762
1.2199	1.035
0.93817	0.19382
0.65647	0.15263
0.67478	0.11143
-0.10692	0.07024
-0.08861	0.029047
-0.070304	-0.41215
-0.051998	-0.45334
-0.033692	-0.49453
-0.11539	-0.53572
0.60292	-0.57692
0.62123	-1.4181
0.63953	-1.4593
0.65784	-2.2005
0.27615	-2.2417
0.29445	-1.6829
-0.28724	-1.7241
-0.26894	-1.7653
-0.55063	-2.4065
-0.53232	-2.4477
-0.51402	-2.4888
-0.49571	-2.53
-0.17741	-2.5712
-0.059099	-2.5124
-0.040793	-2.1536
0.47751	-1.7948
0.49582	-1.836
0.51413	-1.8772
0.53243	-1.7184
0.050738	-1.9596
0.069044	-2.0008
0.08735	-2.042
0.10566	-2.0832
0.92396	-1.9244
0.64227	-2.1655
0.66057	-2.2067
0.67888	-2.0479
-0.10281	-2.0891
0.71549	-1.9303
-0.066201	-1.6715
-0.047895	-1.2127
-0.029589	-0.95389
-0.11128	-0.99509
-0.092976	-0.73628
0.62533	-0.57747
0.64364	-0.61867
1.4619	-0.65986
1.4802	-1.0011
2.9986	-1.0422
3.0169	-1.0834
1.5352	-1.1246
1.5535	-0.86582
0.77178	-0.70701
0.79009	-0.64821
0.80839	-0.6894
0.1267	-0.73059
0.145	-0.57179
0.06331	-0.61298
-0.11838	-0.35417
-0.20008	-0.69536
-0.68177	-0.93656
-0.66347	-0.97775
-2.0452	-1.0189
-2.0269	-1.2601
-3.4085	-1.3013
-3.3902	-1.6425
-3.3719	-1.6837
-3.3536	-1.7249
-3.3353	-1.4661
-2.617	-1.5073
-2.5987	-1.7485
-2.5804	-1.8897
-2.2621	-1.9309
-2.2438	-1.9721
-1.8255	-1.9133
-1.1072	-1.9544
-0.38887	-1.9956
-0.37057	-1.8368
-0.052261	-1.878
-0.033955	-1.9192
-0.015649	-1.7604
1.2027	-1.8016
1.221	-2.0428
1.2393	-1.084
1.2576	-0.42518
1.2759	-0.26638
1.2942	-0.10757
1.3125	-0.14876
0.4308	-0.18996
0.44911	-0.23115
-0.33259	-0.072341
-0.31428	-0.013534
-0.29598	0.045273
-0.27767	0.0040804
-0.15936	0.16289
-0.94106	0.42169
-0.92275	1.0805
-0.10444	1.0393
-0.086138	0.99812
1.0322	1.6569
1.0505	1.6157
1.0688	1.5745
1.0871	1.7333
1.1054	1.6922
1.9237	2.051
1.942	2.0098
1.1603	1.9686
1.1786	1.9274
1.9969	1.6862
2.0152	2.245
2.0335	2.9038
0.65184	2.8626
0.67015	3.5214
-0.011546	3.9802
0.0067602	4.139
0.025066	4.0978
0.043372	3.3566
0.061679	3.3155
0.079985	2.5743
0.098291	2.5331
1.0166	2.1919
1.0349	2.1507
3.3532	2.1095
3.3715	2.0683
3.5898	2.0271
3.6081	1.9859
3.6264	1.2447
3.6447	1.2035
1.563	0.66233
1.5814	0.62114
1.5997	-0.32005
2.918	-1.5612
4.5363	-2.3024
5.2546	-2.3436
4.8729	-2.3848
4.8912	-2.426
4.3095	-2.4672
4.3278	-1.7084
3.0461	-2.2496
3.0644	-2.2908
2.5827	-1.532
1.701	-1.5732
1.7193	-0.71437
1.7376	-1.3556
1.7559	-1.3968
1.7743	-0.83795
1.2926	-0.87914
2.3109	-0.42033
2.3292	-0.26152
0.64748	-0.30272
2.3658	-0.34391
0.68409	0.6149
0.70239	1.7737
-1.0793	0.83251
-1.061	1.9913
-0.74269	2.0501
-1.0244	1.9089
-1.0061	1.8677
-0.98777	1.8265
-1.4695	1.7854
-1.0512	1.7442
-1.0329	1.703
-1.0145	1.6618
-0.99624	1.6206
-0.97793	2.0794
-0.15963	2.6382
-0.04132	1.997
-0.023014	1.9558
0.19529	1.9146
0.3136	1.8734
0.3319	2.4322
0.35021	2.391
0.36852	2.3498
0.38682	2.3087
0.40513	2.2675
0.72344	2.2263
0.74174	2.1851
0.46005	1.5439
0.47835	1.5027
0.49666	2.0615
0.31497	2.0203
0.23327	1.9791
0.051578	1.3379
0.069884	1.2967
-0.91181	0.75554
-0.8935	0.71434
-2.2752	0.67315
-2.8569	0.63196
-2.8386	1.1908
-3.0203	1.1496
-3.002	1.1084
-2.9837	1.0672
-2.9654	1.026
-2.9471	1.7848
-2.7287	2.2436
-2.7104	2.2024
-2.0921	2.4612
-2.0738	2.72
-2.0555	2.7788
-2.0372	2.9376
-2.0189	2.8965
-2.0006	4.2553
-2.7823	7.8141
-3.164	10.273
-3.1457	12.532
-3.5274	16.49
-3.5091	24.949
-3.9908	39.908
-9.0725	53.367
-14.954	68.326
-20.536	79.285
-27.918	89.843
-32.899	107.6
-38.081	120.36
-44.663	132.12
-49.244	142.48
-53.326	148.64
-57.008	159
-59.189	167.95
-61.871	172.11
-65.053	176.77
-68.734	180.23
-71.216	184.59
-71.198	190.65
-71.78	192.71
-72.261	194.77
-72.243	195.93
-72.225	195.88
-72.206	196.54
-72.188	196.5
-72.37	196.76
-72.351	196.82
-72.333	196.88
-72.315	196.94
-72.297	196.9
-72.278	196.75
-71.76	197.41
-71.742	197.37
-70.923	196.53
-70.905	196.49
-69.987	196.35
-68.968	197.21
-68.95	197.67
-68.932	197.63
-68.313	197.58
-68.295	196.14
-68.277	196.1
-68.859	196.06
-68.84	195.22
-67.722	195.18
-67.704	195.14
-66.685	195.1
-66.667	194.45
-66.649	194.41
-66.13	194.97
-65.912	196.23
-65.894	196.19
-65.475	197.75
-65.457	197.71
-64.839	197.67
-64.221	197.62
-64.202	195.38
-63.584	193.64
-63.266	193.2
-63.247	193.16
-60.429	193.12
-60.211	192.68
-56.192	192.64
-46.374	174.3
-34.856	142.75
-12.637	119.11
13.681	83.172
35.199	48.031
69.717	25.489
99.936	0.84818
125.75	-17.993
145.47	-34.234
159.99	-49.575
169.01	-57.717
169.03	-64.058
169.05	-71.499
169.06	-80.34
169.08	-88.081
169.1	-94.823
169.12	-100.46
169.14	-105.2
169.16	-115.75
169.17	-123.39
165.39	-125.53
160.61	-130.17
155.93	-135.01
147.45	-139.45
140.57	-143.09
135.78	-145.13
131.5	-146.58
130.62	-148.02
125.84	-149.26
120.96	-149.3
119.38	-149.34
118.19	-149.38
117.61	-149.82
117.03	-149.86
115.95	-149.91
112.07	-149.95
107.88	-149.99
106.5	-149.63
105.22	-150.07
102.14	-149.61
99.458	-149.65
99.476	-149.69
99.495	-149.73
98.913	-149.78
98.931	-149.52
98.55	-149.56
98.068	-149.6
98.386	-149.54
98.405	-149.58
98.423	-149.62
98.041	-149.36
96.96	-149.41
96.978	-148.65
96.996	-149.49
96.214	-148.73
96.233	-147.87
95.851	-146.31
94.369	-146.25
93.688	-146.29
92.806	-145.34
91.924	-145.38
90.943	-145.42
90.961	-144.86
89.579	-144.9
88.298	-145.54
86.416	-145.58
86.134	-145.62
86.152	-145.06
85.271	-145.71
85.289	-145.75
85.307	-146.09
85.326	-146.13
85.344	-146.17
85.362	-146.21
85.181	-146.25
85.199	-146.59
85.217	-146.84
84.935	-146.88
85.254	-146.92
85.272	-147.16
85.29	-147.2
85.509	-147.54
85.527	-147.58
85.545	-147.62
85.564	-147.16
85.682	-147.21
85.5	-147.75
85.519	-147.79
85.637	-147.33
85.655	-147.37
85.673	-147.41
86.592	-147.45
86.61	-147.49
87.528	-147.44
87.547	-147.48
88.465	-146.42
88.483	-145.26
88.502	-145.3
87.62	-145.34
88.538	-144.58
89.657	-143.82
88.575	-143.77
88.993	-143.91
90.611	-143.95
91.23	-143.99
91.348	-143.73
91.366	-143.77
91.385	-143.11
91.403	-143.15
91.421	-143.19
91.44	-143.94
90.958	-145.08
89.476	-145.82
89.495	-146.16
89.513	-147.3
88.631	-147.34
88.649	-147.38
88.668	-147.42
89.586	-147.17
89.604	-147.21
89.623	-147.25
89.641	-147.29
89.659	-145.33
89.678	-144.17
89.696	-144.21
89.714	-144.55
92.032	-144.59
90.751	-145.64
93.569	-144.68
93.587	-144.72
92.906	-144.76
94.424	-144.8
95.242	-144.84
95.261	-144.58
95.279	-144.62
95.297	-144.67
95.416	-144.91
95.834	-145.05
95.852	-145.09
95.87	-145.33
95.489	-145.77
95.907	-145.81
95.525	-145.85
95.544	-145.9
95.562	-145.54
95.58	-145.98
95.799	-145.42
96.317	-145.46
96.535	-145.5
96.554	-144.84
97.472	-144.38
97.49	-144.42
97.508	-144.47
97.527	-144.51
98.645	-144.55
99.163	-144.29
99.182	-144.03
99.2	-143.87
99.218	-143.71
99.237	-143.75
99.255	-143.5
98.173	-143.44
98.192	-143.58
98.21	-143.62
98.228	-143.66
98.246	-143.7
99.365	-143.74
98.283	-143.78
96.601	-144.23
96.62	-144.57
95.438	-144.91
94.656	-144.85
94.675	-144.89
94.293	-145.23
93.611	-145.67
91.629	-146.61
91.648	-146.65
91.666	-146.7
90.084	-146.74
90.103	-145.88
89.621	-146.42
89.639	-146.46
89.358	-146.5
89.376	-148.14
89.894	-148.18
89.913	-146.93
89.931	-148.57
91.049	-148.61
91.067	-147.05
91.086	-147.19
92.904	-147.23
92.922	-148.77
92.941	-148.81
95.459	-148.85
96.677	-148.9
96.696	-148.24
95.714	-149.38
96.732	-149.92
97.051	-150.16
97.869	-150.2
98.787	-150.84
98.805	-151.68
99.324	-151.93
99.342	-151.97
99.36	-152.01
99.379	-152.15
99.397	-152.09
99.415	-152.13
99.434	-152.17
99.452	-152.21
98.87	-152.06
98.889	-151.2
99.507	-150.54
98.925	-149.98
99.543	-148.92
99.562	-149.46
99.68	-149.5
99.698	-148.34
100.22	-148.38
100.23	-148.43
100.35	-148.47
99.772	-148.31
99.79	-148.35
101.51	-148.39
101.53	-148.43
104.04	-148.07
105.36	-147.81
105.48	-147.56
105.5	-147.6
105.42	-147.64
105.44	-147.58
105.45	-147.62
105.47	-147.66
105.49	-147.7
104.21	-147.84
105.53	-147.88
105.55	-147.93
105.06	-147.97
103.98	-148.01
102.2	-147.95
101.52	-147.99
101.54	-148.03
100.76	-147.97
100.07	-148.01
100.09	-148.06
100.11	-148.6
99.229	-148.64
99.248	-148.68
100.17	-148.72
100.18	-149.26
100.6	-149.3
100.62	-149.44
100.64	-149.49
100.66	-149.83
101.38	-150.27
101.39	-149.91
101.41	-149.95
100.33	-149.99
100.35	-150.03
100.97	-150.47
100.99	-150.51
101	-150.96
101.02	-151.5
101.04	-151.54
100.06	-151.88
100.08	-151.92
100.1	-152.46
100.11	-152.5
100.13	-153.04
99.45	-153.79
99.469	-153.83
100.19	-154.47
100.21	-154.81
101.32	-155.15
101.44	-155.19
101.46	-155.23
101.48	-155.27
102.2	-155.32
103.32	-155.06
103.33	-155.4
103.35	-155.44
103.37	-155.48
104.59	-155.02
105.21	-154.06
105.22	-154.1
105.24	-155.14
105.26	-155.19
105.28	-155.73
107.4	-155.77
107.42	-155.81
107.03	-156.25
107.35	-155.89
106.87	-155.73
107.99	-154.97
108.01	-155.82
108.03	-155.86
108.94	-155.9
108.96	-156.24
108.98	-156.28
109	-156.32
108.72	-156.36
108.74	-156.4
108.35	-156.94
108.37	-156.99
108.39	-157.03
108.01	-157.67
108.43	-157.71
108.05	-157.15
108.06	-157.19
108.08	-156.93
108.1	-156.57
108.42	-155.92
108.44	-155.66
108.46	-155.7
108.47	-154.34
108.49	-154.38
108.51	-153.92
108.53	-153.46
108.25	-153.5
108.27	-153.55
108.28	-152.49
108.4	-151.53
109.12	-151.57
109.14	-151.61
110.16	-151.65
111.58	-151.69
112.79	-151.73
112.81	-151.77
112.83	-153.12
112.85	-154.36
112.87	-154.4
112.89	-153.44
112.9	-153.48
111.22	-154.92
112.94	-155.46
113.56	-155.9
113.58	-155.95
114	-156.09
114.41	-156.13
115.43	-156.17
116.55	-156.21
116.57	-156.25
116.59	-156.29
116.6	-156.13
117.12	-156.17
117.74	-156.22
118.46	-156.36
118.88	-156.4
118.9	-156.74
119.71	-156.48
119.73	-157.02
119.75	-157.56
119.77	-157.6
119.79	-157.65
120.11	-157.19
120.12	-157.03
120.14	-157.07
120.66	-157.61
120.18	-157.65
120.5	-157.69
119.92	-158.23
119.93	-158.28
119.95	-157.82
119.37	-157.86
119.39	-157.6
118.71	-157.54
118.23	-157.58
117.54	-157.32
117.46	-157.36
117.48	-157.4
117.5	-157.45
116.52	-156.69
116.54	-156.53
116.55	-156.57
115.87	-156.61
115.89	-156.65
115.91	-157.29
115.93	-156.73
115.55	-155.88
115.56	-155.92
115.58	-155.96
114.3	-156.6
114.32	-156.64
114.34	-156.68
114.36	-157.12
114.37	-159.06
113.69	-160.71
113.71	-160.95
113.73	-161.49
113.35	-162.23
113.37	-162.27
113.78	-162.31
114.3	-162.35
114.32	-162.39
113.84	-162.63
114.26	-162.88
114.28	-162.92
114.29	-162.96
114.31	-163.9
113.93	-163.94
114.35	-164.18
114.57	-164.92
114.58	-164.96
114.4	-164.61
114.02	-164.65
114.44	-163.99
114.16	-164.03
114.18	-164.07
114.19	-164.11
114.71	-164.15
115.23	-163.89
116.05	-164.23
116.07	-164.28
116.09	-164.32
116.8	-164.06
117.32	-163.8
117.14	-163.84
117.16	-164.18
118.68	-164.22
119.8	-164.26
119.91	-164.11
119.93	-164.15
121.45	-164.69
121.47	-164.83
121.49	-165.37
120.01	-165.41
120.02	-165.65
119.94	-165.69
119.96	-165.74
119.98	-165.58
120	-165.62
119.72	-165.86
119.73	-165.9
120.05	-165.64
120.07	-165.68
120.09	-165.72
120.11	-165.76
120.03	-164.51
119.84	-163.65
118.76	-163.59
116.78	-164.73
116.1	-164.77
116.12	-164.11
118.14	-164.15
118.15	-164.19
118.37	-164.24
118.39	-164.28
119.01	-164.42
120.23	-164.46
119.05	-164.5
118.96	-164.54
118.98	-164.58
119	-164.62
119.02	-164.66
117.44	-165.01
117.46	-165.05
119.07	-165.09
118.39	-165.13
118.51	-165.17
118.53	-165.71
119.45	-165.65
119.47	-165.69
119.48	-166.04
119.5	-165.78
119.52	-165.82
119.54	-166.16
120.16	-166.2
120.17	-166.24
120.19	-165.98
120.21	-166.02
120.23	-166.57
120.25	-166.61
120.07	-167.25
120.08	-167.29
120.1	-167.33
119.52	-167.87
119.44	-167.71
119.46	-167.95
119.78	-167.99
119.79	-168.64
119.51	-168.98
119.83	-169.02
119.55	-169.56
119.57	-169.6
119.59	-169.64
119.6	-169.78
119.62	-169.62
119.64	-169.87
119.66	-170.21
119.88	-170.45
119.7	-170.49
119.71	-170.53
119.73	-170.27
119.75	-170.61
119.87	-170.65
119.89	-170.7
120.01	-170.74
120.02	-170.48
119.84	-170.32
120.06	-170.36
120.28	-170.4
120.3	-170.44
120.32	-170.48
120.33	-170.52
121.95	-170.57
121.97	-170.91
121.99	-170.95
122.01	-170.99
121.93	-171.03
120.44	-170.67
120.46	-171.31
119.88	-171.35
119.9	-172.4
119.12	-173.34
119.14	-172.48
119.15	-174.02
119.17	-174.06
121.19	-175.9
121.21	-177.24
121.23	-175.98
119.15	-177.32
119.16	-177.37
121.08	-176.51
121.1	-176.55
121.12	-176.59
121.14	-176.63
119.55	-176.67
119.87	-175.11
119.59	-173.85
119.71	-173.9
119.73	-173.94
121.35	-175.28
122.76	-175.32
122.88	-175.36
122.9	-175.4
123.02	-175.44
123.84	-177.18
123.86	-175.53
123.87	-174.27
123.89	-174.31
123.91	-174.35
124.73	-174.09
125.65	-173.63
125.67	-173.67
123.98	-174.21
124	-174.25
124.32	-176.3
125.74	-178.64
125.76	-179.38
125.78	-179.42
126.79	-178.96
126.61	-178.4
126.63	-177.84
126.65	-177.88
126.67	-177.93
126.89	-177.97
126.6	-176.31
126.62	-178.05
126.64	-179.09
125.86	-179.13
125.88	-179.17
125.3	-179.31
125.31	-179.36
125.33	-179.4
125.35	-179.24
125.37	-178.58
125.19	-178.62
125.21	-177.86
125.22	-177.5
122.54	-177.04
122.56	-176.28
120.88	-177.13
120.9	-177.17
121.02	-177.21
121.03	-177.25
121.05	-177.29
120.47	-178.03
120.29	-177.37
120.31	-177.41
120.03	-177.46
120.04	-176.6
120.06	-176.64
120.08	-175.78
120.1	-175.82
120.12	-175.86
119.94	-175.1
119.95	-175.14
119.97	-175.18
119.89	-175.23
119.91	-175.27
119.93	-175.31
119.94	-175.35
119.96	-175.39
119.98	-174.93
119.9	-174.97
119.92	-174.71
119.44	-174.76
118.95	-174.7
119.47	-174.74
119.49	-174.88
119.51	-174.92
117.93	-174.96
116.55	-175
117.46	-175.04
117.48	-175.09
116.6	-175.13
116.62	-174.97
116.24	-174.71
116.26	-174.45
116.17	-174.49
116.19	-174.53
116.21	-174.57
116.23	-174.11
116.25	-173.36
116.27	-173.2
116.28	-172.84
116.3	-172.58
116.32	-172.92
116.34	-172.66
116.36	-172.7
116.38	-172.74
116.39	-172.79
115.61	-172.73
115.63	-171.57
115.65	-170.01
116.17	-169.65
115.49	-169.69
114.9	-169.23
114.92	-169.27
114.64	-169.31
114.16	-168.86
113.78	-168.9
113.7	-168.94
113.71	-168.68
113.23	-169.02
113.25	-169.06
113.77	-168.6
113.79	-167.94
113.81	-167.99
113.82	-168.03
113.24	-168.07
113.86	-167.31
113.88	-166.95
113.6	-166.99
113.62	-167.03
113.53	-166.87
113.55	-166.82
113.57	-166.66
113.59	-166.7
113.71	-166.74
114.02	-166.58
114.34	-166.22
114.96	-166.26
114.98	-166.7
116.3	-166.74
116.32	-166.79
116.33	-166.83
116.75	-167.17
116.77	-167.21
117.59	-167.25
119.11	-167.29
119.53	-167.33
119.54	-167.47
120.76	-168.32
120.98	-167.86
121	-167.9
121.02	-167.94
121.04	-168.48
121.05	-168.52
121.37	-168.06
121.59	-168.1
121.61	-168.15
121.63	-168.19
122.25	-168.23
122.86	-167.57
122.88	-167.61
122.9	-167.65
123.02	-167.69
123.44	-168.83
123.86	-167.77
123.87	-167.82
123.49	-168.06
123.51	-168.1
123.13	-167.54
123.15	-167.58
123.17	-169.02
122.98	-169.56
123	-169.6
122.72	-171.25
122.74	-171.29
121.56	-172.83
119.98	-172.87
121.59	-172.71
121.41	-172.75
121.43	-172.79
121.45	-172.83
119.97	-173.37
119.99	-172.92
119	-172.96
119.02	-173
119.04	-172.54
120.06	-172.58
121.38	-171.72
121.9	-171.76
121.91	-170.7
121.93	-170.75
121.75	-170.69
121.97	-169.63
121.99	-169.67
122	-169.71
122.02	-169.75
122.24	-169.79
122.26	-169.33
122.08	-168.58
122.1	-168.22
123.31	-168.16
124.63	-167.9
124.65	-167.64
126.67	-167.68
127.99	-167.72
129.31	-167.56
129.32	-167.2
129.34	-167.25
129.36	-166.69
130.18	-166.43
130.2	-166.17
130.22	-165.81
130.23	-165.65
130.25	-165.69
129.47	-164.93
129.49	-164.28
128.21	-164.22
128.23	-164.26
128.24	-164.3
127.96	-163.44
127.98	-163.48
127.4	-163.52
127.22	-163.56
127.04	-163.6
126.95	-164.65
126.97	-164.29
126.99	-164.33
126.61	-164.37
126.43	-164.41
125.75	-164.65
125.76	-164.69
125.78	-164.73
125.8	-164.78
125.82	-164.82
125.84	-164.86
125.86	-164.9
125.87	-165.04
125.89	-165.08
126.71	-165.12
125.93	-165.16
125.95	-164.91
126.27	-164.95
126.28	-164.99
126.3	-164.83
126.32	-164.87
126.34	-164.51
126.36	-164.25
125.78	-164.19
126.99	-163.63
127.01	-162.58
127.03	-162.62
127.05	-162.66
127.07	-162
127.79	-161.94
127.8	-161.98
127.82	-162.02
127.84	-162.06
127.26	-162.21
127.28	-162.05
127.79	-162.09
127.11	-162.13
126.53	-162.17
125.25	-162.31
125.27	-162.35
125.29	-162.39
125.3	-162.94
125.42	-162.98
125.34	-164.12
125.36	-164.16
125.38	-165.4
125.4	-165.44
125.71	-165.48
125.43	-165.72
125.45	-165.76
125.47	-166.11
124.99	-166.15
125.11	-166.19
125.82	-166.23
125.84	-166.27
125.16	-166.61
125.88	-166.65
126.9	-166.29
126.92	-166.34
126.93	-166.38
126.95	-166.72
126.97	-166.36
127.99	-166.2
128.41	-166.24
129.83	-166.28
129.84	-165.92
129.86	-165.96
131.48	-165.71
131.5	-165.25
131.52	-165.29
131.54	-164.73
131.55	-164.67
132.17	-164.41
131.09	-164.45
130.21	-164.49
131.33	-164.54
130.25	-163.98
130.26	-163.02
130.28	-163.06
129.8	-163.2
129.82	-162.64
129.84	-162.48
129.86	-162.52
128.27	-162.17
126.49	-162.61
128.31	-162.25
128.33	-162.69
128.35	-162.33
128.37	-162.37
126.58	-162.91
128.4	-162.45
126.62	-162.99
126.64	-163.04
126.86	-163.08
126.87	-163.12
126.89	-162.66
126.91	-162.9
126.93	-163.44
126.95	-163.48
126.37	-163.52
127.08	-163.07
127.1	-163.11
126.42	-163.15
126.44	-164.09
126.46	-163.53
126.08	-163.57
126.09	-163.61
126.11	-164.25
126.33	-164.09
126.35	-164.14
126.37	-164.18
127.29	-164.22
127.3	-164.26
128.32	-164.1
127.44	-164.34
127.46	-164.38
125.78	-164.42
