# Supplementary material for: Electrooculography-based continuous eye-writing recognition system for efficient assistive communication systems
Source: PLoS One. 2018 Feb 9;13(2):e0192684. doi: 10.1371/journal.pone.0192684 (PMC5806888; doi:10.1371/journal.pone.0192684)
Supplement: S1 Database — All the original isolated EOG data used in the experiments are contained in this database. (ZIP) [file pone.0192684.s001.zip › isolated/001/isolated_strokes/EOG_001_07_006.csv]

3.1412	1.642
2.338	2.1981
1.4349	1.5543
2.0318	1.5104
0.42864	2.0665
0.42551	2.0227
0.32237	1.4788
-0.28076	1.7349
-0.28389	2.4911
-0.28702	3.8472
-0.29016	3.8033
-0.29329	3.7595
-0.29642	3.7156
0.40045	4.6717
0.39731	3.7279
0.19418	3.684
0.19105	3.6401
-0.31208	2.2962
-0.31521	3.5524
-0.31835	3.5085
-0.32148	3.1646
-0.32461	3.1208
-0.32774	3.0769
-0.33088	2.033
-0.33401	1.1892
-0.33714	0.6453
0.15973	0.70143
0.1566	0.65757
0.15346	0.6137
0.15033	0.16983
-0.3528	-0.37404
0.14407	-0.51791
0.14093	-1.5618
0.1378	-1.6056
0.13467	-1.1495
-0.76846	-1.1934
0.32841	-0.73725
0.32527	-1.2811
0.022141	-1.325
0.019008	-1.3689
-0.38412	-2.2127
-0.28726	-1.4566
-0.29039	-1.5005
-0.29352	-1.0443
-0.29665	-1.0882
-0.59979	-1.6321
-0.60292	-1.6759
-1.606	-2.5198
-1.6092	-2.5637
-1.6123	-2.7075
-1.6154	-2.0514
-1.6186	-2.0953
-1.6217	-2.1391
-1.6248	-2.183
-0.62798	0.47312
-0.43111	0.12925
-0.43424	0.085383
-0.43737	0.041514
-0.6405	-0.0023539
-0.64364	1.0538
-0.64677	1.0099
-0.6499	0.96604
-0.65303	0.92217
-0.65617	-0.1217
-0.6593	-0.16556
-0.66243	0.79057
-0.86556	0.7467
-0.86869	0.70283
-0.87183	0.65896
-0.87496	2.3151
-0.87809	2.3712
-0.88122	2.3274
-0.88436	2.2835
-1.1875	1.5396
-1.1906	1.4958
-1.7938	0.45188
-1.7969	0.40802
-1.8	0.36415
-2.6031	-0.77972
-2.6063	0.27641
-2.5094	-0.46746
-3.6125	-0.51133
-3.6157	-0.55519
-3.7188	-0.89906
-3.7219	1.6571
-3.7251	-0.9868
-3.7282	-1.2307
-3.7313	-1.2745
-3.9345	-3.7184
-3.9376	-3.7623
-3.7407	-3.8061
-3.7439	-3.85
-0.947	-3.3939
-0.95013	-3.3377
-1.2533	-3.3816
0.5436	-3.4255
0.54047	-3.5694
1.4373	-3.6132
2.0342	-3.6571
2.0311	-3.701
2.0279	-3.7448
2.0248	-3.7887
2.8217	-3.7326
2.8185	-3.7764
2.8154	-4.0203
2.8123	-4.0642
3.3091	-4.308
3.506	-4.1519
3.5029	-4.0958
3.2998	-4.1396
2.0966	-4.3835
1.0935	-4.4274
1.0904	-4.4712
1.2872	-4.5151
2.5841	-4.559
4.281	-4.6029
2.9778	-3.7467
2.9747	-2.7906
1.7716	-1.4345
1.7684	-1.2783
1.7653	0.17781
1.7622	0.13394
1.759	0.090071
1.7559	0.046203
1.0528	0.30233
1.2496	0.75847
0.9465	0.7146
0.94337	0.87073
0.94024	0.82686
1.2371	1.083
1.734	1.2391
1.7308	1.1953
1.7277	1.1514
1.6246	1.1075
0.92144	1.0637
0.91831	1.0198
0.61518	0.97591
0.61205	0.93205
0.60891	0.88818
0.40578	0.64431
0.40265	0.60044
0.39952	0.55657
0.39639	0.5127
0.79325	0.46884
1.1901	-0.47503
1.387	-0.5189
2.0839	-0.56277
2.0807	-0.60664
2.6776	0.24949
2.6745	-0.69437
2.6713	-0.73824
2.6682	-0.78211
2.0651	-0.82598
2.0619	-0.86985
2.0588	0.086283
2.0557	0.54241
2.0525	0.49855
1.5494	0.15468
2.2463	0.21081
2.2431	0.46694
1.54	0.42307
1.5369	0.3792
1.5337	0.035336
2.1306	0.49147
2.1275	0.9476
1.6243	0.90373
0.42121	0.85986
-0.58192	0.81599
-0.58505	0.37213
-0.68819	0.32826
-0.69132	0.28439
-0.69445	0.24052
-0.79758	0.19665
-0.70071	0.15278
-1.0038	0.70892
-1.007	0.66505
-1.0101	0.72118
-1.0132	0.67731
-1.0164	0.93344
-1.0195	1.6896
-1.3226	1.6457
-1.3258	2.4018
-2.4289	2.358
-2.432	2.3141
-2.4352	2.2702
-2.4383	1.8264
-1.3414	2.1825
-1.2446	1.7386
-1.2477	2.0948
-1.0508	2.0509
-1.054	2.007
-0.4571	2.2632
-0.46023	2.2193
-0.46336	2.2754
-0.46649	2.1315
-0.46962	2.4877
-0.072757	2.4438
-0.075889	2.3999
-0.079021	2.3561
-0.082153	2.3122
-0.085286	2.2683
1.1116	1.8245
1.1084	1.7806
0.70532	1.7367
1.1022	1.6929
0.49905	1.649
0.49592	1.6051
0.49279	1.5613
-0.010344	0.51739
0.18652	0.47352
-0.016608	-0.97035
0.18026	-1.0142
0.17713	-1.0581
-0.32601	-1.102
0.17086	-0.64582
-0.53227	-1.3897
-0.5354	-1.4336
0.16147	-1.4774
-0.54167	-2.0213
0.1552	-1.5652
0.15207	-1.709
0.14894	-1.7529
-0.5542	-1.7968
-0.55733	-1.8406
-0.86046	-1.3845
-0.76359	-1.1284
-0.76672	-1.1722
-0.76986	-1.2161
-0.77299	-0.45998
-0.77612	0.59616
-0.77925	0.55229
-1.0824	0.50842
-0.98552	0.46455
-0.98865	-0.67932
-0.99178	0.57681
-0.99491	0.53295
-0.99805	0.48908
-1.0012	0.44521
-0.80431	1.0013
-0.80744	0.95747
-0.61058	0.9136
-0.61371	0.26974
-0.41684	0.22587
-0.61997	0.782
-0.42311	0.73813
-0.42624	0.19426
-0.82937	0.050394
-0.8325	0.30653
-0.83563	0.46266
-0.83877	0.41879
-0.8419	0.37492
-0.84503	0.33105
-0.44816	1.4872
-0.4513	1.4433
-0.65443	1.7994
-0.65756	1.7556
-1.2607	0.51171
-1.2638	1.3678
-2.067	0.42397
-2.0701	0.38011
-2.8732	0.33624
-3.8764	0.99237
-3.8795	1.2485
-4.5826	0.90463
-5.2858	0.86076
-5.2889	0.8169
-5.592	1.073
-5.5951	1.0292
-5.5983	0.68529
-5.8014	0.44142
-5.7045	0.59755
-5.7077	0.35368
-5.7108	0.30982
-5.7139	0.26595
-6.4171	0.32208
-5.7202	0.67821
-6.4233	0.63434
-6.9265	0.19047
-6.9296	0.14661
-7.8327	-0.69726
-7.8359	0.05887
-7.839	-0.785
-7.8421	-0.82887
-6.9453	-0.87274
-6.9484	-1.5166
-6.4515	-1.5605
-6.6547	-1.9043
-6.6578	-1.9482
-6.1609	-1.9921
-5.4641	-2.0359
-5.4672	-2.0798
-5.4703	-2.1237
-5.4735	-2.1676
-4.3766	-2.2114
-4.3797	-2.8553
-3.3829	-2.8992
-3.386	-2.943
-3.0891	-3.6869
-2.4922	-3.7308
-1.5954	-4.3746
-1.5985	-4.4185
-1.6016	-4.6624
-2.3048	-4.7062
-2.3079	-4.8501
-2.311	-5.394
-2.7142	-5.4378
-2.7173	-5.4817
-2.9204	-5.5256
-2.9236	-5.0694
-3.4267	-5.1133
-3.4298	-5.1572
-3.433	-5.201
-3.0361	-5.2449
-2.7392	-4.6888
-2.7424	-4.5327
-2.7455	-4.5765
-2.7486	-3.2204
-3.3518	-2.1643
-3.3549	-2.0081
-3.858	-0.552
-4.1612	0.40414
-4.1643	0.36027
-4.6674	2.3164
-4.6706	2.6725
-4.9737	2.6287
-4.9768	2.1848
-4.98	2.1409
-5.2831	2.0971
-5.7862	2.0532
-6.2893	2.0093
-7.1925	1.0655
-7.5956	1.9216
-8.2987	0.97771
-8.9019	0.83385
-8.905	0.089978
-9.1081	-0.55389
-9.1113	-1.1978
-9.7144	-1.2416
-9.7175	-1.3855
-9.7207	-1.5294
-9.7238	-1.5732
-9.7269	-1.5171
-11.33	-1.661
-11.633	-3.3048
-13.036	-5.2487
-14.639	-6.1926
-14.643	-6.2364
-14.646	-6.2803
-14.649	-7.1242
-14.652	-7.168
-14.655	-7.2119
-13.058	-7.2558
-13.061	-7.2997
-14.665	-7.3435
-13.068	-6.5874
-13.071	-5.7313
-13.074	-5.1751
-14.677	-4.219
-14.68	-3.3629
-13.783	-2.9067
-11.986	-2.9506
-11.99	-2.9945
-11.693	-2.6383
-11.696	-1.1822
-10.599	1.1739
-8.9021	2.9301
-7.1052	3.6862
-5.8084	9.2423
0.78849	22.298
7.4854	34.455
14.682	50.111
23.879	65.367
23.876	75.623
23.873	92.779
23.87	103.94
23.867	114.49
23.863	125.85
23.86	133.1
23.857	142.66
23.854	149.22
23.851	159.87
21.148	169.63
19.645	175.48
18.442	183.94
10.138	188.5
1.5352	191.25
-0.16789	195.21
-1.671	196.76
-3.1742	198.32
-3.1773	202.78
-4.4804	206.93
-4.4835	209.09
-4.4867	210.25
-4.8898	210.6
-5.1929	211.06
-5.9961	211.01
-7.0992	211.57
-7.9023	212.93
-7.9055	212.88
-9.6086	214.24
-9.6117	214.49
-10.915	214.95
-9.618	215.41
-9.8211	215.36
-9.8243	215.32
-9.9274	215.58
-11.131	216.23
-11.134	216.79
-11.137	216.74
-11.94	215.4
-12.943	215.06
-13.246	215.31
-13.249	216.07
-13.252	216.02
-13.256	215.98
-12.959	215.94
-13.262	215.59
-12.965	215.55
-12.268	215.51
-12.271	214.36
-10.474	213.92
-8.6775	212.37
-8.6806	209.23
-8.2838	206.09
-8.2869	204.74
-7.49	191.1
-5.4932	167.65
-5.4963	138.71
-2.6994	105.47
2.4974	78.422
8.1943	52.379
9.2912	29.035
11.288	5.0909
11.285	-17.353
11.282	-31.697
12.979	-50.241
12.976	-64.185
13.572	-77.428
13.569	-90.672
13.566	-95.116
15.263	-108.26
15.26	-118.3
11.857	-126.15
10.254	-134.39
9.8504	-135.64
9.7473	-139.18
9.7442	-145.32
9.641	-148.77
9.4379	-149.31
9.1348	-152.55
9.1316	-155.9
9.1285	-157.54
7.4254	-158.69
7.4223	-158.93
5.9191	-159.57
4.916	-160.32
4.5129	-161.96
2.4097	-163.91
0.50659	-165.35
-0.69654	-165.99
-1.0997	-166.04
-1.6028	-166.18
-1.9059	-166.23
-1.9091	-166.27
-2.2122	-166.31
-2.9153	-167.16
-2.9185	-168.1
-5.4216	-168.14
-5.4247	-168.19
-7.9279	-168.23
-7.931	-168.28
-8.9341	-167.42
-9.8373	-167.86
-9.8404	-167.91
-10.444	-167.95
-11.247	-167.2
-10.65	-166.04
-10.653	-165.18
-10.856	-164.73
-10.859	-164.27
-10.862	-164.31
-10.865	-164.36
-10.869	-164.4
-10.872	-164.45
-10.875	-164.49
-11.378	-164.53
-11.381	-164.18
-12.084	-164.22
-13.487	-164.27
-13.491	-164.11
-14.694	-163.85
-15.297	-163.6
-15.3	-163.44
-17.503	-163.49
-17.506	-162.13
-21.409	-158.77
-25.412	-152.32
-27.816	-141.26
-39.319	-132.7
-55.122	-123.05
-65.925	-108.29
-81.028	-99.836
-93.731	-88.78
-102.83	-75.824
-112.44	-59.568
-116.94	-45.112
-128.24	-42.355
-140.15	-35.599
-141.55	-24.343
-143.55	-11.087
-147.06	-2.4309
-147.06	-0.37472
-149.56	1.1814
-150.17	2.5375
-151.37	3.8937
-152.47	5.7498
-152.48	8.5059
-153.58	9.9621
-154.58	11.118
-154.58	12.374
-155.19	12.93
-155.19	13.387
-154.59	13.543
-153.6	14.399
-152.5	15.055
-151.3	15.011
-150.11	15.167
-148.81	15.123
-147.61	15.18
-147.62	15.236
-147.42	15.192
-147.42	15.148
-147.23	15.104
-147.13	15.06
-146.63	14.916
-145.63	14.872
-144.84	14.629
-144.44	14.585
-141.04	14.341
-137.75	14.297
-137.65	13.053
-137.45	12.809
-136.86	12.765
-136.86	11.221
-136.86	11.178
-136.87	10.434
-136.87	9.7899
-136.37	9.746
-136.08	9.2021
-136.08	9.1583
-135.78	9.1144
-134.68	9.0705
-131.99	9.5267
-130.29	9.7828
-130.29	9.7389
-130.3	9.6951
-132	10.051
-132	10.707
-132.01	9.9635
-132.11	9.8196
-130.61	9.7757
-130.62	8.9319
-130.62	8.888
-130.62	8.5441
-130.53	8.5003
-130.33	9.5564
-130.33	9.9125
-130.33	9.8686
-130.54	9.8248
-130.64	9.7809
-130.64	9.837
-131.05	9.8932
-131.05	9.8493
-133.05	9.8054
-134.86	9.6616
-133.06	9.7177
-133.06	9.7738
-133.77	9.73
-133.77	9.6861
-134.77	9.6422
-134.78	9.7984
-135.08	9.7545
-135.68	9.7106
-135.68	9.6668
-136.29	9.6229
-136.29	9.979
-137.79	10.835
-137.8	10.791
-137.8	10.747
-137.8	10.104
-137.81	10.06
-139.21	10.616
-139.21	10.572
-137.82	10.728
-136.82	10.684
-136.82	10.64
-137.63	10.596
-137.63	10.353
-136.83	10.309
-136.84	10.265
-136.84	10.221
-136.84	10.177
-137.34	9.7333
-135.95	10.089
-135.95	10.046
-135.95	10.002
-134.46	9.5578
-134.36	9.5139
-132.36	9.87
-132.37	9.8262
-132.07	9.7823
-131.17	9.7384
-132.18	9.6946
-132.18	10.151
-132.18	10.107
-132.19	10.063
-132.19	10.019
-132.19	10.275
-132.19	10.531
-132.2	10.487
-132.8	10.444
-132.8	10.4
-132.81	10.356
-133.81	10.612
-133.81	10.568
-134.72	10.524
-134.72	10.68
-135.32	10.437
-135.33	10.393
-134.53	10.349
-134.53	11.405
-134.54	12.161
-135.54	12.117
-135.54	12.073
-135.54	12.029
-135.55	11.786
-134.55	11.942
-134.55	11.898
-134.56	11.854
-134.56	11.81
-134.56	11.566
-133.87	11.522
-133.87	11.479
-133.77	11.235
-133.08	11.191
-132.28	11.147
-130.88	11.103
-130.89	11.059
-131.19	11.015
-131.19	11.171
-131.19	10.928
-131.2	10.884
-131.2	10.64
-133.1	10.596
-133.11	10.752
-134.51	10.508
-134.91	10.464
-134.92	10.42
-135.42	10.377
-135.12	10.733
-136.03	10.689
-136.03	10.845
-136.03	10.801
-136.04	11.557
-136.04	12.213
-136.74	12.07
-136.74	12.026
-136.45	11.982
-136.45	11.338
-135.25	11.994
-135.26	11.95
-135.36	11.906
-134.86	11.862
-134.87	11.819
-134.67	12.175
-134.67	12.131
-134.68	12.087
-134.68	12.043
-134.68	11.499
-134.69	11.455
-134.69	11.912
-134.69	11.368
-134.5	11.824
-134.6	11.28
-134.6	10.836
-134.4	9.9922
-134.41	9.6483
-134.11	9.9044
-134.41	10.561
-134.42	10.517
-134.42	10.473
-134.12	10.429
-134.13	10.885
-134.13	10.841
-134.13	10.797
-133.34	11.253
-132.64	11.21
-131.14	11.666
-129.75	11.622
-129.75	10.978
-129.75	10.534
-129.75	10.49
-129.66	10.446
-129.66	10.903
-129.66	11.659
-129.67	11.615
-129.77	12.071
-129.77	12.027
-129.78	11.983
-131.18	11.939
-130.78	11.895
-132.19	11.852
-132.49	11.808
-132.49	11.764
-132.6	11.32
-133.1	11.676
-133.6	11.232
-133.6	11.188
-134.11	11.545
-134.11	11.501
-133.61	11.457
-134.02	11.413
-134.02	10.969
-134.02	9.9252
-135.33	9.1813
-135.43	9.8374
-136.63	9.0936
-137.04	9.0497
-137.04	9.0058
-136.64	8.662
-136.65	8.6181
-136.65	8.5742
-136.65	7.2304
-135.45	7.1865
-135.36	6.0426
-135.36	5.9988
-135.36	5.9549
-135.37	5.911
-134.47	5.8672
-134.47	5.3233
-134.48	5.2794
-134.48	4.2356
-135.38	2.4917
-134.49	4.1478
-134.49	4.1039
-134.19	4.0601
-134.2	4.0162
-134.2	2.2723
-132.7	2.7285
-134.2	1.7846
-135.31	1.7407
-135.31	1.6969
-135.31	3.253
-135.12	4.1091
-135.12	4.0653
-135.12	4.0214
-133.23	4.4775
-135.13	4.2337
-135.13	4.1898
-135.14	4.1459
-135.14	4.1021
-133.24	4.0582
-133.25	4.4143
-133.25	4.3705
-133.25	4.6266
-135.16	4.2827
-135.16	4.2388
-135.16	4.495
-135.16	4.4511
-135.17	4.4072
-135.17	4.3634
-135.17	4.3195
-136.28	4.2756
-136.48	4.2318
-136.48	4.1879
-137.59	4.144
-137.59	4.6002
-139.19	4.5563
-139.2	4.5124
-140.1	4.4686
-140.6	3.7247
-140.61	4.2808
-142.41	3.937
-142.41	3.8931
-140.61	3.2492
-140.62	3.2053
-140.22	2.9615
-140.22	2.5176
-140.23	2.4737
-139.33	2.2299
-139.03	2.186
-137.44	2.1421
-137.44	2.0983
-137.74	0.8544
-137.75	0.81053
-137.75	0.76666
-137.75	0.72279
-137.76	-0.42107
-137.76	-0.96494
-137.76	-0.50881
-137.76	-0.55268
-137.77	-0.59655
-137.77	-0.64042
-138.87	-0.68428
-139.88	-0.32815
-139.88	0.72798
-139.98	0.68411
-139.89	0.64024
-139.89	-0.50363
-139.89	-0.54749
-139.9	-0.89136
-139.9	-0.93523
-139.9	-0.9791
-139.91	-1.623
-139.91	-0.86684
-139.91	-1.3107
-139.91	-1.4546
-139.82	-1.4984
-139.92	-1.5423
-139.82	-1.5862
-139.83	-1.63
-139.63	-1.6739
-139.63	-1.7178
-139.64	-2.2617
-139.54	-2.3055
-139.54	-3.2494
-138.35	-3.2933
-137.15	-3.3371
-137.15	-3.381
-137.16	-3.4249
-138.36	-3.7687
-138.46	-3.8126
-137.26	-3.2565
-137.27	-2.4003
-137.27	-2.4442
-137.27	-3.3881
-138.98	-4.2319
-138.98	-3.4758
-138.98	-3.6197
-138.99	-3.6635
-137.49	-3.7074
-138.39	-3.7513
-137.5	-2.7952
-137.5	-2.839
-137.5	-2.8829
-137.51	-2.9268
-137.91	-2.7706
-137.91	-2.3145
-137.91	-2.3584
-137.92	-2.9022
-137.52	-2.9461
-137.62	-4.09
-137.63	-4.1338
-137.63	-5.2777
-137.63	-5.3216
-137.34	-4.7654
-137.34	-4.9093
-136.84	-4.9532
-136.85	-4.997
-136.85	-5.0409
-136.85	-3.9848
-136.86	-4.1286
-136.86	-4.1725
-136.86	-3.7164
-136.87	-3.1603
-136.37	-2.3041
-136.37	-1.948
-136.37	-1.9919
-136.38	-2.0357
-136.78	-0.8796
-136.78	-0.32346
-136.79	-0.36733
-137.09	-0.4112
-137.09	-0.45507
-137.1	-0.49894
-138.5	-0.34281
-138.5	-0.38667
-139.61	-1.1305
-139.61	-1.1744
-139.61	-1.8183
-139.62	-3.7621
-139.62	-3.806
-139.62	-3.9499
-138.72	-5.3938
-138.73	-6.0376
-138.73	-6.0815
-138.73	-6.4254
-138.74	-6.4692
-137.74	-6.7131
-137.74	-6.757
-137.75	-6.8008
-137.45	-6.8447
-136.75	-6.8886
-135.56	-6.4324
-135.56	-6.7763
-134.86	-6.8202
-134.87	-6.864
-134.87	-5.7079
-134.27	-4.7518
-134.27	-4.7956
-134.28	-4.4395
-134.28	-4.4834
-134.58	-5.6273
-134.59	-4.4711
-134.59	-4.515
-134.59	-5.3589
-134.6	-5.4027
-135.1	-6.9466
-135.1	-5.8905
-135.81	-7.1343
-135.81	-7.1782
-135.11	-7.2221
-135.12	-8.6659
-135.12	-8.7098
-134.62	-8.7537
-134.62	-8.7975
-134.23	-7.8414
-133.43	-9.4853
-133.43	-9.5291
-133.44	-9.573
-132.84	-9.6169
-132.14	-8.0608
-132.15	-8.1046
-132.75	-8.1485
-132.75	-8.1924
-132.96	-8.4362
-132.76	-6.8801
-132.76	-6.924
-132.97	-6.9678
-132.97	-5.9117
-133.17	-6.1556
-132.97	-5.5994
-133.18	-5.6433
-133.68	-6.2872
-133.98	-6.331
-135.49	-6.3749
-135.49	-5.8188
-136.69	-5.8626
-136.7	-6.9065
-136.2	-6.9504
-136.2	-7.8942
-136.21	-7.9381
-136.21	-7.982
-136.71	-8.0259
-136.72	-8.0697
-136.72	-7.4136
-136.72	-7.4575
-136.73	-7.5013
-136.73	-9.4452
-136.43	-10.089
-136.13	-11.133
-136.14	-11.177
-136.14	-11.221
-135.94	-10.265
-135.95	-9.1084
-135.95	-9.1523
-135.95	-9.1961
-135.96	-8.54
-135.96	-7.8839
-135.66	-7.0277
-134.87	-7.0716
-134.87	-7.1155
-134.47	-7.1594
-133.78	-6.6032
-133.68	-5.9471
-133.68	-5.991
-133.68	-6.0348
-133.69	-6.0787
-133.69	-6.1226
-133.69	-4.7664
-133.7	-4.8103
-133.7	-4.3542
-133.6	-4.398
-133.41	-4.4419
-132.31	-4.4858
-130.61	-5.9296
-130.62	-7.0735
-129.52	-8.1174
-128.22	-10.161
-128.23	-10.205
-128.23	-10.349
-129.53	-12.293
-128.23	-10.837
-128.24	-12.381
-128.54	-12.424
-128.54	-12.468
-128.55	-12.512
-128.05	-11.056
-128.05	-12.3
-127.66	-12.944
-127.66	-12.988
-128.06	-13.032
-127.97	-13.075
-127.97	-13.119
-127.97	-13.163
-128.58	-13.207
-129.08	-12.551
-129.08	-11.495
-129.58	-11.539
-129.59	-12.482
-129.59	-12.026
-129.59	-12.07
-129.6	-12.114
-129.6	-12.158
-129.6	-12.202
-129.61	-10.746
-129.61	-12.09
-129.61	-12.133
-129.82	-11.977
-130.12	-10.721
-129.82	-10.765
-129.53	-12.109
-129.53	-12.153
-129.53	-12.197
-129.83	-12.241
-129.84	-11.484
-130.14	-10.628
-130.14	-10.672
-130.15	-10.716
-130.15	-10.46
-129.65	-10.304
-129.06	-10.348
-129.06	-10.391
-128.76	-10.435
-129.17	-10.679
-128.77	-10.723
-128.67	-10.767
-128.68	-10.811
-127.78	-10.855
-127.78	-10.899
-127.79	-10.942
-127.39	-10.886
-127.39	-10.93
-126.39	-10.874
-125.3	-10.918
-125.3	-10.962
-125.3	-11.006
-125.31	-11.149
-124.61	-11.093
-124.01	-11.137
-124.02	-11.181
-124.02	-11.225
-124.02	-11.569
-123.03	-11.313
-123.03	-11.357
-123.03	-11.4
-123.04	-11.444
-124.04	-11.488
-124.04	-11.032
-124.04	-11.576
-124.65	-11.62
-124.65	-11.764
-124.05	-12.108
-123.06	-12.151
-124.56	-12.195
-124.56	-12.739
-122.97	-12.783
-123.47	-12.827
-123.47	-12.871
-124.98	-12.915
-124.98	-12.958
-123.48	-12.502
-123.49	-11.446
-123.49	-11.49
-123.49	-11.534
-124.59	-11.578
-122.3	-10.622
-120	-10.666
-120	-10.709
-120.01	-10.253
-120.01	-10.297
-119.51	-9.841
-119.52	-8.7849
-120.62	-7.2287
-120.62	-7.2726
-121.23	-7.1165
-121.23	-6.3603
-121.23	-6.4042
-121.24	-6.4481
-121.24	-6.492
-121.24	-6.9358
-121.24	-5.9797
-121.25	-6.0236
-121.35	-6.0674
-121.35	-6.1113
-121.36	-6.6552
-121.36	-5.899
-121.66	-7.5429
-122.27	-7.5868
-122.27	-7.6306
-122.27	-8.2745
-122.38	-8.3184
-122.38	-8.3622
-123.08	-8.4061
-124.49	-7.85
-125.49	-6.8938
-125.49	-6.9377
-125.49	-6.9816
-125.5	-7.0255
-125.5	-7.0693
-126.6	-7.1132
-126.61	-7.1571
-125.51	-7.2009
-125.41	-7.7448
-125.42	-7.5887
-126.62	-7.2325
-127.02	-7.2764
-127.03	-6.7203
-127.03	-6.7641
-126.13	-5.408
-126.14	-5.4519
-126.14	-6.7957
-126.14	-5.5396
-127.05	-5.7835
-125.85	-7.2273
-125.85	-7.6712
-125.85	-7.7151
-125.86	-5.9589
-126.86	-7.8028
-126.86	-5.9467
-126.87	-5.9906
-126.87	-7.0344
-126.97	-5.8783
-128.18	-5.9222
-128.18	-5.366
-128.18	-6.0099
-128.19	-7.2538
-126.99	-7.2976
-126.69	-7.5415
-126.7	-7.5854
-126.7	-7.6292
-126.7	-7.6731
-125.9	-8.717
-125.91	-8.7608
-125.91	-8.8047
-125.91	-8.8486
-126.72	-9.6924
-125.92	-9.7363
-125.92	-9.7802
-126.73	-9.8241
-126.73	-9.8679
-126.83	-9.9118
-126.84	-9.9557
-126.84	-9.6995
-127.14	-9.7434
-127.15	-9.5873
-127.55	-9.6311
-127.55	-9.675
-127.75	-9.9189
-128.16	-9.9627
-128.16	-9.8066
-128.46	-8.3505
-128.57	-6.8943
-128.57	-6.9382
-128.57	-6.9821
-128.58	-6.2259
-128.88	-5.1698
-128.88	-5.2137
-128.99	-5.2576
-128.99	-5.3014
-128.99	-4.9453
-129.3	-4.9892
-129.3	-5.433
-129.3	-5.4769
-129.9	-6.6208
-130.21	-8.5646
-130.21	-10.508
-130.51	-11.852
-130.22	-11.896
-130.22	-12.54
-130.52	-12.584
-130.53	-13.128
-130.53	-13.172
-130.53	-13.616
-130.64	-13.659
-130.64	-13.703
-130.64	-13.847
-130.65	-13.891
-130.65	-14.435
-130.75	-14.379
-130.75	-14.423
-131.66	-14.467
-132.16	-14.51
-132.16	-14.154
-132.17	-14.098
-132.17	-14.142
-131.77	-14.186
-131.48	-14.13
-131.48	-13.674
-131.48	-13.317
-131.79	-13.761
-131.79	-13.805
-131.49	-13.849
-131	-13.493
-131	-13.937
-131	-14.481
-130.51	-14.325
-130.01	-14.368
-130.01	-13.912
-129.61	-13.956
-129.62	-14.5
-129.22	-14.544
-128.02	-14.588
-125.93	-14.832
-125.93	-15.475
-126.53	-16.319
-125.54	-15.763
-125.54	-16.407
-124.84	-16.451
-124.85	-17.095
-124.75	-17.039
-124.05	-17.083
-124.06	-17.726
-124.06	-18.07
-124.06	-18.714
-124.76	-19.458
-124.77	-19.502
-124.77	-20.146
-124.77	-20.19
-124.78	-20.234
-125.48	-20.277
-125.48	-19.721
-126.19	-20.365
-126.29	-20.609
-126.29	-20.653
-127	-20.697
-127	-20.741
-127	-21.284
-128.31	-22.228
-129.21	-22.272
-129.81	-24.216
-129.81	-24.26
-130.82	-26.104
-131.42	-26.148
-131.42	-24.392
-131.43	-24.635
-131.43	-24.679
-131.93	-26.323
-132.34	-26.367
-131.94	-26.211
-132.34	-26.255
-132.35	-26.299
-132.35	-26.342
-132.45	-26.686
-132.36	-26.43
-132.46	-26.474
-133.06	-26.518
-133.76	-26.562
-134.07	-26.506
-134.07	-25.75
