# Supplementary material for: Electrooculography-based continuous eye-writing recognition system for efficient assistive communication systems
Source: PLoS One. 2018 Feb 9;13(2):e0192684. doi: 10.1371/journal.pone.0192684 (PMC5806888; doi:10.1371/journal.pone.0192684)
Supplement: S1 Database — All the original isolated EOG data used in the experiments are contained in this database. (ZIP) [file pone.0192684.s001.zip › isolated/001/isolated_strokes/EOG_001_07_007.csv]

-1.0013	3.1382
-1.977	3.1489
-1.5526	3.1596
-1.4283	2.5703
-1.304	2.781
-1.1797	2.7917
-1.0554	2.8025
-0.13105	3.8132
-0.70673	2.8239
-0.58241	2.8346
-1.4581	2.8453
-1.3338	2.456
-1.2095	3.1667
-1.4851	2.4774
-1.3608	2.4881
-0.8365	2.4988
-1.1122	2.1095
-0.58786	2.5202
0.13646	2.4309
1.2608	2.4416
2.2851	2.4523
2.4094	0.963
2.7337	1.4737
2.958	2.0844
2.9824	2.0951
3.1067	2.1058
3.331	1.1165
3.4553	1.1272
3.5796	1.1379
3.704	1.1486
3.8283	1.1593
3.9526	0.67004
4.0769	0.68074
4.2012	0.69144
3.3256	0.10215
3.4499	0.012849
3.5742	0.72355
3.6985	0.73426
2.9228	0.74496
2.0471	0.75566
2.1715	1.0664
2.2958	1.0771
2.4201	1.0878
2.5444	0.79848
2.6687	0.80918
4.2931	1.1199
2.9174	0.33059
2.0417	0.34129
2.166	0.35199
1.2903	0.3627
1.4147	0.6734
1.539	0.6841
1.6633	-0.30519
1.7876	-0.29449
1.0119	-0.28379
1.1362	0.72692
1.2606	-0.76238
1.3849	-0.75168
1.5092	-0.74097
1.2335	-1.7303
1.2578	-1.7196
1.3822	-1.4089
1.3065	-1.3982
1.4308	-1.3875
1.5551	-1.3768
1.6794	-1.3661
1.8038	-1.3553
0.32807	-1.3446
0.45239	-0.33394
-1.8233	-1.3232
-1.699	-1.3125
-3.0747	-1.3018
-4.1503	-0.29113
-4.026	0.91958
-2.7017	0.93028
-2.7774	0.94098
-2.6531	0.95169
-2.7287	0.16239
-2.1044	0.97309
-1.9801	0.9838
-1.8558	0.8945
-1.7315	0.9052
-1.6071	0.21591
-1.4828	0.92661
-2.4585	0.23731
-2.3342	0.24802
-1.1099	0.95872
-0.98555	0.26942
-0.86123	0.28013
-0.73691	0.29083
-0.9126	-0.39847
-0.48828	-0.38776
-0.36396	-0.77706
-0.53964	-0.76636
-1.3153	-0.75565
-2.591	-1.0449
-1.0667	-0.73425
-2.3424	-1.0235
-2.218	-1.0128
-2.0937	-1.0021
-2.6694	-1.3914
-1.8451	-2.0807
-1.5208	-2.07
-1.3965	-2.5593
-1.2721	-1.7486
-1.7478	-1.7379
-1.6235	-1.7272
-1.5992	-1.5165
-1.4749	-1.5058
-1.3505	-1.4951
-1.6262	-1.5844
-1.5019	-1.5737
-1.3776	-1.563
-1.3533	-1.5523
-1.2289	-1.4416
-1.1046	-1.4309
-0.98031	-1.4202
-0.85599	-1.4095
-0.73167	-1.4988
-0.60735	-1.3881
-0.58303	-1.3774
-0.45872	-0.46666
-0.8344	-0.45596
-0.71008	0.55474
-0.78576	0.56545
-0.66144	-0.52385
-1.0371	-0.51314
-0.5128	-0.50244
-0.78848	-1.3917
-0.66417	-0.48103
-0.53985	-0.77033
-0.41553	-0.75963
-0.29121	-0.74892
-0.16689	-2.0382
-0.042572	-2.0275
0.081747	-2.3168
0.20607	-2.3061
0.33038	-2.2954
0.4547	-2.7847
0.57902	-2.774
0.70334	-2.8633
0.82766	-2.8526
1.052	-2.8419
1.0763	-3.7312
1.0006	-3.7205
0.62493	-4.1098
0.74925	-4.0991
0.37357	-2.8884
0.19789	-2.8777
0.32221	-2.867
0.44653	-2.8563
0.37085	-3.9456
0.49516	-2.8349
0.21948	-3.9242
0.3438	-3.9135
0.46812	-3.9027
0.29244	-4.192
0.71676	-3.8813
-0.058923	-3.8706
-0.5346	-3.8599
-2.4103	-3.8492
-2.386	-3.8385
-2.2616	-3.5278
-4.1373	-3.5171
-4.013	-3.5064
-3.8887	-2.7957
-2.6644	-2.785
-2.5401	-2.7743
-2.4157	-2.2636
-2.2914	-2.4529
-0.7671	-2.0422
-0.64278	-1.9315
-0.51846	-1.9208
-1.3941	-1.9101
-1.2698	-2.0994
-0.1455	-1.8887
-0.021186	-1.878
-0.19687	-1.8673
-0.072548	-1.8566
0.75177	-1.8459
1.1761	-1.6352
1.0004	-1.6245
0.62473	-1.6138
0.74905	-1.6031
0.57336	-1.4923
0.99768	-1.2816
1.122	-1.4709
0.44632	-1.4602
0.57064	-1.2495
-0.60504	-0.63883
-2.0807	-0.22813
-3.6564	-0.21743
-3.5321	-0.30672
-3.4078	-0.29602
-5.4834	-0.18532
-5.3591	-0.17461
-5.5348	-0.16391
-5.8105	-0.15321
-5.6862	-0.1425
-6.9619	0.1682
-6.8375	0.1789
-5.3132	0.18961
-5.1889	0.90031
-3.8646	1.211
-3.7403	1.3217
-3.6159	1.3324
-3.4916	1.3431
-3.3673	1.2538
-2.543	1.7645
-2.4187	2.0752
-2.0943	2.4859
-1.97	2.4966
-1.8457	2.5073
-1.2214	3.418
-1.0971	3.4288
-0.97276	3.4395
-0.24844	3.4502
-0.12412	2.3609
0.0002008	3.4716
0.12452	3.0823
0.24884	3.093
0.37316	3.1037
-0.70252	1.7144
-0.57821	1.7251
-0.45389	1.1358
-0.32957	1.1465
1.2948	1.7572
2.5191	1.7679
2.6434	1.7786
3.1677	1.4893
3.292	1.5
3.9163	1.5107
4.0407	1.5214
4.165	1.5321
4.2893	1.5428
4.4136	1.5535
4.5379	2.2642
4.6623	3.0749
4.7866	3.0856
4.9109	3.0963
4.5352	2.907
5.1595	3.1177
6.6839	3.9284
6.0082	3.9391
6.1325	4.2499
6.2568	3.8606
6.3811	4.6713
6.6054	4.982
6.2298	4.9927
5.9541	5.6034
5.7784	5.9141
5.9027	6.3248
6.027	6.3355
6.1514	6.3462
6.5757	6.4569
6.7	6.4676
6.8243	6.4783
6.9486	6.589
6.7729	6.5997
7.1973	6.6104
7.7216	7.2211
7.8459	7.2318
7.5702	8.0425
7.6945	8.0532
8.1189	8.8639
8.2432	8.8746
8.5675	9.3853
8.4918	9.496
8.1161	9.5067
8.9405	9.7174
9.0648	9.7281
9.1891	10.139
10.013	11.05
10.138	10.16
10.262	11.271
10.386	11.282
10.511	10.192
11.135	11.303
11.759	11.314
11.884	11.324
11.908	11.435
11.432	11.446
12.157	11.657
12.281	11.667
12.405	11.678
12.53	11.689
12.654	11.099
13.378	11.11
13.503	11.121
13.727	11.132
13.851	11.142
13.375	10.053
13.5	10.064
13.624	10.074
13.748	10.085
13.873	10.096
13.997	11.206
15.021	11.217
14.046	11.228
14.17	11.239
14.294	10.849
15.719	10.86
15.843	10.971
15.967	10.981
14.992	10.992
16.216	11.803
16.34	12.013
17.065	12.024
17.189	12.035
16.213	11.546
16.338	12.056
16.462	12.067
15.886	12.078
15.41	12.188
15.235	12.399
15.659	12.41
15.783	12.22
15.908	12.231
16.032	12.242
16.156	12.153
16.881	12.163
16.105	11.674
16.229	11.685
16.354	11.695
15.778	11.006
15.902	10.617
16.027	10.128
15.651	10.138
15.775	10.049
15.9	10.06
16.224	9.3703
15.648	8.581
15.673	8.5917
15.797	8.6025
17.121	8.4132
17.245	8.4239
16.17	8.0346
16.294	8.0453
15.418	8.556
15.543	9.0667
15.667	9.0774
16.591	9.7881
16.716	9.7988
17.84	12.109
18.564	14.72
18.689	15.531
20.513	17.342
22.837	20.652
23.962	28.763
25.486	44.674
27.21	57.284
28.135	64.695
32.259	81.406
36.583	101.02
36.708	116.63
37.632	128.24
37.756	137.35
37.881	149.96
40.105	158.67
40.229	169.48
40.353	179.99
40.478	183.8
40.602	189.01
40.726	193.92
40.851	197.13
38.175	199.94
36.299	202.26
34.324	203.67
32.548	207.58
31.472	210.99
30.797	211.5
30.921	212.31
29.845	212.32
29.07	213.73
29.094	213.74
28.218	214.75
28.343	215.06
27.567	215.27
27.691	215.38
27.516	215.39
26.94	215.41
26.564	215.82
26.688	215.83
26.413	215.44
26.137	215.35
26.261	215.36
26.386	215.37
26.11	215.68
24.734	215.39
23.559	215.4
23.283	215.31
23.407	215.72
23.532	215.73
22.656	215.74
20.58	215.76
19.305	215.07
19.429	215.08
19.453	214.79
19.378	214.4
18.702	213.91
18.026	213.92
18.151	213.93
18.075	214.44
18.099	214.45
18.223	215.06
18.348	214.47
18.472	214.48
18.596	214.49
18.721	215.31
18.845	215.32
19.469	215.33
19.594	214.54
21.318	214.55
22.942	214.36
23.867	214.07
24.891	214.08
27.415	213.29
29.84	213.3
31.164	208.21
34.288	187.72
38.013	157.53
45.537	129.74
56.361	103.36
68.486	79.166
76.01	53.376
76.134	28.687
78.858	9.1979
79.583	-9.1914
79.707	-25.581
79.831	-45.47
79.956	-66.459
80.08	-79.949
81.504	-86.238
81.629	-87.827
81.753	-93.317
80.377	-101.21
79.002	-104.4
78.126	-110.38
77.35	-117.97
76.775	-121.26
76.099	-123.15
76.123	-126.84
75.848	-130.93
75.072	-132.12
74.496	-132.71
74.121	-133.8
73.745	-136.49
73.369	-139.08
71.594	-140.67
69.518	-142.16
68.942	-143.25
68.666	-144.03
68.691	-144.42
68.015	-146.01
66.939	-147.7
64.664	-147.69
62.988	-148.08
62.912	-148.07
61.837	-148.16
60.061	-148.35
60.185	-148.34
58.21	-148.33
57.034	-148.72
56.958	-149.11
56.783	-149.1
56.907	-149.08
57.031	-149.07
56.256	-149.06
55.28	-149.05
54.904	-148.84
55.029	-148.83
55.153	-148.42
55.277	-148.41
55.901	-148
57.126	-146.59
57.25	-146.58
57.074	-144.57
55.899	-144.56
56.023	-143.05
55.847	-142.03
55.472	-142.02
55.596	-139.01
55.12	-132.8
55.145	-123.29
52.669	-114.98
50.393	-111.37
50.518	-101.96
49.942	-84.449
44.466	-74.439
37.391	-66.028
21.115	-53.617
2.0392	-41.506
-6.2365	-33.496
-19.112	-26.485
-28.888	-16.274
-35.164	-9.0636
-45.439	1.7471
-50.915	12.958
-56.491	18.469
-61.466	24.779
-61.342	30.59
-61.218	41.701
-61.093	52.411
-60.969	54.222
-60.845	59.633
-60.72	69.743
-60.596	83.554
-60.472	99.165
-60.347	107.88
-52.923	117.19
-33.899	126.9
-17.874	130.01
-3.7501	141.42
9.7742	151.33
22.199	159.44
36.423	170.95
44.447	179.86
46.171	191.37
48.296	199.68
48.42	202.09
48.544	202.8
50.369	205.11
50.493	206.93
50.617	207.34
50.742	208.05
50.866	209.66
52.19	211.87
52.315	211.88
50.739	213.39
50.363	214.3
47.388	215.21
45.712	215.22
44.136	215.23
41.861	215.24
40.685	215.95
40.509	215.96
40.234	215.98
38.258	217.09
37.782	217.4
36.807	219.01
36.431	220.72
36.555	221.43
35.979	224.14
36.104	225.45
36.228	226.46
36.252	226.47
36.377	226.88
37.301	226.89
37.925	226.9
39.15	227.21
39.274	228.03
39.398	229.34
40.623	230.05
39.647	229.66
40.871	230.07
40.996	229.68
42.02	228.99
43.144	229
43.269	228.71
43.893	228.72
44.317	228.73
44.142	227.94
44.566	228.75
44.69	228.76
45.214	228.57
45.339	228.59
44.563	228.6
45.587	228.81
45.712	228.82
45.836	228.63
45.96	227.74
46.085	226.55
46.609	226.26
46.733	226.27
46.858	226.28
46.982	226.29
47.506	226.3
47.631	226.61
47.755	226.62
47.879	226.14
48.004	226.15
48.928	225.96
49.652	225.97
49.777	225.98
50.401	225.99
51.325	226
51.749	226.01
51.874	226.02
51.698	226.13
51.822	226.14
52.647	226.55
52.771	226.56
53.395	227.07
53.52	226.59
54.044	226.2
54.668	226.61
54.793	226.62
54.917	226.63
55.041	226.64
55.166	226.65
55.39	226.96
55.414	226.97
55.039	226.68
55.163	226.69
54.587	226.3
54.712	226.71
53.636	226.52
53.46	226.54
53.685	226.15
53.809	225.96
53.933	225.97
54.057	225.98
53.282	225.99
54.306	226
53.53	226.21
53.655	226.22
53.779	226.03
53.903	226.04
54.828	226.25
54.952	226.36
54.276	226.37
54.401	226.99
53.725	227.9
54.649	228.61
54.774	228.62
54.898	228.63
55.022	228.64
54.347	227.95
54.471	228.66
54.095	228.67
54.22	228.68
54.344	228.69
54.168	228.8
54.292	229.31
54.417	229.32
54.541	229.33
54.665	229.35
54.79	230.46
54.914	230.47
55.038	230.28
54.263	230.29
54.387	230.7
54.511	229.31
54.136	229.32
54.26	229.53
54.384	229.54
54.509	230.75
54.133	230.76
54.257	231.37
54.682	231.38
54.806	231.4
55.43	232.71
55.555	232.72
55.679	232.73
55.803	232.74
55.927	232.75
57.052	232.86
56.176	232.87
56.3	232.88
57.325	232.89
57.649	232.6
59.173	232.91
59.298	232.92
60.122	232.63
60.246	232.65
60.371	231.76
60.695	231.77
60.819	232.88
60.944	231.79
60.168	231.8
60.292	230.81
60.417	230.82
60.541	230.73
60.665	230.64
61.69	230.65
60.914	230.56
61.038	230.57
61.162	230.48
60.387	230
61.111	230.01
61.235	230.02
60.26	230.03
60.384	230.04
60.308	230.05
60.633	230.06
60.557	230.07
60.681	230.08
60.806	228.69
60.33	227.4
60.454	227.41
59.779	227.12
59.303	227.13
59.427	227.44
58.552	227.46
58.676	227.47
58.8	227.18
58.925	227.19
59.049	227.5
59.173	227.71
59.298	227.72
59.422	228.33
58.246	228.34
59.67	228.85
58.695	229.26
58.819	229.27
58.343	229.78
58.468	229.79
58.592	230.21
58.716	230.62
58.841	230.83
59.465	231.24
61.989	231.25
64.114	231.56
64.238	231.57
64.362	231.58
64.487	231.59
64.411	231.6
64.535	231.61
64.66	231.62
64.784	231.63
65.108	231.64
65.333	231.36
65.457	231.37
65.581	231.38
65.705	230.99
65.93	231.4
66.054	230.81
66.178	230.82
66.603	230.53
66.727	230.34
67.951	230.35
68.076	230.06
68.2	230.07
69.624	229.98
70.349	229.59
70.673	229.61
70.797	229.42
70.922	229.03
72.046	229.04
72.17	228.75
72.295	229.26
72.419	229.27
72.543	229.28
73.568	229.29
72.792	228.5
73.016	228.51
73.14	228.52
72.265	228.53
72.389	228.54
72.313	228.16
73.538	228.17
73.662	228.18
72.586	228.19
71.411	228.7
69.735	228.91
69.859	228.62
69.984	228.63
70.108	228.64
70.232	228.65
69.857	228.66
69.281	228.67
70.105	228.68
69.53	228.39
69.654	228.7
69.778	228.72
69.903	227.93
70.227	227.94
70.351	227.25
70.475	227.26
70.6	227.27
70.724	227.28
71.148	227.29
71.473	227.3
72.397	227.31
72.721	227.22
72.946	227.23
73.87	228.04
73.594	229.15
73.719	230.27
74.243	230.28
75.567	231.19
76.692	231.2
76.816	231.21
76.94	230.32
77.165	231.23
77.289	231.24
77.613	231.75
77.738	231.76
77.962	231.27
78.086	231.28
78.211	231.29
78.535	231.3
78.459	230.72
79.283	230.73
80.008	231.34
79.532	231.95
79.656	231.96
79.781	231.97
79.305	231.98
79.429	231.99
79.354	232
79.478	232.21
79.602	232.22
79.127	232.53
78.051	233.24
77.675	233.35
77.8	233.37
77.924	233.38
77.448	233.99
78.173	234.4
78.697	234.01
78.821	234.02
78.946	234.03
79.07	234.44
79.194	234.75
80.118	235.26
80.243	235.27
80.367	235.28
80.491	235.29
81.016	236
81.14	236.01
81.264	236.03
81.389	236.64
81.513	237.15
81.837	237.56
81.962	237.57
82.086	237.58
82.81	237.59
82.935	238.6
83.759	239.51
83.883	239.52
84.008	238.63
84.132	239.54
83.356	238.65
83.481	238.66
83.205	238.68
83.329	238.69
83.453	239.6
83.578	239.61
83.702	239.62
83.826	239.83
83.351	240.14
84.575	240.55
85.299	241.06
85.424	241.37
85.548	241.38
85.472	241.09
85.597	241.4
86.721	241.41
85.845	241.43
86.47	241.44
86.594	241.65
87.518	242.16
87.643	242.17
87.767	242.18
87.891	242.19
88.016	243.1
89.04	243.91
88.764	243.92
87.789	243.13
88.413	243.14
88.537	242.35
88.661	242.36
88.286	242.38
88.41	242.39
89.034	243.4
89.159	243.41
89.283	243.42
88.907	243.23
89.532	243.24
90.556	244.55
89.58	243.56
89.705	243.57
89.829	244.98
89.253	244.99
90.078	246.1
90.202	245.01
90.326	245.03
90.451	245.04
90.375	246.15
91.199	247.16
91.324	247.17
91.448	246.38
92.772	246.39
91.696	245.5
91.821	246.41
91.945	246.42
92.069	246.43
93.594	246.44
92.318	245.55
92.442	245.56
93.167	245.57
93.291	245.39
93.815	245.1
93.94	245.11
94.064	245.12
94.588	245.13
94.513	244.04
95.837	245.15
95.961	244.36
94.886	244.37
95.01	244.38
94.234	244.39
94.359	245.2
94.583	245.21
94.707	245.22
95.931	245.24
95.656	244.45
95.78	244.46
96.604	243.97
96.729	243.98
96.853	243.99
96.277	245.1
97.102	246.41
97.226	245.12
96.35	245.13
95.675	245.14
95.799	246.25
95.923	246.26
96.048	246.27
96.172	245.19
97.096	245.7
97.221	244.61
97.345	244.62
97.269	243.53
97.394	243.54
97.518	243.55
96.642	245.76
96.266	245.77
95.791	245.78
95.315	245.79
96.039	246.9
96.164	246.91
96.288	246.92
96.412	247.94
97.137	248.55
97.261	248.86
97.385	249.17
97.51	249.18
97.634	249.49
96.758	249.5
96.883	249.71
97.007	249.72
96.131	249.73
96.256	249.84
95.28	249.85
95.404	250.26
95.529	250.27
94.453	250.29
94.577	251.1
94.302	251.11
94.426	251.52
93.65	251.53
93.774	251.54
93.899	251.55
92.923	251.16
93.047	250.37
93.172	250.38
93.296	249.59
93.42	249.4
93.145	249.41
93.269	249.12
93.393	249.13
93.518	248.65
94.342	248.06
94.466	248.07
94.391	248.08
94.515	248.09
94.639	247.9
94.964	247.91
95.088	246.72
95.012	246.73
95.337	246.74
95.261	245.35
95.385	245.36
95.509	246.27
93.934	246.28
93.958	247.5
92.182	246.31
91.507	246.32
91.631	246.33
90.955	245.44
91.08	246.05
91.004	246.06
91.128	246.97
91.253	246.98
91.377	246.99
91.501	247.6
91.326	247.01
91.45	247.02
91.574	247.93
91.599	247.95
91.723	249.36
91.847	249.37
90.872	249.38
90.996	249.39
89.92	249.4
91.244	249.41
91.269	249.42
89.993	249.43
90.117	250.04
91.642	250.05
91.766	250.16
91.89	250.17
92.015	250.18
91.239	250.2
90.963	250.41
91.088	250.42
91.212	250.43
91.336	250.44
91.861	250.65
91.585	250.46
91.709	250.67
91.834	250.68
91.958	250.69
92.482	251.1
92.407	250.71
92.531	250.92
93.155	250.93
94.179	251.34
96.104	251.86
94.628	251.87
94.752	251.88
95.377	251.89
95.501	251.9
96.725	252.31
96.85	252.72
96.974	252.73
97.098	252.74
97.223	252.05
98.347	252.76
98.471	252.77
98.596	252.78
98.82	252.79
98.944	252.11
99.569	251.52
99.693	251.53
99.317	252.14
98.442	252.85
97.366	253.26
97.49	253.27
97.615	253.28
97.439	253.29
97.663	253.3
97.387	253.01
97.512	252.32
97.636	251.93
97.76	251.94
98.185	252.16
98.309	252.17
98.433	252.18
98.558	252.19
97.382	252.2
97.506	252.21
96.431	252.22
96.555	252.43
96.679	252.44
96.804	252.25
96.928	252.26
97.052	252.27
96.677	251.68
96.401	251.69
96.525	251.71
96.65	251.72
96.774	251.73
96.898	251.24
97.522	251.85
97.647	251.26
97.771	251.27
97.895	251.28
98.02	251.29
98.644	251.9
98.268	252.01
98.393	252.02
98.517	252.03
98.241	251.64
98.766	252.26
98.89	252.57
99.014	252.58
99.139	252.59
99.263	252.6
99.887	252.81
100.01	252.62
100.14	252.63
100.26	252.64
99.985	252.85
100.11	254.06
99.833	254.07
99.757	254.08
99.882	254.09
99.906	254.5
100.03	254.52
100.15	253.13
98.379	252.44
100.4	253.15
98.628	253.16
98.552	253.17
98.676	252.98
98.401	252.99
98.525	253.6
97.549	253.71
97.674	253.72
97.798	253.73
97.922	253.74
99.147	254.25
99.471	254.07
99.595	254.08
99.72	254.39
100.54	254.4
100.67	254.61
100.79	255.42
100.92	254.63
101.04	254.64
101.17	254.75
101.29	255.16
101.41	255.17
101.44	254.58
101.56	254.59
101.59	254.6
101.71	254.52
101.84	254.53
101.26	254.54
102.08	254.55
102.01	254.56
102.13	254.57
102.26	253.88
100.68	252.89
102.51	252.9
100.93	252.91
101.05	252.92
99.279	252.43
98.703	252.44
99.528	252.85
99.652	252.57
99.776	252.58
99.9	252.89
99.325	252.9
100.15	253.31
100.27	253.52
100.4	254.33
100.52	254.34
101.35	253.55
101.47	254.36
100.2	254.37
100.32	254.48
100.44	254.49
101.97	255.4
102.09	255.41
101.82	254.53
101.74	254.54
101.87	254.55
101.99	255.46
101.71	255.87
101.84	255.88
99.963	255.49
102.09	255.9
102.21	254.81
102.34	254.82
102.46	254.63
101.78	254.64
100.81	256.05
99.233	256.06
99.357	256.08
99.481	256.09
99.606	256.1
100.53	256.61
100.65	256.62
100.78	256.33
100.9	256.34
100.43	256.35
101.15	256.76
101.08	256.77
100.4	256.78
100.52	256.79
100.65	257.3
100.77	257.31
100.9	257.33
100.82	256.94
100.95	256.95
99.57	256.66
101.19	256.67
101.32	256.68
101.44	256.39
99.868	256.4
97.992	256.41
98.116	256.42
97.941	256.43
97.765	256.64
98.189	257.35
98.014	257.46
97.038	257.48
97.162	257.49
97.287	257.5
98.511	258.61
97.535	258.62
97.66	258.63
97.784	259.74
97.908	260.05
99.233	260.36
99.357	260.37
99.481	260.88
100.61	260.89
100.33	260.9
101.15	261.51
101.28	260.93
101.4	260.84
102.03	260.85
102.15	260.26
102.38	260.87
102.5	260.88
102.62	260.89
102.75	260.9
102.27	261.31
102.4	261.32
102.52	260.63
101.85	260.44
101.97	260.45
101.59	260.36
101.62	260.37
101.74	260.39
101.57	259.9
100.69	259.91
99.716	259.92
99.541	259.93
99.665	259.84
99.289	259.25
99.213	259.86
98.838	259.87
98.962	259.88
99.086	259.89
98.211	259.9
98.335	260.51
96.359	259.92
96.484	259.94
96.008	259.45
96.132	259.46
96.257	259.47
97.481	260.58
97.605	260.59
98.03	261.8
98.354	262.31
98.478	262.82
99.603	262.83
100.53	262.84
101.05	263.35
101.18	263.36
101.3	263.37
101.72	263.39
101.85	263
102.47	263.01
