# Supplementary material for: Electrooculography-based continuous eye-writing recognition system for efficient assistive communication systems
Source: PLoS One. 2018 Feb 9;13(2):e0192684. doi: 10.1371/journal.pone.0192684 (PMC5806888; doi:10.1371/journal.pone.0192684)
Supplement: S1 Database — All the original isolated EOG data used in the experiments are contained in this database. (ZIP) [file pone.0192684.s001.zip › isolated/001/isolated_strokes/EOG_001_07_008.csv]

6.7519	-7.1053
6.8051	-7.1529
6.3583	-5.9006
5.0116	-5.9483
4.4648	-4.3959
4.518	-4.4436
4.3712	-4.4913
4.4244	-4.5389
3.7776	-3.7866
3.8308	-3.2343
2.184	-3.2819
2.2373	-3.3296
3.4905	-2.5773
2.3437	-2.625
2.3969	-1.8726
2.4501	-1.9203
1.1033	-1.968
0.65652	-2.8156
0.70973	-3.6633
0.76295	-3.711
0.51616	-3.7586
0.56937	-3.8063
0.62258	-3.354
0.67579	-3.4016
0.72901	-3.4493
0.78222	-3.497
1.1354	-3.5446
2.1886	-2.1923
2.2419	-2.24
2.2951	-2.2876
2.3483	-2.3353
1.2015	-1.683
1.2547	-1.7307
0.90791	-1.7783
0.46112	-1.826
0.51434	-1.8737
0.36755	-1.9213
0.92076	-1.269
0.37397	-1.3167
0.42718	-1.3643
0.4804	-1.412
-1.0664	-2.1597
-1.1132	-1.5073
-2.06	-1.555
-2.0068	-2.5027
-1.9535	-2.5503
-2.0003	-3.498
-1.9471	-3.5457
-1.8939	-2.8934
-1.8407	-2.941
-1.6875	-2.9887
-1.7343	-3.1364
-1.6811	-3.184
-1.6278	-3.2317
-1.7746	-3.2794
-1.7214	-3.227
-1.8682	-3.2747
-1.815	-3.3224
-1.7618	-3.17
-1.7086	-3.2177
-1.6554	-3.2654
-1.6022	-3.313
-1.5489	-3.3607
-1.4957	-2.8084
-1.4425	-0.45605
-0.68931	1.3963
-0.2361	1.3486
-0.18288	1.3009
-0.12967	1.2533
-0.07646	0.30561
0.076752	1.1579
0.12996	1.2103
0.18318	1.1626
0.23639	1.4149
0.2896	1.3673
1.1428	1.9196
1.196	1.2719
0.44924	1.2243
0.50245	1.7766
-0.64434	2.3289
-0.59113	2.9813
-0.23792	2.9336
-0.48471	2.8859
-0.43149	3.2382
-1.2783	3.2906
-1.2251	3.5429
-1.9719	3.4952
-1.9186	3.5476
-2.0654	4.3999
-2.1122	4.3522
-2.059	4.3046
-2.0058	4.2569
-2.1526	3.5092
-1.8994	4.1616
-1.8462	4.1139
-1.793	4.4662
-1.9397	5.7186
-1.6865	6.2709
-0.73331	6.4232
0.019897	6.3755
0.073109	6.3279
-0.97368	6.2802
-0.92047	6.2325
0.53274	5.9849
0.58596	5.7372
0.63917	5.6895
0.69238	5.6419
-0.65441	4.3942
0.7988	2.9465
0.85202	2.8989
0.90523	2.8512
0.95844	2.8035
1.0117	3.2559
1.0649	3.2082
1.1181	3.1605
-0.22871	3.1129
-0.5755	2.3652
-0.82229	2.3175
-0.76908	2.2698
-2.1159	2.2222
-2.0627	2.1745
-2.0094	2.8268
-2.5562	3.3792
-2.503	3.3315
-2.4498	3.4838
-2.3966	3.4362
-1.7434	3.4885
-1.6902	3.5408
-1.637	3.6932
-2.8837	3.6455
-3.6305	3.5978
-3.3773	3.7502
-3.3241	4.0025
-3.2709	3.9548
-3.2177	3.9071
-2.3645	3.8595
-1.2113	4.1118
-2.2581	3.7641
-2.2048	4.0165
-2.1516	3.9688
-2.8984	3.9211
-2.8452	3.8735
-2.892	3.8258
-2.8388	3.3781
-2.7856	3.3305
-3.3324	3.2828
-3.2791	3.5351
-3.2259	3.4875
-3.3727	2.7398
-3.3195	2.6921
-3.5663	1.6445
-3.5131	1.5968
-3.4599	0.94911
-3.7067	0.90144
-3.8534	1.4538
-4.1002	1.4061
-4.047	1.3584
-3.9938	1.3108
-3.9406	1.2631
-3.7874	1.8154
-3.3342	1.3678
-3.281	1.3201
-3.5278	1.4724
-3.4745	1.4248
-2.8213	2.2771
-1.8681	1.3294
-1.8149	1.2818
-0.16169	2.2341
1.6915	2.1864
3.3447	3.2387
3.3979	3.1911
3.4512	3.1434
3.5044	3.0957
3.5576	3.4481
4.1108	3.6004
4.164	3.4527
3.7172	3.4051
3.7704	3.6574
3.8236	3.6097
3.5768	3.5621
3.6301	3.5144
3.5833	3.5667
3.6365	3.5191
3.3897	3.4714
3.4429	3.0237
2.4961	2.976
1.0493	2.9284
0.10254	1.7807
-1.1442	1.633
-1.091	1.5854
-2.2378	1.5377
-2.1846	0.090038
-0.9314	0.042369
0.021814	-0.0052993
0.075026	-0.052968
-0.77176	-0.10064
-2.1186	-0.44831
-0.66534	-0.69597
0.28787	-1.1436
0.34109	-1.1913
0.3943	-1.739
-0.25249	-1.9866
0.50072	-1.8343
0.55393	-1.882
0.60714	-1.9297
-0.039643	-3.0773
0.013569	-3.925
0.86678	-3.1727
1.02	-3.2203
1.0732	-3.268
1.1264	-3.3157
1.0796	-3.6633
1.1328	-3.711
0.48605	-4.2587
0.53926	-4.3063
0.59248	-3.854
1.4457	-2.6017
2.2989	-1.6493
0.75211	-1.697
0.80532	-2.7447
0.85854	-2.6924
0.61175	-2.74
0.66496	-2.7877
0.41817	-3.6354
0.071383	-3.683
1.5246	-3.7307
1.5778	-3.7784
1.631	-3.826
0.28423	-3.8737
-0.56256	-4.0214
0.49065	-3.969
0.54387	-4.0167
0.59708	-4.0644
0.65029	-4.112
0.7035	-4.2597
2.0567	-4.3074
1.9099	-4.455
1.9631	-4.5027
2.0163	-4.5504
0.96956	-4.9981
2.1228	-5.0457
2.476	-5.0934
2.5292	-5.1411
2.5824	-4.9887
2.6356	-5.0364
2.6888	-4.8841
2.742	-4.7317
2.7953	-4.7794
2.8485	-4.8271
2.9017	-4.8747
2.9549	-4.9224
3.0081	-5.0701
2.2613	-5.4177
3.1145	-5.4654
2.3677	-5.5131
2.421	-5.5608
0.97416	-5.6084
1.0274	-6.0561
1.5806	-6.1038
1.6338	-6.6514
1.687	-6.6991
1.0402	-7.8468
1.0934	-8.3944
1.1466	-9.0421
0.79986	-9.8898
0.85307	-9.9374
0.90628	-10.585
0.55949	-10.633
1.5127	-10.08
1.5659	-10.728
1.6191	-10.776
1.6723	-10.823
1.7256	-11.671
1.7788	-10.219
1.832	-10.266
1.8852	-11.814
1.9384	-11.862
0.69161	-12.309
0.74482	-12.357
0.79804	-12.605
0.85125	-12.652
2.6045	-12.7
2.6577	-12.548
3.8109	-12.595
3.8641	-12.643
3.9173	-12.691
4.5705	-12.738
5.2237	-12.786
5.2769	-12.834
5.3302	-12.881
4.7834	-12.929
4.8366	-12.877
4.8898	-12.924
5.243	-12.972
5.2962	-12.72
6.1494	-12.467
6.2026	-12.015
6.2559	-10.963
6.3091	-11.011
6.3623	-11.058
6.4155	-11.106
6.6687	-11.154
6.7219	-11.201
6.7751	-12.349
7.1283	-12.397
7.6815	-12.944
9.2348	-13.292
10.888	-14.44
11.341	-16.087
12.494	-16.135
18.048	-17.083
29.101	-22.83
44.054	-29.078
66.407	-36.426
88.76	-45.173
111.21	-54.521
131.47	-72.069
141.02	-83.816
145.57	-92.664
147.43	-100.81
147.48	-102.56
149.13	-108.21
151.19	-117.85
151.84	-127.7
151.89	-132.95
152.45	-134.6
154.5	-137.25
157.65	-140.09
156.11	-141.94
156.16	-143.79
154.21	-150.24
154.27	-155.98
154.32	-157.63
154.37	-159.98
156.42	-161.83
154.48	-163.87
156.53	-166.42
156.58	-169.27
156.64	-174.12
156.69	-177.06
156.74	-179.51
154.9	-182.76
152.85	-185.01
151.7	-186.56
151.56	-187.3
150.01	-191.95
150.06	-198.7
147.72	-201.95
147.77	-202.79
150.22	-204.34
150.28	-207.19
150.33	-211.74
152.28	-215.78
156.44	-219.03
156.49	-221.08
158.84	-222.43
157.5	-224.68
158.95	-226.22
159.8	-227.67
159.85	-231.12
160.11	-234.77
161.86	-237.01
165.11	-238.46
167.17	-239.91
168.82	-242.96
168.87	-244.8
170.43	-245.65
170.68	-246.7
170.73	-247.35
170.99	-247.39
171.04	-247.44
172.19	-247.49
173.45	-247.54
174.5	-247.59
176.15	-247.63
177.21	-247.08
177.86	-246.13
178.61	-245.38
182.47	-245.12
186.22	-244.87
186.87	-243.02
189.73	-234.17
194.18	-225.41
210.63	-214.26
225.49	-198.31
225.54	-183.36
225.59	-165.51
225.64	-152.45
225.7	-138.2
225.75	-122.45
225.8	-109.9
225.86	-86.544
225.91	-68.891
225.96	-54.139
223.62	-34.587
216.07	-21.234
210.12	-6.382
195.38	4.3703
179.63	16.423
162.98	27.975
142.44	36.427
131.79	53.48
114.74	67.532
97.396	73.584
83.25	80.237
65.603	84.489
56.356	90.341
42.109	96.694
26.562	98.546
18.916	102
8.4688	104.45
3.522	104.4
-6.2248	104.96
-18.272	105.71
-24.818	106.26
-30.365	106.81
-38.512	108.66
-46.359	110.22
-50.406	110.97
-53.652	111.72
-54.999	112.67
-56.046	113.23
-58.693	113.18
-60.639	113.13
-60.786	113.48
-60.733	113.44
-61.28	114.39
-61.227	114.34
-61.573	116.79
-62.32	119.04
-62.267	119.3
-62.214	120.75
-62.161	122.3
-61.507	122.25
-61.254	122.21
-61.201	122.16
-61.148	122.11
-60.494	122.06
-59.441	122.02
-60.388	121.07
-60.335	119.42
-60.282	119.37
-61.028	119.13
-61.675	102.98
-61.622	74.23
-61.569	39.382
-61.516	3.4345
-62.462	-21.813
-63.309	-43.261
-63.256	-57.708
-65.103	-77.356
-66.35	-94.904
-68.996	-100.45
-70.043	-106.8
-70.39	-115.35
-70.737	-120.59
-71.083	-123.24
-71.83	-125.39
-71.777	-127.64
-72.124	-131.39
-73.471	-133.13
-74.517	-136.18
-75.964	-139.13
-75.911	-139.68
-75.958	-140.62
-76.705	-140.67
-76.651	-140.72
-77.198	-141.17
-77.145	-141.21
-77.092	-141.26
-77.038	-141.31
-76.385	-141.36
-76.932	-141.2
-76.879	-141.25
-76.826	-141.3
-76.772	-141.35
-76.019	-140.9
-74.466	-140.34
-74.413	-139.99
-73.36	-140.04
-72.406	-138.09
-71.453	-136.03
-71.4	-135.38
-71.247	-134.93
-71.194	-134.68
-71.04	-134.82
-70.187	-134.27
-70.134	-134.32
-70.081	-134.37
-70.027	-134.42
-69.974	-134.46
-69.921	-133.51
-69.868	-133.56
-69.815	-134.61
-69.761	-134.65
-69.708	-135.3
-69.655	-135.35
-69.602	-135.4
-69.549	-135.64
-68.295	-135.69
-68.342	-135.84
-68.289	-135.89
-68.236	-137.23
-68.183	-137.38
-68.129	-138.43
-68.076	-138.48
-68.023	-138.53
-67.97	-138.57
-67.216	-139.02
-65.563	-138.67
-65.51	-139.12
-65.457	-139.16
-65.404	-139.21
-66.45	-139.26
-65.297	-138.91
-65.744	-138.45
-65.691	-138.5
-65.638	-138.25
-65.584	-138.3
-65.231	-137.65
-64.778	-137.69
-64.725	-137.74
-64.271	-137.79
-64.618	-138.54
-64.165	-137.58
-63.612	-137.83
-63.559	-137.88
-63.505	-137.93
-63.752	-137.97
-63.699	-137.72
-63.646	-137.77
-63.593	-139.42
-63.539	-139.46
-62.886	-139.51
-62.833	-139.56
-62.78	-140.21
-62.727	-140.86
-62.673	-141.4
-61.42	-141.45
-61.367	-141.5
-61.314	-141.55
-62.46	-141.59
-61.307	-141.64
-61.254	-141.69
-61.201	-141.74
-61.348	-142.28
-61.294	-142.33
-59.841	-142.38
-59.788	-142.43
-59.735	-142.48
-59.682	-142.52
-59.928	-143.07
-59.375	-143.12
-59.022	-144.27
-58.969	-144.31
-58.915	-143.86
-59.462	-144.21
-58.809	-144.26
-59.156	-144.7
-59.103	-144.75
-58.249	-144.8
-57.896	-145.55
-57.843	-145.5
-56.99	-145.54
-56.837	-145.59
-55.283	-145.64
-55.23	-146.39
-54.277	-145.73
-54.224	-145.78
-54.171	-145.83
-53.417	-144.88
-53.364	-144.92
-53.311	-144.97
-53.258	-145.02
-53.204	-145.27
-52.351	-145.31
-52.298	-145.76
-52.245	-145.81
-52.192	-145.86
-50.738	-145.91
-49.385	-144.25
-49.332	-143.1
-49.279	-143.15
-49.226	-142.8
-49.172	-142.44
-48.619	-141.99
-48.266	-142.04
-47.713	-141.49
-47.659	-141.53
-47.606	-141.58
-46.553	-141.23
-46.5	-140.38
-46.447	-139.83
-46.393	-139.67
-47.54	-139.72
-48.587	-139.27
-48.534	-139.32
-48.781	-139.76
-48.727	-139.81
-48.974	-140.06
-48.921	-140.11
-48.868	-140.15
-49.715	-140.3
-48.761	-140.35
-49.008	-140.4
-48.955	-140.44
-48.902	-140.49
-48.848	-140.54
-48.195	-140.49
-48.742	-140.34
-48.689	-140.38
-48.636	-140.73
-49.882	-141.08
-49.829	-141.13
-49.776	-140.87
-49.723	-140.92
-49.67	-140.97
-49.616	-140.82
-47.663	-140.56
-47.61	-140.61
-47.557	-140.66
-46.403	-139.41
-46.15	-138.66
-45.797	-138.3
-45.744	-138.35
-45.691	-138.4
-46.037	-138.45
-47.884	-138.19
-47.831	-137.84
-47.778	-137.39
-47.725	-137.44
-46.471	-137.18
-46.418	-136.33
-45.765	-135.58
-45.712	-136.43
-45.659	-136.47
-45.605	-136.32
-46.152	-135.27
-46.099	-135.32
-46.046	-135.37
-45.992	-135.41
-45.839	-134.86
-46.786	-134.91
-46.733	-134.96
-46.68	-134.2
-46.626	-134.25
-45.573	-133.5
-45.52	-133.55
-45.467	-133.59
-45.314	-133.64
-44.26	-134.19
-42.507	-133.74
-42.454	-133.79
-42.401	-133.83
-42.348	-133.88
-42.294	-134.43
-41.841	-133.68
-41.788	-133.72
-41.735	-133.77
-41.681	-133.82
-41.628	-134.67
-40.975	-133.91
-40.922	-133.96
-40.869	-134.01
-40.815	-133.46
-41.062	-132.3
-41.009	-131.75
-40.656	-131.8
-40.603	-133.15
-39.949	-133.2
-39.896	-132.44
-39.843	-132.49
-39.79	-132.54
-39.736	-132.59
-39.383	-132.53
-39.63	-132.58
-39.577	-132.73
-39.524	-132.78
-39.57	-132.92
-39.517	-132.97
-39.764	-133.02
-39.711	-133.07
-39.658	-133.12
-39.604	-133.16
-39.551	-133.21
-39.498	-133.26
-39.445	-133.31
-40.192	-133.35
-41.638	-133.7
-41.585	-133.45
-41.932	-133.8
-41.879	-133.84
-41.825	-133.89
-42.172	-134.34
-42.119	-134.39
-42.066	-134.43
-42.013	-134.48
-41.959	-134.53
-42.206	-134.08
-41.853	-133.83
-42.6	-133.87
-42.547	-133.92
-42.493	-133.97
-44.64	-134.82
-44.587	-134.86
-44.534	-135.11
-45.78	-135.16
-45.727	-135.21
-45.674	-134.65
-45.621	-134.7
-45.568	-134.75
-45.914	-134.8
-46.161	-134.85
-46.308	-134.89
-46.255	-134.94
-46.602	-135.09
-46.548	-136.44
-46.495	-136.28
-46.942	-136.33
-46.889	-136.38
-47.136	-136.43
-47.482	-136.67
-47.029	-136.52
-47.176	-136.27
-47.123	-136.32
-47.069	-136.36
-47.016	-136.41
-46.463	-135.16
-46.51	-136.51
-46.457	-136.76
-45.903	-136.8
-45.85	-136.95
-45.797	-136.9
-45.744	-136.95
-45.691	-137.29
-45.137	-137.34
-45.384	-137.69
-44.231	-138.44
-44.178	-138.88
-44.024	-139.23
-43.971	-139.38
-43.918	-139.83
-43.865	-139.88
-43.812	-140.52
-44.858	-140.57
-43.705	-140.02
-44.352	-140.07
-44.299	-140.11
-44.246	-140.16
-44.592	-140.21
-45.139	-139.36
-45.086	-139.8
-45.033	-139.85
-44.98	-139.9
-45.126	-140.55
-45.073	-140.6
-45.52	-140.64
-45.467	-139.59
-45.913	-139.64
-45.86	-138.29
-45.407	-137.23
-44.954	-137.28
-44.901	-137.33
-44.147	-137.38
-43.994	-137.82
-43.941	-137.07
-44.588	-138.02
-44.635	-138.77
-44.581	-139.31
-44.528	-140.26
-44.375	-140.31
-44.322	-139.06
-44.269	-139.11
-44.215	-139.15
-44.162	-138.5
-44.109	-138.35
-44.056	-138.4
-44.002	-138.44
-43.949	-138.49
-44.596	-138.74
-44.543	-138.79
-45.89	-139.43
-46.536	-139.48
-46.483	-139.53
-46.93	-140.48
-46.877	-140.53
-46.824	-140.57
-46.67	-139.92
-46.217	-139.07
-45.464	-139.12
-45.411	-139.16
-44.457	-140.11
-44.404	-141.76
-43.651	-140.81
-43.598	-141.05
-43.545	-141.1
-43.491	-141.15
-43.438	-142.6
-43.085	-141.24
-43.032	-141.29
-42.979	-141.34
-42.925	-141.39
-42.772	-142.84
-42.019	-141.48
-41.966	-141.53
-41.913	-141.58
-41.259	-141.63
-40.906	-143.27
-40.853	-143.32
-41.1	-143.67
-41.046	-143.72
-40.693	-143.76
-40.44	-143.81
-40.387	-144.16
-40.334	-145.11
-40.28	-145.16
-39.827	-145.2
-39.774	-146.65
-39.721	-146.7
-39.668	-146.75
-40.014	-147.69
-39.961	-147.54
-39.908	-147.69
-40.055	-147.74
-40.001	-147.78
-40.248	-147.83
-39.895	-147.78
-40.342	-147.83
-40.289	-147.87
-40.235	-148.02
-42.382	-148.07
-42.329	-147.42
-44.576	-147.17
-44.523	-146.71
-42.969	-146.76
-44.016	-148.01
-43.963	-146.86
-44.31	-146.9
-44.257	-146.95
-44.203	-147
-44.15	-147.05
-42.497	-145.89
-42.344	-145.34
-42.29	-145.39
-41.137	-145.44
-41.084	-145.49
-41.031	-145.53
-40.978	-147.18
-40.924	-148.43
-40.871	-148.48
-40.818	-148.82
-40.765	-148.87
-40.712	-149.82
-41.258	-149.87
-41.205	-149.91
-41.152	-150.36
-40.999	-150.41
-40.945	-150.46
-40.892	-151.5
-40.039	-151.55
-39.986	-151.8
-39.933	-151.85
-39.879	-152.1
-40.626	-152.14
-40.573	-152.19
-41.32	-152.24
-41.267	-152.29
-41.213	-152.33
-41.16	-152.48
-40.807	-152.43
-40.854	-152.48
-41.601	-152.52
-41.547	-152.57
-42.194	-152.72
-42.141	-152.67
-42.288	-152.52
-42.234	-152.56
-42.181	-152.61
-42.128	-152.66
-42.075	-151.91
-42.022	-151.75
-41.968	-151.8
-42.115	-151.85
-42.062	-151.9
-42.009	-151.94
-42.956	-152.49
-43.402	-152.54
-44.249	-152.59
-44.196	-152.03
-44.143	-152.08
-44.99	-152.13
-44.036	-152.18
-43.983	-151.63
-43.93	-151.67
-43.877	-151.72
-43.823	-151.57
-45.67	-151.92
-44.117	-151.66
-44.264	-151.01
-44.211	-151.46
-42.257	-151.51
-42.204	-151.65
-41.851	-150.9
-41.798	-150.95
-42.045	-151.2
-41.991	-151.25
-41.938	-151.89
-41.485	-151.34
-41.832	-151.99
-42.878	-152.04
-42.825	-152.08
-43.872	-153.03
-42.719	-153.08
-42.666	-153.13
-43.712	-153.17
-43.659	-154.02
-43.606	-154.07
-43.553	-154.12
-43.7	-154.87
-43.746	-154.91
-44.293	-154.96
-44.94	-155.01
-44.887	-155.06
-44.834	-154.7
-44.78	-154.75
-44.227	-154.8
-45.074	-154.55
-45.021	-154.59
-44.867	-153.74
-44.814	-154.79
-43.861	-153.84
-43.808	-154.18
-43.755	-154.23
-44.601	-154.28
-43.948	-154.13
-43.295	-152.38
-43.242	-152.42
-43.189	-152.47
-43.135	-151.82
-43.382	-151.87
-42.329	-151.41
-42.276	-151.46
-42.222	-151.51
-42.169	-150.76
-41.016	-150.4
-40.963	-149.55
-40.91	-149.6
-42.956	-149.65
-42.903	-149.3
-42.95	-149.04
-42.897	-148.89
-42.844	-148.94
-42.79	-148.89
-42.737	-148.93
-43.184	-148.78
-43.131	-148.83
-43.078	-148.88
-43.624	-149.42
-43.571	-148.67
-43.518	-148.72
-43.465	-148.77
-43.411	-148.81
-44.658	-149.66
-44.605	-149.91
-45.852	-150.26
-45.799	-150.31
-45.745	-150.35
-45.192	-151
-45.139	-151.45
-45.086	-151.5
-45.033	-151.54
-44.979	-151.99
-44.926	-153.14
-43.473	-152.09
-43.22	-153.23
-43.166	-153.88
-41.713	-153.93
-41.66	-154.18
-41.607	-154.23
-41.554	-154.27
-41.5	-154.92
-41.447	-155.17
-41.394	-156.02
-41.341	-156.66
-41.288	-157.51
-41.234	-157.76
-41.181	-158.41
-41.728	-158.45
-41.675	-158.5
-41.922	-159.05
-41.868	-159.1
-41.215	-158.74
-41.162	-159.19
-41.109	-159.24
-41.055	-159.29
-41.302	-159.64
-41.249	-159.68
-41.196	-159.73
-41.143	-159.78
-41.089	-159.83
-41.336	-160.47
-41.083	-160.52
-41.03	-160.57
-40.977	-160.62
-42.023	-160.66
-41.97	-161.01
-40.217	-161.06
-40.164	-161.31
-41.11	-161.36
-41.057	-161.4
-42.604	-161.45
-43.951	-161.5
-44.898	-161.55
-45.444	-161.59
-45.691	-161.64
-45.638	-161.69
-45.585	-161.74
-45.532	-163.18
-47.178	-164.53
-47.125	-163.58
-48.372	-162.43
-48.319	-162.27
-48.266	-162.32
-48.212	-162.27
-48.359	-161.82
-48.406	-161.87
-48.353	-161.91
-48.299	-161.86
-48.246	-161.91
-48.193	-161.86
-48.14	-161.9
-48.087	-161.95
-48.033	-161.7
-47.98	-161.75
-48.927	-161.29
-49.874	-161.34
-49.821	-161.39
-49.767	-161.04
-49.714	-160.99
-48.661	-160.73
-47.308	-160.58
-47.255	-160.63
-46.901	-160.68
-47.148	-160.52
-46.795	-160.57
-46.542	-160.42
-46.488	-160.47
-45.935	-160.21
-46.382	-160.26
-46.329	-160.31
-46.276	-160.36
-46.222	-160.4
-45.669	-160.15
-45.616	-160.2
-45.163	-160.25
-45.11	-160.3
-45.356	-160.04
-45.303	-159.69
-45.85	-160.44
-45.797	-160.49
-45.743	-160.53
-46.09	-160.88
-46.337	-160.03
-46.284	-159.18
-46.231	-160.12
-46.377	-160.17
-46.824	-160.22
-47.571	-159.37
-48.418	-159.42
-48.365	-159.06
-48.311	-158.81
-49.158	-158.86
-49.905	-158.71
-51.352	-157.85
-51.999	-157.9
-52.845	-157.95
-53.892	-158
-53.539	-158.04
-53.486	-158.09
-54.432	-159.04
-55.179	-158.19
-55.126	-158.24
-55.073	-157.58
-55.02	-157.63
-54.966	-157.68
-54.113	-157.73
-54.06	-158.87
-54.007	-158.92
-53.454	-158.97
-53.4	-161.02
-51.947	-161.06
-51.894	-162.01
-51.841	-162.06
-51.787	-162.91
-52.034	-163.35
-50.981	-163.4
-50.928	-163.45
-51.875	-163.5
-51.821	-163.55
-51.768	-163.59
-50.715	-163.64
-51.662	-163.19
-52.509	-163.24
-52.455	-163.28
-54.202	-162.73
-54.149	-162.28
-54.096	-162.33
-54.043	-162.37
-56.189	-162.42
-57.136	-162.17
-57.083	-162.22
-57.43	-162.27
-57.376	-162.31
-57.323	-162.36
-57.27	-162.41
-57.217	-162.46
-57.264	-162.5
-57.21	-162.95
-57.057	-162.6
-57.104	-163.05
-57.051	-163.09
-56.998	-163.14
-57.444	-163.19
-57.391	-162.74
-56.938	-163.28
-56.885	-163.33
-56.631	-163.38
-56.578	-164.03
-56.125	-164.08
-56.072	-164.92
-56.019	-165.67
-55.965	-165.42
-55.912	-165.77
-55.759	-165.81
-55.706	-166.06
-56.153	-166.11
-56.099	-166.36
-56.346	-166.7
-56.293	-166.75
-56.24	-166.8
-56.187	-167.45
-56.133	-167.5
-56.08	-168.24
-56.027	-168.29
-56.274	-168.34
-57.42	-168.39
-57.967	-167.73
-58.314	-168.48
-58.261	-168.03
-58.308	-167.78
-58.454	-168.12
-58.401	-168.17
-59.548	-168.22
-59.495	-168.27
-59.442	-168.71
-58.388	-168.76
-58.135	-168.41
-58.082	-168.16
-58.229	-168.21
-59.376	-168.25
-60.622	-167.6
-60.669	-167.15
-60.716	-167.2
-60.663	-167.24
-60.609	-166.89
-60.856	-167.34
-60.803	-166.99
-61.05	-166.83
-61.797	-166.88
-61.743	-166.93
-62.39	-166.98
-62.337	-167.03
-63.284	-167.07
-63.231	-167.12
-63.877	-166.87
-64.124	-167.22
-64.071	-167.26
-64.018	-167.61
-63.764	-167.66
-64.111	-167.71
-64.358	-167.85
-64.705	-167.9
-65.652	-167.95
-67.298	-168
-67.945	-168.04
-68.192	-168.09
-68.139	-168.14
-68.086	-168.49
-68.032	-168.84
-67.979	-168.58
-68.726	-168.63
-68.673	-169.08
-68.62	-169.63
-68.566	-169.87
-68.513	-169.92
-68.46	-170.77
-68.807	-170.82
-68.753	-171.66
-69.9	-172.21
-69.847	-172.26
-69.594	-172.31
-69.241	-173.06
-69.187	-173.9
-69.134	-175.25
-69.081	-175.3
-69.028	-175.35
-69.075	-176.19
-68.021	-176.24
-68.968	-177.09
-68.915	-177.14
-68.862	-176.38
-68.808	-176.43
-67.755	-175.98
-68.702	-176.03
-68.649	-176.07
-67.796	-176.12
-67.742	-177.07
-67.489	-176.22
-67.436	-177.17
-67.383	-177.21
-67.33	-177.26
-67.476	-177.21
-67.223	-177.06
-67.17	-177.1
-67.117	-177.15
-67.064	-176.2
-67.11	-176.15
-67.057	-175.79
-67.004	-175.54
-66.951	-175.59
-65.597	-175.44
-65.444	-175.39
-65.391	-174.73
-65.338	-175.48
-65.285	-175.53
-65.231	-175.58
-65.278	-175.62
-65.225	-174.97
-65.172	-175.02
-65.119	-175.07
-65.065	-175.11
-65.012	-175.16
-64.959	-175.21
-64.906	-174.56
-64.852	-174.61
-63.899	-173.45
-63.646	-172.3
-63.593	-172.35
-63.54	-172.4
-63.686	-172.04
