# Supplementary material for: Electrooculography-based continuous eye-writing recognition system for efficient assistive communication systems
Source: PLoS One. 2018 Feb 9;13(2):e0192684. doi: 10.1371/journal.pone.0192684 (PMC5806888; doi:10.1371/journal.pone.0192684)
Supplement: S1 Database — All the original isolated EOG data used in the experiments are contained in this database. (ZIP) [file pone.0192684.s001.zip › isolated/001/isolated_strokes/EOG_001_07_009.csv]

1.0089	1.2518
-0.12901	1.2073
-0.16691	1.1628
-0.50481	1.5183
-0.54271	1.2738
-1.1806	1.2293
-1.7185	1.1848
-1.9564	1.1403
-2.1943	1.0958
-2.2322	1.2513
-2.2701	1.2068
-2.308	1.2623
-2.7459	1.2178
-2.9838	1.1733
-3.0217	1.1288
-4.1596	0.78425
-4.1975	0.73974
-4.2354	0.99523
-5.3733	0.85073
-5.4112	0.80622
-5.4491	1.1617
-5.487	0.71721
-4.4249	1.0727
-5.5628	1.4282
-5.6007	1.9837
-5.6386	1.9392
-4.2765	1.6947
-3.1144	2.3502
-3.1523	2.3057
-3.1902	2.2612
-3.2281	2.2167
-3.466	2.4721
-3.0039	2.4276
-3.0418	2.0831
-3.4797	2.0386
-3.5176	1.9941
-3.4555	1.9496
-3.4934	1.9051
-3.5313	1.8606
-3.5692	1.8161
-3.6071	1.7716
-3.645	1.7271
-3.6829	1.4826
-3.4208	0.63807
-3.4587	0.093561
-2.9966	0.049055
-2.7345	-0.59545
-2.7724	-0.63996
-2.1103	-0.68446
-1.4482	-1.229
-0.48609	-1.2735
0.67601	-1.618
1.1381	-1.6625
1.1002	-1.707
1.4623	-1.7515
1.6244	-1.496
1.5865	-1.8405
1.7486	-1.885
2.0107	-2.0295
2.2728	-2.074
2.7349	-1.8185
2.697	-1.363
2.6591	-1.0076
2.6212	-1.0521
4.0833	-1.0966
4.8454	-0.74107
4.8075	-0.78558
4.7696	-1.0301
4.7317	-1.0746
5.4938	-1.1191
5.5559	-1.1636
5.518	-1.2081
4.2801	-1.4526
4.2422	-2.2971
3.6043	-3.3416
3.5664	-3.3861
3.5285	-3.4306
3.4906	-3.5751
3.4527	-3.6197
2.4148	-3.6642
2.3769	-3.7087
2.339	-4.0532
2.3011	-4.0977
2.2632	-3.8422
1.6253	-4.1867
1.5874	-4.2312
1.5495	-4.2757
1.5116	-4.3202
1.4737	-4.0647
1.1358	-4.0092
1.0979	-4.0537
1.06	-4.0982
0.42213	-4.5427
0.38423	-3.9872
0.34633	-4.0318
0.30843	-4.0763
0.27054	-4.1208
0.23264	-4.4653
0.19474	-3.7098
0.15684	-3.0543
0.11894	-1.4988
0.081038	-0.2433
0.043138	0.012193
0.005239	0.067687
-0.032661	0.02318
-0.07056	1.2787
-0.10846	3.0342
0.45364	3.2897
0.41574	2.8452
1.4778	2.8006
1.4399	3.1561
1.502	3.1116
1.5641	3.0671
2.3262	3.0226
2.2883	2.9781
2.2504	2.5336
2.2125	2.4891
1.3746	2.4446
1.3367	0.80009
1.2988	-0.64442
0.96095	-0.68892
1.523	-0.73343
1.4851	-0.97793
1.4472	-1.0224
2.4093	-1.6669
2.3715	-1.7115
3.2336	-1.756
3.1957	-1.8005
3.1578	-1.645
3.1199	-0.78948
3.082	-0.83398
3.5441	0.22151
4.4062	0.177
4.3683	0.1325
4.3304	0.08799
4.2925	0.043483
4.8546	1.099
4.8167	1.1545
4.7788	1.11
4.7409	1.1655
4.703	1.121
4.8651	1.0764
4.6272	1.8319
4.5893	1.7874
4.5514	2.4429
4.5135	2.2984
5.1756	2.3539
5.1377	2.3094
2.9998	2.2649
2.9619	2.2204
1.224	2.1759
1.1861	2.1314
0.34816	2.0869
0.31026	1.9424
-0.027635	1.9979
-0.46553	1.9534
-0.50343	1.9088
-0.54133	1.7643
-1.0792	1.7198
-0.61713	1.7753
-0.65503	1.6308
-0.99293	1.5863
-1.0308	1.4418
-1.3687	1.3973
-1.4066	1.3528
-1.9445	1.2083
-1.9824	1.1638
-2.0203	1.1193
-2.0582	0.77477
-2.0961	1.1303
-1.034	1.0858
-1.0719	0.64125
-0.70983	0.59675
-0.74773	-0.047758
-0.48562	-0.092264
0.47648	-0.73677
0.43858	-0.78128
1.1007	-0.72578
1.2628	-0.27029
1.2249	-0.3148
1.187	-0.3593
1.4491	-0.40381
1.9112	0.051685
2.2733	0.0071785
2.6354	-0.037328
2.5975	-0.081834
2.0596	-0.62634
2.7217	-0.17085
2.6838	-0.21535
2.6459	-0.25986
2.608	-0.50437
1.8701	0.051128
2.5322	0.0066213
2.4943	-0.037885
1.7564	-0.082391
1.7185	0.1731
0.88059	0.1286
0.84269	0.58409
0.80479	0.53958
0.76689	0.49508
0.72899	0.45057
0.29109	-0.093936
0.25319	0.36156
-0.88471	0.31705
-0.92261	0.27255
-0.96051	0.22804
-0.99841	0.38353
-1.0363	0.43903
-1.0742	0.39452
-1.4121	0.050013
-0.95001	0.30551
-1.2879	-0.038999
-1.3258	0.21649
-1.3637	0.17199
-1.4016	-0.17252
-1.4395	0.082975
-1.4774	0.038469
-1.5153	-0.0060374
-1.5532	-0.050544
-1.5911	-0.09505
-1.429	0.060444
-1.4669	0.61594
-1.5048	0.57143
-1.5427	0.52692
-1.7806	0.98242
-1.6185	1.1379
-1.8564	0.99341
-1.8943	0.9489
-1.9322	0.90439
-3.1701	0.85989
-3.208	0.71538
-4.7459	0.67087
-4.7838	0.62637
-4.5217	0.58186
-4.8596	0.53735
-4.5975	0.49285
-4.9354	0.24834
-4.9733	0.0038356
-3.6112	-0.040671
-3.6491	-0.28518
-3.687	-0.32968
-3.7249	-1.7742
-5.1628	-2.1187
-3.8007	-1.6632
-2.3386	-2.0077
-2.3765	-2.0522
-2.1144	-2.0967
-2.5523	-2.1412
-2.3902	-1.5857
-2.2281	-1.6302
-2.266	-1.6747
-2.3039	-2.3193
-2.3418	-2.3638
-2.0797	-1.8083
-1.8176	-1.8528
-1.8555	-1.8973
-1.8934	-1.9418
-1.8313	-0.68629
-1.6692	0.6692
-1.9071	0.6247
-1.945	0.18019
-1.9829	0.13568
-1.6208	0.091177
-1.4587	0.44667
-1.4966	0.40216
-1.5345	0.95766
-1.5724	0.91315
-1.6103	0.86865
-1.2482	0.82414
-1.2861	0.17963
-1.324	0.13513
-1.3619	1.2906
-0.79977	1.2461
-0.83767	1.3016
-0.87557	1.2571
-0.91347	1.2126
-0.95137	1.1681
-1.9893	0.82358
-1.8272	0.77908
-1.8651	0.73457
-1.903	0.69006
-1.8409	0.64556
-2.5788	0.60105
-2.6167	0.55654
-2.6546	0.51204
-2.9925	0.46753
-2.7304	1.523
-2.7683	0.37852
-2.8062	0.33401
-2.8441	0.78951
-3.282	0.745
-2.9199	0.20049
-3.3578	-0.44401
-3.3957	-0.48852
-3.4336	-0.53303
-4.5715	-1.5775
-4.3094	-1.222
-4.3473	-1.3665
-5.7852	-1.4111
-5.8231	-1.2556
-6.361	-0.20006
-6.3989	0.95543
-6.9368	0.91092
-6.9747	-0.33358
-6.5126	-0.37809
-6.5505	-0.7226
-6.5884	-0.7671
-6.6263	-0.81161
-6.6642	-1.1561
-7.1021	-1.6006
-7.44	-1.9451
-7.4779	-1.9896
-7.5158	-2.0341
-7.5537	-2.2786
-7.5916	-2.3232
-7.6295	-2.3677
-7.6674	-2.6122
-7.7053	-2.6567
-8.0432	-3.0012
-7.3811	-2.7457
-7.4189	-3.0902
-7.4568	-3.1347
-6.9947	-3.1792
-7.5326	-3.2237
-7.5705	-3.2682
-8.1084	-3.3127
-8.1463	-3.3572
-8.1842	-3.4017
-8.2221	-3.4462
-7.56	-3.4907
-6.6979	-3.5353
-6.7358	-3.9798
-5.5737	-4.0243
-5.3116	-4.5688
-4.0495	-4.7133
-2.3874	-4.7578
-1.8253	-5.0023
0.43676	-5.7468
2.8989	-5.7913
7.961	-13.336
21.923	-24.48
40.785	-40.325
79.047	-54.569
113.41	-57.814
124.27	-61.658
159.63	-65.303
192.3	-66.347
200.56	-67.092
204.92	-67.736
206.08	-71.581
212.94	-75.025
212.91	-76.37
221.27	-78.314
221.23	-80.359
224.19	-82.003
225.25	-82.648
225.22	-83.692
225.48	-86.737
225.44	-92.081
225.6	-101.93
226.07	-113.67
225.53	-120.31
225.99	-129.66
225.75	-137.3
225.71	-149.85
226.48	-163.89
226.44	-177.54
229	-201.78
233.16	-214.93
233.12	-224.07
235.99	-245.82
237.85	-262.96
237.81	-279.4
237.77	-293.65
237.73	-310.09
238.1	-327.24
240.36	-337.78
242.62	-357.23
242.58	-370.67
243.34	-377.72
243.31	-389.66
243.27	-398.51
243.13	-410.25
243.39	-420.49
243.36	-425.14
243.72	-434.88
244.48	-440.53
245.14	-440.57
245.1	-440.62
245.47	-440.66
246.63	-440.71
247.39	-440.75
247.35	-440.79
247.31	-440.84
246.48	-440.88
246.44	-440.93
246.4	-433.07
245.16	-421.02
245.12	-407.96
244.69	-390.61
244.15	-378.95
244.11	-363.4
244.07	-340.74
240.54	-317.48
234.3	-289.73
216.26	-270.67
200.92	-256.62
186.08	-245.36
170.15	-234.41
165.11	-223.55
145.47	-221.2
124.43	-221.24
110.79	-219.08
93.356	-215.73
79.418	-215.77
62.881	-214.82
45.943	-214.86
34.605	-214.11
20.767	-214.15
9.029	-214.2
-8.1089	-214.24
-22.447	-214.29
-25.385	-215.13
-36.823	-216.77
-52.66	-218.32
-63.798	-219.16
-69.336	-221.21
-69.374	-223.45
-69.412	-224.2
-70.75	-224.74
-70.788	-225.89
-70.826	-227.13
-70.864	-227.87
-70.902	-229.02
-70.939	-231.56
-70.977	-235.51
-70.215	-239.25
-67.553	-242.6
-59.491	-245.64
-52.429	-248.09
-49.567	-248.13
-46.305	-248.18
-45.243	-248.22
-41.981	-248.26
-41.718	-248.31
-39.456	-248.35
-36.394	-248.4
-36.432	-248.44
-34.97	-248.49
-35.008	-247.23
-35.046	-246.18
-35.084	-243.42
-35.122	-241.07
-33.86	-237.81
-35.197	-234.85
-38.035	-234
-39.873	-230.44
-40.911	-226.79
-42.649	-223.73
-44.387	-221.18
-45.225	-219.12
-45.263	-215.97
-46.601	-214.01
-48.639	-211.25
-50.076	-208.3
-51.114	-207.74
-52.052	-207.69
-53.79	-207.63
-55.728	-207.58
-55.766	-207.52
-56.504	-207.57
-56.542	-207.11
-56.88	-206.76
-57.818	-206.5
-57.555	-205.54
-58.893	-204.39
-58.931	-203.83
-59.769	-203.18
-59.907	-201.62
-59.945	-198.67
-60.283	-196.11
-60.321	-194.06
-60.559	-192.5
-60.597	-192.04
-60.334	-191.49
-60.372	-191.23
-60.41	-190.78
-60.248	-189.62
-60.286	-188.77
-60.324	-188.81
-60.062	-188.56
-60.1	-188.2
-60.138	-187.05
-60.176	-185.49
-60.213	-184.73
-60.251	-184.78
-60.389	-184.32
-60.427	-184.37
-60.565	-183.71
-60.603	-183.46
-60.641	-182.8
-60.979	-182.85
-61.017	-181.99
-61.555	-181.73
-61.592	-181.08
-61.63	-181.12
-61.668	-180.57
-61.706	-180.61
-62.244	-180.66
-62.282	-180.5
-63.32	-180.55
-63.358	-181.29
-62.396	-180.54
-63.434	-180.58
-63.471	-180.62
-62.209	-180.67
-62.047	-180.21
-59.385	-179.66
-58.723	-179.7
-58.761	-179.75
-57.999	-179.79
-58.037	-179.94
-57.575	-179.88
-57.613	-180.82
-57.65	-180.87
-56.488	-180.81
-56.526	-181.16
-55.764	-180.9
-55.802	-180.95
-55.84	-182.19
-55.678	-182.24
-55.716	-182.28
-55.754	-183.73
-55.792	-183.77
-55.529	-184.31
-55.467	-184.26
-55.405	-184.6
-55.443	-185.15
-55.381	-185.79
-55.319	-186.44
-55.257	-185.88
-55.295	-186.33
-55.133	-186.37
-54.771	-186.02
-54.308	-186.46
-53.746	-186.5
-54.384	-186.95
-54.422	-186.99
-54.06	-187.04
-53.598	-187.08
-53.336	-187.13
-53.374	-187.17
-53.412	-187.22
-53.25	-187.26
-53.487	-187.3
-53.325	-187.35
-53.363	-187.39
-53.401	-187.14
-53.239	-186.78
-53.277	-186.43
-53.315	-186.47
-53.353	-186.32
-52.191	-186.36
-50.929	-186.41
-50.666	-186.45
-50.704	-186.49
-50.742	-186.54
-50.78	-187.18
-50.218	-187.23
-49.156	-187.27
-47.894	-187.32
-47.932	-187.86
-49.07	-188.31
-48.808	-187.35
-48.845	-187.39
-48.883	-187.44
-48.921	-187.48
-49.659	-188.73
-48.597	-188.77
-49.735	-189.52
-49.773	-189.56
-49.811	-190.01
-49.749	-190.65
-49.787	-191.3
-49.824	-191.34
-50.162	-191.38
-50.2	-191.73
-50.338	-191.77
-50.376	-191.52
-50.714	-191.56
-50.752	-191.91
-50.79	-191.95
-50.828	-192.6
-50.866	-192.64
-50.903	-193.28
-51.241	-193.73
-51.279	-193.57
-51.017	-193.72
-51.055	-193.76
-51.093	-194.01
-51.631	-194.05
-51.669	-194
-52.807	-194.04
-52.845	-194.09
-52.882	-194.23
-53.32	-194.27
-52.458	-194.22
-51.996	-194.06
-52.034	-194.11
-51.272	-194.15
-51.01	-194.2
-50.548	-194.14
-50.586	-193.99
-50.623	-194.03
-50.261	-194.08
-50.299	-194.12
-49.937	-194.16
-49.975	-194.21
-50.013	-194.25
-50.051	-194.3
-50.089	-194.34
-49.327	-195.09
-49.365	-195.93
-48.302	-196.38
-47.64	-196.42
-47.678	-196.56
-47.716	-196.81
-47.754	-197.05
-47.792	-197.4
-47.63	-197.44
-47.868	-197.79
-47.906	-197.83
-48.644	-198.18
-49.181	-198.22
-48.619	-198.27
-48.657	-198.31
-48.595	-198.35
-48.133	-198.4
-48.171	-198.44
-47.909	-198.49
-47.947	-198.53
-47.985	-198.58
-47.823	-198.62
-46.66	-198.67
-46.698	-198.71
-45.436	-198.75
-45.474	-198.5
-45.512	-198.54
-44.95	-198.39
-44.988	-198.43
-45.026	-198.48
-45.064	-198.52
-45.102	-198.07
-45.139	-197.61
-45.177	-197.66
-45.215	-197.7
-45.253	-198.24
-44.591	-198.29
-44.629	-198.43
-44.667	-198.48
-44.705	-198.52
-44.743	-198.87
-44.381	-198.61
-44.418	-198.66
-44.456	-198.7
-44.494	-198.74
-45.232	-198.79
-44.57	-198.03
-43.308	-197.38
-43.346	-197.42
-43.384	-197.37
-43.422	-197.41
-42.96	-197.46
-42.997	-197.5
-43.135	-198.45
-43.173	-198.49
-43.811	-198.03
-43.849	-197.68
-43.887	-197.72
-43.925	-197.77
-43.963	-197.81
-43.401	-197.86
-43.439	-198.3
-44.276	-198.35
-44.314	-198.39
-43.552	-198.44
-43.19	-198.88
-43.228	-199.32
-43.266	-199.77
-43.304	-199.81
-42.642	-199.86
-42.68	-200.8
-42.318	-200.85
-42.355	-200.89
-42.393	-200.74
-42.231	-199.68
-41.669	-199.72
-41.707	-199.77
-41.745	-199.81
-39.883	-201.26
-38.421	-201.4
-39.559	-201.45
-39.597	-200.39
-39.634	-200.44
-39.272	-200.58
-37.71	-200.53
-37.748	-200.57
-37.486	-200.31
-37.524	-200.36
-39.162	-200.8
-37.6	-201.85
-37.638	-201.89
-37.176	-202.24
-37.013	-201.38
-36.551	-202.33
-35.989	-202.37
-35.627	-203.61
-35.665	-203.66
-35.703	-202.6
-35.741	-202.05
-35.779	-202.09
-35.817	-202.14
-35.855	-202.38
-35.492	-202.83
-35.93	-202.87
-35.968	-202.92
-36.006	-202.96
-35.844	-204.4
-35.082	-204.45
-35.12	-204.49
-35.158	-205.44
-35.196	-205.48
-36.034	-205.53
-35.271	-205.57
-35.309	-205.72
-35.347	-205.76
-35.885	-205.7
-36.823	-205.75
-36.161	-205.79
-36.199	-205.94
-36.237	-205.98
-36.275	-206.03
-37.413	-206.07
-37.85	-206.02
-37.888	-206.06
-38.826	-206.21
-38.464	-206.25
-39.002	-206.29
-39.04	-206.64
-39.078	-206.68
-39.916	-207.03
-39.554	-207.07
-39.192	-207.52
-39.229	-208.66
-39.267	-208.71
-40.105	-209.45
-40.143	-210.39
-40.181	-210.74
-40.219	-210.78
-40.257	-211.83
-40.795	-211.87
-40.333	-212.12
-40.371	-212.66
-40.408	-212.71
-40.446	-212.75
-39.684	-213.4
-38.922	-213.04
-38.96	-213.08
-38.998	-213.13
-39.036	-213.17
-38.574	-213.22
-38.512	-212.96
-38.55	-214.21
-38.587	-214.25
-38.625	-214.3
-38.663	-216.54
-40.301	-214.99
-41.339	-216.63
-42.077	-217.77
-42.115	-217.82
-42.253	-217.86
-42.291	-217.91
-42.329	-217.95
-42.366	-218
-41.604	-218.04
-41.642	-217.49
-41.68	-217.53
-41.718	-217.27
-41.756	-217.32
-40.794	-216.86
-41.832	-216.11
-41.87	-216.15
-42.808	-216.2
-43.145	-216.34
-42.683	-215.69
-41.321	-215.73
-39.859	-215.78
-39.897	-215.82
-39.335	-215.56
-37.973	-214.71
-38.011	-213.85
-38.049	-213.8
-37.887	-213.04
-37.624	-213.09
-37.662	-213.13
-37	-213.18
-37.038	-213.22
-35.876	-213.26
-35.614	-214.11
-35.352	-214.15
-35.39	-214.2
-35.428	-214.24
-35.465	-214.29
-35.503	-214.13
-35.541	-213.98
-35.579	-214.02
-37.117	-214.27
-37.155	-214.21
-38.293	-214.35
-38.331	-214.4
-37.069	-214.84
-37.007	-215.79
-35.844	-216.53
-35.882	-217.28
-35.92	-217.92
-35.958	-218.57
-35.996	-219.01
-35.734	-219.15
-36.172	-219.5
-36.21	-219.54
-36.248	-219.59
-35.886	-220.13
-34.923	-220.18
-34.961	-220.42
-34.999	-220.57
-35.037	-220.81
-34.475	-221.56
-33.013	-221.6
-33.051	-222.54
-33.089	-222.99
-31.627	-223.03
-31.565	-223.38
-31.602	-223.42
-31.74	-223.97
-31.778	-224.41
-31.716	-224.46
-31.854	-224.1
-31.892	-224.15
-31.93	-224.19
-31.968	-224.23
-31.906	-224.38
-31.944	-224.72
-31.981	-225.07
-32.019	-225.11
-31.157	-225.46
-29.995	-225.2
-30.033	-225.15
-29.471	-225.19
-29.109	-225.23
-29.147	-225.28
-29.085	-225.32
-28.823	-225.67
-28.86	-225.71
-28.898	-225.76
-27.736	-226
-26.074	-225.85
-26.112	-226.09
-27.25	-226.24
-27.288	-226.68
-27.326	-227.02
-26.664	-227.07
-26.702	-227.01
-28.439	-227.06
-28.477	-227.1
-28.415	-227.15
-28.453	-227.19
-28.491	-227.34
-29.729	-227.68
-30.167	-228.32
-31.105	-229.07
-31.143	-228.41
-32.281	-228.46
-32.318	-228.9
-32.656	-228.65
-33.594	-228.69
-33.632	-228.74
-33.87	-228.38
-34.608	-228.43
-34.646	-228.07
-35.384	-228.11
-35.822	-228.16
-35.86	-228.2
-35.497	-228.25
-34.935	-227.79
-35.573	-227.34
-35.611	-227.38
-35.049	-226.83
-35.087	-226.47
-35.125	-225.81
-35.163	-225.86
-35.901	-226.2
-36.839	-226.25
-36.876	-225.89
-36.914	-225.94
-36.752	-225.98
-36.79	-226.43
-36.828	-226.47
-37.766	-226.92
-36.204	-226.96
-36.242	-227.4
-36.28	-227.45
-36.318	-227.49
-38.255	-227.74
-39.393	-227.78
-39.431	-227.93
-39.469	-227.97
-39.507	-228.22
-40.245	-228.46
-40.283	-228.5
-39.621	-228.35
-39.659	-228.39
-39.397	-228.24
-39.734	-228.28
-39.772	-228.03
-40.51	-227.97
-40.548	-227.32
-40.586	-226.76
-40.624	-226.81
-41.562	-226.85
-41.6	-226.39
-42.238	-225.14
-41.676	-224.18
-41.713	-222.73
-40.651	-222.67
-39.289	-220.72
-39.327	-220.16
-39.365	-219.61
-39.403	-219.65
-40.741	-219.7
-41.479	-219.74
-41.917	-219.78
-41.955	-219.93
-42.592	-221.07
-42.63	-222.32
-41.668	-222.36
-41.706	-223.01
-41.744	-223.05
-41.782	-223.1
-41.82	-224.04
-40.658	-224.38
-40.696	-226.93
-40.734	-228.37
-40.771	-228.62
-40.809	-228.86
-40.847	-229.11
-39.285	-230.65
-39.323	-230.7
-39.361	-232.04
-38.299	-232.09
-36.137	-232.13
-34.275	-232.17
-34.313	-232.22
-34.35	-231.16
-35.188	-230.11
-35.226	-230.05
-35.264	-230.1
-35.302	-230.14
-35.34	-230.19
-34.578	-230.33
-33.616	-230.37
-32.854	-230.42
-32.892	-230.96
-32.129	-231.01
-32.167	-231.05
-31.305	-230.6
-31.343	-230.64
-32.281	-230.99
-32.319	-230.73
-32.357	-231.08
-32.395	-231.12
-34.033	-231.36
-34.071	-231.41
-33.208	-231.45
-33.246	-231.8
-33.284	-231.84
-33.322	-232.09
-33.66	-232.63
-33.398	-232.68
-33.636	-232.72
-33.674	-232.76
-33.712	-232.31
-33.75	-231.95
-33.787	-231.9
-33.025	-231.74
-33.063	-231.79
-33.101	-231.83
-33.139	-231.48
-32.177	-231.52
-31.315	-231.27
-30.453	-231.61
-29.091	-231.55
-29.128	-231.8
-29.166	-231.84
-29.204	-231.89
-29.242	-231.93
-28.38	-231.98
-28.118	-232.02
-28.156	-232.07
-28.194	-232.11
-28.232	-232.36
-27.97	-232.7
-27.507	-233.64
-27.545	-235.89
-27.583	-236.13
-28.121	-237.48
-27.659	-237.52
-27.597	-237.57
-27.635	-237.61
-26.473	-238.46
-25.111	-238.2
-24.149	-238.24
-24.186	-238.69
-24.324	-238.73
-24.362	-238.38
-24.4	-238.82
-24.438	-238.47
-24.876	-238.01
-24.914	-238.06
-23.752	-238.1
-24.99	-238.25
-25.028	-237.49
-25.065	-237.53
-23.703	-236.88
-23.741	-237.12
-23.779	-237.17
-24.817	-237.21
-24.855	-237.26
-25.893	-237.9
-26.731	-237.55
-27.169	-237.39
-27.207	-237.43
-28.044	-237.48
-28.982	-237.52
-28.12	-237.37
-27.358	-237.41
-27.396	-237.46
-27.434	-237.9
-28.272	-237.55
-28.31	-237.29
-28.348	-237.34
-28.386	-237.68
-27.623	-237.72
-27.661	-238.17
-27.699	-238.21
-27.737	-238.26
-27.775	-238.7
-26.813	-239.05
-26.651	-240.19
-25.289	-241.24
-25.327	-241.68
-25.365	-242.42
-25.102	-242.47
-25.04	-242.51
-25.078	-242.56
-25.116	-242.6
-25.154	-242.65
-24.692	-242.69
-24.73	-242.74
-24.768	-243.38
-24.806	-243.63
-24.844	-243.67
-24.881	-242.91
-25.419	-243.76
-25.457	-243.8
-25.495	-243.85
-25.233	-242.79
-24.571	-241.94
-24.609	-241.98
-24.647	-242.93
-24.685	-243.17
-25.423	-242.02
-24.76	-242.16
-24.698	-243.3
-24.736	-244.45
-24.774	-244.49
-24.812	-244.54
-23.85	-243.48
-23.888	-244.63
-23.926	-243.57
-23.964	-243.62
-26.302	-243.66
-26.339	-243.7
-26.177	-243.75
-26.215	-243.79
-26.253	-243.24
-27.491	-244.38
-27.529	-244.43
-27.567	-244.47
-27.605	-243.42
-26.443	-243.46
-26.481	-244.41
-26.518	-244.45
-27.756	-244.49
-27.794	-244.54
-27.032	-244.18
-27.07	-244.63
-27.108	-245.37
-26.746	-245.42
-26.784	-245.76
-26.322	-245.51
-25.66	-245.85
-25.697	-245.99
-25.735	-246.04
-25.773	-246.28
-24.711	-246.73
-24.749	-247.37
-24.787	-247.42
-24.825	-247.46
-25.963	-247.91
-26.001	-248.15
-26.039	-248.5
-25.576	-248.54
-25.614	-248.28
-25.652	-248.13
-24.49	-248.17
-24.528	-247.82
-24.766	-247.86
-24.604	-247.21
-24.642	-247.95
-24.68	-248
-24.918	-248.44
-24.955	-247.88
-24.193	-246.83
-23.031	-246.27
-23.069	-245.62
-23.107	-245.66
-23.145	-245.71
-22.583	-245.45
-22.621	-245.2
-22.659	-244.64
-22.697	-244.69
-22.534	-245.33
-21.572	-244.77
-21.61	-244.02
-21.648	-244.06
-21.686	-244.11
-20.924	-244.15
-20.662	-243.6
-20.7	-243.64
-21.238	-243.49
-21.276	-243.33
-22.113	-243.57
-21.351	-243.62
-21.389	-243.66
-21.427	-243.81
-21.065	-243.85
-21.503	-244.1
-21.541	-244.14
-21.579	-244.19
-21.917	-244.23
-21.955	-244.28
-22.592	-244.12
-22.63	-244.16
-22.668	-244.21
-23.806	-244.75
-22.744	-243.8
-23.882	-243.84
-23.92	-243.89
-23.958	-243.53
-23.996	-244.18
-22.934	-244.22
-22.971	-244.57
-23.009	-245.31
-22.647	-245.35
-22.685	-244.7
-22.723	-244.74
-22.761	-244.79
-22.799	-245.53
-22.837	-245.58
-23.775	-245.72
-22.513	-245.67
-22.55	-245.81
-22.588	-245.85
-22.626	-245.9
-22.664	-245.94
-22.702	-245.99
-22.74	-246.53
-22.778	-246.58
-22.216	-247.22
-22.654	-247.27
-22.692	-247.31
-22.729	-246.76
-22.967	-247.4
-22.805	-247.44
-22.843	-248.29
-22.881	-248.33
-22.919	-248.38
-23.357	-248.22
-23.395	-248.07
-23.433	-247.71
-23.47	-247.76
-23.508	-247.8
-23.746	-248.44
-23.584	-248.39
-23.622	-248.73
-23.66	-248.78
-23.698	-248.82
-23.936	-248.87
-23.974	-248.81
-24.112	-248.96
-24.149	-249
-24.187	-249.25
-24.225	-249.09
-24.263	-249.13
-25.001	-249.18
-25.039	-249.22
-24.377	-249.27
-25.115	-249.51
-24.253	-250.16
-24.291	-251.3
-24.328	-251.35
-24.366	-250.99
-24.404	-251.03
-24.442	-251.08
-23.98	-251.32
-24.018	-251.57
-23.456	-251.41
-23.494	-251.66
-23.532	-251.7
-23.57	-251.75
-23.607	-251.79
-23.245	-252.04
-23.283	-252.18
-23.321	-252.12
-23.359	-251.97
-23.997	-252.01
-23.235	-251.96
-23.273	-251.8
-23.311	-251.35
-23.349	-250.99
-24.186	-251.04
-23.424	-250.48
-23.462	-250.53
-24.3	-250.57
-25.438	-250.61
-25.476	-250.66
-25.514	-250.6
-25.552	-250.65
-25.59	-250.69
-25.628	-250.74
