# Supplementary material for: Electrooculography-based continuous eye-writing recognition system for efficient assistive communication systems
Source: PLoS One. 2018 Feb 9;13(2):e0192684. doi: 10.1371/journal.pone.0192684 (PMC5806888; doi:10.1371/journal.pone.0192684)
Supplement: S1 Database — All the original isolated EOG data used in the experiments are contained in this database. (ZIP) [file pone.0192684.s001.zip › isolated/001/isolated_strokes/EOG_001_07_010.csv]

1.1038	-1.7917
1.2192	-1.8247
-0.26532	-1.8577
-0.14988	-1.8907
-0.034444	-3.3237
0.080992	-3.3566
-0.10357	-4.7896
0.011864	-4.8226
0.6273	-3.3556
0.74274	-1.7886
1.9582	-1.8216
2.0736	-0.55457
1.089	-0.58756
1.2045	-0.62055
0.81992	-0.45354
0.93535	-0.48653
1.0508	-0.51952
1.1662	-1.5525
1.6817	-1.5855
1.2971	-1.6185
1.4125	-1.6515
1.528	-1.3845
1.6434	-1.4175
1.7588	-0.65044
1.4743	0.11657
1.5897	0.083583
1.7051	0.050595
1.2206	-0.78239
1.336	-1.6154
0.25146	-1.6484
0.36689	-1.7814
0.48233	-2.0143
0.59777	-2.5473
1.9132	-2.0803
0.32864	-2.1133
-1.4559	-2.1463
-1.3405	-1.9793
-1.7251	-2.0123
-1.6096	-1.9453
-2.8942	-1.6783
-2.7787	-0.71125
-1.8633	-0.74424
-1.7479	-0.77723
-1.0324	-0.81021
-0.417	-1.9432
-0.30157	-1.9762
-0.18613	-2.0092
-0.17069	-2.0422
-0.055258	-0.97516
-0.93982	-1.0081
-2.0244	-0.14114
-1.9089	0.12588
-2.8935	0.092886
-2.7781	0.2599
-2.6626	0.026909
-2.5472	-0.00608
-1.3318	-0.43907
-1.2163	-0.47206
-1.1009	-0.50505
-0.98546	-0.53804
-1.97	-1.371
-1.8546	-0.60401
-2.3392	-1.437
-2.2237	-1.47
-2.4083	-1.503
-2.2928	-2.236
-1.8774	-1.569
-2.062	-1.6019
-1.9465	-2.2349
-1.1311	-2.2679
-0.71566	-2.4009
-0.90023	-2.4339
-0.78479	-2.3669
-0.66936	-2.3999
-0.55392	-2.3329
-0.038484	-2.3659
0.076952	-2.3988
0.19239	-2.3318
0.30782	-2.3648
0.42326	-1.7978
0.5387	-1.1308
0.65413	-1.1638
0.76957	-1.1968
0.885	-1.7298
1.0004	-1.3628
0.71588	-1.3957
0.83131	-1.4287
0.94675	-1.4617
0.76218	-1.4947
-0.12238	-1.3277
-1.3069	-1.3607
-1.1915	-0.69368
-1.0761	-0.72666
-1.7606	-0.75965
-0.8452	0.10736
-0.72976	-0.82563
-0.61433	-2.0586
0.0011087	-2.4916
-0.58346	-2.5246
-0.46802	-2.5576
-0.95258	-2.5906
-0.83715	-2.6236
-0.12171	-2.2566
-0.60628	-1.8895
0.10916	-1.1225
0.1246	-0.055519
0.24003	0.91149
0.35547	2.0785
0.47091	2.0455
1.5863	2.5125
1.7018	2.4795
1.8172	2.4465
1.9326	3.2136
2.0481	3.1806
2.1635	3.1476
0.97896	3.1146
1.0944	4.1816
1.2098	4.4486
1.7253	4.5156
1.8407	4.5826
2.7561	4.5496
2.0716	4.5167
2.187	4.4837
2.3024	4.4507
2.4179	4.4177
3.6333	4.2847
2.6488	4.2517
3.8642	4.4187
3.9796	4.6857
4.0951	4.3528
4.2105	4.3198
3.2259	4.2868
4.4414	4.2538
4.5568	4.5208
4.2722	4.4878
4.8877	4.6548
5.0031	4.6218
5.1186	4.5888
5.234	4.3559
3.0494	4.3229
0.36486	4.4899
0.48029	4.7569
0.59573	5.1239
0.71117	5.6909
-0.1734	6.4579
-0.25796	7.1249
-0.84252	8.1919
-1.5271	8.159
-1.4117	8.126
-1.7962	8.093
-1.4808	8.56
-1.8653	8.527
-1.7499	8.494
-2.1345	8.461
-2.919	7.928
-3.8036	7.895
-4.2882	7.8621
-4.1727	6.9291
-4.0573	6.8961
-3.9419	5.3631
-3.6264	4.5301
-3.511	4.0971
-3.3955	2.6641
-3.2801	1.3311
-3.3647	1.1981
-3.2492	1.1652
-3.1338	1.1322
-3.0184	1.0992
-2.2029	1.2662
-2.0875	1.2332
-1.9721	1.2002
-1.8566	1.1672
-1.7412	1.1342
-1.6258	1.2012
-1.5103	1.0683
-0.69488	1.0353
-0.57944	1.0023
-1.164	0.96929
-1.0486	1.4363
-1.3331	1.4033
-1.2177	1.1703
-0.0022633	1.1373
0.11317	1.1043
0.52861	1.4714
0.64404	1.4384
0.75948	1.4054
0.77492	0.97239
-0.40965	0.4394
-0.49421	0.40641
-1.2788	0.17342
-1.1633	0.040435
-1.0479	0.0074463
-1.3325	-0.025542
-0.81703	-0.058531
-0.70159	-0.39152
-0.58616	-0.42451
-0.47072	-0.1575
-0.35529	-0.19049
-0.13985	-0.22348
-0.024414	-0.25646
0.091022	-0.28945
-0.99354	-0.22244
-0.87811	-0.35543
-0.76267	-0.38842
-0.64723	-0.42141
-0.9318	-0.4544
-0.61636	-0.48739
-0.90093	-0.12037
-0.78549	-0.15336
-0.67005	-0.18635
-0.55462	-0.01934
-0.039182	-0.052329
0.076254	-0.085318
0.19169	-0.11831
0.30713	-0.1513
0.42256	-0.18428
0.938	-0.61727
1.0534	-0.65026
1.1689	-1.4833
1.2843	-1.5162
1.3997	-2.1492
1.9152	-2.1822
1.6306	-2.8152
1.7461	-3.4482
1.8615	-3.4812
1.7769	-3.7142
2.4924	-3.5472
2.6078	-4.0801
2.2232	-4.1131
2.3387	-3.9461
1.7541	-4.6791
1.8695	-4.7121
1.785	-4.7451
1.9004	-5.3781
2.0158	-4.8111
0.93128	-4.8441
1.0467	-4.877
1.1622	-4.91
-0.32241	-5.543
-0.90697	-5.576
-0.79154	-5.609
-0.6761	-5.642
-1.4607	-5.675
-1.3452	-6.008
0.27021	-6.241
-0.81436	-6.5739
-0.69892	-6.6069
-0.58348	-6.7399
-0.46805	-6.7729
0.84739	-6.8059
1.7628	-7.0389
1.8783	-7.0719
1.9937	-7.1049
2.1091	-7.6379
3.3246	-7.6708
4.44	-7.8038
4.5554	-8.1368
5.2709	-7.7698
5.3863	-7.8028
6.2017	-7.8358
6.3172	-7.6688
6.4326	-7.7018
6.5481	-6.8348
7.5635	-6.8677
8.0789	-6.9007
8.1944	-6.9337
7.9098	-7.8667
8.4252	-8.2997
8.1407	-8.3327
8.2561	-8.3657
8.3715	-8.3987
8.587	-8.6317
9.6024	-8.8646
9.7179	-8.5976
9.8333	-9.0306
9.0487	-9.0636
8.6642	-9.0966
8.4796	-9.1296
8.595	-9.1626
8.7105	-9.1956
8.8259	-9.4286
8.0413	-10.062
8.6568	-10.095
8.0722	-9.5275
7.5876	-9.2605
7.7031	-9.2935
7.8185	-9.3265
7.934	-9.0595
7.4494	-9.0925
7.5648	-9.1255
7.9803	-9.1584
8.0957	-9.1914
8.2111	-8.9244
7.9266	-8.2574
7.642	-8.2904
7.7574	-7.2234
7.8729	-6.8564
8.3883	-6.8894
8.1038	-6.4224
8.2192	-6.4553
8.7346	-6.4883
9.8501	-6.0213
9.9655	-6.0543
10.081	-6.0873
10.496	-6.1203
11.212	-5.9533
10.927	-5.8863
11.143	-5.9193
11.258	-5.9522
10.374	-5.9852
10.489	-6.0182
9.9044	-6.0512
10.02	-6.3842
10.135	-7.0172
8.7507	-7.0502
9.1662	-8.0832
9.2816	-8.6162
8.897	-8.6491
9.0125	-8.6821
7.7279	-8.3151
7.3433	-7.5481
7.1588	-8.3811
7.2742	-8.6141
7.3897	-8.6471
7.5051	-8.7801
7.6205	-8.813
7.036	-8.946
7.1514	-8.979
7.2668	-9.012
6.3823	-9.045
6.4977	-9.078
6.6131	-9.011
6.7286	-8.844
7.844	-8.677
7.8595	-8.0099
7.9749	-5.3429
8.0903	-2.8759
6.6058	-2.9089
6.7212	-1.8419
6.8366	-0.37489
6.0521	2.2921
6.1675	13.359
5.9829	25.826
5.5984	33.993
5.1138	48.46
1.1292	60.927
-4.6553	69.194
-8.3399	80.061
-13.624	89.828
-17.909	102.2
-24.094	111.16
-35.078	123.03
-40.763	134.3
-44.347	140.66
-49.532	150.73
-57.516	155.6
-64.901	157.36
-66.286	165.03
-68.37	171.8
-72.155	172.27
-73.939	173.63
-74.024	180.5
-74.408	186.67
-75.393	188.83
-76.977	189.6
-78.362	190.37
-79.647	190.33
-80.331	190.6
-80.216	191.07
-80.2	191.04
-80.085	191
-80.169	190.97
-81.754	190.94
-81.639	190.4
-81.523	190.07
-83.108	190.04
-83.092	190.7
-83.377	189.97
-83.261	189.94
-83.146	189.91
-83.03	189.87
-82.915	189.84
-83	189.61
-82.884	189.17
-82.769	189.14
-82.653	188.81
-81.638	189.07
-80.322	188.74
-80.207	188.71
-78.892	188.68
-78.776	188.34
-77.661	187.01
-75.045	186.48
-74.93	184.64
-73.514	183.61
-72.299	182.58
-70.684	179.44
-56.368	169.31
-34.253	158.18
-14.337	147.15
13.278	126.91
33.494	103.78
67.709	82.547
103.42	53.914
130.04	32.781
164.26	18.548
187.67	6.1149
208.49	-1.9181
222.8	-15.451
228.42	-24.084
231.13	-28.917
233.65	-38.15
233.76	-48.083
239.38	-52.816
245.69	-62.349
245.81	-71.282
245.93	-81.415
249.14	-94.848
249.26	-109.58
249.37	-126.91
249.49	-134.85
246.5	-154.88
246.62	-177.91
246.73	-196.65
246.85	-217.18
244.66	-232.81
241.98	-249.44
239.4	-263.28
239.41	-277.51
237.93	-291.74
237.24	-298.78
235.36	-304.91
235.47	-314.94
233.19	-323.18
233.3	-334.01
233.42	-342.24
232.13	-344.17
232.25	-347.01
231.96	-349.54
232.48	-355.67
232.2	-361.81
232.31	-363.44
232.43	-367.37
232.44	-370.81
232.66	-374.54
233.17	-378.07
233.29	-378.9
233.7	-379.34
234.92	-380.47
235.03	-381.5
235.15	-381.94
237.17	-383.07
239.58	-387
241.6	-391.44
242.71	-393.57
243.93	-395
245.74	-395.83
245.86	-397.07
245.97	-398.5
246.09	-400.03
246.2	-400.07
246.32	-400.1
246.44	-400.13
246.55	-400.17
244.97	-400.2
245.08	-400.23
243.3	-400.26
225.91	-400.3
207.13	-400.03
186.04	-399.76
166.76	-394.1
158.37	-385.73
137.69	-380.06
115.31	-373.7
98.92	-364.53
83.236	-359.36
74.451	-350.39
59.567	-341.43
45.582	-329.06
31.298	-315.49
15.713	-310.43
13.829	-298.66
2.544	-288.69
-11.841	-280.23
-20.425	-270.96
-27.81	-266.89
-34.294	-258.82
-40.179	-252.76
-42.663	-249.59
-44.148	-242.92
-45.433	-238.26
-46.117	-235.49
-46.002	-231.42
-46.286	-226.86
-46.571	-222.29
-46.755	-217.12
-48.84	-211.25
-49.124	-206.59
-50.609	-203.52
-50.994	-201.75
-52.178	-199.59
-52.963	-197.22
-53.247	-195.35
-53.132	-193.49
-53.716	-189.32
-54.901	-185.55
-56.186	-183.48
-58.27	-179.62
-60.355	-176.55
-62.339	-175.18
-64.424	-173.02
-65.508	-171.45
-67.193	-170.98
-69.277	-169.91
-72.162	-168.15
-73.747	-165.58
-74.131	-163.61
-74.416	-162.65
-75.2	-162.38
-76.085	-162.31
-75.969	-160.05
-75.854	-156.38
-75.739	-155.01
-75.523	-154.54
-75.408	-153.28
-75.292	-152.11
-75.177	-151.34
-75.661	-150.98
-75.546	-149.51
-75.431	-148.04
-75.315	-147.18
-75.2	-146.21
-77.084	-145.14
-76.369	-144.07
-76.253	-143.41
-78.338	-141.44
-78.222	-141.17
-78.507	-141.21
-78.392	-139.54
-78.676	-139.57
-78.561	-138.81
-78.445	-138.84
-78.33	-138.87
-78.214	-138.9
-78.099	-138.94
-77.984	-138.97
-77.168	-138.3
-77.053	-138.34
-76.937	-138.37
-76.822	-139.4
-77.406	-140.24
-76.591	-140.27
-76.475	-140.3
-76.36	-140.33
-76.245	-141.27
-76.629	-141.3
-75.714	-141.33
-75.598	-139.97
-75.483	-140
-75.367	-139.13
-75.452	-140.07
-75.337	-139
-75.421	-139.03
-75.306	-138.26
-74.99	-138.3
-74.975	-138.93
-74.859	-138.96
-74.744	-139
-74.629	-139.03
-73.913	-138.16
-73.798	-137.7
-73.582	-137.73
-73.467	-137.36
-73.351	-137.39
-72.836	-136.83
-72.72	-136.66
-72.605	-136.59
-72.09	-136.73
-71.974	-136.76
-71.859	-136.69
-71.743	-136.73
-71.628	-136.76
-71.512	-136.79
-71.797	-136.62
-72.382	-136.26
-72.266	-135.89
-72.151	-135.62
-72.035	-135.06
-72.32	-134.69
-72.204	-134.42
-72.089	-134.46
-71.973	-134.49
-71.858	-134.52
-71.943	-134.55
-71.827	-134.09
-71.712	-134.42
-71.596	-134.45
-71.481	-134.39
-71.365	-134.42
-71.25	-133.65
-71.435	-133.68
-71.319	-134.52
-70.904	-133.75
-70.488	-134.58
-69.473	-134.62
-69.257	-135.25
-69.142	-135.28
-68.227	-135.32
-66.211	-135.35
-66.096	-135.38
-65.98	-135.41
-65.865	-135.45
-63.749	-134.98
-63.134	-133.91
-63.018	-132.95
-62.403	-131.78
-62.288	-131.81
-61.272	-131.25
-60.957	-131.28
-60.841	-131.21
-60.726	-131.24
-60.31	-130.68
-59.695	-130.41
-59.58	-130.44
-59.464	-130.48
-59.349	-130.51
-59.733	-130.34
-59.118	-130.28
-59.002	-130.31
-58.887	-130.34
-58.771	-130.37
-58.956	-130.31
-58.441	-130.04
-58.325	-130.07
-58.21	-130.11
-57.394	-129.84
-57.279	-130.17
-57.163	-130.11
-57.048	-130.14
-56.933	-130.47
-56.417	-130.5
-56.002	-130.54
-55.086	-130.57
-53.671	-130.6
-53.555	-130.64
-52.04	-130.67
-51.825	-130.3
-50.709	-130.34
-50.594	-129.77
-50.478	-129.8
-50.163	-129.73
-50.047	-130.07
-49.632	-130.1
-49.516	-130.13
-48.801	-129.87
-47.586	-129.9
-47.47	-129.93
-46.655	-130.17
-46.539	-130.2
-46.424	-130.03
-46.308	-129.76
-46.193	-129.8
-46.078	-129.83
-45.462	-129.26
-44.647	-129.3
-44.331	-129.33
-44.016	-129.96
-43.9	-130
-43.485	-130.13
-43.369	-130.46
-41.654	-130.19
-41.539	-130.23
-41.423	-130.26
-41.308	-129.59
-39.992	-130.33
-39.877	-130.36
-39.761	-129.19
-39.646	-128.33
-39.531	-128.06
-39.415	-127.89
-39.3	-127.62
-39.184	-127.66
-39.069	-127.69
-38.653	-127.22
-37.838	-127.26
-37.722	-127.29
-36.407	-127.32
-36.792	-127.55
-36.676	-127.19
-36.561	-127.22
-36.445	-127.25
-36.33	-127.29
-35.214	-127.72
-33.999	-127.75
-33.884	-127.79
-33.768	-128.72
-33.653	-129.75
-34.337	-130.68
-33.422	-130.72
-33.306	-131.65
-33.191	-131.98
-33.076	-132.22
-32.26	-132.45
-32.145	-132.48
-31.829	-132.52
-31.714	-132.55
-30.498	-132.38
-28.083	-132.21
-26.767	-132.25
-26.652	-132.38
-26.537	-132.71
-25.721	-132.55
-26.106	-132.58
-25.99	-132.61
-25.575	-132.85
-25.259	-132.88
-24.644	-132.71
-24.529	-132.74
-23.513	-132.78
-23.398	-132.81
-22.782	-132.44
-21.267	-132.48
-21.151	-132.51
-21.036	-132.54
-20.92	-132.58
-20.205	-133.01
-19.69	-133.04
-18.574	-133.47
-18.459	-133.51
-17.843	-133.14
-17.728	-132.87
-17.112	-132.71
-16.997	-132.54
-16.882	-132.57
-16.766	-132.61
-17.151	-132.64
-16.535	-132.47
-16.42	-132.5
-16.304	-132.54
-16.189	-132.07
-15.974	-132.4
-14.358	-131.84
-14.243	-131.87
-15.227	-132.5
-15.112	-132.54
-14.896	-132.57
-14.781	-132
-14.765	-132.03
-14.65	-132.07
-14.435	-132.1
-13.519	-132.63
-13.404	-132.67
-12.288	-133.2
-12.173	-133.23
-11.857	-132.77
-11.742	-133.3
-11.627	-133.33
-11.511	-133.36
-11.596	-133.7
-11.28	-133.73
-11.365	-133.46
-11.249	-133.5
-11.134	-133.53
-10.818	-133.56
-10.503	-132.9
-10.388	-132.93
-10.272	-133.66
-10.157	-133.99
-9.0413	-134.53
-7.4259	-134.56
-5.9104	-134.59
-5.795	-134.63
-4.2796	-134.66
-4.1641	-134.69
-3.8487	-134.73
-3.6333	-134.76
-3.5178	-134.79
-2.2024	-134.72
-0.48694	-134.76
0.82849	-134.79
0.94393	-135.02
1.2594	-135.26
1.3748	-135.19
1.4902	-135.22
1.6057	-135.25
1.7211	-135.29
2.1365	-135.02
2.252	-134.95
2.3674	-134.99
2.4829	-135.02
2.5983	-135.05
2.4137	-134.69
2.8292	-134.32
2.3446	-134.35
2.46	-134.38
3.0755	-134.42
3.1909	-134.55
3.4063	-134.58
3.5218	-134.62
3.6372	-134.65
4.0527	-134.68
4.8681	-134.72
6.2835	-134.75
6.399	-134.78
6.5144	-134.81
6.9298	-134.55
7.4453	-134.58
8.6607	-134.61
8.7761	-134.65
8.8916	-134.68
10.607	-134.11
10.722	-134.15
12.038	-134.18
12.153	-133.81
12.269	-133.64
13.084	-133.68
13.2	-133.71
13.315	-133.74
13.43	-133.78
12.946	-134.31
13.061	-133.84
13.177	-133.48
13.292	-133.51
13.408	-133.54
13.523	-133.97
13.939	-134.01
14.254	-134.04
14.369	-134.47
14.985	-134.51
14.7	-134.54
14.816	-134.57
15.331	-134.81
15.447	-135.14
15.662	-135.37
15.977	-135.7
16.593	-135.74
16.708	-135.67
16.824	-135.7
16.939	-135.14
17.055	-134.47
17.57	-134.5
17.686	-135.24
17.401	-135.87
17.516	-135.9
17.032	-136.53
17.147	-136.37
17.263	-136.4
17.378	-136.43
18.094	-136.47
18.609	-137.4
18.724	-137.43
18.84	-137.97
18.955	-138.6
21.171	-138.83
23.186	-138.86
23.302	-138.9
23.417	-139.53
23.533	-140.16
24.648	-140.2
24.763	-141.13
24.879	-141.16
24.994	-141.2
26.61	-141.73
27.525	-141.26
27.641	-141.29
26.956	-141.33
27.071	-141.36
27.187	-141.89
27.202	-141.43
27.118	-141.46
27.233	-142.49
27.349	-142.52
26.064	-143.56
26.179	-143.59
25.595	-143.62
25.71	-143.66
27.626	-142.69
27.741	-143.12
27.857	-143.16
28.372	-145.09
28.488	-146.02
28.903	-146.05
28.718	-145.89
28.834	-145.92
28.949	-146.55
29.365	-147.19
29.98	-147.22
30.596	-146.55
31.311	-146.59
31.426	-146.62
30.942	-146.65
31.657	-145.98
31.773	-146.02
31.888	-146.05
32.004	-146.08
31.519	-146.52
32.335	-146.55
32.45	-146.58
32.565	-146.62
32.881	-146.65
32.996	-146.68
33.112	-146.51
33.227	-146.75
33.343	-147.08
33.458	-147.11
33.573	-147.15
33.689	-147.18
36.604	-147.51
36.72	-148.15
39.335	-148.18
39.451	-148.81
40.866	-148.84
40.981	-148.88
41.097	-148.91
41.212	-148.44
42.528	-148.98
42.643	-149.61
42.759	-149.64
42.874	-150.58
43.59	-149.71
43.105	-150.84
43.22	-150.87
43.336	-151.41
43.451	-151.54
44.167	-151.47
44.282	-151.51
44.398	-151.54
44.513	-151.57
43.928	-151.11
44.744	-150.24
44.859	-149.47
44.975	-149.5
45.09	-149.04
44.806	-149.57
46.021	-149.6
46.137	-149.64
46.252	-149.17
46.367	-149.2
45.783	-149.24
45.898	-148.97
46.414	-149
46.529	-149.03
46.745	-149.07
46.56	-149.1
46.675	-148.53
46.791	-148.57
46.906	-148.6
47.322	-148.63
47.737	-149.37
47.853	-149.4
47.968	-150.43
48.083	-150.46
49.799	-151
50.714	-151.03
50.83	-151.06
50.945	-151.1
51.061	-151.53
53.076	-151.76
53.192	-151.89
53.507	-151.93
53.622	-151.96
55.138	-151.99
55.853	-151.93
55.969	-151.76
56.084	-151.79
56.2	-151.83
56.215	-152.06
56.33	-152.39
56.446	-152.62
56.561	-152.66
56.677	-152.69
54.292	-153.32
55.008	-152.76
55.123	-153.39
55.239	-153.42
55.354	-152.76
53.169	-152.19
53.285	-151.12
53.4	-151.15
53.516	-151.19
53.631	-150.82
53.447	-150.55
53.562	-150.59
53.677	-150.92
53.693	-150.85
53.608	-150.89
53.724	-150.92
53.839	-150.95
53.655	-150.98
53.77	-151.52
53.886	-151.05
54.601	-151.08
54.716	-151.62
57.332	-151.65
57.447	-152.48
59.963	-153.42
60.678	-154.45
60.794	-154.48
60.909	-154.51
60.624	-155.35
61.14	-155.38
61.255	-155.91
61.371	-155.95
61.486	-155.48
62.002	-155.51
62.717	-155.55
64.032	-155.58
65.148	-155.61
65.963	-155.34
66.879	-155.38
67.494	-155.41
67.61	-155.44
67.225	-155.38
67.341	-155.01
66.756	-154.14
66.471	-153.58
66.287	-153.61
66.302	-154.24
66.418	-154.27
66.533	-154.31
66.649	-154.34
66.764	-154.37
66.879	-155.01
66.995	-155.34
65.51	-155.57
65.626	-155.61
63.741	-155.64
63.257	-156.27
62.772	-156.8
62.588	-156.84
62.703	-156.87
62.518	-157.4
62.634	-157.54
63.049	-158.07
63.465	-159.2
63.58	-159.84
63.696	-160.27
64.011	-160.7
64.826	-160.73
64.942	-160.77
65.057	-160.8
65.173	-160.83
64.488	-161.07
64.604	-160.9
64.819	-161.03
64.934	-161.06
65.05	-161.2
66.565	-161.23
68.681	-161.26
68.796	-161.3
66.912	-161.33
67.027	-160.86
65.743	-160.9
65.858	-160.53
65.573	-160.56
65.689	-159.89
66.604	-158.93
65.92	-158.96
66.035	-158.99
66.151	-159.03
65.866	-160.06
66.381	-160.09
67.297	-160.13
67.412	-160.16
67.528	-160.19
67.643	-160.52
67.759	-159.76
67.174	-160.49
67.29	-161.02
67.405	-161.26
68.22	-161.89
68.836	-161.92
68.951	-162.06
69.067	-162.59
69.182	-162.62
68.798	-163.05
68.513	-163.39
68.628	-163.42
68.744	-163.65
68.859	-163.69
69.475	-163.42
69.59	-163.45
69.206	-163.49
69.321	-163.62
68.636	-163.85
67.852	-164.18
68.867	-164.22
68.483	-164.45
68.598	-164.48
69.314	-164.52
68.029	-164.65
68.145	-164.68
68.26	-164.72
68.375	-164.65
69.891	-164.48
70.006	-164.51
70.622	-164.25
70.737	-164.28
69.653	-164.61
69.968	-164.25
69.883	-164.68
69.999	-164.71
70.114	-164.75
69.53	-165.08
69.745	-164.81
69.861	-164.84
69.976	-164.88
70.092	-165.11
70.207	-165.34
70.422	-165.38
70.538	-165.41
70.653	-165.44
70.769	-165.48
69.184	-166.01
69.3	-166.04
69.415	-166.07
69.53	-166.31
69.946	-166.44
70.061	-166.27
70.177	-166.31
70.292	-166.04
69.908	-166.07
70.023	-165.81
70.138	-165.14
70.254	-165.17
70.369	-165.2
70.485	-165.34
71.5	-164.87
70.716	-164.9
70.831	-164.94
70.947	-164.97
71.062	-165
72.077	-164.33
72.193	-164.37
72.308	-164.4
74.024	-164.43
74.139	-164.47
76.055	-163.8
77.87	-163.83
77.985	-163.87
78.501	-164.4
79.416	-165.23
80.032	-165.26
80.147	-165.3
80.263	-165.33
80.378	-165.36
80.094	-165.1
80.209	-165.13
80.324	-165.16
80.44	-165.6
80.555	-165.63
80.671	-165.86
81.186	-166.19
81.302	-166.73
80.917	-167.06
81.032	-167.09
80.948	-167.13
81.063	-167.16
80.579	-167.39
79.894	-167.93
79.91	-167.66
79.625	-168.29
79.741	-168.32
79.356	-168.36
79.471	-168.39
79.487	-168.42
79.402	-168.66
79.518	-168.69
79.633	-168.92
79.749	-169.06
80.064	-169.09
80.179	-169.12
80.295	-169.05
80.21	-169.09
80.626	-168.82
81.141	-168.05
81.257	-168.39
81.372	-168.42
81.487	-168.45
81.903	-168.49
82.018	-168.72
82.134	-168.75
81.849	-168.98
81.965	-169.02
80.58	-169.05
81.096	-169.08
81.211	-169.12
81.326	-169.15
81.442	-169.08
79.957	-169.12
80.073	-169.55
79.988	-169.58
80.104	-170.21
81.919	-169.65
80.334	-170.28
80.45	-170.31
80.365	-170.35
80.481	-170.58
80.396	-170.11
80.412	-170.15
80.527	-170.18
80.643	-170.21
80.858	-170.24
81.573	-169.98
81.689	-170.31
81.804	-170.34
81.92	-170.38
82.035	-170.41
83.751	-170.94
83.866	-170.98
83.981	-171.61
84.097	-171.24
84.212	-171.57
84.328	-171.61
84.443	-171.74
84.559	-171.77
84.674	-171.81
83.689	-172.54
86.805	-172.57
86.92	-172.61
84.536	-172.64
84.651	-172.67
84.767	-173.1
84.882	-173.14
84.998	-173.17
83.813	-173.7
83.928	-174.14
83.744	-174.77
83.859	-174.8
83.975	-174.83
84.09	-174.27
85.006	-174.3
85.121	-174.83
85.236	-174.87
85.352	-174.9
85.467	-175.43
86.383	-174.97
86.298	-175
86.414	-175.03
86.529	-174.56
87.145	-174.6
89.66	-173.93
89.775	-172.66
89.891	-172.7
90.006	-171.83
91.022	-170.96
91.537	-169.7
91.653	-169.73
91.768	-169.46
91.883	-169.49
