# Supplementary material for: Electrooculography-based continuous eye-writing recognition system for efficient assistive communication systems
Source: PLoS One. 2018 Feb 9;13(2):e0192684. doi: 10.1371/journal.pone.0192684 (PMC5806888; doi:10.1371/journal.pone.0192684)
Supplement: S1 Database — All the original isolated EOG data used in the experiments are contained in this database. (ZIP) [file pone.0192684.s001.zip › isolated/001/isolated_strokes/EOG_001_07_011.csv]

-2.5535	3.5839
-2.4923	3.567
-2.7311	3.5501
-2.3699	3.7332
-2.5087	3.7163
-2.4475	3.4994
-2.3863	3.1825
-2.825	2.8656
-2.7638	2.8487
-2.7026	2.8317
-2.6414	2.6148
-3.2802	2.5979
-4.419	2.581
-4.3578	2.5641
-4.2966	2.5472
-4.2354	2.2303
-2.9742	2.0134
-3.713	1.8965
-3.6518	1.8796
-3.5906	0.96266
-5.1294	0.94575
-3.4682	1.8288
-5.307	1.9119
-5.2458	1.895
-4.4846	1.8781
-4.4234	1.8612
-2.9622	1.8443
-2.901	1.8274
-2.8398	1.8105
-2.7786	1.7936
-2.7174	1.8767
-1.2562	1.9598
-1.195	1.9428
-1.1337	1.9259
-1.0725	1.909
-0.71134	2.2921
-0.65014	2.5752
-0.58893	2.7583
-0.52773	2.5414
0.23347	2.5245
1.0947	2.5076
1.7559	2.4907
1.8171	2.5738
2.2783	2.5569
2.3395	2.7399
2.4007	2.723
3.0619	2.7061
3.1231	2.6892
3.1843	2.7723
3.8455	2.7554
3.9067	2.7385
3.9679	2.7216
4.0291	2.4047
2.4903	2.3878
4.1515	2.7709
4.2127	2.2539
4.2739	2.237
4.3351	1.4201
2.8963	0.70322
3.2575	0.68631
1.0188	0.1694
1.08	0.1525
1.1412	-0.56441
-0.89763	0.11868
-0.43643	-0.69823
-0.47523	-0.71514
-0.41402	-0.73205
-0.35282	-0.74896
-2.3916	-0.76586
-2.3304	-0.28277
-2.8692	-0.29968
-2.808	-1.7166
-2.7468	-2.5335
-2.9856	-3.2504
-2.9244	-3.2673
-2.8632	-3.1842
-2.802	-3.2011
-1.6408	-3.218
-1.5796	-3.235
-1.5184	-2.6519
-1.4572	-2.6688
-1.396	-3.2857
-1.2348	-4.3026
-1.1736	-5.2195
-1.1124	-5.2364
-1.0512	-5.2533
-0.98995	-5.2702
-0.028743	-5.2871
0.13246	-5.404
0.19366	-5.4209
0.25487	-5.6379
0.31607	-5.6548
0.77728	-5.6717
0.83848	-5.6886
0.89968	-5.7055
0.96089	-6.6224
1.0221	-6.6393
1.3833	-5.7562
1.4445	-5.7731
1.5057	-5.79
1.5669	-5.6069
1.6281	-5.2238
4.3893	-4.5408
4.4505	-4.0577
4.0117	-4.0746
5.6729	-3.7915
4.1341	-3.8084
4.1953	-3.5253
4.2565	-3.5422
4.3177	-3.5591
5.8789	-3.276
5.9401	-2.9929
6.0014	-3.0098
6.0626	-2.2268
6.1238	-2.2437
6.385	-2.0606
7.0462	-2.0775
7.1074	-1.9944
7.1686	-1.8113
8.0298	-1.2282
8.091	-0.74511
7.5522	-0.76202
7.6134	-0.27893
7.6746	-0.29584
7.7358	-0.31275
7.797	-0.029654
7.8582	-0.046563
7.9194	0.036529
7.9806	0.01962
7.4418	0.0027113
5.003	-0.014197
1.8642	-0.33111
1.9254	-0.34801
1.9866	-0.36492
1.1478	-0.38183
1.209	-0.39874
0.27024	-0.41565
0.33145	-0.43256
0.29265	-0.44947
0.35386	0.033625
0.41506	0.61672
-0.32374	0.59981
-0.26253	0.4829
-0.60133	0.46599
-0.54013	0.44908
-0.47892	-0.067826
-0.41772	-0.084735
-0.95651	-0.70164
-0.89531	-0.71855
-1.1341	-1.2355
-1.0729	-1.2524
-1.0117	-0.76928
-1.8505	-0.78619
-3.3893	-0.7031
-4.2281	-0.52
-4.1669	-0.53691
-4.5057	-0.55382
-4.5445	-0.57073
-4.4833	-0.58764
-4.4221	-1.6045
-4.3609	-1.6215
-4.5997	-1.6384
-4.5385	-1.6553
-3.7773	-0.67218
-3.716	-0.68909
-3.6548	-0.706
-3.1936	-0.72291
-3.1324	-0.33982
-1.7712	-0.25672
-1.71	-0.17363
-1.6488	-0.19054
-1.5876	-0.0074498
-1.5264	0.27564
-0.26521	0.55873
-0.20401	0.54182
-0.14281	0.52492
0.4184	0.50801
0.4796	0.1911
0.5408	0.47419
0.60201	0.45728
0.66321	0.84037
0.72442	1.2235
0.58562	1.2066
0.64682	1.2896
0.70803	1.2727
0.76923	1.2558
0.83043	1.2389
0.59164	0.82201
0.65284	0.8051
0.71405	0.4882
0.27525	0.27129
0.33645	0.45438
0.39766	0.23747
0.45886	-0.079439
0.52007	-0.29635
-0.71873	-0.31326
-0.65753	-0.13016
-0.59632	0.15293
-0.53512	0.13602
-0.47392	0.11911
-0.41271	0.1022
0.94849	0.085292
-0.5903	0.36838
-0.5291	0.35148
-0.4679	0.63457
-2.6067	1.0177
-0.34549	1.5007
-0.28428	1.4838
-0.22308	0.96693
-0.16188	0.95002
-0.40067	0.93311
1.2605	0.91621
1.3217	0.8993
1.3829	0.88239
1.4441	1.3655
1.5053	0.84857
1.5665	0.83166
0.027753	0.81475
-0.31104	0.79785
0.95016	1.2809
-0.18864	0.76403
-0.12743	0.74712
-1.0662	0.33021
-1.705	0.3133
-1.6438	0.29639
-1.3826	0.27949
-1.3214	0.26258
-1.2602	0.24567
-2.199	0.02876
-2.1378	0.91185
-2.9766	1.6949
-2.9154	1.678
-2.8542	1.6611
-3.493	1.6442
-2.7318	1.6273
-2.0706	2.0104
-2.0094	1.9935
-1.9482	1.9766
-2.487	1.5597
-2.4258	1.9428
-1.7646	2.4259
-1.7034	2.4089
-1.5422	2.992
-1.5809	2.9751
-1.4197	2.9582
-2.0585	2.9413
-1.9973	2.9244
-1.2361	2.9075
-1.1749	2.8906
0.88628	2.8737
0.94748	2.8568
0.80868	1.7399
0.86989	1.723
0.93109	1.706
0.99229	1.5891
1.0535	0.87223
0.6147	0.25532
2.4759	-0.96159
2.8371	-0.9785
2.8983	-1.1954
2.9595	-1.9123
2.5207	-2.2292
1.3819	-2.5461
1.4431	-2.563
1.5043	-2.5799
1.5655	-3.0969
0.026741	-3.5138
0.087944	-3.5307
0.14915	-3.5476
0.21035	-3.5645
0.27156	-3.5814
-1.3672	-3.5983
0.39396	-3.6152
0.45517	-3.6321
0.51637	-3.649
0.57758	-3.6659
-2.0612	-3.6829
-2	-3.4998
-4.2388	-3.5167
-4.5776	-3.7336
-4.5164	-3.7505
-5.5552	-3.9674
-5.494	-3.9843
-5.4328	-4.0012
-6.6716	-4.0181
-5.3104	-3.835
-6.5492	-3.4519
-6.488	-3.4688
-6.4268	-3.4858
-6.3656	-3.5027
-5.0044	-3.1196
-5.5432	-3.1365
-5.482	-3.1534
-5.4208	-3.1703
-5.3596	-3.1872
-4.1983	-3.1041
-4.3371	-3.121
-4.2759	-3.1379
-3.5147	-3.1548
-2.5535	-2.5718
-0.99233	-2.3887
-0.93113	-2.4056
-0.86992	-2.4225
-0.80872	-2.2394
-0.74751	-2.2563
1.0137	-1.8732
1.0749	-1.5901
0.5361	-1.607
0.5973	-1.3239
-0.4415	-1.6408
-0.38029	-1.3577
-0.31909	-1.3747
-0.95788	-1.3916
-0.89668	-1.4085
-1.2355	-1.4254
-1.1743	-1.4423
-1.1131	-1.4592
-1.0519	-1.4761
-2.6907	-1.193
-4.4295	-1.0099
-4.3683	-1.0268
-4.307	-0.84374
-4.2458	-0.86065
-3.3846	-0.77756
-3.3234	-0.094465
-3.2622	-0.11137
-1.501	0.67172
-1.4398	0.65481
0.82138	2.6379
2.7826	5.221
2.8438	7.5041
4.205	13.387
5.3662	20.87
7.7274	29.253
13.989	45.236
21.35	62.32
31.111	79.803
43.372	98.586
46.833	109.07
46.895	123.25
46.956	138.53
47.017	146.72
47.078	160.2
47.139	172.08
47.201	179.27
47.262	185.45
47.323	189.93
47.384	195.32
37.945	198.8
29.907	204.68
23.168	210.67
16.429	212.85
14.49	213.93
11.451	214.22
9.1127	216.8
7.9739	219.38
6.7351	220.16
3.6963	220.75
3.7575	221.23
0.3187	221.21
-1.2201	221.2
-1.4589	221.98
-1.9977	222.26
-2.2365	222.75
-2.1753	222.73
-3.1141	222.71
-4.3529	223.4
-5.3917	223.38
-6.4305	223.46
-5.2693	223.44
-5.2081	223.43
-5.1469	223.41
-3.9857	223.39
-3.9245	223.08
-2.5632	223.06
-2.502	223.04
-1.7408	221.83
3.7204	220.41
3.7816	218.49
9.9428	217.38
12.204	212.76
13.665	188.94
39.726	165.22
68.888	138.91
95.649	112.79
121.31	93.374
132.47	64.957
142.83	44.24
150.59	28.623
171.45	12.906
188.32	-2.7104
190.58	-21.927
192.34	-35.044
193.5	-46.361
195.16	-61.078
200.72	-70.895
205.08	-82.812
205.14	-93.629
208.11	-100.25
209.67	-113.46
209.73	-123.08
210.69	-130.4
210.75	-141.31
210.81	-155.23
210.87	-165.55
210.93	-170.86
210.1	-181.08
210.16	-188.8
210.22	-190.01
209.08	-195.13
205.44	-200.65
201.6	-210.27
197.66	-219.58
193.22	-221.8
192.18	-225.92
191.95	-230.23
183.41	-234.85
173.07	-238.27
168.03	-240.38
152.79	-242.6
139.05	-243.52
126.31	-243.53
114.07	-243.55
108.74	-243.57
100.1	-243.59
90.858	-243.6
82.919	-243.62
75.981	-243.64
71.142	-242.25
60.703	-242.27
50.564	-239.79
45.725	-232.7
35.187	-222.32
28.448	-217.14
17.409	-211.85
3.2702	-205.87
-6.6686	-200.79
-17.107	-191.91
-23.046	-182.52
-33.785	-172.54
-47.624	-160.36
-52.763	-150.87
-59.401	-144.29
-69.84	-135.11
-79.779	-125.32
-88.718	-112.24
-93.057	-96.057
-97.195	-85.974
-101.43	-80.191
-105.87	-75.308
-109.11	-62.125
-110.15	-48.742
-110.09	-44.359
-111.63	-33.376
-111.57	-19.393
-111.51	-14.209
-111.44	-10.726
-111.38	-7.1433
-111.32	-6.6602
-111.26	-6.4771
-109.6	-5.694
-108.44	-4.4109
-107.28	-3.6279
-106.12	-1.9448
-105.45	7.4383
-93.494	15.321
-63.432	25.305
-42.871	35.888
-30.71	50.971
-9.5489	75.354
4.8123	94.137
6.3735	108.32
8.1347	125.3
8.1959	142.79
8.2571	159.87
8.3183	174.25
8.3795	182.94
8.4407	190.42
8.502	193
8.5632	193.98
8.6244	196.17
6.9856	197.45
4.8468	197.73
3.708	197.82
2.4692	198.6
2.3304	199.18
0.79158	199.17
-0.14721	199.55
-0.48601	199.93
-0.82481	200.12
-0.7636	201
-1.6024	201.18
-2.7412	200.36
-3.98	201.15
-4.6188	201.13
-4.5576	201.11
-4.8964	201.1
-4.8352	201.08
-4.774	202.26
-5.9128	202.55
-5.8516	202.53
-5.7904	202.91
-5.7292	202.9
-5.268	203.28
-6.1067	203.86
-6.0455	203.85
-5.9843	204.43
-7.4231	204.91
-8.5619	205.49
-8.5007	205.88
-8.4395	207.76
-8.3783	207.74
-8.9171	209.63
-8.7559	209.81
-8.6947	209.79
-8.6335	210.18
-8.5723	210.16
-8.5111	210.14
-7.5499	210.13
-8.3887	210.11
-8.3275	210.09
-8.8663	210.07
-9.2051	209.86
-9.1439	209.74
-9.0827	209.72
-9.1215	209.71
-9.0603	209.49
-9.2991	209.07
-8.9379	207.16
-8.8767	204.64
-9.1155	204.62
-8.7542	204.61
-8.993	203.69
-8.9318	203.67
-8.8706	204.55
-9.0094	204.54
-9.6482	204.62
-10.687	204.6
-10.626	204.59
-10.565	206.07
-10.503	206.05
-10.442	206.74
-11.681	206.02
-11.62	206
-11.559	205.99
-12.097	206.67
-11.436	207.05
-12.375	207.63
-12.314	207.62
-12.253	207.6
-11.191	207.98
-11.13	208.47
-10.169	208.45
-10.108	208.43
-9.6466	208.42
-9.5854	207.9
-8.9242	207.48
-8.8629	207.07
-8.8017	207.45
-7.5405	207.43
-8.6793	206.82
-8.0181	206.8
-7.9569	206.78
-9.0957	206.76
-8.7345	207.35
-8.6733	207.83
-8.6121	207.81
-8.5509	207.8
-8.4897	208.68
-8.4285	208.86
-8.6673	208.65
-8.6061	208.63
-8.7449	208.61
-8.6837	207.5
-9.0225	208.58
-8.5613	208.56
-8.5001	208.84
-8.4389	208.83
-8.3777	208.81
-8.3165	209.19
-8.2553	209.18
-8.3941	209.16
-8.3329	209.44
-8.2716	209.43
-8.2104	209.41
-8.1492	209.39
-8.088	209.38
-8.0268	209.66
-8.6656	209.64
-8.5044	209.62
-8.4432	209.61
-8.382	209.59
-8.3208	209.87
-9.6596	209.86
-8.8984	210.14
-10.537	210.12
-10.476	211.01
-10.415	211.69
-11.054	211.67
-10.992	211.66
-10.931	211.64
-10.87	211.62
-10.809	211.8
-10.948	211.79
-10.886	211.77
-9.9252	211.75
-10.764	211.74
-10.703	211.72
-10.642	211.4
-10.58	211.39
-11.419	211.37
-11.858	211.35
-11.297	211.34
-12.136	211.32
-12.074	211.3
-12.013	211.29
-13.452	211.27
-13.391	211.35
-14.13	211.33
-14.068	211.32
-14.007	211.3
-13.946	211.08
-13.885	210.57
-13.823	210.55
-13.762	210.43
-13.701	210.42
-13.94	210.9
-13.579	210.98
-13.517	210.87
-13.456	210.85
-13.295	210.83
-13.234	210.41
-13.173	210.4
-13.111	210.78
-13.05	210.76
-12.989	211.15
-12.928	211.03
-12.867	211.01
-14.005	211.3
-13.944	210.78
-12.183	210.76
-12.422	211.25
-12.361	212.63
-12.299	212.61
-12.238	213.99
-11.877	214.18
-11.816	214.16
-11.755	214.14
-11.693	214.13
-11.932	214.31
-11.671	214.89
-11.61	214.88
-11.549	214.86
-11.487	214.84
-11.426	214.83
-10.865	215.41
-10.804	215.39
-10.743	214.67
-10.681	214.36
-10.92	215.34
-10.859	215.52
-10.998	215.31
-10.937	215.29
-9.5753	215.47
-9.7141	215.46
-9.6529	215.44
-9.5917	214.72
-9.5305	214.71
-9.3693	214.69
-9.3081	214.67
-9.2469	214.66
-9.1857	214.64
-9.1245	213.72
-8.9633	214.6
-9.6021	214.59
-9.5409	214.57
-9.4797	214.55
-9.4185	215.24
-9.3573	215.32
-8.9961	215.1
-8.9349	215.09
-8.8737	215.07
-9.1125	214.45
-9.0513	214.44
-8.9901	214.62
-8.9289	214.6
-8.8677	214.58
-9.0065	213.87
-8.7452	213.85
-8.684	213.13
-8.6228	213.12
-8.5616	213.1
-8.5004	213.78
-8.2392	213.77
-8.178	213.75
-8.1168	213.73
-8.0556	214.12
-7.9944	214.1
-7.4332	214.08
-7.672	214.56
-7.6108	214.55
-7.5496	215.93
-6.4884	216.21
-6.4272	216.9
-6.366	216.88
-6.3048	216.86
-6.2436	217.15
-6.1824	217.53
-6.1212	217.61
-6.06	217.6
-6.9988	217.78
-6.9376	218.16
-7.6764	217.94
-7.6152	218.43
-7.5539	218.41
-7.4927	218.19
-6.5315	218.78
-7.4703	218.76
-7.4091	218.74
-7.0479	218.73
-7.0867	218.61
-6.9255	218.09
-6.9643	218.08
-6.9031	218.56
-6.8419	218.54
-6.7807	218.03
-6.6195	218.01
-6.5583	217.49
-6.4971	216.67
-6.4359	216.66
-6.3747	216.24
-5.8135	216.22
-5.7523	216.21
-5.6911	216.09
-5.6299	216.07
-6.0687	215.86
-6.0075	215.84
-5.9463	215.82
-5.8851	215.11
-6.1239	215.69
-6.1626	215.37
-6.1014	215.35
-6.0402	214.74
-5.979	214.72
-5.9178	214.7
-6.0566	214.39
-5.9954	214.37
-5.9342	214.65
-5.873	215.04
-5.6118	215.22
-4.8506	215.2
-4.7894	215.19
-4.5282	215.37
-4.467	215.35
-3.5058	215.53
-2.1446	215.92
-2.0834	215.9
-2.0222	216.28
-1.961	216.27
-0.69978	216.55
-0.63857	216.83
-1.3774	217.02
-1.3162	217.6
-1.255	217.68
-0.39376	218.17
-0.33255	218.15
-0.27135	218.13
-0.21015	218.32
-0.64894	218.5
-0.58774	218.78
-0.52653	218.86
-0.66533	218.65
-0.60413	218.63
-1.4429	218.61
-1.7817	218.6
-2.6205	218.78
-2.5593	219.26
-3.0981	219.25
-4.6369	219.23
-4.5757	219.81
-4.5145	219.8
-4.6533	219.78
-4.5921	219.66
-4.8309	219.64
-4.7697	219.63
-4.7085	219.61
-4.6473	218.99
-4.2861	218.98
-4.5249	218.36
-4.4637	218.34
-5.4025	218.03
-6.0413	218.01
-5.38	218.59
-5.3188	218.28
-5.2576	218.26
-5.1964	217.14
-6.1352	217.12
-5.674	218.11
-5.6128	218.09
-5.5516	216.77
-5.4904	216.76
-6.3292	216.14
-6.268	215.62
-6.2068	215.41
-6.1456	215.29
-6.0844	215.17
-6.4232	215.16
-6.362	215.14
-6.3008	214.82
-6.8396	214.8
-6.7784	214.79
-7.4172	214.77
-7.356	214.75
-7.2948	214.34
-7.5336	214.32
-7.4724	214.7
-7.4112	214.29
-7.35	214.27
-7.2888	214.25
-7.2275	214.24
-7.1663	214.62
-7.1051	214.5
-7.0439	215.09
-6.9827	214.67
-7.7215	215.45
-6.8603	216.03
-6.7991	216.02
-7.5379	215.6
-7.4767	215.58
-8.5155	215.37
-7.3543	215.35
-7.2931	214.33
-7.6319	213.22
-7.5707	213.2
-8.4095	213.18
-8.3483	213.17
-9.2871	213.15
-9.2259	213.13
-9.1647	213.91
-9.7035	213.9
-9.6423	213.88
-10.281	213.56
-10.22	213.55
-9.4587	213.53
-10.097	212.71
-10.036	212.7
-9.975	212.68
-9.9138	212.66
-9.1526	213.45
-8.4914	214.33
-8.4302	214.31
-8.369	214.29
-8.8078	214.58
-8.7466	214.66
-8.6854	214.64
-8.6242	214.63
-8.563	214.61
-8.7018	214.59
-8.4406	215.18
-7.8794	215.16
-7.8182	215.14
-7.757	215.93
-7.6958	216.21
-6.9346	216.19
-6.8734	216.17
-6.8122	216.26
-6.751	216.34
-7.4898	216.32
-7.4286	216.31
-8.0674	216.29
-8.0062	216.27
-7.9449	216.26
-7.0837	216.24
-5.9225	216.12
-5.8613	216.11
-5.8001	215.99
-5.7389	215.97
-5.6777	215.46
-5.6165	215.44
-5.5553	215.42
-5.8941	215.1
-5.8329	214.89
-6.8717	214.47
-6.8105	214.45
-6.7493	214.44
-7.7881	213.82
-7.7269	213.3
-8.8657	212.79
-8.8045	212.27
-10.243	212.25
-10.182	212.24
-9.2209	211.72
-10.96	211.5
-10.898	211.48
-10.837	211.17
-10.776	211.05
-10.715	211.23
-11.454	211.42
-11.392	211
-11.331	210.98
-10.97	210.47
-9.8088	210.45
-9.7476	210.43
-9.6864	210.42
-9.6252	209.8
-9.364	209.78
-8.5028	208.76
-8.4416	208.55
-9.1804	208.53
-9.1192	209.71
-10.358	209.6
-10.297	209.58
-10.236	209.56
-11.674	208.45
-11.613	209.53
-11.952	208.51
-11.891	208.5
-11.83	207.48
-11.768	207.46
-11.307	208.14
-11.246	208.63
-11.185	208.61
-11.124	208.59
-11.062	208.08
-9.9011	208.56
-10.94	209.04
-10.879	209.73
-10.818	209.71
-10.756	209.69
-8.4951	209.68
-8.4339	209.26
-7.7727	209.24
-7.2115	210.13
-7.0503	210.51
-4.8891	210.89
-4.8279	210.87
-4.7667	210.86
-4.7055	210.84
-6.7443	210.82
-6.6831	210.81
-8.6219	210.79
-8.5607	210.77
-8.4995	210.76
-9.0383	211.24
-8.9771	211.22
-8.9159	211.21
-9.7547	210.89
-9.6935	210.87
-9.6323	210.85
-9.571	210.84
-9.5098	210.82
-9.4486	210.3
-9.9874	210.29
-10.126	209.67
-10.065	209.65
-10.104	209.64
-10.043	209.62
-9.9814	209.6
-9.9202	209.59
-9.859	209.57
-9.7978	209.25
-10.037	208.23
-9.9754	208.62
-9.9142	207.6
-9.853	207.58
-9.7918	208.57
-10.131	208.15
-9.6694	208.13
-9.6082	208.12
-9.547	208.1
-9.4858	208.88
-9.4246	208.87
-8.7634	208.85
-8.7022	208.83
-8.641	208.81
-8.5798	209.4
-8.8185	208.78
-8.7573	209.06
-8.6961	209.05
-9.3349	208.73
-9.2737	208.71
-8.6125	208.7
-8.5513	208.68
-9.1901	208.66
-9.1289	207.65
-8.3677	207.63
-7.6065	206.91
-7.5453	206.9
-7.4841	207.58
-7.4229	207.56
-5.2617	207.54
-3.4005	207.83
-3.3393	207.81
-3.0781	207.79
-3.0169	207.48
-2.5557	207.46
-2.0945	207.44
-1.9333	207.43
-1.8721	207.41
-0.91086	207.79
0.75035	208.98
0.81155	208.96
0.87275	208.94
0.93396	210.02
-0.60484	210.01
-0.24364	209.49
-0.18243	209.47
-0.12123	209.46
-0.060024	208.34
0.60118	207.42
0.66238	207.41
0.72359	208.09
0.78479	207.37
0.84599	207.36
0.3072	207.04
0.3684	207.02
-1.0704	207
-3.1092	206.39
-3.048	206.37
-4.1868	206.15
-4.1256	206.14
-4.0644	205.92
-4.6032	205.8
-4.242	205.59
-4.5808	205.37
-4.5196	205.35
-4.4584	205.34
-4.7972	205.32
-4.7359	205.3
-5.0747	205.28
-5.0135	205.27
-5.7523	205.25
-6.0911	205.23
-5.6299	205.32
-5.9687	205.3
-5.9075	204.98
-5.8463	204.97
-5.8851	204.95
-5.8239	205.13
-6.8627	205.12
-6.8015	205.1
-6.7403	205.18
-7.7791	205.17
-7.7179	205.65
-8.6567	205.63
-8.5955	205.61
-8.5343	206.3
-9.0731	206.18
-9.0119	206.16
-8.9507	206.15
-8.8895	205.53
-8.8283	205.01
-8.7671	205
-8.7059	205.68
-8.6446	206.16
-8.5834	206.35
-7.7222	206.33
-7.661	206.31
-7.5998	206.29
-7.5386	206.08
-7.4774	206.06
-7.4162	206.04
-7.355	206.03
-7.2938	206.01
-7.2326	205.99
-7.1714	205.68
-6.7102	205.46
-6.649	205.24
-6.5878	205.23
-6.5266	205.21
-6.7654	205.19
-6.4042	205.37
-6.643	205.16
-6.5818	204.74
-6.5206	204.42
-6.4594	204.41
-5.8982	203.89
-5.837	203.37
-5.8758	203.36
-5.0146	203.34
-5.7533	203.02
-4.8921	203.31
-4.8309	202.99
-4.7697	201.97
-4.7085	201.96
-4.6473	200.94
-4.5861	200.92
-4.5249	200.9
-5.2637	200.59
-5.2025	200.47
-5.7413	200.45
-5.6801	200.44
-5.6189	200.32
-5.5577	200.3
-5.4965	200.29
-6.3353	200.07
-6.2741	200.25
-6.2129	200.34
-6.1517	200.32
-6.0905	200.5
-6.0293	201.08
-5.9681	201.07
-5.9069	202.15
-6.7457	202.33
-5.7845	203.22
-5.7233	203.2
-5.662	203.18
-5.2008	203.17
-5.1396	203.15
-4.9784	203.73
-4.9172	203.72
-4.856	203.1
-4.7948	203.08
-4.7336	203.06
-4.3724	203.35
-4.3112	203.33
-4.25	203.31
-3.6888	204
-2.0276	204.98
-0.2664	204.96
0.3948	203.95
0.45601	203.93
0.51721	204.41
0.67842	204.4
1.6396	204.18
1.7008	204.66
1.762	204.64
2.9232	204.63
2.9844	204.81
3.0456	205.19
3.1068	205.18
2.068	205.16
2.1292	205.14
2.1905	204.73
0.85166	204.71
0.91286	204.69
0.47406	204.48
0.53527	204.46
0.59647	204.24
0.65768	204.23
0.41888	204.21
0.48008	204.09
0.54129	204.07
-0.29751	204.06
-1.6363	203.24
-1.7751	202.12
-3.1139	201.61
-3.0527	201.59
-3.0915	201.37
-3.0303	201.36
-2.9691	201.34
-1.9079	201.22
-1.8467	201.51
-1.7855	201.49
-2.2243	201.27
-2.1631	201.25
-2.7019	200.84
-2.6407	200.22
-3.5795	200.1
-4.7182	199.79
-6.857	199.77
-6.7958	199.75
-6.7346	199.74
-4.5734	199.72
-4.5122	199.6
-3.551	199.59
-2.3898	199.07
-2.3286	199.05
-2.2674	199.33
-2.2062	199.32
-1.345	199.6
-1.4838	199.98
-1.4226	199.97
-1.3614	199.95
-1.3002	199.93
-0.43899	200.32
-0.37778	200.3
-0.31658	200.58
-0.25537	200.57
-0.19417	200.55
0.66703	200.53
0.72824	200.01
0.78944	199.9
0.85064	199.88
0.11185	199.86
0.37305	199.85
0.23426	199.83
0.29546	199.81
0.35666	200.2
-1.1821	200.18
-1.1209	200.16
-1.7597	200.15
-1.8985	200.13
-1.8373	200.41
-2.4761	200.2
-2.4149	200.18
-2.9537	201.36
-3.0925	201.34
-2.8313	202.43
-2.7701	203.11
-2.7089	203.09
-2.8477	204.18
-2.7865	204.96
-2.5253	204.94
-2.4641	204.93
-2.4029	204.91
-2.3417	204.89
-2.4805	204.98
-2.2193	204.96
-2.2581	204.94
-2.1969	204.92
-2.1356	204.91
-2.1744	204.79
-1.8132	204.97
-1.752	204.96
-2.0908	204.74
-2.0296	204.72
-2.1684	204.01
-3.5072	203.39
-4.546	202.87
-4.7848	201.56
-4.7236	201.54
-4.8624	200.32
-4.8012	199.7
-5.14	199.29
-5.5788	198.97
-6.8176	198.85
-8.1564	198.34
-8.0952	198.32
-9.034	198.1
-9.8728	198.09
-10.212	198.67
-10.15	198.65
-10.089	197.74
-10.028	197.72
-9.9668	197.7
-9.5056	197.98
-9.8443	198.57
-9.7831	198.55
-9.3219	198.83
-9.2607	198.82
-8.5995	198.8
-8.5383	198.78
-8.4771	198.27
-8.4159	198.25
-7.1547	198.23
-6.1935	198.72
-6.1323	198.7
-6.0711	198.18
-6.0099	198.17
