# Supplementary material for: Electrooculography-based continuous eye-writing recognition system for efficient assistive communication systems
Source: PLoS One. 2018 Feb 9;13(2):e0192684. doi: 10.1371/journal.pone.0192684 (PMC5806888; doi:10.1371/journal.pone.0192684)
Supplement: S1 Database — All the original isolated EOG data used in the experiments are contained in this database. (ZIP) [file pone.0192684.s001.zip › isolated/001/isolated_strokes/EOG_001_07_012.csv]

3.415	0.621
3.3924	0.23363
3.3698	0.24625
3.3473	-0.74112
3.3247	-0.7285
3.3021	-0.91587
3.2795	-0.40325
3.257	-0.39062
2.5344	-0.878
2.5118	-1.2654
2.4892	-0.85275
2.4667	-0.94013
2.5441	-0.9275
2.3215	-0.91488
1.4989	-1.3023
1.4764	-0.88963
0.95379	-0.877
0.93122	-0.86438
0.90864	-0.85175
0.78607	-1.3391
0.76349	-0.8265
0.74092	-0.81388
0.71834	-0.80125
0.69577	-0.78863
0.67319	-1.076
0.65062	-1.0634
0.82804	-1.0508
0.80547	-1.0381
0.78289	-1.0255
0.56032	-0.71288
0.73774	-0.70025
1.2152	-0.087628
1.1926	-0.675
1.17	-0.062378
1.2474	1.2502
1.7249	2.3629
1.7023	2.3755
1.1797	1.7881
1.1571	1.8007
1.6346	1.8134
2.812	1.826
2.7894	1.8386
1.0668	1.8512
1.0443	1.8639
0.52169	1.8765
0.49912	1.8891
0.17654	0.90175
0.15397	0.71437
0.13139	0.727
0.80882	0.73962
0.78624	0.25225
1.1637	-0.23513
1.1411	-0.2225
2.6185	-0.20988
1.0959	-0.39725
1.0734	-0.58463
1.0508	-0.57201
2.5282	-0.85938
3.4056	-0.64676
2.4831	-0.63413
2.4605	-0.62151
2.4379	-0.80888
2.4153	-1.0963
2.3928	-0.78363
2.3702	-0.77101
2.3476	-0.75838
2.325	-0.84576
0.50247	-0.83313
0.47989	-0.82051
-1.2427	-1.2079
-1.2653	-1.0953
-1.5878	-0.58263
-1.6104	-0.17001
-1.733	-0.057382
-1.9556	0.35524
-1.9781	0.46787
-1.8007	0.68049
-2.0233	0.99312
-2.0459	1.3057
-2.1684	1.7184
-2.191	1.731
-2.2136	1.7436
-2.2362	1.7562
-2.2587	2.4689
-2.2813	2.4815
-2.9039	1.6941
-3.4265	1.9067
-3.949	1.9194
-3.9716	1.832
-3.9942	1.8446
-4.0168	2.5572
-4.0393	1.8699
-4.7619	1.6825
-4.7845	1.3951
-4.8071	1.4077
-5.3296	1.0204
-5.3522	1.033
-5.3748	0.14562
-5.3974	0.15824
-5.4199	0.17087
-5.4425	-0.31651
-4.5651	0.39612
-4.0877	0.40874
-4.1102	0.42136
-4.1328	0.43399
-3.0554	0.046615
-1.978	0.059239
-1.7005	0.071864
-1.7231	-0.21551
-1.1457	-0.20289
-1.1683	-0.99026
-0.49084	-0.17764
-0.51341	-0.16501
-0.53599	-0.95239
-0.15856	-0.93976
-0.18114	-0.92714
0.59629	-0.91451
0.57371	-0.90189
0.55114	-1.3893
2.2286	-1.3766
2.206	-1.364
2.1834	-1.3514
2.1608	-1.3388
2.8383	-1.3261
2.8157	-1.5135
2.7931	-1.9009
2.7705	-1.9883
2.748	-2.0756
2.5254	-2.163
2.5028	-2.1504
2.4802	-2.1378
0.75766	-2.1251
0.73509	-2.1125
-0.98749	-2.0999
-1.0101	-2.0873
-1.0326	-2.0746
-1.0552	-2.062
-1.0778	-2.0494
-1.7004	-1.7368
-1.7229	-1.7241
-2.2455	-1.7115
-2.2681	-1.6989
-2.2907	-1.3863
-2.7132	-1.3736
-2.7358	-1.261
-3.4584	-0.94839
-3.481	-0.93576
-3.5035	-0.92314
-4.2261	-0.91052
-4.2487	-0.59789
-4.2713	-0.28527
-4.2938	-0.27264
-3.8164	-0.26002
-3.339	0.052609
-3.3616	-0.23477
-3.3841	0.077859
-3.4067	0.090484
-2.7293	0.90311
-3.0519	0.91573
-3.0744	0.92836
-3.097	1.441
-3.1196	1.4536
-1.6422	1.7662
-1.6647	1.7789
-1.9873	1.7915
-2.0099	1.8041
-2.0325	2.1167
-1.255	2.4294
-1.2776	2.742
-1.3002	2.4546
-1.3228	2.4672
-2.1453	2.7799
-1.3679	3.0925
-2.1905	3.1051
-2.2131	3.1177
-2.2356	3.1304
-2.2582	2.843
-2.2808	2.8556
-1.5034	2.8682
-1.5259	2.5809
-1.1485	2.1935
-1.5711	1.8061
-1.4937	1.8187
-1.5162	1.2314
-0.83882	0.54398
-0.86139	0.55661
-2.184	0.46923
-2.2065	0.48186
-2.2291	0.39448
-2.2517	0.20711
-0.57427	0.31973
0.10316	-0.067645
0.080583	-0.05502
0.058008	-0.042395
0.035433	-0.32977
0.51286	-0.017145
0.49028	-0.30452
0.46771	-0.2919
0.84513	-0.47927
1.1226	-0.46665
1.1	-0.45402
1.6774	-0.4414
1.6548	-0.62877
3.0323	-0.61615
3.7097	-0.60352
3.9871	-0.5909
3.9645	-0.57827
3.942	-0.56565
3.9194	-0.35302
4.1968	-0.5404
4.1742	-0.52777
4.1517	0.084853
3.8291	0.097478
3.8065	0.1101
3.6839	0.12273
3.8614	-0.56465
3.8388	-0.55202
3.5162	-0.5394
3.4936	-0.52677
3.4711	-0.71415
3.4485	-0.70152
3.3259	-0.6889
3.3033	-0.67627
2.6808	-0.66365
2.1582	-0.75102
2.1356	-0.7384
2.113	-1.0258
1.7905	-1.0131
1.7679	-1.2005
1.4453	-1.1879
1.4227	-1.1753
1.4002	-1.3626
0.77758	-1.35
0.75501	-1.1374
-0.36757	-1.1248
-0.39015	-1.1121
-0.41272	-0.89952
0.7647	-0.8869
1.5421	-0.57427
0.71955	-0.56165
0.69698	-0.54902
0.6744	-0.5364
0.65183	-0.22378
2.2293	0.08885
1.5067	0.10147
1.4841	0.1141
1.4615	0.32672
0.83895	0.73935
1.7164	1.352
1.6938	1.3646
0.57123	1.3772
0.54865	1.8898
0.52608	1.9025
0.5035	2.6151
0.48093	2.6277
-1.8416	2.6403
0.43578	2.653
-1.8868	2.6656
-1.9094	2.6782
-1.9319	2.6908
-1.9545	2.7035
-1.1771	2.7161
-1.1997	2.0287
-1.2222	1.3413
-1.2448	0.85397
-1.2674	0.8666
-0.089972	0.87922
-0.012547	0.49185
-0.035122	0.50447
-0.057697	0.1171
-0.78027	-0.17028
-0.10285	-0.15765
-0.12542	-0.34503
-0.148	-0.3324
-0.17057	-0.31978
-0.19315	-0.30715
-0.21572	-0.29453
-0.2383	-0.2819
-0.26087	-0.26928
0.91655	0.14335
0.89398	0.15597
0.9714	0.7686
1.4488	0.78122
1.4263	0.69385
2.2037	1.1065
1.9811	0.7191
1.9585	0.73172
1.936	0.74435
1.9134	0.75697
1.8908	1.3696
1.8682	1.8822
1.8457	2.1948
1.8231	2.4075
1.8005	2.6201
2.9779	3.1327
2.9554	3.5453
2.9328	3.558
2.9102	3.5706
2.6876	3.5832
3.1651	3.6958
3.1425	3.8085
3.1199	3.8211
3.0973	4.2337
3.0748	4.6463
3.0522	4.859
3.0296	4.8716
3.007	4.8842
2.9845	4.8968
1.8619	5.1095
3.0393	5.3221
3.0167	5.3347
2.9941	5.9473
2.9716	6.46
1.749	6.4726
1.7264	6.4852
1.7038	6.4978
0.28127	6.5105
0.2587	6.7231
-0.46388	7.0357
-0.48645	7.0483
-0.50903	6.961
-1.4316	6.7736
-1.1542	6.9862
-2.2768	6.7988
-2.2993	6.8115
-2.3219	6.8241
-2.3445	6.8367
-2.5671	6.8493
-3.1896	6.862
-3.2122	6.4746
-3.7348	6.4872
-3.7574	6.4998
-2.6799	6.3125
-2.7025	5.8251
-2.7251	4.8377
-2.7477	4.8503
-2.7702	4.463
-1.4928	4.4756
-1.5154	4.0882
-1.538	3.9008
-1.5605	3.5135
-0.5831	3.5261
-0.50568	3.1387
-0.52825	3.1513
-0.55083	3.164
0.5266	3.1766
0.50402	3.1892
2.7814	3.8018
5.1589	5.3145
5.1363	6.6271
6.1137	8.3397
6.9911	8.3523
8.5686	10.365
9.846	14.278
14.923	20.19
29.301	23.803
47.678	29.915
70.556	35.828
113.13	36.841
150.01	40.353
179.19	63.466
206.17	91.079
212.34	102.39
230.52	127.7
250	168.62
256.48	177.43
256.45	177.44
256.43	177.45
256.41	177.47
256.38	177.48
256.36	177.49
256.34	177.5
256.32	177.52
256.29	177.53
249.77	177.54
243.85	159.86
234.83	138.37
214.1	113.78
190.08	96.193
181.46	84.406
164.84	75.018
142.61	65.331
122.39	55.744
101.77	47.956
92.646	44.569
74.424	44.582
57.401	44.294
51.278	43.507
41.256	42.819
33.533	42.732
23.411	42.745
13.188	42.457
10.166	42.47
9.543	42.283
5.7204	41.995
-3.1022	41.508
-10.125	41.52
-12.047	41.333
-13.57	41.346
-14.892	41.258
-14.915	41.271
-15.338	41.284
-17.06	41.096
-18.483	41.009
-19.205	41.021
-20.528	41.034
-21.25	41.047
-21.373	41.059
-21.396	41.072
-21.618	41.085
-21.641	41.097
-22.563	41.11
-23.186	41.122
-23.209	41.035
-23.531	41.048
-23.554	40.56
-23.576	40.573
-25.599	39.786
-25.621	39.798
-25.644	39.111
-25.667	38.523
-23.789	37.336
-23.812	36.449
-23.834	33.861
-25.757	32.874
-25.779	32.287
-25.702	31.999
-25.725	30.512
-25.747	30.524
-25.77	29.037
-26.192	29.05
-25.815	29.062
-25.437	28.575
-25.46	28.588
-25.483	27.7
-26.305	26.213
-25.528	26.225
-25.55	26.238
-25.573	25.351
-25.595	25.363
-26.418	25.376
-26.441	24.889
-27.063	24.401
-27.086	24.414
-26.808	24.426
-27.531	24.439
-27.553	24.452
-27.576	24.264
-27.599	23.977
-26.121	23.59
-26.144	23.002
-26.166	23.015
-27.689	22.627
-28.512	22.14
-27.734	22.053
-26.757	22.065
-26.779	22.078
-26.802	21.691
-26.824	21.503
-25.347	21.516
-25.37	21.528
-25.392	21.441
-25.415	21.454
-25.437	21.066
-24.46	20.879
-24.482	20.892
-24.505	20.904
-24.528	20.917
-25.55	20.729
-25.173	20.742
-25.195	20.455
-25.218	20.467
-25.24	20.98
-24.963	21.193
-23.686	21.205
-25.008	21.518
-25.031	21.53
-23.553	21.743
-23.576	22.356
-23.598	22.368
-23.621	22.381
-24.044	22.894
-24.066	23.406
-25.189	23.819
-25.211	23.931
-25.234	24.144
-26.156	24.357
-26.179	24.669
-26.202	24.882
-26.224	24.895
-26.247	25.607
-26.269	26.92
-25.292	28.032
-25.315	26.245
-25.337	26.258
-25.36	26.27
-25.382	26.183
-26.305	26.196
-26.827	26.208
-26.85	26.221
-26.873	26.233
-26.895	26.246
-26.418	26.459
-26.44	26.471
-26.463	24.284
-26.185	23.697
-25.108	23.609
-24.331	22.822
-24.353	21.934
-24.376	21.147
-24.398	20.56
-25.221	20.472
-25.243	20.485
-25.066	19.498
-25.089	19.51
-24.811	20.523
-25.434	21.235
-24.856	21.248
-24.879	21.261
-25.501	20.873
-25.524	20.886
-26.047	21.599
-26.069	21.611
-26.092	22.124
-26.214	22.136
-26.337	22.949
-26.759	23.962
-26.782	24.374
-26.805	24.687
-26.827	25.2
-26.45	25.712
-26.772	25.725
-26.795	25.937
-28.718	25.95
-28.74	26.163
-28.763	26.675
-28.785	26.688
-28.808	26.301
-28.83	26.313
-29.853	26.326
-28.476	26.538
-28.498	26.251
-28.521	26.264
-28.543	26.076
-29.166	26.089
-27.888	25.402
-27.911	24.914
-28.634	24.927
-28.656	24.639
-29.279	24.252
-29.301	24.165
-28.724	24.177
-28.746	23.89
-27.869	23.903
-27.892	23.715
-27.914	23.728
-27.937	23.54
-27.959	23.553
-26.782	23.766
-26.204	23.978
-26.227	23.991
-26.25	24.404
-26.272	24.416
-26.295	24.629
-26.117	25.541
-24.94	26.454
-24.962	26.467
-24.985	26.479
-24.308	26.992
-24.33	27.005
-24.353	27.117
-24.375	27.13
-25.298	27.342
-25.321	27.355
-25.343	27.568
-25.366	27.98
-24.788	28.293
-25.411	28.606
-25.433	28.618
-26.456	29.231
-26.479	29.243
-25.801	29.456
-25.824	29.969
-25.146	29.981
-25.169	29.994
-25.591	30.007
-25.614	30.519
-25.637	30.532
-25.659	30.544
-25.682	30.557
-26.004	30.57
-26.027	30.582
-26.049	30.595
-26.072	30.108
-26.795	30.12
-27.317	29.033
-27.34	29.045
-27.462	27.658
-27.485	27.671
-27.507	27.683
-27.53	26.696
-27.553	26.709
-29.475	26.721
-29.498	26.334
-28.92	26.146
-28.943	26.159
-27.665	26.172
-28.988	26.184
-30.811	26.697
-30.833	26.71
-30.856	26.722
-29.078	26.735
-29.101	26.747
-29.124	26.46
-29.146	26.473
-28.169	26.485
-28.191	26.198
-29.414	25.811
-30.336	25.823
-30.359	25.636
-32.082	25.348
-32.104	25.361
-32.327	25.374
-33.849	24.686
-34.272	24.699
-34.994	24.212
-35.017	24.224
-35.04	24.737
-34.862	24.249
-33.985	24.762
-34.007	24.775
-34.03	24.287
-34.052	24.3
-34.075	24.313
-32.198	25.125
-32.22	25.238
-32.243	25.25
-32.265	25.963
-34.188	25.976
-32.21	26.288
-32.233	26.601
-32.256	26.614
-32.278	26.626
-33.201	26.939
-29.323	27.451
-29.346	28.264
-29.368	28.277
-29.391	28.289
-29.714	28.302
-29.736	28.815
-29.759	28.827
-29.781	28.94
-29.804	29.152
-28.827	28.965
-28.849	28.978
-30.972	28.99
-34.194	29.003
-34.217	29.016
-32.239	29.228
-32.262	29.641
-32.285	29.553
-33.307	29.866
-33.33	30.079
-33.352	30.891
-33.375	30.904
-33.397	30.917
-34.72	30.929
-34.143	30.942
-34.965	31.254
-34.988	31.267
-35.01	31.28
-35.033	30.792
-35.055	30.805
-35.678	30.818
-35.701	30.83
-35.723	30.843
-35.746	30.855
-35.168	30.368
-35.791	30.081
-36.813	29.593
-36.836	29.206
-38.059	28.519
-38.081	28.531
-38.104	27.744
-38.426	27.756
-38.149	27.769
-38.472	27.382
-38.494	27.394
-38.517	27.407
-38.739	27.42
-38.762	26.532
-39.384	25.745
-39.407	25.757
-39.43	25.77
-39.452	25.583
-39.375	25.795
-39.897	26.408
-39.92	27.321
-40.342	27.333
-40.365	26.446
-39.588	26.458
-40.61	26.471
-40.633	25.684
-40.655	25.396
-41.378	24.909
-41.4	24.922
-41.423	24.734
-41.446	24.747
-41.468	24.059
-42.291	23.672
-41.713	23.685
-41.736	23.397
-43.658	23.41
-43.681	23.423
-44.304	22.635
-44.326	22.648
-44.349	21.56
-44.371	21.573
-43.994	21.886
-44.016	21.598
-44.039	21.911
-44.062	22.424
-44.484	22.436
-44.507	22.549
-44.529	22.561
-44.852	22.574
-45.875	22.587
-45.997	22.599
-45.22	22.512
-46.042	22.525
-46.065	22.537
-46.087	22.65
-46.11	22.662
-45.333	23.075
-45.355	23.388
-45.378	23.4
-45.4	23.413
-45.423	23.626
-45.445	24.338
-46.268	24.951
-46.291	24.363
-46.313	24.376
-46.736	24.389
-45.558	24.401
-45.581	24.414
-46.803	23.727
-46.826	23.739
-48.549	22.852
-48.571	23.764
-48.594	22.877
-48.616	20.99
-47.339	20.402
-48.161	18.915
-48.184	18.928
-48.207	18.94
-48.229	18.953
-47.452	18.965
-47.474	18.978
-47.497	18.991
-47.619	17.503
-47.642	17.916
-46.765	17.929
-46.787	17.941
-46.81	17.954
-46.832	17.966
-46.055	17.979
-44.878	19.092
-44.9	19.104
-44.923	19.117
-44.945	19.53
-46.168	18.642
-44.99	18.655
-45.013	18.667
-44.536	18.18
-44.558	18.193
-45.081	18.205
-45.103	18.218
-46.426	18.231
-46.448	18.243
-46.471	18.256
-47.594	18.768
-47.616	19.081
-47.639	19.094
-47.661	19.206
-46.184	19.319
-47.706	19.332
-47.729	19.344
-47.752	19.557
-47.774	19.569
-47.097	19.882
-47.119	20.995
-47.142	21.007
-45.864	21.02
-47.187	21.233
-45.91	22.045
-45.932	21.258
-45.955	21.77
-45.977	21.783
-47.3	21.896
-46.022	23.108
-46.045	23.121
-46.068	21.934
-46.09	21.946
-47.213	21.359
-47.235	21.371
-46.758	21.384
-46.781	21.397
-46.803	20.909
-47.626	20.922
-47.648	20.935
-47.671	20.847
-47.693	20.86
-48.216	20.972
-47.739	21.385
-47.761	21.398
-47.784	21.41
-47.806	21.123
-47.029	21.136
-47.051	21.448
-47.074	21.461
-47.097	21.473
-47.119	21.886
-46.442	21.899
-46.464	21.511
-46.487	21.524
-46.509	21.537
-47.732	21.049
-47.755	21.062
-48.077	20.774
-48.1	20.787
-48.122	19.6
-50.145	19.012
-50.167	19.025
-51.89	18.538
-51.913	18.55
-51.935	19.063
-53.458	19.075
-53.48	20.088
-54.303	20.101
-54.325	20.113
-54.348	20.126
-54.371	20.139
-54.393	21.351
-55.216	21.364
-55.238	21.976
-55.261	21.989
-55.684	22.002
-55.706	22.014
-54.129	22.027
-54.151	21.94
-52.774	21.952
-52.796	21.965
-52.819	21.977
-52.842	21.99
-52.864	21.403
-52.887	20.915
-52.909	20.828
-52.932	20.841
-52.954	20.653
-52.977	20.666
-52.4	20.678
-52.422	19.791
-52.445	19.004
-52.467	18.816
-52.49	18.529
-52.512	18.542
-52.535	17.954
-52.558	17.967
-53.08	17.979
-54.103	18.292
-54.125	18.305
-54.548	18.317
-54.57	18.33
-54.593	18.043
-55.416	17.655
-54.638	17.668
-54.661	17.38
-55.283	16.993
-55.306	17.006
-56.228	16.618
-56.251	17.031
-56.274	16.644
-56.296	16.656
-56.919	16.669
-58.141	16.281
-58.164	16.294
-57.087	15.307
-57.109	15.319
-57.132	15.332
-58.154	15.345
-58.177	15.257
-58.199	15.27
-58.222	14.382
-58.245	14.495
-58.267	14.508
-58.29	14.52
-58.312	14.533
-58.335	14.546
-57.457	15.458
-57.48	15.471
-57.503	14.583
-57.525	14.396
-57.548	15.509
-56.67	16.721
-56.693	17.134
-56.715	16.747
-57.638	16.759
-58.461	16.772
-57.683	16.784
-57.706	16.697
-57.828	17.01
-57.851	17.022
-58.273	17.035
-57.696	17.248
-57.719	17.36
-57.741	17.373
-57.664	17.385
-57.686	17.298
-57.709	17.311
-57.731	17.323
-58.154	17.536
-58.177	17.649
-58.199	17.561
-58.222	17.574
-58.244	17.386
-58.867	17.599
-58.29	17.712
-58.312	17.724
-58.335	17.737
-58.357	17.85
-58.38	18.062
-58.302	18.275
-58.325	18.587
-58.348	18.6
-58.37	19.113
-58.393	19.625
-58.015	19.738
-59.038	19.951
-59.06	19.763
-59.083	19.776
-59.106	19.788
-58.128	20.001
-59.151	20.014
-59.173	20.026
-59.196	20.039
-59.518	19.852
-59.241	20.064
-59.264	20.077
-59.286	20.089
-59.309	20.202
-60.531	20.215
-60.554	19.427
-60.576	18.64
-60.599	18.653
-60.222	17.965
-60.944	17.278
-60.967	17.29
-60.989	17.103
-61.412	16.716
-61.034	16.728
-61.457	16.741
-61.48	16.754
-61.502	16.766
-61.525	16.779
-60.747	17.191
-60.77	17.204
-60.793	17.217
-60.015	16.829
-60.038	16.842
-59.76	16.855
-59.783	16.867
-59.805	16.88
-59.828	16.592
-59.851	16.405
-59.473	16.518
-59.496	15.93
-59.918	15.943
-59.941	16.956
-59.963	18.468
-59.986	19.281
-60.009	19.293
-60.031	19.306
-60.054	19.319
-60.676	19.331
-60.399	19.344
-60.421	19.357
-61.444	18.569
-63.367	18.582
-64.889	17.094
-64.912	16.607
-65.134	16.62
-65.157	16.332
-65.479	16.345
-66.102	16.358
-66.125	16.37
-66.647	16.383
-66.87	16.195
-66.192	16.208
-66.915	15.521
-66.937	15.533
-66.96	15.546
-66.983	15.459
-66.305	16.171
-66.328	15.484
-66.35	14.796
-66.373	14.809
-67.296	14.822
-67.318	14.734
-67.341	14.747
-67.363	14.76
-67.386	14.972
-67.408	14.985
-66.531	15.197
-66.554	15.31
-66.576	15.323
-66.599	15.335
-66.221	15.848
-65.844	15.861
-65.866	15.873
-65.889	15.386
-65.912	15.398
-65.834	15.211
-65.857	15.224
-65.879	15.436
-67.402	16.449
-67.424	17.862
-67.447	18.874
-67.47	19.487
-67.492	19.999
-67.515	20.912
-66.037	22.525
-65.56	22.537
-65.582	22.55
-65.605	22.563
-65.628	22.575
-64.55	22.588
-65.673	22.3
-65.695	22.313
-65.718	22.326
-67.141	22.638
-65.763	23.051
-66.286	23.064
-67.108	23.076
-67.131	22.889
-67.153	22.901
-65.676	22.914
-65.699	22.427
-65.721	22.139
-65.744	22.152
-67.266	21.065
-67.289	21.077
-68.711	21.59
-68.734	21.602
-69.157	21.615
-70.579	21.628
-70.602	21.64
-71.024	21.653
-71.747	22.266
-71.769	22.678
-73.492	21.791
-73.715	21.803
-75.737	22.616
-75.76	22.629
-74.682	22.641
-74.705	21.854
-74.727	21.867
-74.75	21.879
-76.173	21.892
-74.195	21.904
-75.218	21.917
-75.24	22.13
-75.263	22.242
-76.385	21.155
-75.308	22.268
-75.331	22.28
-75.353	22.293
-75.376	22.305
-75.398	21.818
-74.021	21.831
-73.744	22.543
-73.466	22.556
-73.489	22.569
-74.011	21.881
-74.034	22.594
-74.056	22.606
-74.079	22.619
-74.102	23.332
-74.124	23.344
-74.147	23.357
-74.169	23.37
-74.292	23.382
-73.914	23.695
-73.737	23.707
-73.76	23.72
-73.782	23.733
-73.805	23.445
-73.627	23.658
-72.05	23.871
-72.072	23.883
-72.095	23.896
-72.118	24.208
-70.34	24.221
-70.363	24.234
-70.385	24.246
-70.408	24.259
-71.03	24.272
-70.453	24.384
-70.476	24.397
-70.498	24.409
-70.521	24.422
-69.543	24.335
-68.766	24.047
-68.488	24.06
-68.511	23.873
-68.534	23.885
-68.556	23.898
-67.879	23.61
-67.901	23.223
-67.924	22.636
-67.947	22.648
-67.969	22.361
-67.592	22.374
-67.614	22.386
-67.637	22.399
-67.659	22.311
-67.682	22.124
-67.705	22.137
-67.727	21.949
-68.25	21.962
-68.172	22.175
-68.695	22.487
-68.717	22.8
-70.24	23.412
-70.863	23.425
-69.585	24.038
-70.908	24.05
-70.93	24.563
-70.953	24.576
-71.575	25.288
-70.998	25.301
-71.021	25.313
-71.043	24.626
-71.066	24.639
-71.688	24.251
-71.111	24.264
-71.133	24.277
-71.856	23.689
-71.879	23.702
-72.201	23.014
-72.224	23.027
-72.346	22.74
-72.669	22.752
-72.691	21.665
-74.014	20.278
-74.037	20.29
-76.259	19.903
-76.282	19.915
-76.304	19.928
-77.527	19.741
-77.55	19.753
-76.672	19.866
-76.695	19.579
-76.717	19.891
-78.44	20.404
-78.462	20.416
-78.485	21.529
-79.508	21.542
-79.83	21.854
-79.953	22.367
-79.975	22.38
-79.998	22.392
-80.02	21.905
-79.843	22.417
-80.066	22.53
-80.088	22.943
-80.111	23.355
-80.233	23.768
-80.156	24.081
-80.178	24.593
-80.201	25.006
-80.324	25.018
-80.446	25.031
-80.369	25.344
-80.491	25.656
-80.514	25.269
-81.536	25.281
-82.759	24.894
-82.782	25.307
-83.004	25.319
-83.027	25.332
-83.049	25.745
-83.072	25.757
-83.094	26.47
-84.317	26.482
-84.34	26.495
-83.362	27.008
-82.585	27.02
-82.607	27.033
-82.53	25.946
-82.553	25.958
-82.575	25.971
-82.598	25.983
-82.62	25.996
-82.643	24.909
-82.665	26.021
-81.488	26.334
-81.511	26.347
-81.533	26.359
-81.556	26.372
-81.578	25.384
-80.301	24.997
-81.623	25.01
-81.646	24.422
-81.669	23.735
-81.991	23.248
-81.214	22.86
-81.236	22.873
-81.259	22.885
-81.281	22.898
-82.904	22.911
-81.327	22.923
-81.349	22.936
-81.372	22.649
-81.394	21.961
-81.617	21.174
-81.639	21.186
-81.662	21.199
-81.685	21.212
-81.707	22.124
-82.83	23.037
-82.852	23.05
-82.875	23.462
-83.997	24.375
-84.02	24.387
-84.343	24.4
-84.365	24.413
-84.388	24.125
-84.91	22.738
-84.933	23.051
-85.056	23.063
-85.078	23.076
-86.301	23.088
-86.323	23.101
-86.346	23.514
-87.568	23.526
-87.591	23.139
-87.614	22.752
-87.636	22.364
-86.359	22.377
-86.381	22.389
