# Supplementary material for: Electrooculography-based continuous eye-writing recognition system for efficient assistive communication systems
Source: PLoS One. 2018 Feb 9;13(2):e0192684. doi: 10.1371/journal.pone.0192684 (PMC5806888; doi:10.1371/journal.pone.0192684)
Supplement: S1 Database — All the original isolated EOG data used in the experiments are contained in this database. (ZIP) [file pone.0192684.s001.zip › isolated/001/isolated_strokes/EOG_001_08_001.csv]

-37.921	-3.1326
-35.45	-3.1076
-32.58	-2.7826
-31.609	-3.0576
-31.539	-2.8326
-31.869	-2.6075
-31.798	-2.2825
-27.828	-2.4575
-24.657	-2.7325
-25.587	-2.4075
-26.017	-2.0824
-23.446	-2.3574
-21.376	-2.6324
-22.105	-2.9074
-21.435	-2.9824
-20.865	-3.2573
-20.894	-3.0323
-19.424	-3.3073
-18.753	-3.5823
-19.883	-3.8573
-20.313	-3.4322
-20.542	-3.2072
-21.372	-3.1822
-21.101	-3.2572
-20.331	-3.4322
-20.761	-3.2071
-19.79	-2.8821
-16.82	-2.3571
-14.249	-2.6321
-13.679	-2.4071
-14.109	-2.082
-14.738	-2.357
-15.468	-2.632
-15.597	-2.307
-15.227	-2.182
-15.057	-1.8569
-12.486	-1.8319
-10.116	-1.9069
-11.145	-2.0819
-11.875	-2.2568
-11.305	-2.6318
-9.1342	-2.8068
-5.8638	-2.1818
-4.4934	-2.4568
-1.623	-1.6317
2.0474	-1.3067
2.3178	-1.2817
4.4882	-1.3567
6.9586	-0.33167
7.529	0.59336
7.7994	0.61838
7.9698	0.7434
9.4402	0.66842
10.911	0.69344
10.981	1.1185
10.251	1.2435
9.2218	0.9685
9.0922	0.69352
8.8626	0.51854
8.033	0.24356
7.1034	0.46858
7.0738	0.9936
8.1441	1.5186
9.3145	1.2436
9.4849	1.5687
9.5553	1.4937
9.6257	1.5187
9.2961	1.6437
9.6665	1.7687
9.4369	1.8938
8.5073	1.9188
7.5777	1.6438
6.8481	1.6688
6.8185	1.4938
7.8889	1.4189
9.3593	2.1439
9.6297	3.2689
9.0001	3.7939
9.3705	4.2189
9.7409	4.544
9.2113	4.269
10.182	4.294
10.852	4.019
10.122	4.2441
9.6929	3.9691
9.3633	3.6941
9.1337	3.6191
10.204	3.3441
12.274	3.0692
13.345	2.7942
13.915	2.6192
13.686	2.3442
13.156	2.0692
13.526	2.1943
14.097	2.5193
14.967	2.5443
15.038	2.2693
14.608	2.0943
13.778	1.8194
13.749	1.8444
13.919	1.4694
13.29	1.4944
12.96	2.3194
12.33	2.0445
11.801	2.5695
11.671	2.4945
11.542	2.5195
12.112	2.8445
12.782	3.0696
12.853	2.4946
12.923	1.7196
12.894	1.9446
12.364	1.9696
12.934	1.6947
13.805	1.4197
14.175	1.1447
14.046	0.86973
13.916	0.89475
14.586	0.61977
14.857	0.34479
14.627	0.36981
14.098	0.39483
13.268	0.11985
12.838	0.54487
13.509	0.66989
13.879	1.0949
13.65	0.81993
14.02	1.145
13.99	1.27
15.361	1.695
17.031	1.82
17.402	1.545
17.572	1.7701
17.142	1.8951
17.313	1.9201
17.283	1.7451
18.954	1.6701
21.324	1.8952
21.094	1.6202
20.465	1.3452
20.135	1.3702
19.806	1.2952
19.076	1.1203
19.146	1.9453
19.917	2.0703
19.787	1.7953
19.058	1.5203
18.428	1.2454
18.098	1.3704
17.369	1.0954
16.639	0.82042
16.01	0.74544
15.08	0.57046
14.55	0.39548
15.021	0.1205
15.091	-0.15448
14.462	-0.62946
13.732	-0.90444
13.002	-0.97941
13.473	-0.85439
13.643	-0.72937
12.814	-0.80435
12.384	-0.67933
12.454	-0.55431
13.325	-0.62929
13.995	0.095729
13.866	0.82075
13.336	0.54577
12.106	0.67079
11.577	0.39581
11.047	0.52083
10.117	0.84585
9.0879	0.77087
7.9583	0.69589
7.0287	0.42091
6.4991	0.74593
5.7695	0.97095
4.8399	0.79597
3.9103	0.72099
3.9807	0.64601
4.1511	0.37104
3.6215	0.39606
3.0919	0.42108
2.3623	0.3461
1.5327	0.57112
0.60306	0.29614
1.7735	0.52116
3.9439	0.74618
4.0142	0.4712
3.1846	0.89622
2.355	1.9212
1.5254	2.7463
1.1958	2.6713
0.86624	3.0963
0.83663	3.1213
0.80703	2.8463
-0.42257	2.5714
-0.95217	2.3964
-1.4818	2.0214
-2.7114	1.7464
-3.441	1.5714
-3.7706	1.2965
-4.3002	1.0215
-3.9298	0.64651
-3.4594	0.37153
-4.289	0.096547
-5.5186	-0.17843
-6.7482	-0.35341
-7.9778	-0.62839
-8.7074	-0.90337
-9.937	-1.1784
-10.267	-1.4533
-9.8962	-1.8283
-9.4258	-2.1033
-10.655	-2.7783
-11.085	-1.8532
-12.315	-1.3282
-13.544	-1.3032
-13.874	-1.4782
-14.303	-1.6532
-15.533	-2.0281
-16.563	-1.9031
-17.692	-1.5781
-18.422	-1.2531
-18.551	-1.5281
-19.781	-1.703
-19.911	-1.978
-20.44	-2.353
-21.07	-2.628
-21.899	-3.503
-21.029	-3.7779
-20.359	-3.4529
-20.888	-3.7279
-21.418	-3.9029
-21.847	-3.9779
-21.477	-3.8528
-21.707	-3.7278
-22.436	-4.0028
-22.966	-3.9778
-23.095	-4.2528
-23.225	-4.4277
-23.955	-4.0027
-23.884	-2.9777
-22.814	-1.7527
-23.443	-1.1277
-23.473	-1.4026
-23.303	-1.3776
-22.632	-1.6526
-22.262	-1.3276
-22.991	-1.6026
-24.121	-1.8775
-25.351	-1.4525
-26.48	-1.4275
-26.31	-1.6025
-26.64	-1.9775
-27.269	-2.2524
-28.299	-2.7274
-29.528	-2.9024
-29.958	-2.8774
-30.488	-3.4523
-31.517	-3.7273
-32.247	-3.7023
-33.476	-3.9773
-33.706	-4.5523
-33.936	-4.8272
-34.865	-5.0022
-36.095	-5.2772
-37.124	-5.3522
-38.354	-5.6272
-39.784	-5.8021
-40.813	-6.0771
-42.043	-6.3521
-43.472	-6.7271
-44.702	-7.0021
-45.732	-7.177
-46.561	-7.352
-47.791	-7.327
-48.12	-7.502
-48.75	-7.577
-49.78	-7.1519
-50.709	-6.7269
-51.439	-7.0019
-51.968	-7.1769
-51.998	-7.0519
-51.428	-6.9268
-51.357	-7.0018
-52.587	-6.2768
-52.716	-6.5518
-52.046	-5.8268
-51.976	-6.0017
-53.205	-6.1767
-53.935	-6.4517
-54.864	-6.6267
-55.994	-6.9017
-56.324	-6.8766
-55.553	-6.9516
-55.083	-7.1266
-55.612	-7.0016
-56.442	-7.2766
-57.472	-6.3515
-57.801	-5.6265
-57.931	-5.7015
-58.66	-5.6765
-58.49	-5.4514
-58.42	-5.2264
-59.649	-5.1014
-60.579	-5.3764
-61.608	-5.3514
-62.538	-4.8263
-63.168	-3.6013
-64.397	-2.1763
-65.327	-1.5513
-65.556	-0.42626
-65.986	3.4988
-67.216	13.424
-67.445	26.149
-68.675	35.774
-69.204	47.299
-69.734	64.724
-70.164	83.449
-70.293	97.474
-70.123	108.7
-70.452	115.72
-71.382	124.75
-70.612	136.67
-68.241	147.2
-67.571	156.52
-68.5	164.85
-69.73	172.17
-70.16	177.8
-70.589	184.32
-71.719	191.75
-72.848	196.87
-73.878	197.4
-74.908	199.12
-76.037	200.65
-77.267	200.37
-78.497	200.1
-79.726	200.62
-81.056	200.95
-82.285	201.57
-83.515	201.8
-84.745	202.62
-85.974	204.35
-87.204	205.47
-88.433	206
-89.663	206.12
-91.093	205.85
-92.322	205.77
-93.652	205.3
-94.781	205.02
-95.811	205.05
-97.041	205.37
-98.27	204.5
-99.5	204.82
-100.73	204.55
-101.96	204.27
-102.69	204
-103.52	204.22
-102.85	203.95
-103.88	203.77
-102.91	203.5
-103.34	203.22
-103.47	202.95
-103.6	202.67
-104.13	202.4
-104.75	202.42
-105.48	202.25
-106.51	202.47
-107.54	202.8
-108.67	202.52
-109.9	201.85
-110.23	200.77
-110.16	200.5
-111.19	199.93
-112.42	199.65
-113.65	199.38
-115.48	199.1
-115.91	198.03
-116.54	189.15
-117.77	166.28
-119	136.2
-118.83	106.13
-119.06	75.85
-119.09	46.475
-120.32	20.7
-120.85	-1.2748
-121.08	-20.75
-122.31	-43.125
-123.54	-59.9
-123.87	-75.475
-124.5	-92.25
-125.22	-100.62
-125.25	-105.9
-125.08	-114.17
-125.41	-119.65
-124.64	-126.72
-123.77	-136.3
-123.8	-141.77
-125.03	-150.15
-125.86	-157.02
-126.89	-159.2
-128.02	-160.97
-128.95	-161.85
-130.18	-163.22
-131.31	-163.5
-131.64	-163.77
-132.87	-164.05
-134.1	-164.32
-135.33	-164.6
-137.06	-164.87
-138.29	-165.15
-139.52	-165.42
-141.15	-165.7
-142.38	-164.87
-143.21	-162.95
-143.64	-163.02
-144.86	-163
-146.09	-162.67
-146.22	-162.45
-147.45	-162.22
-148.68	-162.5
-149.81	-162.77
-151.04	-163.05
-152.27	-163.32
-153	-163.6
-154.23	-164.37
-155.06	-164.65
-155.89	-165.12
-156.62	-166
-157.35	-166.27
-157.68	-167.85
-158.91	-168.42
-159.54	-169.5
-160.67	-170.17
-161.9	-170.85
-163.13	-171.12
-164.16	-171.4
-165.39	-171.67
-166.12	-171.95
-166.35	-172.22
-167.58	-172.5
-168.2	-172.77
-168.93	-173.05
-169.56	-173.32
-171.39	-173.5
-172.62	-173.77
-173.25	-174.35
-174.28	-174.32
-175.31	-174.3
-176.54	-174.57
-176.07	-174.35
-176.3	-174.62
-177.23	-174.9
-178.06	-175.17
-179.29	-175.45
-180.52	-175.52
-180.45	-176.8
-180.18	-177.47
-181.41	-177.85
-182.14	-178.22
-182.97	-178.5
-183.5	-178.67
-184.13	-179.05
-185.36	-179.32
-186.39	-179.6
-186.92	-180.07
-187.74	-180.15
-188.97	-180.62
-190.2	-181.2
-191.43	-181.47
-191.86	-181.75
-191.99	-182.02
-193.22	-182
-193.95	-182.27
-194.88	-181.95
-194.91	-182.22
-193.84	-182.5
-194.07	-182.07
-195.3	-182.35
-196.43	-182.42
-197.66	-182.7
-198.69	-182.77
-199.82	-183.05
-200.75	-183.12
-201.98	-183.4
-203.01	-183.47
-204.24	-183.95
-205.47	-184.12
-206.2	-184.4
-207.43	-184.67
-208.06	-185.05
-209.28	-185.22
-210.11	-185.4
-210.84	-185.67
-212.07	-185.95
-213	-186.22
-214.23	-186.5
-215.06	-186.77
-214.79	-187.05
-214.82	-187.22
-215.45	-187.4
-215.78	-187.77
-215.41	-188.05
-216.14	-188.42
-216.87	-188.8
-218.1	-189.17
-219.03	-189.45
-220.26	-189.72
-221.49	-189.9
-222.62	-190.07
-223.85	-190.35
-224.48	-190.62
-225.21	-190.6
-225.74	-190.87
-226.37	-190.95
-227.5	-191.22
-228.72	-191.5
-229.05	-191.77
-229.38	-192.05
-230.61	-192.32
-231.84	-192.6
-233.07	-192.87
-234	-193.15
-234.13	-193.32
-234.36	-193.6
-235.59	-193.77
-235.42	-193.95
-235.55	-194.22
-236.78	-194.4
-237.81	-194.77
-239.04	-194.95
-240.27	-194.82
-241.5	-195.1
-242.73	-194.87
-243.96	-195.15
-245.19	-195.12
-246.42	-195.1
-247.25	-195.37
-248.48	-195.65
-249.71	-195.72
-250.14	-196
-251.16	-196.27
-252.39	-196.55
-253.12	-196.82
-254.35	-197.1
-255.18	-197.37
-256.31	-197.65
-257.44	-197.92
-258.47	-198.3
-258.5	-198.57
-259.73	-198.95
-260.96	-199.22
-261.09	-199.5
-262.32	-199.77
-263.15	-200.05
-263.18	-200.32
-263.41	-200.6
-264.64	-200.87
-265.87	-200.75
-267.1	-201.02
-268.13	-201.3
-268.16	-201.57
-269.09	-201.25
-269.32	-201.52
-270.55	-201.1
-271.08	-200.57
-271.61	-200.45
-272.83	-200.52
-274.06	-200.8
-274.89	-201.07
-275.32	-201.25
-275.55	-201.12
-276.78	-201.4
-277.91	-201.67
-278.84	-202.05
-279.87	-202.32
-281.1	-202.6
-282.03	-203.27
-281.46	-203.55
-282.29	-203.82
-281.52	-204.1
-282.75	-204.37
-283.78	-204.65
-285.01	-204.52
-286.24	-204.6
-286.87	-204.27
-288.1	-204.35
-289.93	-204.32
-290.96	-204.6
-291.89	-204.87
-292.72	-204.45
-293.85	-204.12
-295.07	-204.1
-296.1	-204.37
-297.33	-204.65
-298.56	-204.92
-299.29	-205
-299.22	-205.07
-298.85	-205.35
-300.88	-205.42
-301.51	-205.4
-301.74	-205.37
-301.87	-204.95
-303	-204.42
-303.93	-204.6
-305.16	-204.47
-306.39	-204.65
-307.62	-204.42
-308.45	-204.1
-309.68	-204.37
-310.91	-204.55
-312.14	-204.62
-313.77	-204.9
-315.1	-205.17
-316.33	-205.45
-318.86	-205.72
-321.09	-206
-322.81	-206.27
-324.04	-206.64
-325.07	-207.12
-326.7	-207.59
-327.93	-208.07
-329.46	-208.94
-330.69	-209.22
-332.32	-209.79
-333.55	-210.07
-334.78	-210.34
-336.01	-210.62
-337.24	-210.99
-338.47	-211.27
-339.5	-211.84
-340.43	-212.62
-341.06	-213.09
-341.99	-213.47
-341.82	-213.74
-341.25	-214.02
-341.48	-214.49
-342.01	-214.77
-343.24	-215.04
-343.17	-215.12
-343.3	-215.29
-343.43	-215.07
-344.65	-214.74
-344.48	-215.02
-345.21	-215.39
-346.04	-215.67
-347.27	-215.94
-348.5	-216.72
-349.13	-217.59
-350.36	-217.87
-351.19	-218.14
-352.22	-218.42
-353.45	-219.09
-354.68	-219.57
-355.51	-219.44
-356.74	-219.12
-356.37	-219.39
-357	-219.27
-357.23	-219.54
-358.06	-219.82
-359.09	-220.49
-360.12	-220.77
-361.35	-221.14
-362.58	-221.92
-363.71	-222.69
-364.94	-223.07
-366.17	-223.44
-366.99	-223.72
-368.22	-224.19
-368.85	-224.47
-369.78	-224.34
-371.01	-224.22
-371.44	-223.89
-370.77	-224.17
-370.5	-224.94
-371.73	-225.22
-373.46	-224.89
-374.19	-225.17
-375.42	-225.24
-376.65	-225.52
-377.28	-225.49
-377.81	-225.77
-377.94	-225.54
-377.57	-225.52
-377.5	-225.69
-378.73	-224.77
-379.96	-223.14
-381.19	-222.52
-382.42	-222.79
-383.65	-221.67
-384.88	-220.34
-386.11	-220.62
-386.43	-220.89
-386.86	-221.17
-386.79	-221.44
-388.02	-221.52
-387.85	-221.59
-388.98	-221.87
-390.21	-222.14
-391.44	-222.42
-392.57	-222.89
-392.6	-223.17
-392.93	-224.54
-394.16	-226.12
-395.39	-227.19
-396.62	-227.47
-397.65	-228.34
-398.88	-228.62
-400.01	-228.89
-401.24	-229.17
-402.47	-229.64
-403.7	-229.72
-404.93	-230.19
-405.56	-230.57
-405.59	-230.74
-405.82	-231.02
-407.05	-231.39
-407.68	-231.67
-408.9	-231.84
-410.33	-232.02
-410.96	-232.29
-412.19	-232.37
-413.42	-232.44
-414.65	-232.72
-417.28	-232.49
-417.01	-232.77
-417.94	-233.04
-419.17	-233.82
-420.4	-234.39
-421.63	-234.67
-422.26	-234.64
-422.89	-234.92
-424.12	-234.89
-424.85	-234.87
-426.08	-234.84
-426.61	-234.92
-427.34	-234.99
-428.17	-235.17
-429	-235.44
-430.03	-235.82
-430.96	-235.59
-432.19	-235.87
-433.12	-236.14
-433.14	-235.92
-434.37	-236.69
-434.7	-236.87
-435.93	-237.14
-437.16	-237.02
-438.39	-237.29
-440.52	-237.77
-441.75	-238.34
-442.78	-239.12
-444.01	-239.39
-444.24	-239.67
-445.47	-239.44
-446.7	-239.92
-447.93	-240.19
-449.16	-240.47
-449.09	-240.54
-450.32	-240.42
-451.65	-241.09
-452.88	-240.97
-455.61	-241.24
-456.84	-241.92
-457.87	-242.19
-459.1	-242.47
-459.03	-242.74
-460.26	-243.32
-460.38	-244.09
-460.71	-243.87
-461.94	-244.14
-463.17	-244.32
-464.4	-244.59
-465.63	-245.07
-467.46	-245.74
-468.69	-246.52
-468.82	-246.99
-469.05	-248.17
-470.28	-249.14
-471.51	-249.52
-471.64	-250.49
-472.37	-250.77
-473.6	-251.04
-474.43	-251.72
-475.66	-251.99
-476.89	-252.27
-477.52	-252.54
-478.75	-253.22
-479.98	-253.49
-481.31	-253.77
-482.24	-254.04
-482.87	-254.62
-484.1	-254.89
-485.32	-254.87
-486.55	-254.74
-487.78	-255.02
-489.01	-254.89
-490.24	-254.77
-491.47	-255.44
-491.9	-255.22
-492.73	-255.49
-493.66	-256.17
-494.59	-256.44
-495.82	-256.32
-497.05	-256.59
-498.18	-257.27
-499.21	-257.54
-500.44	-257.42
-501.67	-257.39
-502.5	-257.67
-504.13	-257.94
-504.96	-257.52
-506.19	-257.19
-507.02	-256.87
-508.15	-257.14
-509.38	-256.32
-510.01	-256.09
-510.64	-256.17
-511.86	-256.44
-512.39	-256.72
-513.62	-256.99
-514.85	-257.27
-515.28	-257.54
-515.71	-257.82
-515.74	-258.09
-516.97	-258.37
-517.1	-258.64
-518.33	-258.92
-519.26	-259.39
-519.99	-259.67
-521.22	-259.94
-521.85	-260.22
-523.08	-260.29
-524.31	-260.47
-525.14	-260.84
-526.07	-261.32
-526.7	-261.59
-527.63	-261.87
-528.76	-262.14
-529.49	-262.22
-530.72	-262.69
-531.95	-262.97
-532.48	-263.04
-533.7	-263.52
-534.93	-263.89
-535.46	-264.17
-535.99	-264.54
-536.52	-264.82
-537.75	-264.99
-538.98	-265.27
-540.21	-265.54
-540.54	-265.82
-540.97	-266.09
-542.2	-266.37
-543.43	-266.74
-544.66	-267.02
-545.89	-267.49
-546.42	-267.87
-547.65	-268.14
-548.88	-268.42
-549.01	-268.59
-549.64	-268.77
-550.77	-269.04
-551.9	-269.21
-553.13	-269.69
-553.46	-269.56
-554.69	-269.84
-555.02	-270.01
-556.24	-270.29
-556.67	-270.56
-557.1	-270.64
-558.23	-270.61
-559.26	-270.89
-560.49	-271.16
-561.32	-271.14
-562.45	-271.71
-563.48	-271.99
-564.31	-271.96
-564.74	-272.14
-564.57	-272.11
-564.7	-271.49
-565.43	-271.06
-566.36	-271.34
-566.79	-271.61
-568.02	-271.89
-568.45	-272.16
-569.68	-272.04
-570.31	-272.31
-571.04	-272.99
-571.77	-272.96
-572.7	-273.74
-573.93	-273.91
-573.26	-274.19
-574.49	-274.46
-575.71	-274.84
-576.44	-275.11
-577.67	-275.39
-578.9	-275.86
-580.13	-276.14
-580.06	-276.41
-580.99	-276.99
-582.22	-277.56
-584.65	-277.84
-587.18	-277.91
-588.41	-278.39
-589.64	-278.46
-590.87	-278.74
-592.1	-279.21
-593.33	-279.49
-595.26	-280.16
-596.49	-280.04
-597.02	-280.31
-598.95	-280.99
-599.48	-281.26
-599.51	-281.54
-600.04	-282.21
-600.97	-282.49
-602.2	-282.86
-602.93	-283.34
-604.65	-283.61
-605.88	-283.59
-606.51	-283.46
-606.84	-283.44
-607.17	-283.71
-607	-283.99
-608.23	-284.26
-608.56	-284.54
-609.59	-284.81
-610.72	-285.09
-611.65	-285.36
-612.88	-285.74
-613.71	-286.11
-614.54	-286.29
-615.27	-286.56
-616.4	-286.74
-617.43	-287.01
-617.96	-287.19
-618.59	-287.46
-619.82	-287.34
-621.05	-287.61
-622.28	-288.09
-623.01	-288.06
-624.24	-288.34
-623.97	-288.61
-625.19	-288.69
-626.42	-288.96
-626.65	-289.24
-627.78	-289.51
-629.01	-289.79
-629.34	-289.86
-630.57	-289.44
-630	-289.71
-630.13	-289.99
-631.36	-290.96
-632.59	-291.24
-633.62	-291.51
-634.15	-291.79
-635.38	-292.26
-635.41	-292.54
-636.64	-292.61
-637.87	-292.69
-638.3	-292.96
-639.53	-293.04
-640.76	-293.31
-641.39	-293.29
-642.62	-293.56
-643.85	-294.14
-644.38	-294.41
-645.61	-295.09
-646.83	-295.36
-648.06	-295.84
-649.29	-296.11
-650.52	-296.39
-651.75	-296.66
-652.88	-297.04
-654.21	-297.61
-655.64	-298.39
-656.87	-298.26
-658.4	-299.24
-659.53	-299.51
-660.76	-299.79
-661.99	-300.06
-663.22	-300.34
-664.45	-300.61
-665.78	-300.99
-667.01	-301.46
-668.34	-302.04
-670.07	-302.61
-671.3	-303.79
-672.53	-304.06
-673.56	-305.34
-674.79	-304.51
-675.72	-303.79
-677.25	-304.06
-678.47	-304.34
-679.4	-304.61
-680.53	-305.09
-681.46	-305.36
-682.19	-306.54
-682.42	-307.71
-683.65	-308.69
-684.88	-310.16
-685.21	-310.44
-686.44	-310.71
-686.57	-309.79
-686.6	-310.06
-686.33	-310.34
-686.36	-311.41
-687.59	-311.69
-688.62	-311.96
-689.85	-311.94
-691.08	-312.21
-691.81	-312.49
-693.04	-312.16
-693.87	-312.44
-695.1	-312.71
-697.23	-312.99
-697.86	-313.26
-699.09	-313.54
-700.91	-313.41
-702.14	-313.39
-703.87	-313.66
-705.1	-313.64
-706.83	-314.31
-708.36	-315.19
-709.59	-315.46
-711.32	-315.74
-712.55	-315.71
-713.78	-315.69
-715.01	-315.96
-716.24	-316.54
-718.27	-317.11
-719.5	-317.39
-719.73	-317.66
-720.96	-318.94
-721.59	-319.21
-722.62	-319.49
-723.85	-320.36
-724.78	-319.94
-725.41	-320.21
-726.04	-321.59
-726.37	-321.86
-727.6	-322.14
-728.83	-322.41
-728.95	-321.59
-728.28	-321.86
-729.51	-321.44
-730.74	-321.71
-731.97	-322.69
-733.2	-322.96
-732.93	-322.54
-734.16	-322.81
-735.09	-323.79
-736.12	-325.16
-737.35	-324.34
-738.58	-324.61
-739.81	-324.89
-741.04	-325.66
-741.97	-326.74
-743.5	-327.01
-744.73	-326.19
-745.96	-325.66
-746.89	-325.94
-747.22	-325.71
-747.85	-325.89
-748.78	-326.16
-748.91	-325.74
-749.14	-326.41
-749.07	-326.29
-750.3	-325.76
-750.22	-326.44
-751.45	-326.01
-752.68	-326.29
-753.71	-325.96
-754.94	-326.24
-756.17	-326.31
-757.4	-326.59
-758.83	-326.66
-759.86	-326.94
-761.09	-327.21
-762.32	-327.69
-763.55	-327.96
-764.78	-328.24
-766.01	-328.51
-767.24	-328.59
-768.67	-328.86
-769.9	-329.14
-771.13	-329.11
-772.26	-329.39
-773.29	-329.66
-774.52	-329.74
-775.75	-329.91
-776.68	-330.09
-777.91	-330.36
-779.14	-330.54
-780.26	-330.81
-780.19	-331.09
-781.32	-331.16
-781.65	-331.44
-782.68	-331.61
-783.81	-331.69
-783.94	-331.46
-783.87	-331.44
-785.1	-331.71
-786.33	-331.79
-786.96	-332.06
-787.69	-332.24
-788.52	-332.51
-789.75	-332.78
-790.98	-332.86
-791.41	-333.33
-791.44	-333.71
-791.67	-333.98
-792.1	-334.16
-792.53	-333.93
-793.36	-333.71
-794.49	-333.48
-795.52	-334.26
-795.95	-334.03
-796.58	-334.81
-797.8	-335.58
-798.83	-335.86
-799.96	-335.93
-801.19	-336.11
-801.52	-336.38
-801.85	-335.96
-802.98	-336.23
-804.21	-336.11
-805.44	-335.98
-806.67	-336.06
-807.9	-336.23
-808.53	-336.41
-809.76	-336.68
-810.99	-336.96
-811.52	-337.23
-813.45	-336.81
-814.68	-337.78
-815.91	-337.36
-817.14	-337.63
-818.17	-337.21
-820.2	-337.48
-821.43	-337.76
-822.66	-338.03
-823.89	-338.31
-824.12	-338.58
-824.44	-338.86
-825.67	-338.93
-826.9	-338.71
-828.13	-339.48
-828.86	-339.76
-830.09	-340.23
-831.82	-340.51
-833.05	-340.78
-834.28	-341.06
-835.51	-341.33
-836.74	-342.81
-837.97	-341.88
-839.1	-343.36
-840.33	-343.63
-841.56	-343.91
-842.29	-342.98
-843.52	-343.26
-843.25	-342.83
-844.98	-342.51
-844.01	-343.28
-844.44	-343.56
-845.67	-344.43
-846.7	-344.71
-847.93	-344.98
-848.46	-345.46
-849.48	-345.53
-849.91	-346.01
-851.14	-346.08
-852.37	-346.36
-853.6	-346.33
-854.33	-346.61
-855.56	-347.18
-856.29	-347.46
-857.22	-347.73
-858.45	-347.71
-859.68	-348.28
-860.91	-348.66
-861.84	-348.93
-862.47	-349.41
-863.3	-349.68
-864.23	-349.96
-865.46	-350.13
-866.59	-350.41
-867.82	-350.58
-868.05	-350.86
-869.28	-351.23
-870.51	-351.41
-870.64	-351.68
-871.87	-351.66
-872.4	-351.93
-873.62	-351.91
-875.55	-352.08
-876.08	-352.36
-877.31	-352.53
-879.24	-352.21
-880.37	-351.28
-881.8	-350.96
-883.03	-351.13
-883.56	-351.31
-886.19	-351.58
-887.42	-351.86
-888.65	-352.03
-889.88	-352.41
-891.11	-352.68
-892.34	-352.86
-892.47	-353.03
-893.7	-352.71
-894.93	-352.98
-895.66	-352.76
-896.89	-352.73
-897.02	-353.01
-897.45	-353.08
-898.98	-353.06
-900.21	-352.93
-901.44	-352.71
-902.37	-352.18
-903.59	-351.56
-903.72	-351.83
-903.35	-351.61
-904.58	-351.88
-905.81	-352.16
-906.94	-352.43
-907.87	-352.71
-908.6	-352.98
-909.23	-353.26
-910.46	-353.53
-910.69	-353.61
-911.52	-353.88
-911.75	-353.56
-911.88	-353.83
-913.11	-354.71
-913.04	-354.68
-912.47	-354.96
-912.6	-354.93
-913.83	-354.91
-914.86	-355.18
-916.09	-355.46
-917.12	-355.33
-918.25	-356.01
-919.48	-356.28
-920.11	-356.56
-921.33	-356.83
-922.56	-357.11
-923.79	-357.38
