# Supplementary material for: Electrooculography-based continuous eye-writing recognition system for efficient assistive communication systems
Source: PLoS One. 2018 Feb 9;13(2):e0192684. doi: 10.1371/journal.pone.0192684 (PMC5806888; doi:10.1371/journal.pone.0192684)
Supplement: S1 Database — All the original isolated EOG data used in the experiments are contained in this database. (ZIP) [file pone.0192684.s001.zip › isolated/001/isolated_strokes/EOG_001_08_002.csv]

1.6541	-2.1045
1.6378	-1.9865
1.6214	-1.8685
1.6051	-1.7504
0.78869	-1.6324
0.77233	-1.5144
-0.04403	-1.3964
-0.060391	-0.97836
-0.076752	-0.86034
-0.89311	-0.74232
-0.90947	-0.8243
-1.8258	-0.0062855
-2.6422	0.11173
-2.6586	0.72975
-2.8749	0.14777
-2.8913	0.46579
-3.4076	0.58381
-3.424	0.70182
-3.4404	1.1198
-3.4567	0.93786
-3.4731	1.0559
-3.4894	0.6739
-4.1058	0.79192
-3.5222	0.20993
-4.1385	-0.072047
-4.1549	0.045972
-4.6712	-0.03601
-4.6876	-0.71799
-4.704	-1.2
-4.8203	-1.082
-4.8367	-0.96394
-4.8531	-1.0459
-4.8694	-0.9279
-4.5858	-0.90988
-3.7021	-0.89186
-3.7185	-0.77384
-2.5349	-0.65583
-1.9512	-0.53781
0.13242	-0.41979
0.81606	-0.20177
0.7997	0.016247
1.2833	0.13427
1.267	0.45228
1.7506	0.5703
1.7343	0.68832
1.7179	0.80634
1.9015	0.72436
1.8852	0.74238
1.8688	1.0604
1.8525	1.1784
1.8361	1.2964
2.2197	1.4144
2.2034	1.5325
2.187	1.6505
2.8706	1.7685
3.4543	1.8865
3.8379	1.8045
3.8216	1.6226
3.8052	1.7406
3.7888	1.8586
3.0725	1.9766
3.0561	2.0946
3.0398	2.2127
3.0234	2.3307
3.007	2.6487
2.9907	2.8667
3.7743	2.9847
3.758	3.3027
3.7416	3.4208
3.7252	3.5388
3.7089	3.8568
3.6925	3.9748
3.6761	4.0928
3.6598	4.2109
3.2434	4.3289
3.2271	4.4469
3.1107	4.5649
3.0943	4.6829
2.578	4.6009
2.5616	4.419
2.5453	4.437
2.5289	4.455
2.5125	4.373
1.8962	4.491
2.4798	4.1091
1.8635	3.2271
1.8471	2.6451
1.8307	2.7631
1.8144	2.2811
2.298	2.3991
2.5817	1.8172
2.5653	1.8352
2.5489	1.5532
2.5326	1.2712
1.8162	0.18924
0.99985	-0.89274
0.38349	-1.3747
0.36713	-1.2567
-0.049235	-1.9387
-0.065596	-2.3207
-0.081957	-2.5027
-0.29832	-2.6846
-0.31468	-2.2666
-0.53104	-2.4486
-1.3474	-2.3306
-1.3638	-2.5126
-2.6801	-2.3945
-2.6965	-2.2765
-4.2128	-1.8585
-4.2292	-2.0405
-5.7456	-2.0225
-5.7619	-2.1044
-5.7783	-1.9864
-6.7946	-1.8684
-6.811	-1.5504
-6.9274	-1.3324
-6.9437	-1.0144
-6.9601	-0.89634
-6.9765	-0.97832
-6.9928	-0.8603
-7.0092	-0.54228
-5.5255	-0.22426
-4.0419	-0.30625
-3.4583	0.011772
-3.4746	-0.070209
-3.491	0.047809
-3.3073	-0.034172
-3.1237	0.083846
-2.6401	-0.098136
-2.1564	0.019883
-2.1728	-0.1621
-2.6891	-0.24408
-1.9055	-0.32606
-1.9219	-0.20804
-1.9382	-0.19003
-1.6546	-0.27201
-1.671	-0.45399
-1.5873	-0.33597
-1.3037	-0.61795
-1.32	-0.89993
-0.93639	-1.2819
0.34724	-2.0639
0.33088	-2.1459
0.31452	-2.8279
1.9982	-3.3098
2.9818	-3.7918
2.9654	-4.3738
2.9491	-4.5558
2.9327	-4.9378
1.9164	-5.2197
1.9	-5.1017
1.8836	-5.2837
1.8673	-5.1657
1.8509	-5.0477
1.8346	-4.9297
2.1182	-5.1116
3.9018	-4.9936
4.9855	-4.8756
5.2691	-4.7576
5.3527	-4.5396
6.4364	-4.2215
6.32	-3.8035
6.3037	-3.9855
6.2873	-3.8675
4.8709	-3.4495
4.8546	-3.1315
4.8382	-3.2134
4.7219	-2.9954
6.8055	-2.4774
6.7891	-2.0594
8.9728	-1.9414
8.9564	-1.6233
6.7401	-1.5053
6.7237	-1.0873
4.6073	-1.0693
4.591	-0.95127
4.3746	-1.5333
3.3583	-1.4152
2.6419	-1.2972
2.4255	-1.1792
2.4092	-1.1612
2.3928	-1.2432
1.7764	-0.92514
2.3601	-1.0071
1.7437	-1.0891
1.7274	-0.97109
1.711	-0.85307
1.0946	-0.83505
1.0783	-0.71703
1.0619	-0.89901
1.0456	-0.981
1.0292	-1.063
1.2128	-0.84496
1.4965	-0.92694
1.1801	-0.60892
0.96375	-0.4909
0.64739	-0.57289
0.43103	-0.85487
0.31467	-0.33685
-0.0016891	-0.61883
-0.61805	-0.50081
-0.63441	-0.38279
-0.65077	-0.36478
-0.66713	-0.34676
-0.68349	-0.22874
-1.2999	-0.21072
-1.7162	-0.3927
-2.3326	-0.67468
-2.3489	-0.65667
-2.3653	-0.53865
-3.0817	-0.42063
-3.498	-0.30261
-4.0144	-0.18459
-4.0307	-0.26657
-4.5471	-0.14856
-4.5635	-0.33054
-4.5798	-0.21252
-4.7962	0.2055
-4.8125	0.023518
-4.8289	0.14154
-4.8453	0.15955
-4.6616	0.27757
-3.778	0.49559
-3.7944	0.61361
-3.4107	1.1316
-3.3271	1.2496
-2.0434	1.3677
-2.0598	2.0857
-2.0762	2.4037
-0.39252	2.6217
-0.40888	2.6397
0.47476	2.7578
0.4584	2.7758
0.24204	2.8938
0.22568	3.0118
-0.29068	3.1298
-0.30704	3.3478
-0.3234	3.4659
-0.73977	3.5839
-0.75613	3.7019
-0.87249	3.8199
-0.88885	3.9379
-1.2052	4.156
-1.2216	4.174
-0.83793	4.292
-0.85429	4.51
-1.2707	4.628
-1.287	4.7461
-1.3034	4.8641
-1.3197	4.7821
-1.3361	5.6001
-1.3525	6.0181
-1.3688	6.7361
-3.3852	6.8542
-3.4015	6.9722
-3.4179	7.0902
-3.9343	7.0082
-3.4506	6.4262
-4.767	6.5443
-4.7833	6.6623
-4.7997	7.9803
-5.0161	7.8983
-4.6324	7.6163
-5.0488	8.3343
-5.0651	7.8524
-4.6815	7.9704
-4.3979	8.5884
-3.8142	8.2064
-3.8306	8.8244
-3.847	8.9425
-3.8633	9.0605
-3.8797	9.1785
-3.096	9.2965
-3.1124	9.4145
-3.9288	9.5325
-3.9451	9.0506
-4.4615	9.7686
-3.9778	9.8866
-3.9942	10.005
-4.5106	10.123
-4.5269	9.6407
-4.5433	9.4587
-4.6596	9.5767
-4.676	9.6947
-4.6924	9.8127
-5.0087	9.9307
-5.2251	9.7488
-5.2415	10.167
-5.6578	10.085
-6.3742	10.203
-7.6905	10.321
-8.6069	10.439
-8.8233	10.557
-8.8396	10.975
-8.856	11.093
-8.8723	11.611
-8.8887	11.429
-8.9051	11.847
-8.9214	11.965
-8.9378	12.483
-8.3541	12.901
-8.2705	13.419
-8.2869	13.837
-8.3032	14.355
-8.7196	15.073
-9.1359	15.191
-9.1523	15.309
-9.1687	15.427
-9.185	16.145
-8.4014	16.763
-6.7178	16.881
-6.7341	16.699
-6.7505	16.817
-6.7668	16.935
-8.4832	17.053
-8.4996	16.871
-9.3159	17.289
-9.3323	16.607
-9.3486	16.725
-9.365	16.843
-9.3814	16.461
-8.5977	15.879
-8.6141	15.497
-6.4304	15.415
-5.3468	15.433
-3.3632	15.151
-0.97953	14.77
0.10411	13.988
2.8878	13.306
10.871	6.1236
18.855	-4.5584
35.139	-12.34
69.122	-17.622
99.106	-20.704
125.19	-24.086
145.67	-25.768
151.56	-25.65
152.44	-27.832
154.12	-30.514
154.11	-30.596
159.19	-31.378
162.08	-31.26
163.26	-31.642
163.24	-31.524
163.23	-31.606
165.31	-31.488
165.29	-31.57
164.98	-31.452
164.96	-31.334
164.94	-31.216
164.93	-31.098
163.11	-32.98
162.8	-32.862
161.98	-32.744
161.06	-35.926
161.05	-37.808
161.03	-43.89
160.01	-48.272
160	-49.854
160.98	-50.336
160.96	-53.118
161.55	-56.2
161.53	-57.182
161.52	-58.564
162.4	-66.246
162.38	-72.628
163.37	-74.21
163.35	-75.792
163.33	-78.674
163.82	-81.656
164.1	-86.538
164.58	-93.52
166.47	-99.202
166.85	-104.48
168.34	-106.77
168.32	-107.55
168.6	-108.63
168.59	-110.51
170.47	-111.99
170.45	-115.68
170.44	-119.26
170.42	-120.34
172.9	-121.62
173.89	-122.4
174.97	-123.59
177.36	-125.37
182.04	-127.95
183.82	-130.83
185.51	-132.71
188.29	-133.8
188.27	-134.28
191.76	-134.86
191.74	-135.44
191.72	-138.12
191.71	-143.81
191.69	-146.89
191.68	-148.37
191.66	-152.55
191.64	-152.43
191.63	-152.52
191.61	-152.4
182.39	-152.28
168.78	-152.16
158.66	-152.04
137.64	-151.93
117.23	-151.81
99.512	-151.69
80.895	-151.57
63.579	-147.65
39.663	-139.23
22.846	-122.82
9.1298	-108.1
-5.3866	-99.581
-13.303	-91.063
-26.119	-82.145
-39.236	-76.427
-43.852	-72.409
-47.368	-66.891
-48.185	-60.473
-51.001	-55.055
-55.117	-51.237
-58.734	-50.019
-61.05	-44.501
-62.267	-37.283
-63.383	-33.765
-63.899	-31.747
-65.516	-29.429
-65.532	-26.611
-67.348	-25.693
-67.465	-23.775
-68.281	-21.657
-69.197	-18.539
-70.114	-15.521
-70.73	-14.803
-70.747	-14.085
-70.763	-13.766
-70.779	-12.948
-70.996	-12.03
-71.012	-11.512
-71.628	-10.794
-72.345	-9.6764
-72.661	-8.8584
-72.677	-8.6404
-73.494	-8.5223
-74.71	-7.9043
-76.626	-7.7863
-77.943	-7.5683
-77.959	-7.1503
-79.176	-6.7323
-80.392	-6.1142
-80.408	-5.6962
-81.625	-5.4782
-81.641	-4.6602
-81.657	-3.2422
-82.774	-2.1241
-81.69	-0.60613
-81.706	0.61189
-82.823	0.72991
-82.839	2.3479
-81.756	4.4659
-80.572	6.184
-81.788	7.802
-81.805	8.92
-83.021	9.638
-83.537	10.056
-83.554	10.374
-83.07	10.692
-83.086	11.31
-82.803	12.028
-81.819	12.546
-81.836	13.064
-81.852	13.382
-81.868	13.6
-80.785	14.118
-80.801	14.736
-80.517	14.854
-80.534	15.572
-80.55	16.49
-80.566	17.108
-81.183	17.426
-81.899	17.544
-81.915	18.062
-82.732	18.58
-82.748	18.698
-82.765	18.916
-82.781	19.034
-83.197	19.152
-83.514	19.27
-83.53	19.388
-85.146	19.706
-86.663	19.825
-86.679	19.743
-86.695	19.861
-86.712	19.979
-87.828	20.097
-89.145	20.215
-88.661	20.333
-88.677	20.451
-88.694	20.169
-88.71	19.887
-89.026	20.005
-88.743	20.123
-89.259	19.941
-89.275	19.959
-89.292	20.077
-89.508	19.995
-89.524	19.813
-89.541	19.931
-89.557	19.749
-89.574	19.667
-90.29	19.585
-89.606	19.403
-90.323	18.921
-91.539	19.039
-91.555	19.157
-92.372	19.275
-92.388	19.593
-92.704	20.511
-92.721	20.629
-93.337	20.747
-93.354	20.065
-93.37	19.483
-93.386	19.601
-93.403	19.719
-92.819	19.837
-92.835	19.955
-90.852	20.073
-91.368	20.191
-94.184	20.309
-93.701	20.427
-91.617	20.545
-91.634	20.663
-90.55	21.581
-88.966	22.799
-88.083	22.917
-87.699	23.535
-87.715	23.853
-86.532	23.271
-85.748	24.089
-85.764	23.907
-85.781	24.425
-86.597	24.543
-86.613	25.061
-87.83	25.379
-87.846	25.498
-88.363	25.616
-89.179	25.934
-88.495	26.952
-88.512	28.27
-88.428	28.388
-88.444	29.006
-88.461	29.124
-88.177	29.242
-88.293	29.66
-88.31	29.778
-88.626	30.096
-88.643	30.214
-88.659	30.832
-88.675	30.45
-88.692	31.368
-88.608	31.886
-88.624	32.004
-88.341	32.122
-88.357	32.24
-88.373	32.358
-87.29	32.076
-87.306	32.594
-86.323	32.112
-86.339	32.03
-87.355	32.148
-87.372	32.866
-88.488	33.184
-88.504	33.102
-88.521	32.72
-88.537	33.338
-88.553	32.956
-88.87	33.574
-90.786	33.692
-93.002	34.31
-93.019	34.628
-93.635	34.946
-93.652	35.464
-93.668	35.882
-93.684	36
-93.701	36.718
-93.917	36.936
-93.933	37.054
-94.85	37.472
-94.866	37.59
-95.582	37.708
-94.899	37.826
-94.015	37.944
-94.032	38.062
-94.048	38.18
-94.064	37.898
-93.881	38.016
-94.097	37.534
-93.813	37.052
-93.83	36.671
-94.646	36.489
-94.462	36.407
-95.579	36.525
-95.595	36.443
-95.612	36.361
-95.628	36.379
-94.744	36.497
-94.761	36.615
-94.777	36.733
-94.793	36.851
-94.01	36.869
-93.826	36.987
-94.842	36.805
-95.759	36.923
-95.975	36.941
-96.391	37.059
-97.008	37.177
-97.024	37.295
-97.141	37.413
-97.057	37.531
-97.173	37.149
-97.19	36.767
-97.206	36.885
-97.822	36.803
-97.239	36.721
-97.855	37.039
-97.871	37.357
-98.488	37.475
-98.504	37.593
-98.521	37.711
-98.637	38.229
-99.053	37.947
-99.07	37.865
-99.086	37.783
-99.502	37.301
-99.519	37.419
-99.835	36.937
-99.851	37.055
-99.868	37.073
-99.884	37.191
-100.5	37.409
-100.52	38.127
-100.53	38.845
-101.15	39.163
-101.17	39.081
-101.78	39.199
-101.8	39.317
-102.52	38.835
-103.43	38.953
-103.45	38.971
-104.16	37.789
-104.58	37.907
-104.2	38.025
-104.61	37.743
-104.63	37.862
-104.65	37.78
-103.36	38.498
-103.38	38.016
-104.19	38.734
-104.21	38.852
-102.73	38.97
-102.74	39.088
-101.36	39.206
-101.38	39.324
-101.39	40.042
-101.41	39.56
-101.43	39.678
-100.94	40.396
-100.36	39.914
-100.37	40.032
-100.29	40.15
-100.21	40.268
-99.124	40.386
-98.14	41.104
-97.757	42.122
-97.273	42.24
-97.289	42.358
-97.306	43.176
-96.622	42.994
-96.639	43.112
-95.755	43.23
-94.771	42.148
-94.688	41.966
-94.704	41.984
-93.72	41.902
-93.037	42.72
-93.053	42.838
-92.769	42.256
-92.786	43.074
-93.502	43.492
-93.519	43.91
-93.535	44.528
-94.451	44.946
-94.468	45.564
-95.184	45.682
-95.2	46.2
-95.217	46.618
-95.433	46.736
-95.449	47.054
-96.466	47.172
-96.482	47.09
-97.799	47.208
-98.315	47.326
-98.831	47.444
-99.148	47.562
-99.164	47.38
-99.68	46.398
-99.697	46.516
-100.11	45.835
-100.23	45.853
-100.25	45.971
-100.36	46.089
-100.38	46.207
-100.29	46.325
-100.31	46.443
-100.33	46.361
-100.34	46.479
-100.16	46.597
-99.877	46.715
-99.893	46.933
-99.909	47.251
-99.926	47.869
-100.14	48.487
-100.16	49.005
-100.17	50.323
-100.39	50.441
-100.41	51.459
-100.42	51.577
-100.24	51.695
-100.26	51.813
-100.47	51.931
-100.49	52.049
-100.71	51.267
-100.72	50.585
-100.74	50.003
-101.45	50.521
-101.27	49.939
-101.79	50.057
-101.8	49.475
-101.82	49.593
-101.84	49.211
-101.85	49.329
-101.87	49.447
-101.89	49.365
-101.9	49.483
-101.92	49.601
-101.23	49.719
-101.95	49.837
-101.97	49.855
-101.98	50.073
-102.1	50.391
-101.32	50.909
-101.33	51.027
-101.55	51.445
-101.57	51.763
-101.58	51.681
-101	51.999
-101.01	52.417
-101.93	52.935
-102.65	53.053
-103.06	53.271
-103.08	53.389
-104.4	53.507
-104.41	53.626
-104.13	53.744
-104.75	53.762
-104.76	53.98
-104.78	54.098
-104.79	54.216
-103.51	54.334
-103.53	54.452
-103.54	54.57
-103.56	54.688
-104.58	54.606
-103.59	54.624
-103.61	54.742
-104.43	54.66
-104.44	54.778
-104.96	54.496
-104.97	53.914
-104.99	53.732
-105.01	53.55
-105.02	53.268
-105.34	53.386
-105.96	53.104
-106.57	52.622
-106.79	52.24
-106.81	52.358
-107.12	52.276
-107.54	52.294
-108.15	51.812
-108.77	51.13
-109.29	51.248
-110.2	51.366
-110.22	52.284
-110.24	51.602
-110.25	51.42
-110.27	51.338
-110.29	51.456
-110.3	51.574
-110.02	52.592
-110.03	53.71
-110.05	53.228
-109.47	53.346
-109.48	52.664
-109.1	52.382
-108.92	52.5
-108.53	52.618
-108.55	52.736
-108.57	52.554
-107.88	52.672
-107.2	52.79
-106.81	52.708
-106.23	52.826
-106.25	52.944
-106.26	53.062
-105.68	53.28
-104.2	53.399
-104.01	53.517
-104.03	53.535
-104.05	53.653
-105.36	53.771
-104.08	53.889
-103.59	54.007
-103.61	54.225
-102.43	54.643
-103.64	55.261
-103.66	55.079
-103.68	55.197
-103.69	56.115
-102.31	56.733
-102.93	57.451
-102.14	57.569
-102.16	58.087
-102.17	58.205
-101.29	58.323
-102.21	58.041
-102.22	58.559
-102.24	59.377
-103.76	59.495
-103.77	59.613
-103.79	59.131
-103.91	59.249
-103.92	59.267
-103.94	58.785
-103.95	58.503
-103.97	58.621
-103.99	59.139
-104	59.757
-104.02	59.875
-104.04	59.993
-105.25	59.611
-105.27	59.929
-105.29	60.047
-104.6	60.465
-105.32	60.783
-105.33	61.501
-105.35	61.619
-105.27	61.137
-105.28	61.355
-104.4	61.973
-104.42	62.791
-104.43	63.109
-104.05	64.127
-104.47	64.245
-104.48	64.463
-104.5	64.581
-105.41	64.699
-104.53	65.317
-104.55	64.935
-104.56	65.053
-104.58	65.471
-104.4	65.79
-103.31	65.708
-103.33	65.326
-102.65	65.144
-102.66	65.262
-102.68	65.38
-102.59	65.498
-102.61	65.616
-102.63	65.734
-102.64	65.852
-102.66	65.97
-102.38	65.988
-102.39	66.106
-102.41	65.824
-102.43	66.342
-102.44	66.56
-102.96	66.678
-103.37	67.096
-103.39	67.214
-102.71	67.632
-103.42	67.55
-103.44	67.668
-103.46	67.786
-103.47	67.904
-101.69	67.122
-101.71	67.24
-101.72	68.258
-101.74	68.976
-103.95	69.194
-101.77	69.412
-101.79	69.43
-101.8	69.748
-101.82	70.366
-104.04	71.284
-101.85	70.602
-100.77	70.22
-100.29	70.138
-100.3	70.356
-100.82	70.174
-100.83	69.892
-100.65	70.11
-101.17	70.228
-101.18	70.946
-101.3	71.564
-101.32	71.682
-102.13	71.3
-102.95	71.218
-102.17	71.236
-101.38	70.954
-101.4	71.072
-101.41	71.59
-101.43	71.708
-101.35	71.826
-101.06	71.544
-101.08	71.763
-100.4	72.181
-100.41	72.499
-99.629	72.417
-99.645	72.835
-99.662	73.353
-99.678	73.071
-99.394	73.189
-99.211	73.207
-99.127	73.125
-99.143	73.443
-99.16	73.861
-98.976	74.179
-98.992	74.297
-98.709	74.715
-98.725	74.933
-98.741	75.751
-98.758	75.569
-98.774	74.987
-98.791	75.805
-99.107	75.923
-99.323	75.341
-99.34	75.459
-99.156	76.177
-99.172	76.295
-99.389	76.413
-99.405	76.631
-99.421	76.749
-99.438	76.867
-99.854	77.485
-99.871	77.503
-99.387	77.221
-99.503	77.239
-99.52	77.357
-99.536	77.075
-99.552	77.193
-99.169	77.311
-98.185	77.429
-98.201	77.247
-98.218	77.365
-96.934	77.783
-96.051	78.001
-96.067	78.119
-96.583	78.137
-96.6	78.055
-96.116	78.373
-95.632	78.591
-95.649	78.609
-96.165	79.027
-96.181	78.845
-96.198	78.663
-96.314	78.781
-96.33	78.899
-96.747	79.017
-97.263	79.136
-98.58	78.554
-99.696	78.672
-100.21	79.49
-100.23	79.608
-99.745	79.726
-100.26	79.744
-100.28	79.862
-100.79	79.28
-101.41	79.398
-100.83	79.516
-100.94	79.334
-100.96	79.452
-100.98	79.57
-101.39	79.188
-101.01	79.806
-100.92	79.924
-100.94	80.042
-100.46	79.66
-100.37	79.778
-99.69	80.396
-99.707	80.214
-99.323	80.332
-98.74	79.75
-98.756	79.468
-97.872	79.386
-97.889	79.204
-97.905	79.022
-97.321	78.94
-97.038	78.858
-96.554	78.876
-96.57	78.994
-96.587	79.112
-96.503	79.23
-96.519	79.348
-96.336	79.466
-96.352	79.584
-96.869	79.702
-96.385	79.82
-96.901	80.038
-96.918	79.856
-96.934	79.974
-97.25	80.092
-97.267	80.21
-97.283	80.328
-97.299	79.946
-97.316	80.464
-98.332	80.582
-98.349	80.7
-99.265	80.318
-99.281	79.836
-98.598	79.954
-99.314	80.072
-99.33	79.59
-98.647	79.708
-98.663	79.127
-98.679	79.245
-98.696	79.363
-99.412	78.981
-99.429	79.099
-99.545	79.217
-99.461	79.335
-99.478	79.453
-99.494	79.671
-99.51	79.689
-99.527	79.807
-99.043	79.525
-99.159	80.043
-99.176	80.161
-99.192	79.879
-99.808	79.997
-99.825	80.015
-99.841	79.933
-99.858	80.051
-100.17	80.169
-100.19	80.487
-99.907	80.505
-99.923	80.623
-100.24	80.941
-100.26	81.059
-100.37	81.377
-100.39	81.495
-100.4	82.113
-100.42	82.231
-99.538	82.649
-99.054	82.867
-99.07	83.085
-99.087	83.903
-100.5	84.621
-100.22	84.739
-100.24	84.857
-100.25	85.075
-100.27	85.193
-100.28	85.311
-99.001	85.429
-100.32	85.247
-100.33	85.665
-100.35	85.883
-100.37	86.001
-99.083	86.219
-99.099	86.337
-99.116	86.455
-99.132	86.473
-99.148	86.591
-99.165	86.709
-98.981	86.727
-98.997	86.845
-98.114	86.963
-97.03	86.781
-96.247	87.2
-96.263	87.418
-96.279	87.636
-96.296	87.754
-96.012	87.872
-96.028	87.99
-96.045	88.108
-96.061	88.226
-95.477	87.844
-93.594	88.062
-93.51	87.48
-93.527	87.598
-92.943	87.116
-91.859	87.234
-91.876	87.952
-91.892	87.47
-91.408	87.888
-91.925	88.006
-90.841	88.124
-90.857	88.042
-89.674	87.56
-89.69	87.678
-89.706	87.796
-89.223	87.914
-89.739	88.632
-90.456	89.55
-90.472	90.268
-91.688	90.386
-92.005	91.004
-92.021	91.322
-92.137	91.44
-91.554	91.658
-91.27	91.776
-91.286	92.094
-91.303	92.012
-91.419	92.13
-91.436	92.148
-91.352	92.166
-91.368	92.084
-91.385	92.202
-91.401	92.32
-91.517	92.438
-91.534	92.556
-91.55	92.674
-91.466	92.792
-91.283	92.91
-90.399	93.028
-90.416	93.346
-89.232	93.564
-89.248	93.682
-88.165	94.2
-87.381	94.318
-87.397	95.036
-87.414	95.154
-87.43	97.472
-87.446	99.591
-87.463	100.11
-88.179	100.23
-89.395	100.74
-89.412	101.16
-90.328	101.28
-89.445	101.4
-90.361	101.52
-90.377	101.63
-90.894	101.75
-91.61	101.87
-91.626	101.69
-92.243	101.81
-93.159	101.72
-93.175	101.64
-93.192	101.76
-93.208	101.68
-93.225	101.8
-93.241	101.71
-92.757	101.83
-91.974	101.65
-91.99	101.77
-92.006	102.19
-91.223	102.3
-91.239	102.42
-91.255	102.34
-92.072	102.16
-92.088	102.68
-92.905	103.1
-92.921	103.51
-92.937	104.03
-92.954	104.15
-92.97	104.07
-93.386	104.59
-92.203	104.8
-93.819	105.32
-93.835	105.74
-91.452	105.86
-93.168	106.08
-93.184	106.19
-95.901	106.71
-95.917	106.43
-95.934	106.45
-96.45	106.57
-96.466	106.68
-96.483	106.9
-96.499	107.22
-95.715	107.34
-95.732	107.86
-95.748	107.57
-95.764	107.69
-96.281	108.41
-95.797	109.23
-95.814	109.35
-95.83	108.76
-95.846	108.28
-95.863	108.4
-95.879	108.52
-96.395	108.64
-96.412	108.75
-95.928	108.47
-95.944	108.99
-95.461	109.31
-95.477	109.43
-95.994	109.34
-96.01	109.16
-96.026	109.28
-96.043	109.4
-96.359	109.52
-96.375	109.63
-95.592	110.05
-95.608	110.17
-95.624	110.29
-95.641	110.71
-97.757	110.82
-96.173	111.04
-96.39	111.36
-96.406	111.78
-96.423	112.1
-96.439	112.21
-96.455	113.03
-96.472	113.65
-96.488	114.97
-96.504	116.79
-96.121	118
-95.837	118.72
-94.553	119.54
-94.57	119.86
-94.586	119.98
-95.503	120.09
-94.219	120.61
-94.235	120.73
-95.652	120.45
-95.668	120.67
-94.284	120.78
-92.301	121.3
-92.317	121.42
-92.633	121.54
-91.55	121.96
-92.666	122.47
-93.582	122.39
-93.599	122.51
-93.915	122.53
-93.632	122.65
-93.948	122.76
-93.964	124.28
-94.381	124.4
