# Supplementary material for: Electrooculography-based continuous eye-writing recognition system for efficient assistive communication systems
Source: PLoS One. 2018 Feb 9;13(2):e0192684. doi: 10.1371/journal.pone.0192684 (PMC5806888; doi:10.1371/journal.pone.0192684)
Supplement: S1 Database — All the original isolated EOG data used in the experiments are contained in this database. (ZIP) [file pone.0192684.s001.zip › isolated/001/isolated_strokes/EOG_001_08_003.csv]

2.093	-4.0163
2.0593	-3.9691
2.0257	-3.9219
2.4921	-3.8747
1.9584	-3.8275
1.9248	-3.7803
1.8912	-4.1331
1.5576	-4.0859
1.5239	-4.0387
1.4903	-3.9915
1.4567	-4.2443
1.423	-4.7971
0.6894	-4.7499
0.75577	-5.3028
0.72214	-4.6556
0.68851	-4.6084
0.65488	-4.5612
0.52125	-4.514
1.0876	-3.9668
1.054	-3.9196
1.0204	-3.6724
1.4867	-3.6252
0.9531	-3.578
0.91947	-3.5308
0.88584	-2.6836
0.85221	-1.7364
1.3186	-1.2893
1.5849	-0.84206
1.5513	-0.79487
1.5177	-0.34768
1.4841	1.2995
1.6504	3.4467
2.3168	3.4939
2.4832	3.5411
2.4495	4.6883
2.3159	5.5355
2.2823	6.3827
2.2486	7.1299
2.215	7.1771
2.1814	7.8242
1.1478	7.8714
1.1141	8.1186
1.0805	8.3658
1.0469	8.713
1.0132	8.4602
0.8796	8.6074
0.84597	8.4546
0.11234	8.2018
0.078712	8.249
0.045082	7.7962
-1.3885	7.3434
-1.4222	7.2906
-2.6558	7.3377
-2.6894	7.3849
-2.8231	7.2321
-3.9567	6.7793
-3.9903	5.1265
-4.024	3.6737
-4.0576	3.0209
-3.7912	2.7681
-3.0249	2.5153
-3.0585	2.0625
-3.0921	1.5097
-3.1257	0.85687
-2.4594	0.30406
-2.693	-0.24875
-2.7266	-0.90156
-2.3603	-1.2544
-2.3939	-1.8072
-1.6275	-1.76
-0.76115	-2.3128
-0.79478	-2.6656
-0.62841	-2.9184
-0.56204	-2.9712
0.50433	-2.924
0.4707	-2.9768
1.9371	-2.8296
1.9034	-2.4824
0.86981	-2.5352
2.5362	-2.4881
2.5025	-2.4409
0.76891	-2.6937
0.73528	-2.9465
0.60165	-2.8993
0.66802	-2.8521
0.63439	-2.5049
-1.1992	-2.7577
-1.2329	-2.7105
-1.4665	-2.6633
-1.5001	-2.6161
-2.1338	-1.8689
-2.1674	-1.8217
-2.201	-2.0746
-2.2346	-2.0274
-2.2683	-2.7802
-2.2019	-2.733
-2.2355	-2.8858
-1.5692	-3.2386
-1.4028	-3.1914
-1.4364	-4.4442
-1.4701	-4.397
-1.5037	-2.8498
-1.5373	-2.8026
-1.571	-1.4554
-1.8046	-0.90824
-1.8382	-2.4611
-2.6718	-2.6139
-2.7055	-2.5667
-2.7391	-2.5195
-2.7727	-2.4723
-2.8064	-2.4251
-2.84	-2.2779
-2.8736	-1.2307
-3.6073	-0.083513
-3.6409	0.56368
-3.6745	1.2109
-3.7081	1.2581
-3.7418	1.9053
-3.8754	1.9524
-3.909	1.9996
-3.9427	2.6468
-3.6763	2.694
-3.2099	2.7412
-3.2436	1.6884
-1.0772	0.7356
-1.1108	1.8828
-1.1444	1.93
1.2219	1.9772
1.1883	1.4244
1.1547	1.4716
1.621	1.5188
0.8874	1.066
0.85377	1.1131
0.82014	0.96034
0.78651	0.80753
1.4529	0.55472
1.6193	0.60191
1.5856	0.24911
1.552	0.2963
1.2184	0.34349
1.5847	0.39068
1.1511	-0.16212
1.1175	-0.71493
1.0838	-0.66774
1.1502	-0.62055
1.1166	-0.57336
1.083	0.073837
1.0493	0.72103
1.0157	0.76822
0.88206	0.41541
0.94843	-0.037393
0.9148	0.5098
0.88117	0.55699
0.84754	1.2042
0.81391	1.2514
0.78028	1.2986
0.24665	1.0458
0.21302	1.093
0.17939	0.84015
-0.45424	0.88734
-0.48787	0.43453
-0.5215	0.98172
-0.55513	1.5289
-0.58876	1.5761
-1.1224	1.6233
-0.65602	1.6705
-0.68965	1.7177
-0.72328	1.3649
-0.45691	1.4121
-0.79054	1.4593
-0.82418	1.5065
-0.15781	1.2536
-0.19144	1.3008
0.17493	1.148
-0.2587	1.1952
-0.29233	1.2424
-0.32596	1.2896
-0.35959	1.3368
0.0067832	0.784
-0.026847	0.83119
-0.060477	0.87838
0.10589	0.42557
0.97226	-0.027235
1.8386	-1.18
1.805	-2.0329
2.1714	-1.9857
2.1377	-1.9385
2.8041	-1.8913
3.4705	-2.3441
3.4369	-2.2969
3.4032	-2.2497
3.3696	-2.2025
2.836	-1.7553
2.9023	-1.5081
2.8687	-1.4609
2.8351	-1.4137
3.2014	-1.3665
3.1678	-1.3193
3.1342	-1.2722
3.1005	-0.42496
3.3669	-1.1778
5.2333	-1.1306
3.2997	-1.0834
3.266	-1.9362
3.2324	-0.889
3.0988	-1.8418
3.2651	-1.7946
2.7315	-2.5474
2.6979	-2.9002
2.6642	-2.853
1.3306	-3.0058
1.297	-2.9587
1.2634	-3.3115
1.2297	-3.2643
1.1961	-2.8171
1.1625	-2.7699
1.3288	-2.5227
1.2952	-2.4755
1.2616	-2.2283
1.2279	-2.1811
-0.20569	-2.3339
-0.23932	-2.2867
-0.27295	-2.2395
-0.80658	-2.1923
-0.34021	-2.1452
-0.37384	-1.598
-0.70747	-1.5508
-1.1411	-0.90358
-1.3747	-0.75638
-1.4084	-0.40919
-1.642	-0.061998
-1.4756	-0.014806
-1.5092	0.43239
-1.5429	0.97958
-1.5765	1.8268
-1.8101	1.974
-1.8438	2.2212
-1.9774	2.2683
-2.011	2.3155
-1.8447	2.5627
-1.7783	2.9099
-1.8119	2.6571
-1.8456	3.0043
-2.0792	3.0515
-2.1128	3.0987
-2.2464	3.4459
-2.2801	3.2931
-2.2137	3.5403
-1.9473	3.5875
-1.481	3.6347
-1.0146	3.7819
-1.0482	3.829
-1.0819	3.8762
-0.81548	3.9234
-0.24911	3.9706
-0.28274	4.3178
-0.31637	4.365
-0.35	4.4122
-0.98363	4.4594
-0.41726	4.4066
0.049105	4.3538
0.015475	4.401
0.18184	3.5482
1.2482	3.5954
1.2146	3.6425
1.181	3.6897
0.74732	3.3369
0.71369	3.3841
-0.019937	3.4313
0.54643	3.4785
0.4128	3.5257
-0.42083	3.7729
-0.45446	3.8201
-0.48809	3.7673
-0.52172	3.8145
-0.55535	3.8617
-1.489	4.0089
-0.92261	4.256
-0.95624	4.3032
-0.98987	4.3504
-1.0235	4.3976
-1.0571	4.4448
-1.0908	4.492
-1.1244	4.5392
-1.158	4.3864
-0.19165	4.3336
1.5747	4.3808
6.0411	4.228
9.1075	-0.52484
12.674	-5.9776
28.64	-13.93
52.307	-25.683
73.073	-40.236
99.439	-62.289
120.31	-78.842
134.37	-90.094
147.14	-98.147
151.5	-99.9
159.17	-106.45
164.74	-113.61
164.7	-115.36
164.67	-116.41
165.54	-121.46
165.5	-128.62
165.47	-136.97
165.44	-142.52
165.4	-143.68
164.47	-145.63
160.13	-146.58
152.7	-152.33
148.57	-158.99
147.83	-162.64
146.2	-165.79
144.07	-169.95
142.73	-174.9
140.5	-177.65
138.17	-179.1
136.13	-182.16
134.3	-185.81
133.06	-187.56
133.03	-190.31
133	-193.17
132.96	-194.52
132.53	-198.57
132.5	-202.73
133.46	-205.38
133.43	-208.33
133.4	-211.18
133.36	-214.04
133.33	-214.69
135.69	-215.94
135.66	-217.4
135.63	-218.45
135.79	-219.5
138.16	-220.75
139.53	-221.81
139.49	-223.16
139.46	-224.71
139.63	-227.37
139.59	-231.52
140.46	-233.57
140.83	-234.32
140.79	-235.98
142.16	-237.33
141.52	-237.28
141.49	-237.23
141.46	-237.19
141.42	-237.14
142.59	-237.09
142.56	-237.05
143.12	-235.9
143.69	-235.85
145.26	-234.1
149.12	-234.06
152.39	-230.91
157.35	-225.56
166.52	-215.72
177.99	-197.67
189.15	-185.42
189.12	-173.57
189.09	-154.83
189.05	-139.68
189.02	-125.03
188.99	-114.99
188.95	-104.44
188.92	-87.491
188.88	-70.644
188.85	-53.197
181.92	-36.049
164.28	-23.402
147.95	-9.7551
127.82	0.29214
112.98	10.839
94.949	23.487
75.115	30.734
61.782	42.281
49.748	49.828
44.014	58.075
29.081	66.422
13.947	66.87
4.7135	68.317
-8.9202	71.064
-14.654	72.511
-25.287	73.658
-38.621	76.406
-41.655	78.553
-46.288	80
-52.122	81.147
-64.056	81.494
-74.889	83.342
-78.623	85.589
-82.356	87.636
-82.79	88.483
-83.624	91.03
-84.657	91.378
-87.291	91.625
-87.325	91.672
-89.858	91.919
-89.892	92.466
-89.925	93.214
-89.959	95.661
-89.993	97.608
-90.226	98.955
-90.26	103.1
-90.494	107.15
-90.527	108.6
-91.061	108.74
-91.095	108.99
-91.728	109.24
-91.762	109.69
-91.795	110.73
-92.129	111.58
-92.163	112.43
-92.496	113.57
-92.53	114.12
-93.164	114.47
-93.997	115.42
-94.331	117.36
-96.764	117.41
-97.698	119.36
-99.132	120
-99.165	120.35
-99.599	120.6
-99.633	120.65
-99.666	120.99
-99.7	121.54
-99.734	121.59
-99.767	121.93
-99.501	121.98
-99.434	121.53
-98.368	122.08
-98.402	122.12
-98.435	122.17
-97.969	122.52
-97.103	122.77
-97.136	122.81
-97.87	122.96
-97.903	123.01
-97.937	123.95
-97.971	125.1
-98.004	125.55
-98.038	125.7
-97.372	126.44
-96.805	127.29
-96.839	127.34
-96.872	127.38
-96.906	127.43
-95.54	128.08
-96.973	128.13
-97.007	128.17
-97.341	128.22
-98.974	128.27
-99.008	128.51
-99.142	128.66
-99.175	128.91
-99.209	129.76
-99.142	129.8
-98.076	131.05
-98.11	131.9
-98.143	132.35
-98.177	132.39
-98.211	132.64
-98.244	132.99
-98.278	133.73
-98.311	133.78
-97.345	133.83
-97.379	134.88
-97.412	135.92
-97.146	135.97
-97.18	136.02
-97.113	136.06
-97.147	136.71
-97.181	136.76
-97.214	137.41
-97.248	137.75
-97.281	137.8
-97.315	137.85
-97.449	137.89
-97.482	137.64
-98.316	137.19
-98.35	137.24
-100.18	137.28
-100.22	137.43
-101.45	137.48
-101.48	138.52
-101.52	139.17
-101.55	139.52
-101.58	139.57
-101.62	140.11
-101.65	140.16
-101.69	140.21
-101.12	140.26
-99.853	140.3
-99.887	139.85
-99.72	139.9
-99.154	140.44
-99.188	141.49
-98.921	141.54
-98.955	142.49
-98.989	143.43
-98.722	143.48
-98.756	144.23
-97.789	144.27
-97.823	144.32
-96.857	144.57
-96.89	145.02
-96.924	145.36
-96.958	145.91
-96.591	146.16
-96.625	146.2
-96.658	146.25
-96.592	146.3
-96.626	146.35
-96.659	146.39
-96.693	146.44
-96.727	146.29
-96.76	146.34
-96.994	146.18
-97.027	146.23
-97.061	146.08
-97.095	145.62
-97.128	145.67
-97.562	146.02
-97.596	146.07
-98.529	146.11
-98.563	145.76
-98.597	144.91
-98.63	144.65
-98.664	144.7
-98.797	145.25
-98.831	144.8
-98.965	144.84
-98.998	144.89
-99.032	144.74
-99.066	144.48
-99.099	143.63
-99.133	143.18
-99.066	143.83
-99.1	143.87
-99.134	143.92
-99.167	144.67
-99.201	144.71
-99.235	144.76
-99.268	144.81
-99.302	144.86
-99.336	145.1
-99.369	145.55
-99.403	145.8
-99.436	145.85
-99.27	145.99
-99.304	146.04
-98.037	147.09
-98.071	147.13
-98.105	147.18
-98.138	147.23
-98.172	147.28
-96.705	147.32
-96.739	148.27
-96.773	147.42
-96.806	148.26
-98.04	148.81
-96.874	149.46
-96.907	149.51
-96.941	149.65
-96.974	149.7
-97.408	149.75
-97.442	149.79
-98.775	149.84
-99.309	149.89
-99.343	149.94
-99.376	149.98
-99.41	150.73
-99.844	151.08
-99.877	151.43
-99.911	152.27
-99.944	152.32
-99.978	153.17
-100.01	153.21
-100.45	154.36
-100.58	154.41
-100.81	154.46
-100.85	154.5
-100.88	153.45
-101.21	153.5
-101.25	153.54
-101.68	153.19
-101.71	153.24
-101.75	153.29
-101.78	153.33
-101.22	153.38
-101.85	154.63
-101.88	154.67
-101.92	154.72
-101.95	153.57
-101.68	153.22
-102.02	153.26
-102.05	152.51
-101.98	152.26
-102.02	152.3
-101.95	152.35
-101.99	153.9
-102.02	155.15
-102.05	155.79
-102.09	156.34
-102.12	156.39
-102.15	156.44
-102.69	156.08
-102.72	156.73
-103.35	156.68
-103.79	156.72
-103.82	156.77
-103.86	157.82
-103.89	157.87
-104.42	157.91
-104.46	158.16
-106.29	158.21
-106.32	158.25
-106.36	158.5
-106.39	158.35
-106.42	158.4
-105.26	158.24
-105.29	158.29
-104.73	156.84
-104.76	155.88
-104.79	155.93
-104.83	157.38
-104.86	158.53
-104.89	158.57
-104.93	157.52
-104.36	157.57
-104.39	157.61
-104.83	157.96
-104.26	158.01
-103.99	159.46
-104.03	159.5
-104.06	159.85
-104.1	159.9
-104.13	160.45
-104.16	160.49
-104.2	160.54
-104.03	160.59
-103.66	160.63
-103.2	160.68
-103.23	160.73
-103.26	160.48
-103.3	160.32
-103.53	160.37
-103.37	160.42
-103.4	160.66
-103.63	160.71
-103.67	160.76
-103.7	160.61
-103.73	160.45
-103.77	160.2
-103.8	159.85
-103.83	159.89
-104.27	159.74
-104.3	159.29
-104.74	158.84
-104.77	158.88
-104.5	159.43
-105.04	158.98
-105.07	159.03
-105.1	158.47
-105.14	158.52
-104.67	159.47
-104.6	159.51
-104.64	159.56
-104.67	159.61
-104.91	159.66
-104.14	159.7
-104.17	159.75
-104.21	159.8
-104.24	160.64
-103.67	160.99
-103.11	161.04
-103.14	161.09
-103.17	162.63
-102.51	162.98
-103.24	163.23
-103.38	163.07
-103.41	163.12
-103.94	163.17
-103.98	163.42
-104.41	163.46
-104.44	163.51
-105.08	163.56
-105.11	163.6
-105.14	163.65
-105.38	163.7
-105.41	163.75
-105.45	163.79
-105.48	163.84
-105.21	163.89
-105.55	163.94
-105.58	163.98
-105.61	164.03
-105.65	164.08
-105.68	164.12
-106.41	164.17
-106.45	164.22
-105.88	164.27
-105.72	164.31
-105.75	163.56
-105.78	162.71
-105.82	162.05
-105.85	161.1
-106.28	160.55
-105.92	160.6
-105.95	160.64
-105.98	160.69
-106.02	160.74
-106.45	160.18
-106.79	159.33
-106.82	158.08
-107.35	157.03
-107.49	156.87
-108.42	156.82
-108.45	156.87
-108.99	156.62
-109.12	156.66
-109.85	156.71
-110.49	156.76
-110.52	156.8
-110.56	157.15
-110.59	158
-110.02	159.15
-110.06	159.19
-110.09	158.14
-109.72	157.69
-109.76	157.23
-109.09	157.28
-109.12	157.33
-108.66	157.38
-108.69	157.62
-109.23	158.17
-108.46	158.72
-108.49	159.46
-108.53	160.31
-108.56	161.16
-107.39	161.41
-106.53	161.35
-106.56	161.4
-106.59	161.45
-106.63	161.49
-107.56	160.64
-107.6	159.39
-109.23	159.44
-109.26	160.68
-109.5	161.43
-111.13	161.78
-111.16	161.83
-111.2	161.87
-111.23	161.62
-110.46	160.57
-110.1	160.61
-110.13	159.46
-110.17	159.11
-110.6	158.76
-110.63	158.4
-111.37	158.25
-111.4	158.2
-111.93	158.24
-113.27	157.99
-113.3	157.94
-113.33	157.99
-113.37	157.83
-113.4	157.68
-113.44	157.33
-113.47	157.07
-114.8	156.92
-114.84	156.97
-114.87	157.22
-115.1	156.96
-115.14	157.01
-115.47	156.86
-115.5	156.91
-115.54	156.95
-115.57	157
-115.6	156.85
-116.04	156.89
-116.07	156.64
-116.31	156.69
-116.34	157.04
-116.37	156.78
-116.41	156.83
-116.44	156.88
-116.47	156.92
-116.51	157.27
-115.54	157.52
-115.57	157.57
-115.61	157.11
-114.54	157.16
-114.58	157.71
-114.31	157.75
-114.34	157.8
-115.68	157.95
-115.71	158
-115.64	158.24
-115.58	158.39
-115.61	158.74
-115.64	159.58
-114.48	159.63
-115.71	159.68
-115.75	159.73
-115.78	159.77
-115.81	159.82
-113.85	159.77
-115.08	159.02
-115.11	158.76
-115.15	158.81
-116.88	159.16
-116.91	159.2
-116.95	159.25
-116.98	159.2
-117.02	159.65
-117.05	159.89
-115.58	159.94
-115.62	159.99
-115.65	160.03
-115.68	160.08
-117.62	160.13
-117.65	160.18
-117.68	160.22
-117.72	160.27
-117.75	160.42
-118.39	160.46
-118.42	160.61
-118.45	160.76
-118.49	160.81
-117.92	160.85
-117.95	160.9
-117.99	160.95
-118.02	161
-118.05	161.34
-116.29	161.39
-115.02	161.44
-115.06	161.48
-115.09	161.53
-115.62	161.58
-115.66	161.63
-115.69	161.87
-115.72	161.92
-115.76	161.97
-115.29	162.01
-115.32	162.06
-115.36	162.11
-115.39	162.16
-115.43	162.2
-115.56	162.25
-115.59	162.6
-115.73	162.84
-115.76	163.29
-115.79	164.04
-115.83	164.49
-115.86	164.53
-116.39	164.18
-116.73	164.23
-116.76	164.37
-116.9	164.72
-116.53	165.47
-116.56	166.22
-116.6	167.76
-116.63	169.21
-116.66	170.36
-116.7	171.01
-116.73	171.05
-116.76	171.1
-116.8	171.55
-115.93	171.59
-115.97	171.64
-115	171.69
-115.03	171.84
-113.37	171.88
-113.3	171.93
-113.33	171.98
-111.87	172.32
-111.1	172.07
-110.33	172.12
-110.37	171.87
-109.9	171.71
-109.94	171.76
-109.97	171.81
-109.7	172.25
-109.74	172.3
-109.97	172.35
-110	172.5
-110.04	172.84
-110.07	173.09
-110.4	173.14
-110.74	173.19
-111.07	173.23
-111.31	173.28
-111.44	173.33
-111.47	173.47
-111.51	173.62
-111.74	174.07
-111.97	174.62
-112.01	174.96
-112.34	175.31
-112.47	175.36
-112.51	175.4
-113.14	175.95
-113.18	176.5
-113.21	176.65
-114.44	176.89
-114.48	177.14
-115.41	177.19
-115.44	177.23
-115.48	177.58
-115.51	177.63
-114.24	177.98
-114.28	178.02
-114.31	178.07
-114.35	178.12
-115.68	177.66
-115.71	177.21
-115.85	177.26
-115.88	177.21
-115.91	176.95
-117.05	177
-117.08	177.05
-117.11	176.7
-117.15	176.64
-117.18	176.69
-117.21	176.44
-116.15	176.28
-116.18	176.23
-116.22	176.08
-116.25	176.13
-116.28	176.17
-116.32	176.02
-115.85	176.27
-115.88	176.31
-114.12	176.36
-113.55	176.41
-113.58	176.16
-113.62	176.5
-114.55	176.25
-114.09	176.3
-114.12	176.34
-114.15	176.69
-114.19	176.74
-113.62	177.09
-113.05	177.13
-112.59	177.68
-112.62	178.33
-112.65	178.37
-112.69	178.42
-112.22	178.47
-111.66	178.52
-111.69	178.56
-112.32	179.11
-111.76	179.16
-110.89	179.51
-110.92	179.55
-110.96	180.1
-110.99	179.65
-110.22	179.69
-109.76	180.04
-109.79	180.39
-109.83	180.44
-109.86	180.08
-109.89	179.63
-109.93	179.68
-109.96	179.22
-110.89	178.97
-110.93	179.02
-111.46	179.07
-111.49	179.11
-111.53	179.46
-111.56	180.01
-111.5	179.55
-111.53	179.2
-111.56	179.25
-111.6	179.4
-111.63	179.44
-111.66	179.99
-111.7	180.64
-111.73	180.09
-111.76	180.13
-111.8	180.18
-111.73	180.33
-111.77	181.17
-111.8	180.72
-111.83	181.27
-111.57	181.32
-110.1	181.76
-110.13	181.81
-111.17	181.86
-111.2	181.9
-111.73	181.55
-111.27	181.6
-111.3	182.05
-111.34	182.49
-111.37	182.54
-111.4	183.09
-111.44	182.63
-111.47	183.18
-111.9	183.23
-111.94	183.28
-112.37	183.32
-112.4	182.97
-112.04	182.62
-112.07	182.66
-111.91	182.71
-112.14	182.76
-112.17	182.81
-112.21	183.15
-112.64	183.2
-112.27	183.25
-112.31	183.4
-112.34	183.44
-112.57	183.49
-112.61	183.54
-111.94	183.48
-111.98	183.53
-112.01	183.68
-111.84	183.73
-111.18	184.57
-110.21	185.42
-108.84	185.77
-108.88	186.31
-108.91	186.86
-107.84	187.21
-107.28	187.76
-107.31	188.4
-107.35	187.85
-107.38	188.5
-107.41	188.54
-107.05	188.59
-107.08	188.64
-107.11	188.69
-107.15	189.13
-107.18	189.18
-106.91	189.23
-107.25	189.58
-109.18	189.32
-108.42	188.97
-110.25	188.62
-110.28	188.06
-111.12	188.11
-111.15	187.96
-111.08	188.01
-111.12	187.95
-111.15	187.9
-111.18	187.55
-111.22	187.59
-110.65	187.44
-110.69	187.49
-111.32	187.24
-111.35	187.28
-112.39	186.63
-112.02	186.28
-112.05	186.72
-112.09	186.37
-112.12	186.02
-112.65	185.87
-112.69	185.81
-112.72	185.86
-112.76	185.91
-112.09	185.95
-111.82	186.3
-111.86	186.15
-112.89	186.2
-112.92	186.24
-111.96	186.49
-111.99	187.24
-111.52	187.39
-110.96	187.13
-110.19	187.18
-109.73	187.23
-109.16	187.27
-108.49	188.72
-108.53	188.77
-108.56	188.82
-108.19	188.86
-108.03	189.61
-107.86	189.66
-107.89	189.6
-107.93	189.65
-107.26	189.7
-106.59	189.15
-106.63	189.19
-106.66	188.14
-105.9	188.19
-105.53	186.83
-105.56	185.98
-105.6	185.63
-105.63	185.58
-105.66	185.42
-105.2	185.47
-105.73	185.52
-106.16	185.57
-106.2	185.61
-107.03	186.16
-107.07	186.21
-107.3	186.25
-107.33	186.3
-106.77	186.35
-106.8	187.5
-106.83	186.34
-107.37	187.59
-107.4	188.24
-106.53	188.48
-106.27	188.73
-106.3	188.98
-105.34	189.13
-105.37	189.17
-105.4	189.22
-105.44	189.27
-105.47	189.31
-105.5	189.36
-105.44	189.61
-104.87	189.76
-104.9	189.8
-104.94	189.85
-104.37	189.9
-103.71	190.24
-102.74	190.29
-101.77	190.34
-101.81	190.89
-101.24	191.03
-100.47	191.28
-100.31	191.13
-99.341	191.18
-99.375	191.42
-99.308	191.47
-99.342	192.02
-98.976	192.56
-99.009	193.01
-99.043	193.46
-99.076	193.71
-99.11	193.95
-97.244	194.8
-97.277	195.75
-97.311	195.99
-95.545	196.54
-96.378	196.69
-96.412	196.44
-96.445	196.48
-97.079	196.53
-97.113	196.68
-98.246	196.72
-98.78	196.77
-98.814	196.82
-98.847	196.67
-98.381	196.61
-98.215	196.76
-98.248	196.81
-98.282	197.06
-98.515	197.1
-98.549	196.95
-98.583	196.8
-99.016	196.64
-99.05	196.69
-99.684	196.54
-99.717	196.39
-101.15	196.23
-101.28	195.68
-101.32	195.73
-101.35	194.37
-101.09	193.32
-101.12	194.07
-101.15	194.12
-100.29	194.16
-100.32	194.21
-100.35	194.26
-100.39	194.3
-100.42	195.55
-100.25	195.6
-100.09	195.65
-99.722	195.69
-99.755	195.84
-99.389	195.89
-99.223	195.93
-99.256	195.88
-99.19	196.03
-99.223	196.58
-99.157	196.92
-98.891	196.97
-98.624	197.02
-98.458	197.27
-98.492	197.41
-97.925	197.56
-97.159	197.61
-96.292	197.85
-96.326	197.9
-95.26	198.25
-95.293	198.3
-94.027	198.24
-94.061	198.29
-94.094	198.34
-94.128	198.38
-93.162	198.53
-93.195	198.58
-93.229	199.03
-93.262	199.57
-93.296	200.32
-93.33	200.37
-92.863	200.71
-92.897	200.76
-93.431	200.81
-93.464	200.86
-93.798	200.9
-93.831	200.65
-94.165	200.7
-94.199	201.05
-94.732	201.09
-94.966	201.14
-95	201.19
-94.833	201.63
-94.867	201.98
-94.4	201.73
-94.434	201.08
-93.668	200.52
-92.801	199.97
-92.935	200.02
-92.869	200.06
-92.902	201.01
-92.936	201.16
-92.97	202.21
-93.003	202.75
-93.037	202.8
-93.07	202.85
-93.204	203.29
-93.238	203.34
-93.671	202.99
-93.305	203.24
-93.339	204.18
-93.372	204.23
-93.806	204.28
-94.739	204.62
-94.973	204.67
-95.607	206.02
-95.64	206.57
-96.074	207.01
-97.108	207.56
-97.141	207.11
-97.175	207.16
-97.209	207.7
-97.242	207.75
-98.076	206.8
-98.109	206.14
-98.143	206.49
-98.177	206.24
-98.21	206.29
-98.944	206.33
-98.978	205.98
-99.011	205.63
