# Supplementary material for: Electrooculography-based continuous eye-writing recognition system for efficient assistive communication systems
Source: PLoS One. 2018 Feb 9;13(2):e0192684. doi: 10.1371/journal.pone.0192684 (PMC5806888; doi:10.1371/journal.pone.0192684)
Supplement: S1 Database — All the original isolated EOG data used in the experiments are contained in this database. (ZIP) [file pone.0192684.s001.zip › isolated/001/isolated_strokes/EOG_001_08_004.csv]

-1.0137	6.5874
-0.97273	6.4821
-0.23179	6.4768
-0.090844	6.2715
0.2501	5.9662
0.29104	5.9609
0.73198	5.7555
1.0729	5.7502
1.1139	5.4449
1.4548	5.5396
1.4957	4.9343
1.3367	4.629
1.3776	4.6236
1.6186	4.3183
1.7595	4.313
1.7005	3.9077
1.5414	3.9024
1.7823	3.1971
1.8233	2.1917
1.8642	3.1864
2.2052	3.1811
2.2461	2.7758
3.0871	2.7705
2.328	1.4652
2.3689	1.4599
2.4099	2.0545
2.2508	1.3492
2.4918	1.7439
2.5327	1.3386
2.5736	1.3333
2.6146	1.328
2.6555	1.3226
3.1965	1.3173
2.7374	1.312
2.7784	0.30669
2.8193	1.3014
2.8602	1.2961
2.9012	1.6907
2.9421	1.6854
2.9831	1.2801
2.024	0.2748
1.5649	0.26948
1.6059	0.26417
1.6468	0.25885
1.6878	-0.54647
1.7287	-0.85178
1.3697	-1.5571
1.3106	-1.5624
1.3515	-1.5677
1.3925	-1.573
1.5334	-1.2784
1.4744	-1.7837
1.5153	-1.689
1.5563	-1.6943
0.69719	-1.6996
0.73814	-1.7049
0.77908	-1.9103
0.82002	-1.9156
0.86096	-1.7209
0.9019	-1.7262
0.94285	-1.7315
0.98379	-1.7368
1.0247	-1.7422
1.0657	-1.3475
0.40661	-0.95278
0.44756	-0.6581
0.4885	-0.66342
1.4294	-0.66873
1.4704	-0.67405
1.5113	-0.67936
1.5523	-0.28468
1.5932	0.010003
1.6341	0.40469
1.6751	1.0994
1.716	1.0941
2.657	1.7887
2.6979	1.7834
1.8389	1.0781
1.8798	0.37279
-0.47926	0.36748
-0.43832	-0.03784
-2.3974	-0.44316
-3.3564	-0.84847
-2.3155	-0.85379
-3.2745	-1.0591
-3.2336	-1.1644
-3.1927	-1.1697
-3.8517	-1.3751
-3.8108	-1.3804
-4.1698	-1.8857
-4.1289	-1.891
-4.088	-2.6963
-4.047	-3.4016
-4.0061	-4.0069
-3.7651	-4.0123
-3.7242	-4.0176
-3.4832	-3.6229
-3.3423	-3.6282
-2.4014	-3.5335
-2.3604	-4.6388
-2.3195	-4.6442
-2.2785	-4.0495
-2.2376	-2.7548
-3.0967	-2.7601
-3.0557	-2.7654
-3.2148	-3.7707
-3.1738	-3.5761
-4.0329	-3.5814
-3.9919	-3.5867
-3.951	-3.592
-3.9101	-4.2973
-2.9691	-3.6026
-2.9282	-2.808
-2.8872	-2.7133
-3.6463	-2.7186
-3.6053	-2.7239
-4.9644	-3.5292
-5.9235	-4.3345
-5.8825	-4.3398
-5.8416	-4.3452
-6.5006	-4.3505
-6.4597	-4.4558
-6.4188	-4.4611
-5.8778	-4.4664
-5.8369	-4.3717
-4.0959	-3.5771
-2.455	-2.5824
-2.414	-2.4877
-2.3731	-2.393
-2.3322	-2.3983
-3.8912	-2.4036
-3.8503	-2.409
-5.5093	-2.4143
-5.4684	-2.4196
-4.2275	-2.4249
-5.7865	-2.5302
-5.2456	-2.4355
-3.5046	-2.4408
-3.7637	-2.4462
-3.4227	-2.3515
-3.3818	-2.3568
-3.3409	-2.3621
-2.6999	-2.3674
-2.659	-2.3727
-2.218	-2.3781
-1.2771	-2.0834
-1.2361	-2.0887
0.0047934	-2.094
0.44574	-2.0993
1.9867	-1.7046
2.0276	-1.21
2.0686	-0.51527
2.1095	-0.52059
0.85044	-0.5259
1.1914	-0.031221
1.2323	-0.036536
0.97327	0.55815
1.0142	0.55283
1.3552	0.54752
2.6961	1.0422
3.937	1.0369
3.978	1.0316
4.2189	1.0263
4.6599	1.0209
5.1008	1.0156
5.1417	0.3103
4.7827	-0.59501
3.2236	-0.60033
1.7646	-0.90564
1.4055	-0.91096
1.4465	-1.3163
0.4874	-1.9216
0.52834	-1.3269
-0.53072	-1.3322
-0.48977	-1.3375
-0.44883	-1.9429
-1.1079	-2.3482
-1.6669	-2.3535
-2.226	-1.9588
-2.1851	-1.9641
-3.2441	-1.9694
-3.2032	-1.9748
-3.1622	-1.9801
-3.4213	-1.9854
-3.3804	-1.9907
-2.7394	-0.89602
-2.6985	-0.10133
-2.1575	-0.10665
-1.9166	-0.11196
-1.8756	-0.11728
-1.5347	-0.12259
-1.3938	-0.12791
-1.0528	0.066773
-0.91188	-0.13854
-0.87094	-0.14386
-0.82999	0.050825
0.21095	0.24551
1.8519	0.54019
1.8928	0.53488
1.9338	0.52956
2.8747	0.62425
3.5157	0.51893
3.5566	0.51361
4.2975	0.5083
4.3385	0.60298
5.5794	1.3977
5.6204	1.3924
5.6613	2.287
5.7023	1.6817
4.5432	1.6764
5.7841	2.1711
5.8251	2.1658
5.866	2.3605
5.907	2.3551
4.7479	2.8498
6.1888	2.8445
6.2298	2.8392
6.2707	2.6339
6.3117	2.7286
4.9526	2.6232
4.9936	2.6179
4.3345	2.7126
3.3754	2.6073
2.6164	2.702
1.6573	2.5967
1.6983	2.6913
1.7392	2.686
1.7801	2.6807
0.42109	2.6754
-0.53797	2.6701
-0.49703	2.6648
-1.0561	2.6595
-1.0151	2.6541
-0.3742	2.6488
-0.93326	2.6435
-0.89232	2.6382
-0.85137	2.6329
-1.6104	2.3276
-0.76949	2.3222
-1.5285	2.5169
-1.4876	2.5116
-2.0467	2.6063
-2.9057	2.901
-1.9648	3.0957
-1.3238	3.0903
-1.2829	3.085
-1.242	3.0797
-1.701	2.6744
-1.6601	3.0691
-1.6191	3.0638
-2.2782	2.7584
-2.2372	2.7531
-2.1963	2.7478
-2.1554	2.7425
-2.1144	2.7372
-2.0735	2.4319
-2.0325	2.4266
-1.2916	2.7212
-1.2507	2.7159
-0.50971	3.2106
-0.46877	3.2053
-0.12783	2.7
-0.086885	2.6947
-0.045943	2.8893
-0.005001	3.084
0.035941	3.0787
0.27688	3.3734
0.31782	3.4681
0.35877	3.4628
0.39971	3.4574
0.44065	3.6521
1.0816	3.6468
0.92253	4.0415
0.96348	4.8362
1.0044	4.8309
1.0454	4.8255
2.6863	5.1202
2.7272	4.8149
2.7682	4.8096
0.30913	4.8043
0.35007	4.799
-1.309	4.9937
-1.268	4.7883
-1.2271	4.583
-1.1862	4.5777
-1.1452	4.2724
-1.1043	4.2671
-1.2633	4.5618
-1.2224	4.5564
-1.1815	4.7511
-0.34051	4.7458
-0.29957	5.0405
-0.25863	5.7352
-0.81769	5.0299
-0.076743	5.0245
-0.035801	5.0192
0.0051408	5.0139
0.34608	5.0086
0.38702	5.0033
0.72797	4.998
0.46891	4.9927
0.80985	4.9873
0.85079	5.182
0.59173	5.5767
0.73268	6.0714
0.47362	6.5661
0.51456	6.0608
0.5555	6.2554
0.19644	6.0501
0.63739	5.5448
0.27833	5.2395
0.31927	5.2342
0.36021	5.1289
0.40115	5.1235
0.4421	5.2182
0.48304	5.4129
-1.676	5.7076
-3.6351	5.7023
-4.1941	5.697
-4.1532	5.6916
-3.5123	5.6863
-3.4713	5.681
-1.4304	5.7757
0.91057	5.7704
1.0515	5.7651
1.8925	5.7598
1.9334	6.1544
2.4743	7.2491
3.2153	10.344
8.9562	14.138
15.297	20.233
25.538	26.328
44.479	32.523
58.22	46.717
68.761	59.312
84.302	72.407
94.143	86.701
96.684	93.996
96.725	109.19
96.766	122.79
96.807	132.98
96.848	144.37
98.188	149.37
103.23	158.76
103.27	167.26
103.31	174.65
100.45	181.45
100.49	182.84
100.53	184.84
98.475	188.33
96.816	190.63
94.657	191.62
93.098	192.22
92.039	192.21
92.08	192.21
92.121	192.2
91.062	192.19
89.803	192.19
88.144	192.18
86.384	191.58
88.225	190.57
88.266	190.57
88.307	187.56
86.548	184.16
85.289	182.75
84.33	182.15
83.871	181.84
83.312	181.24
83.353	180.83
82.694	180.73
82.735	180.52
82.276	179.92
82.317	178.81
82.358	176.8
81.999	174.7
81.54	174.19
78.98	173.09
77.921	171.38
76.762	169.98
76.803	169.47
76.844	169.47
76.885	169.26
76.726	168.46
76.767	167.25
76.508	166.55
76.549	166.54
76.89	166.54
76.931	166.43
77.172	166.42
78.613	166.22
78.654	166.21
80.795	166.21
80.836	166.1
81.977	165.6
84.017	164.79
90.658	158.59
96.299	147.18
99.24	125.08
102.38	95.672
121.22	78.266
139.66	61.561
146.6	37.156
160.24	18.25
163.59	-0.55489
163.63	-19.66
163.67	-33.066
163.71	-50.671
163.75	-72.276
163.79	-93.181
163.83	-104.79
163.87	-107.99
163.91	-115.4
163.95	-125
148	-135.51
133.04	-142.51
116.78	-143.52
93.518	-143.52
83.259	-143.53
67.8	-143.53
47.641	-143.54
34.482	-143.55
22.023	-143.55
14.464	-143.56
-2.6952	-143.56
-21.154	-142.57
-27.413	-141.37
-33.172	-136.68
-39.331	-133.68
-48.891	-131.29
-58.15	-126.89
-59.709	-122.1
-65.668	-118.4
-73.527	-115.61
-77.986	-109.01
-82.245	-103.32
-85.404	-102.63
-87.363	-101.93
-88.622	-100.04
-89.481	-97.241
-90.24	-95.346
-90.199	-94.852
-90.158	-94.657
-90.817	-93.962
-90.776	-92.268
-90.735	-91.273
-90.795	-88.878
-91.554	-86.583
-91.513	-86.589
-92.072	-86.594
-92.031	-85.999
-92.09	-85.005
-92.049	-83.51
-92.008	-82.115
-91.967	-81.521
-91.826	-80.926
-91.785	-80.531
-91.744	-79.637
-91.703	-79.142
-91.962	-78.547
-91.621	-78.153
-91.88	-77.658
-92.539	-77.163
-92.498	-76.469
-93.158	-75.574
-93.417	-74.879
-93.376	-74.384
-93.635	-73.99
-93.594	-73.095
-94.553	-72.4
-93.512	-71.606
-94.471	-71.611
-94.43	-71.116
-94.389	-70.922
-95.448	-70.927
-95.407	-70.932
-95.366	-70.838
-95.325	-70.343
-95.284	-69.448
-95.543	-68.254
-95.502	-68.159
-95.462	-67.364
-95.421	-67.37
-94.48	-66.975
-94.439	-66.68
-94.398	-66.285
-94.357	-66.191
-94.316	-65.696
-93.875	-65.401
-93.834	-65.407
-93.793	-65.412
-93.752	-65.217
-93.711	-65.423
-93.47	-65.228
-93.429	-65.233
-93.388	-65.339
-93.547	-65.144
-93.906	-65.049
-93.866	-65.055
-93.825	-65.36
-93.784	-65.365
-93.343	-65.371
-92.702	-65.076
-91.861	-65.081
-91.52	-65.086
-91.479	-65.092
-90.338	-64.797
-88.897	-65.102
-88.056	-65.108
-87.715	-65.113
-87.574	-65.118
-87.133	-65.124
-86.592	-65.129
-86.551	-64.834
-86.51	-64.84
-86.97	-64.845
-86.429	-64.55
-86.388	-65.256
-86.347	-65.261
-86.306	-64.866
-86.265	-64.472
-86.124	-64.277
-86.083	-64.282
-86.042	-64.287
-86.001	-63.993
-85.96	-64.298
-85.919	-64.303
-85.878	-64.009
-85.837	-64.014
-85.796	-63.719
-86.555	-63.725
-86.514	-63.53
-87.574	-63.535
-87.533	-63.141
-87.492	-63.146
-88.151	-62.751
-88.11	-62.657
-87.569	-62.662
-88.028	-62.667
-87.487	-62.473
-87.446	-62.478
-87.405	-62.483
-87.364	-62.488
-87.323	-62.694
-86.582	-62.499
-87.241	-62.504
-87.2	-62.51
-87.159	-62.715
-87.918	-62.72
-87.077	-62.526
-87.637	-62.531
-87.596	-62.136
-87.555	-62.142
-88.414	-62.047
-87.473	-62.052
-87.432	-61.858
-87.391	-61.863
-88.25	-61.068
-87.709	-61.774
-87.668	-61.779
-87.627	-61.484
-88.086	-61.489
-88.045	-60.795
-88.004	-60.4
-87.963	-60.505
-88.222	-60.511
-88.181	-60.816
-87.541	-60.821
-85.3	-61.427
-85.259	-61.432
-85.218	-61.437
-85.177	-61.443
-83.236	-61.448
-82.595	-61.953
-82.554	-61.159
-82.513	-61.164
-82.472	-61.969
-82.031	-61.975
-81.99	-61.98
-81.549	-61.985
-81.508	-61.99
-81.467	-62.196
-80.826	-62.201
-81.385	-62.606
-81.345	-62.612
-80.904	-62.617
-81.263	-62.222
-80.822	-62.228
-80.781	-62.233
-80.74	-62.238
-80.199	-62.244
-80.658	-62.649
-80.617	-62.254
-81.076	-62.66
-81.035	-62.665
-80.994	-62.07
-80.853	-61.476
-80.812	-61.481
-80.771	-61.186
-80.73	-61.192
-80.689	-61.197
-80.249	-61.202
-80.208	-60.807
-80.167	-60.813
-80.126	-61.118
-79.985	-61.123
-79.944	-60.829
-79.903	-60.134
-79.862	-60.139
-80.321	-60.645
-80.38	-60.15
-80.339	-60.155
-80.298	-60.161
-80.257	-60.166
-80.216	-59.871
-79.675	-60.177
-79.634	-60.682
-79.593	-60.687
-79.553	-60.693
-79.212	-60.698
-78.371	-60.703
-79.03	-60.708
-80.589	-60.914
-80.048	-60.919
-80.107	-60.924
-80.066	-60.93
-80.025	-61.035
-80.684	-61.04
-80.643	-61.546
-80.602	-61.551
-80.561	-61.556
-80.52	-62.062
-80.479	-62.067
-79.738	-61.772
-80.397	-62.078
-80.356	-62.083
-80.316	-62.088
-80.275	-62.094
-79.634	-62.099
-80.193	-62.204
-80.152	-62.109
-80.111	-61.915
-79.47	-61.82
-79.229	-61.425
-79.688	-61.431
-79.647	-61.436
-79.606	-61.341
-77.865	-61.347
-76.224	-61.052
-75.783	-60.657
-76.142	-60.663
-76.101	-60.268
-76.86	-60.073
-76.82	-60.079
-76.779	-59.784
-76.738	-59.389
-75.497	-58.695
-74.856	-58.2
-74.815	-58.205
-74.774	-57.71
-75.133	-57.516
-74.592	-57.121
-74.551	-56.726
-74.01	-56.732
-73.969	-56.737
-74.428	-56.842
-73.887	-56.848
-74.346	-57.153
-74.305	-57.158
-74.764	-57.164
-74.724	-57.469
-74.683	-57.474
-74.642	-57.58
-75.001	-57.885
-74.96	-57.89
-75.819	-58.196
-76.578	-58.601
-76.737	-59.106
-76.696	-58.611
-76.655	-59.117
-77.714	-59.122
-77.673	-59.127
-78.432	-59.233
-78.391	-59.238
-78.45	-59.243
-78.809	-59.349
-78.768	-59.254
-79.428	-59.359
-79.787	-59.365
-79.346	-59.27
-78.605	-59.375
-78.564	-59.281
-78.523	-59.286
-78.482	-59.291
-78.041	-59.397
-78	-59.402
-77.959	-59.407
-77.918	-59.412
-77.877	-59.418
-76.936	-59.423
-76.895	-59.728
-76.854	-59.734
-76.913	-59.739
-76.872	-60.044
-75.731	-60.25
-75.591	-60.355
-75.55	-61.16
-75.209	-61.466
-74.768	-61.971
-74.427	-61.976
-74.686	-61.982
-74.645	-61.987
-74.604	-61.992
-74.563	-61.898
-74.522	-61.903
-74.481	-61.908
-74.44	-62.013
-74.399	-62.519
-74.358	-63.124
-74.017	-62.529
-73.976	-62.535
-73.935	-62.54
-73.095	-61.945
-71.354	-62.551
-71.313	-62.556
-71.272	-61.861
-71.231	-61.467
-71.19	-61.872
-71.149	-61.877
-71.108	-62.583
-71.067	-62.588
-71.026	-63.193
-69.685	-62.599
-69.644	-62.504
-69.603	-62.509
-69.562	-61.514
-69.521	-61.02
-68.08	-60.825
-68.039	-60.43
-69.299	-60.436
-69.258	-60.441
-69.417	-61.046
-69.376	-61.052
-69.335	-61.057
-69.294	-61.062
-69.053	-60.668
-69.112	-60.273
-68.971	-60.078
-68.93	-60.084
-68.889	-60.089
-67.748	-59.794
-67.707	-59.8
-67.666	-59.205
-67.625	-59.21
-67.584	-59.815
-66.343	-60.321
-67.503	-61.826
-67.462	-61.831
-67.421	-63.237
-66.28	-63.242
-66.039	-63.247
-65.998	-63.253
-65.257	-63.258
-65.216	-63.263
-65.875	-63.469
-65.834	-63.674
-65.793	-64.579
-66.752	-65.285
-66.711	-65.89
-67.67	-66.695
-67.629	-66.701
-67.988	-67.206
-67.947	-67.411
-67.507	-67.216
-67.966	-67.222
-67.925	-67.227
-67.384	-67.432
-67.343	-67.438
-66.902	-67.243
-67.261	-67.448
-67.22	-67.754
-67.179	-67.759
-67.638	-68.064
-67.597	-68.17
-67.556	-68.775
-67.515	-68.58
-67.474	-68.586
-66.633	-68.591
-66.192	-68.596
-66.151	-68.602
-66.11	-68.607
-65.87	-68.612
-65.829	-68.217
-65.288	-68.223
-64.447	-67.928
-64.406	-67.933
-65.165	-67.939
-64.724	-67.944
-63.783	-67.949
-63.742	-67.955
-63.701	-67.36
-63.66	-66.865
-63.619	-66.471
-63.178	-65.676
-63.137	-64.881
-63.096	-64.887
-62.755	-64.692
-63.014	-64.297
-62.674	-64.303
-62.633	-64.308
-62.592	-63.813
-62.251	-63.818
-61.81	-63.824
-61.769	-63.729
-61.728	-63.734
-61.687	-63.34
-61.546	-63.345
-61.505	-63.35
-60.764	-62.856
-60.723	-62.861
-58.982	-62.866
-57.041	-62.772
-57	-62.777
-56.759	-62.782
-56.718	-62.888
-56.678	-63.993
-56.037	-65.598
-55.996	-66.104
-56.555	-66.509
-56.514	-66.514
-56.473	-66.519
-56.432	-66.125
-56.391	-65.63
-56.35	-65.635
-56.309	-65.841
-55.968	-65.846
-55.627	-65.751
-55.586	-65.957
-55.545	-65.962
-54.404	-65.367
-54.863	-66.173
-54.822	-66.178
-54.782	-66.183
-54.741	-67.089
-53.9	-67.294
-53.859	-67.299
-53.718	-66.205
-53.677	-66.71
-53.236	-66.015
-52.695	-66.02
-52.654	-67.126
-52.613	-67.131
-51.872	-67.936
-52.531	-68.042
-51.79	-68.147
-51.749	-68.352
-52.408	-68.558
-52.367	-68.763
-53.026	-68.868
-52.985	-68.874
-52.945	-69.079
-52.904	-69.584
-52.863	-69.59
-52.822	-70.295
-52.781	-70.3
-52.74	-70.306
-52.699	-70.311
-52.658	-69.716
-52.917	-70.321
-52.876	-70.227
-52.835	-70.532
-52.794	-70.537
-52.753	-70.943
-52.912	-70.948
-52.871	-70.953
-52.83	-70.959
-52.589	-70.564
-52.449	-69.969
-52.408	-68.975
-52.367	-68.98
-52.326	-68.685
-52.285	-68.091
-52.244	-67.996
-52.203	-68.001
-52.162	-68.007
-52.121	-68.012
-52.08	-68.017
-51.939	-68.022
-51.898	-68.028
-51.857	-68.133
-51.816	-68.138
-52.475	-68.144
-52.434	-68.049
-52.493	-68.054
-52.453	-68.06
-52.312	-68.065
-53.071	-67.97
-53.03	-68.176
-52.189	-68.581
-52.148	-68.886
-50.507	-68.892
-51.366	-68.997
-50.425	-69.002
-50.384	-69.008
-50.643	-69.013
-50.602	-69.018
-51.161	-69.023
-50.52	-69.029
-50.479	-69.034
-51.238	-69.039
-50.397	-68.845
-50.357	-69.05
-50.316	-69.055
-50.275	-69.061
-50.234	-69.066
-49.593	-68.871
-49.552	-69.077
-49.511	-68.882
-49.87	-68.887
-49.829	-68.293
-49.788	-67.698
-49.747	-67.703
-49.706	-67.709
-49.265	-67.314
-48.624	-66.719
-47.883	-66.425
-47.842	-66.43
-47.801	-66.435
-47.761	-66.44
-47.32	-66.746
-46.879	-66.751
-46.838	-66.756
-47.197	-67.462
-47.156	-67.467
-47.115	-67.472
-47.074	-67.478
-47.033	-67.283
-46.992	-67.788
-46.751	-67.594
-46.91	-67.799
-46.869	-67.804
-46.828	-67.81
-47.687	-67.815
-47.446	-67.82
-48.505	-68.026
-48.464	-68.031
-48.424	-68.036
-48.383	-68.041
-48.242	-67.847
-48.301	-67.852
-48.26	-68.057
-48.119	-68.063
-47.478	-68.068
-46.537	-67.973
-45.796	-67.679
-45.755	-67.684
-44.714	-67.889
-43.773	-67.395
-42.632	-67.1
-42.591	-67.105
-42.85	-67.111
-42.009	-67.116
-41.968	-67.121
-41.928	-67.127
-41.887	-67.132
-41.646	-67.637
-40.605	-67.142
-39.664	-67.148
-39.023	-66.353
-38.382	-66.058
-38.341	-66.064
-37.8	-66.069
-37.759	-65.574
-37.718	-65.58
-37.677	-65.585
-37.636	-65.69
-37.595	-65.596
-38.054	-65.601
-38.013	-65.606
-37.972	-65.612
-37.032	-65.517
-36.291	-65.122
-36.25	-65.528
-36.209	-65.533
-35.768	-65.538
-35.927	-65.143
-35.286	-64.649
-35.245	-64.654
-35.804	-64.659
-35.763	-64.365
-36.722	-64.37
-36.681	-64.075
-36.64	-64.381
-37.499	-64.486
-37.458	-64.391
-39.317	-64.397
-39.276	-64.402
-40.936	-64.507
-43.795	-64.513
-41.954	-63.718
-43.713	-64.523
-43.672	-64.529
-43.631	-63.334
-43.89	-63.339
-43.849	-62.344
-44.308	-62.35
-44.267	-62.955
-44.226	-62.96
-44.785	-62.966
-44.144	-62.971
-44.303	-62.376
-44.562	-62.382
-44.221	-62.387
-43.78	-62.292
-43.739	-61.898
-43.699	-61.903
-43.658	-62.308
-42.917	-61.314
-43.076	-61.319
-43.035	-61.324
-42.994	-61.33
-42.953	-62.235
-40.812	-62.24
-38.871	-62.545
-38.83	-63.051
-38.789	-63.056
-38.748	-63.061
-38.407	-63.667
-38.366	-63.672
-38.325	-63.677
-38.184	-64.283
-37.843	-64.488
-37.203	-64.693
-36.862	-64.799
-36.821	-64.804
-35.78	-64.709
-35.639	-64.515
-35.398	-64.52
-35.357	-64.825
-35.316	-64.831
-35.275	-64.836
-35.234	-64.841
-34.293	-64.546
-34.252	-64.252
-35.011	-64.157
-34.97	-64.162
-34.929	-63.068
-34.888	-62.073
-34.847	-62.078
-34.807	-61.784
-34.466	-60.489
-34.725	-60.494
-34.684	-59.9
-34.643	-59.905
-34.602	-60.51
-34.261	-60.516
-34.22	-60.521
-34.179	-60.526
-33.738	-60.532
-33.697	-61.337
-33.056	-61.342
-33.015	-60.547
-32.974	-60.553
-32.933	-61.358
-32.092	-61.363
-31.051	-61.369
-31.011	-62.174
-30.97	-62.279
-30.929	-62.285
-31.688	-62.29
-31.647	-62.295
-31.606	-62.501
-31.565	-62.506
-31.524	-62.611
-31.483	-62.517
-31.442	-62.322
-31.401	-62.327
-31.36	-62.533
-31.319	-62.338
-31.278	-61.943
-31.237	-61.448
-31.196	-61.454
-31.855	-61.459
-31.815	-61.464
-32.974	-61.77
-32.933	-61.475
-33.392	-61.48
-33.351	-60.986
-32.81	-60.991
-32.769	-60.796
-32.728	-60.802
-32.687	-60.807
-33.046	-61.012
-32.505	-60.818
-32.464	-60.823
-32.423	-61.328
-32.382	-61.334
-32.841	-61.339
-32.3	-61.644
-32.759	-62.349
-32.718	-62.355
-32.678	-63.26
-32.637	-63.665
-31.296	-63.871
-31.155	-64.276
-31.114	-64.281
-31.073	-64.287
-32.032	-64.892
-31.991	-65.597
-31.95	-66.303
-31.909	-66.308
-31.868	-66.213
-31.827	-66.319
-31.786	-66.324
-31.745	-66.329
-31.704	-66.335
-31.363	-66.24
-30.722	-65.445
-30.682	-65.45
-30.641	-64.656
-30.6	-64.661
-30.259	-64.366
-30.518	-64.372
-30.477	-64.177
-30.436	-63.982
-30.695	-63.488
-30.354	-62.593
-30.313	-62.598
-30.272	-62.404
-30.231	-62.409
-30.19	-62.114
-29.849	-61.92
-29.808	-61.925
-29.767	-62.13
-29.726	-62.436
-29.186	-62.541
-28.545	-62.346
-28.504	-62.351
-28.463	-62.357
-28.422	-62.562
-28.781	-62.567
-28.74	-62.573
-28.699	-62.578
-28.658	-62.583
-27.517	-62.389
-27.476	-62.594
-27.435	-62.599
-27.394	-62.605
-27.753	-63.01
-27.312	-62.615
-27.371	-63.021
-27.33	-63.226
-27.29	-63.231
-27.249	-63.237
-26.808	-62.742
-27.167	-63.247
-27.126	-63.252
-26.685	-63.258
-26.644	-63.263
-26.003	-63.468
-25.962	-63.474
-26.521	-63.479
-26.48	-63.984
-26.839	-64.59
-26.698	-64.795
-26.657	-64.8
-27.316	-65.006
-27.275	-65.011
-27.834	-65.016
-27.793	-65.022
-27.753	-65.027
-27.912	-65.032
-27.871	-65.138
-28.53	-65.043
-28.489	-65.048
-28.448	-65.053
-29.007	-65.159
-29.066	-65.064
-29.125	-65.069
-29.084	-65.075
-29.043	-65.08
-29.002	-65.085
-28.661	-64.491
-28.82	-63.996
-28.779	-63.601
-28.738	-64.007
-28.697	-63.612
-28.657	-63.117
-28.616	-62.423
-28.575	-62.428
-28.534	-62.433
-28.593	-62.439
-28.452	-61.544
-28.411	-61.549
-28.47	-61.554
-28.429	-60.76
-28.788	-60.465
-28.747	-60.47
-28.706	-60.776
-28.665	-61.581
-28.624	-60.786
-28.583	-60.392
-28.542	-60.397
-29.101	-60.402
-29.061	-60.808
-29.02	-60.813
-29.879	-61.418
-29.838	-61.224
-29.997	-62.929
-29.956	-63.234
-29.915	-62.24
-28.774	-63.245
-28.733	-63.25
-28.692	-63.255
-27.751	-63.261
-26.91	-63.966
-26.869	-64.171
-26.828	-64.177
-26.787	-64.082
-26.746	-63.987
-26.105	-63.993
-26.665	-64.098
-27.424	-64.103
-27.383	-64.309
-28.242	-64.314
-27.301	-64.119
-27.26	-64.125
-27.219	-64.13
-26.778	-64.135
-26.737	-64.141
-26.696	-64.146
-27.155	-64.151
-27.114	-64.156
-27.073	-63.462
-27.432	-62.267
-27.391	-61.472
-27.35	-61.478
-27.609	-61.483
-27.269	-60.988
-27.228	-61.494
-27.187	-61.499
-27.146	-61.504
-27.105	-60.91
-26.864	-60.515
-26.823	-60.42
-26.782	-60.426
-26.741	-60.431
-26.9	-60.336
-26.859	-60.342
-26.918	-60.447
-26.877	-60.452
