# Supplementary material for: Electrooculography-based continuous eye-writing recognition system for efficient assistive communication systems
Source: PLoS One. 2018 Feb 9;13(2):e0192684. doi: 10.1371/journal.pone.0192684 (PMC5806888; doi:10.1371/journal.pone.0192684)
Supplement: S1 Database — All the original isolated EOG data used in the experiments are contained in this database. (ZIP) [file pone.0192684.s001.zip › isolated/001/isolated_strokes/EOG_001_08_005.csv]

0.57003	-0.036395
0.47643	0.15913
-0.61718	0.05466
-0.71078	0.35019
-0.80438	0.74572
-1.298	0.64124
-0.99159	0.93677
-1.0852	1.3323
-1.1788	2.0278
-0.8724	2.4234
-0.966	2.6189
-1.0596	2.7144
-0.45321	2.6099
-0.54681	2.3055
-0.64042	2.201
-0.73402	1.7965
0.87237	1.992
-0.92123	1.7876
-1.0148	1.6831
-1.1084	1.5786
-0.60204	0.47416
0.40436	1.3697
0.31075	1.2652
0.21715	-0.039259
0.92355	-0.24373
0.82994	-0.3482
1.1363	-0.95268
1.0427	-1.6571
0.94913	-1.7616
1.0555	-1.8661
0.76193	-1.9706
0.66832	-2.075
0.17472	-1.5795
-0.71888	-0.28398
-0.012487	-0.38845
-0.90609	0.50707
-0.99969	0.4026
-1.0933	0.79813
-1.4869	0.69366
-1.1805	0.98918
-0.17411	1.3847
-0.26771	1.6802
-0.36131	1.7758
-1.5549	2.3713
-0.74852	3.1668
-0.84213	3.3624
-2.2357	3.4579
-2.3293	3.3534
-2.9229	3.5489
-3.0165	3.6445
-3.6101	3.54
-3.7037	3.4355
-3.7973	3.331
-3.691	3.2266
-3.7846	3.3221
-3.3782	3.6176
-3.4718	3.1132
-2.8654	3.0087
-2.159	3.3042
-2.2526	2.7997
-2.3462	2.4953
-2.4398	2.1908
-1.9334	2.0863
-1.527	0.88185
-0.72059	0.17738
-0.81419	-1.0271
0.9922	-1.1316
1.8986	-1.136
2.505	-1.2405
3.5114	-1.345
3.4178	-0.84946
3.9242	-0.95393
3.9306	-0.7584
3.837	-0.86288
3.7434	-0.96735
3.6498	-1.3718
3.4562	-1.1763
3.4626	-0.88076
3.369	-1.3852
3.1754	-1.0897
3.0818	-1.1942
2.6882	-1.1987
2.5945	-1.3031
2.5009	-1.2076
1.7073	-1.2121
1.6137	-0.41654
0.72013	-0.52102
0.62653	0.074512
-0.96707	-0.02996
-1.0607	-0.13443
-1.1543	-0.2389
-1.2479	-0.34338
-1.3415	-0.047849
0.46491	-0.55232
0.37131	-0.65679
1.3777	-0.76127
0.9841	-1.4657
0.8905	-1.6702
0.79689	-1.7747
1.6033	-1.8792
1.5097	-1.9836
1.4161	-2.6881
1.9225	-2.7926
1.8289	-2.897
1.7353	-3.0015
2.1417	-3.106
2.0481	-2.6105
1.9545	-2.7149
1.8609	-2.8194
1.2673	-2.9239
1.6737	-1.3284
0.68005	-0.23282
0.58644	-0.3373
-0.60716	-0.44177
-0.70076	-0.24624
-0.79437	-0.25071
-0.88797	-0.35519
-1.0816	-0.15966
-1.1752	-0.26413
-1.3688	-0.068602
-1.4624	0.32693
-1.556	0.22245
-1.6496	-0.082019
-1.5432	-0.18649
-1.2368	-0.29096
-1.3304	-0.39544
-0.32401	-1.0999
-0.41761	-1.2044
0.18879	-1.6089
0.49518	-2.9133
0.40158	-3.0178
0.30798	-4.6223
0.21437	-4.7267
1.1208	-3.0312
1.0272	-3.1357
0.93356	-3.2402
0.83996	-1.6446
2.1464	-1.8491
2.7528	-1.7536
2.6591	-1.858
2.3655	-1.9625
2.2719	-2.067
2.1783	-1.6715
2.0847	-1.1759
1.9911	-1.2804
1.6975	-1.3849
1.6039	-1.4894
1.1103	-1.3938
1.0167	-1.2983
-0.37688	-1.4028
-0.47049	-1.3072
1.0359	-1.4117
-0.057695	-1.5162
-0.1513	-1.4207
-0.2449	-1.7251
-0.63851	-1.8296
-0.73211	-1.9341
-1.4257	-1.7386
-1.5193	-2.143
-1.6129	-1.9475
-2.5065	-2.052
-1.8001	-2.1564
-1.8937	-2.2609
-1.9873	-2.3654
-2.0809	-2.4699
-2.1745	-2.5743
-1.6681	-2.3788
-0.86175	-2.2833
-0.95535	-2.3877
-1.049	-2.2922
-1.1426	-2.3967
-0.83616	-2.2012
-0.92976	-1.8056
-1.0234	-1.6101
-0.21697	-1.7146
-0.31057	-1.6191
0.89582	-1.4235
1.4022	-1.028
1.3086	-0.93247
1.715	-0.83694
2.0214	-0.64141
2.4278	-0.74589
2.8342	-0.35036
2.2406	-0.45483
2.147	0.040697
1.5534	0.23622
1.4598	0.63175
0.66618	0.52728
0.17258	0.42281
0.078977	0.71833
-0.014626	0.61386
-0.10823	0.70939
-0.20183	0.60492
-0.69544	-0.099554
-0.38904	-0.20403
-0.082644	-0.7085
-0.17625	-0.81297
-0.26985	-0.91744
-0.36345	-0.62192
-0.45706	-0.22639
-1.2507	1.1691
-1.3443	2.5647
-1.4379	2.7602
-0.83147	2.9557
-0.42507	3.0512
-0.21868	2.9468
-0.31228	2.3423
-0.10589	2.2378
0.60051	0.43336
0.90691	0.32889
0.8133	-0.67558
1.4197	-0.78006
2.2261	-0.88453
2.1325	0.211
2.0389	1.0065
1.9453	0.90205
1.7517	0.69758
1.6581	0.89311
1.6645	0.48864
1.5709	0.68417
1.4773	0.27969
1.2837	0.17522
1.2901	0.070748
1.0965	-0.033724
1.0029	-0.1382
0.80925	-0.24267
0.015649	-0.34714
0.62205	0.14839
0.12844	0.64391
0.034839	0.53944
-0.058765	0.73497
-1.0524	0.6305
-1.146	1.226
-1.2396	1.2216
-1.3332	1.1171
-0.52678	1.8126
-0.62039	2.1081
-0.61399	2.3037
-1.7076	2.6992
-2.0012	3.2947
-2.0948	3.8902
-2.1884	3.9858
-2.282	4.1813
-2.3756	4.0768
-2.7692	3.9724
-2.5628	3.8679
-2.7564	3.8634
-2.85	3.7589
-3.3436	3.6545
-4.0372	3.85
-3.5308	3.7455
-3.6244	3.7411
-3.718	4.0366
-3.4116	3.9321
-3.5052	4.3276
-3.5989	4.2232
-3.6925	3.6187
-3.9861	3.5142
-4.0797	2.8097
-4.3733	2.2053
-4.2669	2.1008
-4.3605	1.9963
-4.8541	1.8919
-4.9477	1.7874
-5.9413	1.6829
-6.0349	2.2784
-6.1285	2.874
-6.2221	2.7695
-6.3157	2.665
-6.4093	1.8605
-6.5029	1.7561
-6.5965	0.7516
-6.6901	0.24713
-7.2837	0.14266
-7.3773	-0.36181
-7.4709	-0.46629
-7.5645	-0.87076
-7.6581	-1.4752
-6.9517	-1.5797
-5.9453	-2.1842
-6.0389	-2.6886
-5.2325	-3.5931
-4.6261	-4.3976
-3.9197	-5.6021
-2.4134	-6.8065
-2.507	-7.211
-2.6006	-7.5155
-4.2942	-8.62
-3.5878	-9.9244
-3.6814	-11.029
-4.375	-12.233
-4.4686	-13.138
-4.5622	-14.042
-4.6558	-14.747
-5.2494	-15.551
-5.543	-16.056
-5.6366	-16.66
-6.0302	-18.065
-6.8238	-19.769
-9.0174	-21.574
-11.611	-23.178
-12.705	-23.283
-13.298	-24.387
-14.192	-25.292
-15.185	-26.196
-15.979	-28.1
-17.573	-29.805
-19.466	-30.609
-20.36	-32.014
-21.353	-34.318
-22.247	-35.823
-22.341	-36.127
-23.034	-36.532
-23.128	-36.836
-23.721	-37.041
-25.215	-37.345
-25.309	-38.35
-26.102	-40.254
-26.196	-41.459
-26.689	-41.563
-27.283	-42.068
-27.377	-42.572
-27.67	-42.976
-27.764	-43.081
-27.857	-43.385
-28.051	-43.49
-28.145	-43.594
-28.238	-43.699
-28.332	-43.803
-28.426	-44.008
-28.519	-44.612
-28.613	-44.217
-28.706	-44.321
-29	-44.426
-29.094	-44.53
-29.187	-44.635
-29.281	-44.739
-29.374	-44.844
-29.468	-44.948
-29.462	-45.053
-29.555	-45.157
-29.649	-44.761
-29.742	-44.666
-29.836	-44.77
-30.53	-44.275
-30.623	-44.379
-31.417	-44.484
-31.51	-43.888
-32.104	-42.793
-32.198	-41.697
-33.091	-41.202
-34.085	-38.906
-34.178	-30.611
-36.272	-21.215
-36.366	-10.72
-40.059	6.6759
-50.553	17.171
-62.846	28.167
-68.24	45.563
-71.734	56.558
-74.727	68.154
-77.521	76.649
-80.714	87.345
-83.008	100.34
-85.102	105.64
-87.995	113.03
-90.089	121.43
-91.682	130.62
-94.276	137.32
-94.37	139.41
-95.963	141.41
-96.057	141.9
-96.15	147.5
-96.944	152.9
-97.038	153.19
-97.131	153.79
-98.625	154.98
-97.218	155.88
-98.712	155.77
-98.806	156.07
-98.899	156.66
-98.293	156.56
-98.386	156.86
-98.68	156.75
-98.774	157.15
-98.667	157.04
-97.861	156.94
-96.855	157.43
-96.148	158.13
-96.242	158.02
-96.335	157.92
-96.529	156.71
-98.423	155.81
-98.516	155.71
-99.71	155.2
-99.803	155.1
-99.897	154.79
-99.991	154.69
-100.08	154.58
-101.58	154.28
-101.67	153.97
-103.66	153.77
-103.76	153.57
-104.55	152.76
-104.65	152.66
-104.74	152.65
-105.53	151.85
-105.63	151.74
-107.12	151.04
-107.21	150.93
-107.31	150.13
-105.9	150.03
-105.79	149.92
-104.59	149.22
-104.18	147.71
-103.98	147.61
-103.47	146.5
-103.56	145.3
-101.96	143.99
-100.55	143.19
-99.543	142.09
-98.637	140.18
-95.831	133.08
-89.924	117.07
-77.818	83.467
-63.711	51.863
-38.305	27.058
-9.5986	-1.6461
12.208	-22.551
46.214	-43.255
69.621	-68.459
86.527	-89.564
113.63	-102.17
133.14	-111.47
133.05	-119.88
132.95	-125.58
132.86	-130.89
132.77	-140.29
132.67	-147.9
132.58	-149.6
132.48	-155.4
132.39	-161.41
132.3	-170.71
130.5	-180.02
121.81	-182.02
118.92	-186.13
111.92	-190.83
105.43	-194.44
95.636	-197.04
87.342	-197.24
81.748	-197.45
75.855	-197.95
73.961	-198.06
72.468	-198.16
70.774	-198.57
68.98	-198.67
67.487	-198.78
66.093	-198.88
65.4	-198.78
63.906	-198.69
61.912	-198.49
61.019	-198.5
59.125	-198.6
58.932	-198.41
56.638	-198.11
55.644	-198.22
55.251	-197.62
54.857	-197.72
54.764	-195.93
54.67	-196.03
54.376	-195.44
54.283	-195.54
54.189	-195.65
53.096	-196.95
51.702	-197.06
51.108	-197.16
50.715	-197.27
50.621	-196.47
50.028	-196.57
49.634	-197.58
49.54	-197.68
49.747	-196.89
49.353	-197.89
49.26	-198
49.066	-199.3
48.472	-199.21
48.379	-199.31
47.785	-199.41
47.092	-200.02
46.398	-199.62
44.204	-200.23
44.111	-199.83
44.017	-199.94
41.924	-199.14
41.83	-198.25
41.636	-199.65
42.343	-198.45
43.349	-199.56
43.256	-199.66
44.462	-198.37
45.368	-198.47
45.275	-198.58
44.181	-198.68
42.987	-198.79
42.394	-198.19
42.3	-198.29
42.207	-199.1
42.113	-199.2
42.019	-198.61
41.926	-198.61
42.132	-198.22
42.039	-198.32
41.945	-197.43
42.051	-198.53
42.058	-197.64
41.964	-197.74
42.271	-197.24
41.777	-197.35
41.383	-197.45
41.29	-197.16
40.996	-197.26
40.503	-197.17
40.409	-197.07
39.615	-197.18
39.722	-197.28
39.628	-197.38
39.535	-197.39
40.641	-197.39
40.547	-197.6
40.454	-197.7
40.36	-197.71
40.367	-197.61
40.973	-197.32
40.279	-197.22
40.186	-197.22
40.092	-197.33
40.099	-197.53
40.605	-197.54
40.511	-197.64
40.418	-197.75
41.524	-197.45
42.631	-197.36
43.237	-197.36
43.143	-197.46
43.05	-197.67
42.956	-197.77
42.863	-198.18
42.769	-198.28
42.675	-198.39
43.482	-198.89
43.288	-199.1
43.195	-199.5
43.101	-199.61
43.007	-200.01
42.214	-200.11
42.12	-200.22
42.027	-200.22
41.933	-200.33
41.839	-200.43
40.546	-200.54
40.452	-201.04
39.758	-201.15
39.365	-201.25
38.871	-201.35
38.078	-201.46
38.684	-201.16
37.89	-200.87
37.797	-200.97
37.703	-201.08
37.61	-201.18
37.516	-201.19
37.022	-201.29
36.929	-201.39
37.235	-201.5
37.742	-201.4
39.348	-201.41
39.254	-201.61
39.161	-201.72
40.367	-201.82
40.274	-201.83
40.18	-201.93
40.086	-202.03
42.093	-202.14
42.799	-202.24
42.706	-202.35
42.612	-202.45
42.518	-202.56
41.725	-203.06
41.631	-203.17
41.438	-203.27
39.444	-203.98
39.35	-204.08
39.257	-204.58
37.863	-204.29
37.77	-204.79
37.676	-204.9
38.882	-205
37.789	-205.51
38.795	-205.61
40.302	-205.72
40.208	-205.82
41.714	-205.32
41.621	-205.43
41.527	-205.13
42.534	-205.34
42.44	-205.44
42.846	-204.65
43.253	-204.55
43.659	-204.16
43.566	-204.26
43.472	-203.96
43.378	-203.97
43.185	-203.87
43.291	-203.68
43.198	-203.78
42.904	-203.39
42.71	-202.99
42.617	-203.1
42.523	-203.2
42.129	-203.8
41.836	-204.31
41.942	-204.61
42.149	-204.52
42.055	-204.62
42.061	-204.63
42.468	-204.83
42.674	-204.84
41.781	-204.44
41.687	-203.35
41.593	-202.75
42.3	-202.65
43.506	-202.96
43.413	-203.06
43.319	-203.17
43.225	-203.27
43.132	-204.08
43.938	-204.98
43.845	-205.09
42.851	-205.19
42.757	-205.29
43.564	-205.4
43.47	-204.7
42.477	-204.81
41.783	-205.71
42.289	-206.12
40.696	-206.22
40.602	-206.33
40.409	-206.73
40.315	-206.93
41.421	-207.04
39.628	-208.04
38.134	-208.15
39.441	-208.25
38.147	-208.36
39.453	-208.46
38.06	-208.57
37.966	-208.57
37.873	-209.77
37.779	-210.18
38.985	-209.98
37.592	-209.09
37.498	-209.19
37.505	-209.3
37.811	-209.4
37.717	-209.51
37.624	-209.91
37.53	-210.31
38.637	-210.22
38.543	-209.32
38.449	-208.93
39.656	-209.03
40.762	-209.64
41.869	-210.74
42.375	-210.85
42.281	-210.95
42.188	-211.06
42.094	-211.16
43.4	-210.56
43.807	-210.67
43.713	-210.77
44.72	-211.58
44.626	-212.58
44.832	-211.79
44.939	-211.89
45.045	-211.3
44.952	-211.4
45.258	-212.1
44.764	-211.41
45.071	-212.31
44.977	-212.42
44.884	-212.52
45.49	-212.63
46.296	-212.73
45.303	-213.74
45.109	-214.34
45.016	-214.64
44.922	-214.75
44.828	-215.05
44.735	-215.16
45.341	-215.56
45.648	-215.97
45.154	-216.17
45.06	-216.28
44.267	-216.38
44.173	-216.48
44.38	-217.39
45.186	-216.69
46.492	-216.8
44.999	-217.7
44.905	-217.81
44.812	-217.71
44.718	-218.62
44.624	-219.22
44.831	-220.03
45.837	-220.13
46.944	-219.43
46.85	-219.84
46.756	-219.94
46.663	-220.05
47.069	-218.95
47.976	-217.96
47.882	-218.06
47.788	-218.17
47.695	-218.27
47.601	-218.37
48.308	-218.08
48.214	-218.38
47.32	-218.49
47.227	-218.59
47.133	-219.1
47.84	-218.9
47.546	-219.01
46.252	-219.01
47.359	-219.11
46.765	-219.52
46.671	-219.62
46.578	-219.73
45.784	-219.83
46.391	-219.94
45.897	-220.14
45.803	-220.25
47.41	-220.25
47.316	-220.35
48.423	-220.16
47.129	-220.56
47.035	-220.67
47.442	-220.77
48.048	-220.88
48.455	-220.68
47.861	-220.79
47.767	-220.69
47.674	-220.8
47.58	-220.9
47.887	-220.3
47.793	-220.41
47.699	-220.61
48.506	-220.72
49.412	-221.42
50.019	-221.13
49.925	-221.23
48.831	-221.34
48.738	-221.44
46.844	-221.54
46.751	-221.65
47.357	-221.75
46.563	-222.26
46.47	-222.36
45.576	-223.87
45.483	-223.97
45.389	-224.88
45.295	-224.98
45.902	-223.18
45.808	-225.39
44.015	-225.49
43.921	-225.6
43.727	-227.8
43.634	-225.71
43.24	-225.71
43.147	-226.32
43.053	-226.42
43.259	-226.52
43.166	-226.63
43.072	-227.73
42.979	-227.84
42.485	-227.94
42.391	-228.05
41.698	-227.95
41.604	-227.46
40.611	-228.16
40.417	-228.27
40.323	-228.37
40.23	-228.47
40.136	-228.58
40.942	-229.18
40.849	-229.29
39.855	-229.39
39.762	-229.5
39.168	-230
38.674	-230.71
38.981	-230.81
38.487	-231.61
38.394	-231.72
38.3	-232.62
38.206	-233.03
38.513	-233.13
38.919	-233.24
40.126	-233.34
40.032	-233.75
41.138	-233.85
41.345	-233.95
41.251	-234.66
41.158	-234.76
41.064	-234.87
39.07	-235.47
40.577	-235.08
40.483	-235.68
38.69	-235.89
38.596	-235.99
38.502	-236.39
38.409	-236.2
38.315	-236.6
38.222	-237.31
38.128	-237.61
36.234	-239.12
36.141	-239.22
35.447	-240.33
34.554	-240.43
34.46	-240.64
34.366	-241.54
34.273	-241.64
33.879	-242.85
33.786	-242.95
34.292	-243.06
34.998	-243.66
34.905	-243.77
34.811	-243.87
36.818	-243.48
39.024	-243.38
38.93	-243.48
38.837	-243.59
38.743	-243.69
38.15	-244
38.556	-244.1
38.462	-244.51
37.869	-244.61
37.775	-244.72
37.682	-245.02
38.588	-244.82
38.494	-244.93
37.301	-245.03
37.207	-245.14
36.013	-245.24
35.92	-245.15
33.826	-245.45
33.733	-245.56
33.639	-245.96
32.545	-246.06
32.452	-246.17
32.058	-246.87
31.765	-247.88
31.771	-247.98
31.677	-248.09
31.584	-247.29
31.49	-247.4
30.997	-248.2
31.303	-248.3
32.209	-248.41
32.116	-248.51
32.322	-248.72
32.229	-249.02
33.835	-248.93
33.741	-249.73
33.648	-250.14
33.654	-250.84
34.161	-250.95
35.967	-250.45
35.873	-249.75
35.78	-249.86
35.986	-249.96
36.193	-250.07
36.699	-250.17
36.305	-250.28
36.212	-250.68
36.918	-250.79
37.525	-251.69
38.031	-252.59
37.937	-252.9
37.544	-253.3
37.45	-253.41
36.757	-253.51
36.663	-253.62
36.569	-253.72
37.076	-253.83
37.282	-253.63
37.189	-254.03
37.095	-254.14
37.001	-254.34
36.908	-254.45
39.214	-254.65
38.921	-255.26
38.827	-256.66
38.733	-256.77
35.84	-256.87
37.646	-255.77
35.653	-255.78
35.559	-255.48
35.665	-255.99
37.472	-256.09
39.878	-255.8
39.784	-256.3
37.991	-256.41
37.897	-256.51
37.704	-256.62
37.61	-256.72
37.516	-257.22
37.423	-257.33
38.029	-257.43
37.936	-257.54
37.842	-257.44
37.848	-257.55
37.755	-257.35
38.361	-257.46
38.268	-257.66
39.374	-257.76
39.28	-257.87
38.087	-258.17
39.093	-258.28
37.9	-258.38
37.806	-258.79
37.712	-258.89
37.719	-259
38.625	-258.8
38.532	-259.2
38.438	-259.31
38.344	-259.41
39.551	-259.72
40.357	-259.82
38.864	-260.03
38.77	-260.13
38.176	-260.24
38.083	-260.34
37.989	-260.44
39.796	-260.65
39.702	-261.15
40.008	-261.46
39.915	-262.06
39.821	-262.17
40.328	-262.27
40.634	-262.38
40.54	-261.88
40.447	-261.99
40.453	-262.09
40.36	-262.19
39.766	-262.9
39.672	-263
38.979	-263.41
38.885	-263.51
38.792	-263.62
37.698	-263.42
38.604	-263.83
37.511	-264.33
37.417	-264.43
36.324	-264.74
36.13	-265.34
36.036	-265.75
36.043	-265.85
35.949	-266.26
35.755	-266.36
35.562	-266.47
35.468	-266.67
35.375	-266.97
35.281	-267.08
35.387	-267.48
35.994	-267.29
36.8	-267.39
36.707	-267.8
35.713	-267.9
35.619	-267.71
35.526	-267.81
35.432	-267.91
35.339	-268.22
34.545	-268.72
34.451	-268.83
33.958	-269.53
33.864	-269.54
33.071	-269.64
32.977	-270.35
33.583	-270.45
35.09	-270.56
34.996	-270.06
36.603	-270.16
36.509	-271.27
37.215	-271.37
35.322	-272.38
35.228	-272.58
36.335	-272.69
36.841	-273.39
36.747	-273.5
36.654	-273.6
36.56	-273.7
36.467	-273.31
36.373	-273.91
36.279	-273.52
36.186	-273.62
36.092	-274.33
35.999	-274.43
37.105	-274.94
37.011	-275.14
36.918	-275.24
36.824	-276.55
36.731	-277.65
36.637	-278.86
36.543	-278.96
37.65	-280.37
37.956	-280.47
38.563	-279.58
38.469	-280.48
38.375	-280.58
38.282	-281.69
38.188	-281.79
38.495	-281.9
38.401	-282
38.307	-282.11
38.214	-282.21
38.12	-282.72
37.726	-282.02
37.633	-281.93
37.539	-281.63
37.446	-281.73
37.352	-282.24
37.258	-281.94
37.065	-281.85
36.571	-281.95
36.478	-281.66
35.784	-282.16
35.69	-282.27
35.597	-282.27
35.503	-282.57
36.01	-282.68
36.316	-282.78
36.222	-282.89
36.529	-282.99
36.435	-283.7
37.542	-283.8
38.848	-283.91
39.754	-284.01
39.661	-284.51
39.567	-284.72
39.874	-284.82
39.88	-284.93
39.786	-285.03
39.693	-285.24
39.599	-285.34
40.006	-285.65
39.912	-286.55
39.818	-287.15
39.725	-287.36
39.531	-288.06
39.438	-288.97
39.344	-290.87
39.25	-290.98
39.157	-290.88
39.063	-290.99
38.97	-291.09
38.976	-290.89
38.882	-291.3
39.089	-291.4
38.995	-292.01
38.902	-292.11
38.508	-292.52
37.914	-292.72
37.821	-292.83
38.227	-292.93
38.134	-293.04
38.04	-293.44
37.446	-293.94
37.853	-294.15
37.259	-294.75
37.166	-295.06
37.072	-295.16
36.578	-296.67
36.885	-298.07
36.791	-298.48
36.697	-298.88
36.204	-299.28
36.11	-299.39
36.017	-299.49
36.423	-300.2
36.329	-300.3
36.236	-301.11
36.142	-301.31
36.649	-301.42
36.555	-301.52
36.461	-301.62
36.368	-301.73
36.274	-301.73
36.181	-301.84
36.087	-302.74
35.793	-302.85
35.7	-302.95
35.606	-302.46
35.513	-302.36
35.419	-301.96
34.225	-302.07
35.232	-302.17
34.038	-302.88
33.945	-302.98
32.551	-303.09
32.457	-303.49
33.264	-303.6
32.47	-303.7
32.377	-303.81
30.083	-304.51
29.489	-305.91
29.396	-304.72
29.102	-304.82
29.009	-304.93
28.815	-305.03
29.021	-305.24
30.528	-304.84
31.834	-305.45
31.641	-305.65
31.647	-306.85
31.553	-306.96
31.46	-307.06
31.466	-307.17
31.373	-307.27
31.679	-307.38
31.585	-308.28
31.492	-308.29
31.398	-308.39
31.305	-308.59
31.811	-308.7
31.717	-309.1
31.624	-309.21
31.53	-310.01
31.437	-310.72
31.943	-311.02
32.649	-311.73
33.856	-311.83
33.762	-312.83
34.668	-312.94
35.575	-312.14
35.481	-313.15
34.388	-313.25
34.294	-312.66
34.2	-313.46
34.107	-313.57
32.813	-312.87
32.72	-313.68
32.626	-313.78
32.532	-313.88
32.439	-313.29
32.345	-313.39
32.252	-314.2
33.358	-314.3
32.064	-314.41
31.971	-315.11
31.477	-314.92
30.884	-315.32
30.79	-315.42
30.596	-315.73
30.503	-315.83
30.409	-315.94
30.316	-316.14
30.222	-316.45
30.128	-316.55
30.035	-316.66
29.941	-318.06
29.848	-318.16
30.054	-318.97
29.96	-321.17
29.867	-321.28
30.173	-321.58
30.08	-321.69
29.986	-320.59
29.892	-321.9
29.799	-322
29.905	-322.4
29.812	-322.31
31.018	-321.61
30.924	-321.52
30.831	-322.12
30.737	-322.23
30.644	-322.33
31.45	-321.94
31.356	-322.54
30.863	-322.95
31.469	-322.75
30.676	-323.15
30.582	-322.96
30.488	-323.06
29.495	-323.47
28.501	-323.37
26.708	-323.68
26.614	-323.78
26.52	-323.89
26.427	-324.09
26.333	-324.19
26.239	-324.7
26.146	-324.8
27.052	-325.81
26.959	-326.31
27.865	-326.02
27.771	-326.52
27.678	-326.63
27.584	-326.73
26.691	-326.43
26.597	-326.54
27.203	-327.14
27.11	-327.25
27.016	-326.85
26.923	-326.96
27.129	-327.16
27.035	-327.27
26.642	-327.37
26.948	-327.47
26.455	-327.58
26.361	-327.28
26.267	-327.39
25.774	-327.89
25.28	-328
24.887	-328.2
24.793	-328.41
24.699	-328.51
24.606	-329.11
24.812	-329.22
24.719	-329.72
24.625	-329.83
24.031	-329.93
23.938	-331.44
24.344	-332.64
24.451	-333.35
24.357	-333.95
24.863	-334.06
25.37	-335.26
25.276	-335.36
25.183	-336.77
25.689	-336.87
27.395	-337.38
28.702	-337.48
29.308	-337.19
29.815	-337.29
30.121	-337.4
30.427	-337.5
30.434	-338
30.74	-338.11
31.147	-339.01
31.953	-339.12
32.659	-339.52
