# Supplementary material for: Electrooculography-based continuous eye-writing recognition system for efficient assistive communication systems
Source: PLoS One. 2018 Feb 9;13(2):e0192684. doi: 10.1371/journal.pone.0192684 (PMC5806888; doi:10.1371/journal.pone.0192684)
Supplement: S1 Database — All the original isolated EOG data used in the experiments are contained in this database. (ZIP) [file pone.0192684.s001.zip › isolated/001/isolated_strokes/EOG_001_08_006.csv]

2.5622	6.8762
2.5765	6.2487
1.3907	5.7212
1.4049	5.6937
1.0191	3.9662
1.0333	3.9387
0.047511	2.0113
0.061723	1.9838
0.97593	3.8563
1.4901	1.9288
1.5044	1.9013
1.5186	2.8738
1.5328	2.4463
2.347	2.4188
1.5612	1.7913
1.5754	1.9638
1.5896	1.9363
1.5038	1.9088
1.6181	1.8813
1.6323	1.8538
1.6465	1.8263
1.6607	1.7988
1.6749	1.7713
1.8891	1.7439
1.8033	1.7164
1.8175	1.6889
2.6317	1.6614
2.646	1.1339
2.6602	0.60638
1.8744	0.57889
1.8886	0.55139
2.7028	0.023899
2.717	-0.0035948
2.9312	0.46891
3.8454	0.94142
3.8597	0.91392
3.8739	0.98643
4.1881	0.85893
4.6023	0.93144
4.6165	0.90395
4.2307	0.87645
4.2449	0.84896
4.2591	0.22146
3.9733	0.29397
3.9876	0.26648
3.8018	0.23898
2.616	0.61149
2.6302	0.58399
2.6444	0.8565
2.6586	0.82901
0.57283	0.50151
0.58704	0.77402
0.60125	0.44652
0.61546	0.41903
-0.97033	-0.90847
-0.95611	-0.93596
-0.9419	-0.96345
-1.5277	-0.69095
-1.5135	-0.71844
-0.89927	-0.74594
-0.88506	-0.77343
0.12916	0.19908
0.14337	0.17158
1.1576	0.14409
1.1718	0.11659
-0.013997	0.2891
0.00021428	0.96161
0.014426	0.93411
-0.071362	0.90662
-0.057151	0.87912
-0.042939	1.5516
-0.028727	1.9241
-0.71452	1.8966
-0.7003	1.5691
-0.68609	1.5417
-0.97188	0.71416
-0.95767	0.68666
-0.94346	0.65917
-0.92925	0.63168
-1.115	0.60418
-1.1008	-0.32331
-1.0866	-0.35081
-1.1724	-0.3783
-1.3582	-1.5058
-1.744	-1.5333
-2.1298	-1.7608
-2.1156	-1.7883
-2.1013	-1.8158
-2.0871	-2.1433
-2.0729	-2.1708
-2.0587	-2.9983
-2.0445	-3.0257
-1.7303	-3.0532
-2.0161	-4.3807
-2.0019	-3.7082
-2.0876	-2.7357
-2.0734	-2.7632
-2.0592	-2.7907
-2.145	-4.1182
-2.1308	-4.1457
-2.0166	-4.1732
-2.0024	-4.2007
-1.6882	-3.0282
-1.674	-3.0557
-1.7597	-3.0832
-1.7455	-3.1107
-2.1313	-3.1382
-2.1171	-3.1657
-2.1029	-2.8931
-2.3887	-2.9206
-2.3745	-2.9481
-2.3603	-2.9756
-2.346	-2.8031
-3.1318	-2.8306
-3.1176	-2.8581
-3.1034	-2.8856
-3.0892	-3.0131
-3.075	-2.7406
-2.0608	-2.7681
-2.0466	-2.7956
-3.0324	-2.8231
-3.0181	-3.1506
-3.0039	-2.8781
-2.9897	-3.2056
-2.7755	-3.2331
-2.7613	-3.2605
-2.7471	-2.988
-1.7329	-2.1155
-1.7187	-2.243
-1.7044	-2.2705
-1.6902	-1.298
-2.076	-1.3255
-2.0618	-0.85301
-2.0476	-0.8805
-2.1334	-0.90799
-2.0192	-0.93549
-2.105	-0.96298
-2.0908	-1.9905
-3.2765	-2.018
-3.2623	-3.1455
-2.0481	-2.073
-3.2339	-2.1005
-3.2197	-2.1279
-3.2055	-2.1554
-5.6913	-1.9829
-3.1771	-1.2104
-1.9628	-2.0379
-2.6486	-2.0654
-2.6344	-1.8929
-3.6202	-1.9204
-2.606	-1.9479
-2.5918	-2.5754
-2.6776	-2.6029
-2.6634	-2.6304
-3.5492	-2.9579
-3.5349	-2.6854
-3.5207	-2.7129
-3.5065	-2.1404
-2.5923	-1.5679
-2.5781	-1.5953
-2.5639	-1.6228
-2.5497	-1.6503
-2.5355	-0.77783
-1.8212	0.19468
-1.807	0.16718
-1.7928	0.13969
-2.4786	0.11219
-2.0644	-0.2153
-1.7502	-0.24279
-1.736	-1.1703
-1.7218	-1.1978
-1.7076	-0.32528
-1.3933	-0.35277
-0.97913	0.41974
-0.96492	1.0922
-0.95071	1.0647
-0.9365	1.7373
-1.3223	1.7098
-1.3081	2.4823
-1.5939	2.6548
-1.5796	2.4273
-1.5654	2.3998
-1.5512	1.5723
-1.537	1.5448
-1.5228	1.5173
-1.5086	0.38981
-0.89438	1.4623
0.11983	1.4348
0.13404	2.2073
1.0483	2.1798
1.0625	1.3523
1.4767	0.72484
1.6909	0.19735
1.7051	0.16985
2.1193	-0.35764
2.3335	-0.38513
2.4477	-0.41263
2.6619	-0.54012
2.6762	-0.56762
2.6904	-0.79511
2.7046	-0.82261
3.2188	-0.5501
3.233	-0.57759
3.2472	-0.10509
3.2614	-0.13258
3.2756	-0.16008
3.2899	-0.58757
2.6041	-0.61506
2.8183	-0.64256
2.8325	-0.67005
2.5467	-0.69755
0.96091	-0.025041
-0.52487	-0.052535
-0.51066	-0.080029
-0.49645	0.59248
-0.48224	0.96498
-0.46803	0.93749
-0.55382	0.90999
-0.5396	0.8825
-0.22539	1.455
-0.51118	1.4275
-0.49697	1.4
-0.48276	1.3725
-0.46855	0.74503
0.045666	1.3175
0.059878	1.29
0.57409	1.7625
0.5883	1.9351
0.60251	1.9076
1.7167	2.0801
2.3309	2.4526
3.2451	2.4251
3.9594	2.3976
3.9736	2.6701
3.9878	2.6426
3.502	2.0151
3.5162	1.9876
3.5304	1.9601
2.4446	2.7326
2.4588	3.3051
2.4731	2.6776
2.4873	2.6501
3.6015	3.2226
3.6157	3.2951
4.4299	3.2677
4.4441	3.2402
5.3583	3.2127
5.3725	3.1852
4.4867	3.1577
4.501	3.1302
4.5152	3.1027
4.5294	2.7752
5.4436	3.0477
5.4578	3.0202
5.472	2.9927
5.4862	2.9652
5.5004	2.9377
6.5147	3.4102
7.0289	3.8827
7.0431	3.8552
7.0573	3.8277
7.0715	3.8003
7.0857	4.0728
7.0999	4.0453
7.1141	4.0178
7.8283	3.9903
8.1426	3.9628
8.5568	4.9353
8.571	5.0078
8.5852	4.9803
9.4994	5.8528
9.5136	6.1253
10.428	6.0978
10.442	6.0703
10.456	6.0428
10.97	6.0153
10.985	6.0878
10.999	6.5603
11.013	6.5329
10.527	6.5054
11.042	6.4779
11.056	6.4504
11.07	6.4229
11.084	6.3954
10.598	5.7679
10.613	6.2404
10.627	6.2129
10.641	6.1854
10.655	6.1579
10.669	5.5304
10.084	5.2029
10.098	5.1754
10.112	5.1479
10.126	5.1204
10.04	5.0929
10.055	5.0655
10.069	5.038
10.083	5.0105
10.097	4.983
10.112	4.9555
10.126	5.128
10.14	5.3005
10.154	5.273
10.468	5.2455
10.483	5.218
10.497	5.1905
10.511	5.163
10.225	4.9355
10.539	4.908
10.254	4.8805
10.568	5.053
10.582	5.0255
10.296	4.9981
10.611	5.3706
9.8247	5.8431
9.8389	6.3156
9.8531	6.2881
8.7674	6.2606
9.8816	6.7331
9.8958	6.7056
9.91	6.6781
10.724	6.6506
9.9384	6.6231
9.9526	6.8956
9.0668	6.8681
9.0811	6.8406
9.4953	6.8131
10.009	7.7856
10.024	8.6581
10.038	8.6307
10.052	8.6032
10.666	8.5757
11.781	9.2482
11.995	10.021
12.009	9.1932
12.023	8.4657
13.337	8.4382
13.352	7.5107
14.066	7.4832
14.08	6.7557
13.394	6.7282
13.408	7.3007
14.123	7.2732
14.137	7.2457
14.151	8.1182
14.165	8.0907
14.779	8.7633
16.294	9.6358
17.408	9.6083
18.422	11.581
19.936	15.553
20.451	18.126
20.465	22.298
20.479	26.971
20.493	41.643
20.407	64.116
20.522	75.488
20.536	92.561
20.45	107.43
20.464	120.31
20.478	138.48
20.293	148.45
19.507	157.12
18.921	162.6
18.935	175.07
18.95	190.14
18.964	194.61
18.978	202.29
17.992	209.66
16.106	210.43
14.921	211.1
13.335	216.28
11.849	221.75
10.963	222.32
9.7774	223.29
9.0916	224.37
8.9058	225.74
8.8201	226.91
6.5343	228.68
6.0485	230.46
3.4627	232.13
3.4769	233.9
2.4911	233.87
2.5053	234.75
2.5195	235.42
2.5338	235.89
2.548	236.66
2.5622	236.64
2.5764	236.51
2.5906	236.88
2.6048	236.85
2.119	236.83
2.1332	236.8
2.6474	236.77
2.6617	236.74
2.6759	236.72
2.6901	236.69
3.2043	236.66
3.7185	236.63
3.7327	236.61
3.7469	236.58
3.6611	236.15
3.8754	236.12
3.6896	235.3
3.7038	233.87
3.918	232.54
4.5322	231.11
5.3464	231.09
5.7606	229.96
5.7748	222.13
7.689	208.1
9.8033	184.38
11.717	150.35
13.632	125.12
15.446	96.694
18.36	66.666
19.974	47.039
20.789	21.711
21.303	5.5837
21.717	-8.7438
23.231	-25.671
24.945	-37.699
25.46	-54.626
25.474	-63.254
25.588	-74.281
26.902	-84.709
29.416	-86.336
29.431	-97.464
30.945	-107.49
30.959	-110.32
31.373	-117.55
31.387	-124.37
31.402	-126.8
31.416	-127.53
32.73	-129.46
34.044	-132.48
34.059	-134.81
34.473	-138.24
34.487	-140.67
34.501	-140.79
34.515	-140.82
32.83	-143.25
31.544	-143.28
31.558	-145.9
31.172	-145.93
31.186	-145.96
30.101	-145.99
29.315	-146.01
28.529	-143.74
28.043	-141.67
28.058	-141.7
28.072	-141.72
27.786	-141.75
27.9	-141.78
27.314	-141.81
27.329	-141.43
27.343	-141.46
27.357	-141.09
27.971	-140.92
27.385	-140.94
27.4	-140.67
27.414	-140.6
27.428	-140.63
27.442	-140.45
27.156	-140.18
26.871	-140.21
26.585	-139.74
24.399	-138.66
22.713	-137.29
22.628	-135.32
22.042	-133.45
21.856	-132.27
21.77	-131.3
18.884	-125.63
14.499	-118.26
0.11281	-113.98
-19.373	-105.41
-28.059	-90.338
-41.845	-79.266
-56.73	-65.493
-67.716	-48.921
-78.602	-31.748
-86.388	-19.676
-95.973	-16.103
-103.46	-10.831
-106.95	-5.4584
-108.73	2.2141
-110.82	6.4866
-110.8	12.259
-112.19	17.932
-112.17	18.904
-112.16	20.577
-114.05	22.949
-114.03	25.222
-116.72	26.194
-116.7	27.267
-116.69	28.039
-116.67	28.312
-116.66	29.684
-115.45	30.457
-115.23	32.229
-114.12	32.202
-112.4	32.174
-112.09	31.647
-110.98	31.619
-110.26	32.692
-109.65	33.464
-109.63	34.537
-110.22	34.509
-110.2	35.282
-110.29	35.254
-110.28	35.227
-110.26	34.399
-110.15	34.372
-109.93	34.344
-109.92	34.317
-109.9	34.289
-107.99	35.062
-107.98	35.634
-106.26	36.107
-106.25	36.079
-106.23	36.252
-106.22	37.124
-107.81	38.597
-107.49	39.569
-109.68	39.542
-109.66	39.514
-107.45	39.487
-107.43	39.459
-105.62	40.132
-105.61	40.704
-105.59	41.077
-105.58	41.049
-105.56	41.022
-105.25	41.194
-105.23	41.367
-105.52	41.339
-105.71	41.112
-105.69	41.284
-105.68	41.257
-105.66	41.029
-106.15	41.002
-106.14	41.174
-106.12	41.147
-106.11	41.419
-106.09	41.392
-106.08	41.364
-106.06	41.537
-106.05	41.809
-106.04	42.182
-106.92	42.154
-106.91	42.127
-105.99	42.599
-105.98	42.572
-105.96	42.544
-105.95	42.517
-106.24	42.489
-105.62	42.662
-108.21	42.635
-108.19	42.607
-108.18	42.58
-107.56	42.252
-105.55	42.225
-105.54	42.197
-105.52	41.67
-103.81	41.942
-103.79	41.915
-103.68	41.887
-103.67	41.86
-105.25	41.832
-104.94	42.105
-106.52	41.777
-106.51	41.75
-106.99	41.722
-106.98	39.795
-106.07	39.767
-106.05	39.34
-106.04	39.312
-106.02	37.685
-106.01	37.557
-105.89	37.53
-105.88	37.502
-105.87	37.475
-105.85	37.447
-105.84	37.12
-105.82	36.792
-105.91	36.565
-105.9	36.537
-105.88	36.31
-105.87	36.282
-105.75	36.255
-105.44	36.527
-105.42	36.5
-105.41	36.472
-105.4	35.545
-105.18	36.517
-105.17	36.49
-105.15	36.462
-105.14	37.635
-105.62	38.007
-105.61	37.98
-105.6	37.952
-105.58	37.925
-105.57	38.197
-106.65	38.47
-106.64	39.242
-106.43	39.215
-106.41	38.887
-105.4	38.86
-105.78	39.332
-105.77	39.305
-106.95	39.777
-106.94	39.85
-105.73	39.922
-104.71	39.995
-104.7	39.967
-104.68	40.04
-104.67	40.512
-104.15	40.485
-104.14	40.457
-104.13	40.43
-104.01	40.402
-104	40.775
-103.28	40.747
-103.27	40.72
-103.96	40.692
-103.94	40.665
-104.43	40.637
-104.71	41.41
-104.7	40.582
-105.88	40.555
-105.87	40.527
-107.06	40.5
-107.04	40.472
-107.63	40.245
-108.21	39.917
-108.2	39.89
-108.18	39.662
-108.17	39.835
-108.26	39.807
-108.24	39.78
-108.23	40.352
-108.21	39.725
-108.2	39.698
-108.19	39.47
-107.67	39.443
-106.56	39.615
-106.54	40.088
-106.53	40.06
-106.11	40.033
-105.8	40.005
-104.79	40.578
-104.77	40.55
-105.66	40.523
-104.74	40.495
-104.73	40.668
-103.51	40.54
-103.5	40.513
-103.49	40.385
-103.47	40.358
-104.26	39.93
-104.24	39.903
-104.23	39.875
-104.22	39.248
-104.2	39.22
-104.89	38.393
-104.87	38.365
-104.86	36.738
-104.84	36.41
-104.93	36.883
-105.72	36.355
-105.7	36.328
-105.69	36.3
-105.17	36.273
-105.16	36.745
-105.14	36.718
-105.13	36.69
-105.12	36.663
-105.1	36.635
-105.09	36.908
-104.87	36.88
-104.86	36.853
-104.85	36.825
-105.03	36.798
-104.42	36.87
-104.4	36.843
-104.39	36.815
-104.37	36.788
-104.36	37.66
-104.05	38.933
-104.03	38.905
-104.02	38.878
-104	39.45
-104.29	39.423
-104.87	39.395
-104.86	39.368
-105.45	39.24
-105.43	39.213
-105.92	39.185
-105.9	39.058
-106.99	39.03
-107.98	36.803
-107.96	36.475
-108.15	33.748
-108.13	33.72
-107.92	33.693
-108.1	33.665
-107.89	35.238
-108.08	35.21
-108.06	35.183
-108.95	35.155
-108.93	33.128
-108.12	33.1
-108.1	32.073
-108.09	32.045
-107.48	30.418
-108.06	30.39
-108.05	31.663
-108.03	31.635
-108.02	31.608
-108.01	31.88
-107.99	32.953
-107.58	33.225
-107.56	33.198
-107.55	33.17
-107.53	33.143
-106.92	32.815
-106.91	32.788
-106.29	31.661
-106.28	30.533
-105.76	31.606
-105.65	31.578
-105.63	31.551
-105.52	31.523
-105.31	31.496
-104.59	32.068
-104.58	31.241
-104.56	31.213
-104.55	31.186
-104.54	30.358
-103.42	30.231
-103.41	30.003
-104.49	29.676
-104.48	29.448
-105.16	29.421
-104.05	29.693
-104.04	29.666
-105.32	29.338
-104.01	29.311
-105.39	28.883
-105.38	28.856
-105.96	29.228
-105.95	29.201
-105.94	29.173
-106.52	28.746
-106.51	28.718
-106.49	29.091
-106.48	29.063
-105.87	29.336
-105.85	29.008
-105.84	28.981
-105.82	28.953
-105.81	28.526
-105.29	28.498
-105.28	27.171
-105.27	26.243
-105.25	26.216
-105.74	26.188
-105.72	26.761
-105.71	26.733
-106.09	26.706
-106.08	26.078
-106.27	25.651
-106.25	26.023
-108.14	25.996
-108.12	25.768
-106.11	25.541
-108.1	25.513
-108.08	25.486
-108.07	25.458
-108.05	25.431
-106.74	25.503
-106.52	25.376
-106.51	25.448
-106.5	25.421
-108.48	25.293
-107.67	25.266
-107.65	25.038
-107.64	25.011
-107.62	24.983
-107.61	24.856
-106.4	24.828
-106.38	23.401
-106.37	23.373
-106.35	23.346
-106.84	23.018
-106.83	24.091
-106.81	22.763
-106.8	22.736
-106.78	22.708
-106.77	22.681
-106.05	22.653
-107.24	21.526
-107.23	21.498
-107.21	21.471
-107.2	21.343
-106.48	22.516
-106.47	22.488
-106.45	22.461
-106.44	23.733
-107.53	23.906
-107.51	24.178
-107.5	24.151
-107.58	24.124
-106.57	24.396
-107.56	24.669
-107.54	25.141
-107.53	25.114
-108.31	25.086
-107.5	25.059
-107.48	24.631
-107.47	24.604
-107.46	24.576
-107.44	25.149
-106.03	25.721
-104.41	25.694
-104.4	25.666
-104.38	25.639
-104.37	25.611
-103.36	25.984
-103.34	26.256
-103.33	26.229
-103.31	26.201
-103.3	26.174
-102.39	26.346
-102.37	26.319
-103.26	26.291
-103.24	26.264
-103.23	26.536
-103.21	27.109
-104.4	27.081
-105.49	26.854
-105.17	26.826
-105.46	26.799
-105.44	26.771
-106.53	26.744
-107.61	26.316
-106.8	26.289
-107.79	25.561
-107.77	25.534
-107.96	24.606
-108.24	24.579
-108.23	24.551
-107.82	24.024
-107.8	23.996
-107.19	23.669
-106.27	23.641
-105.56	24.214
-105.54	23.586
-105.53	23.559
-105.52	23.531
-106.2	23.404
-106.19	23.476
-105.47	23.349
-105.46	23.321
-104.64	23.394
-103.83	23.866
-103.02	24.439
-103	24.411
-103.49	23.784
-102.97	24.356
-102.96	24.329
-102.35	24.801
-102.33	24.774
-102.92	24.246
-102.9	24.219
-103.39	23.591
-103.37	23.564
-103.36	23.536
-103.55	23.509
-103.53	24.881
-103.52	24.854
-103.5	24.826
-103.59	24.799
-105.07	23.971
-105.06	24.944
-106.75	24.916
-106.73	24.889
-106.72	25.661
-107.2	25.834
-107.19	25.806
-107.18	25.779
-107.16	25.051
-106.65	25.024
-107.13	24.996
-107.12	25.669
-107.1	25.641
-107.09	25.614
-105.98	25.587
-105.96	24.859
-105.95	24.132
-104.93	24.104
-104.92	24.077
-103.8	24.749
-102.69	25.622
-102.68	25.594
-102.66	24.667
-102.65	24.639
-101.63	25.112
-100.72	25.084
-100.61	25.057
-100.59	25.029
-100.58	26.002
-99.762	26.374
-99.348	26.547
-98.634	26.719
-98.62	26.692
-98.606	26.664
-98.591	27.337
-98.577	27.309
-99.863	27.282
-99.849	27.254
-100.23	28.227
-100.22	28.799
-100.21	28.772
-100.19	28.744
-99.978	28.917
-99.963	29.189
-99.949	29.162
-100.74	29.134
-101.42	28.807
-101.41	28.779
-101.59	27.152
-101.58	27.124
-102.26	25.597
-102.25	25.569
-101.54	25.542
-102.22	25.514
-102.01	25.487
-101.99	25.559
-101.98	26.032
-102.56	27.604
-102.55	26.077
-102.54	26.049
-102.52	26.022
-102.71	25.994
-102.69	25.967
-102.68	25.939
-103.77	25.912
-103.75	25.884
-105.04	26.757
-105.02	27.529
-106.11	27.502
-106.09	27.474
-106.88	27.447
-106.87	27.419
-106.85	27.692
-106.84	27.664
-106.82	27.637
-106.31	27.609
-105.69	27.582
-105.68	27.554
-105.17	27.527
-105.15	27.199
-104.84	27.472
-104.72	27.244
-104.71	27.217
-104.5	26.789
-103.18	26.762
-101.77	27.034
-101.15	26.907
-101.14	26.879
-99.924	26.852
-98.21	26.824
-96.696	27.997
-96.681	27.969
-96.267	27.942
-96.253	27.914
-96.239	27.887
-96.024	29.059
-96.01	27.832
-95.396	27.804
-95.382	27.777
-95.368	28.85
-95.153	29.022
-95.139	28.995
-95.125	28.967
-96.311	28.94
-96.297	27.812
-96.282	29.085
-96.268	29.057
-96.254	28.23
-95.44	28.202
-96.226	27.075
-96.211	27.047
-96.197	26.72
-95.683	25.492
-95.169	25.465
-95.154	25.337
-94.74	25.31
-94.726	25.282
-94.812	24.755
-94.698	25.227
-94.783	24.4
-94.769	24.372
-94.755	23.645
-95.041	23.617
-94.727	23.59
-95.012	24.462
-94.998	24.435
-94.984	24.407
-95.37	24.38
-95.355	25.752
-95.341	25.725
-95.327	25.697
-95.313	27.37
-94.999	28.642
-94.984	28.715
-94.97	28.687
-96.356	28.66
-95.842	28.632
-95.828	28.905
-95.813	29.577
-95.799	29.55
-95.785	29.522
-94.871	29.495
-94.857	29.267
-94.842	28.84
-94.828	28.812
-94.814	28.985
-94	29.157
-93.985	28.93
-93.971	28.902
-93.957	28.875
-94.043	28.547
-93.129	28.52
-94.014	27.592
-94	27.565
-93.986	27.537
-93.972	26.11
-93.058	27.482
-93.943	26.055
-94.229	26.027
-94.215	26
-94.601	25.972
-95.787	25.945
-95.772	25.017
-97.158	24.99
-95.844	25.862
-97.13	25.835
-97.115	25.807
-97.601	25.78
-97.587	25.752
-96.373	25.725
-97.559	25.797
-97.544	25.77
-97.53	25.742
-97.516	25.715
-97.502	26.187
-98.788	26.66
-98.873	26.632
-98.859	27.205
-99.645	27.177
-99.631	27.65
-100.12	27.622
-100.1	27.595
-100.09	27.567
-100.97	27.04
-100.96	27.013
-101.35	26.685
-101.33	26.658
-100.92	26.63
-101.3	26.603
-101.29	26.875
-101.27	26.848
-101.26	26.82
-101.25	27.193
-101.63	27.565
-101.32	27.838
-101.3	27.71
-101.29	27.683
-100.77	27.955
-99.961	28.628
-98.846	29.6
-98.532	29.573
-98.518	28.945
-98.404	29.218
-98.39	29.19
-98.475	29.163
-98.461	29.135
-98.747	28.808
-99.233	28.78
-99.219	28.153
-100.5	28.125
-100.49	28.098
-100.48	28.07
-99.462	28.343
-99.448	28.315
-100.03	28.288
-100.02	28.26
-101	27.933
-101.69	27.905
-102.08	27.478
-102.26	27.45
-102.85	27.423
-103.33	26.995
-103.32	26.968
-103.31	26.94
-103.49	26.513
-103.48	26.885
-104.16	27.258
-104.15	27.53
-103.93	27.503
-103.92	27.475
-103.41	28.148
-103.89	28.72
-103.88	28.693
-103.86	28.665
-103.85	28.638
-103.33	29.11
-103.82	29.083
-103.81	29.055
-103.79	29.028
-103.78	29.1
-102.66	29.273
-102.65	29.245
-102.64	29.218
-102.62	29.19
-101.91	29.463
-101.49	29.635
-101.48	29.608
-101.46	29.58
-101.45	29.553
-102.44	29.325
-102.42	29.298
-102.41	28.97
-102.39	28.943
-102.28	28.915
-102.76	28.788
-102.75	28.86
-102.74	28.833
-102.72	28.805
-102.21	29.178
-102.19	29.15
-102.18	29.123
-101.67	29.095
-101.65	29.068
-100.14	30.24
-98.423	30.413
-98.408	30.385
-98.394	30.358
-100.08	30.33
-98.366	32.303
-98.352	32.276
-98.337	32.248
-98.323	32.221
-99.409	32.193
-97.995	32.566
-97.981	32.538
-99.366	32.511
-99.152	32.483
-100.44	32.456
-100.42	32.428
-100.41	32.401
-100.4	32.373
-100.38	32.346
-100.77	30.818
-100.75	30.791
-101.04	30.763
-101.22	30.736
-101.01	31.508
-101	31.281
-100.98	31.253
-100.97	31.226
-101.15	31.198
-101.14	31.371
-100.92	32.243
-100.91	33.016
-100.9	32.988
-101.38	32.961
-101.37	32.933
-101.35	32.006
-101.34	31.978
-101.33	31.951
-101.31	31.923
-101.3	32.796
-101.28	32.768
-101.27	32.741
-101.25	32.713
-101.24	31.786
-100.43	32.858
-100.41	32.831
-101	32.503
-100.28	32.476
-99.669	31.348
-99.155	31.321
-100.24	29.493
-100.23	28.266
-99.812	29.438
-99.798	29.311
-99.784	30.083
-99.769	30.056
-100.16	30.028
-100.14	30.701
-101.33	30.673
-101.31	30.646
-101.4	30.618
-101.38	30.591
-100.07	31.463
-100.06	31.436
-100.04	31.408
-99.927	31.881
-99.613	31.953
-98.699	32.326
-99.585	32.598
-100.47	32.571
-100.46	32.743
-101.54	33.316
-101.53	34.088
-101.51	34.061
-101.5	34.033
-101.49	34.006
-100.87	33.278
-100.66	34.051
-100.64	34.023
-100.63	33.996
-99.814	33.968
-99.8	35.541
-99.786	36.713
-99.772	36.686
-99.757	35.858
-99.743	35.831
-100.53	35.203
-100.51	35.176
-100.5	35.148
-100.49	35.121
-99.672	35.593
-99.658	35.066
-99.644	35.039
-99.629	35.011
-99.615	34.984
-99.601	35.456
-99.687	35.429
-99.973	35.401
-99.858	35.374
-99.844	34.846
-99.83	35.319
-99.816	34.791
-99.802	34.764
-98.987	34.736
