# Supplementary material for: Electrooculography-based continuous eye-writing recognition system for efficient assistive communication systems
Source: PLoS One. 2018 Feb 9;13(2):e0192684. doi: 10.1371/journal.pone.0192684 (PMC5806888; doi:10.1371/journal.pone.0192684)
Supplement: S1 Database — All the original isolated EOG data used in the experiments are contained in this database. (ZIP) [file pone.0192684.s001.zip › isolated/001/isolated_strokes/EOG_001_08_007.csv]

-4.3564	1.4627
-4.3083	0.70398
-4.2601	0.64528
-4.2119	0.28659
-4.1638	-1.1721
-3.4156	-0.73081
-3.3674	-1.3895
-3.3193	-1.4482
-2.8711	-1.5069
-2.8229	-1.5656
-2.0747	-1.6243
-1.4266	-1.683
-1.3784	-1.7417
-1.3302	-1.2004
-1.5821	-0.65909
-1.5339	-0.71779
-1.4857	-0.77648
-1.4375	-0.83518
-1.3894	-0.89388
-1.3412	-0.95258
-0.99303	0.18872
-0.54486	0.13003
-0.49669	0.071328
-0.44852	0.01263
-0.00035056	0.65393
0.84782	0.79523
0.89599	1.1365
0.94416	0.97784
0.99233	0.91914
-0.2595	0.86044
-0.21133	1.1017
-0.66316	1.043
-1.415	0.98435
-0.96681	0.92565
-1.4186	1.167
-0.57047	1.3083
-0.5223	1.0496
-0.47413	0.69086
0.074039	0.63216
0.22221	0.17346
0.27038	0.11477
0.21855	0.056069
0.26672	-0.40263
0.41489	-0.46133
-0.036938	-0.52002
0.011233	-0.57872
0.059404	-0.73742
-0.39243	-0.99612
0.15575	-0.85482
0.20392	-0.91351
0.25209	-0.97221
0.30026	-1.2309
0.34843	-1.2896
0.8966	-1.2483
0.94477	-1.707
0.49294	-1.7657
0.54111	-1.8244
0.089281	-1.8831
0.13745	-1.9418
-0.11438	-2.0005
-0.066207	-2.0592
-0.018036	-1.7179
0.030134	-1.7766
0.078305	-1.1353
-0.47352	-1.794
-0.42535	-2.6527
0.32282	-2.7114
0.47099	-2.2701
0.51916	-2.3288
0.56733	-2.3875
0.6155	-2.4462
0.96367	-2.2049
1.0118	-2.5636
1.06	-2.6223
1.1082	-2.681
1.4564	-2.7397
2.4045	-2.4984
2.4527	-2.5571
2.5009	-2.6158
2.549	-2.6744
1.6972	-2.7331
3.0454	-2.7918
1.7935	-2.7505
1.8417	-2.8092
2.7899	-2.7679
2.7381	-2.5266
2.7862	-2.2853
2.8344	-2.344
2.8826	-2.4027
2.9307	-2.1614
2.2789	-0.62012
2.3271	0.72118
2.3753	0.66248
1.7234	1.1038
1.7716	1.3451
0.11977	1.2864
0.16794	1.8277
0.21611	1.769
-0.53572	1.7103
-0.38755	2.3516
-0.43938	1.5929
-0.39121	2.2342
-0.34304	2.1755
-0.29487	1.4168
-0.2467	1.9581
-0.19853	1.8994
-0.15036	1.8407
-0.10219	1.782
-0.85402	1.3233
-0.80585	1.6646
-0.75767	1.6059
-0.7095	1.5472
0.23867	1.4885
0.28684	1.8298
0.53501	1.7711
0.58318	1.8124
0.63135	1.7537
0.67952	1.695
1.2277	1.8363
1.7759	1.7776
1.824	2.2189
1.8722	2.1602
1.9204	2.1015
1.4685	2.6428
1.5167	2.5841
1.5649	2.5255
1.6131	1.8668
1.6612	1.8081
1.7094	1.7494
1.7576	1.6907
1.8057	1.432
1.8539	1.3733
1.3021	2.1146
0.95025	2.3559
0.99842	2.2972
1.0466	2.2385
0.89476	1.8798
1.1429	2.1211
0.9911	1.7624
1.0393	1.7037
1.0874	0.84498
1.1356	0.38629
1.3838	0.92759
1.432	0.16889
1.4801	0.81019
1.5283	0.75149
1.5765	0.6928
2.0246	1.3341
2.0728	1.2754
2.121	0.5167
2.1692	0.45801
1.4173	0.39931
1.5655	0.34061
1.6137	-0.51809
1.3618	-0.57679
1.41	-0.63548
0.45818	-1.2942
0.50635	-1.3529
0.55452	-0.81158
-0.59731	-0.87028
0.25086	0.37103
-0.50097	1.7123
-0.4528	1.6536
-1.2046	1.5949
-3.0565	1.5362
-4.3083	1.4775
-4.2601	1.4188
-4.2119	1.3601
-4.1638	1.3014
-4.1156	2.3427
-3.7674	2.984
-4.2193	2.9254
-4.1711	2.8667
-3.9229	2.808
-3.4748	2.7493
-3.4266	2.7906
-2.4784	3.0319
-2.4302	3.2732
-2.3821	3.2145
-2.3339	3.0558
-2.2857	2.9971
-1.0376	2.9384
-0.98939	2.6797
0.058783	2.621
1.407	2.7623
2.7551	3.3036
2.8033	3.2449
2.8515	2.5862
2.8996	2.5275
2.9478	2.2688
3.896	2.2101
3.9441	2.1514
3.9923	2.0927
4.0405	2.034
3.7887	1.8753
3.8368	1.8166
2.485	1.1579
0.73317	1.0992
2.5813	1.0405
2.6295	-0.11819
2.6777	-0.17689
2.7259	-0.23558
0.074026	0.40572
0.1222	0.94702
-1.4296	0.28832
-1.3815	0.22962
-0.93329	0.17093
-1.2851	0.11223
-0.83695	1.1535
0.71122	1.0948
0.75939	0.83614
3.2076	0.77744
0.85573	-0.68126
2.1039	0.66004
2.1521	0.80134
-0.69976	0.74265
-0.65159	0.68395
-0.60341	-0.17475
-0.55524	-0.23345
-0.50707	-0.29215
-0.4589	-0.75084
0.48927	-0.80954
0.53744	-1.9682
0.58561	-2.0269
0.63378	-2.0856
0.18195	-3.0443
-0.26988	-3.103
-0.22171	-3.1617
-0.17354	-3.2204
-0.52537	-3.2791
-0.7772	-3.3378
-0.72903	-3.3965
-1.6809	-3.4552
-1.6327	-3.5139
-1.5845	-3.5726
-1.3363	-3.6313
-0.98817	-3.39
-1.94	-3.4487
-2.5918	-3.5074
-2.5437	-3.5661
-3.0955	-3.6248
-3.0473	-3.2835
-3.3991	-3.3422
-3.351	-3.4009
-3.3028	-3.4596
-3.2546	-3.5183
-3.2065	-3.377
-3.1583	-3.4357
-3.4101	-2.9944
-3.362	-2.6531
-3.3138	-2.5118
-3.2656	-2.1705
-3.4174	-2.2292
-3.5693	-2.6879
-3.7211	-2.8466
-3.6729	-3.4053
-3.6248	-3.464
-3.3766	-3.5227
-3.1284	-3.6814
-2.7802	-3.4401
-2.2321	-3.4988
-2.1839	-3.5575
-2.1357	-3.6162
-2.0876	-3.3749
-1.5394	-2.9335
-1.7912	-2.9922
-1.7431	-3.0509
-1.6949	-3.1096
-0.84671	-3.1683
0.60146	-2.827
1.7496	-2.9857
1.7978	-3.0444
1.846	-3.0031
1.8941	-2.3618
2.3423	-2.1205
1.9905	-2.1792
1.8387	-2.5379
1.3868	-2.5966
0.435	-2.3553
1.4832	-2.414
1.5313	-2.5727
1.5795	-2.6314
2.1277	-2.2901
2.1758	-2.7488
2.224	-2.8075
2.2722	-2.8662
1.8204	-2.9249
2.1685	-2.9836
1.8167	-3.5423
1.8649	-3.601
1.013	-3.6597
0.56121	-3.7184
1.2094	-3.7771
1.2576	-4.1358
1.3057	-4.1945
1.3539	-4.2532
0.50207	-4.0119
-0.34976	-3.4706
-0.30159	-4.1293
-0.55342	-4.188
-0.80525	-4.2467
-0.75708	-4.3054
-0.70891	-4.3641
-0.66074	-4.4228
-0.61257	-4.4815
-0.5644	-3.7402
-0.51623	-3.6989
-0.46806	-2.7576
-0.41989	-2.8163
-0.37171	-2.875
0.27646	-2.7336
0.32463	-1.8923
0.3728	-1.051
0.92097	-0.80974
0.96914	-0.86844
1.5173	-0.12714
3.4655	1.3142
5.3137	1.2555
6.2618	5.5968
8.11	12.938
9.6582	19.879
9.7063	34.221
10.255	45.662
10.303	58.803
10.351	81.145
10.399	97.686
10.447	114.03
9.9954	123.17
10.044	135.21
10.092	150.85
10.14	157.19
5.788	168.63
1.5362	177.97
1.2844	182.22
0.73255	187.06
-0.21928	188.7
-0.87111	190.04
-2.5229	191.58
-4.8748	192.72
-6.1266	193.26
-6.8784	195.41
-7.1303	197.25
-7.5821	197.49
-8.2339	197.73
-8.2857	197.97
-8.3376	198.71
-8.5894	199.55
-10.041	199.49
-12.193	201.54
-13.245	203.48
-13.897	203.52
-14.749	203.46
-15.5	203.9
-15.652	204.04
-16.404	203.98
-16.356	203.92
-17.808	203.87
-19.06	203.91
-19.011	204.05
-19.463	204.49
-19.415	204.73
-20.167	204.67
-21.319	205.11
-21.27	205.96
-21.722	205.9
-21.674	205.84
-21.526	206.58
-21.478	207.02
-21.03	207.16
-20.981	207.1
-21.233	207.04
-20.785	206.99
-20.737	206.93
-20.689	206.87
-19.241	207.21
-19.192	207.15
-17.444	207.09
-17.196	207.03
-16.548	206.57
-15.5	206.52
-15.452	206.26
-14.303	206.2
-13.455	205.84
-12.607	204.58
-10.459	201.92
-6.3107	195.76
0.43743	174.71
5.5856	148.25
10.434	119.39
21.682	90.029
41.93	70.371
54.378	48.012
54.426	26.453
56.975	0.49443
59.823	-22.964
59.871	-35.023
62.319	-47.982
62.367	-62.64
62.415	-79.999
62.464	-90.558
62.512	-94.916
64.76	-105.98
64.808	-116.03
62.656	-118.89
60.304	-120.35
59.853	-122.31
59.301	-129.87
57.649	-138.13
56.297	-139.49
55.545	-139.64
54.694	-142.9
51.242	-146.86
46.49	-148.52
44.838	-149.58
44.586	-151.64
44.134	-154.2
42.183	-154.26
38.231	-155.41
35.179	-156.47
33.827	-156.53
31.375	-156.99
26.223	-157.15
22.372	-157.71
21.12	-158.07
18.468	-158.23
14.316	-158.98
11.764	-159.04
11.412	-159.1
10.261	-159.36
8.7088	-159.42
7.3569	-159.48
7.4051	-159.54
6.4533	-159.59
5.8014	-158.95
5.8496	-159.01
4.7978	-159.07
3.846	-159.13
3.8941	-158.99
2.6423	-159.05
2.6905	-159.11
1.4386	-159.16
1.4868	-159.22
2.635	-159.08
4.1832	-158.74
4.2313	-157.3
4.9795	-155.76
5.1277	-155.32
5.1758	-154.98
5.224	-150.83
4.9722	-142.79
5.0203	-135.45
3.5685	-128.41
1.0167	-124.37
1.0649	-113.83
-0.48697	-102.29
-0.4388	-87.245
-2.5906	-68.404
-15.342	-62.862
-28.394	-50.521
-39.146	-36.88
-53.798	-25.338
-62.85	-3.097
-73.102	11.544
-81.553	20.786
-85.405	30.127
-93.557	33.368
-99.909	36.209
-106.36	41.751
-112.61	47.992
-117.36	51.433
-122.32	55.375
-123.57	61.716
-123.92	68.457
-124.47	71.299
-126.52	71.94
-126.88	72.381
-129.63	72.423
-129.58	72.664
-131.63	72.605
-132.78	72.946
-132.73	73.088
-132.69	73.429
-132.64	74.27
-131.39	75.112
-131.34	75.053
-129.69	75.594
-127.15	77.436
-126	77.377
-124.65	79.618
-121.3	79.959
-117.75	81.601
-98.605	82.442
-73.256	86.883
-57.808	93.825
-38.26	111.37
-26.312	127.61
-25.964	140.05
-25.116	153.59
-25.067	162.53
-25.019	176.07
-24.971	183.91
-24.923	192.36
-24.875	201.2
-24.827	204.84
-24.778	207.38
-24.73	207.62
-24.682	207.56
-24.734	207.5
-25.286	207.74
-25.938	207.69
-26.089	207.73
-26.341	207.67
-26.893	207.51
-27.545	207.95
-28.497	207.89
-29.149	207.13
-29.4	207.07
-29.852	206.82
-30.304	206.76
-30.756	206.5
-31.508	205.94
-31.46	206.38
-32.611	206.32
-32.563	206.26
-32.515	206.21
-32.467	206.15
-31.819	207.09
-31.771	207.63
-31.722	207.57
-31.674	207.81
-32.326	207.75
-31.578	207.69
-31.83	208.44
-31.781	209.98
-32.333	209.92
-32.885	210.36
-32.237	210.7
-31.589	210.64
-31.541	210.78
-31.492	210.72
-30.844	210.67
-30.096	210.01
-29.648	209.95
-29.6	209.09
-29.552	208.53
-29.503	207.67
-28.655	206.91
-29.407	206.85
-29.359	206.8
-29.311	206.64
-28.463	206.28
-28.414	206.22
-28.366	205.96
-29.118	205.4
-29.07	205.34
-28.222	204.09
-28.174	204.03
-28.125	202.67
-29.377	202.21
-29.329	202.55
-30.881	202.49
-30.833	202.43
-32.085	203.37
-32.436	203.22
-32.388	203.16
-32.54	202.7
-32.492	202.64
-32.444	202.58
-32.496	202.52
-32.447	202.46
-33.299	201.6
-33.251	201.55
-33.203	201.49
-32.255	201.43
-32.106	202.27
-33.158	202.21
-33.11	201.25
-33.062	201.19
-33.014	201.14
-32.966	200.78
-32.917	200.72
-32.869	200.16
-32.821	199.6
-31.673	199.54
-31.525	199.98
-31.477	199.92
-30.728	199.37
-30.18	198.71
-30.132	198.05
-30.084	197.99
-30.036	197.73
-30.388	197.67
-29.939	197.51
-29.891	197.25
-29.843	197.2
-29.795	197.44
-30.147	197.38
-29.699	197.52
-30.05	197.46
-30.002	198
-29.954	197.34
-30.306	197.29
-29.858	198.13
-30.21	197.17
-30.161	197.11
-30.113	197.25
-30.265	197.09
-30.217	197.93
-30.169	199.07
-30.121	199.02
-30.072	199.26
-30.024	199.4
-29.976	200.24
-29.928	201.18
-29.88	201.12
-27.331	200.16
-24.983	200.1
-24.535	199.95
-24.487	199.89
-24.439	199.83
-24.391	199.77
-24.342	199.61
-24.294	199.55
-24.246	199.49
-25.698	199.44
-24.15	200.38
-24.102	200.32
-24.053	200.26
-24.005	200.2
-24.857	200.14
-23.909	200.08
-24.761	198.52
-24.713	198.47
-24.664	197.11
-24.616	197.05
-24.168	198.29
-24.12	198.23
-24.072	198.47
-24.024	198.71
-25.375	199.15
-25.327	200.1
-25.279	200.14
-26.231	200.08
-26.183	200.02
-26.135	199.86
-27.386	198.8
-28.538	198.74
-28.49	197.69
-28.442	197.63
-29.194	197.17
-29.146	197.11
-29.897	197.05
-29.849	196.99
-30.401	197.33
-30.653	196.87
-30.605	196.82
-30.956	196.76
-30.908	196.7
-30.46	197.04
-30.412	196.28
-30.064	196.22
-30.516	195.66
-30.467	195.6
-28.919	196.15
-28.871	197.19
-28.823	197.93
-28.775	199.17
-29.727	199.11
-28.978	200.35
-28.93	200.29
-28.882	200.24
-28.834	200.38
-29.686	200.22
-27.938	200.16
-27.889	200.1
-27.841	200.04
-26.493	199.98
-28.145	199.92
-28.097	200.27
-28.049	200.21
-28.1	200.15
-28.052	200.09
-29.204	200.03
-29.156	199.97
-29.108	199.71
-29.06	199.65
-27.811	199.6
-26.563	201.44
-26.515	201.38
-26.467	201.32
-27.619	200.16
-27.571	201.2
-28.022	201.14
-30.374	202.19
-30.326	202.13
-30.978	200.97
-30.93	200.91
-30.982	200.85
-30.933	200.79
-31.185	200.73
-31.637	199.87
-31.089	200.02
-31.041	199.46
-31.492	199.4
-31.444	199.64
-31.796	199.58
-31.748	199.52
-31.9	199.46
-33.552	199.4
-35.003	199.65
-34.955	199.89
-34.907	200.33
-34.159	200.27
-34.111	200.21
-32.463	200.15
-32.414	201.39
-32.366	201.94
-32.318	201.88
-32.27	201.82
-31.322	203.06
-30.474	203
-30.425	203.34
-30.377	203.28
-29.029	202.32
-28.581	202.27
-28.533	202.21
-28.485	201.95
-28.436	201.89
-27.088	199.43
-25.74	199.37
-25.692	197.01
-25.144	196.95
-25.096	196.7
-26.447	196.54
-26.399	196.48
-26.351	195.92
-27.903	195.86
-27.855	195.8
-28.507	195.74
-28.458	195.68
-28.41	195.63
-28.362	195.27
-28.314	195.21
-28.266	195.15
-28.217	195.29
-28.169	195.83
-28.121	194.77
-27.673	194.72
-28.225	195.66
-28.177	195.6
-28.128	195.04
-29.28	194.98
-28.032	194.92
-27.984	193.86
-27.936	193.8
-27.888	193.75
-28.239	193.49
-27.591	193.63
-27.043	193.57
-26.995	193.51
-26.647	193.75
-26.599	194.19
-25.15	194.83
-26.502	195.08
-26.454	195.02
-26.406	194.66
-26.358	195
-24.91	195.44
-24.861	196.18
-24.813	196.12
-24.465	196.07
-24.417	195.81
-23.869	196.85
-23.821	196.79
-22.272	195.63
-22.224	195.57
-22.176	195.51
-22.128	195.45
-22.08	195.4
-23.032	195.34
-24.383	195.28
-25.035	195.22
-24.987	195.16
-24.939	195.6
-24.891	195.54
-24.842	196.28
-25.294	197.93
-25.246	197.87
-25.198	198.61
-26.25	197.75
-26.202	197.69
-26.853	197.63
-26.805	196.47
-26.757	196.42
-26.709	196.36
-25.561	196.3
-26.513	196.24
-26.464	195.08
-26.416	195.02
-24.768	194.56
-22.32	194.9
-22.272	194.85
-22.224	194.79
-22.175	195.73
-20.927	195.67
-20.079	195.61
-19.831	195.55
-19.783	195.49
-19.435	195.43
-19.386	194.88
-18.338	195.42
-18.29	195.36
-18.442	195.8
-18.394	196.84
-18.346	198.18
-18.297	198.92
-18.249	198.87
-18.201	198.81
-18.153	199.25
-19.105	199.19
-19.057	199.13
-19.008	199.07
-19.36	198.61
-18.912	198.55
-19.264	198.1
-19.216	198.04
-19.567	197.48
-19.519	195.92
-19.471	195.86
-19.723	197
-19.675	196.94
-19.627	196.88
-19.878	197.03
-19.83	196.97
-19.782	196.71
-19.734	196.65
-19.186	196.59
-19.138	196.73
-18.489	196.67
-17.141	196.62
-17.093	196.56
-15.045	197
-13.997	197.64
-13.949	197.98
-13.3	198.52
-12.652	198.46
-12.404	199.6
-12.056	199.55
-12.008	200.29
-11.66	200.23
-11.111	200.17
-10.263	200.11
-10.215	199.35
-9.3669	199.29
-9.3187	199.23
-8.4705	200.08
-7.3224	200.32
-7.2742	200.26
-7.226	200.2
-5.3779	200.14
-5.3297	199.78
-5.2815	199.72
-5.1333	199.07
-5.0852	198.21
-3.937	197.35
-3.8888	197.29
-3.8407	197.23
-3.7925	197.17
-3.7443	197.11
-3.6961	197.05
-3.648	197
-2.9998	197.34
-2.9516	197.28
-3.5035	196.52
-3.4553	196.46
-3.4071	196
-3.359	195.94
-3.3108	195.48
-3.2626	195.43
-2.7144	195.37
-3.6663	195.21
-3.6181	195.15
-3.2699	195.09
-3.2218	195.03
-2.5736	195.07
-2.5254	194.92
-2.4772	194.86
-1.7291	194.9
-1.6809	194.84
-0.33274	194.78
0.015434	195.42
0.063605	195.36
0.11178	195.5
0.25995	195.95
2.4081	196.99
2.4563	196.93
0.80446	196.87
0.85263	196.81
1.9008	198.15
1.949	198.59
2.2971	198.53
2.3453	198.78
3.3935	198.72
2.4417	198.66
2.4898	198.6
2.538	198.54
2.4862	198.48
2.9343	198.42
2.9825	198.07
3.0307	198.01
3.0788	197.95
3.127	197.89
3.3752	198.13
3.4234	197.77
3.2715	197.71
3.5197	197.65
3.5679	198.1
4.016	198.84
4.0642	198.98
4.1124	198.92
4.2606	198.86
4.1087	199.4
4.1569	199.34
4.2051	199.28
4.2532	198.93
4.1014	198.87
4.3496	198.11
4.3977	198.75
4.4459	198.79
4.4941	198.73
4.5423	198.87
4.9904	198.81
5.0386	198.76
5.0868	199
5.4349	199.44
5.6831	200.08
5.7313	199.62
5.7795	199.56
5.8276	199.5
5.8758	199.45
8.424	199.39
9.3721	198.33
9.4203	199.27
10.868	199.61
10.917	200.25
11.065	200.79
11.113	201.33
11.161	201.28
11.209	201.22
11.258	201.06
11.406	201.2
11.454	201.14
11.502	200.78
11.55	200.72
11.598	200.16
12.347	200.11
12.395	200.05
12.243	199.99
12.291	199.93
12.339	199.17
12.387	200.01
12.436	199.95
12.484	199.4
12.932	199.34
13.18	198.28
13.228	197.62
13.276	197.06
13.325	196.5
13.973	196.44
14.321	195.78
14.369	195.73
14.417	195.67
14.465	195.61
14.714	196.15
14.562	196.09
14.61	195.43
14.658	194.77
14.806	194.51
14.954	194.66
14.903	194.4
14.951	194.34
15.099	193.88
15.347	193.22
16.795	193.76
16.843	193.7
16.792	193.35
18.24	193.29
17.788	192.93
18.336	192.37
18.384	192.31
17.932	191.85
17.981	192.19
16.729	192.63
16.777	192.58
16.825	192.02
16.873	192.16
17.822	192.1
17.87	191.94
17.918	191.88
17.966	191.82
18.014	191.36
18.462	191.51
18.111	191.75
18.159	191.69
18.207	191.63
17.855	191.57
17.903	192.81
17.151	192.75
16.5	193.8
16.548	193.74
16.596	193.88
17.344	193.82
17.392	193.76
17.44	193.7
17.789	193.64
17.537	192.28
17.585	192.23
17.633	191.97
16.981	191.91
17.029	193.35
16.578	193.49
16.626	193.53
16.574	193.47
16.322	193.41
16.67	193.86
16.418	193.3
16.467	193.24
16.515	193.18
16.063	193.02
16.611	193.06
16.359	193
16.407	192.95
16.456	192.89
16.504	192.13
16.552	193.17
16.6	193.11
16.648	193.05
16.697	192.99
16.745	193.03
16.793	192.98
17.241	192.32
17.289	191.66
17.737	190.8
18.286	190.24
18.834	190.18
18.882	190.12
18.93	189.36
21.778	190.11
24.026	190.05
24.075	189.99
24.123	189.93
24.171	189.87
24.419	190.81
24.467	190.75
24.515	190.7
24.564	190.64
25.012	190.58
25.86	191.12
25.108	190.46
25.156	190.4
25.204	190.94
24.853	190.38
25.301	190.33
25.349	190.27
24.997	190.21
25.045	190.15
24.793	190.79
25.242	191.33
24.29	191.27
24.338	191.21
24.386	191.16
24.034	190.6
23.682	190.54
23.731	190.48
23.079	190.42
23.127	190.86
22.675	190.8
22.723	190.75
22.772	191.39
22.82	191.33
22.868	192.07
22.416	192.31
22.464	192.45
22.612	192.59
22.661	192.53
23.109	192.78
23.557	192.72
23.605	192.66
23.653	192.6
23.701	192.54
24.05	192.98
24.298	193.22
24.546	193.26
24.694	193.71
25.042	193.65
25.49	194.19
25.539	194.33
25.587	194.27
25.635	194.21
25.683	194.35
26.431	194.9
26.479	194.24
26.528	194.18
26.576	193.82
26.624	194.06
26.672	194.7
26.02	194.64
26.068	195.08
26.817	195.03
26.865	194.97
26.913	194.91
26.961	194.85
26.309	194.79
27.057	194.73
26.906	194.67
26.954	194.91
27.002	194.86
27.05	194.8
28.198	194.74
28.247	194.38
28.295	194.62
28.343	194.56
28.591	194.5
29.839	194.75
29.887	194.79
29.936	194.73
29.984	195.67
28.832	195.61
28.88	197.25
28.928	197.79
28.776	197.73
28.825	197.68
28.873	199.32
28.921	199.76
28.969	199.7
28.217	199.64
28.265	199.58
27.714	199.82
27.762	200.16
27.81	200.11
27.858	200.25
28.706	200.79
28.554	200.73
28.603	201.27
28.651	201.21
28.699	200.45
29.247	200.69
29.695	200.64
29.743	200.58
29.792	200.82
29.44	200.76
31.188	201
31.236	200.94
31.284	200.88
31.332	200.83
33.481	200.77
33.529	202.51
33.577	200.65
32.525	200.59
32.573	200.53
31.622	200.47
31.67	200.81
31.718	200.76
31.666	200.6
31.714	200.54
30.662	200.48
30.711	200.52
28.859	200.46
28.907	200.4
28.955	200.34
28.603	200.29
28.651	200.23
30.2	200.17
30.248	199.71
30.296	199.65
30.344	199.09
30.392	199.03
30.44	198.68
30.489	198.32
30.937	198.26
30.985	197.6
31.033	197.54
31.081	197.48
31.129	197.42
31.478	197.36
31.526	198.11
31.574	198.05
31.622	197.19
32.07	196.83
33.318	197.17
33.567	196.71
33.615	196.65
33.663	196.59
32.811	196.84
33.759	196.78
33.807	196.92
32.756	196.86
32.804	196.8
32.352	197.04
32.4	197.48
32.448	197.43
32.297	197.37
32.345	197.31
31.993	197.25
32.041	197.19
32.089	196.63
31.137	196.57
31.186	197.31
29.834	197.26
29.882	198.1
28.93	198.04
28.978	199.18
30.026	199.12
30.075	199.06
30.123	199
30.171	198.94
28.019	197.99
28.067	197.93
26.715	196.77
26.764	196.71
27.312	197.75
27.06	197.69
27.108	198.53
27.156	197.88
27.204	197.82
27.253	197.76
27.401	197.7
27.749	197.64
27.797	197.58
27.845	197.32
27.893	197.26
27.642	196.71
27.69	197.15
27.738	197.69
27.786	197.03
28.134	197.57
29.282	197.51
29.331	198.65
29.379	198.59
28.927	197.34
29.075	196.68
29.123	195.72
29.172	195.66
29.22	195
28.568	194.94
29.316	195.08
29.364	194.83
29.412	194.77
29.461	194.71
28.809	194.65
