# Supplementary material for: Electrooculography-based continuous eye-writing recognition system for efficient assistive communication systems
Source: PLoS One. 2018 Feb 9;13(2):e0192684. doi: 10.1371/journal.pone.0192684 (PMC5806888; doi:10.1371/journal.pone.0192684)
Supplement: S1 Database — All the original isolated EOG data used in the experiments are contained in this database. (ZIP) [file pone.0192684.s001.zip › isolated/001/isolated_strokes/EOG_001_08_008.csv]

3.8874	-0.69029
3.9919	-0.65278
4.0963	-0.61527
4.2007	-0.57776
4.3051	-0.54025
4.4095	-0.50273
4.1139	-1.7652
4.2184	-2.6277
3.5228	-2.5902
2.8272	-2.5527
3.7316	-2.5152
3.836	-2.1777
3.9404	-2.1401
3.2448	-2.1026
2.9493	-2.3651
3.0537	-2.3276
3.1581	-2.9901
3.2625	-2.9526
3.2669	-1.9151
3.3713	-2.8776
3.4758	-1.84
3.5802	-1.8025
2.7846	-2.765
3.189	-3.1275
2.4934	-2.39
2.5978	-2.3525
0.90225	-2.315
-0.89333	-3.5775
-0.78892	-2.1399
-0.6845	-2.7024
-0.58009	-2.6649
-0.47567	-3.1274
-0.97125	-3.0899
-0.86684	-2.5524
-0.76242	-2.5149
-0.65801	-2.4774
-0.55359	-2.4398
-0.94918	-2.9023
-0.84476	-2.8648
-0.74034	-2.8273
-0.63593	-2.7898
-0.53151	-2.2523
-0.4271	-1.8148
-0.32268	-0.97726
-1.4183	-0.93975
-2.7139	-0.90224
-2.5094	-0.064724
-2.805	-0.027212
-2.7006	0.010301
-2.5962	0.44781
-2.4918	0.48533
-2.3874	0.92284
-2.2829	0.96035
-2.1785	1.5979
-2.5741	1.6354
-3.4697	1.6729
-2.3653	2.1104
-2.8609	2.1479
-2.7564	2.1854
-3.852	2.2229
-4.2476	2.2604
-4.0432	2.598
-4.6388	2.5355
-4.5344	2.573
-3.73	2.6105
-3.0255	2.048
-2.9211	2.0855
-1.2167	2.123
-2.1123	2.1605
-2.0079	1.6981
-2.1035	1.7356
-1.399	1.7731
-1.2946	1.8106
-1.7902	1.0481
-1.0858	1.0856
-0.98138	0.52314
-0.87696	0.56065
-0.77255	0.59816
-1.1681	0.63567
-1.0637	0.67319
-0.4593	1.3107
-0.35488	1.3482
-0.25047	1.3857
-0.44605	1.4232
-0.34164	1.4607
-0.43722	0.89826
-0.33281	0.93577
-0.72839	0.97328
-0.62397	1.0108
-0.51956	1.1483
-0.61514	1.0858
-0.51073	1.1233
-0.40631	1.1608
-0.3019	0.89836
-0.19748	1.3359
-0.093064	1.5734
0.011352	1.6109
0.11577	2.1484
-0.67982	2.1859
-0.5754	2.5234
-1.471	2.2609
-1.9666	2.2985
-1.5622	2.336
-2.0577	2.3735
-1.9533	3.011
-1.8489	3.0485
-2.2445	3.086
-2.1401	3.1235
-2.1357	3.161
-2.0312	3.1986
-2.4268	3.2361
-2.8224	2.6736
-2.718	3.2111
-2.6136	3.2486
-2.5092	3.1861
-2.5047	3.2236
-2.4003	3.0611
-2.4959	2.4987
-3.2915	2.0362
-3.1871	2.0737
-3.0827	2.1112
-4.4783	1.7487
-4.3738	1.7862
-5.0694	1.4237
-4.965	1.4612
-5.2606	1.4988
-5.1562	1.5363
-5.0518	1.8738
-4.9473	1.5113
-4.8429	1.5488
-4.7385	1.5863
-2.6341	1.0238
0.47032	1.0613
0.57473	0.29886
0.67915	-0.46363
0.78357	-0.42612
0.28798	-1.0886
2.3924	-1.0511
2.4968	-1.5136
1.3012	-1.4761
1.4056	-2.0386
1.5101	-1.801
1.6145	-1.3635
1.7189	-1.326
1.5233	-1.2885
1.6277	-1.351
0.23214	-2.3135
0.33655	-2.276
0.04097	-2.2385
0.14539	-2.2009
0.9498	-1.2634
1.0542	-1.2259
1.1586	-1.1884
1.263	-1.1509
0.66746	-0.31338
1.4719	0.12413
2.7763	0.16164
2.5807	0.19915
2.6851	0.63667
3.2895	0.27418
3.694	0.71169
3.9984	0.7492
4.1028	0.78672
4.2072	0.82423
4.1116	0.86174
4.616	1.1993
4.7205	1.2368
4.8249	1.2743
4.9293	2.1118
5.0337	2.1493
5.8381	2.1868
5.0425	1.6243
5.1469	1.4618
5.2514	1.4994
5.3558	1.5369
6.0602	1.7744
5.0646	1.8119
3.969	1.5494
4.0734	1.5869
2.1779	1.6244
2.2823	1.6619
1.4867	1.6995
1.2911	1.237
1.3955	1.7745
0.89994	1.312
1.0044	1.3495
1.1088	1.387
0.41318	0.62453
0.5176	0.66204
-0.47799	-0.00044967
-0.37357	0.037063
-0.16915	0.074575
-0.86474	0.11209
-0.76032	0.1496
-0.95591	0.18711
-0.85149	0.22462
-1.2471	0.26214
-2.3427	0.29965
-2.2382	-0.062838
-3.1338	-0.025326
-3.0294	-0.28781
-2.925	-0.2503
-2.8206	-0.31279
-1.7162	-0.27528
-0.11175	-0.23776
-0.0073341	-0.20025
0.29708	-0.16274
0.4015	-0.22523
2.1059	-0.18771
2.2103	-0.3502
0.71474	-0.81269
2.0192	-1.3752
2.1236	-1.8377
2.228	-1.8002
2.3324	-2.0626
1.4368	-2.0251
1.5412	-1.9876
1.6457	-2.3501
1.7501	-2.3126
1.8545	-2.6751
1.1589	-2.6376
2.0633	-2.4001
1.3677	-2.4625
1.4721	-2.425
1.3766	-2.6875
1.181	-2.65
1.2854	-2.6125
1.3898	-2.775
0.49423	-2.7375
-0.30136	-2.7
-0.19694	-2.6624
-0.092525	-2.1249
0.01189	-2.0874
-0.28369	-2.0499
-0.17928	-2.0124
-0.27486	-1.9749
-0.27045	-1.0374
-0.16603	-0.99985
-0.061615	-0.96234
-1.1572	-0.12483
-3.0528	-0.087317
-2.9484	-0.049804
-3.744	-0.012292
-3.6395	-0.87478
-3.5351	0.16273
-3.4307	-0.79975
-3.3263	-0.76224
-3.2219	-0.52473
-3.1175	-0.48722
-2.113	-0.44971
-1.3086	-0.41219
-1.2042	-0.37468
-0.8998	-0.33717
-0.69538	-0.29966
-0.49096	0.53786
-0.086548	0.17537
0.017868	0.21288
0.72228	0.25039
0.8267	-0.31209
1.4311	-0.27458
1.5355	0.16293
1.6399	0.20044
1.7444	0.23796
1.4488	0.97547
1.9532	0.31298
2.0576	0.35049
1.862	0.18801
1.9664	0.32552
2.0709	0.36303
2.4753	0.50054
2.5797	0.53806
2.3841	0.47557
2.4885	0.51308
1.7929	0.45059
1.8974	0.48811
0.40177	0.32562
-0.39382	0.36313
-0.5894	0.60064
-1.185	0.63815
-1.0806	0.67567
-1.7762	0.51318
-2.9717	0.55069
-3.2673	0.7882
-3.6629	0.62572
-3.5585	0.76323
-3.4541	0.80074
-3.6497	0.83825
-3.5452	0.97577
-3.4408	0.61328
-3.3364	0.65079
-3.132	0.6883
-3.0276	0.92582
-2.9232	2.0633
-2.9188	2.1008
-2.8143	2.1384
-2.7099	2.1759
-3.0055	1.1134
-2.7011	1.1509
-2.9967	1.1884
-2.8923	1.2259
-2.7878	1.2634
-2.2834	0.50094
-0.97901	-0.26155
0.32541	-0.22404
0.42982	-0.68652
1.6342	-1.149
3.3387	-1.7115
5.3431	-2.474
6.8475	-3.4365
7.8519	-12.499
14.356	-21.661
36.061	-27.324
58.065	-49.886
72.97	-68.649
87.274	-72.211
98.578	-77.074
115.18	-84.936
133.39	-96.399
142.29	-104.46
144.3	-108.82
144.4	-113.19
144.8	-115.65
146.01	-117.11
146.11	-119.97
146.22	-122.74
148.12	-123.8
148.23	-127.66
149.13	-132.12
147.34	-133.39
147.44	-134.85
147.54	-136.51
147.65	-138.07
145.65	-141.74
145.76	-144.8
145.06	-145.06
145.17	-147.12
144.47	-150.89
144.58	-154.05
144.18	-157.41
143.58	-161.27
144.39	-164.54
143.79	-166.5
143	-168.56
144	-170.02
144.21	-171.59
144.31	-174.45
143.62	-176.41
143.72	-178.47
145.02	-182.54
146.43	-187.2
146.53	-190.46
146.64	-192.52
147.84	-193.99
149.75	-196.25
154.55	-199.91
159.06	-202.37
159.96	-203.24
160.06	-204
160.57	-204.26
160.67	-205.72
161.18	-210.49
161.58	-214.95
161.89	-216.31
162.59	-218.27
162.69	-220.44
162.2	-222.2
162.3	-224.56
162.41	-225.72
162.51	-225.89
163.12	-226.25
163.22	-226.21
163.83	-226.17
163.93	-226.14
164.23	-226.1
164.34	-226.06
165.24	-226.02
166.95	-225.59
168.85	-223.05
169.96	-222.31
177.36	-218.07
187.17	-211.94
198.47	-206.3
207.07	-195.06
207.78	-184.32
207.88	-175.19
207.99	-161.15
208.09	-148.91
208.2	-128.87
208.3	-112.24
208.41	-96.898
208.51	-76.96
208.61	-62.023
208.72	-44.385
191.82	-31.448
170.23	-18.71
155.23	-3.8729
135.84	6.2646
117.74	22.002
98.545	33.84
78.249	43.977
61.854	59.115
48.158	70.452
39.863	82.69
27.367	95.027
14.371	102.26
10.076	105.2
-3.0198	111.44
-14.515	118.58
-24.311	124.01
-34.907	129.95
-36.502	133.89
-43.098	137.43
-51.593	139.06
-54.689	139.8
-55.684	139.84
-56.28	140.68
-56.176	142.01
-57.671	143.45
-58.867	144.59
-58.762	146.03
-59.058	147.26
-58.954	149.1
-61.049	151.04
-63.645	151.58
-63.54	151.61
-61.336	152.25
-61.231	152.89
-58.327	156.13
-57.823	159.67
-57.318	159.7
-56.914	159.74
-56.309	159.78
-56.205	159.82
-56.401	159.85
-56.296	159.89
-56.192	159.93
-56.287	156.47
-56.183	156.5
-56.078	153.24
-57.074	141.28
-56.97	118.22
-58.565	86.053
-58.461	53.19
-58.356	23.828
-59.752	-9.9348
-60.848	-30.497
-60.743	-46.56
-61.339	-66.922
-61.634	-77.485
-61.53	-86.447
-61.925	-101.11
-62.421	-109.57
-62.917	-110.53
-64.512	-110.8
-66.008	-112.66
-66.203	-115.42
-66.499	-116.38
-66.595	-117.75
-67.39	-119.61
-67.286	-119.57
-68.081	-120.03
-68.777	-120
-69.572	-119.96
-70.168	-120.42
-71.164	-120.38
-72.059	-121.65
-72.555	-121.61
-72.45	-121.17
-72.746	-120.03
-72.842	-120
-72.737	-119.96
-72.833	-119.62
-72.728	-119.28
-74.024	-119.25
-73.92	-118.81
-73.815	-118.77
-75.311	-119.13
-75.206	-118.7
-75.102	-118.66
-74.997	-118.62
-74.093	-118.58
-74.189	-119.05
-74.084	-119.01
-74.58	-118.97
-74.475	-118.93
-74.371	-118.4
-73.567	-118.06
-73.462	-118.02
-73.358	-117.98
-73.253	-117.95
-72.349	-117.61
-73.044	-117.57
-72.94	-117.53
-72.836	-117.5
-72.731	-117.46
-71.827	-116.02
-71.622	-115.48
-71.518	-115.45
-71.414	-115.41
-71.409	-115.37
-71.205	-113.33
-71.1	-111.9
-70.996	-111.86
-70.891	-111.22
-71.687	-111.08
-71.283	-110.65
-71.178	-109.71
-71.174	-109.67
-71.069	-109.63
-72.665	-109.6
-73.561	-109.16
-73.456	-109.12
-73.352	-109.08
-73.247	-109.05
-73.943	-109.41
-73.838	-108.97
-74.334	-108.93
-74.23	-109.3
-73.525	-109.26
-73.421	-109.42
-73.316	-109.38
-73.212	-109.35
-73.708	-109.41
-73.903	-109.37
-74.599	-109.23
-74.494	-109.2
-74.39	-109.16
-74.685	-109.12
-74.181	-108.98
-74.477	-109.05
-74.372	-109.01
-74.968	-108.97
-75.463	-108.93
-75.359	-108.4
-75.255	-108.36
-75.15	-108.32
-75.046	-108.28
-75.441	-107.45
-75.337	-107.01
-75.632	-106.97
-75.528	-106.93
-75.024	-106.9
-74.919	-106.86
-73.715	-107.22
-71.51	-107.88
-71.406	-107.85
-71.302	-107.11
-71.197	-107.07
-71.093	-107.03
-70.988	-107
-70.884	-106.96
-70.779	-106.92
-70.675	-107.58
-70.571	-106.95
-70.466	-106.91
-70.462	-107.67
-70.357	-107.63
-70.253	-107.9
-70.149	-107.86
-70.044	-107.82
-70.64	-108.38
-70.835	-108.35
-71.231	-108.31
-71.127	-108.27
-71.922	-108.23
-72.318	-109.1
-71.513	-109.16
-71.409	-109.62
-71.304	-109.58
-71.2	-109.75
-71.796	-110.01
-71.691	-109.97
-71.787	-109.93
-71.682	-109.9
-71.578	-109.86
-71.474	-109.82
-70.969	-109.38
-70.865	-109.35
-70.76	-109.31
-70.656	-109.87
-71.251	-110.53
-71.147	-110.5
-71.043	-110.46
-70.938	-110.42
-70.834	-110.38
-71.529	-111.05
-71.425	-111.01
-71.321	-110.17
-71.516	-110.13
-71.712	-110.1
-71.607	-110.06
-71.503	-110.02
-71.398	-109.98
-71.294	-110.75
-72.69	-110.71
-74.585	-110.97
-74.481	-110.93
-74.376	-110.9
-74.272	-111.56
-72.168	-111.52
-74.363	-112.68
-74.259	-113.25
-74.154	-113.91
-74.05	-114.37
-71.945	-113.83
-73.141	-113.8
-73.037	-113.76
-72.932	-114.22
-71.528	-114.48
-69.323	-114.45
-68.219	-114.71
-68.115	-114.67
-68.01	-114.73
-67.906	-114.7
-67.501	-114.66
-67.397	-114.52
-67.292	-114.48
-67.188	-114.45
-66.584	-114.41
-65.779	-114.17
-65.675	-112.83
-65.57	-111.6
-65.466	-111.56
-65.162	-110.92
-65.057	-110.08
-64.953	-110.05
-64.848	-110.31
-64.644	-110.27
-64.639	-110.23
-64.535	-110.19
-64.531	-110.16
-64.826	-111.52
-64.722	-111.48
-65.217	-112.84
-65.113	-112.81
-65.009	-112.77
-64.904	-112.73
-64.2	-109.79
-64.695	-110.96
-65.191	-110.92
-65.086	-112.58
-66.182	-112.64
-65.278	-112.61
-66.273	-113.47
-66.169	-113.43
-66.464	-113.39
-66.36	-113.86
-66.256	-112.52
-67.851	-112.48
-67.747	-113.74
-68.342	-113.31
-67.138	-112.37
-65.334	-111.03
-65.229	-110.99
-65.125	-111.46
-64.72	-111.42
-65.516	-112.28
-65.411	-112.24
-65.307	-113.01
-65.203	-112.97
-64.498	-112.13
-63.894	-112.89
-63.489	-112.86
-63.385	-113.42
-63.281	-113.38
-62.376	-112.24
-62.272	-112.21
-62.167	-112.17
-62.063	-112.03
-62.758	-111.99
-61.854	-111.96
-61.45	-112.42
-61.645	-112.38
-61.541	-112.34
-61.936	-112.91
-61.332	-112.67
-61.228	-112.63
-61.623	-112.69
-61.519	-112.66
-61.214	-113.82
-61.11	-113.78
-61.205	-113.74
-61.101	-113.71
-60.997	-113.57
-61.092	-113.53
-60.988	-113.49
-61.483	-113.16
-61.379	-113.12
-61.275	-113.88
-61.97	-113.04
-61.866	-113.01
-63.661	-112.97
-63.557	-112.93
-61.552	-112.89
-59.948	-112.86
-59.844	-112.62
-59.739	-112.58
-59.835	-112.24
-59.43	-111.11
-59.126	-111.07
-59.022	-110.33
-58.917	-110.29
-58.813	-110.26
-58.608	-110.22
-58.504	-111.48
-58.299	-111.44
-58.195	-111.41
-58.091	-111.37
-57.686	-110.03
-57.482	-110.29
-57.377	-110.26
-56.973	-110.22
-56.669	-110.28
-56.364	-109.14
-55.96	-108.91
-55.855	-108.87
-55.751	-108.83
-54.446	-108.79
-53.242	-108.96
-53.138	-108.72
-53.033	-108.68
-52.929	-108.64
-52.824	-108.71
-52.42	-108.17
-52.316	-108.13
-52.511	-108.09
-52.407	-108.06
-53.102	-108.22
-52.998	-108.18
-52.593	-107.64
-52.489	-107.61
-52.085	-107.57
-52.58	-107.53
-52.476	-107.49
-52.871	-108.16
-53.267	-108.72
-53.163	-108.68
-53.458	-108.64
-53.354	-108.41
-53.249	-108.57
-53.145	-108.53
-53.341	-108.29
-53.236	-108.16
-53.132	-108.12
-53.027	-108.08
-52.923	-108.14
-52.718	-108.11
-52.614	-108.07
-52.51	-108.03
-52.505	-108.19
-53.001	-108.46
-52.896	-108.12
-53.292	-108.08
-53.188	-108.04
-53.083	-108.01
-52.979	-108.47
-51.774	-108.23
-51.67	-108.79
-51.565	-109.26
-51.461	-108.82
-52.457	-108.78
-52.352	-108.74
-52.248	-109.11
-52.143	-109.07
-52.039	-109.03
-51.935	-108.99
-51.83	-108.56
-51.726	-108.52
-51.621	-108.68
-51.217	-108.44
-51.112	-107.71
-51.608	-107.67
-51.504	-107.63
-51.799	-108.49
-51.295	-108.36
-51.59	-108.02
-51.486	-107.98
-51.382	-107.94
-51.677	-107.91
-51.273	-107.97
-50.668	-108.23
-50.564	-108.19
-50.459	-108.16
-50.355	-108.12
-49.451	-107.78
-48.546	-108.04
-48.442	-108.01
-46.837	-107.67
-46.033	-107.03
-44.529	-106.99
-44.424	-107.56
-43.32	-107.52
-43.215	-107.48
-43.111	-107.44
-42.406	-106.81
-42.302	-107.17
-42.798	-107.73
-42.693	-107.69
-42.589	-107.96
-42.484	-107.32
-41.78	-107.28
-41.676	-107.34
-41.571	-106.91
-41.067	-106.87
-40.962	-106.83
-41.458	-106.79
-41.453	-107.46
-40.749	-107.52
-40.645	-107.48
-40.54	-107.44
-40.436	-107.41
-40.331	-107.37
-40.027	-107.33
-39.623	-107.29
-39.518	-107.26
-39.414	-106.82
-39.309	-106.68
-38.505	-106.34
-38.4	-106.31
-38.296	-106.27
-38.192	-106.23
-38.087	-106.49
-37.283	-106.16
-37.178	-106.52
-37.074	-106.88
-36.97	-106.84
-36.065	-106.81
-35.361	-106.67
-35.856	-107.13
-35.752	-107.09
-35.648	-107.05
-36.343	-107.02
-36.239	-106.88
-36.434	-106.84
-36.33	-107.2
-36.225	-107.57
-36.121	-107.63
-35.817	-107.59
-35.712	-107.55
-35.608	-107.52
-34.803	-107.48
-34.999	-107.54
-34.895	-107.5
-34.79	-107.47
-34.686	-107.53
-33.981	-107.49
-34.577	-107.45
-34.472	-107.42
-34.768	-107.68
-34.664	-107.64
-33.559	-107.3
-33.455	-107.27
-33.35	-107.23
-33.246	-107.19
-33.142	-106.65
-32.937	-106.02
-32.733	-105.98
-32.628	-105.94
-32.524	-105.9
-31.519	-105.07
-31.415	-103.93
-31.311	-103.89
-31.206	-103.85
-30.302	-103.82
-29.797	-103.78
-29.393	-102.64
-29.189	-103.7
-28.784	-104.37
-28.68	-103.63
-27.475	-103.59
-25.571	-103.55
-25.466	-103.52
-25.362	-103.48
-25.258	-103.44
-27.153	-104.1
-27.049	-104.07
-26.944	-104.03
-26.84	-103.99
-26.036	-103.95
-25.931	-104.32
-25.827	-104.28
-25.722	-104.24
-26.818	-104.2
-25.513	-103.67
-25.409	-103.63
-25.305	-103.59
-25.2	-103.55
-25.996	-103.12
-24.991	-103.78
-25.787	-104.34
-25.683	-104.3
-25.578	-104.27
-27.274	-104.63
-25.369	-104.19
-25.265	-104.35
-25.46	-104.32
-25.356	-104.28
-26.752	-104.34
-26.647	-104.3
-27.143	-104.27
-29.038	-104.23
-28.934	-104.19
-28.93	-104.15
-28.825	-104.12
-29.221	-104.08
-29.116	-104.94
-29.312	-104.9
-29.307	-105.97
-29.203	-105.23
-29.299	-105.19
-29.594	-105.15
-29.49	-105.12
-29.785	-105.78
-29.681	-105.74
-29.577	-105.7
-29.772	-105.77
-29.368	-105.23
-29.563	-105.39
-29.459	-105.35
-29.355	-105.32
-29.25	-105.28
-28.846	-105.04
-28.741	-105
-28.637	-104.97
-28.532	-104.93
-28.628	-104.89
-28.524	-103.95
-28.419	-103.92
-28.315	-103.88
-28.21	-103.84
-28.106	-104.7
-27.602	-103.77
-27.497	-103.83
-27.393	-103.79
-26.688	-103.75
-26.584	-103.82
-25.779	-103.78
-25.675	-104.44
-25.571	-105
-25.066	-103.97
-24.262	-104.03
-24.157	-103.99
-24.753	-104.95
-25.049	-104.92
-24.844	-103.88
-24.44	-103.74
-24.335	-103.7
-23.731	-103.47
-23.626	-103.43
-23.022	-102.79
-22.318	-102.75
-22.213	-102.72
-22.109	-101.98
-21.704	-102.64
-21.5	-101.9
-21.396	-101.87
-21.291	-101.83
-21.187	-101.79
-21.082	-101.65
-20.878	-101.32
-20.773	-101.28
-20.669	-101.24
-18.765	-100.4
-18.66	-99.666
-16.756	-99.028
-16.651	-98.991
-16.547	-99.553
-16.443	-98.916
-18.238	-98.878
-16.234	-98.741
-16.129	-98.703
-16.025	-98.666
-15.32	-98.628
-14.916	-98.591
-14.612	-98.553
-14.507	-98.516
-14.603	-98.678
-14.498	-98.641
-14.994	-98.603
-14.89	-98.566
-14.785	-98.528
-14.681	-98.791
-14.576	-98.753
-14.472	-99.716
-14.367	-99.678
-14.263	-99.641
-15.259	-99.603
-14.054	-99.566
-13.95	-99.928
-13.945	-99.891
-13.841	-99.853
-14.737	-100.82
-14.632	-100.78
-15.328	-100.84
-15.223	-100.8
-15.119	-100.77
-15.414	-100.73
-14.91	-100.59
-14.806	-100.65
-14.701	-100.62
-14.597	-100.58
-14.492	-100.44
-14.388	-100.4
-14.284	-100.37
-14.179	-100.33
-14.075	-99.29
-14.77	-99.253
-14.666	-99.215
-14.562	-99.178
-15.157	-99.14
-14.653	-99.103
-14.948	-99.065
-14.844	-98.028
-14.739	-97.99
-14.635	-97.753
-14.131	-97.715
-13.826	-97.678
-13.722	-97.64
-13.617	-97.603
-13.913	-98.865
-13.409	-97.528
-13.804	-98.79
-13.7	-98.753
-13.595	-98.715
-13.491	-99.378
-12.886	-99.34
-9.982	-99.303
-9.8776	-99.265
-6.7732	-99.228
-6.6688	-99.19
-6.5644	-97.953
-6.4599	-97.915
-7.3555	-97.877
-7.2511	-97.84
-9.9467	-97.202
-9.8423	-95.565
-9.7379	-95.527
-9.6335	-95.69
-9.529	-95.652
-7.1246	-95.615
-7.0202	-95.577
-6.9158	-95.54
-9.1114	-96.902
-8.107	-96.865
-8.0025	-97.127
-7.8981	-97.09
-9.7937	-98.752
-9.6893	-98.915
-9.5849	-98.677
-7.4805	-98.64
-7.076	-98.602
-6.9716	-98.565
-5.2672	-98.527
-4.6628	-97.29
-3.9584	-98.352
-3.054	-98.315
-2.4496	-98.277
-2.1451	-98.24
-1.6407	-96.902
-1.5363	-96.865
-1.4319	-96.827
-1.3275	-96.79
-1.2231	-95.252
-0.41864	-94.015
-0.31423	-93.577
-0.90981	-93.54
-0.80539	-93.502
-0.70098	-92.665
-0.69656	-92.627
-0.89215	-92.99
-0.78773	-92.952
-0.68332	-92.915
-0.5789	-93.277
-0.47448	-92.539
-0.37007	-92.502
-0.46565	-92.464
-0.56124	-92.227
-0.85682	-92.189
-0.75241	-92.152
-0.64799	-92.114
-0.74357	-92.477
-0.43916	-92.039
-0.53474	-92.002
-0.43033	-91.964
0.074088	-91.927
0.1785	-92.289
0.68292	-91.852
0.48734	-91.314
0.59175	-91.277
0.99617	-90.439
1.1006	-91.202
1.705	-90.364
1.9094	-90.327
2.0138	-90.289
2.7182	-90.252
3.2227	-90.214
4.5271	-89.777
4.6315	-89.039
4.7359	-89.002
4.8403	-88.964
5.1447	-88.227
5.2492	-87.789
5.3536	-87.752
5.458	-87.714
5.5624	-87.677
5.6668	-87.639
5.7712	-87.102
5.8756	-87.064
5.9801	-87.027
7.3845	-87.589
7.4889	-87.552
7.9933	-86.914
8.4977	-86.876
8.6021	-86.839
9.6066	-86.001
9.311	-86.764
9.4154	-86.726
9.5198	-87.289
7.7242	-88.151
8.5286	-88.114
8.6331	-88.476
8.7375	-88.739
8.8419	-88.701
7.8463	-88.664
9.0507	-89.026
9.1551	-88.989
9.2595	-88.951
9.364	-88.314
9.4684	-88.276
9.5728	-88.239
9.6772	-88.501
8.6816	-88.964
8.086	-88.926
7.7905	-89.089
7.8949	-89.051
7.9993	-89.014
8.1037	-88.976
8.2081	-88.939
7.4125	-89.401
7.517	-89.364
7.6214	-89.326
7.7258	-89.089
8.2302	-89.051
7.7346	-90.114
7.839	-90.076
7.9434	-90.039
7.6479	-90.701
8.1523	-91.364
8.1567	-91.726
8.2611	-91.689
8.3655	-91.651
8.4699	-91.614
8.9744	-91.576
9.0788	-90.738
9.1832	-90.701
9.2876	-90.763
9.292	-91.726
9.3964	-90.688
9.5009	-90.351
9.6053	-90.313
9.7097	-90.276
9.7141	-90.238
9.8185	-90.201
9.9229	-90.163
10.027	-90.126
10.132	-90.088
10.236	-90.051
9.9406	-89.213
9.545	-89.176
9.6494	-89.838
9.7538	-89.801
9.6583	-90.163
9.7627	-90.126
9.8671	-90.588
9.7715	-91.351
9.8759	-91.313
9.9803	-90.476
10.285	-90.438
10.089	-91.301
9.2936	-91.263
8.898	-91.226
8.2024	-92.688
8.3068	-92.651
8.4112	-93.813
7.1157	-93.776
7.2201	-92.738
7.3245	-91.901
7.4289	-91.863
7.5333	-91.826
7.6377	-91.788
8.7422	-89.751
8.8466	-89.713
8.951	-89.676
9.0554	-89.638
10.06	-89.5
11.464	-89.063
10.269	-89.125
10.373	-89.488
10.677	-89.45
11.582	-90.913
12.186	-90.875
12.291	-90.838
12.395	-90.8
12.5	-90.763
12.604	-92.725
12.708	-92.688
12.913	-93.45
13.017	-93.413
13.122	-93.575
13.126	-94.038
13.23	-94.4
13.335	-94.663
13.439	-94.625
13.644	-94.788
13.648	-95.05
13.753	-95.013
13.857	-94.975
13.961	-94.638
14.466	-94.4
14.57	-94.363
14.675	-94.325
15.479	-94.288
15.583	-94.25
16.488	-94.113
16.592	-94.075
16.697	-94.038
16.801	-94
16.906	-94.263
17.01	-94.225
17.114	-94.188
18.319	-93.85
18.423	-93.813
18.628	-94.175
18.732	-93.737
18.836	-93.7
18.941	-94.362
19.045	-95.225
16.65	-95.187
16.754	-95.15
17.559	-95.612
17.663	-95.575
17.767	-95.537
17.872	-96
17.976	-95.962
18.081	-95.925
18.185	-95.887
19.489	-95.85
19.594	-95.312
20.298	-95.275
20.403	-95.237
