# Supplementary material for: Electrooculography-based continuous eye-writing recognition system for efficient assistive communication systems
Source: PLoS One. 2018 Feb 9;13(2):e0192684. doi: 10.1371/journal.pone.0192684 (PMC5806888; doi:10.1371/journal.pone.0192684)
Supplement: S1 Database — All the original isolated EOG data used in the experiments are contained in this database. (ZIP) [file pone.0192684.s001.zip › isolated/001/isolated_strokes/EOG_001_08_009.csv]

2.5906	5.5173
2.6725	5.419
2.7544	5.3208
2.8363	5.4226
3.4182	5.5244
3.0001	5.4262
3.082	4.928
2.8639	4.8298
2.5458	4.5316
2.6277	4.1334
2.6096	3.5351
2.2915	2.6369
2.3735	3.3387
2.1554	2.4405
2.2373	2.3423
2.3192	2.0441
2.3011	0.94588
2.383	1.8477
2.4649	1.7495
2.5468	1.6513
2.4287	1.853
1.8106	1.7548
2.5925	2.1566
1.9744	1.5584
2.0563	1.4602
2.8382	1.862
2.0202	2.3638
1.9021	2.7656
1.984	2.6674
2.0659	2.9691
2.1478	2.8709
1.4297	2.7727
2.3116	2.6745
2.3935	2.5763
1.9754	2.0781
2.0573	1.9799
1.8392	2.2817
1.9211	2.1835
2.003	2.0852
0.18495	1.987
-1.8331	1.8888
-2.8512	1.1906
-2.7693	1.0924
-2.6874	0.99419
-2.6055	0.89598
-2.5236	-0.30223
-3.3417	-0.90044
-3.2598	-1.0987
-3.1779	-1.5969
-3.096	-2.2951
-1.9141	-2.3933
-1.8322	-2.7915
-1.7503	-2.8897
-1.7684	-2.9879
-1.6864	-3.0861
-0.0045401	-2.1843
0.077367	-3.2826
0.15927	-3.3808
0.24118	-4.779
-0.076912	-4.8772
1.105	-3.6754
1.1869	-2.7736
1.2688	-2.8718
1.3507	-3.57
1.4326	-5.0682
1.5145	-4.1665
2.0964	-4.2647
2.1783	-2.3629
2.2603	-2.0611
2.3422	-1.8593
3.9241	-1.6575
4.006	-1.7557
2.5879	-1.8539
2.6698	-1.6521
2.5517	-1.9503
2.1336	-1.7486
2.2155	-1.2468
1.4974	-1.345
2.3793	-0.84319
2.4612	-0.5414
2.5431	-0.23961
2.625	-0.33783
0.70695	-0.43604
0.78886	-0.23425
-1.2292	-0.33246
-1.9473	0.069331
-2.7654	-0.02888
-3.6835	-0.12709
-3.6016	0.5747
-4.5197	-0.32351
-4.4378	-0.42172
-4.3559	-0.51993
-4.974	0.18185
-4.1921	0.68364
-4.1102	0.58543
-4.0283	0.48722
-3.9464	-0.21099
-4.8644	-1.2092
-4.7825	-1.3074
-5.5006	-1.4056
-5.4187	-2.1038
-5.3368	-2.202
-5.2549	-1.8003
-4.973	-1.8985
-4.8911	-1.9967
-4.8092	-2.0949
-4.7273	-1.3931
-4.8454	-1.5913
-4.7635	-1.6895
-4.6816	-1.7877
-4.5997	-1.8859
-3.4177	-1.9842
-2.7358	-2.7824
-2.6539	-2.8806
-2.572	-2.9788
-3.3901	-3.577
-2.4082	-3.4752
-2.3263	-2.9734
-2.2444	-3.0716
-2.1625	-2.6698
-2.0806	-2.2681
-0.69867	-2.3663
-1.9168	-2.4645
-1.8349	-2.5627
-1.753	-2.6609
-2.271	-3.2591
-1.5891	-3.3573
-1.5072	-4.5555
-1.4253	-4.6537
-1.9434	-4.7519
-2.4615	-4.8502
-2.3796	-3.8484
-2.2977	-3.9466
-2.2158	-4.0448
-1.7339	-4.143
-1.352	-3.4412
-1.2701	-3.5394
-1.1882	-3.2376
-1.1063	-3.3358
-1.0243	-3.4341
-0.94244	-3.5323
-0.86053	-3.2305
-0.77863	-3.0287
-0.69672	-3.1269
-0.61481	-2.7251
-0.53291	-1.9233
-0.451	-2.0215
-0.36909	-0.91975
-0.68718	-0.31796
-0.30528	-0.21617
-0.22337	-0.31438
-0.44146	-0.41259
-1.1596	-0.5108
-1.0776	-0.50901
-0.99574	-0.007222
-1.4138	-0.10543
-1.3319	-0.20364
-1.25	-0.30185
-1.5681	0.19993
-1.4862	0.20172
-1.4043	0.10351
-1.4224	0.0053016
-0.94049	0.10709
-1.2586	0.0088798
-1.1767	-0.089331
-1.0948	0.41246
-1.0129	0.31425
-0.53095	1.016
-0.44904	1.1178
-0.36714	1.2196
-0.28523	1.8214
0.19668	2.6232
0.27858	2.525
-0.43951	2.4268
-0.3576	3.1286
-0.27569	3.0303
-0.19379	2.6321
0.68812	2.8339
1.67	3.5357
1.7519	3.9375
1.8338	4.0393
2.4157	4.0411
2.8977	4.0429
3.4796	3.9447
4.0615	3.9465
4.1434	3.8482
4.2253	3.75
5.3072	3.4518
5.3891	3.2536
5.471	3.5554
5.5529	3.1572
4.6348	1.759
4.7167	2.9608
4.7986	2.8626
3.8805	1.4643
3.9624	1.3661
3.2444	1.2679
3.3263	1.1697
2.7082	0.5715
2.4901	0.073287
2.572	-0.22492
2.1539	-0.52314
2.2358	-0.82135
1.8177	-0.91956
1.8996	-1.0178
1.5815	-1.116
0.56342	-1.2142
0.44533	-1.5124
-1.1728	-1.8106
-2.1909	-1.9088
-2.1089	-1.807
-2.027	-2.1052
-1.9451	-2.2035
-1.5632	-2.1017
-1.4813	-2.1999
-0.29941	-2.0981
-0.2175	-2.1963
-0.1356	-2.2945
-0.053691	-2.2927
-1.0718	-2.4909
-0.98988	-1.1891
-1.208	-1.2874
-1.1261	0.51444
-1.0442	1.2162
-1.1622	1.518
-1.0803	1.6198
-0.99843	1.8216
-0.91653	2.1234
-0.63462	2.0252
-0.75271	2.327
-0.47081	2.8287
-0.3889	2.7305
-0.30699	2.6323
-0.42508	3.2341
-0.34318	2.9359
-0.26127	3.2377
-0.17936	2.7395
-0.097457	2.1413
0.18445	2.0431
1.3664	2.0449
2.4483	1.9466
2.5302	1.8484
1.6121	1.7502
2.694	1.652
2.7759	1.2538
2.8578	1.1556
2.9397	1.0574
3.0216	0.95916
3.1035	1.461
3.1854	1.9627
3.2673	1.8645
3.3492	1.7663
2.6311	1.6681
2.7131	2.0699
1.895	1.6717
1.9769	1.5735
2.0588	2.5753
2.1407	2.5771
2.2226	2.5788
1.9045	2.4806
1.9864	2.3824
2.0683	2.2842
2.1502	2.186
2.2321	2.2878
1.914	2.1896
1.5959	2.3914
1.6778	2.2932
1.7598	2.2949
1.8417	2.4967
1.9236	2.7985
1.8055	2.3003
1.8874	2.2021
1.3693	2.1039
0.4512	2.4057
0.5331	2.3075
-0.38499	1.8093
-1.1031	1.211
-2.8212	0.21284
-2.7393	0.11462
-4.1574	0.016414
-4.0755	-0.4818
-4.3935	-0.58001
-4.3116	-1.1782
-4.2297	-1.2764
-4.1478	-1.3746
-4.0659	-1.4729
-3.984	-1.0711
-4.3021	-1.1693
-4.2202	-1.2675
-4.1383	-1.8657
-4.0564	-1.4639
-3.5745	-1.3621
-3.1926	-2.0603
-2.5107	-2.1585
-1.1288	-1.6568
1.8532	-1.755
4.6351	-1.7532
4.717	-1.5514
2.0989	-1.2496
2.1808	-1.3478
-0.13731	-0.74602
-0.055405	-0.84423
0.026502	-0.94244
-1.3916	-1.0406
-1.3097	-1.1389
-3.2278	-0.73707
-3.1459	1.3647
-3.064	1.2665
-5.1821	0.8683
-5.3001	1.8701
-6.9182	1.7719
-6.8363	1.6737
-6.8544	1.5755
-6.7725	1.4772
-6.6906	-0.020968
-6.8087	-1.4192
-6.7268	-1.5174
-6.6449	-1.9156
-6.563	-2.3138
-6.2811	-2.112
-6.1992	-1.1102
-6.1173	0.091555
-6.0354	-0.0066558
-6.1535	-1.4049
-5.8715	-0.80308
-5.9896	-1.9013
-5.9077	-1.9995
-5.6258	-2.2977
-5.2439	-3.4959
-3.562	-3.9941
-1.5801	-4.2923
-1.4982	-4.6906
0.48371	-5.3888
1.2656	-6.087
4.1475	-6.1852
6.5294	-6.2834
10.111	-15.982
21.293	-26.58
48.175	-36.478
76.657	-46.676
103.54	-49.474
125.42	-56.773
138.6	-63.771
157.98	-64.669
158.07	-65.467
170.45	-66.566
184.43	-68.864
198.11	-73.062
198.19	-75.96
202.98	-77.358
205.36	-78.257
208.24	-78.555
209.42	-79.553
211.2	-81.351
216.89	-83.249
224.77	-88.348
224.85	-97.846
227.73	-103.14
227.81	-104.74
227.9	-110.14
227.98	-117.54
228.56	-126.94
226.04	-134.94
226.12	-143.63
228.8	-152.73
226.29	-158.23
223.77	-165.03
223.85	-172.93
223.93	-178.02
224.01	-186.42
224.2	-194.52
224.28	-195.62
227.46	-200.62
230.14	-205.72
230.22	-213.51
227.81	-223.01
230.69	-225.31
230.77	-226.01
230.85	-226.61
228.53	-229.9
230.42	-233.9
229.2	-235.9
230.58	-238.7
231.26	-241.8
231.34	-243.6
232.22	-243.69
233.41	-245.09
233.49	-245.19
234.67	-245.29
235.35	-245.39
238.53	-245.48
242.62	-245.58
243.7	-245.68
243.98	-245.78
246.56	-245.88
246.64	-243.08
246.73	-236.57
246.81	-229.17
246.89	-221.37
246.97	-205.77
247.05	-191.87
247.14	-179.27
247.02	-164.76
247.1	-146.16
244.88	-130.56
225.96	-127.16
210.94	-120.36
192.33	-112.15
173.51	-107.35
162.99	-102.15
142.17	-98.149
124.35	-95.547
106.14	-93.046
92.118	-92.644
83.9	-92.342
62.082	-91.14
43.664	-89.538
31.746	-86.937
17.528	-84.635
11.61	-84.233
0.091534	-83.931
-11.827	-84.03
-18.445	-84.128
-30.363	-84.226
-38.581	-84.724
-51.699	-85.322
-64.417	-85.421
-71.435	-86.319
-77.853	-86.417
-79.271	-86.515
-81.989	-85.813
-84.307	-85.412
-84.226	-85.11
-84.144	-85.208
-84.062	-85.306
-83.98	-86.604
-83.898	-88.203
-83.816	-88.701
-83.734	-89.499
-83.452	-91.297
-83.37	-94.296
-81.488	-96.294
-79.407	-99.692
-78.825	-105.49
-60.243	-118.49
-38.561	-139.19
-33.679	-159.78
-31.097	-172.68
-28.615	-174.98
-24.733	-176.88
-22.651	-176.98
-21.569	-177.08
-21.487	-177.17
-19.806	-177.27
-19.724	-177.37
-19.642	-177.47
-19.56	-177.57
-19.478	-177.67
-19.896	-177.66
-19.814	-176.06
-19.532	-174.26
-19.45	-170.16
-19.368	-170.06
-19.286	-169.95
-19.205	-170.05
-19.323	-167.65
-19.241	-167.65
-19.359	-167.75
-19.277	-167.55
-19.195	-167.24
-18.913	-167.04
-18.631	-167.14
-18.549	-167.24
-18.667	-167.34
-18.585	-167.43
-18.504	-167.83
-18.222	-167.93
-18.14	-168.43
-18.258	-168.53
-18.176	-169.53
-17.894	-170.82
-17.112	-170.92
-17.73	-171.02
-17.648	-170.22
-17.566	-169.52
-17.685	-169.52
-17.603	-169.61
-17.521	-169.71
-17.439	-169.81
-17.357	-169.91
-18.375	-170.31
-19.093	-170.4
-19.011	-169.7
-19.329	-169
-19.247	-168.9
-19.165	-169
-19.584	-169.1
-19.502	-169.19
-19.62	-169.29
-18.838	-168.29
-19.456	-167.69
-19.374	-167.79
-19.892	-167.88
-20.01	-167.98
-21.528	-167.68
-23.546	-167.58
-24.364	-167.28
-24.883	-166.48
-24.801	-166.57
-24.719	-166.67
-24.637	-166.77
-24.555	-166.87
-23.873	-166.97
-22.991	-167.96
-22.909	-168.06
-22.827	-168.16
-24.245	-168.46
-22.663	-168.56
-22.582	-168.66
-22.5	-168.75
-22.418	-168.95
-22.336	-170.35
-21.154	-169.55
-21.072	-169.65
-20.79	-169.75
-20.708	-170.74
-19.826	-170.94
-19.044	-171.04
-18.963	-171.34
-18.981	-171.44
-18.899	-171.53
-19.317	-171.63
-19.235	-171.73
-19.253	-171.63
-19.171	-171.73
-18.789	-171.83
-18.407	-171.92
-18.225	-171.92
-18.143	-172.02
-18.062	-172.22
-17.98	-172.32
-17.998	-172.31
-17.916	-172.41
-17.834	-172.51
-18.052	-172.61
-17.67	-172.71
-17.888	-173.11
-17.906	-173.2
-17.824	-172.8
-17.942	-172.8
-17.661	-172.6
-17.579	-172.7
-17.497	-172.8
-17.815	-173.19
-18.033	-173.29
-17.951	-172.89
-18.269	-172.99
-18.187	-173.09
-18.105	-173.18
-18.323	-173.28
-17.941	-173.38
-17.86	-173.78
-17.778	-173.88
-17.296	-173.98
-17.214	-174.07
-17.132	-174.17
-17.35	-174.27
-17.268	-174.37
-17.186	-174.77
-16.604	-175.36
-16.522	-175.76
-16.441	-176.16
-16.359	-176.86
-16.277	-176.96
-15.995	-177.56
-15.913	-177.65
-15.831	-178.05
-15.749	-178.15
-15.467	-178.65
-15.385	-179.25
-15.303	-179.35
-15.221	-179.64
-14.94	-179.84
-14.858	-179.84
-14.776	-179.94
-14.694	-180.04
-14.612	-180.13
-14.53	-180.23
-14.348	-180.03
-14.266	-180.13
-14.184	-180.23
-14.102	-180.33
-13.92	-180.42
-13.539	-179.82
-13.557	-179.12
-13.475	-179.22
-13.393	-179.32
-13.111	-179.51
-12.529	-179.51
-12.447	-179.61
-12.365	-179.81
-12.283	-179.91
-12.701	-180.01
-12.619	-180.1
-12.538	-180.2
-12.856	-180.3
-12.774	-180.3
-12.692	-180.4
-12.71	-180.39
-12.628	-180.49
-12.546	-180.79
-12.164	-180.89
-12.382	-180.99
-12.3	-181.09
-12.218	-181.28
-12.837	-181.38
-13.455	-181.68
-14.473	-181.98
-14.391	-182.08
-14.209	-183.28
-14.127	-183.67
-13.645	-183.77
-12.463	-184.87
-12.381	-184.97
-11.499	-185.07
-11.218	-186.06
-10.936	-186.56
-11.054	-186.96
-10.872	-187.06
-10.79	-187.16
-10.708	-187.26
-10.626	-187.05
-9.8442	-187.15
-9.7623	-187.55
-8.6804	-187.65
-7.4985	-187.75
-6.3165	-187.84
-5.9346	-187.94
-5.1527	-188.24
-5.0708	-188.54
-4.3889	-188.64
-4.307	-188.34
-4.2251	-188.43
-3.9432	-188.53
-3.3613	-188.43
-3.2794	-188.53
-3.1975	-188.63
-3.1156	-188.73
-3.0337	-188.82
-2.5518	-188.42
-2.4698	-188.72
-2.3879	-188.82
-2.306	-188.92
-2.6241	-189.01
-2.1422	-189.11
-2.4603	-189.21
-2.3784	-189.31
-2.2965	-189.71
-2.5146	-189.51
-1.9327	-189.1
-1.9508	-189.7
-1.8689	-189.8
-1.787	-189.9
-1.7051	-190.3
-2.3231	-190.09
-2.2412	-190.19
-2.1593	-190.29
-2.0774	-190.39
-2.1955	-191.19
-2.1136	-191.29
-2.8317	-191.88
-2.7498	-191.98
-2.6679	-191.88
-2.586	-191.58
-2.5041	-190.88
-3.1222	-190.38
-3.0403	-191.07
-2.9584	-191.47
-2.8764	-192.07
-2.7945	-192.47
-2.7126	-192.57
-2.6307	-192.66
-3.4488	-192.76
-4.3669	-192.86
-4.285	-192.96
-4.3031	-193.06
-4.7212	-193.26
-4.6393	-193.35
-3.2574	-194.35
-3.1755	-195.25
-3.0936	-195.45
-3.8117	-195.55
-2.8297	-195.94
-3.6478	-196.54
-3.5659	-196.64
-4.084	-197.04
-4.0021	-197.14
-2.4202	-197.24
-1.2383	-197.33
-1.1564	-197.13
-1.0745	-197.23
-0.99258	-197.33
-0.51068	-197.13
-0.42877	-197.23
-0.34686	-197.32
-0.26496	-197.42
-0.18305	-197.12
0.19886	-196.82
0.28076	-196.92
0.36267	-196.51
0.44458	-196.61
0.52649	-196.71
1.1084	-196.81
1.1903	-196.91
0.57221	-197.31
0.65411	-197.4
0.53602	-198
0.51793	-197.6
-0.00016505	-198.4
0.081742	-198.5
0.16365	-197.89
-1.6544	-198.69
-1.5725	-198.79
-3.0906	-198.19
-3.2087	-198.29
-3.1268	-198.09
-3.0449	-198.28
-2.963	-198.38
-2.8811	-198.48
-2.7992	-198.58
-2.6173	-198.18
-2.3354	-198.77
-2.2535	-199.27
-2.1716	-199.37
-2.0897	-199.47
-0.50775	-198.67
-0.42584	-198.77
-0.64393	-198.86
-0.56202	-198.96
-1.6801	-199.06
-0.59821	-199.16
-0.5163	-199.26
-0.4344	-199.36
-0.35249	-199.85
1.3294	-199.95
1.4113	-200.05
0.99323	-200.15
0.37514	-200.25
0.85705	-200.34
0.93895	-201.14
1.0209	-201.24
0.80277	-201.34
0.88467	-202.24
1.2666	-202.34
1.6485	-202.43
1.7304	-202.53
1.8123	-202.63
1.5942	-202.83
1.6761	-202.13
1.758	-202.62
1.8399	-202.72
1.9218	-202.42
1.7037	-202.92
1.7857	-203.02
1.3676	-203.12
1.4495	-203.21
-0.66863	-203.01
-1.9867	-203.41
-1.9048	-203.21
-2.3229	-203.31
-2.241	-203.71
-3.2591	-203.8
-3.4772	-203.9
-3.3953	-204
-4.4134	-204.1
-4.3315	-204.2
-4.2496	-204.29
-4.1676	-204.39
-3.1857	-204.39
-3.1038	-204.99
-3.9219	-205.89
-3.84	-206.19
-3.7581	-206.08
-3.6762	-206.18
-3.5943	-206.58
-3.5124	-206.68
-3.4305	-207.48
-3.8486	-206.87
-3.7667	-206.97
-3.6848	-207.57
-3.6029	-207.67
-3.021	-206.87
-3.439	-206.47
-3.3571	-205.46
-2.7752	-205.56
-2.6933	-206.26
-2.2114	-206.36
-1.4295	-206.56
-1.3476	-206.66
-1.2657	-206.75
-0.58379	-206.85
0.49812	-206.85
0.68003	-206.95
0.76193	-207.05
1.7438	-207.14
1.7257	-207.34
1.9077	-207.34
2.3896	-207.44
2.5715	-207.54
3.1534	-207.64
3.3353	-207.83
3.6172	-207.93
3.6991	-208.13
3.781	-208.33
3.8629	-209.23
3.9448	-210.32
4.2267	-210.42
4.3086	-210.62
4.3905	-210.72
4.4724	-210.72
4.5544	-209.82
4.7363	-209.91
4.8182	-211.01
4.8001	-211.11
4.882	-211.21
4.9639	-211.61
5.0458	-211.7
4.8277	-212.1
4.4096	-212.2
4.0915	-212
3.4734	-211.8
3.5553	-211.9
3.6372	-211.99
3.2191	-212.09
3.3011	-211.29
2.883	-210.29
2.9649	-209.49
3.0468	-209.59
2.6287	-209.68
3.2106	-209.78
3.2925	-210.98
3.3744	-211.08
3.4563	-210.38
3.0382	-210.47
3.6201	-210.57
3.202	-210.67
3.2839	-210.77
3.3658	-210.67
3.4478	-210.97
4.0297	-210.86
3.6116	-210.96
3.6935	-211.06
3.7754	-210.86
3.8573	-210.66
3.9392	-210.75
4.0211	-211.15
4.103	-211.55
4.8849	-211.65
4.9668	-211.45
5.0487	-211.55
5.1306	-211.64
4.4125	-211.74
5.2945	-211.84
5.3764	-212.34
5.4583	-211.94
5.5402	-212.04
5.1221	-212.23
5.904	-212.83
5.9859	-212.93
6.0678	-213.03
6.1497	-213.13
5.5316	-213.22
5.6135	-213.32
4.8954	-213.42
4.3773	-213.52
4.1592	-213.62
4.2411	-213.72
4.3231	-213.71
4.105	-213.91
4.1869	-213.91
4.2688	-214.01
3.0507	-214.11
3.1326	-214
3.2145	-214
2.2964	-214.1
1.7783	-214.2
1.3602	-214.1
1.4421	-214
1.124	-214.09
0.60594	-214.19
0.68785	-214.29
-0.13025	-214.59
-0.048338	-214.69
-0.066431	-214.79
-0.18452	-214.88
0.59738	-214.98
0.67929	-215.08
0.7612	-215.08
0.1431	-215.18
0.22501	-214.77
0.30692	-213.77
-0.51117	-213.07
-0.42927	-213.17
-0.34736	-213.27
-0.86545	-214.67
0.61645	-213.26
0.69836	-214.46
0.78027	-214.56
1.6622	-214.66
2.0441	-215.86
2.826	-214.45
2.9079	-214.55
2.5898	-214.65
2.6717	-213.75
2.7536	-213.85
2.8355	-213.65
2.7174	-213.44
2.7993	-213.54
2.8812	-213.64
2.6632	-213.74
2.7451	-213.84
2.827	-213.93
2.0089	-213.83
2.6908	-213.93
2.7727	-214.03
2.8546	-214.13
2.9365	-214.23
2.4184	-214.32
2.3003	-214.42
1.9822	-214.52
2.0641	-214.62
2.146	-214.72
1.5279	-214.82
1.6099	-214.51
0.99176	-214.51
1.0737	-214.61
0.45557	-214.91
0.037479	-215.01
0.11939	-215.1
0.20129	-215.6
0.2832	-215.7
0.36511	-215.8
-0.052986	-216.4
0.028921	-215.9
-0.48917	-215.99
-0.40726	-216.09
-0.32536	-216.19
-0.24345	-216.89
0.13846	-216.39
0.22036	-216.68
0.30227	-218.08
0.88418	-218.18
0.96608	-219.18
1.348	-219.78
1.4299	-220.48
1.5118	-220.67
2.1937	-220.77
3.0756	-221.07
3.1575	-221.17
3.2394	-221.27
3.3213	-221.37
4.4032	-221.46
5.3852	-221.86
5.4671	-221.96
5.749	-221.76
6.1309	-221.86
7.0128	-221.95
7.0947	-222.05
8.2766	-222.15
8.3585	-222.55
8.4404	-222.65
8.5223	-222.05
8.6042	-220.34
8.5861	-219.14
8.668	-219.24
7.5499	-219.24
7.8319	-218.94
7.3138	-219.03
7.2957	-218.83
7.3776	-218.93
7.4595	-219.33
7.5414	-219.13
7.6233	-219.23
7.7052	-219.62
7.2871	-220.02
7.069	-220.22
7.1509	-220.82
7.1328	-221.82
7.2147	-221.92
7.2966	-222.01
7.3786	-223.01
8.4605	-222.21
8.5424	-223.21
8.6243	-223.31
8.7062	-222.5
8.7881	-222.6
8.87	-222.7
8.9519	-223.7
8.2338	-223.8
9.2157	-223.6
8.3976	-222.79
8.4795	-222.89
7.2614	-222.49
6.4433	-222.09
7.4253	-221.69
6.6072	-221.78
6.6891	-221.58
6.771	-221.68
6.8529	-221.78
7.0348	-221.88
7.1167	-221.58
7.1986	-221.67
7.2805	-221.47
7.3624	-221.37
8.3443	-221.47
8.7262	-221.57
8.8081	-221.67
10.59	-221.56
10.672	-221.16
10.754	-220.36
10.836	-219.86
10.918	-219.96
11	-219.35
11.081	-218.55
10.863	-218.35
10.945	-218.45
9.8272	-218.85
9.9091	-218.95
9.991	-219.04
10.073	-218.84
10.155	-217.84
10.237	-217.94
10.319	-217.04
10.001	-218.13
10.082	-218.23
9.9644	-218.33
9.4463	-218.43
9.5282	-218.53
9.6101	-219.73
9.692	-219.82
8.6739	-220.02
7.6558	-220.12
7.7377	-219.12
7.8196	-220.52
7.9015	-220.61
7.9834	-220.51
7.6653	-220.61
7.7473	-220.31
7.8292	-219.21
7.8111	-220.51
7.893	-221
7.9749	-221.8
8.0568	-221.9
7.7387	-222
7.3206	-222.1
7.9025	-222.2
7.4844	-222.29
7.5663	-222.39
7.6482	-222.49
7.7301	-222.59
8.312	-221.89
9.194	-222.78
9.2759	-222.88
9.3578	-222.98
9.4397	-223.68
9.5216	-223.78
10.303	-223.88
10.385	-223.97
10.467	-224.17
10.949	-224.17
11.431	-223.77
11.513	-223.07
11.595	-223.16
11.677	-223.26
12.259	-224.36
12.641	-223.46
12.723	-223.56
12.804	-223.66
12.986	-223.75
12.968	-224.35
13.05	-224.45
13.132	-223.75
13.214	-223.85
13.296	-222.55
13.378	-222.64
13.56	-222.74
13.642	-222.84
13.624	-222.94
13.705	-221.94
12.887	-223.13
12.669	-223.23
12.751	-224.73
12.833	-224.83
12.915	-223.53
11.397	-222.93
11.479	-223.02
11.561	-223.12
11.643	-223.72
10.525	-223.32
10.606	-223.32
10.688	-223.41
10.77	-223.51
10.652	-223.61
10.734	-223.61
10.816	-222.71
10.898	-221.31
10.98	-220.7
11.062	-220.8
11.544	-220.7
11.625	-220.8
11.707	-220.9
11.789	-221
11.871	-221.09
12.353	-221.39
12.435	-221.29
12.517	-221.59
13.299	-221.69
12.681	-221.58
13.463	-221.68
13.545	-221.78
13.626	-221.88
14.608	-221.88
15.09	-221.98
15.172	-221.87
15.254	-222.17
15.336	-222.37
15.718	-222.67
15.8	-222.97
15.882	-223.06
15.964	-223.36
16.546	-223.46
16.627	-223.56
16.709	-223.66
16.791	-223.76
16.873	-225.35
17.255	-226.85
17.637	-226.95
17.719	-227.05
17.801	-227.15
17.883	-227.24
17.965	-227.34
17.547	-227.44
17.328	-226.94
17.41	-227.04
17.492	-227.14
17.174	-226.43
17.356	-226.23
17.438	-226.33
17.52	-226.43
17.602	-226.53
17.484	-226.93
18.066	-226.72
18.147	-226.82
17.629	-226.92
17.711	-227.02
17.093	-226.22
17.175	-226.31
17.257	-226.41
17.339	-227.61
17.421	-227.71
17.003	-227.81
17.085	-227.91
17.167	-228
17.248	-228.6
17.33	-228.7
17.112	-228.8
17.194	-228.9
16.076	-228.99
14.658	-229.09
14.74	-227.89
14.822	-226.79
14.904	-226.89
15.786	-226.99
16.368	-227.08
16.949	-226.98
17.031	-227.08
17.113	-227.98
17.495	-228.08
17.577	-228.18
17.759	-227.47
17.841	-228.27
17.923	-229.57
18.505	-229.67
18.587	-228.87
19.669	-228.16
19.75	-229.06
19.832	-229.16
20.114	-228.66
20.196	-228.76
21.278	-228.86
21.36	-229.25
21.442	-229.35
21.524	-229.45
21.706	-229.55
21.788	-229.65
21.869	-229.74
21.951	-229.64
23.133	-229.74
22.615	-229.84
22.697	-229.94
22.779	-230.04
21.861	-230.03
21.943	-230.03
21.525	-230.03
21.607	-230.13
21.689	-230.23
21.77	-230.33
22.352	-229.92
22.434	-229.62
22.516	-229.72
22.598	-229.82
22.68	-229.72
22.762	-229.51
22.844	-229.61
22.926	-230.01
23.008	-230.11
22.69	-230.81
22.771	-230.91
22.853	-231
22.235	-231.5
22.317	-231.6
21.699	-233
22.081	-233.1
22.163	-233.19
22.245	-233.29
23.427	-233.39
22.409	-233.49
22.491	-233.59
21.772	-233.99
21.854	-234.18
21.936	-234.18
21.318	-234.58
21.4	-234.68
20.182	-235.38
20.264	-235.48
22.346	-234.97
20.428	-235.07
20.51	-234.37
20.592	-234.47
20.873	-233.87
23.255	-233.66
23.537	-233.76
23.619	-233.86
23.701	-233.96
23.783	-234.06
23.865	-234.06
23.947	-233.95
23.729	-234.05
24.111	-234.15
23.892	-233.95
