# Supplementary material for: Electrooculography-based continuous eye-writing recognition system for efficient assistive communication systems
Source: PLoS One. 2018 Feb 9;13(2):e0192684. doi: 10.1371/journal.pone.0192684 (PMC5806888; doi:10.1371/journal.pone.0192684)
Supplement: S1 Database — All the original isolated EOG data used in the experiments are contained in this database. (ZIP) [file pone.0192684.s001.zip › isolated/001/isolated_strokes/EOG_001_08_010.csv]

-6.42	-1.1033
-6.4473	-1.1502
-6.4745	-1.497
-6.5017	-1.2439
-6.3289	-1.2908
-6.3561	-0.83772
-6.3833	-0.88461
-6.4105	-0.4315
-5.6378	-0.9784
-5.565	-0.52529
-5.5922	-0.57218
-5.6194	-0.61907
-5.6466	-0.56596
-5.6738	-0.21285
-5.7011	0.94026
-5.7283	0.89337
-5.7555	0.24648
-5.2827	0.19959
-4.8099	1.1527
-4.8371	1.1058
-4.8644	1.0589
-5.3916	0.21202
-5.4188	0.96513
-6.846	0.11824
-6.8732	0.071348
-6.9004	0.024457
-7.5276	-0.42243
-5.7549	-0.46932
-7.5821	-0.51622
-7.6093	-0.56311
-7.3365	-0.61
-7.3637	-0.95689
-5.8909	-0.70378
-5.9182	-1.0507
-5.9454	-1.0976
-5.9726	-0.94445
-5.9998	-1.2913
-5.827	-1.1382
-6.8542	-1.1851
-6.8815	-1.232
-6.7087	-1.2789
-4.2359	-0.9258
-1.6631	-0.97269
-1.2903	0.38042
-1.0175	0.33353
-1.0447	1.5866
-0.37196	2.4397
0.30082	2.9929
0.27361	2.946
0.24639	2.4991
1.5192	2.4522
1.792	2.4053
1.7647	2.0584
2.0375	2.0115
2.0103	1.6646
2.1831	1.6177
2.1559	1.5708
3.0287	1.5239
3.0014	1.4771
2.0742	1.4302
2.047	1.6833
1.8198	1.3364
1.7926	1.2895
1.7654	0.9426
1.7382	0.79571
1.7109	0.74882
1.6837	0.10193
1.6565	0.055034
1.6293	-0.79186
1.3021	-0.83875
1.2749	-0.88564
0.84764	-0.93253
0.82043	-0.67942
0.79321	-0.72631
0.766	-0.7732
0.73878	-0.82009
0.71157	-1.167
0.68435	-1.2139
0.65713	-1.2608
0.62992	-1.7077
1.1027	-2.5545
1.0755	-2.6014
1.0483	-3.6483
1.3211	-3.6952
0.19384	-4.3421
1.2666	-4.389
2.2394	-4.4359
2.2122	-4.4828
2.885	-3.9297
3.8578	-3.0766
3.8305	-3.1235
4.4033	-2.8704
4.3761	-3.4172
4.9489	-3.4641
4.9217	-3.511
5.2945	-3.5579
5.2672	-3.1048
5.84	-3.1517
6.4128	-2.9986
6.3856	-2.3455
7.2584	-1.7924
7.2312	-1.6393
8.104	-1.1862
8.8767	-0.33304
8.8495	0.62007
8.8223	2.1732
8.7951	3.3263
8.7679	3.3794
9.9407	3.4325
8.6134	3.3856
6.9862	3.3387
6.059	3.2918
5.6318	3.2449
5.6046	3.198
5.5774	3.1512
5.5501	3.1043
5.9229	3.0574
6.7957	2.9105
8.0685	2.8636
8.0413	2.8167
6.0141	1.5698
7.9869	1.6229
5.9596	0.67603
5.9324	0.62914
5.9052	0.58225
5.378	0.53535
5.8508	0.48846
5.8236	0.44157
5.7963	0.39468
6.2691	-0.15221
6.1419	-0.9991
6.1147	-0.14599
6.0875	0.70712
6.0603	0.66023
6.0331	0.61334
5.2058	0.66644
5.1786	1.6196
4.5514	1.5727
4.5242	1.5258
4.497	1.7789
3.6698	1.732
3.6425	1.6851
3.6153	1.6382
2.5881	1.2913
2.5609	1.2444
1.9337	0.69753
1.9065	0.65064
1.8792	0.40375
1.852	-0.043139
1.8248	-0.09003
1.7976	-0.13692
1.7704	-0.18381
1.7432	0.1693
1.216	-0.67759
1.1887	-1.1245
1.0615	-1.5714
1.0343	-1.6183
1.0071	-1.6652
0.97987	-1.712
1.1527	-1.7589
1.1254	-1.4058
1.0982	-1.4527
1.071	-1.4996
0.043792	-1.5465
0.91658	-0.9934
2.4894	-0.34029
2.4621	-0.38718
2.9349	-0.43407
2.9077	0.01904
3.0805	0.27215
3.1533	0.22526
3.1261	0.17837
3.0989	0.23148
3.0716	0.18459
3.2444	0.53769
3.2172	0.4908
3.19	0.34391
3.1628	0.69702
3.1356	1.8501
3.2083	3.0032
3.1811	2.9563
2.8539	2.5095
2.8267	2.4626
2.7995	1.9157
2.7723	1.8688
2.345	1.0219
2.3178	0.975
0.89061	1.7281
-0.3366	1.6812
-0.36382	1.6343
-0.79103	1.5874
-0.81825	1.5405
-0.44547	1.4937
-0.87268	1.4468
-0.8999	1.3999
-0.92711	1.953
-0.95433	2.4061
-0.58154	3.2592
-0.60876	2.8123
-0.63598	2.7654
-0.66319	2.7185
0.40959	3.8716
1.7824	4.2247
1.7552	4.1779
1.7279	4.131
1.7007	4.0841
-0.32649	3.6372
1.6463	3.2903
1.6191	3.2434
-0.70813	1.8965
-0.73535	1.8496
-2.8626	0.002726
-2.8898	1.7558
-3.617	1.7089
-4.5442	-0.13795
-4.0714	-0.98484
-4.5986	-1.0317
-4.6259	-1.0786
-4.6531	-1.3255
-4.6803	-1.5724
-4.7075	-1.8193
-4.9347	-2.3662
-4.9619	-2.4131
-4.9892	-2.66
-5.1164	-3.2069
-5.1436	-2.7537
-5.1708	-2.8006
-5.198	-2.8475
-5.2252	-2.7944
-5.1524	-3.4413
-4.9797	-3.4882
-5.2069	-3.5351
-5.2341	-3.582
-5.2613	-3.6289
-5.4885	-4.1758
-6.3157	-3.7227
-7.043	-4.2695
-7.0702	-4.3164
-7.4974	-3.8633
-8.2246	-3.3102
-8.2518	-2.3571
-8.279	-0.504
-8.3063	-0.5509
-7.6335	-0.29779
-7.6607	-0.34468
-7.1879	0.40843
-7.2151	0.36154
-7.6423	0.31465
-7.6695	0.26776
-7.6968	0.22087
-7.724	-1.126
-7.7512	-1.1729
-7.7784	-1.2198
-7.1056	-1.2667
-6.3328	-1.3136
-5.9601	-1.3605
-5.9873	-1.4074
-6.0145	-2.0543
-6.0417	-2.2012
-5.3689	-2.748
-5.3961	-2.7949
-5.4234	-3.8418
-4.8506	-3.8887
-4.5778	-4.4356
-4.905	-4.5825
-4.9322	-4.6294
-4.9594	-4.6763
-4.2866	-4.7232
-3.4139	-4.6701
-3.4411	-4.817
-3.4683	-4.8638
-3.4955	-4.9107
-4.4227	-5.0576
-4.5499	-5.2045
-5.1772	-5.7514
-5.4044	-5.8983
-5.4316	-5.9452
-6.6588	-5.3921
-5.486	-5.439
-6.8132	-6.0859
-8.1405	-6.7328
-8.1677	-6.7796
-8.3949	-7.1265
-8.4221	-7.1734
-9.1493	-7.6203
-9.1765	-7.6672
-9.2037	-7.9141
-9.231	-8.661
-9.2582	-8.7079
-8.4854	-8.7548
-8.5126	-9.4017
-8.5398	-8.8486
-8.567	-9.1954
-8.5943	-9.2423
-8.6215	-8.2892
-8.6487	-8.7361
-8.5759	-8.283
-8.2031	-9.4299
-8.2303	-9.4768
-8.2576	-9.5237
-7.7848	-10.871
-7.512	-10.317
-7.5392	-10.364
-7.8664	-10.411
-7.8936	-10.458
-8.3208	-11.405
-8.3481	-11.452
-8.3753	-11.199
-8.4025	-11.546
-8.4297	-11.593
-8.8569	-11.639
-8.4841	-11.686
-8.5114	-11.733
-8.5386	-11.78
-8.5658	-12.327
-10.493	-12.374
-10.52	-12.421
-12.647	-12.468
-12.675	-12.515
-12.702	-12.062
-13.729	-11.708
-13.756	-11.755
-13.784	-11.802
-14.111	-11.849
-14.138	-11.896
-14.665	-11.943
-14.692	-11.99
-14.72	-12.037
-14.747	-11.884
-14.574	-11.23
-14.601	-11.277
-14.628	-11.324
-14.656	-10.771
-14.683	-10.818
-14.41	-10.865
-14.437	-11.212
-14.465	-11.259
-14.592	-11.306
-14.619	-11.352
-13.246	-11.699
-13.273	-12.546
-13.301	-13.793
-13.328	-13.84
-13.655	-13.887
-11.982	-12.734
-12.009	-12.781
-13.437	-12.828
-13.464	-12.874
-13.091	-12.921
-13.118	-12.968
-13.146	-12.615
-13.173	-12.662
-13.2	-12.709
-14.227	-12.356
-14.254	-12.103
-14.282	-11.55
-16.209	-11.296
-16.636	-10.343
-18.663	-8.9903
-18.891	-8.5371
-18.918	-7.784
-19.245	-2.8309
-20.172	7.4222
-22.899	22.975
-29.927	35.128
-35.654	47.282
-41.681	60.935
-47.508	71.888
-49.235	87.041
-58.963	97.694
-68.79	105.95
-72.117	116.7
-77.144	124.15
-83.472	136.61
-87.999	146.46
-89.926	152.11
-93.553	159.47
-96.48	162.62
-99.608	165.67
-103.23	167.53
-105.06	168.78
-106.09	169.83
-106.42	171.68
-106.74	174.34
-107.57	175.69
-108.6	175.64
-110.63	176
-110.65	176.05
-113.58	176
-113.61	176.06
-115.83	176.01
-116.96	175.96
-116.99	176.02
-117.02	176.47
-117.04	175.92
-117.07	175.77
-117.1	175.73
-117.12	175.68
-117.15	175.63
-116.08	175.59
-115.01	175.54
-115.03	175.49
-115.06	175.45
-115.09	175.5
-114.32	175.45
-114.34	175.91
-114.37	175.86
-114.4	175.81
-114.42	176.47
-114.45	176.42
-113.38	176.57
-113.41	176.92
-113.43	178.78
-113.46	180.83
-114.59	182.78
-114.61	184.94
-115.04	187.39
-115.07	186.64
-112.5	189.4
-110.62	189.35
-110.65	189.3
-110.68	189.26
-109.31	189.21
-107.43	189.16
-106.96	189.11
-106.49	189.07
-104.91	189.02
-101.94	181.07
-94.768	167.33
-73.696	151.78
-54.123	121.53
-24.55	83.187
15.923	56.74
47.996	34.493
86.368	16.046
115.04	3.0991
126.31	-12.048
131.19	-29.395
140.66	-42.742
157.13	-56.188
168.11	-71.135
171.48	-79.282
177.35	-85.229
183.42	-99.476
184.2	-117.52
184.17	-129.37
185.34	-147.72
185.21	-167.76
190.89	-179.61
197.46	-199.26
197.43	-230.8
198.21	-252.55
196.38	-264.7
198.15	-281.84
198.12	-299.79
198.1	-312.94
196.87	-331.69
196.04	-346.13
195.02	-356.98
193.49	-368.93
193.46	-373.67
195.53	-384.32
195.51	-394.67
195.48	-401.81
195.45	-410.86
196.62	-418.31
196.6	-421.65
197.77	-424.4
198.14	-426.35
199.92	-433.5
203.09	-442.44
209.46	-445.29
210.13	-449.94
217.31	-454.78
217.28	-459.23
220.55	-462.98
222.93	-464.82
226.9	-471.17
230.97	-476.22
230.94	-476.56
230.92	-476.61
231.99	-476.66
232.66	-477.6
232.63	-477.65
233.21	-479.1
233.18	-479.15
233.15	-480.49
233.93	-482.24
238.2	-483.29
241.77	-482.83
244.54	-481.98
248.42	-482.03
249.09	-480.77
249.06	-479.42
249.04	-478.17
249.01	-477.31
247.88	-476.56
247.85	-475.31
247.83	-474.45
247.8	-474
247.77	-474.05
244.04	-474.1
244.02	-472.34
234.09	-470.79
215.56	-469.94
199.34	-468.88
176.01	-468.13
148.08	-464.68
136.05	-458.42
116.33	-453.67
99.5	-441.52
78.673	-430.56
52.445	-428.01
38.918	-420.06
24.191	-408.51
8.9638	-397.35
-12.663	-390.4
-29.191	-379.25
-33.918	-364.69
-43.445	-359.14
-51.872	-352.29
-65.899	-340.53
-79.927	-331.48
-81.354	-323.13
-82.881	-318.27
-88.008	-310.52
-92.136	-302.37
-93.463	-298.41
-95.09	-292.66
-97.017	-289.91
-98.944	-286.26
-99.672	-280.7
-99.999	-276.65
-101.03	-273.7
-102.15	-271.54
-102.18	-266.99
-102.81	-262.94
-105.73	-261.18
-108.36	-258.63
-108.99	-255.08
-109.62	-251.62
-110.04	-248.37
-110.67	-245.22
-111.6	-243.97
-114.33	-243.11
-117.45	-240.76
-120.58	-236.11
-122.71	-230.55
-123.03	-226.9
-123.46	-225.85
-123.69	-224.89
-124.32	-223.74
-124.34	-219.39
-125.27	-214.73
-125.8	-212.68
-126.32	-210.73
-126.85	-208.57
-126.88	-206.82
-128.91	-206.17
-131.03	-204.92
-131.26	-203.86
-131.89	-202.41
-131.92	-201.06
-131.94	-200.5
-132.37	-200.25
-132.5	-198.9
-132.52	-196.74
-132.55	-195.39
-132.58	-194.74
-133.11	-194.58
-133.13	-194.03
-134.16	-193.68
-134.19	-193.42
-134.21	-192.77
-134.74	-192.12
-134.77	-191.17
-135.9	-190.01
-135.92	-189.06
-135.95	-188.11
-137.08	-187.65
-137.11	-186.8
-137.13	-186.85
-137.16	-186.89
-137.19	-186.14
-137.81	-186.19
-137.84	-185.63
-137.87	-185.68
-137.9	-185.03
-137.92	-184.48
-139.55	-183.82
-139.58	-183.47
-139.6	-183.32
-141.23	-183.36
-141.26	-183.31
-141.89	-183.06
-141.91	-182.4
-142.14	-181.55
-142.47	-181.9
-142.5	-180.84
-143.12	-180.79
-143.15	-180.74
-143.18	-180.38
-143.7	-180.03
-143.93	-178.78
-144.36	-177.93
-144.39	-177.57
-144.41	-177.62
-145.44	-177.67
-145.47	-177.51
-146.29	-177.56
-146.32	-177.61
-146.45	-177.65
-146.98	-177.7
-146.5	-177.45
-146.53	-177.49
-146.56	-177.54
-146.28	-177.59
-146.31	-177.34
-146.34	-177.08
-146.37	-177.13
-146.39	-177.18
-146.32	-177.22
-146.45	-177.27
-146.48	-177.32
-146.4	-177.66
-146.43	-177.71
-146.36	-177.76
-145.78	-177.8
-145.81	-177.85
-145.04	-177.9
-144.37	-178.34
-143.69	-178.49
-143.72	-178.94
-143.75	-178.99
-143.77	-178.73
-143.8	-178.78
-142.53	-178.63
-142.56	-178.87
-142.58	-178.92
-142.61	-178.97
-143.34	-179.01
-142.27	-178.86
-142.19	-178.91
-142.22	-178.95
-142.25	-178.7
-141.77	-178.75
-140.6	-178.19
-140.63	-178.24
-141.46	-178.29
-141.48	-178.34
-140.71	-178.38
-140.34	-177.83
-140.36	-177.88
-140.59	-178.12
-140.12	-178.17
-140.25	-178.22
-140.27	-178.26
-140.3	-178.31
-141.43	-178.76
-141.46	-178.4
-141.48	-178.75
-141.51	-178.8
-140.64	-178.85
-140.66	-179.39
-140.49	-179.54
-140.72	-180.19
-140.75	-180.23
-140.77	-180.28
-140.6	-180.63
-140.63	-180.07
-140.85	-180.12
-140.88	-180.17
-140.91	-179.91
-142.54	-179.96
-142.56	-179.91
-144.29	-179.95
-144.32	-180
-144.35	-180.05
-142.87	-179.5
-140.8	-179.04
-140.83	-179.09
-140.85	-179.14
-142.08	-177.38
-142.11	-176.83
-142.14	-176.78
-142.16	-176.82
-142.19	-176.87
-140.02	-176.22
-141.34	-175.56
-138.77	-175.51
-138.8	-175.06
-138.83	-174.7
-137.65	-174.75
-136.98	-174.8
-137.01	-174.85
-137.04	-174.89
-137.06	-175.34
-136.99	-175.39
-137.02	-175.43
-137.04	-174.38
-137.07	-174.43
-137.1	-174.87
-136.83	-174.52
-136.85	-174.57
-136.88	-176.31
-136.91	-176.36
-137.23	-177.81
-136.96	-178.16
-136.99	-178.4
-137.02	-179.05
-137.04	-180.5
-137.37	-181.74
-137.1	-181.79
-137.22	-181.84
-137.75	-181.88
-137.78	-182.13
-138.01	-182.28
-138.03	-182.32
-138.06	-182.37
-138.39	-182.42
-138.42	-182.46
-138.44	-182.61
-138.47	-182.66
-138.3	-182.71
-138.32	-182.75
-138.25	-182.7
-138.38	-182.75
-138.41	-182.79
-138.43	-182.94
-138.46	-182.99
-138.49	-183.03
-138.41	-183.18
-138.44	-183.23
-138.37	-183.27
-138.4	-183.32
-138.42	-183.37
-138.15	-183.42
-138.18	-183.46
-138.21	-183.51
-137.93	-184.16
-137.86	-184.2
-137.79	-184.85
-137.81	-184.9
-137.64	-184.94
-137.67	-184.99
-137.6	-185.04
-137.62	-185.18
-137.65	-185.23
-137.68	-185.38
-137.7	-185.82
-137.03	-185.87
-137.06	-185.42
-137.09	-185.97
-137.11	-186.01
-137.04	-186.56
-136.17	-187.11
-136.2	-187.95
-136.22	-188.6
-136.25	-189.75
-136.38	-190.79
-136.4	-190.84
-136.43	-190.89
-136.46	-190.93
-135.29	-190.98
-136.01	-191.53
-136.04	-191.57
-136.07	-191.62
-136.09	-192.07
-136.12	-191.82
-136.15	-191.26
-136.18	-191.31
-136.2	-191.96
-136.23	-192
-134.26	-191.45
-134.19	-191.5
-134.21	-191.54
-134.24	-191.59
-135.17	-191.44
-135.19	-191.48
-135.22	-191.53
-135.25	-191.58
-135.28	-191.63
-136.3	-191.97
-136.33	-191.72
-137.46	-191.77
-137.48	-191.81
-137.51	-192.16
-137.74	-192.21
-137.57	-192.25
-138.09	-192.8
-138.12	-192.85
-137.45	-192.89
-137.47	-193.04
-137.5	-193.09
-138.23	-193.13
-138.26	-193.38
-137.78	-193.73
-137.61	-194.28
-135.74	-194.82
-135.77	-194.87
-137.79	-194.92
-136.22	-195.16
-136.25	-195.21
-136.27	-195.36
-136.3	-195.4
-136.33	-195.75
-134.36	-195.8
-134.38	-196.44
-134.41	-196.49
-134.44	-196.64
-134.46	-196.69
-134.09	-196.73
-134.12	-196.78
-134.15	-197.43
-134.17	-197.47
-134.2	-197.52
-133.73	-197.57
-133.46	-197.61
-133.48	-197.66
-133.51	-197.71
-133.54	-197.85
-132.96	-197.9
-132.99	-197.65
-133.02	-197.69
-133.05	-197.74
-133.07	-197.79
-132.5	-197.34
-132.53	-197.38
-132.55	-198.03
-132.58	-198.08
-133.21	-198.42
-133.24	-198.97
-133.26	-199.52
-133.89	-200.26
-133.92	-200.31
-134.15	-201.06
-134.17	-201.1
-134.5	-201.15
-134.83	-201.4
-134.85	-202.74
-134.88	-202.79
-134.91	-204.14
-135.74	-204.49
-135.76	-205.03
-134.79	-205.08
-135.82	-205.13
-135.84	-205.17
-135.87	-205.62
-135.9	-205.67
-135.93	-205.11
-136.75	-204.56
-136.78	-204.61
-136.81	-203.95
-137.44	-204
-136.66	-203.05
-136.69	-202.4
-136.72	-202.44
-136.74	-202.29
-135.97	-202.34
-133.2	-201.88
-133.23	-201.93
-134.65	-201.38
-134.68	-201.42
-135.61	-201.47
-135.63	-201.22
-135.66	-200.86
-135.69	-201.31
-135.52	-200.96
-135.94	-201.4
-135.97	-201.45
-136	-201.5
-136.02	-201.55
-135.65	-201.29
-135.68	-201.34
-135.71	-201.39
-135.73	-201.63
-136.16	-202.08
-135.79	-202.63
-136.22	-203.47
-136.24	-203.52
-136.27	-203.57
-136.6	-203.91
-136.32	-203.66
-136.55	-203.71
-136.58	-203.75
-136.61	-204.1
-136.63	-205.05
-136.56	-205.1
-136.59	-205.74
-136.61	-205.79
-136.34	-205.84
-136.37	-205.88
-136.4	-205.93
-136.42	-205.68
-136.45	-205.72
-136.48	-205.77
-136.51	-205.12
-136.53	-205.06
-136.56	-204.31
-136.59	-205.16
-135.71	-205.21
-134.94	-205.25
-134.97	-205.3
-135	-205.35
-135.82	-205.39
-135.85	-205.44
-135.88	-205.49
-135.9	-205.53
-135.93	-205.58
-135.96	-205.63
-135.19	-204.87
-135.21	-205.72
-135.24	-205.57
-135.27	-205.91
-135.3	-207.36
-134.82	-206.31
-134.85	-207.46
-134.88	-207.6
-134.9	-208.35
-134.23	-208.4
-134.26	-208.44
-134.29	-209.99
-134.31	-210.04
-134.34	-209.98
-134.37	-210.73
-133.59	-209.88
-133.62	-209.92
-133.65	-209.97
-133.68	-210.92
-133.3	-211.27
-133.33	-211.31
-133.36	-211.36
-134.99	-211.51
-135.01	-211.55
-136.54	-211.6
-136.57	-211.65
-136.59	-211.69
-136.62	-211.94
-135.75	-213.19
-137.48	-214.83
-137.5	-214.88
-137.53	-215.23
-137.56	-216.47
-135.88	-216.52
-135.91	-217.47
-135.94	-217.52
-135.97	-218.06
-135.99	-218.11
-135.42	-218.16
-136.05	-218.2
-136.08	-218.25
-136.1	-218.3
-138.03	-218.34
-135.86	-217.59
-135.88	-217.64
-135.91	-217.68
-135.94	-218.23
-135.97	-219.38
-135.19	-218.42
-135.22	-218.07
-135.25	-218.12
-135.27	-217.87
-137.2	-216.61
-137.23	-216.66
-137.26	-216.71
-137.28	-216.75
-137.31	-216.8
-138.44	-218.15
-138.46	-218.19
-138.49	-218.24
-138.52	-218.29
-138.55	-217.33
-138.57	-216.88
-138.6	-216.93
-138.63	-216.98
-138.66	-217.92
-138.38	-217.97
-139.11	-218.02
-139.14	-218.06
-139.16	-218.11
-139.49	-219.26
-139.02	-218.4
-138.55	-219.75
-138.57	-219.8
-138.6	-220.04
-139.13	-220.19
-139.15	-219.74
-139.68	-219.78
-140.11	-220.03
-140.14	-220.08
-140.56	-221.03
-140.19	-221.87
-140.22	-222.12
-140.25	-222.17
-140.27	-222.21
-140.7	-222.56
-140.73	-223.31
-140.95	-223.85
-140.98	-223.9
-141.01	-223.35
-141.24	-222.69
-141.26	-222.74
-141.69	-222.79
-141.72	-222.93
-141.34	-223.58
-141.17	-224.43
-141.1	-224.48
-141.13	-225.12
-140.05	-225.67
-138.98	-225.42
-139.01	-225.46
-139.04	-225.51
-139.06	-225.46
-139.59	-225.5
-139.62	-225.55
-139.64	-225.6
-139.67	-225.44
-139.7	-225.29
-139.73	-225.34
-139.75	-225.39
-139.78	-225.63
-139.81	-225.88
-139.33	-225.93
-139.56	-226.17
-139.39	-226.52
-139.42	-226.57
-139.44	-226.61
-139.47	-226.66
-140.2	-226.71
-140.23	-226.85
-140.25	-226.9
-140.28	-226.95
-140.31	-227.29
-140.43	-227.54
-139.66	-228.09
-139.89	-228.74
-140.22	-228.78
-139.64	-228.83
-140.27	-229.88
-140.3	-229.92
-140.32	-229.97
-141.05	-231.32
-141.88	-230.06
-142.71	-230.11
-142.73	-230.16
-144.86	-229.5
-144.89	-229.55
-144.41	-229.4
-144.44	-229.45
-144.47	-229.49
-144.5	-229.54
-144.52	-229.79
-143.85	-229.63
-143.88	-229.68
-143.91	-229.13
-143.93	-228.97
-144.46	-229.52
-144.49	-229.57
-144.11	-229.61
-144.14	-229.66
-144.17	-229.71
-143.6	-229.75
-143.02	-229.3
-142.55	-229.95
-142.58	-230
-142.6	-229.94
-142.13	-230.79
-141.66	-230.84
-141.69	-231.68
-141.71	-231.73
-140.64	-231.78
-138.87	-230.22
-138.9	-230.27
-138.92	-229.52
-138.95	-229.56
-138.98	-229.01
-139	-229.06
-139.03	-229.1
-139.06	-229.15
-140.09	-229.3
-140.01	-229.35
-140.04	-229.39
-140.07	-229.44
-140.09	-229.49
-140.12	-230.03
-139.35	-229.58
-139.48	-229.63
-139.5	-229.67
-139.53	-229.72
-140.46	-230.27
-140.49	-230.31
-140.71	-232.96
-140.74	-235.51
-140.77	-236.26
-141.29	-236.3
-140.82	-236.35
-141.35	-237.1
-141.38	-237.54
-141.4	-237.59
-141.43	-237.64
-141.46	-237.68
-141.48	-237.73
-141.51	-238.28
-141.54	-238.62
-141.77	-239.27
-141.79	-239.32
-141.82	-239.46
-141.85	-239.51
-141.88	-239.56
-142.7	-239.51
-142.73	-239.55
-142.76	-239.6
-142.78	-239.75
-142.51	-239.79
-143.14	-239.94
-143.17	-240.29
-143.19	-240.33
-144.82	-240.88
-143.25	-240.43
-143.27	-240.97
-143.3	-241.52
-143.33	-241.07
-143.36	-241.12
-143.98	-241.16
-145.61	-241.21
-145.64	-241.26
-145.67	-241.3
-145.69	-241.35
-144.12	-240.9
-143.75	-241.44
-143.77	-241.49
-143.8	-241.54
-143.83	-241.98
-143.66	-242.03
-143.68	-242.08
-143.71	-241.62
-143.04	-241.37
-142.96	-241.22
-142.99	-241.27
-143.02	-241.11
-143.05	-241.16
-143.07	-241.21
-142.5	-241.25
-141.33	-241.3
-141.35	-241.35
-141.38	-241.39
-140.51	-241.44
-140.54	-241.69
-140.56	-241.73
-140.59	-241.78
-140.62	-241.43
-140.25	-241.27
-140.27	-241.32
-139.6	-241.27
-139.03	-241.32
-139.05	-241.36
-138.88	-241.21
-138.91	-241.26
-138.94	-241.5
-138.96	-242.25
-138.69	-243.8
-138.72	-244.64
-138.74	-244.69
-139.17	-244.74
-139.2	-244.78
-139.73	-245.03
-139.65	-244.88
-139.68	-244.43
-139.71	-244.97
-139.74	-245.02
-140.66	-245.27
-140.69	-245.31
-140.72	-245.56
-141.74	-245.61
-142.67	-245.75
-143.1	-245.8
-143.13	-245.85
-143.15	-246.09
-143.18	-246.14
-142.81	-246.19
-143.23	-246.23
-143.26	-246.28
-143.29	-246.33
-143.32	-246.38
-143.34	-245.52
-144.37	-245.57
-144.4	-245.62
-144.43	-246.56
-145.25	-245.61
-144.38	-244.66
-144.41	-244.7
-144.43	-244.75
-144.46	-244.6
-144.49	-244.64
-145.42	-244.69
-145.44	-244.74
-145.47	-244.98
-145.5	-245.03
-146.02	-245.28
-146.05	-245.13
-146.08	-245.17
-146.71	-245.22
-147.23	-245.27
-147.86	-245.51
-147.29	-246.46
-147.92	-246.51
-147.94	-246.55
-147.97	-246.1
-148.4	-246.15
-148.42	-246.19
-148.65	-246.24
-149.08	-246.79
-149.11	-247.14
-149.23	-247.58
-149.26	-247.63
-149.39	-247.28
-149.41	-247.32
-149.34	-247.37
-149.37	-247.12
-149.4	-247.16
-149.42	-247.21
-149.45	-247.56
-148.88	-247.3
-148.8	-247.35
-148.83	-246.9
-148.16	-246.94
-148.19	-247.49
-147.61	-247.04
-147.04	-247.89
-147.07	-247.93
-146	-247.18
-145.22	-247.03
-144.25	-246.47
-144.28	-246.52
-144.3	-246.57
-144.33	-247.21
-144.36	-247.36
-143.29	-247.01
-143.31	-247.35
-143.34	-247.4
-143.37	-247.15
-143.39	-246.8
-143.12	-246.84
-143.15	-245.79
-143.68	-244.94
-143.7	-243.08
-144.83	-242.33
-144.86	-240.98
-144.89	-241.02
-145.71	-242.37
