# Supplementary material for: Electrooculography-based continuous eye-writing recognition system for efficient assistive communication systems
Source: PLoS One. 2018 Feb 9;13(2):e0192684. doi: 10.1371/journal.pone.0192684 (PMC5806888; doi:10.1371/journal.pone.0192684)
Supplement: S1 Database — All the original isolated EOG data used in the experiments are contained in this database. (ZIP) [file pone.0192684.s001.zip › isolated/001/isolated_strokes/EOG_001_08_011.csv]

-4.3329	0.27931
-4.3362	0.23949
-4.3394	0.19967
-4.3426	0.15985
-1.5459	0.52003
-1.5491	0.48021
-1.5524	0.44039
-1.5556	0.10056
-1.2588	0.36074
0.63793	0.32092
0.63469	0.2811
0.63145	-0.058719
0.62822	0.20146
0.62498	0.16164
1.3217	0.12182
1.3185	-0.218
1.3153	-0.25782
1.312	-0.29765
2.6088	0.26253
3.9056	1.0227
2.4023	1.2829
2.3991	1.2431
2.8958	1.2033
1.8926	1.1634
2.8894	1.1236
2.8861	1.0838
2.7829	1.044
2.7797	1.0041
1.8764	0.66432
1.8732	0.9245
1.8699	0.88468
0.7667	0.84486
0.76347	0.50504
0.76023	0.46522
0.75699	0.4254
0.75375	0.38558
0.75052	0.64576
0.74728	0.60594
-1.056	0.36611
-1.0592	0.32629
-3.2624	-0.21353
-3.2657	-0.55335
-3.2689	-0.89317
-4.4721	-1.233
-4.4754	-1.2728
-3.2786	-1.5126
-3.2819	-1.5525
-1.9851	-1.4923
-1.9883	-1.7321
-1.9916	-1.7719
-1.9948	-1.4117
-1.298	-1.7516
-0.70128	-1.7914
-0.70452	-1.5312
-0.70776	-1.571
-0.711	-1.6108
-1.3142	-1.9507
-0.71747	-1.8905
-0.72071	-1.4303
-1.3239	-1.4701
-1.1272	-1.5099
-1.1304	-1.2498
-1.1337	-0.88959
-1.1369	-0.82941
-1.1401	-0.86923
-0.34337	-0.60905
-0.34661	0.15113
-0.34984	0.11131
-0.35308	1.4715
-0.35632	2.7317
0.34044	3.5918
0.33721	3.552
1.134	4.0122
1.1307	3.9724
0.32749	3.9326
0.32426	3.8927
0.32102	3.8529
0.31778	3.8131
0.31454	3.7733
1.5113	3.3335
2.5081	3.2936
1.5048	3.2538
1.5016	2.814
1.4984	1.2742
0.29512	-0.26565
1.4919	-0.30547
-0.21136	-0.34529
-0.21459	-0.38511
-0.21783	-0.42493
-0.22107	-0.86476
-0.22431	-0.90458
-1.3275	-0.5444
-1.3308	-0.58422
-1.334	0.37596
-1.3373	1.0361
-0.74049	0.99632
-0.74373	0.9565
-1.047	0.91668
-1.0502	0.87686
-1.0534	0.83703
-1.0567	1.2972
-1.0599	1.2574
-1.0632	1.4176
-1.0664	1.3778
-1.1696	1.3379
-1.1729	1.5981
-1.3761	1.5583
-1.3793	1.1185
-0.58258	0.67865
-1.3858	0.63883
-1.3891	0.599
-1.3923	-0.040817
-1.3955	-1.3806
-1.3988	-1.4205
-1.402	-2.0603
-1.4052	-2.1001
-1.4085	-1.8399
-2.5117	-1.8797
-1.315	-1.9196
-2.5182	-1.5594
-2.5214	-1.5992
-2.5247	-1.639
-2.5279	-2.0788
-1.3311	-2.1187
0.16562	-1.7585
0.16238	-1.7983
0.15914	-1.8381
-2.2441	-1.378
-2.2473	-1.0178
0.24943	-0.85759
0.24619	-0.89742
1.243	-0.93724
1.3397	-0.97706
1.4365	-1.1169
1.4332	-1.1567
1.93	-1.1965
1.9268	-1.2363
2.3235	-1.3762
2.3203	-1.416
2.3171	-1.4558
3.9138	-1.7956
4.2106	-1.8354
4.2073	-1.7753
4.2041	-1.8151
4.2009	-1.9549
3.4976	-1.9947
4.4944	-1.7346
4.9912	-2.0744
4.9879	-2.1142
4.9847	-2.354
4.9814	-2.6938
4.9782	-2.4337
4.275	-2.4735
4.2717	-2.5133
4.2685	-2.5531
3.5653	-2.5929
3.562	-2.4328
3.5588	-2.6726
3.5555	-2.7124
3.5523	-2.7522
3.5491	-2.592
4.2458	-2.1319
4.2426	-2.2717
4.2394	-2.3115
4.2361	-1.1513
4.0329	-1.1911
4.0296	-1.231
2.3264	-1.2708
2.3232	-1.3106
2.0199	-0.25043
0.81669	-0.29025
0.81346	-0.33008
0.81022	-0.3699
0.80698	-1.2097
0.80374	-1.2495
0.10051	-1.6894
0.09727	-1.7292
0.094032	-1.569
0.090795	-1.6088
0.88756	-0.84864
0.08432	-0.088464
0.081082	0.17171
0.077845	0.13189
-1.2254	0.092073
-1.2286	0.35225
-1.2319	0.31243
-1.2351	0.27261
-1.2383	0.23279
-2.1416	0.19297
-2.1448	0.45315
-2.1481	1.1133
-2.1513	1.9735
-2.1545	3.2337
-2.1578	4.1939
-1.261	5.154
-2.4642	5.1142
-3.1675	4.0744
-3.4707	4.0346
-3.474	4.0948
-3.4772	4.0549
-3.4804	4.0151
-3.4837	3.2753
-2.9869	3.2355
-2.9901	2.8957
-0.89338	2.8558
-0.89662	2.816
-0.89985	2.4762
-0.90309	2.4364
-0.0063295	2.2965
-0.009567	2.2567
-0.012804	1.7169
-1.616	0.87709
-1.6193	0.23726
-1.6225	-0.60256
-1.6258	-1.5424
-1.629	-1.5822
-0.63223	-1.722
-0.13547	-1.7618
-0.1387	-1.8017
-0.14194	-1.8415
-0.14518	-1.5813
-0.14842	-1.6211
-0.15165	-1.6609
-0.45489	-0.80077
-0.45813	-0.84059
-0.46137	-0.88041
-0.6646	-1.8202
-0.46784	-2.7601
-0.47108	-2.9999
-0.47432	-3.0397
-0.47755	-3.0795
-0.48079	-2.0193
-0.38403	-1.0592
-0.58727	0.20102
-0.7905	1.0612
-0.79374	1.5214
-0.69698	1.6816
-0.70022	2.6417
-0.70345	1.6019
-0.70669	1.5621
-1.0099	1.3223
-1.0132	0.78246
-1.0164	0.74264
-1.0196	0.90281
-1.0229	0.86299
0.17388	1.4232
0.17065	1.3834
0.36741	2.4435
0.36417	2.4037
0.060934	2.8639
0.057696	2.8241
0.054459	2.8842
0.95122	2.8444
0.94798	2.8046
0.94475	2.5648
0.94151	2.525
-0.46173	2.4851
-0.46497	2.4453
-0.4682	2.5055
-2.0714	2.4657
-0.97468	3.9259
-3.6779	4.386
-3.6812	4.6462
-5.1844	3.7064
-5.1876	2.7666
-5.1909	2.2268
-4.7941	2.1869
-4.7973	1.9471
-4.6006	1.9073
-4.6038	1.8675
-4.6071	2.0276
-4.6103	1.7878
-5.5135	1.348
-5.5168	1.7082
-5.52	1.6684
-4.6232	1.2285
-4.6265	0.28872
-5.5297	0.2489
-5.533	-0.39092
-5.5362	-1.5307
-5.5394	-1.5706
-5.5427	-2.8104
-5.7459	-2.8502
-5.7491	-2.89
-6.3524	-1.6298
-6.3556	-1.6697
-7.6589	-1.7095
-7.6621	-1.7493
-7.6653	-0.58913
-7.6686	-0.62895
-7.6718	-0.66877
-6.375	-0.70859
-6.3783	-0.74841
-3.3815	-0.78823
-0.084753	-0.52806
-0.08799	-0.26788
1.5088	-0.0076974
2.5055	0.35248
4.0023	1.3127
5.3991	2.4728
6.1958	3.633
7.4926	4.2932
9.9893	10.853
13.286	18.214
17.783	28.674
21.68	46.434
21.676	60.594
21.773	80.254
22.77	99.814
22.767	112.07
22.763	122.23
22.76	131.99
22.757	144.86
22.754	154.62
22.75	166.08
21.747	175.94
20.644	181.5
17.341	190.96
10.638	197.62
6.9343	201.18
5.3311	206.04
2.1278	211.6
-1.2754	214.86
-1.2786	218.52
-3.0819	222.08
-4.0851	223.14
-5.8884	226.3
-7.1916	227.46
-7.1948	227.42
-8.5981	227.38
-10.001	227.34
-10.005	227.3
-10.308	227.26
-10.311	228.42
-10.314	228.38
-10.317	228.34
-10.321	227.1
-10.024	225.06
-10.027	223.72
-8.2304	222.78
-5.4337	221.84
-1.6369	221.3
1.5598	211.16
3.1566	198.52
12.853	188.38
24.85	171.64
54.247	148.3
94.844	124.26
118.44	101.52
135.34	76.482
148.13	61.142
153.83	46.202
156.93	24.162
162.02	10.123
167.22	-0.21731
180.72	-13.157
196.71	-25.697
201.81	-34.037
202.81	-43.877
204.2	-61.616
207.1	-74.156
210.4	-85.496
211.1	-97.336
212.39	-107.28
213.09	-119.52
214.29	-129.06
214.28	-140.6
214.28	-149.03
213.78	-151.07
213.77	-160.51
213.77	-172.55
213.07	-179.09
213.06	-188.53
211.76	-195.17
211.76	-200.81
211.05	-207.35
207.65	-213.39
203.25	-220.43
200.44	-224.07
197.84	-226.51
194.34	-228.25
189.43	-231.49
186.13	-234.63
184.93	-237.97
176.82	-242.41
168.32	-246.45
162.42	-250.49
155.61	-250.53
151.91	-252.07
142.81	-254.01
133.9	-255.95
122.4	-255.99
112.7	-257.43
108.29	-257.47
101.89	-257.51
96.388	-257.55
92.985	-257.59
92.582	-257.63
90.779	-257.67
87.575	-255.51
81.872	-255.55
72.869	-254.29
62.266	-251.93
56.662	-249.87
48.059	-248.71
35.356	-245.85
28.253	-237.39
19.949	-230.23
9.6462	-221.27
-3.6571	-208.01
-12.46	-199.25
-14.364	-184.09
-14.367	-168.03
-16.27	-151.77
-16.273	-135.11
-16.276	-121.05
-16.28	-99.086
-16.283	-79.226
-16.286	-51.266
-16.289	-26.506
-16.293	-7.9455
-17.396	19.715
-17.399	35.775
-15.202	59.635
-13.206	85.295
-11.409	95.755
-11.412	111.02
-9.5153	126.98
-9.5186	138.04
-8.8218	150.4
-8.725	159.86
-8.7283	170.22
-8.7315	179.88
-8.7348	185.34
-8.838	192.2
-9.0412	195.46
-9.7445	196.72
-9.7477	197.68
-9.7509	197.64
-10.854	198
-11.357	198.46
-11.361	198.92
-11.364	199.38
-11.367	199.44
-14.37	199.7
-17.474	200.06
-18.077	200.72
-18.08	201.18
-18.083	201.24
-18.587	201.2
-18.59	201.26
-19.893	201.22
-19.896	201.18
-19.9	201.34
-21.503	201.5
-21.506	202.26
-21.509	202.22
-22.512	202.38
-22.516	202.34
-23.819	202.4
-23.822	202.36
-24.325	202.32
-24.329	202.28
-24.332	203.24
-24.335	203.8
-24.338	203.76
-24.342	203.72
-24.345	202.38
-24.348	203.64
-24.751	203.6
-24.755	203.56
-24.758	204.02
-25.661	203.78
-25.664	204.34
-26.567	204.9
-26.571	204.26
-26.574	204.22
-27.177	204.18
-26.58	204.74
-26.584	204.71
-26.587	204.67
-26.59	204.63
-27.793	205.19
-27.797	205.15
-27.8	205.11
-28.203	203.77
-28.206	205.03
-29.41	205.29
-29.413	205.65
-29.516	206.01
-30.319	206.27
-30.423	206.23
-30.626	206.39
-30.629	206.35
-30.632	206.61
-30.635	206.77
-30.639	207.03
-30.842	206.99
-30.845	206.95
-30.848	206.91
-30.952	206.57
-30.855	206.53
-30.958	206.49
-30.961	206.55
-30.965	206.51
-30.968	206.47
-30.971	205.93
-32.174	204.89
-32.178	204.85
-32.181	203.91
-32.184	203.27
-30.887	202.63
-30.891	202.09
-30.894	202.05
-30.897	201.41
-32.2	200.77
-30.603	200.73
-31.607	200.89
-31.61	200.85
-30.913	200.81
-30.916	200.77
-30.92	200.33
-30.923	199.69
-30.926	199.65
-30.129	199.61
-30.933	199.57
-30.936	199.53
-30.939	199.49
-32.642	199.45
-32.646	199.41
-34.249	199.37
-34.252	199.93
-34.255	199.89
-34.259	198.75
-32.662	199.81
-31.465	198.98
-31.468	198.94
-31.471	197.8
-31.475	197.56
-30.978	197.72
-30.981	198.68
-30.984	199.84
-30.988	200.6
-32.291	200.56
-32.294	201.02
-31.797	200.98
-31.801	201.44
-31.804	202.1
-31.807	202.06
-31.01	203.02
-31.014	203.28
-31.017	203.54
-31.02	204.2
-31.823	204.46
-31.826	204.52
-32.93	204.48
-32.933	204.44
-31.136	204.6
-32.939	204.56
-32.943	204.52
-32.946	204.48
-32.949	204.24
-31.152	204.2
-30.656	204.06
-30.659	203.72
-30.662	203.68
-32.465	203.44
-32.269	202.9
-32.272	201.96
-33.175	201.92
-33.178	199.88
-33.182	199.84
-32.285	199.8
-32.288	199.76
-32.291	199.72
-32.294	199.68
-33.098	199.64
-33.101	199.6
-33.104	199.56
-33.107	199.92
-33.111	199.88
-33.114	199.84
-33.117	200.8
-33.12	200.76
-33.124	199.32
-33.027	199.28
-32.33	200.64
-30.733	200.6
-30.737	200.56
-29.64	199.12
-29.643	199.08
-30.646	198.35
-30.65	198.31
-30.653	196.97
-30.656	196.93
-30.659	196.89
-30.662	196.55
-29.166	196.51
-29.169	197.27
-30.672	197.23
-30.675	197.99
-32.279	197.95
-32.282	197.91
-32.285	197.87
-32.288	197.93
-32.292	198.69
-32.395	197.95
-32.398	198.61
-32.401	198.57
-33.305	198.53
-32.408	198.89
-32.911	198.85
-32.914	198.41
-32.918	198.37
-34.021	198.03
-32.924	197.49
-32.927	197.45
-33.13	196.61
-33.134	195.97
-34.037	195.43
-33.44	195.39
-33.443	195.35
-33.447	195.31
-32.65	195.77
-32.653	195.73
-32.656	195.69
-33.56	195.15
-33.563	195.11
-32.666	195.07
-31.869	195.13
-31.873	195.09
-31.876	195.05
-31.879	194.71
-31.882	194.67
-31.885	194.63
-31.889	194.59
-31.892	194.55
-30.995	194.81
-30.998	194.77
-31.002	194.73
-31.005	194.69
-31.008	194.65
-31.011	194.61
-30.115	194.57
-30.118	194.53
-30.121	194.49
-30.124	194.85
-32.328	194.82
-32.331	194.78
-33.934	195.14
-33.937	195.4
-33.941	195.36
-33.944	195.32
-33.547	195.58
-33.55	195.54
-33.553	195.5
-32.757	195.86
-33.56	196.22
-32.763	196.88
-32.766	198.44
-32.87	198.4
-32.873	199.06
-33.576	199.02
-33.579	199.58
-33.583	199.54
-33.586	198.9
-32.889	198.66
-32.392	199.22
-32.396	199.58
-32.399	199.54
-32.402	198.9
-31.805	198.86
-31.809	198.82
-31.912	198.38
-31.915	198.34
-31.918	197.8
-31.521	197.26
-31.525	196.42
-31.528	196.38
-31.531	195.34
-31.534	194.5
-31.238	194.46
-31.241	193.42
-31.544	193.38
-31.547	194.34
-31.951	193.3
-31.954	193.26
-33.357	192.52
-33.66	192.48
-33.664	192.44
-34.967	192.4
-34.97	193.06
-34.973	193.02
-35.277	192.28
-35.28	191.54
-36.383	191.5
-36.386	191.46
-36.389	190.92
-36.793	190.88
-36.796	190.84
-37.599	190.8
-37.602	190.76
-37.606	190.72
-37.609	190.59
-37.612	190.15
-38.415	190.11
-38.419	190.07
-38.422	190.03
-38.425	189.99
-37.628	190.35
-38.432	190.31
-38.435	190.27
-38.438	189.83
-38.841	189.89
-38.344	190.25
-38.848	190.21
-38.851	190.17
-38.054	190.13
-38.857	189.69
-38.061	189.65
-38.064	189.61
-38.067	189.57
-38.07	189.53
-38.074	189.89
-36.877	190.85
-35.18	190.81
-35.183	191.67
-35.187	191.93
-36.89	192.69
-36.893	192.65
-36.896	192.61
-36.9	192.57
-36.903	193.83
-36.906	194.69
-36.909	195.15
-36.912	195.81
-37.416	196.47
-36.919	197.93
-36.922	199.29
-36.325	199.85
-36.329	199.81
-36.332	200.07
-35.135	200.03
-36.338	199.99
-36.342	200.45
-37.845	200.41
-37.848	200.37
-37.251	200.43
-37.255	200.39
-37.258	200.35
-37.261	200.31
-37.864	200.27
-37.268	200.93
-37.771	201.29
-37.774	201.45
-37.777	201.41
-37.78	201.37
-37.784	201.33
-37.787	201.5
-37.79	201.46
-37.793	201.42
-38.597	200.98
-38.6	201.34
-38.603	201.3
-38.906	201.26
-38.91	201.22
-39.113	201.28
-39.116	202.04
-39.119	202
-39.123	201.16
-39.126	201.12
-39.429	200.88
-39.432	200.44
-39.736	199.8
-39.739	199.26
-39.442	198.92
-39.745	198.58
-39.748	198.54
-39.752	198.2
-39.755	197.86
-39.258	198.12
-39.061	198.08
-39.065	198.04
-39.068	198
-39.071	197.96
-38.474	197.92
-38.478	197.28
-38.481	196.44
-38.484	196.4
-38.487	195.86
-37.391	195.82
-37.394	195.78
-37.397	195.74
-37.4	196.4
-38.503	195.96
-38.507	195.92
-38.51	195.58
-38.813	195.54
-38.816	195.8
-38.92	195.86
-38.923	195.82
-39.426	195.78
-39.829	195.74
-39.833	196.2
-40.036	196.16
-40.039	196.12
-40.642	196.08
-40.646	196.24
-40.649	197.1
-41.252	197.76
-41.255	198.12
-41.359	198.08
-41.362	197.64
-40.665	198
-40.868	197.97
-40.871	198.83
-40.875	198.79
-40.878	197.75
-39.981	198.41
-40.884	198.37
-40.888	197.93
-40.891	197.89
-40.794	196.55
-39.997	196.51
-40.001	196.47
-40.004	196.43
-40.007	196.39
-40.41	195.45
-39.914	195.41
-39.917	194.57
-39.92	193.83
-39.923	194.09
-39.927	193.85
-39.93	193.81
-39.933	193.77
-39.936	193.73
-39.939	193.79
-40.743	193.95
-40.746	193.91
-40.749	193.87
-40.752	193.63
-39.956	193.59
-39.359	193.55
-39.362	193.51
-39.365	193.47
-39.369	193.03
-39.372	192.99
-39.375	192.95
-39.378	192.91
-39.282	192.87
-39.485	192.83
-39.288	192.79
-39.491	192.55
-39.495	192.51
-39.498	192.47
-39.501	192.43
-39.504	192.39
-39.507	192.15
-39.511	192.11
-39.514	192.27
-39.517	192.23
-39.52	192.19
-39.724	192.05
-40.427	192.01
-40.43	192.17
-41.433	192.63
-41.437	193.09
-41.54	193.05
-42.043	193.01
-42.946	192.97
-44.45	192.94
-44.453	192.9
-44.456	192.86
-44.459	193.52
-44.562	194.48
-45.966	194.44
-45.969	194.5
-45.972	194.46
-46.875	194.42
-47.279	194.38
-47.582	194.34
-47.585	194.3
-47.588	194.26
-48.192	193.62
-47.595	192.68
-47.598	192.64
-47.601	192.6
-47.605	193.46
-47.608	192.72
-47.011	193.58
-47.014	193.54
-47.018	193.5
-46.321	194.26
-46.324	194.22
-46.327	194.18
-46.33	194.84
-46.334	194.8
-46.337	194.76
-46.34	193.42
-45.443	194.68
-45.447	194.64
-46.35	193.3
-46.353	193.26
-46.356	193.22
-45.76	193.48
-45.763	193.44
-47.166	192.6
-47.169	192.56
-47.873	193.82
-47.876	193.78
-48.579	194.74
-48.782	193.7
-48.786	192.36
-48.789	191.82
-48.792	191.38
-49.395	190.94
-49.398	190.4
-48.802	190.76
-48.805	189.82
-48.808	189.78
-47.411	189.74
-46.215	190.3
-45.918	190.66
-45.921	190.62
-45.924	190.18
-45.928	190.14
-45.931	190.11
-45.434	190.07
-45.437	189.83
-45.141	189.79
-45.144	189.35
-44.647	188.71
-44.25	188.67
-44.554	188.63
-44.557	189.09
-43.86	189.05
-44.563	189.01
-44.266	188.97
-44.27	188.43
-44.573	188.39
-44.576	188.35
-44.979	187.41
-44.983	187.37
-44.986	187.33
-44.989	187.29
-44.692	187.25
-44.696	186.91
-44.699	186.87
-44.302	187.13
-44.305	186.79
-44.109	186.75
-44.112	187.31
-44.115	187.27
-43.818	188.13
-43.821	188.09
-43.825	188.75
-43.828	189.21
-43.831	189.17
-43.834	189.63
-43.838	189.69
-43.741	190.15
-43.744	190.11
-43.747	190.57
-43.751	190.53
-43.854	189.99
-43.757	189.95
-43.76	189.91
-43.764	188.97
-43.867	188.93
-43.87	188.89
-43.873	188.75
-43.877	188.41
-43.88	187.27
-44.483	186.73
-46.086	186.29
-46.089	186.25
-46.093	185.51
-47.696	185.17
-46.899	183.83
-45.902	182.09
-45.906	182.05
-45.909	181.21
-45.912	180.58
-44.815	181.14
-45.719	181.1
-45.722	181.06
-45.725	180.42
-46.228	179.68
-46.232	179.64
-46.235	179.5
-46.238	179.46
-46.241	179.22
-47.545	179.18
-46.348	179.14
-46.351	179.3
-46.354	179.26
-46.357	179.22
-46.361	179.18
-45.964	179.44
-47.467	179.3
-47.47	179.26
-47.474	179.22
-47.977	179.48
-47.98	179.44
-46.683	180.2
-46.687	180.16
-45.99	181.12
-45.993	181.18
-45.696	182.04
-46	182.7
-46.003	182.96
-46.006	182.92
-45.709	182.88
-45.613	183.74
-45.616	183.7
-45.919	182.76
-45.922	183.62
-45.925	183.58
-46.229	183.54
-46.232	183.5
-47.035	184.36
-47.038	184.52
-47.142	184.38
-47.145	184.34
-47.748	184.3
-47.751	182.86
-47.755	182.82
-47.958	182.78
-47.961	182.74
-48.164	182
-48.168	181.96
-48.171	182.42
-48.574	182.38
-48.577	182.34
-48.58	182.3
-48.584	182.26
-48.587	181.72
-48.59	181.68
-48.193	181.15
-48.197	181.11
-48.2	181.07
-47.803	181.03
-47.806	180.99
-47.81	180.95
-47.513	180.91
-47.516	181.17
-47.519	181.13
-47.523	181.49
-47.526	181.45
-47.329	181.51
-47.532	181.67
-47.536	180.93
-47.539	180.89
-47.542	180.15
-47.345	180.41
-47.348	180.37
-46.952	181.23
-46.955	181.19
-46.058	181.65
-44.761	181.61
-44.765	181.57
-44.768	181.53
-44.771	181.49
-46.074	180.95
-45.378	180.51
-45.381	180.17
-45.384	180.03
-45.387	179.99
-46.591	179.95
-47.894	179.91
-47.897	179.47
-47.9	179.83
-47.904	179.79
-48.807	179.75
-48.81	179.71
-49.113	179.67
-51.016	179.63
-51.02	179.79
-52.423	179.75
-52.426	179.81
-53.229	180.37
-53.233	180.33
-52.436	181.29
-53.239	181.95
-53.242	182.41
-53.246	182.37
-53.249	182.33
-52.452	182.29
-50.855	182.05
-50.859	182.01
-50.862	181.97
-51.565	181.93
-51.568	181.89
-51.671	181.85
-51.675	181.82
-51.678	181.78
-50.181	181.64
-49.284	181.4
-49.288	181.36
-49.291	181.22
-49.294	181.18
-50.197	179.74
-50.001	178.3
-50.004	177.76
-50.007	176.62
-50.01	175.68
-50.614	174.94
-50.617	174.6
-50.62	174.26
-50.623	173.42
-50.027	172.28
-49.63	171.64
-49.333	171.1
-49.336	170.36
-49.339	168.52
-49.143	167.88
-49.346	167.44
-49.349	167.4
-49.352	166.46
-49.356	166.42
-48.859	166.38
-48.862	165.54
-48.865	165.5
-48.869	166.26
-48.872	166.22
-47.675	166.18
-47.678	166.14
-47.682	166.1
-47.685	166.96
-47.988	167.42
-47.091	167.78
-47.095	167.74
-47.098	167.7
-47.101	167.66
-47.904	167.62
-46.907	167.28
-46.911	167.04
-46.914	165.9
-46.917	165.86
-47.92	165.82
-47.924	166.38
-47.927	166.34
-47.93	165.8
-47.933	165.76
-48.037	164.42
-48.04	164.38
-48.043	164.74
-48.046	164.7
-48.05	163.96
-49.053	163.93
-49.056	163.89
-49.059	164.55
-49.063	165.11
-48.566	165.67
-48.269	165.93
-48.272	166.89
-48.275	168.05
-49.279	168.41
-48.282	168.47
-48.285	168.43
-48.288	168.39
-48.292	168.65
-48.295	169.31
-47.898	169.97
-48.401	169.93
-48.405	169.89
-48.408	169.85
-48.411	170.01
-47.614	169.97
-47.618	169.73
-48.421	169.59
-48.424	169.55
-49.327	169.51
-48.93	169.27
-50.034	169.23
-50.737	169.19
-50.74	169.15
-51.143	169.11
-51.147	169.07
-51.15	169.03
-51.153	168.99
-50.856	168.05
-50.86	167.61
-50.863	167.57
-50.966	166.93
-51.269	166.29
-50.873	165.95
-50.876	165.21
-50.879	165.87
-50.882	165.83
-51.186	165.79
-50.889	165.75
-49.992	165.01
-49.995	165.37
-49.998	165.33
-50.002	164.79
-49.105	165.25
-49.108	165.21
-49.111	165.17
-49.115	165.13
-50.018	164.59
-49.121	165.05
-50.224	164.01
-50.228	163.67
-50.231	163.63
-49.534	163.3
-49.537	163.26
-50.441	163.02
-50.444	162.98
-50.447	162.84
-50.65	161.8
-50.654	161.76
-51.757	161.72
-51.76	160.68
-50.663	161.64
-50.366	161.2
-50.37	161.16
-50.373	161.12
-50.376	159.98
-49.379	160.04
-49.383	160
-49.386	158.96
-49.389	159.92
-49.392	158.88
-47.596	158.84
-47.599	158.1
-47.602	158.06
-47.605	158.02
-47.609	157.98
-46.912	158.64
-46.915	159.6
-46.918	159.56
-46.922	159.52
-48.225	159.88
-46.928	159.84
-46.931	159.8
-46.934	159.36
-46.938	159.32
-48.241	159.28
-48.244	159.24
-48.247	159.2
-48.451	159.76
-48.454	159.12
-49.157	159.08
-49.16	159.64
-48.964	159.6
-48.967	158.96
-48.97	158.32
-48.973	157.98
-48.977	157.84
