# Supplementary material for: Electrooculography-based continuous eye-writing recognition system for efficient assistive communication systems
Source: PLoS One. 2018 Feb 9;13(2):e0192684. doi: 10.1371/journal.pone.0192684 (PMC5806888; doi:10.1371/journal.pone.0192684)
Supplement: S1 Database — All the original isolated EOG data used in the experiments are contained in this database. (ZIP) [file pone.0192684.s001.zip › isolated/001/isolated_strokes/EOG_001_08_012.csv]

8.2712	0.9549
8.2907	0.96579
8.3102	0.97668
6.8296	0.98757
6.8491	0.99846
5.7686	1.0094
5.7881	1.3202
5.2075	0.93114
5.227	0.34203
5.2465	0.35292
4.466	0.36381
3.5855	0.5747
2.1049	0.58559
2.1244	0.59648
1.7439	0.90737
1.1634	0.61826
0.78283	0.62915
0.20231	0.64004
0.22179	0.45093
-0.55874	0.46182
-0.53926	0.47272
0.28022	0.48361
-0.50031	0.2945
-0.48083	0.70539
-0.46136	0.71628
-0.44188	0.52717
0.3776	0.53806
0.39707	0.74895
-0.38345	0.75984
-0.36397	0.57073
-0.7445	0.18162
-0.32502	-0.007486
-0.30555	0.0034047
-0.28607	0.014295
0.53341	0.025186
1.2529	0.036077
3.3724	0.046968
3.3918	0.057859
2.8113	0.068749
2.8308	0.27964
0.75026	0.090531
0.76974	0.10142
0.78922	-0.78769
0.30869	-1.5768
2.0282	-1.5659
2.7476	-0.55502
2.7671	-0.54412
2.7866	-0.83323
3.2061	-0.82234
4.0255	-0.11145
4.045	0.99944
4.0645	1.5103
4.084	1.6212
3.3035	1.5321
3.3229	0.643
2.7424	0.65389
2.7619	0.66478
2.7814	0.67567
2.1008	0.68656
2.5203	0.69746
2.5398	0.70835
2.1593	1.6192
2.1787	1.7301
1.7982	1.941
1.8177	1.9519
0.13717	1.9628
-0.043356	1.9737
-0.02388	2.1846
-1.3044	2.0955
-1.2849	2.1064
-2.0655	2.0173
-2.146	2.1281
-1.9265	2.139
-2.307	2.1499
-2.2875	2.1608
-2.7681	2.1717
-3.8486	2.1826
-4.2291	2.1935
-4.4096	2.2044
-4.3902	2.6153
-4.3707	2.7262
-4.3512	2.5371
-4.3317	2.5479
-4.8123	1.8588
-4.7928	1.2697
-4.7733	1.2806
-5.1538	1.2915
-4.7344	1.3024
-4.7149	0.61329
-5.3954	-0.27582
-5.6759	-0.36493
-5.6565	-1.054
-5.637	-1.0431
-6.5175	-1.0323
-6.498	-2.6214
-6.4785	-2.1105
-7.1591	-3.3996
-6.4396	-1.7887
-6.4201	-1.7778
-6.4006	-3.3669
-6.3812	-3.556
-7.4617	-3.5451
-7.4422	-3.5342
-6.6227	-3.5234
-6.6033	-3.0125
-5.8838	-3.0016
-5.2643	-2.9907
-5.2448	-2.9798
-5.2254	-2.3689
-4.3059	-2.358
-2.5864	-1.8471
-3.0669	-1.4362
-3.0475	-1.4253
-3.028	-1.4144
-0.9085	-1.4036
-0.88902	-1.3927
-0.86955	-1.3818
-0.85007	-1.7709
-0.8306	-1.76
-0.81112	-1.7491
-0.091643	-1.3382
-0.072167	-1.7273
-0.05269	-2.3164
-0.033214	-2.3055
-0.71374	-2.7946
-0.69426	-2.7838
-0.77479	-2.7729
-0.75531	-2.862
-0.73583	-3.0511
-1.7164	-3.4402
-1.6969	-3.4293
-1.6774	-3.6184
-1.6579	-3.6075
-1.6385	-3.8966
-1.619	-4.6857
-0.4995	-4.6748
-0.48002	-5.464
-0.46055	-5.4531
0.15893	-5.4422
0.1784	-4.6313
0.19788	-4.6204
0.21736	-4.5095
0.23683	-4.4986
0.95631	-3.8877
0.97579	-4.1768
0.99526	-4.1659
1.7147	-3.855
1.9342	-3.8442
2.2537	-3.1333
2.2732	-2.7224
2.2926	-2.7115
2.3121	-2.7006
2.3316	-2.1897
2.3511	-0.97881
2.0705	-0.56792
2.09	-0.55703
2.1095	0.053859
1.929	0.86475
1.2485	1.2756
0.26793	1.5865
0.2874	2.0974
0.30688	3.3083
-0.17364	5.2192
-0.15417	6.6301
-1.8347	6.641
-3.6152	7.1519
-3.9957	7.1628
-4.1763	7.1737
-4.1568	7.1845
-4.3373	7.1954
-4.3178	7.2063
-4.2984	7.2172
-4.8789	7.2281
-4.8594	5.639
-4.8399	5.0499
-4.8205	3.1608
-4.201	2.5717
-3.3815	1.4826
-2.662	1.4935
-2.6425	0.80435
-2.6231	0.51524
-2.3036	0.32613
-2.2841	-0.36298
-2.2646	-0.35209
-1.8452	-1.3412
-1.3257	-2.5303
-0.60622	-2.5194
0.31326	-3.5085
0.33274	-3.4976
1.1522	-3.4867
1.7717	-3.3759
2.1912	-3.265
2.2106	-3.2541
2.2301	-3.2432
2.2496	-2.4323
2.5691	-2.4214
3.9885	-2.4105
4.008	-1.1996
4.0275	-1.1887
4.047	-0.47784
4.0665	0.13305
5.0859	0.54394
5.1054	0.55483
3.6249	0.56572
3.6444	0.97662
3.5638	0.98751
3.5833	1.3984
3.6028	1.4093
3.6223	1.4202
3.7417	1.4311
2.3612	1.442
2.3807	1.4529
2.2002	1.4637
1.7196	2.4746
1.3391	2.4855
0.95859	2.4964
0.97807	2.5073
0.59755	2.5182
0.61702	2.5291
0.6365	2.24
0.65597	2.2509
0.67545	1.4618
0.69493	1.4726
0.7144	0.78354
1.8339	0.69443
1.8534	0.70532
1.8728	0.41621
1.8923	0.4271
0.81178	-0.062006
0.83126	-0.051116
0.85074	-0.040225
0.87021	-0.32933
0.88969	-0.31844
1.5092	-0.30755
2.5286	-0.29666
2.5481	0.014229
2.2676	0.02512
2.2871	-0.26399
1.1065	-0.4531
0.72602	-0.44221
0.7455	-0.73132
0.26497	-0.72043
1.2845	-0.40954
1.3039	-0.19864
1.3234	0.21225
1.3429	0.22314
1.3624	0.63403
1.7818	1.0449
2.5013	1.0558
2.5208	1.5667
3.5403	1.5776
3.5597	1.5885
4.6792	1.5994
3.5987	0.71026
3.6182	0.42115
3.6376	0.43204
4.7571	0.44293
5.1766	1.6538
5.1961	1.6647
5.5155	0.47561
5.535	0.4865
5.5545	-0.0026113
6.174	0.0082795
6.1935	-0.28083
6.2129	-0.26994
6.2324	-0.55905
6.6519	-0.74816
6.6714	-0.73727
6.4908	-0.72638
5.4103	-0.71549
3.6298	-0.40459
2.2493	0.7063
1.3687	1.7172
1.3882	2.5281
1.4077	2.739
1.3272	2.7499
0.74664	2.0608
0.76612	1.7716
1.3856	1.7825
1.4051	1.7934
2.1245	1.8043
2.144	1.8152
2.1635	1.8261
2.183	2.137
2.2025	2.8479
3.3219	3.6588
3.2414	3.6697
3.2609	3.6805
3.7804	3.6914
4.2998	2.9023
7.5193	2.0132
10.739	1.5241
11.558	1.235
11.578	-0.054107
12.397	-1.5432
12.717	-1.5323
12.736	-1.0214
12.756	-1.5105
12.775	-1.4997
13.295	-0.98876
13.314	0.022128
13.734	0.033019
13.753	0.04391
14.572	-0.9452
15.092	-0.93431
15.911	-0.92342
17.431	0.087473
18.65	0.098364
19.07	1.1093
22.589	2.4201
26.409	3.831
30.928	11.542
45.248	25.653
65.167	36.864
110.49	43.475
147.61	48.785
179.83	66.696
228.15	84.407
248.26	110.72
261.48	147.63
272.6	182.34
284.22	230.95
291.64	253.36
291.66	253.37
291.68	253.38
291.7	253.39
291.72	253.41
291.74	253.42
280.76	253.43
280.78	253.44
280.8	253.45
280.12	253.46
277.74	237.07
251.76	208.98
234.78	181.19
217.6	154.4
191.42	130.11
175.13	115.43
150.55	102.74
130.87	93.447
118.19	83.358
100.51	76.069
92.132	74.08
74.852	70.59
55.071	67.701
41.99	66.112
28.41	65.323
23.029	64.734
13.549	64.145
1.5684	63.356
-2.6121	61.767
-5.2926	59.378
-8.9732	57.788
-15.554	57.199
-20.134	56.51
-21.015	55.321
-21.995	54.732
-24.876	54.343
-27.956	54.054
-29.337	53.665
-30.217	52.476
-30.598	50.086
-31.178	48.597
-32.559	48.508
-33.739	48.519
-34.32	48.23
-34.301	47.041
-34.881	45.452
-37.062	44.563
-37.142	44.474
-40.823	42.384
-40.803	40.195
-43.384	38.806
-44.664	37.117
-44.845	35.728
-45.325	34.439
-45.306	34.45
-45.586	32.661
-45.567	30.972
-45.547	30.982
-45.528	30.693
-45.508	30.704
-45.489	30.715
-45.469	30.726
-45.95	30.737
-45.93	30.748
-45.911	31.059
-45.892	31.37
-46.972	31.381
-44.553	31.491
-44.533	31.402
-44.514	31.413
-44.494	31.424
-43.775	30.835
-41.955	30.846
-41.936	30.857
-41.916	29.368
-41.897	29.379
-42.477	29.389
-43.558	28.3
-44.238	27.411
-45.219	25.822
-46.299	23.833
-46.68	21.644
-44.86	21.655
-47.441	20.966
-47.421	19.777
-46.802	18.487
-46.683	17.998
-46.663	18.009
-46.644	18.02
-46.624	17.831
-44.705	17.842
-45.285	17.153
-45.266	17.164
-45.246	17.175
-45.227	15.785
-44.307	17.196
-44.788	17.907
-44.768	17.918
-44.749	18.629
-44.029	18.64
-42.31	18.651
-42.29	19.562
-40.871	19.573
-40.851	19.983
-42.532	20.894
-40.512	22.005
-40.493	22.016
-40.174	22.027
-39.054	22.038
-40.135	22.049
-40.115	22.66
-40.096	22.671
-41.076	21.281
-41.057	21.292
-43.037	22.703
-43.018	22.714
-43.398	21.625
-45.079	21.636
-44.059	21.647
-45.04	21.658
-45.02	21.669
-45.001	20.78
-44.981	20.29
-43.962	19.701
-43.942	18.912
-43.923	18.923
-43.903	18.934
-44.884	18.545
-44.865	18.556
-45.045	18.267
-45.026	17.978
-45.006	17.988
-44.987	17.999
-43.967	18.01
-43.948	16.121
-43.928	14.232
-42.809	16.143
-42.289	16.054
-41.77	16.065
-41.75	14.676
-41.731	14.586
-41.711	14.497
-41.692	14.208
-41.272	14.219
-41.253	14.53
-41.233	14.241
-41.214	14.252
-40.494	14.563
-40.475	14.674
-40.456	14.684
-40.436	14.795
-40.017	14.806
-40.397	14.817
-40.378	15.228
-40.358	15.239
-40.139	15.25
-39.619	14.861
-39.6	14.772
-39.58	14.782
-39.561	14.693
-39.941	14.404
-39.522	14.515
-39.502	14.526
-39.483	13.937
-39.463	13.248
-38.744	12.859
-37.424	11.77
-37.405	10.48
-37.385	10.091
-37.366	10.102
-37.347	9.6132
-36.027	9.624
-36.008	9.6349
-35.988	9.6458
-35.969	9.6567
-36.749	10.168
-36.73	10.578
-36.71	11.589
-36.691	11.6
-36.671	12.711
-36.652	12.722
-36.632	12.733
-36.613	12.744
-36.893	14.155
-36.874	14.166
-37.154	14.177
-37.135	14.187
-37.115	14.198
-37.096	15.009
-36.776	15.02
-37.057	15.031
-37.038	15.942
-37.018	15.953
-36.999	15.064
-36.679	13.475
-35.66	12.485
-35.64	11.496
-35.621	10.707
-35.601	10.418
-34.282	10.029
-34.262	9.8399
-34.243	9.8508
-34.123	9.7617
-34.104	9.5725
-33.884	9.5834
-33.865	9.5943
-33.845	9.6052
-33.526	9.8161
-33.506	9.627
-32.687	9.6379
-31.867	9.4488
-30.448	9.4597
-28.429	9.5706
-27.309	9.2815
-27.29	9.2923
-27.27	9.4032
-27.251	9.4141
-27.231	10.225
-27.212	11.236
-27.192	11.447
-27.173	11.458
-27.853	11.469
-27.134	11.779
-27.114	11.79
-26.995	11.801
-26.975	12.212
-26.956	12.223
-26.636	12.234
-26.617	12.245
-26.597	12.256
-26.578	12.267
-26.758	11.877
-26.739	11.888
-26.62	11.899
-26.6	11.71
-26.581	11.721
-27.061	11.732
-26.542	11.743
-26.422	11.654
-26.403	11.465
-25.683	11.476
-25.464	10.786
-24.844	10.797
-24.825	10.808
-24.805	10.019
-24.686	9.73
-24.666	8.9409
-24.647	8.9517
-24.627	8.2626
-25.308	8.8735
-24.588	9.7844
-24.569	9.7953
-24.549	9.8062
-25.23	9.8171
-25.211	9.828
-24.491	9.8389
-23.772	8.9498
-23.752	8.9607
-22.833	8.9715
-23.713	8.2824
-22.794	8.2933
-22.774	8.3042
-22.755	7.9151
-21.835	7.926
-21.816	7.9369
-20.796	7.6478
-20.777	7.6587
-20.757	7.6696
-20.738	7.6804
-20.718	7.3913
-19.799	6.8022
-19.779	6.7131
-19.76	5.724
-18.94	4.4349
-18.121	3.4458
-18.102	3.4567
-18.082	4.4676
-18.963	4.4785
-18.043	5.7894
-18.024	5.8002
-17.004	5.8111
-16.985	5.822
-18.365	5.7329
-18.346	6.2438
-19.326	6.2547
-19.307	5.7656
-19.287	5.7765
-19.268	4.2874
-17.548	4.2983
-17.529	4.8092
-17.509	5.82
-17.49	6.5309
-17.47	6.5418
-17.451	6.8527
-19.131	6.8636
-19.112	6.8745
-18.093	6.8854
-16.173	7.7963
-16.154	7.8072
-15.834	6.9181
-15.815	6.929
-15.795	6.9398
-14.276	6.9507
-11.956	6.1616
-11.237	6.1725
-11.217	5.6834
-9.5977	5.6943
-11.178	5.7052
-11.159	6.1161
-9.5393	6.127
-9.5198	4.1379
-8.7004	4.1488
-8.6809	4.0596
-8.6614	4.0705
-8.6419	2.6814
-8.6225	2.2923
-7.603	2.3032
-7.5835	2.3141
-7.564	2.325
-6.5446	2.3359
-6.3251	2.3468
-5.5056	1.2577
-5.4861	1.2685
-5.4666	1.2794
-5.4472	1.7903
-5.9277	1.8012
-5.2082	2.4121
-5.1887	2.423
-5.1693	1.8339
-5.8498	2.3448
-5.8303	2.3557
-5.1108	2.3666
-5.0914	2.3775
-5.0719	1.8883
-5.0524	1.8992
-5.0329	1.4101
-5.0135	1.421
-4.994	1.4319
-5.7745	1.4428
-7.955	1.4537
-11.536	1.1646
-11.516	1.4755
-11.497	1.4864
-12.477	1.1973
-13.058	1.1081
-13.038	1.119
-13.019	1.1299
-13.999	1.3408
-13.98	1.3517
-12.96	1.3626
-13.941	1.4735
-13.921	1.4844
-13.902	1.8953
-13.982	2.4062
-13.963	2.7171
-13.943	2.7279
-13.924	3.2388
-13.204	3.2497
-11.985	3.2606
-11.066	3.2715
-11.046	3.4824
-11.027	3.7933
-11.007	4.1042
-10.988	4.4151
-9.6681	5.426
-9.6487	5.4369
-10.529	5.4477
-10.31	5.4586
-10.29	5.4695
-9.4707	5.2804
-9.4513	5.2913
-9.6318	4.5022
-9.6123	4.5131
-9.5928	4.424
-9.5734	4.9349
-10.154	4.9458
-10.134	4.8567
-9.5149	4.7675
-9.6955	3.6784
-9.676	3.4893
-9.6565	3.0002
-10.037	2.0111
-9.6176	2.022
-9.5981	1.0329
-9.5786	1.0438
-9.5591	1.0547
-9.1397	0.76556
-7.8202	0.77645
-9.1007	0.88734
-9.0812	0.89823
-8.4617	1.2091
-7.6423	1.62
-6.0228	1.9309
-6.0033	2.5418
-5.9838	2.5527
-5.9644	3.6636
-5.9449	3.6745
-5.9254	2.8854
-5.9059	3.6962
-5.8865	4.3071
-5.867	5.718
-3.9475	5.7289
-3.928	6.5398
-3.9086	7.2507
-3.8891	7.3616
-2.0696	7.7725
-2.0501	7.7834
-2.0307	8.0943
-2.0112	8.3052
-2.2917	8.316
-1.3722	8.4269
-1.0527	8.4378
-1.0333	8.6487
-1.0138	8.6596
-0.49432	8.6705
0.025159	8.9814
0.044635	8.9923
0.064111	9.8032
0.083587	10.314
0.10306	11.325
0.22254	11.536
0.24202	11.547
0.16149	10.458
0.18097	10.969
-0.59956	10.979
-0.58008	11.89
-0.5606	11.901
-2.5411	11.912
-2.5217	11.923
-4.2022	11.934
-4.1827	11.845
-5.7632	10.956
-7.4437	10.367
-7.4243	10.477
-8.6048	10.388
-8.5853	9.8992
-9.4658	9.5101
-9.4464	8.821
-9.4269	7.9319
-9.5074	7.6428
-9.4879	7.6537
-10.268	6.8646
-10.249	6.1754
-10.13	6.1863
-11.61	6.2972
-11.591	6.3081
-11.571	6.319
-11.552	6.2299
-10.232	6.2408
-10.213	6.2517
-10.193	6.2626
-10.174	6.2735
-10.154	6.2843
-8.1347	6.2952
-8.1153	6.3061
-8.0958	5.417
-8.0763	5.4279
-9.7568	5.4388
-9.6374	6.3497
-9.6179	6.3606
-11.598	5.4715
-11.579	5.5824
-11.559	5.5933
-11.54	5.6041
-11.521	4.215
-11.501	3.9259
-11.482	3.9368
-12.262	4.4477
-12.243	4.4586
-12.223	4.4695
-12.204	3.9804
-11.384	3.4913
-10.765	3.5022
-10.745	3.5131
-10.726	3.2239
-10.706	3.5348
-10.187	4.0457
-10.167	4.0566
-10.148	4.0675
-10.128	4.0784
-10.109	4.4893
-9.1894	4.5002
-10.07	4.5111
-10.65	4.122
-10.631	4.1329
-11.812	3.5437
-11.792	4.1546
-11.773	3.5655
-11.753	3.0764
-11.734	3.0873
-12.514	2.7982
-12.495	2.8091
-12.575	3.62
-12.556	3.6309
-12.436	4.2418
-12.417	4.2527
-12.397	4.2635
-12.378	4.2744
-12.358	4.2853
-12.339	5.8962
-12.419	5.5071
-12.4	5.518
-12.38	7.2289
-12.661	7.4398
-12.341	7.7507
-12.322	7.8616
-12.103	8.1724
-12.083	8.1833
-12.564	8.6942
-12.044	9.2051
-12.525	9.316
-12.505	10.127
-12.486	10.138
-14.366	10.149
-14.347	10.16
-15.627	10.17
-15.608	10.181
-15.588	10.592
-16.169	10.703
-16.149	10.814
-17.13	11.025
-17.91	11.536
-17.891	12.147
-18.971	12.158
-18.952	11.368
-20.032	11.379
-20.613	11.39
-19.994	12.301
-19.974	12.312
-19.955	12.323
-20.235	12.334
-20.216	12.345
-19.096	12.956
-19.077	12.967
-19.057	13.077
-19.038	13.088
-19.018	13.099
-18.399	13.11
-18.979	13.021
-18.96	13.032
-18.94	12.443
-18.321	11.454
-16.801	11.465
-16.782	11.475
-16.762	11.886
-16.743	11.897
-16.723	11.908
-16.104	11.919
-16.085	11.93
-16.065	11.341
-16.046	11.352
-15.426	10.963
-15.407	10.973
-15.987	10.984
-16.368	10.795
-16.348	10.806
-16.329	10.617
-16.309	10.628
-16.29	10.539
-16.27	9.6497
-16.251	9.6606
-17.431	7.8714
-18.012	7.8823
-18.292	6.4932
-18.273	6.5041
-18.253	7.615
-19.334	6.9259
-19.814	6.9368
-19.795	6.9477
-22.276	6.9586
-22.256	6.9695
-23.637	7.8803
-23.617	7.8912
-24.698	8.9021
-24.678	10.013
-24.659	10.824
-25.339	10.835
-25.32	10.046
-25.3	10.057
-25.581	10.867
-25.561	10.978
-25.742	11.089
-25.722	11.1
-24.703	11.311
-24.983	11.522
-24.564	11.633
-24.044	11.744
-24.025	11.755
-22.405	12.065
-22.386	11.776
-20.867	12.087
-20.847	12.098
-20.928	11.809
-20.708	12.12
-20.889	12.131
-20.869	12.142
-20.85	12.153
-20.83	12.764
-20.611	12.774
-20.591	12.385
-20.572	12.196
-20.552	12.107
-20.533	12.118
-20.513	11.929
-20.394	11.94
-20.374	11.451
-20.355	10.562
-20.335	10.572
-20.116	10.583
-19.196	9.9942
-19.277	10.005
-19.258	10.616
-18.338	11.427
-18.319	11.438
-18.299	10.949
-18.28	10.96
-18.26	11.57
-18.241	10.781
-18.221	11.592
-18.202	12.003
-19.082	11.614
-18.163	12.025
-16.543	12.036
-16.524	11.647
-16.504	11.658
-18.085	11.968
-16.465	11.979
-18.046	11.79
-18.126	11.801
-18.607	11.812
-19.587	11.423
-19.568	11.434
-20.349	11.045
-20.329	11.056
-20.31	11.466
-21.39	11.477
-20.971	11.788
-20.951	12.199
-20.932	12.21
-20.912	12.221
-21.693	13.032
-22.773	13.043
-23.954	14.054
-23.934	14.464
-25.115	14.475
-25.095	14.486
-25.076	14.497
-25.056	14.508
-25.037	14.119
-24.717	14.13
-23.898	14.141
-23.878	13.152
-22.859	13.163
-22.84	11.573
-21.62	11.284
-20.501	11.295
-19.981	11.306
-19.962	11.317
-19.942	10.628
-19.723	9.9387
-19.703	9.2496
-18.884	9.2605
-18.864	8.9714
-18.845	8.9823
-18.225	8.8932
-18.206	8.9041
-18.186	8.915
-16.967	8.9259
-15.347	8.8368
-14.728	8.5476
-14.708	8.5585
-14.089	8.5694
-14.069	8.8803
-14.75	9.3912
-14.031	9.4021
-13.711	8.613
-13.692	8.6239
-13.672	8.6348
-13.953	8.9457
-13.633	9.5566
-13.614	9.5674
-13.594	8.7783
-13.575	8.7892
-13.855	7.8001
-13.836	8.111
-13.816	8.1219
-14.297	6.7328
-15.277	7.7437
-15.758	8.2546
-15.738	9.8655
-15.719	9.8763
-15.699	9.8872
-15.68	8.2981
-15.66	7.509
-15.641	6.9199
-16.622	6.9308
-17.602	6.4417
-16.583	6.2526
-16.563	6.2635
-16.544	6.2744
-16.524	5.8853
-17.505	4.5961
-17.485	5.907
-17.466	5.9179
-17.446	5.9288
-17.427	5.9397
-17.407	4.6506
-16.788	4.6615
-16.768	3.8724
-16.749	3.8833
-16.729	3.7942
-17.31	3.7051
-17.29	3.8159
-17.571	3.8268
-17.551	3.9377
-17.232	4.6486
-16.913	4.5595
-16.893	4.5704
-18.074	3.8813
-18.554	3.8922
-18.535	4.6031
-18.515	5.614
-18.496	5.6249
-18.276	6.0357
-18.657	6.0466
-18.237	6.1575
-18.018	6.3684
-17.998	6.3793
-17.979	6.3902
-17.959	7.6011
-17.44	9.112
-17.22	9.1229
-17.201	9.3338
-17.181	9.3447
-17.662	9.5555
-17.642	10.066
-17.823	10.077
-17.804	9.5882
-17.784	9.5991
-17.865	9.61
-17.545	9.6209
-17.526	9.6318
-17.806	9.4427
-18.587	9.4536
-17.467	9.2645
-17.448	9.2753
-18.328	9.3862
-18.309	9.6971
-18.289	10.208
-19.57	10.719
-19.55	11.43
-19.831	11.441
-19.811	11.452
-19.492	12.062
-19.472	11.773
-19.453	11.784
-19.433	11.795
-19.414	12.106
-18.895	12.317
-18.475	12.528
-18.456	12.239
-18.436	12.25
-18.217	12.26
-18.097	12.571
-18.178	12.582
-18.158	12.593
-18.139	12.304
-18.119	11.915
-18	11.726
-17.98	11.237
-17.961	10.648
-17.941	10.259
-17.522	10.269
-17.202	10.28
-17.183	8.8912
-17.163	7.2021
-17.144	6.513
-16.724	6.0238
-16.705	6.0347
-16.686	5.6456
-16.666	5.6565
-15.847	5.6674
-15.927	5.6783
-15.908	5.6892
-15.888	5.4001
-15.869	5.411
-15.849	5.7219
-15.83	5.7328
-15.81	5.7436
-15.791	5.8545
-15.771	5.8654
-14.952	6.2763
-14.932	6.2872
-14.913	6.2981
-14.893	6.309
-14.874	6.3199
-14.754	7.2308
-14.735	7.2417
-14.715	7.4526
-14.696	7.4634
-14.677	6.3743
-14.657	7.4852
-14.038	7.4961
-13.918	6.107
-13.899	6.7179
-13.879	6.7288
-13.76	6.7397
-13.74	6.2506
-14.021	6.2615
-14.001	6.2723
-16.182	8.0832
-16.462	8.0941
-16.443	8.105
-18.223	6.4159
-18.504	8.1268
-18.584	9.9377
-18.565	9.9486
-18.745	9.9595
-18.726	8.1704
-18.806	8.1813
-19.287	8.1921
-19.268	6.503
-20.348	6.9139
-20.329	7.7248
-19.209	7.7357
-20.19	6.6466
-20.17	6.6575
-20.151	7.2684
-20.131	7.2793
-18.812	7.2902
-18.792	7.3011
-18.773	7.3119
-18.753	7.6228
-18.234	8.1337
-17.314	8.1446
-17.295	8.1555
-19.175	8.1664
-18.756	8.9773
-20.436	9.7882
-18.717	10.599
-18.597	10.61
-18.578	10.621
-17.159	11.432
-17.139	11.443
-17.12	11.854
-17.1	11.864
-18.081	11.475
-18.061	11.486
-19.242	11.097
-19.222	10.408
-19.203	10.419
-19.683	9.9298
-19.664	9.9407
-20.244	9.2515
-20.225	9.2624
-20.205	9.0733
-19.586	9.0842
-19.066	9.0951
-19.047	9.106
-19.027	9.1169
-19.608	9.3278
-19.588	10.039
-19.569	10.05
-19.65	9.3605
-19.63	9.3713
-19.611	9.3822
-19.591	10.393
-18.272	11.404
-18.252	11.415
-18.233	11.426
-18.213	11.437
-18.194	11.448
-18.174	11.458
-18.155	12.069
-19.035	12.08
-19.016	12.091
-19.896	11.502
-19.877	11.513
-19.857	10.224
-20.638	8.8347
-20.218	8.8456
-20.499	7.9565
-20.479	7.3674
-21.56	6.7783
-21.541	6.1892
-20.421	6.2
-20.402	6.0109
-20.382	6.0218
-20.363	6.0327
-20.343	5.8436
-19.524	5.8545
-19.504	5.8654
-19.385	5.8763
-19.365	5.4872
-19.346	4.5981
-19.326	3.709
-19.307	3.3198
-19.287	3.3307
-18.768	3.3416
-18.748	3.3525
-18.529	3.3634
-18.509	3.1743
-18.49	3.1852
-18.47	3.1961
-18.451	3.207
-19.132	3.2179
-19.912	3.2288
-19.893	3.2396
-19.873	3.0505
-20.254	2.9614
-20.234	2.3723
-20.215	1.7832
-20.195	1.2941
-20.176	1.805
-19.756	1.8159
-18.937	2.4268
-18.917	2.4377
-19.798	2.4486
-20.278	1.8594
-20.259	1.4703
-20.239	1.4812
-20.22	1.4921
-20.2	1.503
-20.181	1.5139
-20.461	1.5248
-20.442	1.5357
-20.423	1.5466
-21.103	1.3575
