# Supplementary material for: Electrooculography-based continuous eye-writing recognition system for efficient assistive communication systems
Source: PLoS One. 2018 Feb 9;13(2):e0192684. doi: 10.1371/journal.pone.0192684 (PMC5806888; doi:10.1371/journal.pone.0192684)
Supplement: S1 Database — All the original isolated EOG data used in the experiments are contained in this database. (ZIP) [file pone.0192684.s001.zip › isolated/001/isolated_strokes/EOG_001_09_001.csv]

-9.0291	3.6175
-9.2402	3.8367
-9.2512	3.756
-9.1622	3.6752
-8.9732	3.5944
-8.1842	3.6136
-6.6953	3.4329
-6.9063	3.3521
-5.7173	3.2713
-5.9283	3.1905
-5.3393	3.1098
-4.9504	3.029
-3.9614	2.7482
-3.0724	2.6674
-2.6834	2.4867
-2.3944	2.4059
-2.3055	2.3251
-2.5165	2.2444
-2.3275	2.1636
-2.4385	2.0828
-2.6495	1.602
-2.4606	1.2213
-2.1716	1.1405
-2.0826	1.0597
-1.5936	0.97894
-0.10465	0.89816
1.2843	0.81739
1.0733	0.93662
0.86229	0.75584
0.65127	0.77507
0.44025	0.6943
0.22923	0.51352
0.018208	0.53275
0.20719	0.35198
0.79617	0.2712
0.98515	0.19043
0.77413	-0.19034
0.56311	0.028882
0.35208	-0.051892
0.54106	-0.032665
-0.069957	-0.11344
-0.28098	-0.19421
0.008002	-0.17499
0.49698	-0.055759
0.38596	-0.13653
0.37494	-0.51731
0.16392	-1.5981
0.2529	-1.6789
0.041878	-1.5596
0.030858	-1.6404
0.71984	-1.7212
0.50882	-1.8019
1.4978	-1.8827
2.3868	-2.0635
2.7758	-2.1443
2.5647	-2.225
2.6537	-1.4058
2.8427	-1.4866
3.3317	-1.5674
4.4207	-1.6481
4.2096	-1.7289
5.1986	-1.5097
4.9876	-1.7905
4.9766	-1.9712
4.9655	-2.052
5.3545	-2.1328
5.2435	-2.2136
5.0325	-2.5943
5.6215	-2.8751
5.4104	-2.9559
5.3994	-2.8366
5.4884	-2.7174
5.7774	-2.7982
5.5664	-2.879
5.6553	-2.9597
5.4443	-2.8405
5.2333	-2.4213
5.3223	-2.5021
5.0113	-2.5828
4.5002	-3.1636
4.2892	-3.2444
3.9782	-3.3252
4.2672	-3.6059
4.0562	-3.0867
3.8451	-3.1675
3.1341	-2.8482
2.3231	-2.829
2.5121	-2.3098
2.3011	-2.3906
1.39	-2.4713
0.27901	-1.7521
0.067991	-1.8329
-0.14303	-1.9137
-0.35405	-1.9944
-0.56507	-2.8752
-0.77609	-3.556
-1.3871	-3.6368
-1.5981	-3.7175
-1.8092	-3.1983
-2.0202	-2.4791
-1.8312	-2.4598
-1.7422	-2.3406
-1.9532	-2.1214
-1.9643	-2.2022
-2.1753	-2.2829
-2.2863	-2.0637
-2.4973	-2.4445
-2.7083	-2.2253
-2.6194	-2.306
-2.1304	-2.3868
-2.0414	-2.4676
-2.2524	-2.5484
-2.1634	-2.6291
-1.8745	-1.6099
-1.5855	-1.2907
-1.0965	-1.1715
-0.60752	-0.35223
-0.81855	-0.433
-0.62957	0.38623
0.65941	0.30545
2.2484	0.22468
2.0374	0.043907
1.8264	-0.036866
1.6153	0.28236
1.4043	0.20159
1.5933	0.52081
1.3823	0.94004
1.1712	1.0593
0.96023	1.1785
0.84921	1.0977
0.63819	1.0169
1.2272	1.0362
2.0161	1.0554
2.2051	0.97463
1.9941	1.2939
1.7831	1.7131
1.5721	2.2323
0.96104	2.2515
0.75002	2.2708
0.939	1.99
0.72798	2.1092
0.81696	2.2284
1.0059	2.1477
1.0949	2.0669
1.0839	1.9861
0.87288	1.9053
1.1619	1.8246
1.7508	1.7438
2.2398	2.463
2.7288	3.1822
2.5178	3.3015
2.3068	3.2207
2.0957	2.9399
1.8847	2.8592
0.97369	2.8784
0.76267	2.7976
0.55165	2.7168
0.34063	2.6361
0.72961	2.4553
0.51859	2.3745
-0.29243	2.2937
-0.30345	2.213
-0.51447	2.1322
-0.72549	2.1514
-0.93651	2.0706
-2.2475	1.8899
-2.4586	1.8091
-2.6696	1.6283
-2.8806	1.5476
-3.0916	1.4668
-2.7026	1.286
-1.5137	1.2052
-1.5247	1.1245
-1.7357	1.0437
-1.9467	0.96291
-1.9577	0.88214
-1.3688	0.80136
-0.67978	0.72059
-0.8908	0.53982
-1.1018	0.059044
-0.11285	-0.021729
1.1761	0.2975
0.96511	-0.18328
0.75409	-0.76405
0.94307	-0.34482
1.2321	-0.4256
2.421	-0.50637
2.91	-0.18714
2.299	-0.26792
2.488	-0.34869
2.6769	-0.42946
2.8659	0.28976
2.6549	1.309
2.6439	1.7282
2.4329	1.8474
2.3218	2.2667
2.1108	2.1859
1.8998	1.6051
1.6888	2.0243
1.4778	2.8436
1.1667	2.7628
1.0557	1.782
0.8447	2.2013
0.63368	2.1205
0.72266	2.0397
0.51164	1.9589
0.30062	1.7782
0.089598	0.99739
-0.12142	0.51661
-0.33244	-0.16416
-0.54346	-0.24493
-0.75448	-0.32571
-0.96551	-1.0065
-1.1765	-1.0873
-1.3875	-1.168
-1.5986	-1.2488
-1.8096	-1.3296
-2.0206	-1.2103
-2.4316	-1.2911
-1.8426	-1.3719
-2.0537	-1.1527
-2.2647	-1.2334
-2.4757	-1.3142
-2.5867	-1.395
-2.7978	-0.97576
-3.0088	-1.0565
-3.2198	-0.83731
-1.6308	-0.81808
-0.94184	-0.79886
-0.95286	-0.67963
-1.1639	-0.7604
-1.3749	-0.44118
-1.2859	-0.52195
-1.7969	-0.60273
-1.408	-0.1835
-1.619	0.53573
-1.83	0.45495
-1.641	0.37418
-1.852	0.39341
-2.0631	-0.087366
-1.8741	-0.16814
-1.5851	-0.24891
-1.3961	-0.72969
-1.6071	-0.81046
-1.8182	-1.4912
-2.0292	-1.572
-2.2402	-1.9528
-2.3512	-2.1336
-2.2622	-2.2143
-2.4733	-2.2951
-2.5843	-1.9759
-2.7953	-2.2566
-1.8063	-2.3374
-1.8174	-2.5182
-2.0284	-2.799
-2.2394	-2.8797
-2.4504	-3.3605
-1.6614	-3.4413
-1.8725	-3.5221
-2.9835	-4.4028
-2.3945	-3.6836
-2.5055	-3.3644
-2.7165	-3.2452
-2.9276	-3.3259
-2.9386	-3.4067
-2.9496	-3.4875
-3.1606	-3.5683
-3.3716	-3.649
-3.5827	-4.3298
-3.9937	-5.1106
-4.0047	-5.1913
-4.3157	-5.6721
-4.5267	-5.9529
-4.7378	-6.0337
-4.9488	-6.1144
-3.8598	-6.2952
-4.0708	-6.776
-4.2818	-7.1568
-4.4929	-7.2375
-3.6039	-7.3183
-3.3149	-7.3991
-2.9259	-7.6799
-3.1369	-7.9606
-3.348	-8.0414
-2.859	-8.1222
-2.37	-8.3029
-2.581	-8.4837
-2.7921	-8.3645
-2.7031	-8.4453
-2.2141	-8.426
-1.7251	-8.5068
-1.9361	-8.5876
-1.4472	-8.6684
-0.85818	-8.5491
-1.0692	-8.6299
-0.28022	-8.7107
-0.49124	-8.7915
-0.70226	-9.0722
-0.91328	-9.453
-1.1243	-9.5338
-1.3353	-9.7145
-1.5463	-9.7953
-1.7574	-9.7761
-0.068383	-9.5569
-0.2794	-9.6376
0.80958	-9.7184
1.2986	-9.7992
1.0875	-10.18
1.4765	-10.261
0.66549	-10.442
0.25447	-10.522
0.043452	-10.603
-1.6676	-10.784
-1.8786	-11.065
-2.0896	-11.345
-2.3006	-11.426
-2.5117	-11.307
-2.7227	-11.588
-1.7337	-11.668
-1.9447	-11.749
-2.1557	-12.63
-2.3668	-12.711
-2.5778	-12.992
-2.0888	-13.172
-3.7998	-13.953
-4.0108	-13.934
-4.2219	-13.415
-3.2329	-12.995
-3.4439	-13.276
-3.6549	-13.357
-3.5659	-13.238
-2.977	-13.519
-2.488	-13.999
-2.699	-13.68
-2.91	-13.761
-3.221	-14.242
-3.3321	-14.322
-3.4431	-14.503
-3.6541	-14.584
-3.8651	-14.165
-4.0761	-14.245
-3.6872	-14.326
-3.0982	-14.907
-3.3092	-15.388
-3.5202	-15.069
-2.8312	-15.149
-2.2423	-15.33
-2.4533	-15.711
-2.6643	-15.992
-2.8753	-16.072
-2.9864	-16.153
-3.0974	-16.234
-3.4084	-16.115
-3.6194	-16.196
-3.7304	-16.476
-3.5415	-16.157
-3.4525	-16.238
-3.1635	-16.019
-2.0745	-16.099
-2.2855	-16.18
-2.4966	-16.161
-2.7076	-16.342
-2.9186	-16.323
-4.0296	-16.403
-4.2406	-16.484
-4.4517	-16.565
-4.6627	-16.646
-4.8737	-16.726
-5.0847	-16.807
-4.2957	-16.788
-5.2068	-16.869
-5.4178	-16.649
-4.7288	-16.73
-4.9398	-16.411
-1.8508	-16.192
1.0381	-16.273
0.82711	-16.053
1.5161	-15.534
1.3051	-13.015
1.894	-9.3957
2.483	0.12357
4.772	14.843
6.761	28.062
11.15	40.181
17.039	55.2
23.228	71.22
27.717	83.339
27.506	91.458
27.395	105.88
27.184	117.9
26.973	124.22
26.762	135.94
26.551	145.45
26.34	152.47
26.129	156.69
25.918	162.91
25.507	170.13
24.596	172.85
23.185	176.57
22.174	180.19
21.263	183.01
17.152	186.93
12.741	189.55
11.23	193.07
9.6185	195.89
7.0075	196.1
5.1965	196.12
2.8855	196.24
-0.62555	196.46
-2.1366	196.38
-2.5476	196.8
-3.1586	197.22
-3.8696	197.44
-4.1807	197.96
-4.9917	198.18
-6.0027	198.8
-6.2137	199.12
-6.4247	199.43
-7.3358	199.75
-7.8468	200.37
-8.0578	201.39
-8.7688	202.11
-8.9798	202.33
-8.6909	202.25
-8.4019	202.17
-9.1129	202.09
-9.3239	201.71
-9.5349	200.83
-9.746	199.65
-10.457	198.87
-11.068	198.78
-11.279	198.3
-12.29	197.12
-12.501	188.14
-12.812	168.06
-12.923	141.78
-13.134	114.9
-13.345	93.319
-12.656	68.339
-12.667	42.858
-11.678	20.477
-11.689	-2.0036
-11.9	-22.584
-11.911	-44.365
-12.122	-58.646
-11.033	-71.127
-10.844	-91.107
-11.055	-107.49
-9.5664	-116.97
-8.5774	-125.95
-7.5884	-133.73
-6.4994	-138.81
-5.0105	-147.99
-4.2215	-155.47
-1.7325	-160.15
0.45648	-167.73
0.34546	-174.02
0.43444	-177.3
0.22342	-178.38
0.3124	-179.86
0.40138	-180.84
0.19036	-182.92
-0.020663	-185.6
0.068316	-185.68
0.3573	-185.76
0.14628	-185.84
-0.064745	-185.92
-0.77577	-187.1
-0.48679	-187.18
-0.69781	-187.27
-0.30883	-187.35
-0.51985	-187.43
-0.73087	-187.41
-0.34189	-186.39
-1.1529	-185.67
-1.6639	-185.75
-1.875	-186.43
-2.686	-185.91
-2.897	-185.99
-3.408	-186.07
-3.619	-186.15
-3.8301	-185.93
-4.0411	-186.02
-4.4521	-185.3
-4.7631	-185.68
-4.9741	-187.46
-5.5852	-188.64
-6.7962	-188.72
-7.0072	-190
-7.9182	-190.78
-8.8292	-191.06
-9.0403	-191.14
-10.251	-191.82
-11.362	-191.9
-12.173	-192.78
-12.484	-192.87
-13.095	-192.95
-13.706	-193.03
-13.917	-193.21
-15.428	-192.89
-15.639	-193.27
-15.85	-193.35
-16.061	-193.43
-16.273	-193.51
-15.184	-193.29
-15.395	-193.37
-15.606	-193.15
-15.817	-193.23
-16.028	-193.92
-15.339	-194
-15.25	-194.08
-14.861	-194.16
-15.072	-194.24
-14.283	-194.32
-12.894	-194.4
-13.105	-194.48
-11.516	-194.56
-11.627	-194.84
-11.838	-195.22
-12.049	-195.4
-12.26	-195.48
-12.471	-195.57
-12.682	-195.35
-12.893	-195.43
-12.804	-195.51
-12.815	-195.59
-12.826	-195.67
-12.337	-195.75
-11.648	-195.83
-11.559	-196.31
-11.57	-196.39
-11.781	-196.47
-11.992	-196.55
-12.203	-197.13
-11.114	-196.72
-10.325	-196.4
-10.536	-196.48
-10.347	-196.56
-9.2582	-196.64
-8.0693	-196.62
-7.9803	-196.7
-7.9913	-197.08
-8.2023	-197.36
-8.4133	-197.64
-8.3244	-197.72
-8.0354	-197.7
-8.2464	-197.98
-8.4574	-198.07
-7.2684	-198.15
-5.7795	-198.23
-5.9905	-198.31
-6.7015	-198.39
-6.9125	-198.47
-6.9235	-198.55
-6.5346	-198.93
-6.7456	-199.61
-7.5566	-201.09
-7.7676	-201.17
-7.9786	-201.25
-8.1897	-201.43
-8.6007	-200.52
-10.112	-201.6
-10.123	-201.68
-11.534	-201.76
-11.745	-201.84
-12.556	-201.92
-12.767	-203.1
-12.478	-203.18
-13.189	-202.56
-13.4	-201.84
-13.611	-201.92
-14.122	-201.7
-14.333	-201.58
-14.744	-201.57
-14.955	-201.15
-15.166	-200.93
-15.377	-200.81
-15.488	-200.99
-15.699	-201.07
-15.91	-201.05
-16.121	-201.13
-16.632	-200.81
-16.943	-200.89
-17.154	-200.67
-17.365	-200.55
-17.076	-200.63
-17.287	-200.72
-17.498	-200.8
-17.309	-200.88
-17.52	-200.96
-17.231	-201.04
-16.942	-201.32
-16.253	-201.5
-15.464	-201.78
-15.175	-202.06
-14.786	-202.14
-14.997	-202.42
-15.008	-202.5
-14.819	-202.49
-15.03	-202.57
-14.742	-202.75
-14.953	-203.03
-14.164	-203.41
-12.075	-203.49
-10.586	-204.07
-10.397	-204.15
-10.608	-204.23
-10.819	-204.31
-11.03	-204.69
-11.241	-204.77
-11.252	-204.85
-11.663	-204.94
-11.874	-205.02
-12.085	-205.1
-12.096	-205.18
-11.807	-205.46
-12.018	-205.54
-12.229	-206.72
-10.44	-206.8
-10.651	-207.68
-8.8619	-207.76
-9.0729	-207.84
-9.884	-207.92
-11.895	-208
-12.106	-208.09
-12.317	-208.37
-12.228	-208.25
-12.439	-207.43
-11.15	-206.71
-12.361	-206.79
-12.572	-206.87
-12.783	-206.55
-12.994	-206.73
-11.905	-206.41
-12.116	-206.39
-12.327	-206.27
-12.538	-206.35
-13.749	-206.44
-13.96	-206.52
-14.171	-206.6
-14.382	-206.68
-13.593	-206.76
-11.904	-206.44
-10.815	-206.22
-10.926	-206.2
-11.137	-206.28
-11.348	-206.46
-11.559	-206.54
-11.771	-206.62
-11.982	-206.7
-12.293	-206.99
-12.504	-207.57
-13.015	-208.15
-12.926	-209.33
-13.137	-209.81
-13.248	-209.89
-13.459	-209.57
-13.67	-209.65
-13.881	-209.73
-14.092	-208.91
-14.103	-209.89
-13.714	-209.97
-13.925	-210.45
-14.136	-210.54
-14.347	-210.72
-14.558	-211.2
-13.969	-211.28
-13.88	-211.36
-14.091	-211.74
-14.302	-211.92
-13.813	-212.7
-13.924	-212.78
-14.135	-213.56
-14.346	-213.84
-14.557	-214.12
-14.768	-214.7
-14.979	-214.99
-14.99	-215.17
-15.201	-215.75
-15.412	-216.23
-15.123	-216.51
-14.334	-216.59
-14.545	-216.67
-14.756	-216.75
-13.467	-216.83
-12.078	-216.91
-11.389	-216.99
-11.2	-217.07
-10.511	-217.15
-9.6223	-217.24
-9.4334	-217.12
-9.3444	-216.9
-9.2554	-216.88
-9.2664	-217.06
-9.2774	-217.04
-9.4885	-216.92
-9.5995	-217
-9.8105	-216.88
-9.6215	-216.86
-9.0326	-216.84
-8.0436	-216.92
-7.4546	-217
-7.1656	-217.09
-7.3766	-217.27
-6.3877	-217.35
-4.9987	-217.43
-5.2097	-217.61
-4.3207	-217.69
-4.0317	-217.67
-3.9428	-217.75
-4.1538	-217.83
-4.3648	-217.91
-4.5758	-218.19
-4.2868	-218.27
-4.2979	-218.75
-4.5089	-218.84
-4.7199	-218.92
-4.9309	-219
-5.1419	-219.08
-5.153	-219.26
-5.164	-219.14
-5.375	-219.22
-5.586	-219.3
-5.797	-219.38
-6.0081	-219.46
-6.3191	-219.54
-6.5301	-219.42
-6.6411	-219.5
-6.8522	-219.59
-7.0632	-219.67
-7.0742	-219.35
-7.2852	-218.63
-7.0962	-218.31
-7.1073	-218.39
-7.3183	-218.47
-7.3293	-218.55
-6.4403	-218.63
-6.6513	-218.71
-6.8624	-218.59
-6.1734	-218.67
-6.3844	-218.95
-6.5954	-219.04
-6.6064	-219.22
-6.5175	-219.3
-6.7285	-219.68
-6.9395	-219.76
-6.8505	-220.04
-7.0615	-220.12
-6.3726	-220.2
-6.5836	-220.28
-6.7946	-220.56
-6.6056	-221.04
-6.8166	-221.12
-6.0277	-221.2
-6.2387	-220.89
-5.5497	-220.87
-5.5607	-220.95
-5.6717	-220.93
-5.5828	-221.01
-5.7938	-221.09
-5.2048	-221.17
-4.8158	-221.25
-5.0269	-221.23
-5.2379	-221.31
-5.7489	-221.09
-5.8599	-221.17
-6.0709	-221.26
-6.282	-221.34
-6.493	-221.72
-6.304	-221.7
-6.315	-221.58
-6.526	-221.46
-6.7371	-221.54
-6.9481	-221.62
-7.1591	-221.7
-7.3701	-221.98
-7.9811	-222.06
-8.5922	-222.34
-9.1032	-222.52
-9.7142	-223.31
-9.9252	-223.49
-10.436	-223.57
-10.647	-223.65
-10.858	-223.23
-11.769	-223.81
-11.98	-224.39
-12.291	-224.47
-13.102	-224.85
-13.313	-225.43
-13.524	-226.01
-13.735	-226.49
-13.946	-226.87
-14.157	-226.96
-14.968	-227.34
-15.18	-227.52
-15.391	-227.6
-16.302	-227.78
-16.513	-227.76
-16.724	-227.94
-16.935	-228.52
-17.146	-228.6
-17.257	-228.88
-17.468	-228.96
-16.979	-229.04
-16.29	-229.12
-16.501	-229.31
-16.312	-229.69
-16.223	-229.77
-16.234	-229.55
-16.445	-229.63
-16.656	-230.01
-16.867	-230.09
-17.078	-230.47
-16.989	-230.55
-17.2	-230.53
-17.411	-230.41
-17.322	-230.29
-17.533	-230.37
-17.044	-230.16
-16.555	-229.94
-16.766	-229.92
-16.677	-229.8
-16.888	-229.68
-16.299	-229.76
-16.51	-229.84
-16.721	-229.92
-16.132	-230
-16.343	-230.18
-16.254	-230.46
-16.465	-230.64
-17.076	-230.62
-16.887	-230.71
-17.398	-230.69
-17.609	-230.77
-17.82	-230.85
-18.031	-230.83
-18.242	-230.91
-19.353	-230.99
-20.264	-231.07
-20.775	-231.15
-21.186	-231.33
-21.797	-231.41
-22.009	-231.49
-22.62	-231.77
-22.831	-231.86
-23.542	-231.94
-24.453	-232.02
-25.264	-232.3
-26.575	-232.38
-28.186	-232.26
-29.197	-232.54
-29.408	-233.32
-29.819	-234.2
-30.03	-234.28
-31.041	-234.46
-32.152	-234.64
-32.363	-234.72
-32.574	-234.81
-33.885	-235.69
-34.096	-235.77
-35.507	-235.95
-36.618	-236.03
-36.829	-236.71
-37.84	-236.99
-38.051	-237.07
-38.262	-237.45
-38.473	-237.53
-39.084	-238.11
-39.295	-238.19
-38.606	-238.27
-39.717	-238.36
-39.928	-238.44
-40.739	-239.12
-41.95	-239.3
-42.161	-238.88
-43.272	-238.16
-43.483	-238.34
-43.694	-239.22
-42.705	-239.3
-41.016	-239.38
-42.227	-240.46
-40.938	-240.54
-41.149	-240.62
-41.36	-240.71
-41.571	-240.59
-42.182	-240.57
-43.293	-240.95
-43.504	-240.73
-44.115	-240.81
-45.426	-241.09
-45.637	-241.17
-46.749	-241.25
-46.06	-241.33
-46.271	-241.41
-46.482	-241.59
-46.693	-241.67
-46.904	-241.96
-46.215	-241.84
-47.326	-241.92
-47.537	-242
-47.748	-242.08
-48.859	-242.16
-48.47	-242.24
-49.281	-242.52
-49.492	-243.1
-49.703	-243.68
-51.214	-243.76
-52.825	-243.84
-53.336	-244.22
-53.547	-244.01
-53.758	-243.59
-54.069	-243.17
-54.28	-243.05
-55.391	-243.13
-56.102	-243.11
-56.313	-243.49
-57.024	-243.57
-57.235	-244.15
-57.246	-244.23
-57.457	-244.01
-57.068	-244.49
-57.279	-244.57
-57.49	-244.66
-57.701	-244.24
-57.912	-244.32
-57.623	-244
-57.834	-243.88
-57.145	-243.86
-57.356	-243.54
-57.567	-244.02
-56.878	-244.1
-55.489	-244.18
-54.9	-244.26
-54.511	-244.34
-53.122	-244.42
-53.233	-244.51
-53.144	-244.49
-52.955	-244.37
-53.166	-244.65
-52.378	-245.03
-51.889	-244.81
-52.1	-244.89
-52.311	-245.27
-52.222	-245.55
-52.433	-245.63
-52.444	-246.21
-52.655	-246.59
-52.866	-247.18
-53.077	-247.86
-53.288	-247.84
-53.499	-248.12
-53.71	-248.5
-53.921	-248.88
-54.132	-248.66
-54.643	-248.94
-54.854	-249.02
-55.165	-249.1
-55.376	-249.18
-55.187	-249.26
-55.698	-249.14
-55.909	-249.23
-56.12	-249.31
-56.331	-249.39
-56.542	-249.47
-56.753	-249.35
-56.864	-249.13
-57.075	-249.21
-57.286	-249.19
-56.797	-249.27
-57.008	-249.15
-57.219	-249.23
-57.43	-249.31
-58.041	-249.39
-57.852	-249.48
-57.863	-249.56
-58.074	-249.64
-58.285	-249.72
-58.696	-250
-58.907	-250.38
-59.118	-251.16
-59.329	-252.34
-59.54	-252.42
-59.751	-252.6
-59.962	-252.68
-59.973	-252.76
-59.484	-253.04
-59.695	-252.93
-60.406	-253.21
-60.818	-253.09
-61.029	-253.17
-61.64	-253.45
-61.851	-253.53
-61.862	-253.71
-62.073	-253.69
-62.784	-254.27
-63.395	-254.35
-63.206	-253.83
-63.517	-253.91
-63.728	-253.59
-63.939	-253.48
-64.15	-253.36
-64.361	-253.24
-64.972	-253.32
-65.183	-253.4
-65.394	-253.48
-65.605	-253.56
-65.816	-253.94
-66.027	-254.02
-66.238	-254.7
-66.449	-254.78
-66.26	-254.86
-66.071	-254.64
-66.582	-254.73
-66.793	-255.01
-66.904	-254.99
-67.115	-255.17
-67.326	-255.25
-67.537	-255.63
-67.748	-255.91
-67.759	-255.99
-67.97	-256.27
-67.881	-256.35
-68.092	-256.63
-68.303	-256.71
-68.214	-256.49
-68.425	-256.58
-67.936	-256.96
-68.147	-256.74
-68.358	-257.12
-67.869	-257.2
-68.08	-256.98
-68.291	-257.36
-68.502	-257.64
-68.713	-257.72
-68.624	-257.8
-68.835	-257.48
-69.047	-257.56
-69.258	-257.14
-69.769	-257.13
-68.98	-256.91
-69.691	-256.69
-69.902	-256.87
-70.113	-256.95
-70.324	-256.83
-69.535	-256.91
-68.446	-256.99
-68.657	-257.07
-68.068	-257.15
-67.779	-257.23
-67.29	-257.51
-67.201	-257.39
-67.412	-257.38
-66.523	-257.46
-65.234	-257.54
-64.345	-257.62
-64.556	-257.7
-64.767	-257.88
-64.978	-257.96
-64.889	-257.94
-64.8	-258.02
-65.011	-258.1
-65.222	-258.18
-65.433	-257.96
-65.644	-258.04
-65.855	-258.33
-66.366	-258.01
-67.277	-258.09
-66.788	-258.17
-66.699	-258.25
-66.91	-258.33
-67.421	-258.81
-68.432	-258.89
-68.643	-258.97
-69.554	-259.05
-69.765	-259.13
-69.276	-259.01
-70.187	-259.09
-69.698	-259.18
-71.009	-259.26
-71.22	-259.54
-70.431	-259.82
-69.142	-259.9
-68.853	-259.98
-68.564	-259.86
-68.275	-259.94
-68.487	-260.02
-68.698	-260.1
-68.909	-259.98
-69.12	-259.56
-69.331	-259.04
-68.642	-259.13
-68.353	-259.71
-67.164	-259.59
-65.475	-259.67
-65.286	-260.05
-65.497	-260.13
-65.708	-260.21
-65.719	-260.29
-65.93	-260.27
-66.141	-260.35
-66.352	-260.13
-66.363	-259.21
-66.574	-259.29
-66.485	-260.38
-65.796	-260.76
-65.207	-260.84
-65.418	-260.92
-65.029	-261
-65.24	-261.08
-65.451	-261.16
-65.062	-260.54
-64.873	-259.52
-65.084	-259.6
-64.595	-259.08
-64.806	-258.86
-63.817	-258.44
-63.128	-258.53
-62.539	-259.11
-62.05	-259.49
-61.961	-259.57
-61.672	-259.65
-61.883	-259.73
-62.594	-260.41
-62.805	-259.89
-63.016	-259.77
-63.727	-260.05
-63.938	-259.93
-64.149	-260.01
-63.56	-259.7
-63.071	-260.18
-62.982	-260.76
-63.193	-261.54
-64.504	-260.92
-63.616	-261
-63.127	-261.08
-63.338	-261.86
-62.949	-261.24
-63.16	-261.32
-63.371	-261.4
-63.582	-261.48
-63.793	-262.26
-63.904	-262.65
-64.115	-262.73
-63.226	-262.81
-63.437	-263.29
-62.048	-263.87
-62.259	-264.25
-62.37	-264.83
-61.881	-265.71
-62.092	-266.09
-61.903	-266.67
-62.114	-266.75
-62.325	-267.33
-62.036	-267.41
-62.047	-267.5
-62.258	-267.08
-62.469	-267.16
-62.88	-267.74
-63.591	-267.32
-64.202	-266.7
-64.413	-266.48
-64.624	-266.56
-65.035	-266.94
-65.246	-267.72
-65.457	-267.5
-65.668	-267.68
-65.179	-267.76
-64.79	-267.85
-65.001	-267.23
-65.212	-267.31
-66.123	-267.39
-65.234	-267.47
-65.445	-267.55
-65.656	-267.63
-66.667	-267.51
-66.878	-267.99
-65.989	-268.07
-65.7	-268.15
-65.411	-268.23
-65.622	-268.31
-65.233	-268.5
-65.444	-268.58
-65.056	-268.66
-65.267	-268.64
-64.878	-268.72
-65.089	-268.8
-65.3	-268.98
-65.011	-269.06
-65.222	-269.14
-65.333	-269.02
-64.444	-268.5
-63.455	-267.88
-63.666	-267.56
-63.877	-267.65
-64.088	-267.73
-64.299	-267.61
-63.91	-266.59
-64.121	-266.67
-64.332	-267.85
-63.543	-267.93
-63.054	-266.91
-61.765	-268.09
-61.976	-268.17
-61.987	-268.25
-60.698	-267.23
-60.709	-267.31
-60.92	-267.4
-61.131	-266.18
-62.042	-266.26
-62.253	-267.34
-63.964	-268.52
-65.575	-268.6
-65.786	-268.68
-66.197	-268.76
-66.008	-269.44
-66.219	-269.52
-66.43	-269.6
-65.441	-269.08
-64.252	-268.86
-64.463	-268.65
-65.274	-268.73
-65.485	-268.01
-65.696	-266.99
-65.907	-266.07
-66.118	-266.15
-67.229	-265.93
-67.44	-264.61
-67.651	-263.19
-66.462	-263.27
-65.373	-263.05
-65.085	-263.03
-64.996	-263.11
-65.007	-263.2
-64.118	-263.28
-63.129	-263.36
-63.34	-263.24
-63.551	-263.22
-63.362	-263.3
-63.573	-263.28
-63.784	-263.56
-63.595	-263.64
-63.206	-263.72
-62.617	-263.8
-62.828	-263.88
-63.039	-263.96
-63.25	-264.25
-63.461	-264.63
-63.172	-264.91
-62.683	-265.29
-63.194	-265.97
