# Supplementary material for: Electrooculography-based continuous eye-writing recognition system for efficient assistive communication systems
Source: PLoS One. 2018 Feb 9;13(2):e0192684. doi: 10.1371/journal.pone.0192684 (PMC5806888; doi:10.1371/journal.pone.0192684)
Supplement: S1 Database — All the original isolated EOG data used in the experiments are contained in this database. (ZIP) [file pone.0192684.s001.zip › isolated/001/isolated_strokes/EOG_001_09_002.csv]

2.8486	-0.08007
2.9415	-0.030203
2.3345	0.31966
0.62738	0.56953
0.5203	0.4194
1.0132	0.96927
1.1061	1.0191
1.699	1.369
1.192	0.61887
1.2849	0.26873
1.3778	-0.081398
1.4707	-0.031531
1.5636	0.018337
1.6565	-0.2318
1.7495	0.41807
1.8424	0.46794
1.9353	0.41781
2.6282	0.46767
2.1211	0.51754
2.2141	1.4674
2.307	2.0173
1.3999	2.4671
1.4928	2.517
1.5857	2.1669
1.6786	2.2167
0.97155	1.2666
0.26447	0.41648
0.35739	0.16635
0.45031	0.51621
-0.55678	0.56608
-1.2639	1.5159
-1.1709	2.5658
-0.47803	3.1157
-0.98511	3.8655
-0.89219	3.9154
-0.79928	3.9653
-0.70636	4.0152
-0.61344	4.065
-0.52052	2.5149
-0.42761	0.86475
-0.33469	0.31462
-0.34177	-0.13551
-0.24886	-0.38565
-0.15594	-0.63578
-0.36302	-0.58591
-0.27011	-1.136
-0.37719	-1.9862
-0.28427	-1.9363
-0.19135	-2.3864
-0.69844	-2.7366
-0.60552	-2.8867
-1.2126	-3.2368
-1.1197	-3.487
-1.4268	-3.4371
-1.4339	-3.4872
-1.4409	-3.8374
-1.548	-3.7875
-1.6551	-3.7376
-1.7622	-3.6878
-1.6693	-3.6379
-1.7763	-3.588
-1.6834	-4.3382
-1.5905	-4.2883
-1.4976	-4.2384
-1.4047	-3.7886
-1.3118	-3.7387
-1.2188	-3.2888
-1.1259	-2.639
-0.83301	-1.6891
-0.7401	-0.73923
-0.14718	-0.48936
-0.054262	-0.3395
0.038655	-0.28963
0.73157	-0.039762
0.82449	0.010105
1.5174	0.059972
1.6103	0.10984
2.2032	-0.040293
2.5962	-0.090426
2.3891	-0.14056
2.782	-0.49069
2.6749	-0.040824
2.7678	0.0090427
3.2607	0.05891
2.9537	0.10878
3.0466	0.15864
3.1395	-0.19149
2.6324	-0.64162
3.3253	-0.59175
3.4182	-1.1419
2.9112	-1.092
3.0041	-1.5422
2.697	-1.4923
2.7899	-1.4424
2.8828	-1.3926
2.0757	-0.94268
2.1687	-1.2928
1.8616	-1.4429
1.8545	-1.3931
1.7474	-1.1432
1.2403	-1.0933
1.3332	-1.0435
1.0262	-0.99361
1.1191	-0.94375
1.212	-0.89388
0.80492	-0.44401
0.097835	-0.39414
-0.20925	-0.34428
-0.11633	-0.69441
-0.62341	-0.64454
-1.2305	-0.59467
-1.4376	-0.64481
-1.3447	-0.69494
-1.2517	-0.74507
-1.9588	-0.69521
-1.9659	-1.0453
-1.873	-1.2955
-2.1801	-0.7456
-2.0872	-0.39574
-3.2942	-0.34587
-3.2013	-0.696
-2.1084	-0.64614
-3.0155	-0.59627
-3.5226	-1.0464
-3.4297	-1.3965
-2.7367	-1.8467
-2.0438	-2.1968
-0.75091	-1.7469
-0.65799	-1.6971
-0.56507	-1.6472
-0.47216	-1.2973
-0.37924	-0.84746
-0.28632	0.0024042
-1.4934	0.052271
-1.4005	0.10214
-2.5076	0.15201
-2.6147	0.60187
-2.5217	0.55174
-2.7288	0.30161
-2.6359	0.35147
-2.843	0.70134
-2.7501	0.75121
-2.6572	0.80108
-3.1642	0.95094
-3.0713	1.3008
-4.3784	1.6507
-4.2855	2.3005
-5.0926	3.1504
-4.9996	3.4003
-4.0067	3.4501
-4.8138	4.4
-4.7209	3.5499
-4.628	3.5997
-4.5351	3.6496
-4.4421	4.6995
-4.4492	4.7494
-4.3563	4.7992
-3.7634	4.8491
-3.6705	5.099
-2.5776	5.1488
-2.4846	5.1987
-2.3917	5.2486
-1.5988	4.4984
-1.5059	4.5483
-1.413	4.2982
-0.92006	4.048
-0.82714	3.5979
-0.73423	3.1478
-0.64131	3.1976
-0.54839	3.0475
-0.45547	2.6974
-1.2626	2.2472
-1.1696	1.5971
-0.87672	0.74696
-0.78381	-0.0031721
0.20911	-0.7533
0.50203	-1.2034
0.39494	-1.5536
0.48786	-1.5037
0.58078	-1.0538
0.6737	-1.304
0.066613	-1.1541
-1.3405	-0.90423
-1.2476	-0.85437
-1.1546	-0.6045
-1.7617	-0.75463
-2.1688	-0.90477
-2.0759	-0.8549
-1.983	-1.005
-2.4901	-1.0552
-1.7971	-1.1053
-1.2042	-1.1554
-0.7113	-1.1056
-1.7184	-0.95569
-1.6255	-0.70583
-1.5325	-0.65596
-1.4396	-0.60609
-1.3467	-0.056226
-0.1538	0.19364
-0.06088	0.24351
1.732	0.29338
1.925	1.4432
3.2179	1.4931
3.3108	1.943
2.9037	2.0928
3.4966	2.8427
3.5895	3.0926
3.8825	3.1424
3.9754	3.1923
4.0683	3.2422
4.3612	3.292
4.8541	3.3419
4.947	2.9918
5.04	2.8416
5.1329	2.5915
4.8258	2.5414
4.4187	2.4913
3.7116	1.7411
3.1045	1.091
2.2975	0.84085
1.8904	0.89072
1.3833	0.64059
0.97621	0.39045
1.0691	-0.15968
1.162	-0.90981
1.255	-2.3599
1.3479	-2.9101
1.4408	-2.8602
1.6337	-2.8103
1.6266	-2.7605
1.7195	-2.7106
1.6125	-2.6607
0.90538	-3.2109
0.9983	-3.361
0.19122	-3.3111
0.28413	-3.2613
0.37705	-3.2114
0.46997	-3.1615
0.56288	-3.1117
0.6558	-2.8618
0.24872	-2.8119
0.34164	-2.6621
0.43455	-2.4122
0.52747	-2.3623
0.020387	-2.0125
0.1133	-1.9626
0.80622	-1.9127
0.29914	-1.8629
0.39206	-1.813
0.38497	-1.7631
0.47789	-1.7133
0.77081	-1.7634
0.66372	-1.6135
0.75664	-1.3637
0.84956	-1.5138
-0.057526	-1.4639
0.035391	-1.4141
0.12831	-1.0642
0.22123	-1.0143
0.31414	-0.76446
0.40706	-0.71459
0.59998	-0.66472
-0.70711	-0.61486
-0.61419	-0.56499
0.87873	-0.51512
-0.42836	-0.36525
-0.33544	-0.31539
-0.24252	-0.26552
-0.1496	-0.21565
-0.056687	-0.16579
-0.56377	-0.11592
-0.47085	-0.066051
-0.67794	-0.016184
-0.58502	-0.26632
-0.2921	-0.21645
1.3008	-0.066582
1.5937	-0.31671
1.6866	-0.46685
1.7796	-0.41698
1.8725	-0.56711
1.9654	-1.0172
1.3583	-0.96738
1.4512	-0.91751
0.44415	-1.1676
0.53707	-1.2178
1.03	-1.3679
1.1229	-1.518
1.9158	-2.3682
2.0087	-3.2183
2.1017	-3.5684
2.2946	-3.8186
2.3875	-3.7687
2.4804	-4.2188
2.0733	-4.169
2.1662	-4.7191
1.9592	-5.0692
2.0521	-5.7194
2.145	-5.6695
2.5379	-5.4196
2.8308	-6.5698
2.9237	-6.9199
3.0167	-6.87
3.8096	-6.8202
5.3025	-6.9703
5.3954	-7.2204
6.5883	-7.3706
6.6812	-7.7207
6.7742	-8.7708
6.8671	-8.721
6.96	-9.4711
7.3529	-10.221
10.346	-12.571
14.939	-17.221
33.432	-25.672
55.725	-32.622
78.717	-37.672
107.41	-42.522
128	-44.472
152.4	-46.422
168.69	-48.572
178.38	-51.823
195.67	-55.273
205.87	-56.623
207.36	-58.073
207.95	-60.223
218.25	-62.473
224.64	-64.023
224.73	-65.573
225.03	-68.024
225.12	-70.174
225.21	-71.424
225.3	-74.574
221.5	-78.324
219.99	-83.074
216.68	-88.124
216.78	-93.275
213.07	-97.325
210.36	-97.875
209.35	-106.32
209.45	-116.28
209.44	-120.43
209.53	-123.98
208.93	-131.73
208.12	-142.68
205.71	-151.03
201.81	-156.28
200.3	-165.53
197.09	-174.48
191.78	-176.93
195.18	-183.48
189.67	-194.13
188.16	-200.08
189.86	-204.23
188.45	-213.68
188.54	-223.23
188.63	-229.28
188.73	-233.33
188.82	-236.48
190.41	-238.73
189.01	-241.18
189.1	-244.93
190.69	-247.78
190.78	-251.73
192.98	-256.98
195.07	-259.63
196.36	-264.68
196.46	-268.93
197.95	-271.88
198.84	-274.63
198.94	-276.18
200.03	-279.93
201.42	-282.68
201.51	-283.43
202.91	-284.18
204.6	-284.23
206.19	-284.88
207.79	-284.83
209.78	-285.58
210.97	-285.53
212.86	-285.48
215.26	-286.03
219.75	-285.98
224.64	-285.33
228.04	-285.28
238.23	-285.23
251.32	-285.18
261.71	-286.23
273.01	-285.08
274.2	-285.03
274.29	-284.98
274.39	-284.93
274.48	-285.48
274.57	-285.43
274.67	-284.48
274.76	-286.83
274.85	-286.48
274.94	-286.43
275.04	-282.38
254.13	-281.83
232.52	-281.78
215.92	-277.93
192.91	-277.88
176	-277.83
154.49	-277.58
133.99	-277.53
119.68	-275.88
99.373	-272.63
87.566	-264.98
74.659	-251.73
57.752	-237.78
47.945	-229.43
30.438	-214.68
16.03	-195.43
6.7234	-188.08
-3.3837	-182.94
-9.3908	-174.59
-15.998	-164.94
-22.305	-159.79
-25.712	-154.44
-26.019	-147.99
-26.126	-146.74
-26.533	-145.09
-28.64	-136.64
-31.747	-129.69
-33.555	-127.44
-34.162	-124.19
-34.069	-122.44
-34.876	-120.89
-35.683	-118.84
-35.99	-115.09
-36.097	-111.34
-36.004	-109.09
-36.111	-107.84
-36.318	-104.99
-36.225	-101.34
-36.732	-99.888
-38.04	-98.038
-40.047	-93.888
-40.954	-90.638
-41.461	-89.088
-42.168	-87.438
-42.575	-86.689
-42.982	-83.939
-42.889	-80.989
-42.796	-79.739
-42.703	-77.789
-43.11	-75.939
-43.017	-73.989
-43.125	-72.74
-43.332	-72.39
-43.439	-71.44
-43.346	-70.29
-43.253	-69.54
-43.46	-69.09
-44.467	-67.64
-45.974	-65.49
-46.481	-64.241
-46.388	-63.291
-46.795	-62.241
-47.202	-61.291
-47.11	-60.541
-47.017	-59.891
-46.924	-59.741
-46.931	-59.292
-46.838	-59.042
-47.445	-58.792
-48.252	-58.442
-48.159	-58.392
-48.766	-58.442
-48.673	-58.192
-49.18	-57.742
-49.887	-57.193
-49.795	-57.143
-50.402	-56.793
-50.309	-56.243
-49.916	-55.593
-49.823	-55.543
-49.13	-55.493
-49.837	-55.044
-49.744	-54.994
-48.851	-54.944
-49.558	-54.894
-49.465	-54.644
-49.172	-54.694
-49.08	-54.644
-48.387	-54.294
-47.194	-54.545
-47.101	-54.395
-47.008	-54.345
-46.915	-54.095
-46.822	-54.045
-45.929	-53.795
-45.836	-53.745
-45.743	-53.696
-45.55	-53.646
-45.457	-53.596
-45.365	-53.546
-45.272	-53.496
-45.179	-53.446
-44.686	-53.396
-44.993	-53.646
-44.9	-53.597
-44.807	-53.347
-44.714	-52.897
-44.821	-52.447
-44.728	-52.497
-45.035	-51.847
-44.942	-51.597
-44.05	-51.248
-43.957	-49.998
-42.964	-48.948
-42.871	-48.898
-42.878	-48.548
-42.785	-47.898
-42.692	-47.448
-42.599	-47.398
-42.506	-47.249
-43.713	-46.899
-43.12	-46.849
-43.927	-46.299
-42.635	-46.249
-42.542	-46.199
-42.449	-45.849
-41.356	-45.5
-41.263	-45.05
-41.17	-44.8
-41.077	-44.45
-40.984	-44.2
-40.891	-43.95
-41.498	-43.9
-41.405	-43.45
-41.312	-42.701
-40.52	-42.151
-39.227	-41.501
-39.134	-41.251
-40.241	-41.201
-40.148	-40.651
-39.755	-40.501
-38.762	-40.452
-38.669	-40.402
-39.276	-40.352
-39.183	-40.302
-39.99	-39.852
-39.897	-39.402
-39.804	-38.552
-39.712	-38.502
-39.619	-38.753
-39.926	-38.703
-39.833	-37.853
-39.74	-37.803
-39.647	-38.353
-39.554	-38.303
-39.761	-38.253
-39.668	-37.603
-39.275	-37.554
-38.782	-37.104
-38.289	-37.354
-38.197	-37.604
-38.104	-37.554
-37.611	-37.704
-36.518	-37.454
-35.625	-37.105
-35.532	-37.055
-35.439	-37.005
-35.146	-36.955
-35.053	-36.605
-34.86	-36.555
-34.567	-36.505
-34.374	-36.555
-33.782	-36.406
-33.689	-36.356
-32.796	-36.406
-32.703	-36.556
-33.31	-36.806
-32.117	-36.456
-33.124	-36.906
-33.031	-37.157
-31.838	-36.607
-31.045	-36.057
-30.852	-36.007
-30.859	-35.957
-30.767	-35.907
-30.674	-36.357
-31.081	-36.307
-30.388	-36.258
-30.295	-36.208
-30.002	-35.658
-29.909	-35.508
-30.516	-35.258
-31.123	-35.208
-31.03	-35.158
-30.937	-35.009
-30.844	-34.859
-30.452	-34.809
-30.359	-34.759
-30.266	-34.309
-30.173	-34.259
-30.08	-34.209
-29.987	-34.159
-29.894	-34.11
-29.801	-33.96
-29.708	-33.91
-29.015	-33.76
-28.922	-33.71
-28.829	-33.76
-28.737	-33.91
-29.244	-34.161
-29.151	-34.111
-28.358	-34.661
-27.365	-35.211
-27.272	-35.561
-26.879	-36.011
-26.586	-35.961
-26.693	-36.211
-26.6	-36.162
-26.507	-36.112
-26.714	-36.062
-26.622	-36.012
-27.629	-36.162
-27.536	-36.212
-27.443	-36.162
-26.95	-36.113
-26.857	-36.663
-26.764	-36.613
-26.671	-36.563
-26.578	-36.513
-26.485	-36.463
-25.392	-37.013
-25.199	-36.963
-25.107	-37.314
-25.014	-37.264
-25.121	-36.814
-25.028	-36.764
-24.935	-36.514
-24.842	-36.464
-24.349	-36.414
-24.256	-35.865
-23.963	-35.015
-23.77	-34.265
-23.577	-34.215
-22.884	-34.165
-21.992	-33.715
-21.899	-33.265
-21.806	-33.215
-21.413	-32.266
-21.12	-31.216
-21.027	-30.866
-20.934	-30.816
-20.841	-30.766
-20.748	-30.616
-20.655	-30.566
-20.562	-30.617
-20.469	-30.567
-20.377	-30.517
-20.484	-30.467
-20.491	-30.517
-20.698	-30.467
-20.905	-30.417
-20.612	-30.367
-21.219	-30.118
-21.126	-30.068
-21.633	-30.218
-21.74	-30.168
-21.547	-29.918
-21.454	-30.068
-21.362	-30.018
-21.269	-30.068
-21.176	-29.919
-20.383	-29.669
-20.29	-29.319
-18.297	-28.869
-18.204	-28.819
-18.711	-28.669
-17.218	-28.719
-17.125	-28.67
-16.132	-28.52
-16.039	-28.47
-15.647	-28.42
-15.854	-28.47
-15.761	-28.42
-15.668	-28.37
-15.575	-27.92
-15.482	-28.071
-15.389	-27.521
-15.696	-27.471
-16.203	-27.921
-16.11	-27.871
-18.517	-28.121
-18.624	-28.471
-20.332	-28.422
-20.539	-29.072
-20.446	-28.322
-20.553	-28.272
-20.46	-28.222
-20.367	-28.172
-20.274	-29.022
-20.181	-29.572
-20.188	-29.723
-20.095	-29.873
-20.002	-29.823
-19.909	-29.773
-19.817	-29.723
-19.724	-29.773
-19.831	-29.823
-19.738	-29.774
-20.145	-30.024
-20.452	-29.974
-20.359	-29.924
-20.266	-29.874
-20.173	-30.024
-20.58	-30.174
-20.487	-30.424
-21.294	-30.375
-21.202	-30.325
-20.809	-30.275
-20.716	-30.225
-20.623	-30.175
-19.53	-29.825
-20.437	-29.375
-20.344	-29.326
-20.251	-29.276
-20.158	-29.226
-20.065	-28.476
-20.872	-27.926
-19.879	-27.276
-18.787	-27.226
-18.594	-26.576
-18.501	-26.427
-18.408	-25.877
-18.215	-25.727
-17.522	-25.677
-17.029	-25.127
-16.236	-24.977
-15.543	-24.727
-15.15	-24.878
-14.857	-24.828
-14.764	-24.178
-14.572	-23.628
-14.079	-23.578
-13.586	-23.428
-13.093	-23.278
-13.1	-23.228
-12.507	-22.979
-11.914	-22.929
-10.621	-22.879
-10.528	-22.729
-9.3353	-22.679
-9.2423	-22.429
-8.4494	-22.179
-7.8565	-22.03
-7.7636	-21.98
-7.2707	-21.43
-6.7778	-21.38
-6.6848	-21.33
-6.5919	-21.28
-6.499	-20.83
-6.8061	-21.18
-6.7132	-21.631
-7.6203	-21.581
-7.5273	-21.531
-8.8344	-22.081
-8.7415	-22.431
-7.6486	-23.481
-8.5557	-23.831
-8.4627	-23.782
-8.3698	-24.032
-8.8769	-24.382
-8.084	-24.632
-9.8911	-24.682
-9.7982	-24.932
-7.8052	-25.182
-9.6123	-25.232
-9.5194	-25.483
-9.4265	-25.433
-9.3336	-25.883
-8.8407	-26.133
-8.7477	-26.383
-7.5548	-26.933
-7.4619	-27.283
-7.969	-27.833
-7.2761	-28.484
-6.8832	-28.434
-6.7902	-28.384
-6.6973	-28.434
-6.6044	-28.384
-6.5115	-28.634
-6.4186	-28.884
-6.3257	-29.135
-6.2327	-29.785
-6.7398	-30.335
-7.7469	-30.585
-7.654	-30.535
-7.5611	-30.585
-7.4682	-30.535
-7.3752	-30.485
-6.1823	-30.636
-7.1894	-30.586
-7.0965	-30.536
-7.0036	-30.486
-7.5107	-30.636
-7.4177	-30.786
-7.3248	-30.736
-7.2319	-30.687
-7.139	-30.637
-7.2461	-30.987
-7.4532	-31.437
-7.3602	-30.887
-7.2673	-30.837
-7.1744	-30.787
-7.6815	-30.737
-6.9886	-30.688
-7.4956	-30.638
-7.4027	-30.588
-6.6098	-30.538
-7.2169	-30.788
-7.124	-30.738
-7.7311	-30.688
-7.6381	-30.639
-6.8452	-30.589
-6.7523	-30.239
-6.6594	-29.889
-5.3665	-30.139
-5.2736	-30.389
-3.9806	-30.339
-3.8877	-30.289
-2.5948	-30.24
-2.5019	-30.49
-1.909	-30.44
-1.5161	-31.09
-1.4231	-31.54
-1.3302	-31.49
-1.2373	-31.44
-1.1444	-31.491
-0.85147	-31.941
-0.75856	-31.391
-0.66564	-31.841
-0.27272	-31.791
-0.17981	-32.041
-0.086888	-31.991
-0.29397	-31.941
-0.20105	-31.992
-0.10814	-31.942
0.38478	-31.892
0.4777	-31.742
0.57061	-31.392
0.16353	-30.942
0.25645	-30.892
0.34937	-30.643
0.44228	-30.593
0.5352	-30.443
0.52812	-30.393
0.62103	-30.343
0.71395	-30.093
0.80687	-30.043
0.89978	-29.593
0.5927	-29.544
0.68562	-29.494
0.77854	-28.944
0.87145	-28.794
1.3644	-28.244
1.0573	-28.194
1.2502	-28.144
0.94312	-28.095
0.63604	-28.545
0.72895	-29.095
0.82187	-29.345
1.3148	-29.595
1.4077	-29.645
1.5006	-29.595
1.5935	-29.645
0.88646	-29.596
1.7794	-30.046
0.97229	-29.996
1.0652	-29.946
2.2581	-29.896
2.351	-30.146
2.444	-30.396
3.5369	-30.347
3.6298	-30.797
3.7227	-30.747
4.0156	-30.697
4.1085	-30.747
4.2015	-30.697
4.2944	-30.647
5.7873	-30.697
5.6802	-30.848
5.7731	-30.798
7.466	-30.948
7.559	-30.998
7.7519	-31.248
7.8448	-31.698
7.7377	-32.648
7.8306	-33.099
7.5235	-33.049
7.6165	-33.099
7.7094	-33.049
6.2023	-33.599
6.5952	-33.549
6.6881	-33.499
6.7811	-34.049
5.974	-34.5
6.0669	-34.75
6.9598	-34.7
7.3527	-34.45
7.4456	-34.4
7.9386	-34.35
8.0315	-34.3
8.1244	-34.25
8.2173	-34.201
8.3102	-33.951
8.5031	-33.601
9.4961	-32.751
10.389	-32.101
10.482	-31.951
10.875	-31.801
10.968	-31.752
11.061	-31.602
11.354	-31.352
11.446	-31.502
11.539	-31.252
11.632	-30.902
11.725	-30.252
12.718	-30.202
12.811	-29.353
12.004	-29.303
12.997	-29.253
12.19	-29.203
12.283	-29.653
12.376	-30.003
12.469	-29.653
12.561	-29.204
12.354	-29.554
12.447	-29.804
12.54	-30.054
12.633	-29.704
13.126	-29.354
13.219	-29.304
13.912	-28.954
14.005	-28.905
14.098	-29.155
14.791	-29.105
14.284	-29.055
14.376	-29.005
14.469	-28.955
15.162	-28.905
15.255	-29.156
15.348	-29.106
15.441	-29.056
15.634	-29.206
15.627	-29.556
15.72	-29.806
16.413	-29.456
16.506	-29.406
16.599	-28.957
16.691	-29.207
16.784	-29.257
16.877	-29.507
17.07	-30.057
17.663	-30.607
17.256	-29.857
17.349	-30.508
17.442	-30.958
18.035	-30.908
18.628	-31.558
18.221	-31.608
18.314	-31.558
18.406	-32.008
17.999	-31.958
18.092	-31.909
19.685	-32.659
18.978	-31.809
18.571	-32.259
18.664	-32.209
20.257	-32.159
20.35	-32.209
20.443	-32.16
20.536	-32.11
20.629	-32.06
20.721	-32.21
20.814	-32.16
19.907	-32.11
20	-31.86
19.293	-31.81
19.386	-31.661
20.279	-31.611
20.372	-31.461
22.465	-31.411
24.458	-31.061
24.551	-31.311
24.644	-30.961
24.937	-30.912
25.629	-30.362
26.722	-30.312
26.915	-30.762
27.008	-30.712
28.101	-30.062
28.794	-30.112
28.887	-29.762
29.78	-29.613
29.873	-29.663
31.466	-29.613
32.259	-29.463
32.352	-29.313
32.444	-29.163
32.537	-28.913
31.93	-29.064
32.023	-28.814
30.616	-28.564
30.709	-28.514
30.802	-28.464
29.995	-28.814
30.088	-29.064
30.081	-29.014
30.174	-28.965
31.067	-28.915
30.359	-28.965
30.452	-29.115
30.545	-29.365
30.638	-29.315
31.531	-29.065
30.824	-29.015
30.917	-29.166
31.01	-29.316
31.903	-29.266
32.696	-29.216
32.789	-29.166
32.882	-29.316
32.974	-29.766
33.067	-29.717
33.26	-30.067
33.353	-30.017
33.446	-29.967
33.939	-29.917
34.032	-29.667
34.525	-29.817
34.818	-29.567
35.111	-29.718
35.204	-29.668
35.197	-29.718
36.189	-29.968
36.282	-29.918
35.475	-29.868
35.568	-30.118
35.661	-30.069
35.754	-30.019
35.547	-30.069
35.64	-30.419
36.033	-29.969
36.126	-29.919
36.219	-30.269
36.312	-30.219
35.804	-30.77
36.197	-31.22
35.69	-31.77
35.783	-31.72
35.676	-31.67
35.069	-31.62
35.162	-31.57
35.255	-31.021
35.348	-30.971
35.741	-30.921
36.234	-30.771
37.127	-30.721
38.219	-30.671
38.312	-30.921
38.805	-30.871
38.498	-30.922
38.591	-30.872
38.684	-30.722
38.777	-30.672
39.27	-30.322
39.863	-30.272
39.956	-29.822
40.049	-29.773
39.842	-30.123
40.734	-30.373
41.327	-30.523
41.42	-30.473
41.513	-30.423
41.606	-30.473
41.999	-30.523
42.092	-30.474
42.185	-30.424
42.278	-30.374
42.371	-30.324
42.464	-30.174
42.657	-29.524
42.749	-29.474
42.842	-29.425
43.235	-28.775
43.828	-28.725
43.921	-28.475
44.014	-27.925
44.707	-27.875
44.8	-27.725
46.393	-27.575
46.486	-27.326
46.279	-26.976
47.272	-26.426
47.364	-26.276
47.457	-26.126
47.55	-25.976
47.943	-25.626
48.036	-25.077
47.829	-24.527
47.922	-24.277
48.315	-24.127
48.108	-24.077
48.701	-23.227
48.494	-23.177
48.587	-22.727
49.079	-22.178
49.172	-21.328
49.265	-21.178
49.358	-20.928
49.451	-20.778
49.544	-20.328
49.637	-20.678
49.73	-20.629
49.823	-20.579
49.916	-20.629
50.009	-20.579
49.502	-20.529
50.194	-20.479
50.287	-20.429
49.78	-20.379
49.873	-20.33
49.966	-20.28
50.059	-19.93
49.352	-20.18
49.445	-20.53
48.938	-20.68
48.431	-20.83
48.524	-20.78
47.917	-20.931
48.009	-20.881
48.602	-20.831
48.695	-20.781
48.288	-21.131
48.381	-21.981
48.174	-21.931
48.267	-22.382
48.36	-22.432
48.453	-22.582
48.846	-22.732
49.139	-22.682
49.232	-22.632
49.624	-22.582
49.717	-22.932
50.31	-22.883
49.903	-23.133
50.496	-23.083
50.889	-22.833
50.982	-22.783
51.475	-22.733
51.968	-22.683
52.061	-23.134
52.154	-23.284
52.547	-23.734
52.939	-23.884
53.032	-23.334
53.425	-23.284
53.518	-23.234
53.311	-23.184
53.704	-23.135
53.697	-23.085
53.79	-23.035
53.883	-23.185
54.076	-22.935
55.169	-22.885
55.262	-22.835
55.354	-22.786
55.447	-22.736
54.54	-22.686
55.033	-22.636
53.726	-22.586
53.119	-22.636
53.212	-22.586
53.005	-22.536
52.898	-22.387
52.991	-22.337
52.184	-22.187
52.277	-22.037
52.369	-21.587
52.462	-21.037
51.455	-20.687
51.548	-20.138
51.641	-19.488
51.734	-19.238
51.827	-19.188
51.92	-18.438
52.013	-16.888
52.106	-16.838
52.199	-15.888
52.292	-15.839
52.384	-15.789
53.377	-15.739
55.27	-15.689
55.363	-15.639
56.656	-15.589
56.749	-15.539
57.142	-15.39
57.335	-15.44
57.428	-15.39
57.621	-16.84
57.714	-16.79
57.607	-18.24
57.4	-18.19
56.292	-18.24
54.785	-18.091
54.878	-18.041
53.471	-17.991
53.564	-18.141
52.857	-18.191
52.85	-18.141
52.943	-18.091
52.836	-18.042
52.929	-17.992
52.922	-17.842
53.015	-17.792
52.607	-18.042
52.1	-18.192
52.193	-17.942
52.886	-17.592
52.979	-17.543
53.072	-17.493
53.665	-17.343
53.758	-17.193
54.751	-16.943
56.144	-15.793
56.937	-17.043
57.03	-16.994
57.122	-16.644
57.215	-16.494
57.308	-16.444
57.601	-16.394
57.694	-16.344
57.787	-16.294
57.88	-16.344
57.773	-16.295
58.066	-16.145
58.159	-15.795
58.052	-15.745
57.645	-15.895
57.737	-15.845
57.83	-15.795
57.123	-15.746
57.016	-15.796
57.109	-15.746
56.902	-16.096
