# Supplementary material for: Electrooculography-based continuous eye-writing recognition system for efficient assistive communication systems
Source: PLoS One. 2018 Feb 9;13(2):e0192684. doi: 10.1371/journal.pone.0192684 (PMC5806888; doi:10.1371/journal.pone.0192684)
Supplement: S1 Database — All the original isolated EOG data used in the experiments are contained in this database. (ZIP) [file pone.0192684.s001.zip › isolated/001/isolated_strokes/EOG_001_09_003.csv]

-3.5158	-6.6199
-3.7706	-6.196
-3.6254	-6.1721
-3.8801	-6.5482
-3.9349	-6.5243
-3.9897	-6.5004
-4.7445	-6.0765
-4.7993	-6.0526
-5.154	-5.9287
-5.2088	-5.7048
-5.7636	-5.6809
-5.8184	-5.4571
-5.8731	-5.2332
-5.4279	-5.2093
-5.4827	-5.1854
-5.5375	-4.9615
-4.5922	-4.6376
-3.747	-4.5137
-3.7018	-4.2898
-2.3566	-3.9659
-1.4114	-3.542
-1.1661	-3.5181
-0.72091	-3.4942
-0.77569	-2.6703
-1.3305	-1.3464
-1.3852	-0.22255
-1.44	0.70134
-0.9948	1.1252
-1.0496	1.1491
-1.1044	1.173
-0.65913	1.5969
-0.61391	1.6208
-0.66869	2.1447
-0.72346	2.3686
-0.77824	2.3925
-0.43302	2.4164
-0.4878	2.4403
-0.54257	2.4642
0.0026485	2.4881
-0.052129	2.512
0.69309	2.3358
1.3383	1.9597
1.2835	1.5836
1.2288	1.6075
1.174	1.5314
1.1192	1.5553
1.0644	1.5792
1.0097	1.3031
0.95487	1.727
0.9001	1.7509
1.0453	1.7748
0.99054	1.3987
0.93576	1.0226
0.88099	1.0465
1.3262	1.0703
2.0714	0.79424
2.0167	0.81813
1.9619	0.44202
1.9071	0.46592
1.8523	0.58981
1.7975	1.2137
0.84277	1.7376
0.78799	2.5615
1.3332	3.2854
1.2784	4.6093
1.6237	5.3332
1.5689	5.8571
1.3141	6.581
1.7593	6.6048
1.7045	6.6287
1.6498	6.6526
1.595	6.6765
1.0402	6.7004
1.4854	6.7243
0.93066	6.7482
0.87588	6.7721
1.3211	6.096
0.76633	6.1199
1.2116	4.5438
2.2568	3.1677
2.202	2.7916
3.5472	2.8155
2.8924	2.5393
3.4377	2.4632
3.3829	2.0871
3.3281	1.511
3.2733	1.5349
3.2186	0.95881
3.1638	0.98271
3.109	0.4066
2.4542	-0.36951
2.3994	-0.34561
2.3447	-0.32172
1.2899	-0.79783
1.2351	-0.97394
1.1803	-0.95004
1.1256	-1.0261
1.1708	-1.0023
1.116	-0.97836
0.56122	-0.95447
0.50645	-0.93058
0.45167	-1.0067
-0.0031076	-1.1828
-0.057885	-1.1589
-0.11266	-0.93501
-0.46744	-1.4111
-0.22222	-2.1872
-0.27699	-2.1633
-0.33177	-2.1394
-0.38655	-2.1155
-0.74133	-1.2916
-0.2961	-1.2678
-0.35088	-0.64386
0.19434	-0.11997
0.73956	0.20392
0.084786	0.32782
0.030008	0.35171
0.57523	0.3756
0.52045	0.3995
1.4657	0.42339
1.4109	0.44728
1.3561	0.67117
1.3013	0.69507
1.2466	0.51896
2.0918	0.54285
2.037	0.76675
3.1822	0.79064
3.1275	1.4145
3.0727	1.0384
3.0179	0.86232
2.9631	0.38621
2.9083	-0.1899
2.8536	-0.466
1.5988	-0.74211
2.744	-0.71822
4.4892	-0.69432
4.4345	-0.67043
4.3797	-0.64654
4.3249	-0.62264
5.3701	-0.59875
4.2153	-0.77486
4.1606	-0.95097
4.1058	-0.72707
2.651	-0.50318
3.6962	-0.47929
3.6415	-0.45539
3.5867	-0.031501
3.5319	-0.007608
3.4771	-0.28372
3.5224	-0.25982
3.4676	-0.23593
1.9128	0.28796
1.858	0.31186
1.8032	0.83575
1.7485	0.85964
0.49369	0.88354
-0.76109	0.90743
-1.0159	0.93132
-1.1706	0.95521
-1.2254	0.97911
-1.2802	1.003
-1.335	1.0269
-1.3898	1.0508
-1.3445	0.57468
-1.3993	0.29857
-1.4541	0.32247
-1.7089	0.14636
-1.5636	0.17025
-1.8184	-0.0058555
-1.8732	0.41804
-2.328	0.44193
-2.3828	0.46582
-1.9375	0.58972
-1.9923	0.51361
-2.5471	0.6375
-2.6019	0.6614
-2.4566	0.68529
-1.7114	0.70918
-1.0662	1.0331
-1.121	1.057
-0.87575	1.0809
-0.23053	1.1048
0.1147	0.62865
1.3599	0.65254
1.3051	0.67643
1.2504	0.20033
1.6956	0.22422
1.6408	-0.25189
1.586	-0.228
1.0313	-0.2041
1.1765	0.11979
1.1217	-0.35632
1.8669	-0.33242
1.8121	0.19147
1.7574	0.21536
1.7026	0.23925
0.24781	-0.23685
0.19304	-0.21296
0.13826	-0.18907
-0.61652	-0.16517
0.028703	-0.14128
-0.72607	-0.11739
-0.78085	-0.19349
-0.93563	-0.1696
-0.99041	-0.14571
-1.0452	-0.12182
-1.9	-0.097922
-1.9547	-0.27403
-2.9095	-0.25014
-2.7643	-0.72624
-2.8191	-0.70235
-2.1738	-0.27846
-2.2286	-0.65456
-0.6834	-1.0307
-0.73818	-1.7068
-0.39296	-1.6829
-0.44774	-1.659
-1.2025	-2.5351
-1.2573	-2.5112
-1.3121	-2.4873
-1.3668	-2.4634
-1.4216	-2.4395
-1.4764	-1.5156
-2.4312	-0.99174
-3.386	-0.86785
-3.4407	-0.24396
-3.4955	0.47994
-3.5503	0.80383
-2.3051	1.4277
-2.3598	1.4516
-2.4146	0.87551
-1.4694	0.8994
-1.5242	0.9233
-1.579	0.94719
-1.6337	0.97108
-1.2885	0.99497
-1.3433	0.71887
-1.3981	1.3428
-0.35284	0.76665
-0.40762	0.79055
-0.46239	0.014439
-0.51717	-0.76167
-0.77195	-2.3378
0.37327	-2.3139
0.3185	-3.49
-0.93628	-3.7661
-0.99106	-3.9422
-2.3458	-4.5183
-2.7006	-5.3944
-4.0554	-6.0705
-4.2102	-6.3466
-5.3649	-6.0227
-5.4197	-5.9988
-5.4745	-5.575
-6.1293	-5.0511
-6.1841	-3.7272
-7.1388	-3.7033
-7.8936	-3.6794
-7.9484	-3.4555
-8.0032	-3.4316
-8.3579	-3.4077
-8.7127	-2.9838
-9.1675	-2.4599
-9.2223	-2.436
-9.2771	-1.9121
-9.3318	-1.3882
-8.9866	-0.96434
-8.7414	-0.24045
-8.4962	0.18344
-8.3509	0.40734
-8.4057	0.63123
-7.5605	1.7551
-8.5153	2.379
-8.57	3.5029
-8.6248	4.4268
-8.7796	4.4507
-8.6344	3.7746
-8.6892	3.7985
-8.7439	3.8224
-8.7987	3.8463
-8.8535	3.8702
-8.8083	3.8941
-8.863	3.9179
-8.9178	3.9418
-8.9726	3.0657
-9.1274	2.8896
-9.1822	2.7135
-9.4369	2.4374
-10.392	2.2613
-11.146	2.2852
-11.301	2.0091
-11.356	1.733
-11.411	1.7569
-12.066	1.3808
-12.22	1.4047
-13.275	1.4286
-13.33	1.4524
-13.385	1.4763
-13.439	1.1002
-12.494	1.5241
-11.949	1.548
-12.004	1.5719
-11.059	1.1958
-11.113	1.2197
-9.8682	0.44359
-8.9229	0.46748
-6.4777	-0.80862
-0.23248	-1.8847
15.713	-1.8608
34.758	-22.237
59.203	-46.113
85.448	-52.689
110.09	-65.465
130.04	-83.841
144.68	-94.517
156.33	-98.794
159.07	-101.37
159.02	-103.25
167.46	-106.92
179.11	-111.6
179.06	-114.17
179	-115.05
178.95	-120.23
178.89	-129.8
178.84	-134.68
178.78	-135.75
173.83	-141.83
167.57	-147.31
160.82	-151.38
160.76	-160.56
159.11	-166.14
156.85	-170.51
156.8	-177.99
154.34	-186.66
153.39	-195.74
152.03	-201.92
150.88	-209.49
150.82	-219.37
146.87	-227.74
140.41	-232.92
137.66	-238.5
135.91	-243.67
137.55	-249.15
135.8	-256.92
134.24	-261.2
132.89	-266.78
132.83	-276.45
131.48	-282.23
132.62	-288.41
132.57	-294.48
135.01	-298.16
132.46	-301.63
132.4	-305.41
132.35	-309.79
130.69	-311.96
130.24	-313.04
130.18	-317.81
130.13	-324.49
129.67	-329.57
129.62	-333.04
129.56	-337.42
129.51	-342.59
129.45	-346.57
129.4	-350.55
129.75	-352.62
130.89	-354.8
129.64	-359.38
130.68	-363.85
129.13	-365.73
129.07	-366.9
129.02	-368.48
130.06	-369.76
130.01	-369.73
132.95	-369.71
134.9	-369.68
135.84	-369.66
136.49	-369.64
136.43	-369.61
136.68	-369.59
136.62	-369.56
137.87	-369.54
144.01	-366.12
150.46	-361.39
164.3	-352.37
187.15	-338.74
196.79	-326.02
196.74	-313.6
196.69	-293.97
196.63	-280.05
196.58	-265.73
196.52	-245.1
196.47	-229.98
196.41	-210.05
196.36	-188.53
196.3	-169.21
182.95	-147.98
165.19	-131.26
151.64	-118.43
131.88	-102.71
112.33	-87.487
91.273	-76.163
71.318	-64.739
62.264	-52.715
46.609	-44.391
29.454	-39.167
17.199	-30.843
-0.45545	-18.119
-10.71	-11.295
-25.465	-9.0715
-38.82	-7.5476
-48.975	-7.1238
-61.629	-4.9999
-67.284	-0.57597
-75.439	2.3479
-83.394	3.0718
-90.648	3.1957
-95.703	3.6196
-98.658	5.2435
-103.21	7.7674
-106.17	9.6913
-106.82	11.715
-107.48	14.039
-108.23	15.563
-109.29	17.087
-110.04	22.411
-111.3	27.335
-111.35	28.959
-113.31	31.382
-113.36	32.606
-113.42	33.63
-114.07	35.654
-114.12	37.778
-114.98	39.402
-116.13	40.326
-116.19	41.05
-117.04	41.674
-117.1	42.697
-117.35	46.021
-117.41	52.145
-116.56	57.869
-116.52	62.493
-116.57	68.017
-116.63	71.041
-116.88	71.665
-116.94	72.889
-117.09	74.012
-117.15	74.836
-117.3	77.66
-117.96	80.784
-118.01	81.508
-118.47	81.832
-118.52	82.056
-118.58	82.18
-118.33	82.404
-117.48	82.628
-117.04	83.051
-117.09	83.775
-116.85	84.199
-117.2	87.423
-117.26	90.947
-117.81	91.671
-117.87	91.895
-117.92	92.419
-117.98	92.943
-116.93	93.566
-116.99	95.69
-117.04	97.614
-116.9	97.938
-116.95	98.262
-116.21	98.786
-116.26	99.21
-116.32	99.434
-115.87	99.758
-115.93	100.28
-115.98	100.51
-116.54	100.53
-116.59	100.75
-117.44	100.78
-117.5	101.5
-117.05	102.32
-117.11	102.65
-118.06	102.97
-118.12	103
-118.37	103.32
-118.43	103.34
-118.68	103.87
-118.74	104.69
-118.79	105.12
-119.35	105.34
-119.4	105.56
-119.46	105.79
-120.01	106.31
-120.07	107.24
-120.12	107.96
-120.18	108.38
-119.93	108.71
-120.39	108.73
-120.04	108.75
-120.09	108.48
-120.15	108.8
-120	108.83
-119.86	108.85
-119.51	108.87
-118.57	109.7
-118.62	110.32
-118.68	110.55
-119.73	110.97
-119.79	111.49
-119.84	112.22
-119.9	112.24
-119.05	112.27
-119.11	112.29
-118.46	112.31
-118.52	112.94
-118.57	113.06
-118.23	113.49
-118.28	113.81
-118.34	114.03
-118.39	114.26
-117.65	114.38
-117.6	114.7
-117.65	114.83
-117.71	115.15
-118.16	115.48
-118.22	115.6
-116.77	115.72
-116.83	115.75
-117.38	115.77
-117.44	115.9
-117.49	115.82
-116.95	115.94
-117	116.07
-118.26	115.99
-118.31	116.02
-119.87	116.04
-119.92	116.06
-121.08	116.09
-121.13	116.01
-120.49	115.93
-120.54	115.86
-120.6	115.88
-118.75	115.81
-118.81	115.73
-117.66	115.75
-117.51	115.58
-117.57	115.1
-117.62	114.53
-118.38	114.45
-118.43	113.87
-118.49	114.5
-119.94	113.92
-120	113.95
-121.05	113.27
-118.61	113.29
-118.56	113.32
-118.62	113.34
-116.87	113.36
-116.93	113.59
-116.38	113.61
-117.04	114.24
-117.09	114.76
-116.55	115.18
-118.2	116.21
-118.26	116.23
-120.01	116.96
-120.07	117.38
-119.12	117.7
-117.77	117.73
-116.93	117.85
-116.98	118.38
-117.04	119.2
-117.09	120.02
-117.15	120.65
-117.1	120.97
-117.16	121.09
-117.71	121.12
-117.47	121.14
-118.62	121.17
-118.68	121.19
-118.73	121.21
-119.79	121.24
-119.84	121.26
-119.9	121.29
-119.95	121.31
-120.01	121.13
-120.06	119.96
-119.52	119.28
-120.67	119.31
-120.72	118.83
-120.78	118.65
-120.83	117.48
-119.19	116.2
-119.24	116.12
-119.3	116.05
-118.05	115.47
-118.11	115
-118.16	115.02
-118.22	114.94
-118.27	114.67
-117.93	114.69
-117.88	114.22
-117.64	113.94
-117.69	114.26
-117.75	114.29
-117.3	114.31
-116.86	113.74
-116.61	113.56
-116.67	113.58
-116.92	113.61
-116.48	113.63
-116.13	113.65
-116.18	113.68
-116.24	113.7
-116.29	113.73
-115.45	113.95
-115.3	114.77
-115.36	113.8
-115.41	114.82
-114.67	114.85
-114.32	113.77
-114.78	113.79
-114.83	113.62
-114.89	113.64
-115.74	114.17
-115.6	113.69
-115.65	114.11
-115.71	114.54
-115.06	114.56
-115.12	114.58
-115.17	114.61
-115.23	114.83
-115.28	115.16
-114.74	115.18
-113.99	115.2
-114.04	115.23
-114.1	115.25
-114.25	115.28
-114.31	115.3
-115.26	115.32
-115.32	115.75
-114.87	115.77
-114.93	116.3
-114.58	116.82
-114.24	116.84
-114.29	116.97
-113.85	117.19
-113.6	117.21
-112.76	117.24
-112.81	117.26
-112.87	117.29
-111.92	117.31
-111.18	117.33
-109.93	117.16
-108.89	117.38
-108.94	117.41
-109	117.43
-109.05	117.45
-108.7	117.28
-107.86	117.3
-106.81	117.03
-106.87	117.05
-106.52	116.67
-106.28	116.5
-105.83	116.52
-105.89	116.45
-105.44	116.47
-104.4	116.09
-103.55	115.82
-103.61	115.54
-103.66	115.86
-103.22	115.89
-103.77	115.91
-103.83	115.94
-103.88	115.96
-103.94	115.98
-103.49	116.01
-103.55	116.43
-103.4	116.46
-102.25	117.08
-101.31	117.2
-100.26	117.43
-99.319	117.85
-99.374	117.88
-99.429	118.4
-100.48	118.92
-100.24	119.25
-98.993	119.27
-99.048	119.29
-98.803	120.02
-98.857	120.74
-98.712	120.67
-98.767	120.89
-98.922	120.91
-98.977	121.34
-99.031	120.96
-98.386	121.39
-98.441	121.91
-99.196	122.03
-99.25	122.06
-100.11	122.28
-100.16	122.81
-100.21	122.93
-100.27	122.95
-99.524	122.88
-99.579	123
-99.634	123.02
-100.49	123.25
-101.14	123.57
-101.2	124
-102.05	124.02
-102.11	124.04
-102.16	124.07
-102.32	124.09
-101.77	123.62
-102.43	124.04
-102.48	124.06
-100.84	123.69
-99.691	123.71
-99.646	123.34
-99.701	123.26
-99.756	123.18
-99.91	123.31
-100.37	123.33
-100.42	122.95
-100.47	122.98
-100.53	123.4
-100.18	123.43
-99.339	123.45
-99.394	123.47
-97.749	124.1
-97.803	124.12
-96.558	123.95
-96.213	124.57
-95.668	124.59
-95.722	124.62
-95.777	124.64
-95.132	124.67
-95.187	124.69
-94.742	125.61
-94.796	126.44
-94.351	126.76
-94.406	126.78
-94.461	126.81
-94.515	126.83
-94.57	126.86
-93.725	126.88
-93.18	126.5
-93.035	126.23
-93.089	125.45
-93.144	125.48
-93.199	125.5
-93.254	125.52
-93.308	125.35
-93.563	125.37
-93.618	124.7
-94.073	124.32
-94.128	124.34
-93.582	123.97
-93.637	123.89
-93.692	123.91
-93.747	123.94
-93.201	123.96
-93.256	124.09
-93.311	124.51
-93.366	124.53
-93.521	124.96
-93.575	125.18
-94.43	125.81
-94.485	126.03
-94.54	125.85
-94.594	125.88
-94.649	125.9
-94.504	125.93
-93.859	126.15
-92.514	126.17
-91.768	126.2
-91.823	126.22
-91.878	126.74
-91.933	126.77
-91.987	126.79
-92.042	127.22
-92.097	126.84
-92.052	126.66
-91.207	126.59
-90.361	126.11
-90.416	126.14
-89.871	126.16
-89.126	126.18
-89.18	125.81
-89.235	125.83
-89.29	125.86
-89.345	125.78
-88.7	125.6
-88.754	125.13
-88.809	124.35
-88.864	124.38
-88.419	124.4
-87.373	124.42
-86.428	124.45
-86.383	124.07
-86.438	123.89
-86.493	123.42
-86.347	122.84
-86.602	122.37
-86.657	122.09
-86.712	122.11
-86.766	121.94
-86.321	121.96
-86.176	121.99
-86.231	121.91
-85.686	121.93
-85.74	121.86
-85.495	121.88
-85.55	121.81
-85.605	121.83
-85.659	121.75
-86.014	121.78
-86.069	121.6
-85.824	121.72
-85.879	121.75
-85.733	121.97
-85.788	122.1
-85.843	122.02
-85.898	121.84
-85.952	122.47
-85.607	121.89
-84.962	122.42
-85.017	121.94
-84.372	121.56
-84.426	121.39
-83.881	121.21
-83.936	121.44
-84.591	121.26
-84.645	121.28
-84.7	121.51
-84.155	122.23
-84.21	122.55
-84.265	122.58
-84.319	122.6
-85.374	122.23
-83.729	122.25
-83.784	122.27
-84.838	122.7
-84.893	123.32
-85.648	123.35
-85.703	123.87
-86.258	124.09
-86.312	124.12
-86.367	124.14
-86.422	124.17
-86.477	124.19
-85.831	124.21
-84.786	124.24
-83.641	123.86
-82.796	123.18
-82.851	122.61
-82.905	122.23
-83.66	121.66
-83.715	121.18
-83.77	120.7
-83.824	120.13
-82.579	120.15
-81.034	119.98
-79.889	119.4
-79.544	119.42
-79.598	118.85
-79.653	118.87
-80.108	118.8
-80.163	118.72
-80.917	118.74
-80.972	118.77
-81.027	118.59
-81.082	118.61
-81.137	118.34
-80.891	118.16
-80.946	118.19
-79.801	118.71
-79.556	119.03
-79.31	118.96
-79.365	118.98
-79.42	119.01
-79.075	119.03
-77.23	118.75
-77.284	119.08
-77.339	118.8
-77.394	119.13
-75.649	119.15
-75.203	118.87
-74.358	119.6
-74.413	119.62
-73.868	119.14
-73.623	119.17
-73.377	119.19
-73.432	119.22
-73.487	119.64
-73.542	120.16
-72.896	120.19
-71.951	120.21
-70.406	120.24
-67.661	120.06
-66.416	119.98
-66.27	120.01
-66.325	120.03
-66.38	120.06
-66.435	120.18
-66.489	120.2
-66.044	120.23
-66.099	121.25
-66.154	121.27
-65.709	122.7
-65.463	123.22
-65.018	123.75
-65.273	124.27
-65.328	124.29
-65.382	124.92
-65.037	124.94
-65.092	124.37
-65.147	124.39
-65.201	124.41
-65.256	124.64
-65.711	124.66
-65.766	124.59
-65.821	124.71
-65.875	124.73
-65.53	124.76
-65.585	124.78
-65.64	124.71
-65.694	124.73
-66.149	124.75
-65.704	124.78
-66.259	124.6
-66.314	124.52
-65.868	124.25
-65.923	124.27
-65.678	123.3
-65.133	123.32
-65.187	123.24
-65.242	123.27
-66.097	123.29
-65.652	122.02
-65.707	122.04
-66.961	122.06
-67.016	122.09
-67.071	121.21
-67.126	121.24
-67.18	121.26
-67.235	121.28
-66.09	121.31
-66.145	122.23
-66.2	122.25
-66.254	122.78
-66.309	123.6
-65.264	123.63
-66.419	124.65
-66.473	125.07
-67.528	125.1
-67.583	125.12
-67.438	125.15
-66.993	125.17
-67.047	125.19
-67.102	125.22
-67.157	125.24
-66.712	125.57
-66.766	125.59
-66.821	125.51
-66.876	125.54
-66.931	125.36
-66.986	124.88
-67.04	124.41
-67.595	124.23
-67.65	123.66
-68.205	123.08
-68.259	122.8
-68.314	122.43
-68.369	122.45
-67.924	122.48
-67.479	122.5
-67.533	122.32
-68.088	121.75
-68.743	121.27
-68.798	120.8
-68.952	120.82
-69.007	120.44
-69.062	120.37
-69.117	120.39
-69.172	120.31
-69.626	120.24
-69.681	120.26
-69.736	120.29
-69.791	120.21
-69.445	120.23
-69.9	120.26
-69.955	120.48
-70.01	120.61
-70.265	120.43
-70.319	120.35
-70.374	120.28
-70.429	120.1
-70.484	120.13
-70.538	120.45
-70.593	120.47
-70.448	120.7
-70.503	121.02
-70.558	121.34
-70.812	121.47
-70.667	122.19
-70.722	122.92
-70.777	122.94
-70.631	122.96
-70.386	123.19
-70.441	123.41
-70.496	123.54
-69.951	123.76
-69.305	123.78
-69.36	124.11
-69.415	124.13
-68.87	124.46
-68.524	124.48
-68.179	124.5
-68.634	124.53
-68.689	124.25
-68.044	123.87
-68.798	123.7
-68.153	123.72
-68.208	123.55
-68.263	123.27
-68.317	123.29
-68.372	123.22
-68.627	123.14
-68.682	122.67
-70.137	122.59
-70.191	122.61
-71.046	122.14
-71.101	121.56
-71.156	121.59
-71.71	121.41
-72.365	121.43
-72.62	121.46
-72.775	121.38
-72.83	121.2
-72.884	121.23
-72.939	121.25
-73.094	121.28
-73.149	120.6
-73.203	120.02
-73.258	119.85
-73.313	119.67
-73.368	119.1
-73.423	118.12
-72.977	118.14
-73.032	118.17
-72.687	118.19
-71.942	118.12
-71.996	118.14
-72.051	117.76
-72.106	117.79
-71.861	117.81
-71.916	117.84
-71.47	117.66
-70.625	117.88
-70.48	117.91
-69.635	117.93
-69.689	118.05
-70.144	118.38
-70.199	118.7
-70.754	118.73
-70.809	118.85
-70.863	119.17
-71.918	119.2
-71.973	119.62
-72.828	119.65
-72.882	119.67
-73.237	120.19
-73.292	120.82
-73.047	121.04
-73.102	121.87
-72.356	122.59
-72.411	122.91
-72.466	123.24
-72.521	123.76
-73.075	123.78
-73.13	123.81
-73.185	124.13
-73.54	124.16
-73.595	123.78
-73.249	123.8
-73.304	123.53
-73.359	123.55
-73.014	123.58
-72.068	123.5
-72.123	123.52
-72.178	123.45
-72.233	123.47
-73.288	123.6
-73.642	123.62
-73.697	123.54
-73.752	123.37
-73.607	123.39
-73.661	123.01
-73.716	123.04
-73.771	123.16
-74.026	123.69
-74.081	123.71
-74.135	123.83
-74.19	124.06
-74.445	123.88
-74.7	123.91
-74.754	123.93
-75.209	123.95
-75.264	123.58
-75.319	123.6
-75.374	123.63
-75.028	123.65
-74.883	122.87
-74.738	122.9
-74.793	123.72
-74.847	124.04
-74.602	124.07
-74.057	124.99
-74.112	125.02
-74.167	125.04
-72.821	125.06
-71.876	125.09
-71.931	125.51
-71.686	126.74
-71.74	127.16
-70.895	127.18
-69.95	127.21
-70.005	127.43
-70.16	127.46
-70.214	127.68
-71.169	127.7
-71.224	127.43
-71.279	127.45
-72.633	127.47
-72.688	127
-73.543	127.02
-73.598	126.55
-74.453	125.77
-74.507	125.59
-73.362	125.62
-74.617	125.54
-74.672	125.27
-74.126	125.29
-74.181	124.61
-73.636	124.64
-74.291	124.16
-74.346	123.79
-74.4	123.41
-75.255	123.83
-75.31	123.86
-75.365	123.88
-75.419	123.2
-75.474	124.43
-75.529	125.25
-74.284	125.28
-73.539	125.3
-73.593	125.42
-73.648	125.75
-74.003	125.77
-74.058	125.8
-74.112	126.02
-74.967	126.04
-75.822	126.07
-77.177	126.09
-77.232	126.32
-77.886	126.64
-78.541	127.26
-78.596	127.89
-78.851	127.91
-78.905	127.73
-78.96	127.36
-79.015	127.38
-78.27	126.81
-77.625	126.53
-77.679	126.85
-78.734	126.88
-79.389	127.2
-79.444	126.93
-79.898	126.95
-79.953	127.27
-80.008	127.1
-79.863	127.32
-79.618	127.25
-79.672	127.27
-79.727	126.89
-79.782	126.92
-78.937	126.54
-78.291	126.56
-78.346	126.09
-79.101	125.11
-79.156	126.14
-80.111	126.16
-80.165	125.98
-81.02	126.51
-81.075	125.63
-80.83	125.66
-80.884	125.18
-80.939	125.1
-80.194	125.13
-80.249	124.95
-80.304	124.98
-80.558	124.7
-80.613	124.62
-80.668	124.25
-81.323	124.07
-80.977	123.8
-81.432	123.82
-81.487	123.84
-81.542	124.07
-81.597	123.89
-81.251	123.61
-81.306	123.94
-81.361	123.96
-81.416	123.69
-81.47	123.61
-80.725	123.63
-81.58	123.36
-81.635	123.68
-82.09	123.81
-82.244	124.13
-82.299	124.15
-82.354	124.38
-82.409	125.2
-82.463	126.33
-82.118	126.35
-82.173	126.77
-82.228	127.6
-82.283	127.62
-82.337	127.64
-82.392	128.47
-82.447	128.89
-82.302	128.52
-82.356	129.04
-82.111	129.56
-82.166	130.09
-82.221	130.41
-82.276	130.54
-82.33	130.66
-81.885	130.98
-81.94	131.01
-81.995	131.73
-82.049	132.26
-82.104	131.78
-81.159	131.8
-80.514	131.83
-80.568	131.85
-80.623	132.07
-81.378	132.4
-80.433	132.52
