# Supplementary material for: Electrooculography-based continuous eye-writing recognition system for efficient assistive communication systems
Source: PLoS One. 2018 Feb 9;13(2):e0192684. doi: 10.1371/journal.pone.0192684 (PMC5806888; doi:10.1371/journal.pone.0192684)
Supplement: S1 Database — All the original isolated EOG data used in the experiments are contained in this database. (ZIP) [file pone.0192684.s001.zip › isolated/001/isolated_strokes/EOG_001_09_004.csv]

0.53834	-4.7532
0.14059	-5.444
0.14284	-5.4349
0.1451	-5.0258
0.14735	-5.0166
0.5496	-4.1075
1.1519	-4.0983
1.1541	-4.0892
1.4564	-4.0801
1.6586	-3.6709
2.0609	-3.4618
2.0631	-3.4526
3.4654	-3.1435
3.4676	-3.1344
3.5699	-2.6252
3.5721	-2.1161
3.5744	-2.1069
2.3766	-1.7978
2.3789	-1.7887
2.2811	-2.3795
3.5834	-2.3704
3.5856	-2.3612
2.6879	-2.3521
2.6902	-1.843
2.6924	-1.8338
2.6947	-1.6247
2.2969	-2.4155
1.9992	-2.4064
2.3014	-2.3973
1.1037	-2.3881
1.1059	-2.379
1.1082	-1.5698
0.11043	-1.5607
0.11268	-1.2515
-0.085069	-1.2424
-0.082816	-1.2333
-0.080564	-1.2241
-0.37831	-1.515
-0.57606	-1.2058
-0.57381	-1.1967
-0.57155	-1.1876
-0.5693	-1.1784
-1.667	-1.1693
-1.6648	-1.1601
-2.6625	-1.151
-2.6603	-1.4419
-1.758	-1.4327
-2.6558	-1.7236
-2.6535	-1.7144
-3.6513	-1.7053
-3.649	-2.0962
-2.6468	-2.087
-2.8445	-2.1779
-2.8423	-2.1687
-2.84	-2.4596
-2.8378	-2.9505
-2.8355	-2.9413
-2.8333	-2.9322
-2.431	-2.923
-2.4288	-2.4139
-2.4265	-2.8048
-1.4242	-2.7956
-0.021993	-2.3865
0.18026	-2.3773
0.18251	-2.7682
0.18476	-2.6591
2.087	-2.3499
2.6893	-1.6408
4.0915	-0.63163
4.0938	0.17751
2.696	0.78665
4.1983	1.3958
4.2005	1.9049
4.6028	2.1141
4.605	2.3232
2.9073	2.3323
3.2095	2.7415
3.2118	3.0506
3.214	3.0598
3.2163	3.0689
2.9186	3.2781
2.9208	4.0872
2.7231	4.0963
2.7253	4.1055
2.7276	4.9146
2.2298	5.0238
2.2321	5.1329
1.0343	5.142
-0.36342	5.1512
-0.36117	5.1603
-0.35892	5.1695
-0.35667	5.1786
-0.35441	5.1877
-1.2522	5.1969
-2.1499	5.306
-2.4477	5.3152
-2.4454	5.3243
-2.4431	5.3334
-2.4409	5.1426
-2.2386	5.0517
-3.7364	4.2609
-3.7341	3.27
-3.7319	3.1791
-3.7296	3.1883
-3.4274	3.1974
-3.9251	2.6066
-3.9229	2.6157
-3.9206	3.2248
-4.6184	2.634
-3.6161	2.6431
-3.6139	2.6523
-3.6116	2.5614
-3.0094	2.5705
-3.0071	2.1797
-2.4049	2.1888
-2.4026	1.798
-1.9003	1.7071
-0.7981	1.8162
-0.39584	1.8254
-0.39359	1.8345
-0.39134	1.7437
-0.78908	1.8528
-0.38683	1.8619
-0.78458	1.7711
-1.8823	1.7802
-1.8801	1.7894
-2.8778	1.5985
-2.8756	1.5077
-2.8733	1.3168
-2.8711	1.3259
-2.8688	1.1351
-3.6666	1.1442
-3.4643	1.1534
-3.4621	0.96249
-3.4598	0.97163
-3.4575	1.3808
-3.8553	1.8899
-3.853	1.3991
-4.7508	1.0082
-4.7485	0.91734
-4.7463	0.92648
-4.744	0.93562
-4.7418	1.0448
-3.8395	1.4539
-3.4373	1.463
-3.435	1.4722
-3.4328	2.0813
-3.4305	2.7905
-3.4283	2.7996
-3.426	2.1087
-2.9238	2.1179
-2.5215	1.527
-2.5193	1.5362
-2.517	1.5453
-2.5147	1.5544
-1.7125	1.5636
-1.7102	1.5727
-1.708	1.8819
0.094265	1.891
1.4965	1.9001
1.9988	2.2093
2.001	2.2184
2.0033	2.2276
2.0055	2.2367
2.2078	1.8458
3.21	2.055
3.2123	2.0641
3.2145	2.0733
3.2168	2.0824
3.119	2.0915
4.1213	2.2007
4.1236	2.2098
3.1258	2.519
3.1281	2.5281
2.0303	2.2373
1.7326	2.2464
1.7348	2.1555
1.3371	2.1647
0.83932	2.1738
0.54157	2.183
0.54382	2.1921
0.54608	2.2012
0.54833	2.0104
0.95058	2.2195
0.55284	2.2287
0.55509	2.0378
0.55734	1.5469
0.55959	1.3561
0.56185	1.2652
0.4641	1.3744
0.46635	1.3835
0.4686	1.2926
0.47086	1.2018
0.57311	1.2109
0.97536	1.2201
0.97762	1.2292
0.97987	1.2383
2.0821	1.2475
3.5844	0.95662
3.5866	0.46576
3.5889	0.1749
3.5911	0.18404
2.6934	0.093183
2.6956	0.10232
2.6979	0.11146
2.7001	-0.2794
2.9024	-0.27026
2.1046	-0.76112
2.9069	-1.452
2.9092	-1.8428
2.6114	-1.8337
3.1137	-1.8246
3.1159	-1.8154
3.1182	-1.2063
2.6204	-1.1971
2.1227	-1.788
2.1249	-1.7789
1.6272	-1.7697
1.6294	-1.7606
1.6317	-2.2514
0.63393	-2.5423
1.6362	-1.7331
0.63844	-2.524
0.64069	-3.2149
0.64294	-3.2057
0.6452	-3.1966
0.64745	-3.1874
0.6497	-3.1783
0.65195	-3.1692
0.65421	-3.16
-0.74354	-3.1509
-0.74129	-3.1417
-0.73904	-3.3326
-0.73678	-3.3235
-0.73453	-3.5143
-0.83228	-4.0052
-0.13002	-3.496
-0.12777	-4.1869
-0.12552	-4.1778
-0.12327	-4.1686
-0.82101	-4.7595
-0.81876	-5.1503
-0.81651	-5.1412
-1.5143	-5.7321
-1.912	-5.7229
-1.9098	-5.7138
-1.9075	-5.7046
-1.9052	-5.6955
-1.903	-5.6864
-1.5007	-5.8772
-0.69849	-6.0681
-0.69623	-6.0589
-0.69398	-6.3498
-1.4917	-6.4407
-0.68948	-6.4315
-1.4872	-6.5224
-1.485	-6.5132
-1.4827	-6.7041
-1.7805	-6.695
-1.4782	-6.3858
-1.476	-5.9767
-1.4737	-5.9675
-0.071454	-5.9584
1.1308	-5.6493
1.8331	-5.6401
1.8353	-5.231
1.1376	-5.2218
1.1398	-5.2127
0.74206	-5.5035
0.74431	-5.1944
0.64657	-5.1853
-0.15118	-5.1761
-0.048927	-5.167
0.65333	-5.1578
0.65558	-5.1487
0.65783	-5.1396
0.56008	-5.1304
0.66234	-5.1213
0.66459	-5.1121
0.66684	-5.103
0.66909	-5.0939
0.57135	-5.0847
0.4736	-4.6756
-0.12415	-4.6664
-0.1219	-4.5573
-0.11964	-4.5482
-0.11739	-4.939
0.48486	-4.5299
-0.11288	-4.5207
-0.21063	-5.0116
-0.20838	-5.0025
0.29387	-5.7933
0.49613	-5.2842
0.29838	-5.275
0.30063	-5.2659
-0.29712	-5.2568
-0.59486	-5.2476
-0.59261	-4.7385
-1.3904	-5.2293
-1.3881	-5.2202
-0.085852	-5.2111
0.2164	-5.2019
0.81865	-5.1928
0.82091	-4.6836
0.82316	-4.6745
0.82541	-4.0654
0.22766	-4.0562
0.22992	-4.0471
0.23217	-4.0379
0.63442	-4.0288
1.2367	-4.0197
0.63893	-4.0105
0.64118	-3.6014
0.64343	-3.5922
0.64569	-3.9831
1.5479	-3.5739
1.5502	-3.9648
1.5524	-3.9557
1.5547	-3.9465
1.5569	-3.5374
1.5592	-3.5282
2.1615	-3.4191
2.1637	-3.41
2.666	-3.1008
3.1682	-3.0917
3.3705	-3.0825
4.0727	-2.1734
6.875	-2.1643
9.7772	-1.0551
11.279	3.454
14.582	12.063
28.384	20.072
52.286	33.581
69.888	48.091
75.891	59.2
91.793	69.109
107.5	82.018
107.5	94.927
107.5	99.936
107.5	109.65
110	120.65
110.01	132.86
110.81	142.87
110.81	147.18
110.81	154.29
110.82	159.5
109.72	162.01
109.02	166.22
107.52	169.13
105.82	169.14
103.63	169.15
101.53	169.16
97.831	169.16
93.634	169.17
92.336	169.18
90.738	169.19
89.04	169.2
88.043	166.91
88.045	164.02
87.347	161.83
87.049	159.64
87.052	157.75
84.854	155.56
82.756	153.26
82.758	152.07
82.261	151.98
82.263	151.89
80.165	151.5
77.967	151.01
76.87	150.02
75.372	149.13
73.774	148.64
73.776	147.75
73.779	146.26
73.781	144.57
73.783	143.37
73.785	142.58
72.788	141.19
73.79	141.2
72.592	140.21
72.294	140.12
72.297	140.13
71.799	140.14
68.501	139.95
71.803	139.96
71.806	139.97
71.808	139.98
72.21	140.18
72.112	140.19
72.115	140.3
71.717	140.41
72.119	140.42
71.721	140.93
71.724	141.44
72.126	141.55
72.328	141.66
72.53	141.67
73.833	141.68
73.835	141.58
75.137	141.59
77.639	141.6
77.642	141.51
80.544	141.22
82.746	141.23
87.648	141.24
91.551	138.85
92.953	124.36
106.06	101.17
127.26	76.876
148.06	60.385
167.46	38.494
184.46	15.904
184.47	2.7127
184.47	-15.778
184.47	-34.769
184.47	-52.66
184.48	-68.851
184.48	-81.242
184.48	-90.432
184.48	-107.42
184.48	-119.91
183.99	-131.01
170.49	-142.4
159.09	-147.89
136.09	-149.48
116.1	-151.67
97.298	-151.66
77.9	-151.65
64.102	-151.64
38.305	-151.63
16.807	-151.62
5.8093	-151.61
-8.7885	-151.6
-17.486	-151.6
-34.584	-148.29
-50.982	-141.68
-58.379	-134.07
-69.977	-130.76
-76.075	-127.95
-80.673	-124.84
-84.37	-120.23
-84.668	-115.42
-84.666	-113.11
-86.364	-111.5
-87.861	-111.49
-89.159	-110.49
-90.557	-108.98
-90.555	-107.97
-90.852	-106.76
-91.35	-105.15
-91.348	-103.44
-92.546	-103.43
-93.343	-102.52
-93.841	-102.41
-94.539	-101.4
-94.837	-100.19
-96.534	-99.485
-98.732	-99.176
-99.53	-99.167
-100.63	-99.158
-102.03	-99.049
-103.62	-98.339
-103.62	-98.33
-104.72	-97.421
-104.72	-96.612
-104.71	-96.403
-105.11	-95.094
-105.11	-95.085
-106.31	-95.275
-107.51	-93.266
-107.5	-92.957
-107.5	-92.548
-108.1	-91.739
-108.1	-90.83
-108.09	-89.721
-107.99	-88.511
-107.99	-87.602
-108.59	-87.093
-108.58	-87.084
-109.08	-87.075
-109.18	-86.966
-109.88	-86.757
-110.18	-86.747
-110.57	-86.338
-111.27	-84.729
-111.27	-83.32
-111.27	-83.311
-111.26	-83.902
-111.26	-83.293
-112.06	-83.084
-112.06	-83.074
-112.06	-83.065
-112.05	-83.056
-111.25	-83.047
-112.05	-83.038
-112.05	-83.029
-112.04	-83.02
-112.64	-83.01
-112.04	-83.001
-112.64	-82.992
-112.64	-82.983
-112.63	-82.974
-113.03	-82.965
-113.03	-82.856
-113.03	-82.746
-113.02	-82.737
-112.32	-82.728
-112.82	-82.519
-112.32	-82.61
-112.32	-82.601
-112.81	-82.592
-112.81	-82.282
-112.91	-82.573
-112.91	-82.264
-113.4	-82.255
-113.4	-82.546
-112.9	-82.237
-112.3	-82.228
-112.29	-82.218
-112.29	-82.009
-112.29	-82
-111.69	-81.991
-111.69	-81.982
-111.48	-81.973
-111.48	-81.964
-112.08	-81.854
-112.58	-81.645
-112.67	-81.836
-112.67	-81.627
-112.27	-81.618
-111.77	-81.809
-111.37	-81.6
-111.36	-81.59
-111.36	-82.081
-111.36	-82.072
-111.76	-82.063
-111.55	-82.054
-112.05	-81.545
-112.05	-81.536
-112.05	-81.526
-112.05	-81.817
-112.04	-81.508
-112.04	-81.799
-112.24	-81.79
-112.24	-81.781
-112.23	-81.772
-112.53	-81.763
-112.53	-81.753
-113.13	-81.744
-113.12	-81.335
-113.82	-81.126
-114.42	-81.117
-114.42	-81.108
-114.52	-80.999
-115.41	-80.789
-116.11	-80.78
-116.11	-80.471
-116.11	-80.462
-116.1	-80.753
-116.1	-81.144
-116.9	-81.135
-117.9	-81.225
-117.9	-81.216
-117.89	-81.207
-117.89	-80.498
-117.09	-80.489
-117.09	-80.58
-115.88	-80.571
-116.18	-81.161
-116.18	-81.152
-116.18	-81.243
-115.98	-81.234
-115.97	-81.125
-115.17	-81.116
-112.97	-81.107
-112.17	-81.097
-112.16	-81.088
-112.16	-80.979
-112.16	-80.67
-112.16	-80.061
-112.16	-79.752
-111.05	-79.543
-110.85	-79.433
-110.85	-79.424
-110.85	-79.415
-110.84	-79.406
-110.84	-79.297
-110.24	-78.788
-109.34	-78.779
-109.33	-78.769
-109.33	-78.36
-109.33	-78.351
-109.33	-78.242
-109.33	-78.233
-109.32	-78.024
-109.32	-77.415
-110.42	-76.705
-109.32	-76.096
-109.31	-76.087
-109.31	-75.478
-109.31	-75.069
-110.41	-74.86
-110.41	-74.451
-110.4	-74.442
-111.3	-74.732
-111.3	-74.723
-111.5	-74.414
-111.49	-74.405
-111.89	-74.096
-111.89	-73.787
-112.29	-73.778
-112.39	-73.768
-112.38	-73.759
-112.38	-73.75
-112.68	-74.041
-112.48	-74.032
-112.67	-74.023
-112.67	-74.014
-113.17	-74.004
-113.17	-74.595
-112.66	-74.586
-112.66	-74.677
-112.66	-74.668
-113.06	-74.659
-113.96	-75.35
-113.05	-75.24
-113.95	-76.131
-113.95	-76.122
-114.05	-76.113
-115.04	-76.104
-114.04	-76.095
-114.54	-76.586
-114.54	-76.576
-114.54	-76.567
-115.73	-76.558
-115.73	-76.549
-116.13	-75.64
-116.13	-75.631
-116.42	-74.022
-116.42	-74.012
-116.42	-74.003
-116.42	-72.994
-116.42	-73.485
-116.11	-72.876
-116.11	-72.867
-116.11	-73.158
-116.11	-73.148
-116.1	-73.139
-114.9	-73.23
-113.6	-73.621
-113.6	-73.212
-112.9	-73.203
-112.59	-73.194
-111.89	-72.884
-111.89	-72.875
-111.89	-72.866
-111.88	-73.157
-111.88	-73.248
-110.88	-73.539
-110.88	-73.53
-110.87	-73.521
-110.87	-73.511
-111.87	-73.202
-111.87	-73.193
-111.87	-73.084
-110.26	-72.875
-110.26	-72.866
-111.86	-72.857
-111.86	-72.847
-111.85	-72.838
-111.85	-72.829
-110.85	-72.22
-111.95	-72.211
-111.95	-71.902
-111.94	-71.893
-111.94	-71.883
-110.94	-71.874
-110.94	-71.865
-110.93	-71.656
-110.93	-71.647
-111.43	-71.838
-110.93	-71.729
-110.93	-71.819
-110.92	-71.81
-110.92	-71.801
-110.92	-71.792
-110.52	-71.683
-110.51	-70.774
-110.51	-70.265
-110.51	-69.955
-110.91	-69.946
-110.91	-69.937
-110.9	-69.428
-111	-69.419
-111	-68.91
-111.4	-68.701
-111.39	-68.191
-111.39	-67.682
-111.59	-67.673
-111.59	-67.464
-111.28	-67.255
-111.28	-66.646
-111.58	-66.637
-111.88	-66.627
-111.58	-66.618
-111.87	-66.609
-111.87	-67.4
-111.87	-67.391
-111.87	-67.382
-111.76	-67.373
-111.76	-67.363
-111.76	-66.554
-111.76	-65.845
-111.86	-65.836
-111.85	-65.727
-111.85	-66.518
-111.85	-66.509
-111.85	-67
-112.14	-67.09
-112.74	-67.181
-113.94	-67.372
-115.04	-67.663
-115.34	-67.654
-115.83	-67.645
-115.83	-67.336
-115.83	-67.126
-115.83	-67.017
-116.42	-67.008
-117.22	-66.999
-117.22	-66.89
-117.72	-66.881
-117.71	-66.872
-117.61	-66.862
-117.31	-66.953
-117.31	-66.944
-117.31	-66.935
-117.3	-67.026
-116.8	-67.017
-117.2	-66.908
-117.2	-66.798
-117.19	-66.489
-117.19	-66.18
-115.89	-65.871
-115.89	-64.662
-115.89	-63.853
-115.58	-63.844
-116.28	-63.834
-114.28	-63.325
-112.68	-63.216
-112.67	-62.907
-112.67	-62.898
-112.67	-62.089
-112.57	-61.08
-112.57	-60.97
-112.56	-60.961
-112.26	-60.952
-112.56	-60.743
-112.26	-60.734
-112.05	-60.725
-112.15	-60.916
-112.15	-60.906
-112.35	-60.897
-112.35	-60.888
-112.14	-60.979
-111.94	-60.97
-111.94	-60.861
-111.94	-60.952
-111.93	-60.942
-112.13	-60.933
-112.33	-61.124
-112.13	-61.315
-112.02	-61.406
-112.02	-61.397
-112.02	-61.488
-112.02	-61.478
-112.02	-61.469
-111.61	-61.46
-111.61	-61.451
-111.61	-61.442
-111.61	-61.333
-111.2	-61.224
-111.2	-61.215
-111.6	-61.205
-112.3	-61.296
-112.8	-61.587
-112.29	-61.578
-112.29	-61.469
-112.49	-61.86
-112.49	-61.451
-112.58	-61.341
-112.58	-60.732
-112.98	-60.723
-112.98	-61.014
-112.98	-61.005
-113.07	-60.996
-113.07	-60.987
-113.37	-60.977
-113.37	-61.068
-113.06	-61.059
-113.36	-61.05
-113.36	-61.041
-113.36	-61.032
-112.95	-61.423
-112.65	-61.413
-112.95	-61.404
-112.95	-61.395
-112.85	-61.686
-112.64	-61.877
-111.74	-61.968
-111.74	-62.059
-111.74	-62.249
-111.23	-62.44
-110.63	-62.631
-110.53	-63.122
-110.53	-63.613
-110.73	-63.604
-110.72	-63.795
-111.32	-63.785
-111.32	-63.776
-111.32	-63.767
-111.31	-63.758
-111.31	-63.749
-112.11	-63.74
-112.11	-63.731
-112.11	-63.721
-112.1	-63.712
-112.1	-63.703
-113.8	-63.894
-113.8	-63.885
-113.79	-63.876
-114.29	-64.167
-114.89	-64.157
-115.99	-64.448
-115.99	-64.439
-115.98	-64.73
-116.78	-64.721
-115.98	-65.112
-115.98	-65.503
-115.97	-65.494
-115.97	-65.984
-115.97	-66.175
-115.97	-66.166
-115.96	-66.157
-115.96	-66.148
-115.96	-66.539
-115.96	-67.03
-115.96	-67.32
-115.95	-67.311
-116.55	-67.302
-116.55	-67.293
-116.75	-67.284
-116.74	-67.275
-116.74	-67.966
-116.74	-67.956
-116.14	-67.947
-116.14	-68.838
-116.13	-68.829
-116.13	-69.12
-116.13	-69.611
-115.53	-69.602
-116.12	-68.892
-116.12	-68.883
-116.12	-68.874
-116.12	-69.565
-115.52	-69.556
-116.11	-68.847
-116.11	-68.838
-116.11	-68.828
-116.11	-69.219
-115.4	-68.81
-115.4	-68.801
-115.4	-68.792
-115.4	-68.083
-116.1	-68.074
-115.89	-67.764
-115.89	-67.755
-115.89	-67.746
-115.89	-67.737
-116.68	-67.728
-116.98	-67.719
-117.48	-67.71
-117.68	-68.5
-117.67	-68.491
-118.07	-67.982
-118.07	-67.973
-118.87	-68.564
-118.87	-68.555
-118.06	-67.946
-117.46	-67.836
-117.46	-67.827
-117.46	-66.918
-117.45	-67.609
-117.45	-67.6
-118.05	-67.591
-118.05	-66.782
-118.05	-66.773
-118.04	-67.563
-116.94	-67.554
-116.94	-66.745
-115.64	-66.736
-115.63	-66.727
-115.23	-66.018
-114.73	-66.009
-114.73	-65.999
-114.73	-65.99
-114.72	-65.981
-115.22	-66.572
-115.22	-66.563
-116.02	-65.954
-116.01	-65.945
-116.01	-66.535
-116.51	-65.826
-116.21	-65.817
-116.2	-66.308
-116.8	-66.999
-116.2	-66.89
-116.8	-66.281
-116.8	-65.171
-116.79	-66.262
-116.79	-66.353
-117.09	-65.644
-117.79	-66.035
-117.78	-65.626
-117.78	-65.617
-117.78	-65.607
-117.18	-65.098
-117.78	-64.489
-117.77	-64.48
-117.77	-64.871
-117.77	-64.462
-117.47	-64.053
-117.16	-64.043
-117.16	-64.034
-117.16	-64.025
-116.96	-63.616
-117.26	-63.607
-117.25	-63.998
-117.25	-64.389
-116.95	-64.379
-116.95	-64.37
-116.54	-64.361
-116.14	-64.352
-116.14	-64.343
-115.74	-64.234
-115.24	-64.225
-114.23	-64.215
-114.23	-64.406
-114.23	-64.997
-113.13	-64.388
-112.62	-64.779
-112.42	-64.77
-112.42	-65.461
-112.62	-65.452
-112.61	-64.742
-112.61	-65.433
-112.41	-65.424
-112.41	-64.715
-112.41	-63.906
-112.4	-63.197
-112.4	-62.788
-112.4	-62.778
-112.5	-62.769
-112.49	-62.66
-112.49	-62.651
-112.89	-62.742
-112.89	-62.733
-112.49	-62.724
-112.68	-62.614
-112.88	-62.605
-113.18	-62.296
-113.18	-61.787
-112.87	-60.878
-112.87	-59.969
-112.57	-59.56
-112.57	-59.55
-112.87	-59.541
-112.86	-59.532
-113.16	-60.523
-112.86	-60.514
-112.86	-59.405
-112.95	-59.396
-113.05	-59.486
-113.35	-59.477
-114.25	-59.468
-114.25	-59.459
-114.24	-59.25
-114.24	-59.241
-114.74	-59.232
-114.74	-59.322
-114.73	-59.313
-114.73	-60.104
-114.73	-61.095
-113.93	-61.086
-113.92	-61.077
-113.92	-61.068
-113.12	-61.058
-112.52	-60.049
-112.52	-59.64
-112.51	-59.631
-112.51	-59.622
-112.31	-60.313
-111.91	-60.304
-111.3	-60.394
-111	-60.085
-111	-60.076
-111	-60.067
-111	-60.058
-110.99	-60.049
-110.99	-60.04
-110.99	-60.03
-111.29	-60.021
-111.28	-59.912
-111.88	-60.003
-111.88	-59.994
-111.28	-59.985
-111.28	-59.976
-110.07	-59.967
-110.07	-60.057
-111.27	-60.048
-111.27	-60.439
-111.76	-60.03
-111.76	-60.421
-112.46	-60.912
-112.46	-61.603
-111.95	-61.893
-111.95	-62.384
-111.95	-62.375
-112.45	-62.866
-112.45	-63.157
-111.94	-63.148
-111.94	-63.139
-111.94	-63.129
-111.94	-63.12
-111.93	-63.111
-111.93	-63.202
-111.93	-63.193
-111.93	-63.384
-111.43	-63.875
-110.82	-64.165
-110.52	-64.156
-110.52	-64.147
-110.52	-63.838
-110.51	-63.329
-110.51	-62.52
-110.51	-61.711
-110.51	-61.701
-110.51	-61.692
-110.5	-61.383
-110.4	-61.374
-110.4	-61.465
-110.4	-61.356
-110.79	-61.447
-110.39	-61.337
-110.39	-61.428
-110.39	-61.319
-110.39	-61.31
-110.88	-60.801
-111.98	-60.692
-112.78	-60.683
-112.78	-60.973
-112.77	-60.964
-113.07	-60.955
-112.77	-61.246
-112.77	-61.237
-112.76	-61.228
-112.76	-61.219
-113.06	-61.709
-112.76	-61.8
-113.06	-62.091
-113.05	-61.782
-113.05	-61.773
-113.05	-62.264
-113.05	-63.455
-113.64	-62.746
-113.64	-63.736
-113.14	-63.727
-113.64	-63.718
-113.64	-63.709
-113.63	-63.5
-114.03	-63.491
-114.03	-63.282
-114.33	-63.172
-114.32	-62.263
-114.02	-61.254
-114.02	-61.245
-113.52	-60.736
-113.52	-59.927
-113.51	-59.318
-113.51	-59.308
-113.51	-59.299
-113.51	-59.29
-113.9	-59.281
-113.9	-59.272
-113.9	-59.263
-113.9	-59.254
-113.89	-59.244
-113.89	-59.735
-113.89	-59.726
-113.89	-59.717
-113.09	-59.708
-112.68	-59.599
-112.38	-59.59
-112.38	-59.88
-112.38	-60.171
-112.77	-60.562
-112.77	-60.553
-112.77	-61.444
-112.77	-61.735
-112.17	-61.026
-111.26	-60.616
-110.66	-60.607
-110.66	-60.598
-110.66	-60.589
-110.65	-60.58
-109.95	-59.971
-109.95	-59.262
-109.95	-59.252
-110.65	-59.243
-110.64	-58.434
-110.64	-58.425
-109.94	-58.116
-109.94	-58.107
-111.43	-57.698
-111.73	-57.688
-111.63	-57.679
-111.63	-58.07
-111.63	-57.661
-112.32	-57.352
-112.32	-56.843
-112.52	-56.534
-112.52	-56.525
-112.51	-56.515
-112.61	-57.306
-112.51	-57.497
-112.91	-57.888
-112.9	-58.079
-112.9	-57.87
-112.5	-58.061
-112.3	-58.051
-112.3	-58.042
-112.29	-57.533
-112.29	-57.124
-112.39	-57.115
-112.39	-57.006
-112.88	-56.797
-112.88	-56.787
-112.28	-56.778
-111.88	-56.769
-111.88	-56.76
-111.87	-56.951
-112.27	-57.042
-112.27	-57.033
-112.47	-57.023
-112.46	-57.114
-112.46	-57.105
-112.56	-57.096
-112.06	-57.087
-112.56	-57.078
-112.55	-57.469
-112.55	-57.059
-112.55	-57.05
-111.95	-56.841
-111.94	-56.832
-111.94	-56.823
-111.94	-56.414
-111.94	-55.705
-111.64	-55.695
-111.43	-55.686
-111.43	-55.677
-111.43	-55.668
-110.63	-55.659
-109.72	-55.45
-108.42	-55.441
-108.42	-55.431
-107.92	-55.222
-107.91	-55.213
-107.91	-54.804
-107.91	-54.795
-107.91	-54.786
-107.21	-54.477
-107.3	-54.467
-107.3	-54.458
-106.9	-54.449
-106.9	-54.24
-106.29	-54.231
-106.29	-54.622
-106.29	-54.613
-105.89	-55.104
-105.79	-55.094
-105.08	-54.585
-105.08	-54.576
-105.08	-54.567
-105.08	-54.558
-105.77	-54.049
-105.77	-54.04
-105.77	-53.83
-105.77	-54.021
-105.77	-53.812
-104.46	-53.803
-103.16	-53.494
-103.16	-53.485
-103.16	-53.476
-103.15	-53.466
-102.65	-53.457
-102.65	-53.348
-102.65	-53.339
-103.64	-53.33
-103.64	-53.321
-103.64	-53.312
-103.64	-53.302
-103.64	-53.293
-104.23	-53.284
-104.23	-53.275
-104.23	-53.266
-104.23	-53.257
-103.52	-53.548
-104.22	-53.538
-103.52	-53.529
-104.22	-53.22
-104.22	-53.211
-104.81	-53.202
-104.81	-53.193
-103.71	-52.984
-104.81	-52.774
-104.8	-52.165
-104.8	-52.156
-104.1	-51.247
-102.8	-51.738
-103.7	-52.129
-103.69	-52.12
-103.69	-51.71
-102.89	-51.501
-102.19	-50.892
-101.98	-50.883
-101.98	-50.874
-102.48	-50.865
-102.48	-50.856
-101.68	-50.846
-101.67	-50.037
-101.67	-49.528
-101.67	-49.219
-102.77	-49.41
-102.76	-49.401
-102.76	-49.392
-102.76	-49.182
-102.76	-48.973
-103.65	-49.164
-103.65	-49.155
-103.65	-48.846
-104.25	-48.637
