# Supplementary material for: Electrooculography-based continuous eye-writing recognition system for efficient assistive communication systems
Source: PLoS One. 2018 Feb 9;13(2):e0192684. doi: 10.1371/journal.pone.0192684 (PMC5806888; doi:10.1371/journal.pone.0192684)
Supplement: S1 Database — All the original isolated EOG data used in the experiments are contained in this database. (ZIP) [file pone.0192684.s001.zip › isolated/001/isolated_strokes/EOG_001_09_005.csv]

3.7137	-1.6192
3.9027	-1.6578
3.8916	-1.5964
4.0806	-1.635
4.8696	-1.6736
4.8585	-1.2121
4.8475	0.64929
5.8364	2.3107
6.6254	2.5721
7.3143	3.0335
6.6033	2.995
5.6922	2.9564
5.6812	3.5178
4.2702	3.5792
4.2591	3.5407
4.2481	3.5021
5.637	3.4635
5.626	3.4249
3.5149	3.3863
3.5039	3.8478
2.2929	4.2092
0.18181	4.6706
0.17077	4.632
0.059725	4.0934
0.048681	4.5549
-0.062362	4.2163
-0.073406	3.0777
-0.08445	2.5391
-0.39549	2.1005
-1.0065	2.062
-1.0176	2.0234
-1.0286	1.5848
-0.43967	1.5462
-1.0507	1.3076
-1.0618	1.2691
-2.2728	1.2305
-2.2838	1.1919
-2.0949	1.1533
-2.1059	1.0147
-2.017	0.97616
-2.028	0.93758
-2.0391	0.899
-1.8501	0.86042
-2.5611	0.82184
-2.5722	0.78326
-2.5832	0.54468
-2.5943	0.3061
-2.6053	0.16752
-2.6164	-0.57106
-1.9274	-1.1096
-1.9385	-2.1482
-2.6495	-3.1868
-2.6605	-2.2254
-2.6716	-3.164
-2.6826	-3.2025
-2.6937	-3.2411
-2.7047	-2.3797
-2.0158	-3.3183
-1.5268	-3.4569
-1.4378	-3.6954
-0.74889	-3.734
-0.95993	-4.3726
-0.17098	-4.4112
-0.18202	-3.8498
-0.99306	-3.8883
-1.0041	-3.7269
-2.3151	-3.6655
-2.3262	-3.7041
-2.3372	-3.3427
-2.6483	-3.0812
-2.3593	-3.1198
-1.9704	-3.1584
-1.9814	-3.197
-1.9925	-3.2355
-2.4035	-3.2741
-2.0145	-3.3127
-2.4256	-3.3513
-2.4366	-3.3899
-2.4477	-3.1284
-2.4587	-2.767
-2.4698	-2.7056
-2.4808	-2.5442
-2.4918	-2.1828
-2.5029	-2.3213
-2.5139	-2.3599
-1.525	-1.8985
-1.536	-1.9371
-1.5471	-1.9757
-1.5581	-2.0142
-1.5692	-2.4528
-0.1802	-2.0914
-1.5912	-1.83
-2.0023	-1.8686
-2.0133	-1.6071
-2.0244	-1.3457
-2.0354	-0.5843
-2.0465	-0.62288
-2.0575	-0.66146
-2.0685	-0.70004
-2.4796	-0.73862
-2.4906	0.022801
-2.5017	-0.015779
-2.5127	-0.054358
-1.9238	-0.092938
-2.5348	0.26848
-2.5458	0.2299
-2.5569	0.69132
-2.5679	0.65274
-1.979	0.61416
0.80998	0.87558
0.79893	1.037
0.78789	0.99843
0.47684	0.95985
3.1658	1.4213
3.1548	1.9827
3.1437	1.9441
3.1327	2.6055
1.8216	2.9669
3.1106	3.1284
3.0995	3.0898
3.0885	3.2512
3.0775	3.2126
1.7664	3.074
1.8554	3.0355
1.8443	3.1969
1.1333	3.1583
1.1222	3.1197
-0.18881	3.0812
-0.19985	3.2426
-1.2109	3.004
-1.2219	2.8654
-1.233	2.8268
-0.24403	2.5883
-0.25507	2.5497
-0.56611	2.4111
-0.57716	2.2725
1.0118	2.1339
0.10076	1.1954
0.089711	1.1568
0.078668	1.0182
0.067624	0.97962
0.056581	-0.15896
0.045537	-0.19754
0.034494	0.76388
-0.27655	-0.2747
-1.4876	-0.31328
0.60136	-0.65186
0.59032	-0.89044
0.57928	-0.92902
0.56823	-0.9676
-1.5428	-1.0062
0.14614	-0.44476
-1.1649	0.51666
-1.1759	0.47808
-1.187	0.4395
-1.198	1.1009
-1.2091	1.1623
-1.2201	1.1238
-1.2312	0.98518
-0.7422	0.9466
-1.2532	0.90802
-0.76429	0.96944
-0.77533	0.83086
-0.78638	0.092284
-0.79742	0.053704
-0.70847	0.015125
-0.71951	0.67655
-0.73055	0.63797
-1.1416	-0.10061
-0.75264	-2.9392
-0.76368	-2.9778
-0.77473	-3.0164
-0.78577	-5.5549
-0.79681	-5.5935
-0.10786	-5.6321
-0.3189	-5.6707
-0.32995	-5.7093
-0.34099	-6.1478
-0.35203	-5.7864
-0.36308	-4.825
-0.37412	-4.8636
-0.38516	-4.9021
-0.39621	-4.7407
-0.40725	-4.0793
1.1817	-3.5179
1.1707	-2.9565
1.1596	-2.995
1.1486	-2.5336
1.1375	-2.3722
1.2265	-2.3108
2.4154	-2.3494
2.1044	-2.3879
2.0934	-2.2265
2.0823	-1.1651
2.0713	-0.0036848
2.0602	0.25774
2.0492	0.21916
2.0381	0.28058
1.6271	0.342
1.6161	0.60342
1.605	0.86484
1.094	1.1263
1.0829	1.2877
0.17188	1.2491
0.16083	1.4105
0.14979	1.3719
0.13875	1.3334
1.0277	1.2948
1.0167	1.2562
1.0056	1.3176
0.094573	1.279
0.083529	0.94046
0.97249	1.2019
0.96144	1.1633
0.9504	1.1247
0.93935	0.78614
0.32831	0.34756
0.61727	0.30898
-0.29378	-0.2296
-0.30482	-0.26818
-0.31586	-0.50676
-0.32691	-0.54534
1.362	-0.58391
1.351	-0.42249
0.73996	-0.66107
0.72892	-0.49965
-0.68212	-0.23823
-0.69317	0.023187
-0.70421	-0.015393
-0.71526	-0.053972
-0.026299	0.20745
-0.73734	0.26887
-0.74839	0.23029
-1.4594	1.4917
-1.4705	1.4531
-0.68152	3.0145
0.60744	3.276
0.5964	2.9374
0.58535	2.8988
-0.82569	2.8602
0.56326	2.8217
0.55222	2.2831
0.54118	2.5445
1.1301	2.5059
1.1191	2.4673
1.608	2.8288
2.397	2.8902
2.386	2.7516
2.3749	2.713
1.5639	2.6744
2.4528	2.1359
2.4418	1.4973
2.4307	1.4587
2.4197	1.2201
3.1087	0.68154
3.3976	0.042957
3.0866	-0.29562
3.0755	-0.5342
3.0645	-0.57278
3.0534	-0.71136
3.0424	-0.74994
3.0313	-0.78852
2.0203	-1.2271
2.1093	-1.2657
2.1982	-1.3043
2.1872	-1.3428
1.1761	-1.9814
0.96509	-2.02
0.95404	-1.4586
0.943	-1.4972
0.93196	-1.5357
0.82091	-1.5743
0.80987	-1.6129
0.79883	-1.6515
0.78778	-1.7901
0.77674	-1.8286
0.7657	-1.8672
0.25465	-1.8058
0.24361	-1.8444
0.23256	-2.083
0.22152	-2.1215
0.21048	-2.1601
0.19943	-1.4987
0.18839	-0.83727
-0.72265	-0.87585
-0.7337	-1.4144
-0.74474	-1.453
-1.3558	-1.7916
-1.3668	-1.8302
-1.6779	-2.4688
-1.6889	-2.5073
-1.7	-2.4459
-1.411	-2.4845
-1.422	-2.5231
-1.4331	-2.0616
-1.4441	-2.1002
-0.55518	-1.7388
0.33378	-1.7774
1.1227	-1.416
1.1117	-1.4545
1.1006	-1.4931
1.7896	-1.5317
1.5786	-1.5703
1.5675	-1.6089
1.5565	-1.6474
0.84543	-1.686
0.83439	-1.7246
0.82334	-1.7632
0.8123	-1.1018
0.80126	-1.1403
0.59021	-1.1789
1.0792	-1.2175
0.56813	-2.3561
0.55708	-2.3947
0.54604	-2.8332
0.235	-2.8718
0.52395	-2.9104
0.51291	-2.949
-0.79814	-2.9876
-0.80918	-3.0261
-0.82022	-3.0647
-0.83127	-3.0033
-1.4423	-3.2419
-1.6534	-3.7805
-1.1644	-3.819
-1.1754	-4.2576
-0.38648	-3.7962
-0.39753	-3.8348
-1.2086	-3.8734
-0.41962	-3.9119
-1.2307	-4.4505
-1.2417	-3.9891
-1.2527	-4.0277
-1.2638	-4.8663
-0.97483	-4.1048
-1.2859	-4.1434
-1.2969	-4.182
-1.008	-4.3206
-0.21901	-4.3592
0.76995	-3.8977
-0.24109	-4.4363
-0.25214	-4.4749
0.33682	-4.5135
0.72577	-3.8521
0.71473	-3.2906
0.70369	-3.3292
0.69264	-3.3678
0.6816	-3.4064
0.67056	-4.0449
0.75951	-4.0835
0.74847	-4.1221
0.23743	-4.7607
0.22638	-4.7993
0.21534	-4.8378
0.2043	-5.2764
0.19325	-5.515
-0.21779	-5.5536
-0.22884	-5.5922
-0.23988	-5.7307
-0.25092	-5.7693
-0.26197	-5.8079
-0.77301	-5.8465
-1.0841	-5.8851
-1.5951	-6.0236
-1.6061	-6.0622
-1.6172	-6.2008
-1.8282	-6.2394
-1.8393	-6.178
-1.8503	-6.2165
-1.8614	-6.2551
-1.8724	-6.2937
-2.1834	-6.3323
-1.8945	-6.2709
-1.9055	-6.3094
-1.9166	-6.248
-1.9276	-6.2866
-1.9387	-6.2252
-1.9497	-5.9638
-2.2608	-6.0023
-2.7718	-6.0409
-2.7828	-6.2795
-3.0939	-6.3181
-2.8049	-5.9567
-2.816	-5.9952
-2.827	-6.0338
-2.8381	-6.0724
-3.1491	-5.811
-3.1601	-5.5496
-3.1712	-5.7881
-3.5822	-5.8267
-3.5933	-5.8653
-4.1043	-5.7039
-4.1154	-5.7425
-4.1264	-5.781
-4.1374	-5.7196
-3.6485	-5.7582
-3.7595	-5.7968
-3.7706	-5.5354
-3.7816	-5.5739
-3.7927	-5.1125
-3.3037	-5.1511
-3.0148	-5.1897
-3.0258	-5.2282
-2.5368	-5.2668
-2.5479	-6.0054
-1.8589	-5.344
-0.86997	-5.3826
0.91898	-5.4211
0.90794	-4.9597
0.8969	-4.9983
0.88585	-4.5369
0.87481	-4.2755
-1.5362	-4.314
-1.5473	-4.3526
-2.0583	-1.3912
-2.0694	4.1702
-2.0804	10.732
-2.4915	16.793
-2.5025	30.854
-2.8135	47.416
-7.9246	56.777
-14.036	71.139
-22.847	81.2
-30.258	90.862
-30.869	105.82
-40.48	112.28
-50.891	120.55
-52.902	130.61
-56.013	137.57
-59.924	145.73
-62.335	149.19
-66.646	149.95
-70.057	155.11
-71.768	161.18
-75.079	162.74
-76.29	162.9
-76.901	163.96
-76.912	165.12
-76.923	165.58
-77.334	165.54
-77.345	166.11
-78.656	166.07
-79.968	166.43
-79.979	166.39
-80.49	166.95
-80.501	167.01
-80.512	167.77
-80.523	167.74
-80.534	167.7
-80.545	168.06
-80.556	168.02
-80.067	168.38
-79.878	168.34
-78.889	169
-78.9	168.97
-80.411	168.23
-80.422	168.19
-81.333	168.85
-81.644	169.91
-81.655	169.87
-82.266	169.83
-81.677	170.3
-81.688	170.26
-81.699	170.22
-81.711	170.18
-81.722	169.84
-81.333	169.8
-81.344	169.76
-81.355	169.73
-81.366	169.09
-81.577	169.05
-81.588	169.01
-81.899	168.07
-81.91	168.03
-81.921	167.99
-81.632	168.86
-81.443	169.42
-81.354	169.18
-81.265	169.14
-80.776	169.1
-80.387	169.06
-80.198	169.02
-79.509	168.79
-79.52	168.75
-78.331	168.71
-75.842	168.67
-75.853	168.63
-72.965	168.59
-71.676	167.55
-70.287	167.12
-68.498	165.98
-62.409	165.34
-56.32	159
-52.931	137.16
-43.442	107.42
-23.053	89.484
-3.1639	64.645
21.925	31.907
55.414	5.7681
80.403	-18.87
109.79	-33.409
136.28	-51.448
150.77	-68.586
170.26	-79.225
196.35	-87.463
212.84	-90.202
219.83	-92.741
219.81	-97.679
219.8	-101.82
219.79	-105.86
219.78	-110.29
219.77	-113.83
219.76	-116.37
219.75	-117.91
219.74	-120.55
219.73	-125.89
213.22	-130.83
206.4	-136.76
198.49	-143.8
186.28	-146.84
176.67	-151.48
171.16	-155.82
162.55	-157.36
157.34	-159.2
149.43	-159.23
137.92	-159.27
130.1	-159.31
122.29	-160.15
114.48	-160.29
111.67	-160.33
111.36	-160.27
110.95	-160.31
109.34	-160.34
107.33	-159.48
104.72	-159.52
101.91	-158.76
99.094	-158.3
95.683	-157.34
94.172	-157.18
93.061	-157.21
91.55	-156.55
91.539	-155.59
90.628	-154.53
90.117	-154.27
89.706	-153.21
88.895	-151.75
87.784	-151.78
87.773	-151.32
86.362	-151.36
83.751	-151.9
83.54	-151.24
82.529	-151.28
82.518	-152.02
81.307	-152.65
81.096	-152.99
81.085	-153.03
80.473	-153.97
80.462	-154.01
80.451	-154.05
80.44	-154.09
80.429	-153.22
79.718	-154.16
79.707	-154.2
80.396	-154.44
80.385	-155.28
80.974	-155.32
80.563	-155.16
80.552	-155.19
80.541	-155.43
81.63	-155.27
82.219	-155.31
81.608	-155.35
80.497	-155.39
81.586	-155.43
81.175	-155.46
82.164	-155.5
82.153	-154.74
82.142	-154.78
82.331	-154.82
82.319	-154.86
82.308	-154.9
82.297	-154.93
82.086	-155.77
82.075	-155.01
82.264	-153.95
82.253	-153.99
82.242	-153.53
82.731	-153.57
83.02	-153.6
84.609	-153.64
84.598	-153.28
85.787	-153.32
85.776	-153.36
85.765	-152.7
85.754	-152.74
85.743	-152.27
85.732	-152.31
85.721	-152.35
85.71	-152.39
85.699	-152.43
85.688	-152.47
85.677	-152.51
85.865	-152.54
85.854	-152.18
86.343	-152.62
86.332	-152.86
86.321	-152.9
86.01	-153.14
85.699	-153.18
85.288	-154.41
85.277	-154.85
85.366	-154.89
85.355	-154.93
85.344	-154.97
85.333	-155.71
84.022	-155.75
83.911	-155.38
83.9	-155.42
83.889	-155.46
83.878	-155.5
81.867	-155.54
82.056	-155.08
81.445	-154.82
81.434	-154.85
81.223	-154.89
81.211	-154.93
81.2	-154.47
81.189	-154.51
81.178	-154.35
80.967	-154.39
80.956	-154.42
80.945	-154.06
81.034	-154.5
81.023	-154.54
81.012	-154.58
81.201	-155.12
84.49	-154.66
87.179	-154.69
85.268	-154.93
85.257	-154.97
85.246	-155.01
87.135	-155.65
87.124	-156.19
86.913	-156.23
87.302	-156.26
86.891	-156.3
86.88	-156.54
86.869	-156.68
86.857	-157.02
87.246	-157.06
86.835	-156.8
86.824	-156.83
86.813	-157.17
85.102	-157.41
86.791	-158.55
85.98	-158.59
85.969	-158.63
84.358	-157.87
86.047	-157.9
86.836	-157.84
87.125	-157.98
87.114	-158.92
87.103	-158.96
87.092	-159.8
87.081	-159.84
87.07	-160.07
87.059	-160.31
87.048	-160.35
86.237	-160.69
86.226	-161.33
86.215	-161.97
86.203	-162.01
86.392	-162.04
86.881	-162.78
86.87	-162.82
86.859	-163.56
86.848	-163.6
86.837	-163.64
86.626	-163.88
86.615	-163.91
86.104	-163.95
85.893	-164.99
85.882	-164.03
85.871	-164.07
85.86	-164.11
85.849	-164.15
85.838	-164.18
85.527	-164.02
85.516	-163.36
85.505	-162.6
85.494	-162.64
85.483	-162.68
85.472	-162.42
84.361	-162.45
84.349	-162.49
83.538	-162.53
83.227	-162.57
83.516	-162.31
83.505	-162.35
83.494	-162.69
83.483	-162.72
83.472	-162.76
84.261	-163.1
84.25	-163.34
84.239	-163.38
84.228	-163.42
84.217	-164.06
85.006	-164.1
84.595	-164.13
82.084	-164.17
84.573	-163.61
84.062	-164.05
84.051	-164.09
84.04	-164.63
84.029	-164.67
85.618	-164.1
85.607	-164.14
85.595	-164.18
85.584	-163.32
85.573	-162.66
86.162	-162.6
86.151	-162.44
87.24	-162.17
88.629	-162.21
88.618	-162.45
88.907	-162.19
89.496	-161.83
89.485	-161.87
89.874	-161.91
89.963	-161.74
89.952	-161.28
91.641	-160.52
93.23	-160.56
93.219	-160.6
93.208	-160.74
93.697	-159.28
94.186	-160.21
94.675	-160.25
95.664	-160.29
96.753	-161.43
96.941	-159.87
96.93	-159.91
96.519	-159.95
96.908	-159.98
96.897	-160.02
96.886	-160.06
96.875	-160.1
96.464	-160.14
96.453	-158.68
95.942	-160.02
95.931	-160.05
95.92	-160.79
95.309	-160.83
95.298	-160.47
95.287	-160.51
95.276	-160.55
93.965	-160.59
93.754	-160.62
93.743	-160.16
92.632	-160.2
92.321	-160.24
92.01	-160.28
91.999	-160.52
91.987	-160.36
91.776	-160.39
91.765	-160.63
91.754	-160.67
92.043	-160.71
93.032	-161.05
93.621	-160.79
93.61	-160.83
93.599	-160.86
92.288	-161.2
93.577	-160.94
93.566	-160.98
93.555	-161.02
93.544	-161.06
91.933	-161.6
91.922	-161.63
91.911	-161.67
91.9	-162.11
91.889	-161.75
90.478	-163.09
90.467	-163.23
90.456	-162.47
90.145	-161.9
90.433	-161.64
90.122	-162.08
90.111	-162.12
90.1	-162.66
89.689	-163.5
89.678	-164.44
89.667	-164.67
89.656	-164.91
89.145	-164.95
89.134	-166.19
89.123	-165.03
89.112	-165.07
89.101	-166.61
89.09	-166.24
89.779	-166.08
90.768	-166.32
90.757	-167.76
90.746	-167.8
91.535	-167.84
92.624	-167.98
93.913	-168.01
93.902	-167.65
93.491	-167.69
94.079	-167.73
94.068	-168.07
94.057	-167.81
94.046	-167.85
93.435	-167.58
94.124	-167.42
94.113	-167.46
94.102	-167.5
94.991	-167.54
95.78	-167.08
95.769	-167.12
95.758	-167.65
95.247	-167.69
95.736	-167.73
95.525	-168.17
95.814	-168.51
95.503	-168.65
95.492	-168.69
95.481	-168.72
95.47	-168.76
95.459	-168.5
95.448	-168.54
95.437	-169.08
95.725	-169.12
95.714	-169.76
95.703	-170.29
95.392	-170.63
95.381	-170.67
95.67	-170.71
95.259	-170.75
95.648	-170.79
95.637	-170.83
95.626	-170.86
94.915	-170.9
94.104	-171.14
94.093	-171.18
94.082	-170.72
93.871	-170.76
93.86	-171.3
93.649	-171.53
93.638	-171.57
92.727	-171.81
92.716	-171.65
92.705	-171.19
92.694	-171.23
92.682	-171.37
92.771	-171.4
92.76	-172.04
92.749	-172.08
92.738	-172.62
92.727	-172.66
92.716	-172.7
94.905	-172.74
94.894	-172.07
94.883	-171.31
93.272	-171.35
93.361	-172.59
93.35	-172.73
94.839	-172.07
94.828	-172.11
94.817	-172.84
95.406	-172.88
94.295	-174.52
94.284	-174.56
93.673	-174.6
93.662	-173.04
93.551	-173.08
92.94	-172.41
92.028	-171.85
91.717	-171.89
90.506	-173.23
91.695	-172.67
90.484	-173.31
91.573	-173.35
92.862	-174.09
93.451	-174.12
93.84	-174.06
93.829	-174.3
93.818	-174.34
93.807	-174.38
93.796	-174.22
93.785	-173.66
94.074	-173.69
94.063	-174.03
94.052	-174.07
93.541	-174.31
94.03	-174.15
94.019	-174.39
94.808	-174.63
94.897	-174.66
94.886	-174.5
94.874	-174.54
94.863	-174.38
94.852	-174.42
94.841	-174.46
96.63	-174.2
96.619	-174.13
98.608	-174.17
98.597	-174.21
99.986	-174.15
99.875	-174.19
99.864	-174.23
99.853	-174.27
99.842	-173.7
100.73	-173.44
100.72	-173.48
100.81	-173.52
100.8	-173.26
100.79	-172.8
101.18	-172.34
101.16	-172.37
101.15	-172.41
101.14	-172.45
101.13	-172.99
102.52	-172.53
102.51	-172.57
102.5	-172.51
103.79	-172.54
102.38	-172.58
102.37	-171.92
102.35	-171.96
100.74	-172.4
100.73	-172.44
99.921	-172.58
99.91	-172.71
99.599	-172.75
98.888	-173.39
99.777	-174.03
101.17	-174.47
101.15	-174.51
101.64	-174.55
100.93	-174.58
101.62	-174.22
101.61	-174.06
101.6	-174.1
101.59	-174.14
100.78	-174.78
100.77	-174.22
100.76	-174.85
100.74	-174.89
100.73	-175.73
101.42	-175.77
101.61	-174.61
101.6	-174.65
101.59	-174.69
101.58	-175.32
101.57	-173.96
101.76	-173.6
101.35	-173.64
100.63	-173.78
99.423	-173.82
99.412	-174.16
99.401	-174.79
97.99	-175.43
97.279	-175.87
97.068	-175.91
96.657	-175.95
96.646	-175.99
96.635	-176.03
96.624	-176.06
96.512	-176.1
96.301	-176.84
96.29	-176.88
96.279	-176.92
95.468	-176.96
95.457	-176.3
95.446	-177.03
95.435	-177.07
96.224	-176.51
96.213	-176.55
96.502	-176.59
96.491	-176.83
96.48	-176.87
96.469	-176.9
96.358	-176.84
96.447	-176.88
96.336	-176.92
96.325	-176.96
96.314	-177
96.303	-177.04
96.592	-177.07
96.581	-177.11
96.57	-177.85
97.958	-177.89
99.347	-179.03
99.836	-179.07
99.825	-178.01
99.814	-178.24
99.803	-178.68
99.292	-179.32
99.281	-179.36
99.27	-179.4
98.059	-179.84
98.848	-179.88
98.837	-180.11
98.826	-180.35
98.815	-180.39
98.604	-180.43
98.793	-180.07
98.582	-180.51
98.571	-180.55
98.76	-180.58
98.749	-180.22
99.038	-179.76
98.527	-179.4
98.516	-179.44
99.004	-179.88
98.993	-179.92
99.482	-179.95
99.471	-179.99
99.46	-180.03
99.449	-180.07
100.04	-179.81
100.73	-179.75
100.72	-179.79
100.71	-179.72
101.19	-179.76
101.38	-179.9
101.57	-179.84
101.66	-179.88
101.65	-179.92
102.74	-179.96
103.53	-180.19
104.02	-180.23
104.01	-180.47
104.09	-180.51
104.48	-180.35
104.47	-180.59
104.46	-180.63
104.45	-180.46
104.04	-180.4
104.03	-180.24
104.02	-180.18
103.41	-180.22
103.4	-180.26
103.68	-179.6
102.77	-179.13
102.76	-179.17
102.15	-179.21
101.64	-179.25
101.03	-178.99
101.02	-178.73
100.51	-178.77
100.5	-178.81
100.58	-178.84
100.47	-178.88
100.46	-178.12
99.852	-178.16
99.341	-178.4
99.33	-177.74
98.519	-176.48
97.208	-176.31
97.196	-175.85
96.785	-175.89
97.174	-175.93
96.663	-177.27
96.652	-177.41
97.141	-176.95
97.13	-176.98
97.319	-176.92
98.308	-176.96
98.297	-177
99.486	-177.04
98.275	-177.08
98.264	-176.92
96.753	-176.95
96.742	-176.99
96.731	-177.03
97.72	-176.67
98.909	-176.71
98.898	-177.15
99.987	-177.19
99.976	-177.12
99.965	-177.16
99.954	-176.8
99.942	-176.84
99.931	-176.48
100.62	-176.52
99.909	-176.96
99.898	-176.59
100.09	-176.63
100.08	-176.67
102.37	-176.51
104.05	-176.75
104.04	-176.79
104.63	-176.83
105.22	-176.86
105.41	-176.9
105.4	-177.24
105.39	-177.18
105.38	-177.22
105.37	-177.76
105.45	-177.4
105.44	-177.93
105.73	-177.97
105.72	-178.01
105.71	-178.05
107	-178.09
106.99	-178.13
107.48	-178.17
108.57	-178.2
106.96	-178.24
106.94	-178.28
106.93	-178.32
106.92	-178.36
107.91	-177.7
107.9	-178.44
107.89	-177.77
107.88	-177.81
106.27	-177.85
106.26	-177.89
105.94	-176.83
105.93	-176.87
105.92	-176.91
104.61	-176.54
104.7	-176.48
104.09	-176.62
104.08	-176.56
104.07	-176
104.06	-176.04
104.05	-176.08
104.03	-176.11
104.02	-175.65
104.31	-175.69
104	-175.73
103.99	-176.17
103.98	-176.21
103.97	-176.35
103.96	-176.38
103.95	-176.42
104.24	-176.36
104.22	-176.4
103.21	-176.54
103.2	-176.58
102.89	-176.62
102.88	-176.65
102.87	-176.69
102.86	-176.73
103.85	-177.07
102.84	-177.11
102.82	-176.85
102.81	-176.89
102.8	-176.92
102.79	-176.96
102.78	-176.9
102.37	-176.84
102.36	-176.58
102.35	-176.22
102.84	-176.26
102.83	-175.69
102.81	-175.73
103.7	-175.77
104.69	-175.61
105.28	-175.65
105.27	-175.69
105.26	-176.03
105.25	-176.06
104.84	-176.1
104.83	-176.14
104.81	-176.78
104.8	-177.52
104.99	-178.56
104.38	-179.7
104.37	-180.73
104.36	-182.17
104.35	-182.61
104.34	-183.45
103.83	-183.99
103.82	-184.03
103.8	-184.47
103.39	-184.5
103.38	-184.14
102.97	-184.58
102.96	-184.62
102.95	-184.86
102.14	-185.1
102.33	-185.14
102.32	-185.17
102.3	-185.21
101.39	-185.25
101.08	-185.59
101.07	-185.33
101.36	-184.77
101.35	-184.01
101.34	-184.04
101.33	-184.88
102.42	-184.12
102.41	-184.16
100.29	-184.4
100.28	-184.24
98.972	-184.58
98.961	-184.31
100.25	-184.35
98.939	-184.39
100.03	-184.43
98.917	-184.47
98.906	-184.51
98.895	-184.95
98.884	-184.98
99.873	-185.02
99.562	-184.66
99.551	-184.7
98.44	-185.14
98.429	-185.68
99.518	-185.62
100.61	-185.65
100.6	-185.69
100.58	-185.73
100.57	-186.07
100.86	-186.91
101.15	-187.95
101.14	-187.99
101.93	-187.52
102.52	-188.06
102.91	-188.4
103.3	-188.94
103.29	-188.98
103.27	-189.02
103.86	-189.06
104.35	-189.5
104.74	-189.53
104.83	-189.57
104.82	-189.21
105.11	-189.25
105.1	-189.29
105.09	-189.13
105.67	-189.17
106.06	-189
106.05	-189.04
106.04	-188.58
106.83	-188.22
106.82	-188.26
108.31	-188.3
110.2	-187.94
111.49	-187.97
111.48	-187.61
112.06	-186.75
112.45	-186.39
112.44	-186.43
112.43	-186.37
112.42	-186.41
