# Supplementary material for: Electrooculography-based continuous eye-writing recognition system for efficient assistive communication systems
Source: PLoS One. 2018 Feb 9;13(2):e0192684. doi: 10.1371/journal.pone.0192684 (PMC5806888; doi:10.1371/journal.pone.0192684)
Supplement: S1 Database — All the original isolated EOG data used in the experiments are contained in this database. (ZIP) [file pone.0192684.s001.zip › isolated/001/isolated_strokes/EOG_001_09_006.csv]

-0.39507	-1.491
0.24428	-1.103
0.18364	-1.5149
0.623	-1.5269
0.56235	-1.5388
0.50171	-1.8508
0.84107	-1.4627
0.78042	-1.4747
0.71978	-1.4866
0.65914	-1.4986
0.59849	-1.9105
0.63785	-1.5225
0.5772	-1.5344
0.41656	-1.5464
0.35592	-1.9583
-1.1047	-2.4703
-1.1654	-1.9822
-2.526	-2.3942
-2.7867	-2.4061
-2.8473	-0.71809
-3.6079	-0.93004
-3.6686	-0.94199
-3.7292	-0.95394
-4.5899	-0.96589
-4.6505	0.32216
-5.0112	0.91021
-5.0718	0.89826
-5.1324	0.88631
-5.1931	0.87436
-4.8537	2.2624
-5.3144	2.2505
-5.375	2.0385
-5.4357	2.0266
-5.4963	3.0146
-5.157	3.5027
-5.0176	3.4907
-5.0782	3.9788
-4.5389	3.9668
-4.2995	3.9549
-3.3602	3.9429
-3.0208	3.931
-3.0815	3.319
-2.1421	3.3071
-2.2027	2.7951
-0.36339	2.7832
-0.42403	2.7712
-0.48468	1.6593
-0.54532	2.4473
-0.60597	1.5354
-0.66661	1.5234
0.67275	1.5115
0.6121	1.4995
1.6515	2.4876
2.8908	1.4756
2.9302	1.4637
2.8695	1.4517
2.8089	1.4398
3.7482	2.4278
3.6876	2.4159
2.627	2.4039
2.5663	2.692
1.6057	2.88
1.545	3.8681
2.3844	3.8561
2.3237	2.8442
3.5631	2.8322
4.3025	2.8203
4.9418	2.8083
4.8812	2.7964
4.1205	2.1844
4.0599	2.1725
2.3992	1.8605
1.7386	1.8486
0.37795	1.8366
-0.2827	1.8247
-0.34334	1.8127
-2.304	0.60077
-2.3646	0.58882
-2.4253	-1.1231
-2.4859	-1.1351
-0.34656	-1.147
1.2928	-1.159
1.2322	-1.1709
0.57151	-1.1829
0.51087	-0.19483
0.45022	1.6932
0.38958	1.6813
0.32893	1.9693
0.26829	1.9574
1.0076	2.4454
1.447	2.4335
1.3864	2.4215
0.82572	0.30957
0.76507	0.29762
1.2044	-1.8143
1.4438	0.27372
1.3831	0.26177
1.3225	0.24982
1.2619	0.23787
1.2012	0.22592
1.1406	0.21397
0.87992	-2.498
0.21928	-2.5099
-0.44136	-2.3219
-2.302	-3.1338
-2.3626	-3.1458
-3.4233	-3.4577
-3.6839	-3.4697
-3.7446	-3.1816
-4.0052	-3.1936
-4.0659	-2.5055
-3.9265	-2.5175
-3.8872	-1.3294
-3.4478	-1.3414
-3.5084	-1.3533
-3.5691	-1.3653
-2.7297	-1.3772
-2.7904	-1.3892
-0.15102	-1.1011
-0.01166	-1.8131
-0.072304	-1.825
-0.13295	-1.837
-0.19359	-1.8489
1.3458	-1.1609
1.2851	-1.1728
-0.77552	-1.5848
0.26383	-1.5967
0.20319	-1.2087
1.0425	-1.2206
0.9819	-1.6326
0.92126	-2.2445
1.6606	-2.2565
0.79997	-3.4684
0.73933	-2.9804
0.67869	-2.9923
0.61804	-4.6043
0.5574	-3.6162
1.8968	-4.6282
1.8361	-4.6401
3.7755	-4.8521
3.7148	-4.864
3.8542	-3.876
3.7935	-4.5879
3.9329	-4.5999
3.8722	-4.6118
4.5116	-4.6238
5.151	-3.9357
5.0903	-4.6477
5.5297	-4.6596
6.069	-3.9716
6.0084	-3.6835
7.2477	-3.4955
7.1871	-3.5074
7.1265	-3.5194
7.8658	-3.5313
6.7052	-3.3433
6.6445	-2.9552
6.5839	-2.9672
5.5232	-2.9791
6.4626	-2.9911
6.202	-3.003
6.1413	-0.91497
6.0807	-0.92692
4.72	-0.93887
4.6594	0.84918
4.0987	0.83723
4.0381	0.82528
3.9774	0.81333
3.1168	1.0014
3.0562	0.98943
1.7955	-0.32252
1.7349	-0.33447
0.97423	-0.34642
0.81359	0.14163
0.75294	0.92968
-0.3077	0.41773
-0.36835	-0.094217
-0.42899	-0.10617
-0.48963	-0.11812
-0.55028	0.76993
-1.6109	0.75798
-1.6716	0.64603
-1.7322	0.63408
-0.89285	0.62213
0.14651	0.61018
0.085863	0.59823
-0.17478	0.58628
-0.23542	0.57433
-0.19607	0.56238
-0.25671	0.55043
-0.31736	0.53848
-0.378	0.52654
-0.13864	1.5146
0.10071	2.1026
0.04007	2.0907
0.77943	2.0787
0.71878	2.0668
1.5581	2.0548
2.1975	1.9429
2.1369	1.9309
2.4762	1.919
2.0156	2.007
2.3549	2.1951
2.2943	1.9831
1.8336	1.9712
1.773	1.9592
2.1123	1.9473
2.3517	2.1353
2.2911	1.9234
2.2304	1.1114
2.1698	1.0995
1.8091	0.18754
1.7485	0.17559
1.6878	-0.13636
1.3272	-0.14831
1.5666	-0.16026
1.2059	-0.17221
1.1453	-0.18416
0.58462	-0.19611
0.42398	-0.20806
-0.13666	0.079989
-0.19731	0.06804
-0.65795	0.05609
-0.91859	0.54414
-1.7792	0.53219
-1.6399	1.1202
-3.5005	1.1083
-3.5612	1.0963
-3.6218	1.0844
-3.9825	1.0724
-4.0431	1.3605
-4.1037	1.3485
-4.1644	1.3366
-4.225	1.3246
-5.8857	1.0127
-5.9463	1.3007
-6.107	1.2888
-6.5676	1.2768
-5.6282	1.5649
-6.1889	2.1529
-6.2495	2.141
-6.3102	2.129
-6.3708	2.1171
-5.9315	1.4051
-5.9921	0.69319
-6.0528	0.98124
-5.6134	0.96929
-5.674	0.15734
-5.0347	0.94539
-5.7953	0.93344
-5.856	0.92149
-5.9166	0.90954
-6.4773	1.5976
-6.0379	3.0856
-6.0985	3.0737
-6.1592	2.3617
-6.2198	2.3498
-6.2805	2.1378
-5.5411	2.1259
-5.6018	2.1139
-6.7624	1.602
-6.8231	2.19
-7.3837	2.0781
-7.4443	2.4661
-7.505	2.4542
-7.5656	2.4422
-8.0263	2.4303
-8.7869	2.8183
-8.8476	2.8064
-8.9082	2.7944
-9.7688	2.6825
-9.8295	2.9705
-10.79	2.6586
-10.851	2.6466
-10.911	2.6347
-10.972	2.6227
-11.033	2.9108
-11.793	2.8988
-11.854	2.8869
-11.915	2.4749
-12.075	2.463
-11.836	1.251
-11.897	-0.3609
-11.957	-0.37285
-11.918	0.015199
-11.978	0.0032493
-12.039	1.4913
-11.6	-0.02065
-11.66	-0.4326
-11.221	-0.44455
-11.282	-0.7565
-11.342	-0.76845
-11.403	-0.7804
-11.464	-0.79235
-10.924	-0.8043
-10.985	-1.3162
-10.446	-1.3282
-10.506	-0.84015
-11.167	-0.8521
-11.128	-0.56405
-11.188	-0.576
-11.049	0.21205
-11.109	0.2001
-11.77	0.18815
-11.831	1.3762
-12.191	-0.035748
-12.252	-0.047698
-12.813	-0.059647
-12.873	-0.2716
-12.934	0.61645
-12.995	0.6045
-13.055	0.59255
-13.116	0.5806
-13.577	-0.43135
-13.637	0.5567
-13.798	0.54475
-13.858	0.5328
-13.919	-0.47915
-13.98	-0.4911
-14.04	-0.50305
-14.101	-0.515
-15.462	-0.52695
-15.522	-0.6389
-17.383	-0.65084
-17.444	-0.66279
-17.504	-0.97474
-17.565	-0.88669
-16.726	0.70136
-17.686	0.68941
-17.747	0.67746
-17.807	0.66551
-18.168	0.65356
-17.329	0.94161
-18.889	0.92966
-18.95	1.3177
-19.011	1.3058
-20.371	1.2938
-19.332	1.2819
-20.793	1.2699
-20.853	1.258
-20.914	1.246
-19.775	1.2341
-18.535	1.6221
-18.596	2.3102
-18.656	2.6982
-18.117	2.7863
-17.778	2.7743
-17.838	2.9624
-15.999	3.3504
-16.06	3.3385
-14.32	4.7265
-13.681	10.315
-12.542	15.703
-9.9023	23.391
-7.5629	36.779
-5.9235	52.367
-5.9842	73.155
-5.2448	86.143
-5.3055	98.931
-5.3661	115.42
-5.4268	122.91
-5.4874	134.9
-6.3481	146.58
-6.4087	154.37
-6.4693	166.86
-6.53	174.75
-7.3906	182.14
-7.5513	189.52
-9.6119	193.71
-11.873	200
-12.633	203.09
-14.194	203.38
-15.154	209.36
-16.815	215.55
-18.476	215.94
-18.536	216.13
-19.097	217.22
-19.758	218.8
-20.518	220.89
-21.179	222.48
-21.24	223.17
-21.3	224.16
-23.161	225.24
-23.222	225.73
-25.082	226.62
-25.243	227.51
-25.603	227.5
-26.264	227.48
-27.025	227.97
-27.785	227.96
-28.146	228.65
-28.407	228.64
-29.167	229.62
-29.228	230.21
-29.289	230.2
-30.349	230.19
-31.11	230.18
-31.971	229.36
-32.031	230.15
-33.092	228.64
-34.153	227.33
-34.213	227.32
-36.174	227.31
-36.234	227.29
-36.295	227.18
-37.756	227.07
-38.416	227.06
-39.177	226.85
-39.238	226.83
-39.298	226.82
-39.659	226.81
-39.42	226.8
-39.48	226.79
-39.541	226.47
-39.902	226.46
-40.262	226.05
-40.323	226.04
-40.783	225.13
-40.844	224.01
-40.505	224
-40.565	222.79
-40.026	221.58
-38.487	216.87
-38.547	196.65
-36.908	171.74
-35.469	150.33
-33.529	118.82
-31.89	88.906
-31.651	61.394
-29.211	30.582
-26.772	14.471
-24.832	-5.1414
-24.893	-27.953
-22.654	-46.765
-20.214	-61.777
-18.675	-68.489
-17.936	-83.201
-15.396	-96.113
-13.257	-104.63
-11.718	-112.44
-11.178	-115.25
-9.2389	-125.36
-7.4995	-136.57
-6.4602	-139.78
-6.0208	-142.2
-6.0815	-146.01
-5.7421	-150.92
-5.7028	-153.73
-5.7634	-155.34
-5.424	-155.96
-5.4847	-156.37
-5.5453	-157.18
-5.606	-158.09
-5.6666	-159.1
-5.8273	-160.62
-5.8879	-162.83
-6.2486	-164.24
-6.3092	-164.75
-6.3698	-165.26
-6.7305	-165.58
-6.7911	-165.89
-8.1518	-165.9
-9.0124	-166.11
-9.2731	-166.32
-10.534	-166.34
-10.694	-167.15
-12.655	-167.16
-13.416	-168.57
-13.576	-168.58
-13.637	-168.6
-13.798	-168.61
-14.858	-168.62
-14.919	-167.93
-15.979	-167.94
-17.34	-167.96
-17.401	-167.27
-17.461	-166.58
-18.822	-166.29
-20.083	-166.1
-21.543	-165.92
-21.604	-165.83
-21.665	-164.94
-22.225	-163.15
-22.486	-162.06
-23.847	-158.97
-23.907	-155.69
-25.468	-154.9
-36.229	-151.81
-47.689	-142.32
-57.75	-131.63
-72.11	-123.75
-80.471	-112.96
-97.832	-103.07
-113.59	-92.382
-117.75	-80.494
-129.01	-67.806
-137.67	-55.218
-145.73	-44.93
-154.8	-33.842
-156.56	-27.454
-157.52	-14.766
-158.98	-1.5779
-159.44	1.2101
-160.8	2.6982
-162.36	7.1862
-162.42	11.174
-162.48	16.062
-162.54	21.45
-162.6	21.438
-162.66	22.226
-161.82	23.415
-160.68	23.403
-160.74	24.991
-160.11	24.979
-159.27	24.967
-158.83	24.955
-158.89	25.643
-158.85	25.831
-158.31	25.919
-157.77	25.907
-157.13	26.495
-157.19	26.483
-156.25	26.471
-156.31	26.459
-156.37	26.447
-156.73	26.435
-156.79	25.823
-157.55	25.611
-157.61	25.799
-158.28	25.787
-158.34	25.776
-158.4	25.764
-158.46	25.752
-159.02	26.94
-159.08	26.928
-159.24	26.916
-160	25.704
-160.06	25.692
-160.12	25.98
-160.18	25.968
-160.24	25.356
-160.1	25.344
-160.16	24.432
-159.62	25.32
-159.69	25.308
-159.75	25.296
-159.21	25.284
-159.27	25.272
-158.13	25.26
-158.19	23.848
-157.95	22.637
-156.51	22.625
-156.57	22.413
-156.33	22.201
-156.19	21.689
-156.05	21.477
-155.71	21.465
-155.77	20.953
-155.83	20.941
-155.89	20.529
-155.96	19.917
-156.02	20.505
-156.08	20.493
-156.14	20.481
-156	20.469
-156.06	19.757
-155.82	19.745
-155.88	19.733
-155.94	19.521
-156	19.509
-156.36	19.498
-156.42	19.886
-156.48	19.874
-156.84	19.862
-157.2	19.85
-157.47	19.438
-157.53	19.426
-157.59	19.414
-157.65	19.402
-157.51	19.59
-157.57	19.578
-157.63	19.566
-157.69	19.554
-157.95	19.242
-158.01	19.53
-158.07	19.518
-158.13	19.506
-158.19	19.494
-158.25	19.382
-158.11	19.37
-158.17	19.059
-158.24	19.047
-158.3	19.035
-159.06	19.023
-159.12	19.011
-159.18	18.999
-161.44	18.987
-161.3	19.275
-161.66	18.963
-161.72	18.951
-161.78	19.539
-161.84	19.527
-160.7	19.815
-160.46	19.803
-160.52	19.791
-160.58	19.779
-160.75	19.767
-160.31	19.755
-160.37	19.743
-160.43	19.731
-160.49	19.72
-161.05	19.708
-160.61	19.696
-160.67	19.484
-160.73	19.672
-160.79	19.66
-160.05	19.448
-159.31	19.136
-159.37	19.124
-159.43	19.012
-159.49	18.8
-160.35	18.788
-159.62	18.776
-160.08	17.964
-160.14	17.952
-159.5	18.74
-159.46	18.728
-159.52	18.916
-159.78	19.004
-159.84	18.993
-159.8	18.981
-159.86	18.969
-159.92	18.957
-159.98	19.345
-160.14	19.333
-160.1	19.821
-160.16	19.809
-160.23	20.097
-160.29	20.085
-160.35	20.173
-160.41	20.361
-160.47	20.349
-160.53	20.337
-160.59	20.325
-161.15	20.313
-161.51	20.701
-161.87	20.689
-161.93	20.677
-162.19	20.465
-162.25	20.654
-162.31	21.642
-162.37	21.63
-162.43	21.618
-162.5	21.306
-164.06	20.694
-164.12	21.382
-164.58	21.67
-165.04	21.658
-163.8	21.646
-164.86	21.034
-164.92	21.022
-164.98	21.01
-166.24	20.598
-165.1	20.986
-164.16	21.174
-164.22	21.162
-164.28	21.15
-165.34	21.138
-164.4	21.326
-165.47	21.115
-166.33	21.103
-166.39	21.091
-166.85	21.079
-166.91	21.267
-166.97	21.255
-167.03	21.243
-167.09	21.031
-167.55	20.519
-167.61	21.007
-167.87	20.995
-167.93	20.483
-167.79	20.471
-167.85	20.959
-167.91	21.047
-168.48	20.635
-168.54	19.823
-168.6	19.811
-168.86	19.699
-168.92	19.687
-168.98	19.676
-169.04	19.664
-168.9	19.752
-169.16	19.64
-167.92	19.628
-167.98	19.516
-168.04	19.504
-166.8	19.592
-166.86	19.58
-166.92	19.568
-166.98	19.456
-167.05	20.244
-167.01	21.132
-167.07	20.22
-167.13	19.808
-167.19	19.796
-167.55	19.684
-167.31	20.472
-167.37	20.46
-167.53	19.648
-167.49	19.637
-167.55	19.525
-167.61	19.513
-167.67	19.501
-167.73	19.289
-167.79	19.177
-168.16	18.765
-168.22	18.653
-168.28	18.641
-168.94	18.629
-169.9	18.917
-170.56	18.905
-170.62	18.893
-170.68	18.881
-170.74	18.869
-170.4	19.057
-170.46	19.145
-170.52	19.133
-170.58	19.121
-170.64	19.309
-170.7	19.598
-170.76	19.586
-170.83	19.674
-170.89	19.662
-170.95	19.65
-171.01	19.638
-171.07	20.326
-171.13	20.314
-171.19	20.302
-171.25	19.59
-169.71	20.078
-169.77	20.066
-169.83	20.054
-167.69	20.042
-167.75	19.43
-167.81	19.418
-167.87	19.306
-167.94	19.094
-167.1	19.082
-167.16	18.57
-167.22	18.559
-167.28	18.247
-168.94	18.035
-167.4	18.223
-169.06	18.311
-169.12	18.299
-169.18	18.187
-171.14	18.175
-169.3	18.263
-169.36	18.251
-169.42	18.239
-169.48	18.227
-171.14	18.115
-171.21	18.203
-171.67	18.191
-171.73	18.179
-170.69	18.167
-171.85	18.155
-171.91	18.443
-172.37	18.431
-172.83	18.42
-172.89	18.608
-172.95	18.796
-173.01	18.784
-173.07	18.772
-173.13	18.76
-172.59	18.748
-171.85	19.336
-171.92	19.324
-171.48	18.712
-171.54	18.7
-171.5	19.288
-171.16	19.276
-171.22	19.264
-171.28	19.252
-171.34	19.24
-170.8	20.028
-169.86	20.016
-169.92	20.004
-169.98	19.992
-169.34	20.281
-168.4	20.269
-168.46	20.057
-167.92	20.045
-167.39	20.033
-166.95	20.021
-166.21	20.209
-166.27	19.997
-166.23	19.985
-166.29	19.973
-167.05	19.961
-167.11	19.949
-167.17	19.937
-167.43	19.925
-167.49	20.113
-167.85	21.001
-168.11	21.989
-168.17	21.977
-168.53	22.365
-168.3	22.353
-168.66	22.342
-168.72	22.73
-168.78	22.718
-168.84	22.306
-168.9	22.694
-169.26	22.282
-169.32	21.77
-169.28	21.758
-169.34	21.246
-169.2	21.734
-169.16	21.322
-169.22	21.31
-167.48	21.298
-165.84	21.186
-165.5	21.174
-165.57	20.962
-165.53	20.95
-165.59	20.438
-165.65	20.426
-165.71	20.414
-165.77	20.403
-165.63	20.391
-164.89	20.879
-164.95	21.067
-165.01	21.055
-165.07	21.043
-163.53	21.031
-163.39	21.119
-164.45	21.107
-164.51	21.095
-165.18	20.983
-165.24	20.971
-163.5	21.159
-163.56	21.147
-164.72	21.135
-164.78	21.123
-164.84	20.911
-164.7	21.099
-164.76	21.087
-164.82	21.075
-164.88	21.064
-164.94	20.152
-165	20.14
-165.06	18.628
-165.32	18.616
-165.18	19.404
-165.45	19.392
-165.51	19.38
-165.57	19.368
-165.63	19.356
-164.99	19.344
-165.05	19.132
-165.11	19.12
-165.17	19.108
-164.63	19.096
-164.69	19.284
-164.75	20.372
-164.81	20.36
-164.87	20.348
-165.63	20.336
-164.49	21.525
-165.05	22.813
-165.12	22.801
-165.18	22.789
-165.24	24.177
-165.3	24.665
-164.06	24.653
-164.22	24.141
-164.28	24.129
-165.14	24.117
-165.2	24.605
-166.46	24.593
-166.52	24.081
-165.38	24.069
-166.64	24.057
-165.5	24.045
-165.56	23.833
-166.33	23.821
-166.39	24.009
-166.45	24.597
-166.51	24.586
-166.57	24.574
-167.63	24.562
-166.69	25.45
-166.25	24.638
-166.31	24.626
-166.87	24.614
-166.93	24.602
-166.49	26.09
-166.55	26.078
-166.61	26.266
-166.67	26.254
-168.13	26.242
-168.2	26.23
-168.66	25.318
-169.02	25.306
-169.08	25.294
-170.54	23.682
-170.4	23.67
-170.46	23.258
-170.52	23.247
-170.58	23.235
-170.04	22.423
-170.1	22.411
-170.76	21.799
-170.82	21.787
-170.28	22.075
-170.34	22.063
-170.41	22.051
-170.47	22.039
-170.53	22.027
-169.79	22.915
-169.85	24.103
-169.91	24.791
-169.97	24.779
-170.03	24.367
-169.09	24.755
-169.15	24.743
-168.51	24.731
-168.57	24.719
-169.23	24.708
-168.69	24.696
-168.75	24.684
-169.01	24.472
-169.08	24.46
-168.94	24.348
-169	24.436
-169.06	24.424
-169.22	24.412
-169.28	24.4
-169.44	24.188
-169.5	24.176
-169.56	23.864
-169.62	23.852
-169.58	24.14
-169.74	23.928
-169.8	23.916
-169.86	23.904
-169.92	23.892
-169.89	24.28
-169.95	24.069
-170.01	24.257
-170.07	24.345
-170.13	24.333
-170.39	24.421
-170.75	24.409
-171.11	24.397
-171.17	24.385
-171.93	24.373
-171.99	25.061
-172.05	25.049
-172.11	25.037
-171.37	25.025
-171.93	24.313
-171.99	25.001
-172.06	24.989
-172.12	24.277
-172.18	24.265
-172.24	24.253
-172.3	24.242
-172.36	24.23
-172.42	24.118
-171.68	21.906
-171.74	19.794
-169.4	19.782
-169.46	19.77
-169.52	19.758
-168.48	19.746
-168.54	19.534
-169.1	19.522
-169.17	19.51
-169.83	19.498
-169.29	19.486
-169.35	20.674
-170.01	20.662
-170.07	21.25
-171.63	21.738
-171.69	22.226
-173.35	21.714
-173.41	21.703
-171.87	21.691
-171.93	21.679
-171.99	22.167
-172.05	22.155
-172.11	21.643
-170.67	21.831
-170.54	22.219
-170.4	23.307
-170.46	23.295
-170.32	22.183
-169.38	22.171
-169.44	21.759
-169.5	21.747
-169.56	21.535
-168.52	21.523
-167.58	22.111
-167.64	21.499
-167.7	21.487
-167.76	21.475
-168.72	21.464
-168.78	22.752
-168.85	22.74
-168.91	22.728
-168.97	22.716
-169.03	23.804
-169.09	24.292
-168.45	24.18
-168.51	24.168
-168.47	24.156
-168.53	24.144
-168.59	24.232
-168.45	24.22
-168.51	24.208
-167.77	24.896
-167.83	24.184
-167.89	23.472
-167.15	23.46
-167.22	23.448
-166.48	23.436
-166.54	23.425
-166.6	23.413
-166.66	23.401
-167.52	23.389
-167.58	23.677
-167.64	23.565
-168.5	23.553
-168.56	23.541
-169.92	23.529
-169.98	23.617
-170.74	23.605
-170.8	23.593
-170.86	23.581
-170.93	23.369
-170.99	23.357
-171.25	23.345
-171.51	22.533
-171.77	22.521
-172.43	21.009
-172.49	22.497
-172.55	22.486
-172.61	22.474
-172.07	23.462
-172.73	22.45
-172.79	22.438
-172.85	20.926
-172.91	20.914
-172.37	22.402
-173.53	22.19
-173.6	22.178
-172.46	22.166
-172.52	22.154
-172.28	23.042
-174.84	23.03
-174.9	23.018
-174.86	23.006
-174.92	22.994
-173.58	23.182
-173.64	23.17
-173.7	23.158
-173.46	23.147
-173.82	22.935
-173.88	22.923
-173.94	22.911
-174.01	22.899
-173.77	23.087
-173.83	22.875
-173.89	22.863
-173.95	22.851
-174.01	22.839
-173.77	23.027
-174.13	22.815
-174.19	23.003
-174.25	22.991
-175.21	22.979
-174.07	23.867
-173.63	24.455
-173.69	24.443
-173.75	25.031
-174.31	24.919
-173.88	25.308
-173.94	25.296
-175.4	25.284
-175.46	25.872
-177.42	25.86
-177.48	26.448
-178.34	27.836
-179	27.824
-178.56	28.512
-179.32	28.5
-179.38	28.988
-179.44	28.976
-180.5	28.664
-179.56	28.952
-180.62	29.34
-180.68	30.128
-181.65	30.016
-182.01	30.004
-182.07	30.392
-182.53	30.58
-182.59	30.869
-182.65	31.257
-183.21	31.945
-182.97	32.933
-183.03	32.921
-183.39	32.909
-183.45	34.097
-184.01	35.085
-184.07	35.273
-184.13	35.261
-184.59	35.249
-184.66	35.937
-184.72	36.525
-184.78	36.713
-184.84	36.701
-185.3	36.489
-185.36	36.477
-185.72	35.865
-185.98	36.453
-186.54	36.441
-186.6	36.03
-186.16	36.018
-186.72	35.506
-186.78	35.494
-186.84	35.482
-186.9	35.27
-186.96	34.858
-187.03	34.146
-187.09	34.134
-186.65	34.122
-186.71	33.81
-186.57	33.798
-186.63	33.186
-186.69	32.874
-186.75	32.862
-186.91	31.85
-186.77	31.838
-186.83	31.826
-186.89	30.814
-186.55	30.802
-186.81	30.591
-186.87	29.879
-186.94	29.267
-187	29.255
-186.56	28.343
-186.62	27.431
-186.68	27.419
-186.74	27.407
-187.3	27.095
-187.16	27.383
-187.22	27.071
-187.28	26.659
-186.44	26.147
-187.4	25.435
-186.56	24.823
-186.62	24.511
-186.68	23.899
-186.74	23.087
-186.81	22.475
-187.77	23.063
-187.83	23.052
-188.39	22.64
-188.45	22.628
-188.51	21.216
-188.57	20.604
-189.73	20.392
-191.09	19.18
-189.85	19.168
-189.91	18.156
-189.97	18.144
-190.33	17.432
-190.39	17.42
-190.45	17.408
-190.52	17.396
-190.58	17.384
-190.64	17.272
-190.7	17.26
-189.36	17.248
-189.42	16.336
-188.88	16.324
-188.94	15.513
-189	13.901
-187.76	15.489
-187.82	15.377
-188.18	15.365
-187.74	15.353
-187.2	14.141
-187.06	15.729
-187.12	14.217
-187.09	14.205
-187.15	14.693
-187.91	14.681
-187.97	14.669
-188.03	14.157
-188.09	14.145
-187.65	14.633
-188.21	15.221
-188.27	15.909
-188.33	15.897
-189.29	15.185
-189.35	15.874
-188.51	15.862
-188.57	15.85
-188.63	15.838
-189	15.126
-189.16	15.114
-190.62	15.102
-190.68	15.09
-190.74	15.078
-191.8	15.066
-190.86	15.754
-190.92	15.742
-190.98	15.73
-191.04	15.718
-191.1	15.706
-191.16	16.394
-191.22	16.782
-191.28	15.47
-191.34	15.458
-192.1	15.446
-191.27	15.435
-192.23	15.423
-193.09	14.011
-192.35	13.999
-192.41	13.987
-193.37	14.875
-194.43	14.863
-194.89	13.251
-194.55	13.239
-194.91	12.227
-195.57	12.215
-195.63	11.903
-195.89	11.891
-195.95	12.179
-196.41	12.167
-196.88	12.155
-196.64	11.843
-197	11.831
-197.06	12.019
-196.82	12.007
-196.88	11.996
-197.24	12.284
