# Supplementary material for: Electrooculography-based continuous eye-writing recognition system for efficient assistive communication systems
Source: PLoS One. 2018 Feb 9;13(2):e0192684. doi: 10.1371/journal.pone.0192684 (PMC5806888; doi:10.1371/journal.pone.0192684)
Supplement: S1 Database — All the original isolated EOG data used in the experiments are contained in this database. (ZIP) [file pone.0192684.s001.zip › isolated/001/isolated_strokes/EOG_001_09_007.csv]

4.9121	-1.4802
4.8702	-1.4945
4.8282	-2.0089
4.2863	-1.8232
3.5444	-2.0375
3.5024	-2.0518
1.7605	-2.0662
1.7185	-2.0805
1.6766	-2.0948
0.43466	-2.1092
0.39271	-0.9235
0.35077	-0.93783
1.5088	-2.1522
2.4669	-1.0665
1.3249	-1.0808
1.283	-1.0952
1.2411	-1.1095
-0.10088	-1.1238
0.15718	-0.13815
0.11524	-0.55248
0.073298	-0.56681
-0.36864	-0.58114
-0.41058	-0.19547
-0.95253	0.1902
-0.99447	0.17586
-1.0364	0.16153
-0.97835	0.1472
-1.0203	0.43287
-0.66223	1.1185
-0.70418	1.1042
-0.74612	1.0899
-0.78806	1.0755
-0.83	1.0612
-0.87194	2.2469
-0.91388	2.2326
-0.95583	2.2182
-0.99777	2.2039
-1.0397	0.48956
0.018349	-0.22477
-0.023592	-0.2391
-0.065534	-0.35343
-0.10748	-0.36776
-1.6494	-0.98209
0.40864	-0.99642
0.3667	-1.7108
0.32476	-1.7251
1.5828	-1.8394
-0.55913	-2.3537
-0.60107	-2.3681
-1.143	-2.3824
-3.2849	-2.3967
-3.3269	-1.9111
-3.7688	-1.6254
-3.8108	-2.0397
-3.8527	-2.4541
-3.8947	-2.4684
-3.9366	-2.0827
-3.8785	-1.0971
-3.9205	-1.1114
-3.9624	-0.92572
-4.0044	-0.74005
-3.6463	-0.35438
-4.0882	-0.36871
-4.1302	-0.38304
-2.0721	-0.39737
-2.1141	-0.41171
-2.156	-0.12604
-2.198	-0.14037
-2.2399	-0.1547
-1.2818	-0.16903
-1.0238	-0.18336
-0.065724	-0.19769
-0.10767	0.18798
-0.14961	0.47365
-0.19155	0.55932
-0.23349	0.54498
-0.27543	0.53065
-0.31737	0.41632
-0.35932	0.40199
-0.20126	0.48766
-0.4432	0.47333
-0.48514	0.659
-0.52708	0.74467
-1.469	0.63034
-1.511	0.71601
-2.3529	0.70167
-2.3948	0.68734
-2.4368	0.67301
-2.5787	0.85868
-2.3207	1.3444
-1.4626	1.33
-1.5046	1.3157
-1.5465	1.3014
-2.4884	1.287
-1.6304	1.2727
-1.6723	0.85836
-1.7143	0.84403
-1.7562	0.8297
-1.7981	0.61537
-1.8401	0.60104
-1.882	0.58671
-1.924	0.47238
-0.66591	-0.34195
-0.70786	-0.15628
-0.7498	-0.17061
-0.79174	-0.18495
-0.83368	-0.19928
0.024378	-0.21361
0.48244	-0.22794
0.44049	-0.24227
0.99855	-0.8566
0.95661	-0.87093
1.9147	-0.28526
1.8727	-0.29959
1.8308	-0.31392
1.7888	-0.32826
1.7469	-0.34259
2.905	-0.35692
2.863	-0.37125
2.8211	-0.38558
2.7791	0.30009
3.7372	0.88576
4.2953	1.5714
4.2533	1.5571
4.2114	1.5428
4.1694	1.5284
3.5275	1.1141
3.4855	1.4998
3.4436	1.0854
2.4017	1.0711
2.3597	1.0568
0.71778	0.54245
0.67584	0.52812
0.6339	0.51379
0.59195	0.49946
1.55	0.48512
1.5081	0.47079
1.4661	1.1565
1.6242	1.1421
1.5822	1.1278
1.7403	1.3135
1.6984	1.8991
1.6564	1.8848
1.6145	1.8705
1.5725	1.8561
1.5306	2.7418
1.4887	2.7275
1.4467	2.7132
1.4048	2.6988
1.6628	2.6845
2.1209	3.0702
2.0789	3.0558
1.637	2.6415
1.5951	2.6272
1.2531	2.6128
1.5112	2.9985
1.1692	2.8842
1.1273	2.8698
1.0854	2.8555
-0.15659	2.8412
-0.098527	3.3268
-2.1405	3.3125
-2.1824	3.2982
-2.1244	3.2839
-3.0663	3.2695
-2.2082	3.6552
-2.2502	3.6409
-2.2921	3.6265
-0.93406	3.6122
-1.076	2.4979
-1.1179	2.8835
-0.55988	2.6692
-0.60183	3.0549
-0.44377	3.0405
0.11429	1.2262
0.072349	1.2119
1.0304	1.1976
0.98847	0.38322
1.5465	1.2689
1.5046	1.2546
1.4626	1.2402
1.4207	1.2259
1.7788	0.61157
2.1368	1.3972
2.0949	0.58291
2.9529	0.56857
2.911	0.55424
3.769	-0.56009
3.7271	0.52558
3.6852	0.51125
2.9432	0.19692
2.9013	0.18259
2.8593	-0.73174
2.0174	-0.74607
1.3755	-0.7604
1.3335	-1.4747
1.8916	-1.4891
0.74963	-1.8034
0.70769	-1.8177
1.4657	-2.2321
1.4238	-2.2464
1.6819	-2.0607
1.7399	-2.6751
1.698	-2.6894
1.656	-3.3037
1.6141	-3.818
1.6722	-3.8324
1.5302	-4.0467
1.4883	-4.061
1.4463	-4.0754
1.1044	-4.0897
1.4625	-3.904
1.4205	-3.4184
1.8786	-2.3327
1.8366	-2.347
1.6947	-3.4614
1.3527	-2.3757
1.3108	-2.39
0.76886	-2.4043
0.12692	-2.4187
-1.015	-2.433
-1.057	-2.0473
-2.1989	-2.4617
-2.2408	-2.476
-2.2828	-2.1903
-2.8247	-2.2047
-2.8667	-1.019
-2.9086	-1.0333
-2.9506	-1.0477
-2.3925	-1.062
-2.4344	-0.27632
-2.4764	-0.29065
-2.8183	-1.105
-2.8603	-1.1193
-2.9022	0.46636
-2.6441	0.45203
-2.6861	0.43769
-2.728	0.42336
-2.77	0.40903
-2.0119	1.7947
-2.0539	0.38037
-2.0958	0.36604
-2.1377	0.35171
-2.9797	-0.46262
-2.1216	-0.47695
-2.1636	-0.49128
-2.2055	-0.50562
-2.2474	-0.51995
-2.2894	-1.1343
-1.4313	-1.1486
-1.4733	-1.7629
-1.5152	-1.7773
-1.5572	-1.7916
-0.9991	-2.3059
-0.84104	-2.3203
-0.88298	-2.9346
-0.92492	-3.8489
-0.26686	-3.8633
-0.30881	-4.5776
-0.35075	-4.5919
-0.39269	-5.3062
-0.43463	-5.3206
-0.076572	-5.3349
-0.11851	-4.9492
-0.16045	-4.9636
-0.2024	-4.9779
-0.54434	-4.9922
-0.18628	-4.9066
0.27178	-5.0209
1.1298	-5.0352
1.0879	-5.0496
0.14595	-5.7639
0.10401	-5.0782
0.062071	-5.0926
-0.77987	-5.1069
-0.82181	-5.1212
-1.3638	-5.6355
-1.4057	-5.6499
-1.8476	-6.3642
-2.2896	-6.3785
-2.3315	-6.3929
-3.3735	-6.4072
-4.3154	-5.7215
-4.3573	-6.4359
-4.7993	-6.6502
-4.8412	-6.6645
-5.1832	-7.5789
-5.4251	-7.5932
-6.3671	-8.1075
-7.509	-8.1218
-7.5509	-8.1362
-8.1929	-8.1505
-8.2348	-8.1648
-7.6768	-6.8792
-7.7187	-6.8935
-6.6606	-6.8078
-6.7026	-6.9222
-6.7445	-6.8365
-6.7865	-6.8508
-6.8284	-6.8652
-7.7704	-6.8795
-7.8123	-6.9938
-7.8542	-7.0082
-7.8962	-7.0225
-8.1381	-6.9368
-7.0801	-6.5511
-7.122	-6.5655
-7.1639	-6.5798
-7.2059	-6.5941
-7.1478	-7.0085
-6.8898	-6.7228
-6.9317	-7.0371
-6.9737	-7.7515
-7.7156	-8.4658
-8.2575	-8.6801
-8.2995	-8.6945
-8.3414	-9.0088
-8.3834	-9.0231
-8.4253	-9.0374
-8.4672	-9.0518
-8.2092	-8.7661
-9.0511	-8.7804
-9.0931	-9.0948
-8.335	-8.8091
-8.377	-8.8234
-8.4189	-8.8378
-8.4608	-9.0521
-8.5028	-9.3664
-8.3447	-9.3808
-8.3867	-9.0951
-8.4286	-9.1094
-8.4705	-9.1238
-8.9125	-9.5381
-8.5544	-9.5524
-8.5964	-9.5667
-8.6383	-9.5811
-8.6803	-9.5954
-9.1222	-10.11
-8.7641	-9.6241
-9.2061	-10.138
-9.248	-10.653
-9.29	-10.767
-9.7319	-11.281
-9.7738	-11.296
-9.8158	-12.31
-9.8577	-12.324
-7.9997	-11.339
-9.9416	-10.753
-9.9836	-10.767
-8.1255	-10.782
-8.1674	-10.796
-6.3094	-10.61
-6.0513	-9.0247
-6.0933	-5.939
-4.9352	-4.0534
-4.9771	-3.2677
-3.8191	-1.282
-3.261	10.904
0.89703	25.789
10.655	43.575
18.713	61.861
19.771	74.546
19.729	94.132
21.687	107.92
21.645	119.4
21.603	133.79
21.562	141.37
21.52	152.36
21.478	162.05
21.436	170.63
21.394	179.82
19.352	184.1
15.61	189.79
11.568	193.47
8.826	194.66
5.484	195.45
3.1421	196.93
2.7001	198.02
2.3582	198.2
-0.28374	198.19
-3.4257	198.97
-7.1676	199.56
-11.01	199.75
-11.952	199.73
-12.393	199.72
-13.035	199.7
-13.077	199.69
-13.519	199.67
-14.161	199.46
-15.303	199.65
-16.845	199.43
-16.887	199.42
-18.129	199.4
-18.671	199.09
-19.013	199.07
-19.455	199.06
-20.597	199.04
-20.639	199.03
-22.081	199.02
-23.723	199.3
-24.965	199.19
-25.306	199.17
-25.348	198.76
-25.69	198.74
-25.732	199.03
-26.274	200.02
-27.516	200
-29.558	199.99
-32.7	200.27
-32.742	200.96
-33.184	200.94
-33.226	200.63
-32.868	201.02
-32.91	201
-32.952	200.59
-32.294	200.57
-32.336	200.36
-29.078	200.34
-26.319	200.03
-26.261	198.92
-26.303	198.9
-24.845	195.99
-19.987	193.87
-12.229	180.66
-7.0711	155.54
4.8869	122.13
25.345	91.815
38.703	65.3
50.761	39.586
56.719	13.972
56.677	-8.3425
56.635	-26.857
56.593	-48.771
56.551	-64.786
56.509	-81.7
56.468	-98.514
56.426	-106.43
56.384	-115.14
56.342	-122.56
51.9	-129.57
48.258	-134.79
43.616	-137.3
39.674	-142.41
38.832	-146.83
37.49	-151.54
33.648	-156.56
29.506	-158.87
28.164	-160.49
27.522	-162.7
26.38	-164.91
23.338	-165.63
20.296	-166.34
18.855	-166.36
13.213	-166.87
8.0706	-167.19
7.6287	-167.6
7.4868	-168.32
5.5448	-169.63
3.5029	-170.54
3.3609	-171.06
2.719	-171.47
1.077	-171.89
-2.4649	-171.9
-5.8068	-171.92
-7.3488	-171.93
-7.7907	-171.44
-8.4327	-172.36
-10.275	-172.37
-12.617	-172.39
-13.858	-171.5
-15.1	-171.52
-17.042	-171.13
-18.684	-171.14
-20.326	-170.76
-21.168	-170.67
-22.01	-170.19
-23.152	-169.7
-23.494	-167.22
-24.336	-160.13
-25.278	-154.64
-29.32	-153.56
-35.062	-140.37
-37.504	-125.49
-39.346	-118.1
-45.088	-104.42
-50.93	-91.031
-52.671	-75.745
-58.413	-64.059
-71.855	-58.174
-81.097	-41.088
-89.939	-27.602
-98.181	-12.017
-102.72	3.469
-111.27	16.355
-117.01	29.34
-120.35	31.026
-125.09	40.912
-129.13	50.297
-129.17	52.183
-129.22	56.169
-129.26	61.754
-129.3	68.24
-129.34	74.126
-129.38	77.411
-129.43	79.997
-129.47	85.283
-125.51	90.768
-123.25	95.954
-122.89	99.74
-109.44	104.63
-89.678	109.41
-77.92	115.7
-64.662	123.78
-51.204	132.47
-47.346	146.05
-46.088	156.54
-45.53	162.33
-45.572	171.11
-45.614	180.8
-45.656	184.58
-45.698	185.37
-45.739	185.85
-45.781	187.94
-46.223	189.62
-46.265	190.01
-47.207	190.3
-48.449	191.48
-50.691	191.47
-52.033	192.55
-52.075	192.54
-52.317	192.52
-52.359	193.11
-52.401	193.1
-52.443	191.58
-52.485	191.57
-52.527	191.55
-52.569	190.44
-52.511	190.22
-52.552	190.21
-51.394	190.4
-49.536	190.48
-47.378	190.47
-46.32	190.45
-44.562	190.44
-42.804	190.62
-42.846	190.61
-42.088	190.6
-42.13	190.98
-40.872	190.97
-39.514	191.45
-39.556	192.44
-39.598	192.42
-41.04	192.41
-41.882	193.29
-42.324	193.68
-43.165	193.67
-45.507	194.45
-45.549	195.24
-46.491	195.92
-46.533	196.41
-46.575	196.59
-47.217	196.58
-47.559	196.57
-49.501	196.35
-51.043	196.34
-51.485	196.32
-51.527	196.31
-51.569	196.89
-51.811	196.88
-51.853	196.87
-51.895	196.85
-51.937	196.84
-52.178	198.92
-52.32	199.91
-52.862	199.89
-52.904	199.88
-53.446	200.87
-53.488	201.55
-55.03	201.54
-55.072	201.92
-53.614	201.91
-53.656	201.19
-53.798	202.18
-53.84	202.16
-55.282	202.85
-55.324	202.84
-56.966	202.12
-57.008	202.11
-57.55	202.09
-58.091	200.38
-58.133	200.36
-59.575	199.25
-59.617	199.24
-59.659	199.22
-59.701	199.01
-59.743	198.99
-58.385	198.88
-58.427	198.86
-58.469	198.05
-58.511	198.04
-58.553	198.02
-58.595	198.01
-58.637	197.99
-57.379	197.98
-55.921	197.96
-55.163	197.95
-55.204	198.04
-55.246	198.02
-55.288	198.01
-53.93	196.99
-52.772	196.98
-52.814	196.96
-52.856	196.95
-52.898	196.93
-52.94	197.42
-52.982	198.01
-53.524	198.59
-54.666	198.58
-54.708	198.56
-55.75	197.95
-55.792	197.93
-55.834	197.32
-56.476	196.81
-57.117	196.59
-57.759	195.78
-57.801	195.76
-57.843	195.45
-57.885	195.23
-57.527	195.22
-57.569	195.21
-57.611	195.39
-58.053	195.38
-58.895	194.56
-58.537	194.75
-58.579	193.93
-58.621	193.92
-58.663	193.61
-59.505	193.39
-58.647	193.38
-58.689	193.36
-58.731	193.35
-58.772	193.33
-59.714	193.32
-58.856	193.5
-58.898	193.49
-58.94	193.48
-58.982	193.76
-58.924	194.05
-58.966	194.43
-60.008	195.32
-60.05	195.3
-60.092	195.29
-60.334	195.28
-60.376	195.26
-60.418	195.25
-60.66	194.33
-60.502	194.32
-60.744	194.3
-60.785	193.79
-61.627	193.78
-63.569	192.76
-64.511	192.75
-64.653	192.73
-64.695	192.72
-64.737	192.7
-65.879	192.39
-65.921	192.38
-67.163	191.66
-67.205	191.65
-67.547	191.33
-67.589	191.32
-67.631	191.6
-67.673	192.09
-67.715	192.48
-67.757	192.46
-67.598	192.45
-67.64	192.53
-68.082	192.52
-68.124	192.5
-68.166	192.49
-67.708	192.47
-67.35	192.46
-67.392	192.45
-67.434	192.43
-66.676	192.72
-66.718	192.7
-66.76	192.69
-66.802	192.67
-65.544	192.66
-64.986	192.65
-65.428	191.93
-65.47	191.62
-65.511	191.2
-66.553	190.89
-64.695	191.17
-64.737	191.16
-66.679	191.15
-66.721	191.13
-66.763	190.42
-65.405	190.7
-65.747	189.79
-66.489	189.77
-66.531	189.76
-67.473	189.75
-67.515	189.73
-67.557	190.02
-67.599	190
-67.641	190.79
-67.783	190.77
-67.824	191.36
-67.866	191.34
-67.908	190.83
-67.85	191.52
-67.992	191.5
-68.034	191.99
-67.776	191.97
-67.618	191.46
-67.06	191.44
-67.702	191.43
-67.744	191.42
-67.186	191.4
-67.028	191.39
-66.27	191.57
-66.312	190.76
-66.354	190.74
-66.396	190.73
-67.237	190.12
-65.779	190.1
-65.821	190.09
-65.863	189.37
-65.905	189.36
-67.447	189.34
-67.789	189.33
-67.831	189.32
-67.873	188.7
-67.515	188.99
-68.157	189.47
-68.199	189.96
-69.641	189.94
-69.683	189.93
-69.825	190.21
-71.867	190.2
-71.909	190.19
-71.95	190.17
-71.992	190.16
-70.734	191.44
-69.976	192.53
-70.018	192.51
-70.06	192.6
-70.102	192.59
-69.644	192.77
-69.686	192.76
-69.728	192.74
-69.77	192.73
-69.812	192.71
-69.854	193.1
-69.796	193.79
-69.838	193.77
-69.88	193.76
-70.122	194.24
-70.163	194.53
-70.205	195.31
-70.647	195.3
-70.689	196.09
-71.331	196.07
-71.373	196.06
-71.815	196.44
-71.857	196.43
-71.899	197.61
-71.941	198.7
-71.983	199.08
-72.025	199.07
-72.067	199.26
-71.909	199.24
-72.451	199.23
-72.493	199.01
-72.835	199
-72.877	198.58
-72.918	198.67
-72.96	198.66
-73.002	198.44
-73.044	198.43
-73.586	198.01
-73.128	198
-73.17	196.38
-73.212	196.37
-73.254	194.86
-73.296	194.54
-72.338	194.53
-72.38	193.91
-72.422	193.9
-72.464	193.88
-73.106	193.87
-74.048	193.86
-74.09	193.84
-74.531	193.83
-74.573	193.81
-75.315	193.2
-75.357	193.18
-75.399	193.67
-77.241	194.06
-75.483	195.14
-76.725	195.13
-76.767	196.21
-76.809	196.2
-76.851	196.18
-76.793	196.47
-76.835	196.45
-76.877	196.44
-75.419	196.43
-75.461	197.01
-75.503	197
-75.344	196.68
-75.086	196.67
-75.128	196.65
-74.67	196.64
-73.612	197.83
-73.654	198.41
-74.796	198.4
-74.838	198.38
-74.88	200.37
-74.922	200.35
-74.964	200.34
-75.006	198.83
-75.048	198.81
-75.09	198.8
-75.132	199.88
-75.074	199.87
-75.116	198.65
-74.057	198.64
-75.199	197.73
-75.241	197.71
-75.283	197.7
-75.425	197.68
-75.467	199.37
-75.809	198.25
-75.851	198.24
-75.893	196.82
-76.735	196.71
-76.777	197.2
-76.819	196.68
-78.761	196.67
-78.803	196.65
-80.745	196.64
-80.787	197.12
-82.029	197.11
-83.47	197.1
-84.512	197.08
-85.654	197.37
-85.696	198.15
-87.038	198.44
-87.08	197.82
-86.922	197.81
-87.464	197.5
-87.506	197.48
-88.048	197.47
-88.09	197.05
-87.632	197.04
-87.674	197.02
-87.716	197.01
-86.958	197.7
-85.1	197.68
-83.342	198.27
-82.683	198.35
-82.725	198.34
-82.767	198.72
-82.309	198.71
-81.751	198.69
-81.793	198.68
-81.235	198.67
-80.877	198.65
-80.319	198.64
-78.961	198.62
-78.803	198.61
-78.745	198.59
-78.787	198.58
-78.829	198.97
-77.571	199.95
-77.613	199.94
-77.655	199.92
-76.296	200.31
-76.838	200.29
-75.38	200.28
-75.422	200.27
-76.964	200.25
-75.506	199.84
-76.948	199.82
-76.99	200.41
-77.032	200.39
-77.074	199.48
-75.616	199.47
-77.258	199.45
-77.3	199.54
-75.842	199.52
-75.884	199.51
-75.826	199.59
-75.868	198.78
-75.909	198.76
-75.951	198.75
-76.093	198.74
-76.135	198.72
-76.177	198.51
-76.219	198.49
-76.161	198.48
-76.203	198.46
-76.245	198.65
-76.287	198.64
-76.329	198.62
-76.371	198.61
-75.413	198.69
-75.455	199.38
-75.497	199.86
-75.539	199.85
-75.581	199.84
-75.623	199.82
-75.664	200.01
-75.706	199.99
-75.748	199.98
-73.69	200.76
-72.232	202.55
-71.674	202.54
-71.716	203.42
-73.558	203.31
-71.8	203.39
-71.842	203.38
-71.884	203.36
-71.926	203.35
-71.968	202.93
-71.11	203.32
-71.152	203.31
-71.194	203.29
-71.236	203.28
-73.177	203.26
-73.219	203.55
-75.261	203.53
-75.303	203.52
-75.345	203.51
-75.387	203.19
-75.429	202.78
-76.671	202.66
-76.713	202.45
-75.555	202.13
-74.797	202.12
-74.839	202.11
-74.881	202.09
-74.923	202.08
-74.965	202.36
-75.007	202.45
-75.049	202.43
-75.09	202.42
-75.132	202.41
-75.174	202.99
-74.916	202.38
-74.358	202.36
-74.4	202.35
-74.042	202.33
-73.784	203.22
-73.826	204.61
-73.868	205.89
-73.91	206.18
-73.952	206.56
-73.994	207.05
-74.336	207.33
-74.378	207.32
-74.42	207.3
-74.862	208.19
-74.903	208.18
-74.945	208.16
-75.587	208.15
-75.629	208.13
-76.571	208.12
-76.213	208.5
-77.455	208.49
-77.997	208.08
-78.039	208.46
-78.681	208.55
-78.723	208.53
-79.265	208.02
-79.307	208.1
-79.349	208.79
-80.191	208.78
-80.233	208.76
-80.275	208.75
-80.316	208.73
-79.558	209.02
-79.6	209
-79.642	209.39
-79.684	209.38
-79.726	209.36
-79.268	210.05
-79.31	210.03
-79.352	210.02
-79.394	210
-78.936	210.39
-78.378	211.07
-78.42	211.06
-78.462	211.05
-76.704	211.03
-75.146	210.32
-74.688	210.3
-74.229	210.19
-74.071	210.17
-73.213	210.16
-73.255	210.25
-73.297	210.23
-73.339	210.22
-73.381	210.2
-72.323	210.19
-72.065	210.07
-72.007	210.06
-72.049	210.05
-72.091	210.03
-72.133	210.52
-72.175	211
-72.217	210.99
-72.259	210.97
-72.701	210.96
-72.342	210.95
-72.684	210.93
-72.726	211.62
-72.768	211.6
-73.71	210.29
-74.452	211.47
-75.294	210.26
-75.336	210.24
-75.378	210.23
-75.92	209.32
-75.962	210.2
-76.304	210.19
-76.346	209.67
-76.388	209.66
-76.73	209.64
-76.772	209.63
-76.814	209.62
-78.355	209.6
-78.397	209.59
-79.339	209.17
-79.381	209.46
-78.523	209.44
-78.565	209.03
-78.607	208.92
-79.549	208.9
-79.591	208.89
-79.633	208.87
-79.675	208.86
-78.817	208.94
-79.159	208.93
-79.201	208.82
-79.243	208.8
-81.685	208.79
-79.327	208.77
-79.169	208.66
-79.21	208.44
-78.352	208.13
-78.394	207.61
-77.736	207.6
-77.778	207.09
-78.52	206.67
-79.662	206.66
-80.804	206.04
-80.846	206.03
-80.888	206.01
-80.93	206
-80.972	205.99
-81.614	205.37
-81.656	205.36
-81.498	204.94
-81.54	204.93
-81.182	205.71
-80.523	205.7
-80.565	205.69
-79.707	204.87
-79.749	204.86
-79.391	205.74
-78.433	206.63
-78.475	206.61
-78.517	207.2
-78.559	208.29
-78.101	209.07
-78.143	209.06
-78.485	209.14
-78.527	209.13
-79.569	209.11
-79.611	209.4
-79.653	209.39
-79.695	209.77
-78.736	209.76
-78.778	210.14
-78.22	210.13
-78.762	209.51
-78.804	209.5
-79.446	209.48
-80.688	208.97
-80.73	208.96
-81.072	208.94
-81.114	208.93
-81.156	208.91
-80.898	208.9
-80.94	208.88
-80.982	208.87
-81.324	208.76
-80.766	208.84
-80.808	208.83
-79.649	208.81
-79.691	208.8
-80.033	208.58
-80.075	208.57
-81.017	208.56
-81.059	208.54
-81.101	208.53
-81.843	208.51
-82.385	208.6
-82.427	208.58
-83.269	208.57
-83.311	208.56
-83.353	208.84
-82.595	209.63
-83.737	209.61
-83.779	209.6
-82.721	209.58
-83.862	209.57
-83.904	209.95
-82.646	209.94
-82.688	209.23
-81.93	209.21
-81.972	209.2
-82.014	209.18
-82.056	208.17
-82.098	208.15
-81.74	209.14
-80.782	208.33
-79.624	208.31
-79.666	208.3
-79.308	208.28
-78.85	209.07
-78.892	208.25
-78.934	208.24
-78.975	208.33
-79.517	208.31
-79.259	209
-79.301	208.98
-79.343	208.97
-79.385	208.95
-80.127	209.24
-79.469	209.43
-79.511	209.41
-81.153	209.4
-81.195	209.38
-82.537	209.47
-82.579	209.75
-82.921	210.04
-83.363	210.02
-83.405	210.01
-84.147	209.3
-84.188	209.28
-84.93	209.57
-84.972	209.55
-84.714	209.94
-85.556	209.92
-85.598	209.91
-85.84	209.9
-85.882	209.88
-85.924	209.87
-85.966	209.85
-86.008	209.44
-86.05	209.42
-86.092	208.81
-86.034	209.4
-86.076	208.78
-86.118	208.77
-86.16	208.35
-86.101	208.34
-84.543	208.32
-84.585	208.31
-84.627	208.2
-84.669	208.08
-86.311	207.97
-86.653	207.95
-86.695	207.74
-87.837	207.72
-89.379	207.71
-89.821	207.69
-89.863	207.88
-89.205	207.67
-89.247	207.65
-87.789	207.94
-88.031	207.92
-88.073	207.91
-87.015	207.59
-87.056	207.28
-86.598	207.57
-86.14	207.55
-86.182	208.34
-86.224	208.32
-86.966	208.61
-86.308	209.29
-86.35	209.28
-84.892	209.27
-84.934	209.25
-84.976	209.24
-84.818	209.82
-84.86	209.21
-85.502	209.19
-85.544	209.18
-86.286	209.17
-86.428	209.15
-86.469	209.14
-86.511	209.12
-86.753	209.11
-87.695	209.09
-87.737	209.08
-89.379	209.46
-90.221	209.45
-89.463	209.44
-89.605	209.42
-89.647	209.71
-89.889	209.69
-89.931	209.28
-88.273	209.76
-88.115	209.25
-88.157	209.04
-88.199	209.02
-88.241	208.51
-87.282	208.49
-87.124	207.58
-86.766	206.96
-86.808	206.75
-88.25	206.14
-86.892	206.12
-86.934	205.51
-86.976	205.49
-87.018	205.48
-86.66	205.46
-86.402	205.45
-86.444	205.44
-86.486	205.42
-85.628	205.41
-86.37	205.39
-86.412	205.38
-85.754	205.36
-85.795	204.05
-85.837	204.04
-84.879	204.02
-84.921	205.31
-83.863	205.29
-83.905	205.28
-82.847	205.56
-82.889	205.55
-82.931	205.73
-82.973	205.72
