# Supplementary material for: Electrooculography-based continuous eye-writing recognition system for efficient assistive communication systems
Source: PLoS One. 2018 Feb 9;13(2):e0192684. doi: 10.1371/journal.pone.0192684 (PMC5806888; doi:10.1371/journal.pone.0192684)
Supplement: S1 Database — All the original isolated EOG data used in the experiments are contained in this database. (ZIP) [file pone.0192684.s001.zip › isolated/001/isolated_strokes/EOG_001_09_008.csv]

0.83676	0.30328
0.92257	0.35603
1.0084	1.2088
-0.4058	1.2615
-0.31999	1.3143
-1.4342	1.3671
-0.54836	2.6198
-0.46255	2.6726
0.12326	2.7253
0.20907	2.7781
0.29489	2.8308
0.3807	3.6836
0.46651	3.9363
0.052322	3.9891
-0.36187	4.0418
-0.57605	4.0946
-0.49024	3.9473
0.39557	3.1001
0.58138	2.0529
0.6672	2.1056
0.75301	2.1584
0.33882	1.4111
0.92463	1.4639
1.1104	1.5166
1.1963	0.86938
1.2821	0.92214
0.96788	0.37489
1.4537	0.42765
1.1395	0.4804
1.0253	-0.36684
1.3111	-1.5141
1.1969	-2.6613
1.2828	-2.6086
1.3686	-2.5558
0.25438	-2.5031
0.34019	-2.3503
-0.97399	-2.2976
-0.88818	-2.2448
-1.6024	-2.1921
-2.5166	-2.3393
-2.9307	-2.0865
-2.6449	-2.2338
-2.5591	-2.181
-2.6733	-2.1283
-2.5875	-2.0755
-2.5017	-1.8228
-2.4159	-1.37
-2.3301	-1.3173
-2.2442	-0.26451
-3.0584	-0.21176
-2.9726	2.341
-1.9868	4.5938
-1.901	4.6465
-1.8152	4.7993
-2.4294	4.852
-1.6436	5.0048
-1.5577	5.0575
-1.4719	5.0103
-1.3861	5.063
-0.90031	5.1158
0.1855	4.9685
0.27132	5.0213
0.35713	4.6741
1.5429	4.7268
0.92875	4.7796
1.5146	4.7323
1.6004	3.7851
1.7862	3.1378
1.872	2.1906
1.9578	1.2433
2.0436	1.2961
0.72944	1.0488
0.61525	0.9016
0.70106	0.25435
0.78688	-0.6929
0.87269	-0.64014
0.9585	-0.88739
-0.15569	-1.3346
1.1301	-1.2819
0.015938	-1.9291
0.10175	-1.8764
0.18756	-1.8236
0.27337	-2.0709
0.35919	-2.0181
-0.455	-1.9654
-0.36919	-1.9126
-0.28338	-1.9598
-0.19756	-2.9071
-0.11175	-2.8543
-0.025939	-2.8016
0.059874	-2.7488
0.14569	-3.8961
0.2315	-3.8433
1.4173	-3.0906
1.5031	-3.0378
0.88894	-2.9851
1.7747	-2.9323
1.8606	-2.8795
1.9464	-2.8268
2.0322	-2.774
2.118	-3.3213
3.0038	-3.2685
2.2896	-3.5158
2.3754	-3.463
3.2612	-3.4103
3.3471	-4.7575
3.4329	-4.1048
2.7187	-5.152
2.2045	-5.0992
2.2903	-5.0465
2.1761	-5.9937
2.2619	-4.941
2.3477	-5.8882
2.2336	-5.8355
2.3194	-4.7827
2.3052	-4.73
2.391	-4.6772
2.4768	-4.6245
2.5626	-4.5717
2.6484	-4.5189
0.53424	-3.4662
0.12006	-2.6134
-1.6941	-2.5607
-1.6083	-2.5079
-1.5225	-2.4552
-1.9367	-1.7024
-1.8509	-1.3497
-1.7651	-1.2969
-1.6793	-0.94416
-1.5934	-0.89141
-2.0076	-0.83865
-1.5218	-0.1859
-2.136	-0.13314
-2.0502	-0.080388
-1.9644	0.57237
-1.8786	-0.27488
-1.7928	-0.22212
-1.7069	0.73063
-1.9211	0.78338
-1.9353	0.83614
-2.3495	-0.011107
-2.2637	0.041647
-2.1779	0.094402
-2.7921	0.047156
-3.1063	0.19991
-3.2204	0.25266
-3.1346	0.30542
-3.8488	0.35817
-4.363	0.81093
-4.2772	1.7637
-4.1914	1.8164
-4.1056	1.2692
-3.7198	1.3219
-3.6339	0.8747
-3.5481	0.92745
-3.4623	0.98021
-3.3765	0.53296
-3.2907	0.18572
-2.9049	0.23847
-2.4191	0.29123
-2.3333	0.34398
-2.2474	0.39673
-1.7616	0.74949
-1.5758	0.80224
-1.29	0.855
-0.9042	0.90775
-0.71839	0.66051
0.067425	0.013261
0.75324	-0.33398
0.83905	-0.28123
0.92486	-0.22848
1.0107	-1.1757
1.3965	-0.12297
1.4823	-0.070213
3.3681	-0.017458
3.4539	0.035296
4.4397	0.088051
5.5255	1.2408
5.6114	0.19356
4.6972	0.24631
4.783	0.29907
4.8688	-0.74818
4.9546	-0.69542
5.0404	-0.64267
3.5262	-0.58991
3.612	-0.53716
2.0979	0.61559
2.1837	1.4683
0.76948	0.4211
0.8553	0.47386
0.94111	0.52661
1.0269	0.57937
1.1127	0.63212
0.59855	0.68488
0.38436	-0.56237
-0.029829	-0.30962
-0.24402	-0.45686
-0.1582	-0.40411
-0.27239	-0.35135
-0.18658	-0.2986
-0.10077	-0.24584
-0.014955	-0.19309
0.070858	-0.14034
0.15667	-0.087581
0.14248	-0.034827
0.32829	0.017928
0.41411	-0.029318
0.49992	0.023436
0.58573	-0.023809
0.17154	0.028945
-0.54264	-0.3183
-0.45683	-1.2655
-0.37102	-1.2128
-0.28521	-1.16
-0.19939	-1.1073
-0.11358	-1.0545
0.37223	-0.0017742
0.45804	0.05098
0.74386	0.70373
0.62967	0.85649
0.91548	0.90924
1.0013	0.962
1.0871	1.0148
1.1729	1.0675
1.2587	1.1203
1.3445	1.673
1.4304	1.7258
1.3162	1.2785
1.402	1.3313
1.0878	1.084
1.7736	1.9368
1.0594	1.9895
1.1452	1.4423
1.231	1.4951
0.21685	1.2478
0.30267	1.3006
-0.71152	1.0533
-1.3257	1.1061
-1.2399	0.95882
-1.4541	1.0116
-1.3683	1.0643
-1.2825	1.3171
-2.2966	1.3698
-2.2108	1.5226
-2.125	1.5753
-3.3392	1.6281
-3.2534	1.8809
-3.1676	2.9336
-3.0818	4.8864
-2.996	4.9391
-2.9101	4.9919
-3.1243	5.0446
-3.4385	5.4974
-3.3527	6.1501
-3.9669	6.5029
-3.8811	6.5556
-3.7953	6.6084
-3.7095	6.3612
-3.6237	6.8139
-4.5378	6.8667
-5.152	6.5194
-5.0662	6.5722
-4.2804	6.5249
-4.1946	6.5777
-4.1088	6.6304
-4.023	6.1832
-3.9372	5.6359
-4.4513	5.4887
-4.3655	4.8415
-4.2797	4.8942
-4.1939	2.947
-4.1081	3.1997
-4.0223	1.9525
-4.1365	2.0052
-4.5507	1.858
-5.2648	1.8107
-5.179	1.9635
-5.0932	2.0162
-5.5074	2.069
-5.4216	2.1218
-5.8358	2.1745
-5.75	2.2273
-6.2642	2.08
-6.1783	2.1328
-6.6925	2.1855
-6.6067	2.2383
-6.1209	2.291
-6.0351	2.3438
-5.9493	2.6965
-5.8635	2.7493
-5.7777	2.802
-5.6918	2.9548
-5.006	3.0076
-4.9202	2.2603
-4.3344	2.3131
-4.2486	2.3658
-3.5628	2.4186
-3.477	2.0713
-2.6912	2.1241
-2.6053	2.5768
-2.5195	2.6296
-2.4337	2.6823
-2.3479	3.6351
-2.9621	3.6879
-2.8763	4.1406
-3.9905	3.9934
-4.8047	4.0461
-5.2188	4.4989
-5.133	5.0516
-5.0472	6.4044
-4.9614	6.4571
-4.8756	6.5099
-4.7898	6.5626
-4.904	7.4154
-4.8182	8.2682
-5.3323	9.0209
-5.9465	9.0737
-5.8607	9.2264
-6.7749	9.2792
-7.5891	10.032
-7.5033	10.085
-7.5175	10.737
-7.4317	10.79
-7.3458	11.143
-7.26	11.196
-7.1742	11.248
-7.0884	10.701
-6.9026	10.754
-5.9168	10.807
-5.831	9.8595
-5.7452	9.9122
-5.6593	5.965
-0.57354	6.0177
6.2123	2.0705
9.1981	-9.1768
27.584	-21.524
47.67	-34.671
70.056	-46.718
98.141	-50.266
113.83	-63.013
126.71	-74.86
134.4	-79.607
134.48	-82.355
139.47	-87.602
144.96	-93.449
145.04	-99.696
148.23	-105.54
151.01	-106.19
151.1	-107.64
153.99	-109.49
154.07	-113.13
155.66	-122.08
157.14	-129.03
157.23	-130.77
157.31	-136.42
160.3	-144.17
157.49	-149.32
154.17	-157.06
154.26	-163.51
154.34	-171.66
155.43	-178.61
155.52	-180.85
156.4	-189.2
155.69	-195.55
154.87	-199.79
154.96	-203.94
154.34	-208.19
154.33	-215.24
154.42	-218.68
154.5	-219.23
154.69	-225.18
154.67	-232.42
154.76	-235.87
154.84	-238.92
154.93	-240.27
155.02	-243.01
155.2	-245.66
156.09	-246.21
156.67	-247.26
156.76	-249.9
156.85	-255.95
156.93	-260.6
157.02	-261.64
159.4	-262.59
162.59	-263.54
164.47	-263.49
165.46	-263.93
166.75	-263.88
168.33	-263.83
169.32	-263.78
171.1	-263.72
173.49	-263.67
173.58	-263.62
175.96	-263.56
176.05	-261.41
183.13	-255.16
193.82	-245.51
195.6	-243.95
195.69	-231.5
195.78	-208.85
195.86	-194.69
195.95	-181.54
196.03	-165.99
196.12	-149.64
196.2	-125.48
196.29	-105.83
196.38	-89.378
182.86	-69.926
169.25	-53.373
161.13	-33.12
142.82	-15.267
126.41	1.4853
115.39	19.638
95.177	32.991
79.963	49.544
64.149	62.796
44.735	69.349
34.221	83.902
21.706	94.955
12.392	102.71
2.678	112.26
-9.8362	118.61
-15.75	128.27
-25.365	134.62
-34.279	141.47
-37.393	148.62
-39.207	151.98
-39.621	154.13
-39.536	157.38
-41.75	162.23
-44.064	164.09
-44.578	164.64
-45.392	165.59
-46.906	168.65
-48.421	171
-49.135	171.45
-49.449	171.8
-49.763	172.86
-49.677	174.91
-51.992	177.06
-52.406	178.72
-49.72	179.87
-49.634	179.92
-49.548	179.97
-52.063	180.03
-51.977	180.08
-51.891	179.03
-54.105	179.08
-54.019	178.14
-54.233	178.19
-54.748	176.04
-54.662	174.9
-54.976	168.55
-55.19	146.5
-55.104	110.85
-55.419	78.607
-58.033	49.659
-57.947	26.512
-61.361	-0.035214
-62.775	-23.682
-66.69	-33.83
-66.604	-48.077
-69.018	-59.624
-69.832	-69.071
-69.746	-80.119
-70.06	-84.066
-69.975	-89.513
-69.889	-93.66
-70.903	-97.208
-72.117	-100.05
-72.531	-101.8
-72.446	-101.75
-72.36	-103.1
-73.074	-103.04
-72.988	-102.99
-73.702	-102.94
-74.517	-102.89
-74.431	-102.83
-75.945	-102.78
-77.159	-102.73
-78.173	-101.37
-78.587	-99.422
-78.802	-98.469
-79.116	-98.316
-79.23	-97.264
-80.244	-95.211
-80.158	-93.758
-79.873	-92.905
-79.787	-91.853
-79.701	-90.8
-79.815	-89.547
-80.829	-88.694
-80.944	-88.242
-81.758	-87.689
-81.672	-87.436
-81.586	-87.383
-81.5	-86.731
-81.414	-85.678
-81.329	-84.725
-80.943	-84.472
-80.857	-84.42
-82.271	-84.267
-80.685	-84.214
-81.1	-84.161
-81.014	-83.609
-81.328	-83.556
-82.342	-83.503
-82.256	-83.95
-82.171	-83.897
-82.085	-83.845
-81.699	-83.792
-81.613	-84.239
-80.627	-84.186
-80.541	-84.334
-80.456	-84.881
-80.37	-84.828
-81.184	-85.375
-80.198	-85.323
-80.112	-85.27
-80.727	-85.217
-80.641	-84.864
-80.555	-84.812
-80.469	-84.159
-80.383	-84.106
-80.298	-84.153
-80.212	-84.101
-80.626	-84.048
-80.54	-83.995
-80.654	-83.942
-80.569	-83.89
-80.283	-83.837
-80.197	-83.784
-80.111	-83.731
-78.925	-83.879
-78.839	-83.826
-77.154	-83.773
-76.168	-83.72
-76.082	-83.668
-75.696	-84.115
-75.01	-84.562
-73.925	-84.509
-73.839	-84.457
-73.753	-84.404
-72.967	-84.251
-72.681	-84.398
-72.596	-84.146
-72.41	-84.093
-72.324	-84.04
-72.238	-83.987
-71.252	-84.035
-70.266	-83.882
-70.181	-83.829
-70.095	-83.776
-69.509	-83.724
-69.923	-83.571
-68.937	-82.418
-67.652	-82.365
-67.566	-82.713
-67.08	-82.66
-66.994	-81.807
-66.908	-81.754
-66.823	-81.502
-66.737	-81.449
-66.351	-80.796
-66.265	-80.743
-66.179	-80.69
-66.093	-80.638
-66.308	-80.585
-66.222	-79.932
-66.136	-79.879
-65.75	-79.827
-65.664	-79.774
-65.779	-80.321
-65.593	-80.268
-65.507	-80.216
-65.421	-80.163
-66.435	-80.11
-67.65	-79.957
-67.564	-79.205
-67.478	-79.852
-67.392	-80.099
-67.306	-79.746
-68.12	-79.694
-68.035	-79.141
-67.949	-79.088
-67.863	-79.735
-67.777	-79.683
-67.491	-79.63
-67.406	-79.577
-67.32	-79.524
-67.234	-79.472
-65.648	-79.419
-65.562	-79.366
-65.477	-79.313
-65.391	-79.261
-65.305	-79.608
-64.319	-79.155
-64.233	-79.502
-64.147	-79.45
-64.062	-79.397
-63.976	-79.344
-63.69	-79.691
-62.804	-79.639
-62.218	-79.586
-61.333	-79.533
-60.747	-79.48
-60.361	-78.928
-60.275	-78.775
-59.889	-78.722
-59.804	-78.669
-59.718	-78.617
-58.332	-77.864
-58.246	-77.811
-58.16	-77.758
-58.074	-77.706
-55.589	-77.653
-52.303	-77.6
-52.217	-77.547
-52.831	-77.495
-52.745	-77.442
-52.86	-76.789
-52.774	-75.836
-52.688	-75.683
-53.202	-75.631
-53.116	-75.578
-54.031	-75.525
-53.945	-75.472
-53.859	-74.62
-56.173	-74.567
-54.487	-74.514
-54.401	-75.161
-54.316	-75.109
-53.43	-75.056
-53.344	-75.503
-52.258	-75.45
-52.172	-75.398
-52.087	-75.345
-52.001	-75.292
-51.515	-75.439
-50.129	-75.187
-50.643	-74.834
-50.558	-74.781
-50.472	-74.728
-49.486	-74.676
-48.9	-73.823
-48.814	-74.57
-48.728	-74.517
-48.643	-74.965
-48.557	-74.912
-47.771	-74.359
-47.685	-74.606
-48.299	-74.554
-48.414	-74.501
-48.928	-74.348
-48.842	-73.695
-49.256	-73.643
-49.17	-74.19
-49.085	-73.837
-49.699	-73.784
-49.613	-73.732
-49.527	-73.779
-49.441	-73.726
-48.655	-73.673
-49.27	-73.921
-49.184	-73.868
-49.498	-73.815
-49.512	-73.762
-49.326	-73.71
-49.241	-73.857
-49.155	-73.804
-49.069	-73.751
-48.583	-73.699
-48.197	-73.446
-48.112	-73.393
-48.026	-73.34
-47.94	-73.288
-47.854	-73.235
-46.668	-73.182
-46.582	-73.129
-46.697	-73.576
-46.611	-74.224
-47.225	-74.971
-47.139	-74.918
-47.053	-75.365
-46.968	-75.913
-46.882	-75.86
-46.196	-76.607
-46.11	-76.554
-46.024	-76.502
-46.039	-76.449
-45.453	-76.796
-45.067	-76.943
-44.981	-76.891
-44.895	-77.038
-44.809	-76.985
-44.024	-77.032
-44.638	-77.18
-44.552	-77.127
-44.466	-77.074
-44.68	-77.021
-44.595	-76.769
-44.509	-76.916
-44.423	-76.863
-44.337	-76.81
-44.251	-76.558
-43.966	-76.305
-44.08	-76.252
-43.994	-76.399
-43.908	-76.347
-44.522	-76.394
-44.836	-76.341
-45.851	-76.288
-45.765	-76.236
-45.379	-76.183
-45.293	-76.23
-45.207	-76.177
-45.722	-76.025
-45.636	-75.972
-45.55	-75.919
-45.464	-75.966
-44.278	-75.914
-44.193	-75.861
-44.107	-75.808
-43.121	-75.655
-43.935	-75.603
-43.849	-75.55
-42.863	-75.397
-42.778	-74.844
-42.592	-74.292
-42.506	-73.639
-41.82	-72.886
-41.734	-72.833
-41.849	-72.781
-41.163	-72.328
-41.677	-71.175
-41.591	-71.122
-41.205	-70.769
-41.12	-69.817
-40.734	-69.364
-39.348	-69.311
-38.062	-69.258
-37.976	-69.206
-37.89	-69.153
-35.805	-68.7
-35.719	-68.647
-37.833	-68.595
-38.047	-68.542
-40.261	-68.889
-40.176	-68.836
-40.09	-68.784
-40.004	-68.731
-37.618	-68.378
-35.032	-68.625
-34.947	-68.573
-34.861	-68.72
-34.775	-69.267
-34.689	-68.614
-35.103	-69.162
-35.017	-69.609
-36.932	-69.556
-38.746	-69.803
-37.56	-69.451
-37.474	-69.398
-37.388	-69.345
-37.203	-69.692
-36.817	-70.14
-35.631	-70.087
-35.545	-69.434
-35.459	-69.381
-35.374	-69.329
-36.388	-69.576
-36.302	-69.523
-36.216	-70.17
-36.13	-70.118
-36.044	-70.065
-36.559	-70.012
-36.473	-69.959
-36.387	-69.207
-36.301	-68.054
-36.215	-68.001
-36.13	-67.948
-36.044	-67.896
-35.958	-67.843
-37.672	-69.59
-39.686	-69.537
-40.301	-69.485
-40.215	-69.732
-40.229	-70.479
-40.143	-71.026
-39.357	-70.974
-38.571	-71.821
-38.486	-71.768
-39.8	-71.715
-39.714	-72.462
-39.328	-72.41
-39.242	-72.357
-39.157	-72.304
-39.071	-72.251
-39.285	-72.999
-38.899	-74.446
-38.813	-74.393
-38.728	-74.34
-38.642	-75.188
-37.756	-75.135
-36.77	-75.082
-36.484	-75.029
-36.398	-74.977
-35.913	-73.624
-35.827	-73.771
-35.741	-72.418
-35.755	-72.366
-35.669	-72.313
-35.084	-71.96
-34.298	-71.407
-33.412	-71.355
-32.726	-71.002
-32.64	-70.949
-31.455	-70.796
-31.369	-70.744
-31.283	-70.491
-31.197	-70.438
-31.111	-70.385
-31.025	-70.333
-30.94	-70.28
-30.854	-70.227
-30.768	-70.174
-31.782	-70.122
-32.196	-70.269
-32.111	-70.216
-32.025	-69.963
-31.939	-69.911
-31.853	-69.958
-31.667	-69.905
-30.582	-69.952
-30.496	-69.9
-32.51	-69.947
-33.024	-70.094
-32.938	-70.041
-32.252	-69.989
-31.067	-69.936
-30.981	-70.283
-31.495	-70.43
-30.809	-70.178
-28.923	-70.325
-28.838	-70.272
-27.552	-70.219
-27.066	-70.167
-25.98	-70.114
-25.894	-70.061
-24.409	-70.008
-24.323	-69.955
-25.637	-69.903
-25.551	-69.65
-25.465	-69.597
-27.679	-71.444
-27.594	-71.392
-27.508	-73.139
-27.422	-73.086
-27.736	-73.633
-28.05	-73.581
-27.965	-73.528
-27.879	-73.475
-27.793	-73.422
-29.607	-73.37
-30.421	-74.417
-30.736	-75.064
-31.25	-76.111
-31.164	-76.059
-31.078	-77.106
-30.992	-77.253
-30.306	-77.3
-30.221	-77.448
-30.535	-77.395
-30.449	-77.842
-30.863	-78.189
-30.277	-77.737
-31.192	-78.084
-31.106	-78.031
-29.92	-78.478
-29.834	-78.426
-29.748	-78.373
-29.663	-78.32
-29.577	-78.267
-28.891	-78.215
-28.805	-78.162
-28.219	-77.609
-27.633	-77.556
-27.548	-77.504
-26.862	-76.951
-26.776	-76.898
-26.69	-76.845
-26.604	-76.793
-26.519	-76.74
-24.933	-76.687
-24.847	-76.034
-24.761	-75.982
-24.675	-75.929
-24.59	-76.476
-23.404	-76.423
-23.318	-76.971
-23.232	-76.918
-23.146	-76.865
-24.56	-76.812
-22.975	-76.36
-22.889	-75.907
-24.703	-75.854
-27.017	-75.801
-26.931	-75.448
-26.846	-75.396
-24.36	-75.343
-24.274	-75.29
-22.788	-75.237
-22.202	-76.185
-20.917	-75.132
-19.931	-76.879
-19.845	-76.826
-19.159	-76.074
-18.973	-74.021
-18.887	-71.768
-18.802	-71.715
-17.816	-71.663
-17.03	-70.51
-16.944	-70.457
-16.658	-70.404
-16.573	-71.452
-16.287	-71.399
-16.101	-70.246
-15.415	-71.293
-15.329	-71.241
-15.244	-71.188
-15.058	-70.435
-13.172	-69.782
-13.086	-69.73
-13	-69.677
-12.914	-69.624
-11.529	-71.171
-10.843	-69.019
-10.757	-68.966
-10.571	-69.413
-10.485	-69.06
-10.2	-69.108
-9.5138	-69.055
-9.428	-69.002
-9.9422	-68.949
-9.8564	-68.897
-10.471	-68.844
-9.6848	-68.791
-9.7989	-68.738
-9.7131	-69.586
-9.6273	-69.533
-10.742	-70.98
-10.956	-70.727
-10.87	-70.675
-10.784	-72.322
-10.698	-72.269
-11.112	-72.216
-11.027	-72.164
-10.941	-72.111
-11.155	-72.058
-11.569	-72.705
-11.983	-73.153
-11.898	-73.1
-11.812	-73.347
-12.026	-73.594
-11.94	-73.241
-12.054	-73.489
-11.969	-73.436
-12.383	-73.383
-12.997	-73.53
-12.611	-73.478
-12.525	-74.425
-12.439	-74.372
-12.354	-74.319
-12.368	-74.267
-12.282	-74.214
-12.196	-74.161
-12.81	-74.108
-12.725	-74.056
-12.639	-74.003
-12.553	-73.85
-13.067	-73.397
-12.981	-73.345
-12.496	-72.592
-12.41	-72.539
-12.324	-72.486
-12.238	-72.434
-12.152	-72.381
-11.666	-72.328
-11.181	-72.275
-11.095	-72.223
-11.009	-72.17
-10.923	-72.817
-10.837	-72.764
-10.852	-72.412
-10.766	-72.359
-10.68	-72.306
-10.594	-72.253
-10.508	-71.101
-10.723	-70.148
-10.637	-70.095
-10.551	-69.442
-10.665	-69.49
-11.179	-69.437
-11.593	-69.384
-12.108	-70.331
-12.022	-70.279
-11.936	-71.026
-11.85	-70.973
-12.264	-70.92
-12.879	-71.268
-13.493	-71.215
-15.207	-71.162
-15.121	-70.709
-15.935	-71.057
-15.85	-71.504
-15.564	-71.451
-15.778	-72.398
-15.692	-72.346
-15.606	-72.893
-15.52	-72.84
-15.435	-72.787
-15.049	-73.734
-14.963	-73.682
-14.877	-72.629
-14.791	-72.576
-14.506	-72.523
-14.92	-72.871
-14.834	-72.818
-14.748	-72.765
-14.162	-72.712
-13.677	-72.66
-13.591	-72.607
-13.905	-72.554
-13.819	-72.501
-13.933	-72.049
-13.647	-71.696
-13.162	-71.343
-13.076	-71.59
-12.89	-71.538
-12.904	-72.185
-12.718	-72.132
-12.733	-72.079
-12.647	-72.127
-12.461	-72.574
-12.175	-72.821
-12.089	-72.768
-12.004	-72.716
-12.118	-72.863
-11.832	-72.81
-11.946	-73.057
-11.86	-73.005
-11.774	-72.952
-11.689	-73.299
-11.403	-73.246
-11.317	-73.694
-11.231	-73.641
-11.245	-73.988
-11.46	-73.935
-10.974	-73.583
-10.888	-73.83
-10.802	-73.777
-10.716	-74.324
-11.231	-74.772
-11.145	-75.019
-13.059	-74.666
-12.973	-74.913
-11.887	-74.861
-12.801	-74.808
-12.716	-74.455
-12.63	-74.702
-12.544	-74.65
-12.258	-74.597
-11.872	-74.544
-11.787	-74.491
-11.701	-74.539
-11.615	-74.486
-10.529	-73.833
-10.443	-74.38
-10.358	-74.327
-10.272	-74.275
-10.186	-74.222
-9.8001	-74.069
-10.414	-73.716
-10.328	-72.864
-10.243	-73.011
-10.157	-71.958
-7.371	-71.005
-7.2852	-70.753
-7.1994	-70.7
-7.1136	-70.647
-7.0278	-70.594
-4.442	-70.142
-4.3561	-70.389
-4.2703	-70.336
-4.1845	-70.283
-4.0987	-69.231
-4.0129	-68.378
-3.7271	-68.325
-3.6413	-68.772
-2.6555	-68.72
-1.6696	-68.667
-1.1838	-68.414
-1.098	-68.561
-1.0122	-68.509
-0.6264	-67.956
-0.54059	-67.603
-0.25477	-67.55
-0.16896	-67.498
-0.28315	-67.945
-0.19734	-67.292
-0.31152	-67.839
-0.22571	-67.787
-0.1399	-67.634
-1.2541	-67.581
0.031726	-66.928
0.11754	-67.476
0.20335	-67.423
0.28916	-66.47
0.37498	-65.317
0.86079	-65.265
-0.4534	-65.212
-0.36759	-63.659
1.1182	-63.606
1.204	-64.754
1.2898	-63.901
-0.12434	-64.948
-0.038526	-64.895
0.047286	-64.843
1.4331	-64.19
1.7189	-64.137
1.8047	-63.284
1.8905	-63.232
1.9763	-63.179
2.0622	-63.126
2.448	-63.073
2.5338	-62.62
2.6196	-62.568
2.7054	-61.915
2.2912	-62.462
2.377	-61.809
2.4628	-61.157
2.3487	-61.104
0.93447	-60.851
-0.37972	-59.898
-0.2939	-58.246
-0.20809	-58.193
-0.12228	-58.14
-0.13647	-57.087
-0.35065	-57.035
-0.26484	-56.982
-0.17903	-56.929
-0.093217	-56.876
-0.0074048	-56.824
0.37841	-56.771
0.46422	-56.718
1.45	-56.665
1.5358	-57.313
2.5217	-58.76
2.6075	-58.707
2.6933	-60.154
3.1791	-60.402
3.9649	-61.249
4.9507	-61.196
5.0365	-62.143
5.1223	-62.291
5.2082	-62.238
4.994	-62.185
6.5798	-62.132
6.6656	-62.38
6.4514	-62.927
6.5372	-62.874
5.423	-63.221
5.5088	-63.169
5.5947	-63.116
5.0805	-63.363
5.1663	-63.31
5.2521	-63.258
5.3379	-63.205
5.4237	-63.152
5.5095	-63.499
5.5953	-63.047
5.6812	-62.994
5.767	-62.941
5.8528	-62.888
5.9386	-63.236
6.7244	-62.783
7.9102	-63.13
7.996	-63.077
8.0818	-63.025
8.1677	-62.572
9.4535	-62.519
9.5393	-62.366
9.6251	-62.313
9.7109	-62.261
9.7967	-61.908
10.583	-61.455
10.668	-61.802
10.054	-61.85
10.14	-61.797
9.0258	-61.544
8.5116	-61.491
7.9974	-61.439
8.0832	-61.386
8.169	-61.333
7.8548	-61.28
7.9407	-60.728
7.9265	-60.675
7.9123	-61.422
7.8981	-61.369
6.1839	-61.817
6.2697	-61.764
6.3555	-62.111
4.4413	-62.058
4.5271	-61.406
4.213	-61.953
4.2988	-61.9
4.3846	-61.747
4.4704	-61.695
4.9562	-59.342
4.642	-61.589
4.7278	-61.536
5.3136	-60.184
5.3995	-60.131
6.2853	-58.778
7.6711	-57.725
7.7569	-57.473
8.9427	-56.02
9.4285	-55.967
9.6143	-55.314
9.7001	-55.262
9.786	-55.809
9.8718	-55.756
9.9576	-55.703
10.543	-55.651
10.629	-55.598
10.215	-56.145
10.301	-56.092
10.387	-56.84
10.472	-56.787
10.558	-56.734
10.344	-55.681
10.43	-53.929
10.316	-55.576
10.402	-55.523
9.3873	-56.47
9.4731	-57.318
9.559	-57.265
8.1448	-58.212
8.2306	-58.559
7.3164	-58.506
