# Supplementary material for: Electrooculography-based continuous eye-writing recognition system for efficient assistive communication systems
Source: PLoS One. 2018 Feb 9;13(2):e0192684. doi: 10.1371/journal.pone.0192684 (PMC5806888; doi:10.1371/journal.pone.0192684)
Supplement: S1 Database — All the original isolated EOG data used in the experiments are contained in this database. (ZIP) [file pone.0192684.s001.zip › isolated/001/isolated_strokes/EOG_001_09_009.csv]

2.3003	1.5299
1.924	1.4784
1.9476	0.72689
2.5713	1.3754
2.595	0.62386
2.6186	0.57234
2.6423	0.42082
3.2659	0.36931
3.2896	0.31779
3.3133	0.36627
3.3369	0.31475
3.3606	0.26324
3.3842	0.21172
3.4079	0.4602
2.8316	0.40868
3.0552	-0.042834
3.0789	-0.094352
3.1025	0.054131
3.7262	0.40261
3.7499	0.3511
3.7735	-0.30042
3.7972	-0.35194
3.1208	-0.40346
3.1445	-0.45497
4.1682	-0.50649
4.1918	-0.55801
4.2155	-0.60953
3.6391	-1.861
3.6628	-1.9126
3.6865	-2.4641
3.7101	-2.5156
4.8338	-1.7671
3.7574	-1.8186
4.8811	-1.8701
4.9048	-1.8217
4.9284	-1.5732
5.8521	-0.7247
5.1757	-0.97622
5.1994	-1.0277
5.2231	-0.97925
5.0467	-0.63077
5.0704	0.11771
5.094	0.16619
5.1177	-0.38532
4.2414	-0.43684
3.265	-0.48836
4.2887	0.16012
4.3123	0.10861
4.336	0.057088
4.3597	0.005571
3.3833	-0.74595
3.407	-0.79746
3.4306	-0.84898
3.4543	-0.9005
3.478	-0.45202
2.5016	-0.50353
1.7253	-0.55505
1.4489	-0.006569
0.3726	-0.058086
-0.60374	0.5904
-0.98008	-0.16112
-0.95642	-0.21264
-0.93276	-0.26416
-1.4091	0.38433
-2.7854	0.33281
-2.7618	-0.31871
-4.4381	-0.37023
-5.4145	-0.42174
-6.1908	-0.47326
-6.1671	-0.52478
-6.9435	-0.5763
-6.9198	-0.62781
-6.8962	-0.67933
-6.8725	-0.73085
-6.8488	-0.78237
-7.4252	-0.83388
-7.4015	-0.8854
-7.8779	-1.3369
-7.8542	-1.6884
-7.3305	-1.74
-7.5069	-1.4915
-7.4832	-1.543
-7.0596	-0.89451
-6.1359	-0.94602
-6.1122	-0.19754
-6.0886	0.45094
-6.0649	0.39942
-5.2413	1.0479
-5.2176	1.7964
-5.1939	2.2449
-5.1703	2.1934
-5.1466	2.1418
-4.123	2.0903
-4.0993	2.0388
-3.0756	2.5873
-3.052	2.5358
-2.3283	2.8842
-2.3047	3.9327
-2.281	3.8812
-2.2573	3.8297
-2.2337	3.7782
-2.21	3.6267
-1.1864	3.5751
-2.1627	3.2236
-2.139	2.9721
-2.1154	2.9206
-2.6917	2.8691
-2.6681	2.8176
-2.6444	1.966
-2.6207	1.9145
-2.5971	1.863
-3.5734	0.91149
-3.5498	-0.74003
-4.6261	-0.79155
-4.6024	-0.84307
-4.5788	-1.1946
-4.5551	-1.2461
-4.5315	-1.2976
-3.4078	-1.3491
-3.3841	-1.4007
-2.1605	-0.95217
-2.1368	-0.90369
-2.1132	-0.75521
-2.0895	-1.0067
-2.0658	-1.1582
-1.8422	-1.1098
-1.8185	-0.96128
-1.5948	-1.0128
-1.5712	-0.96431
-1.6475	-1.0158
-1.6239	-1.0673
-1.6002	-1.1189
-1.4765	-1.0704
-1.4529	-1.1219
-1.4292	-1.0734
-1.4056	-0.62493
-1.2819	0.22355
-1.2582	0.17203
-1.2346	0.12051
-1.2109	-0.731
-0.48727	0.017479
-1.2636	0.46596
-1.2399	0.41444
-1.2163	0.66293
-1.1926	1.1114
-1.169	1.2599
-0.34531	1.3084
-0.32165	1.2569
0.0020127	1.2053
0.52567	1.1538
0.74933	2.3023
0.77299	2.2508
0.59665	2.1993
0.62031	2.1478
0.84397	0.89623
2.2676	1.4447
2.4913	1.3932
2.515	1.0417
2.5386	1.4902
2.5623	1.7386
2.5859	1.9871
2.6096	1.9356
1.4333	1.8841
1.4569	1.5326
0.88057	1.3811
0.90423	1.1295
-0.27211	0.87802
-0.94845	0.42651
-0.92478	0.37499
-1.2011	0.12347
-1.1775	0.071954
-1.1538	0.020436
-1.1301	-1.1311
0.19352	-0.082599
-2.0828	-0.13412
-2.0592	-0.18563
-3.3355	0.36285
-3.7118	0.51133
-3.2882	0.45981
-3.2645	-0.3917
-3.2409	-0.44322
-3.2172	-0.49474
-3.5935	-0.64626
-2.7699	-0.69777
-2.7462	-0.74929
-2.7226	-1.8008
-1.4989	-1.6523
-1.0752	-1.7038
-1.0516	-1.1554
-1.0279	-0.60688
-1.0043	-1.4584
-0.9806	-1.5099
-1.5569	-1.5614
-1.5333	-1.6129
-1.5096	-1.6645
-1.486	-2.316
-0.8623	-2.3675
-0.73864	-2.619
-0.71498	-2.6705
-0.69132	-2.5221
-0.66766	-2.5736
-0.244	-2.6251
-0.22034	-2.6766
0.30332	-2.7281
0.32698	-2.7796
-0.14936	-2.7312
-0.025701	-2.2827
-0.20204	-1.8342
-0.17838	-1.8857
0.34528	-1.7372
0.56894	-1.3887
2.0926	-0.94026
2.1163	-0.99178
2.1399	-1.0433
2.1636	-1.0948
2.1872	-0.84633
2.2109	-0.69785
2.6346	-0.74937
3.0582	-0.80089
4.0819	-0.8524
3.3055	-0.70392
3.3292	-0.75544
3.3529	-0.80696
3.3765	-1.0585
3.4002	-1.11
3.4238	-1.1615
4.3475	-1.213
4.3712	-1.4645
3.4948	-1.5161
2.6185	-1.2676
2.2421	-1.3191
2.2658	-1.3706
2.6895	-1.4221
2.7131	-0.97365
3.0368	-0.72517
3.0604	-0.57668
3.0841	-0.6282
3.1078	-0.37972
3.1314	-0.13124
3.1551	0.11725
2.9787	0.46573
3.0024	1.3142
3.0261	2.4627
3.0497	3.6112
3.7734	4.3597
3.797	4.3081
3.8207	5.5566
3.8444	6.1051
3.868	6.0536
4.3917	6.3021
4.4153	6.2506
3.939	5.399
3.7627	5.3475
2.6863	6.096
2.71	6.6445
2.4336	6.593
1.6573	5.9414
1.581	5.8899
1.5046	5.0384
0.42829	4.9869
-1.0481	4.3354
-1.5244	4.0839
-1.5007	4.0323
-1.4771	3.9808
-1.4534	3.9293
-1.8298	3.8778
-2.0061	3.8263
-1.9824	3.7748
-2.0588	3.7232
-2.0351	3.6717
-2.3115	3.6202
-2.2878	4.6687
-1.9641	5.6172
-1.9405	4.5657
-1.9168	4.5141
-1.8932	4.4626
-2.0695	5.4111
-2.0458	5.3596
-2.1222	5.3081
-2.0985	5.3565
-1.1749	5.305
-0.45119	5.2535
-0.42753	5.202
-1.5039	5.1505
-1.4802	5.099
-0.85655	5.0474
-0.83289	4.9959
-0.30923	5.1444
-0.28557	5.0929
-0.76191	5.0414
-0.73825	5.0899
-1.3146	5.0383
-1.2909	5.2868
-1.2673	5.6353
-1.5436	5.1838
-1.52	5.5323
-1.4963	5.4807
-1.4726	5.5292
-1.449	5.6777
-1.7253	5.8262
-1.7016	5.7747
-1.978	5.7232
-1.9543	5.6716
-1.7307	5.6201
-1.707	5.3686
-1.6833	5.3171
-1.4597	5.2656
-1.436	5.1141
-1.2124	5.0625
-0.18871	4.911
0.83495	4.8595
2.2586	4.508
3.7823	3.9565
4.5059	3.505
6.6296	3.4534
12.053	2.1019
16.277	-1.7496
19.201	-6.5011
25.724	-19.553
56.048	-30.704
97.172	-34.556
118.1	-39.607
146.82	-41.859
171.94	-43.61
175.07	-45.362
187.89	-46.913
202.11	-51.165
202.14	-55.016
205.36	-55.268
212.48	-56.519
217.71	-59.671
223.03	-61.922
223.06	-62.274
228.78	-66.125
231.1	-70.777
232.03	-75.428
233.15	-83.18
232.07	-92.631
232.1	-101.68
231.02	-108.83
233.14	-121.59
231.07	-132.64
231.09	-138.39
231.12	-151.84
230.64	-162.79
231.56	-178.04
230.69	-194.3
231.61	-198.25
231.63	-210.1
232.96	-224.15
234.08	-234.7
233.01	-243.25
234.13	-249.1
234.65	-258.46
234.28	-263.91
234.9	-269.26
234.92	-276.81
236.85	-281.96
236.87	-291.91
238.79	-299.66
238.82	-305.32
239.14	-305.37
239.37	-305.42
240.49	-305.47
241.71	-305.52
243.24	-305.57
246.46	-305.63
248.48	-305.68
249.81	-305.73
254.83	-305.78
263.55	-305.13
265.98	-298.28
266	-291.23
266.03	-283.39
266.05	-268.44
266.07	-247.59
266.1	-236.54
266.12	-214.39
266.14	-193.84
266.17	-186.9
266.19	-168.45
249.21	-149.9
231.14	-131.65
216.36	-118.8
195.39	-110.45
180.51	-100.1
162.33	-97.456
142.76	-94.407
125.08	-90.559
104.8	-86.31
92.428	-82.262
74.951	-80.513
59.375	-79.665
49.399	-78.916
36.022	-77.668
27.546	-76.819
12.67	-76.571
0.99338	-76.623
-6.283	-76.674
-18.759	-74.326
-24.736	-73.477
-33.812	-71.929
-46.488	-71.98
-53.265	-72.032
-59.841	-71.883
-66.417	-71.335
-70.094	-71.386
-71.37	-70.838
-71.346	-70.689
-71.323	-70.541
-72.599	-70.792
-72.575	-70.844
-72.552	-71.695
-72.528	-73.247
-72.504	-73.298
-72.481	-73.35
-72.457	-75.101
-71.133	-75.153
-69.01	-75.204
-66.986	-81.856
-62.662	-94.007
-51.039	-111.76
-37.615	-134.11
-33.891	-151.56
-29.868	-161.11
-29.844	-165.47
-29.82	-168.12
-29.597	-170.47
-29.573	-171.72
-27.149	-171.77
-27.126	-173.42
-27.102	-173.47
-27.079	-173.53
-27.055	-173.58
-28.331	-173.63
-29.808	-173.68
-30.884	-173.73
-30.86	-173.78
-31.437	-172.23
-32.213	-172.19
-34.089	-170.24
-35.866	-167.29
-36.642	-165.84
-37.018	-165.69
-36.995	-165.54
-37.371	-165.6
-37.947	-164.95
-37.924	-164.4
-38.4	-164.45
-38.376	-164.2
-38.353	-163.75
-39.129	-162.4
-39.105	-160.66
-39.282	-159.61
-39.258	-159.16
-39.334	-159.21
-40.011	-158.96
-39.987	-159.01
-39.963	-159.07
-39.94	-159.12
-39.216	-159.07
-39.692	-158.02
-42.269	-156.97
-42.245	-157.02
-44.321	-156.07
-42.198	-154.83
-44.274	-154.88
-44.25	-154.93
-44.227	-154.58
-44.203	-154.13
-44.079	-153.48
-44.056	-152.93
-44.032	-152.99
-44.008	-153.04
-44.085	-153.09
-44.061	-153.14
-44.937	-153.19
-45.714	-153.24
-45.99	-153
-47.466	-153.35
-48.443	-153.1
-48.419	-153.15
-48.396	-153.2
-47.172	-152.85
-48.348	-153.3
-48.325	-153.36
-49.101	-153.41
-49.077	-153.46
-48.254	-153.51
-49.03	-153.66
-49.006	-154.01
-48.983	-154.67
-49.859	-155.72
-48.935	-155.77
-48.112	-155.12
-48.088	-155.07
-48.064	-155.12
-48.541	-155.37
-47.517	-156.13
-46.593	-156.18
-45.67	-156.23
-45.646	-156.28
-45.322	-157.23
-45.299	-157.58
-45.275	-157.93
-45.251	-157.99
-45.228	-158.34
-45.204	-159.09
-44.18	-159.64
-44.157	-159.99
-44.133	-160.04
-42.809	-160
-42.786	-160.25
-42.762	-160.3
-42.738	-160.45
-43.315	-160.5
-42.691	-160.45
-42.667	-160.5
-42.644	-160.56
-42.62	-160.71
-42.596	-160.76
-42.173	-160.81
-42.549	-161.06
-42.525	-161.11
-42.502	-161.17
-43.078	-161.42
-42.454	-161.27
-42.731	-161.32
-42.707	-161.27
-42.683	-161.32
-42.56	-161.87
-43.436	-161.93
-41.813	-161.98
-41.789	-162.03
-41.765	-162.08
-42.042	-162.13
-41.518	-162.18
-41.494	-162.63
-41.471	-162.69
-41.747	-162.64
-43.823	-163.29
-43.8	-163.34
-43.776	-163.39
-43.752	-163.64
-42.829	-163.7
-42.105	-163.75
-42.081	-163.8
-42.058	-163.85
-42.034	-163.9
-40.41	-163.95
-41.987	-164
-40.363	-164.06
-41.939	-163.91
-41.916	-163.96
-40.492	-163.61
-40.468	-164.06
-40.445	-164.11
-40.421	-163.97
-40.397	-164.22
-38.574	-164.17
-38.55	-164.72
-38.526	-164.77
-38.503	-164.82
-38.479	-163.97
-36.855	-163.73
-38.432	-163.78
-38.408	-163.83
-38.384	-163.88
-38.361	-163.73
-38.337	-163.08
-38.313	-163.14
-38.29	-163.19
-38.266	-163.34
-38.742	-164.39
-37.619	-164.44
-37.595	-164.49
-38.671	-164.94
-38.648	-165.4
-38.624	-165.45
-38.6	-165.5
-38.577	-164.85
-38.553	-164.9
-38.529	-164.95
-38.706	-165.7
-38.682	-165.76
-38.659	-165.11
-38.635	-165.46
-38.411	-165.51
-38.488	-165.86
-38.464	-165.91
-38.44	-165.97
-39.617	-166.42
-38.393	-166.07
-38.369	-166.12
-38.346	-166.17
-38.322	-166.62
-39.498	-166.47
-39.475	-166.23
-39.451	-166.28
-39.427	-166.33
-39.404	-166.68
-39.38	-166.73
-38.156	-166.78
-38.133	-166.84
-38.109	-166.89
-38.085	-167.14
-38.062	-167.49
-38.038	-167.54
-39.214	-167.39
-39.191	-167.44
-37.767	-167.5
-37.243	-167.55
-36.82	-167.8
-36.696	-167.85
-36.672	-167.9
-35.949	-167.75
-35.125	-168
-35.001	-168.06
-34.978	-168.11
-34.954	-168.66
-34.93	-168.71
-34.907	-169.36
-34.783	-168.81
-34.759	-168.27
-34.736	-168.32
-34.112	-168.07
-33.388	-168.12
-33.365	-168.17
-33.341	-168.42
-33.317	-168.87
-33.094	-168.63
-33.07	-168.68
-33.046	-168.23
-33.123	-168.28
-33.099	-168.83
-32.576	-169.28
-33.052	-169.34
-33.028	-169.39
-33.005	-169.44
-32.481	-169.29
-31.857	-169.54
-31.634	-169.39
-31.61	-169.44
-31.586	-169.5
-31.563	-169.55
-31.239	-169.6
-31.215	-169.65
-31.192	-169.9
-31.168	-170.15
-30.744	-170.2
-30.721	-170.56
-30.697	-170.61
-30.673	-171.06
-30.45	-171.11
-30.426	-171.16
-30.402	-171.61
-30.379	-172.47
-30.355	-174.62
-29.131	-187.47
-27.408	-198.92
-27.384	-198.97
-27.36	-199.12
-27.337	-199.17
-25.913	-199.23
-25.789	-199.28
-25.366	-199.33
-25.342	-200.18
-23.618	-200.23
-21.695	-200.28
-21.671	-200.34
-22.047	-199.39
-22.024	-199.24
-22	-198.49
-20.476	-197.44
-20.453	-196.79
-20.829	-196.14
-20.805	-195.5
-21.482	-195.05
-21.458	-194.5
-21.434	-194.15
-21.411	-193.7
-20.687	-193.75
-20.663	-193.11
-20.64	-193.06
-20.616	-192.81
-20.593	-192.66
-20.269	-192.61
-20.545	-192.56
-20.522	-192.61
-20.498	-192.27
-20.174	-191.52
-20.151	-190.87
-20.127	-189.82
-20.103	-189.87
-20.08	-188.32
-20.756	-186.97
-19.532	-186.53
-19.509	-186.28
-20.585	-186.13
-20.561	-185.98
-20.538	-185.63
-20.514	-184.58
-21.79	-183.54
-21.767	-182.99
-19.743	-182.84
-21.719	-182.09
-21.696	-181.44
-21.672	-181.49
-21.648	-181.54
-21.425	-181.6
-21.401	-181.45
-21.077	-181.1
-19.854	-181.15
-19.83	-180.7
-18.206	-180.35
-18.183	-180.21
-18.159	-179.96
-18.135	-179.21
-18.112	-178.06
-18.088	-177.41
-19.364	-176.96
-20.541	-177.01
-20.517	-177.07
-20.793	-177.12
-21.07	-177.17
-21.046	-177.22
-21.522	-177.27
-21.499	-177.32
-21.875	-177.87
-21.851	-177.93
-21.928	-177.98
-21.904	-178.03
-21.98	-178.08
-22.357	-178.13
-22.333	-177.58
-22.309	-176.44
-22.286	-176.49
-22.662	-177.24
-22.239	-177.29
-22.215	-177.34
-21.691	-177.99
-21.668	-178.04
-21.544	-177.5
-20.12	-177.55
-18.497	-177.1
-18.473	-177.15
-18.149	-178.3
-18.026	-178.35
-17.602	-178.51
-16.278	-179.26
-16.255	-179.31
-16.231	-179.56
-15.107	-178.61
-15.084	-178.66
-15.06	-178.71
-15.036	-179.87
-15.013	-180.62
-13.889	-180.67
-13.865	-180.72
-13.842	-180.77
-13.818	-180.22
-12.894	-180.27
-12.371	-180.33
-12.347	-179.98
-12.323	-180.03
-12.3	-179.68
-12.776	-179.33
-12.352	-178.98
-12.329	-178.84
-12.305	-178.89
-12.281	-178.74
-13.058	-178.79
-14.434	-178.24
-14.41	-178.29
-14.987	-178.34
-14.963	-177.7
-14.939	-177.35
-14.916	-177.3
-14.892	-176.85
-15.468	-176.9
-15.445	-176.65
-15.821	-176.71
-15.797	-176.56
-15.774	-176.51
-15.75	-176.56
-15.726	-176.61
-15.903	-176.76
-15.879	-177.01
-16.056	-177.07
-16.032	-176.92
-15.808	-176.77
-15.785	-176.22
-15.061	-176.27
-15.037	-176.32
-15.014	-176.37
-13.19	-176.03
-14.966	-176.08
-14.943	-176.53
-14.919	-177.18
-14.895	-177.63
-13.072	-177.48
-12.048	-177.54
-12.024	-177.59
-11.501	-178.14
-11.177	-178.19
-11.153	-177.34
-11.13	-176.49
-11.106	-176.54
-10.282	-176.1
-10.659	-176.65
-10.635	-176.7
-9.7113	-177.65
-9.6877	-178.6
-8.764	-178.65
-7.8403	-178.81
-7.3167	-178.86
-7.293	-178.91
-7.2694	-178.96
-7.2457	-177.91
-7.222	-176.66
-5.5984	-176.71
-5.5747	-176.77
-7.2511	-178.32
-6.4274	-178.47
-6.4037	-180.02
-6.3801	-180.77
-6.3564	-181.62
-7.1328	-181.68
-7.1091	-181.73
-7.0854	-181.78
-7.0618	-182.23
-7.7381	-182.28
-8.1145	-182.63
-8.0908	-181.58
-8.7671	-181.64
-9.3435	-181.69
-9.6198	-182.84
-9.8962	-183.59
-9.5725	-183.64
-9.8488	-184.09
-9.9252	-184.24
-9.9015	-184.3
-9.8779	-184.75
-9.8542	-184.8
-9.8305	-184.85
-10.007	-184.9
-9.7832	-185.85
-9.9596	-186.71
-9.9359	-186.76
-10.412	-187.11
-10.389	-187.16
-9.8649	-186.91
-10.041	-186.96
-10.018	-187.01
-10.294	-187.07
-10.27	-187.12
-9.9466	-187.47
-9.523	-187.72
-9.4993	-187.77
-8.9756	-187.62
-8.952	-187.38
-7.7283	-187.03
-7.7047	-187.08
-7.681	-187.13
-7.6573	-187.18
-6.0337	-187.23
-4.71	-186.98
-4.5864	-187.04
-4.5627	-187.39
-4.539	-187.14
-4.5154	-186.59
-4.4917	-184.84
-3.7681	-184.89
-3.7444	-184.94
-3.2207	-184.4
-3.1971	-184.45
-1.4734	-183.6
-1.4498	-183.65
-1.4261	-183.7
-0.0024424	-183.75
0.021218	-184.41
0.94488	-184.46
0.96854	-184.51
0.9922	-184.56
2.2159	-184.31
2.2395	-184.36
2.2632	-183.81
2.2868	-183.87
1.5105	-183.92
2.2342	-183.27
0.95782	-184.02
0.98148	-184.07
1.0051	-184.12
0.1288	-185.08
0.052459	-184.73
-0.32388	-184.78
-0.30022	-184.83
-0.27656	-184.88
-2.6529	-185.33
-2.6292	-184.98
-5.0056	-185.04
-4.9819	-185.09
-4.9583	-184.64
-6.0346	-184.69
-6.0109	-184.74
-6.8873	-185.89
-6.8636	-185.94
-3.54	-186
-5.1163	-186.05
-5.0926	-186.1
-5.069	-186.45
-5.0453	-186.5
-4.5217	-185.45
-4.498	-185.51
-4.4743	-185.36
-4.4507	-185.61
-5.327	-186.56
-4.4034	-185.71
-3.7797	-185.76
-3.756	-185.81
-3.7324	-185.87
-3.7087	-186.82
-3.2851	-187.87
-3.2614	-187.92
-3.4377	-187.97
-3.4141	-188.02
-3.3904	-188.38
-3.3668	-188.33
-3.3431	-187.18
-3.3194	-187.23
-3.2958	-187.28
-3.6721	-188.53
-3.2485	-188.58
-3.2248	-188.94
-3.2011	-189.09
-3.1775	-189.14
-3.1538	-189.39
-2.9302	-189.44
-2.9065	-189.49
-3.0828	-189.55
-3.0592	-189.6
-3.5355	-189.65
-3.5119	-189.7
-3.4882	-189.75
-3.1645	-189.8
-2.4409	-189.85
-3.1172	-190.71
-3.0936	-190.76
-3.1699	-191.61
-3.1462	-191.66
-2.6226	-191.71
-1.3989	-191.96
-1.0753	-192.01
-1.0516	-191.87
-2.5279	-191.32
-1.0043	-190.67
-0.98061	-190.72
-0.95695	-190.77
0.66671	-190.82
0.69037	-191.28
0.71403	-190.53
0.73769	-190.58
0.76135	-190.63
0.78501	-190.68
0.80867	-191.53
0.93233	-190.88
0.95599	-190.34
-0.82035	-190.39
-0.89669	-190.34
-2.773	-190.39
-2.7494	-190.14
-3.2257	-190.09
-3.5021	-190.15
-3.2784	-190.2
-2.6547	-190.25
-2.6311	-190.3
-2.6074	-190.35
-2.5838	-190.4
-2.5601	-190.45
-2.4364	-190.51
-2.2128	-190.36
-2.1891	-190.41
-2.6655	-190.66
-2.1418	-190.71
-2.1181	-190.76
-2.0945	-190.61
-2.0708	-190.77
-2.0471	-190.92
-1.1235	-191.37
-1.0998	-191.92
-1.0762	-192.17
-1.0525	-192.72
-1.0288	-193.58
-1.0052	-193.63
-1.5815	-194.28
-1.5579	-194.33
-1.5342	-194.38
-2.0105	-195.03
-1.9869	-194.48
-2.1632	-195.14
-2.1396	-195.19
-1.4159	-194.64
-1.3922	-194.09
-1.3686	-193.74
-2.0449	-193.79
-2.0213	-193.85
-1.9976	-193.9
-1.9739	-193.55
-1.9503	-193.6
-1.9266	-193.65
-1.903	-194.3
-1.1793	-194.35
-1.5556	-194.41
-1.532	-194.46
-1.5083	-194.51
-1.8847	-195.26
-1.261	-194.71
-1.0373	-194.56
-1.0137	-194.61
-0.99003	-194.67
-0.96637	-194.72
-0.54271	-194.77
-0.21905	-194.92
-0.19539	-194.97
0.42827	-195.02
0.45193	-195.08
0.97559	-195.13
0.99925	-195.58
1.0229	-195.63
1.0466	-195.68
1.0702	-195.63
1.5939	-195.58
1.6176	-195.64
0.64122	-195.69
0.66488	-195.74
0.68854	-195.79
0.7122	-195.84
0.73586	-195.99
-0.44048	-196.05
-0.41682	-196
-0.49316	-196.15
-0.4695	-196.2
-0.94584	-196.45
-0.92218	-196.6
-0.89852	-196.55
-1.3749	-197.01
-1.3512	-196.66
-1.3275	-196.71
-1.3039	-196.76
-0.78022	-196.81
-0.75656	-196.66
-0.7329	-196.71
-0.70924	-197.07
-0.68558	-197.62
-0.16192	-197.17
-0.13826	-196.82
-0.1146	-197.27
-0.090942	-197.32
-0.26728	-197.38
1.4564	-197.43
1.08	-197.48
0.3037	-197.53
0.32736	-197.58
-0.94898	-197.03
-0.92532	-197.08
-0.90166	-197.14
-0.878	-197.19
-0.054341	-196.94
-0.83068	-196.99
-0.80702	-196.84
-0.78336	-197.09
-1.6597	-196.85
-1.636	-196.9
-2.5124	-196.65
-2.4887	-196
-2.4651	-197.05
-2.4414	-196.1
-2.4177	-195.05
-2.7941	-195.01
-2.7704	-195.06
-2.9468	-195.11
-3.0231	-195.56
-2.8994	-195.61
-2.5758	-196.76
-2.5521	-197.82
-2.5285	-196.87
-2.5048	-196.82
-2.4811	-195.47
-1.4575	-195.02
-1.4338	-194.87
-1.4102	-194.92
-0.2865	-194.48
0.13716	-194.23
0.16082	-194.28
0.18448	-194.33
0.20814	-194.38
0.3318	-194.43
0.65546	-194.78
0.67912	-194.84
0.70278	-195.39
0.72644	-195.44
0.7501	-195.49
0.47376	-195.04
0.49742	-195.09
0.12108	-195.15
0.14474	-195.6
-0.1316	-197.15
-0.10794	-197.2
-1.3843	-198.85
-2.1606	-199.3
-1.737	-199.45
-2.2133	-200.21
-2.1896	-200.26
-2.166	-201.11
-2.6423	-201.16
-2.6187	-200.41
-2.795	-201.26
-2.7713	-200.52
-2.7477	-200.17
-3.524	-200.22
-3.5004	-199.97
-3.4767	-200.32
-3.453	-200.37
-3.4294	-200.42
-3.4057	-200.38
-3.2821	-201.13
-3.2584	-201.18
-3.2347	-201.23
-2.6111	-200.48
-2.5874	-199.93
-2.5638	-199.88
-2.5401	-199.94
-3.3164	-200.09
-3.2928	-200.14
-4.1691	-200.79
-4.1455	-202.44
-5.6218	-202.79
-7.5981	-204.45
-5.7745	-204.8
-5.7508	-205.05
-5.7272	-205.1
-5.7035	-204.95
-7.1798	-205
-5.6562	-204.75
-7.1325	-204.81
-7.1089	-203.56
-7.0852	-202.21
-7.0615	-202.26
-7.0379	-203.41
-7.8142	-203.56
-7.7906	-203.62
-6.9669	-202.77
-5.4432	-202.62
-3.9196	-202.47
-3.8959	-202.52
-3.8723	-201.27
-3.8486	-201.32
-3.8249	-201.38
-3.0013	-200.33
-2.9776	-200.38
-4.0539	-201.53
-4.0303	-201.78
-4.0066	-203.13
-3.983	-202.18
-3.5593	-203.34
-3.5356	-203.59
-3.512	-203.74
-4.2883	-203.99
-4.2647	-203.84
-4.241	-203.89
-5.4173	-204.15
-6.7937	-204.2
-7.37	-204.55
-7.3464	-205.1
-7.3227	-205.15
-7.299	-205.2
-7.2754	-206.15
-7.2517	-206.61
-7.2281	-206.66
-7.2044	-206.71
-7.1807	-206.36
-6.5571	-205.51
-6.5334	-205.56
-7.4098	-205.62
-7.7861	-205.67
-8.3624	-205.52
-9.5388	-205.57
-9.5151	-205.12
-9.4915	-205.17
-9.4678	-206.02
-9.4441	-206.08
-9.4205	-206.13
-9.3968	-205.38
-9.3732	-205.03
-9.3495	-205.08
-9.3258	-205.33
-9.3022	-205.38
-10.179	-205.44
-10.155	-205.49
-9.4312	-205.24
-9.4075	-205.29
-9.3839	-205.34
-9.3602	-204.79
-9.3366	-204.15
-7.7129	-204.2
-7.6892	-204.25
-6.7656	-204.3
-6.5419	-204.35
-6.2183	-204.4
-6.0946	-204.45
-5.9709	-204.51
-5.9473	-204.56
-5.9236	-205.21
-5.9	-205.96
-5.5763	-205.31
-5.8526	-205.36
-5.829	-204.82
-5.8053	-204.87
-5.8817	-205.52
-5.058	-205.27
-5.1343	-206.42
-5.9107	-206.47
-5.887	-207.02
-5.5634	-207.28
-4.7397	-207.13
-4.716	-207.18
-4.6924	-207.43
-4.6687	-207.88
-5.1451	-209.03
-5.1214	-209.09
-5.5977	-208.84
-6.6741	-208.89
-6.6504	-208.94
-6.6268	-208.49
-6.6031	-208.54
-6.5794	-208.59
-6.5558	-209.15
-5.4321	-209.8
-6.1085	-210.15
-6.0848	-210.2
-6.0611	-210.25
-6.0375	-210.3
-6.0138	-210.25
-7.2902	-210.31
-7.2665	-210.36
-7.2428	-210.31
-7.2192	-210.16
-7.1955	-210.21
-7.1719	-210.26
-7.1482	-210.32
