# Supplementary material for: Electrooculography-based continuous eye-writing recognition system for efficient assistive communication systems
Source: PLoS One. 2018 Feb 9;13(2):e0192684. doi: 10.1371/journal.pone.0192684 (PMC5806888; doi:10.1371/journal.pone.0192684)
Supplement: S1 Database — All the original isolated EOG data used in the experiments are contained in this database. (ZIP) [file pone.0192684.s001.zip › isolated/001/isolated_strokes/EOG_001_09_010.csv]

2.514	0.3661
3.165	1.0452
4.2161	0.92432
4.2671	0.80342
3.3182	0.082534
3.3692	-0.038356
2.5203	-0.95925
2.5713	-1.0801
2.0224	-1.201
1.3734	-1.3219
0.92448	-0.64281
0.37553	-0.7637
0.42658	-0.28459
0.47764	-1.0055
0.52869	-0.42637
0.57974	-0.14726
0.6308	-0.66815
0.68185	-0.78905
0.1329	-1.6099
1.684	-1.7308
2.235	-1.8517
2.2861	-2.9726
2.3371	-3.0935
2.3882	-3.6144
2.1392	-3.7353
2.7903	-2.3562
2.2413	-0.77706
1.7924	-0.89795
1.8434	-1.0188
0.19448	-1.1397
2.4455	-1.2606
2.4966	-0.88152
1.9476	-1.0024
1.9987	-0.7233
-0.65026	-0.84419
-0.59921	-0.96508
-0.54815	-0.78597
-1.3971	-1.2069
-1.346	-1.0278
-2.895	-1.4486
-2.8439	-1.2695
-2.7929	-1.3904
-2.7418	-1.0113
-2.6908	-1.1322
-2.9397	-1.1531
-2.8887	-1.274
-2.5376	-1.3949
-2.4866	-1.5158
-1.8355	-1.3367
-0.98447	-1.7575
-0.93342	-1.7784
-0.88236	-1.8993
-1.1313	-2.4202
-0.78026	-2.5411
-0.72921	-2.862
-0.67815	-2.7829
-0.6271	-2.0038
-0.57605	-1.1247
-0.225	-1.1456
-0.073944	-1.2665
-0.022891	-1.3873
0.028161	-1.0082
0.079214	-0.32913
0.23027	0.24998
0.28132	0.12909
0.33237	0.0081991
0.38342	0.88731
0.43448	0.76642
0.48553	1.3455
0.036582	1.2246
0.087634	1.1037
0.63869	1.0829
0.68974	0.96196
0.74079	0.84107
0.79184	0.72018
0.6429	0.49929
0.69395	0.4784
0.545	0.25751
0.59606	0.13662
-0.052892	0.015729
-0.0018398	-0.005162
0.049213	0.37395
0.80027	0.25306
0.85132	0.13217
0.90237	0.61127
0.75342	0.49038
0.80448	0.36949
0.85553	0.3486
0.90658	1.1277
0.95763	1.0068
0.40869	2.2859
0.45974	2.765
-0.48921	2.6441
-1.6382	2.5233
-1.5871	2.4024
-1.5361	2.2815
-0.285	2.3606
0.46605	2.2397
0.51711	2.1188
0.56816	1.9979
0.61921	1.677
1.1703	1.7561
0.72132	1.6352
0.77237	1.5144
0.82342	1.3935
0.37447	1.4726
0.62553	1.3517
0.67658	0.83079
0.62763	0.4099
0.67869	0.58901
0.72974	0.16812
0.78079	0.047225
0.83184	-0.073666
0.8829	-0.19456
0.93395	0.88455
0.185	1.4637
0.23605	1.3428
-0.11289	1.9219
-0.46184	1.901
-0.41079	2.4801
-0.85974	2.3592
-1.5087	2.2383
-2.3576	2.1174
-3.3066	1.4965
-3.2555	1.8756
-3.9045	1.7548
-3.8534	1.1339
-3.8024	1.313
-3.9513	1.1921
-3.9003	1.2712
-6.1492	1.1503
-6.0982	1.0294
-3.7471	0.90852
-3.6961	0.78763
-3.445	0.66674
-3.3939	0.54585
-3.3429	0.42496
-3.2918	-0.19593
-3.2408	-0.81682
-3.1897	-0.93772
-3.1387	-0.75861
-3.5876	-0.8795
-3.5366	-1.0004
-4.0855	-1.1213
-4.0345	-1.2422
-3.9834	-1.3631
-3.9324	-0.18395
-3.8813	-0.50484
-3.0303	0.67427
-2.9792	0.55338
-2.9282	0.43249
-2.8771	0.011595
-2.5261	-0.1093
-3.575	-1.1302
-3.5239	-1.2511
-3.4729	-1.372
-3.6218	-1.4929
-3.1708	-0.61375
-3.1197	-0.43464
-3.0687	-0.55553
-3.0176	-0.97642
-3.1666	-1.0973
-2.1155	-0.5182
-2.0645	0.060906
-2.0134	-0.059984
-1.9624	0.21913
-2.9113	0.098234
-1.8603	0.27734
-2.8092	0.85645
-2.7582	0.73556
-2.7071	1.8147
-2.6561	2.2938
-2.605	2.6729
-0.75395	2.552
-0.7029	2.7311
1.2482	2.7102
1.6992	2.7893
1.9503	2.8684
2.0013	2.7475
2.0524	2.7267
2.1034	2.6058
2.1545	2.7849
2.2055	2.964
2.2566	2.8431
3.2076	2.4222
4.0587	2.3013
4.1097	2.1804
4.1608	2.3595
4.2118	1.7386
3.4629	1.5177
3.5139	1.3969
2.965	1.276
3.016	1.1551
3.0671	1.0342
2.7182	0.91329
3.1692	1.2924
3.0203	1.3715
3.0713	1.2506
3.1224	1.7297
3.1734	2.2088
3.4245	3.8879
3.4755	2.9671
3.5266	6.6462
3.5776	6.5253
3.6287	6.4044
3.6797	6.2835
3.5308	6.1626
3.5818	3.2417
3.6329	3.1208
3.6839	2.9999
4.235	2.379
4.286	2.2582
4.0371	2.1373
4.0882	2.5164
4.1392	2.3955
4.1903	2.2746
4.2413	1.6537
3.4924	0.032806
2.0434	-0.98808
0.69447	-1.509
0.74552	-1.6299
0.79657	-1.3508
0.84763	-1.8716
0.89868	-1.5925
0.54973	-1.7134
0.60078	-1.9343
0.55184	-2.0552
0.20289	-2.5761
0.65394	-2.697
0.30499	-2.9179
0.35605	-3.0388
-0.1929	-3.1597
-1.0418	-3.4806
-0.4908	-3.6014
-0.43974	-3.8223
-0.38869	-4.1432
-0.33764	-4.2641
-0.98658	-4.385
-0.93553	-4.5059
-0.88448	-4.6268
-0.83343	-5.0477
-0.78237	-5.2686
-1.8313	-5.4895
-1.7803	-5.6104
-3.0292	-5.7312
-2.9782	-5.8521
-2.1271	-5.973
-2.0761	-6.0939
-2.025	-6.2148
-1.974	-6.3357
-1.9229	-6.4566
-1.8718	-7.1775
-1.8208	-7.3984
-1.7697	-7.5193
-1.7187	-7.6402
-2.0676	-7.761
-1.6166	-7.4819
-1.9655	-7.3028
-1.9145	-7.4237
-1.8634	-7.6446
-1.8124	-7.2655
-1.3613	-6.3864
-1.3103	-6.5073
-1.2592	-6.6282
-1.2082	-6.7491
-1.1571	-7.6699
-0.90606	-6.9908
-1.355	-7.9117
-1.304	-8.0326
-1.2529	-8.1535
-1.9018	-8.2744
-1.1508	-7.3953
-2.1997	-6.7162
-2.6487	-6.8371
-2.5976	-6.958
-3.2466	-7.0789
-3.1955	-7.3997
-3.1445	-7.5206
-3.0934	-7.6415
-3.0424	-7.7624
-4.9913	-8.6833
-4.9403	-8.8042
-4.8892	-8.9251
-4.8382	-9.746
-4.6871	-9.1669
-4.8361	-8.4878
-4.785	-8.6087
-4.934	-8.7295
-4.8829	-8.8504
-4.6319	-8.9713
-4.5808	-9.0922
-4.5297	-9.2131
-4.4787	-9.334
-4.4276	-9.4549
-3.9766	-9.5758
-3.9255	-10.397
-3.8745	-10.518
-3.0234	-10.638
-2.9724	-10.759
-1.9213	-9.7802
-0.57027	-9.9011
-0.51922	-10.022
-0.46817	-10.143
-1.7171	-10.264
-0.36606	-10.385
-0.31501	-11.406
-0.26396	-11.526
-0.2129	-11.647
-0.16185	-12.668
0.8892	-12.789
0.94025	-12.61
0.99131	-12.731
1.0424	-12.852
1.0934	-12.973
1.4445	-12.494
1.4955	-12.614
1.2466	-12.735
1.2976	-12.856
1.3487	-13.477
1.3997	-13.598
1.2508	-13.819
-0.19817	-13.94
-0.14712	-13.561
-0.096063	-13.082
-0.04501	-13.203
-0.093958	-12.823
-0.042905	-12.944
1.6081	-11.165
1.0592	-10.686
1.1103	-10.807
1.1613	-9.9278
1.2124	-10.049
1.8634	-9.8696
2.5145	-9.4905
2.5655	-9.6114
3.9166	-9.0323
5.4676	-8.1532
6.3187	-7.3741
7.3697	-7.195
8.8208	-7.3159
10.772	-7.3368
12.023	-7.1576
12.574	-6.3785
12.625	-5.3994
12.676	-5.5203
12.727	-4.0412
12.778	4.2379
12.829	15.017
12.88	26.496
12.431	38.275
12.482	48.354
12.533	62.433
6.9845	74.713
0.93551	84.092
-7.3134	94.271
-15.662	106.05
-18.811	116.53
-31.26	121.61
-41.809	130.49
-45.958	138.57
-53.207	143.25
-59.656	146.92
-67.205	147.3
-76.354	151.58
-80.803	157.06
-81.052	158.54
-82.601	159.22
-85.65	159.9
-88.999	160.88
-92.248	162.26
-94.797	163.24
-96.546	164.22
-98.494	164.89
-100.54	164.87
-101.49	165.15
-101.44	165.53
-101.69	165.41
-101.64	165.59
-102.09	165.47
-102.04	165.35
-101.99	164.93
-101.64	164.41
-101.58	164.59
-101.33	165.26
-100.98	165.14
-99.931	165.32
-99.38	165.4
-99.329	165.68
-98.678	165.86
-97.927	165.74
-96.976	165.62
-96.924	165.7
-95.673	165.58
-94.522	165.76
-94.171	169.74
-94.12	175.31
-94.069	175.19
-94.018	177.97
-93.467	180.35
-92.316	181.43
-92.265	181.61
-92.214	181.49
-91.163	181.77
-90.712	181.65
-90.561	181.53
-90.01	181.41
-89.359	181.28
-86.408	181.16
-83.357	180.54
-81.206	179.02
-77.054	176.8
-74.703	174.18
-72.452	171.56
-63.201	162.24
-37.85	134.12
-8.1992	95.996
24.552	66.776
62.603	42.155
101.15	16.534
139.3	2.3129
167.36	-8.508
181.81	-30.629
185.66	-45.05
195.81	-55.071
205.26	-70.392
208.61	-81.512
208.66	-87.933
213.71	-90.754
213.76	-105.18
213.82	-118.7
213.87	-133.22
215.92	-151.94
215.97	-157.66
214.02	-171.88
214.07	-193.2
210.92	-208.52
210.97	-218.14
209.42	-228.26
209.47	-240.88
206.53	-250.8
203.58	-258.13
202.73	-269.85
200.88	-279.87
197.73	-286.79
197.78	-293.61
197.83	-298.63
201.08	-308.85
201.13	-314.47
201.19	-320.09
201.24	-327.41
201.29	-329.53
201.34	-335.46
203.89	-342.98
214.84	-345.5
224.19	-348.62
225.34	-352.24
226.89	-358.66
226.94	-368.18
229.3	-377.6
231.45	-385.92
231.5	-390.74
232.95	-397.26
233	-408.19
233.55	-414.91
233.6	-416.63
233.65	-417.85
233.7	-421.77
233.96	-421.89
234.01	-428.61
234.46	-432.73
235.21	-433.95
235.26	-434.07
237.01	-435.09
237.06	-436.02
238.41	-436.74
238.86	-437.96
238.91	-439.98
239.57	-441.1
239.62	-441.62
239.37	-442.64
239.42	-443.96
239.47	-445.38
239.52	-445.5
239.57	-445.82
239.62	-445.95
239.67	-446.07
239.03	-446.19
239.08	-446.31
236.43	-445.73
216.48	-445.85
195.53	-445.97
177.08	-446.09
152.73	-443.71
142.08	-434.13
120.83	-422.95
99.585	-418.37
84.236	-411.5
65.287	-395.72
54.438	-385.44
36.389	-378.36
17.64	-367.08
5.4913	-356.7
-9.4577	-346.22
-17.807	-330.94
-32.256	-318.56
-46.704	-315.48
-48.353	-309.6
-53.002	-301.73
-56.251	-291.95
-60.4	-284.27
-65.349	-278.59
-68.298	-273.01
-70.547	-270.13
-71.896	-265.75
-74.045	-261.17
-75.394	-255.49
-76.443	-249.81
-77.492	-246.13
-78.541	-241.96
-78.49	-237.48
-79.239	-234.3
-79.188	-233.12
-79.637	-231.94
-80.986	-229.66
-82.934	-227.88
-84.483	-226.4
-84.932	-225.32
-86.081	-224.54
-87.13	-222.86
-89.479	-219.09
-91.928	-215.61
-92.377	-212.33
-92.326	-208.55
-93.075	-206.77
-94.124	-205.99
-94.773	-205.81
-95.722	-205.43
-95.771	-204.75
-96.32	-203.57
-96.569	-202.69
-96.718	-202.01
-96.667	-201.24
-96.616	-200.46
-96.564	-199.08
-96.513	-197.4
-96.462	-196.92
-96.411	-197.04
-96.36	-196.46
-96.309	-194.88
-96.358	-193.6
-96.307	-192.32
-97.056	-191.34
-97.005	-190.67
-96.954	-189.99
-96.903	-190.11
-96.052	-190.03
-96.001	-189.05
-95.95	-186.87
-95.899	-185.49
-95.848	-185.31
-95.797	-184.93
-98.746	-185.05
-101.59	-184.97
-102.14	-184.9
-102.69	-184.62
-103.04	-184.14
-102.99	-183.66
-103.54	-183.38
-103.99	-183.2
-104.04	-183.32
-103.99	-183.44
-103.94	-183.56
-103.88	-183.68
-103.83	-183
-103.88	-182.03
-103.83	-182.15
-103.88	-182.27
-104.03	-181.99
-103.78	-181.51
-104.53	-181.63
-104.48	-180.65
-104.42	-180.77
-104.97	-180.89
-104.32	-181.01
-104.27	-181.13
-104.22	-181.25
-104.17	-181.38
-104.12	-180.8
-103.87	-180.92
-103.82	-181.04
-104.57	-181.96
-104.51	-181.28
-104.86	-180.8
-104.81	-179.92
-105.26	-180.04
-105.21	-180.56
-104.66	-180.68
-104.61	-180.31
-104.56	-180.43
-104.51	-180.25
-104.45	-180.37
-103.9	-180.19
-104.15	-180.61
-104.1	-179.73
-104.05	-179.85
-104.7	-181.17
-104.15	-180.09
-105.3	-180.21
-105.25	-180.34
-105.2	-180.46
-105.14	-180.58
-103.89	-180.5
-104.34	-181.62
-104.29	-181.74
-104.24	-181.86
-104.49	-180.68
-104.44	-179.6
-105.29	-179.72
-105.24	-179.84
-103.58	-179.27
-103.53	-179.29
-103.48	-178.61
-103.43	-178.73
-103.38	-178.85
-102.53	-178.97
-102.48	-179.09
-102.43	-179.21
-102.38	-179.33
-102.33	-179.75
-102.27	-179.37
-102.22	-179.5
-102.17	-179.62
-102.12	-179.74
-102.37	-180.36
-101.82	-179.68
-101.77	-180.6
-101.72	-180.72
-101.67	-181.34
-102.41	-181.46
-101.56	-181.58
-102.31	-182
-102.26	-182.12
-102.21	-182.25
-102.16	-182.37
-102.11	-182.09
-101.16	-182.21
-101.11	-182.33
-100.56	-181.85
-100.5	-181.97
-99.453	-182.09
-99.402	-182.21
-99.351	-182.53
-99.3	-182.65
-99.249	-182.78
-97.698	-182.9
-97.647	-183.02
-97.596	-183.14
-96.545	-183.26
-96.193	-183.28
-95.642	-183.6
-95.591	-183.72
-95.54	-184.04
-95.489	-184.16
-95.438	-184.38
-95.387	-184.51
-95.336	-184.63
-96.385	-184.95
-96.334	-185.07
-97.483	-185.19
-97.432	-185.51
-97.381	-186.23
-98.53	-186.35
-97.279	-186.27
-97.228	-186.39
-97.177	-186.51
-97.126	-186.64
-98.275	-186.76
-98.223	-186.88
-98.772	-187.6
-99.221	-187.82
-99.97	-187.94
-99.919	-188.36
-99.868	-188.18
-100.72	-188.3
-100.67	-188.82
-99.715	-188.94
-98.864	-189.56
-98.813	-189.69
-99.062	-189.91
-99.011	-190.03
-98.36	-190.35
-97.709	-191.57
-97.658	-191.69
-97.607	-192.71
-98.156	-193.53
-98.105	-193.65
-98.053	-194.37
-98.002	-194.49
-97.951	-195.42
-97.3	-196.54
-95.749	-195.96
-94.598	-196.88
-94.547	-197
-94.496	-197.12
-95.545	-197.24
-95.194	-197.36
-95.643	-197.58
-95.592	-197.9
-95.541	-198.02
-96.79	-198.55
-94.939	-198.77
-96.688	-198.89
-96.637	-199.01
-96.386	-199.13
-94.735	-198.95
-92.683	-199.07
-92.632	-199.19
-92.581	-199.31
-92.53	-199.43
-92.679	-199.35
-92.628	-199.48
-93.577	-199.8
-93.526	-199.92
-92.675	-199.84
-91.724	-199.96
-91.673	-200.08
-91.322	-200.4
-91.271	-200.22
-91.22	-199.84
-91.169	-199.66
-91.118	-199.48
-91.067	-199.11
-91.016	-199.23
-90.965	-199.35
-91.013	-199.17
-90.962	-198.69
-90.911	-198.81
-91.06	-198.93
-90.809	-198.35
-90.758	-198.47
-90.707	-198.19
-90.656	-198.31
-90.605	-198.43
-90.254	-197.96
-90.203	-198.08
-90.152	-198.8
-89.301	-198.92
-89.25	-199.54
-87.999	-199.66
-88.348	-199.78
-88.297	-199.9
-88.246	-200.92
-86.995	-201.34
-85.543	-200.66
-85.492	-201.79
-86.341	-202.01
-85.39	-201.43
-85.339	-202.25
-85.288	-202.37
-84.537	-202.79
-84.486	-204.71
-84.135	-204.33
-83.884	-204.45
-83.833	-204.57
-83.782	-204.69
-83.731	-204.82
-83.18	-204.34
-83.329	-204.86
-83.278	-204.98
-83.027	-205.1
-82.976	-205.22
-82.325	-204.54
-82.273	-205.46
-82.222	-206.28
-82.171	-206.4
-82.12	-206.52
-81.369	-206.65
-81.318	-206.07
-81.867	-206.19
-81.816	-206.31
-81.765	-205.83
-81.714	-205.75
-82.263	-205.87
-82.812	-206.19
-82.761	-206.31
-83.51	-207.13
-83.459	-207.25
-83.408	-207.37
-84.857	-208.3
-85.006	-208.72
-86.455	-209.34
-86.403	-209.46
-86.352	-209.78
-87.301	-209.9
-86.65	-209.22
-87.199	-209.64
-87.148	-209.76
-87.097	-210.58
-87.446	-211.3
-87.395	-211.43
-86.544	-212.05
-86.493	-212.17
-85.542	-212.29
-85.491	-212.41
-84.84	-212.03
-84.789	-212.15
-84.738	-212.27
-84.287	-212.39
-83.636	-212.61
-83.285	-212.03
-82.633	-212.16
-81.882	-212.28
-80.631	-212.4
-80.18	-213.12
-79.529	-213.24
-79.478	-213.46
-79.427	-213.58
-79.376	-213.6
-78.525	-212.92
-77.774	-212.54
-77.723	-211.96
-77.672	-212.09
-77.521	-212.21
-77.57	-212.33
-77.519	-213.45
-77.468	-213.57
-78.717	-214.39
-78.666	-213.81
-80.115	-213.93
-80.063	-214.05
-80.012	-214.17
-80.261	-214.99
-80.21	-214.41
-80.459	-214.54
-80.408	-214.66
-80.357	-214.78
-80.306	-215.7
-80.155	-215.82
-80.404	-217.04
-80.353	-217.96
-80.302	-218.18
-80.251	-218.4
-80.2	-218.52
-81.149	-218.84
-81.098	-219.17
-81.047	-219.29
-83.296	-219.41
-83.245	-219.53
-83.193	-219.65
-84.342	-220.67
-83.891	-220.49
-83.84	-221.21
-83.789	-221.33
-84.138	-221.95
-84.087	-222.37
-83.936	-222.5
-83.585	-222.62
-83.534	-222.74
-83.483	-223.06
-83.432	-223.18
-82.981	-223.2
-82.03	-223.32
-81.979	-223.44
-81.428	-223.46
-81.377	-223.38
-80.726	-223.5
-80.675	-223.53
-80.623	-223.65
-80.172	-223.77
-79.721	-223.99
-78.87	-224.11
-78.819	-224.23
-79.568	-224.35
-79.517	-224.07
-79.666	-224.19
-78.615	-223.71
-78.564	-224.43
-78.513	-224.56
-78.462	-223.58
-79.411	-223.7
-79.36	-223.82
-79.709	-223.94
-79.658	-225.26
-79.607	-224.18
-80.456	-225.7
-80.405	-225.82
-80.353	-227.04
-80.302	-227.16
-80.251	-226.18
-81.2	-226.31
-81.149	-226.43
-81.098	-226.55
-80.947	-227.77
-80.996	-227.89
-82.645	-228.01
-82.594	-228.13
-82.543	-228.25
-82.492	-226.97
-80.941	-227.09
-79.99	-227.51
-79.939	-227.84
-79.888	-226.46
-79.837	-226.08
-78.886	-226.2
-77.835	-225.92
-77.783	-226.04
-77.732	-225.96
-77.681	-225.28
-77.33	-225.4
-77.279	-225.52
-77.228	-225.54
-76.477	-224.87
-76.226	-224.99
-75.775	-224.81
-75.724	-224.53
-74.573	-225.05
-73.822	-225.17
-73.771	-225.29
-73.72	-225.41
-73.669	-225.53
-73.918	-225.65
-73.567	-225.77
-73.616	-226.1
-73.565	-226.22
-73.513	-227.04
-73.462	-227.16
-73.311	-227.28
-73.26	-228.1
-73.209	-228.22
-73.158	-228.34
-73.207	-228.56
-73.056	-228.98
-73.005	-229
-72.954	-229.12
-72.903	-229.25
-73.352	-229.47
-73.301	-229.59
-73.25	-229.71
-73.199	-229.83
-73.148	-229.95
-73.897	-230.07
-73.846	-229.99
-74.995	-230.31
-74.943	-231.53
-73.492	-231.65
-74.841	-233.28
-74.79	-233.4
-75.339	-233.52
-75.288	-234.34
-72.837	-234.46
-72.786	-234.58
-71.935	-234.7
-71.884	-234.92
-72.533	-235.04
-69.482	-235.16
-69.431	-235.68
-69.38	-236.11
-69.329	-236.23
-69.978	-236.35
-68.927	-236.47
-68.876	-236.59
-68.825	-236.71
-68.773	-236.43
-69.722	-236.15
-69.671	-235.87
-69.62	-235.99
-69.569	-236.51
-69.518	-236.64
-70.267	-236.76
-70.216	-236.48
-70.165	-237
-70.114	-237.12
-69.563	-237.24
-70.012	-238.16
-69.961	-238.28
-69.91	-238.5
-69.859	-238.72
-69.808	-238.84
-70.557	-239.07
-70.506	-239.19
-70.455	-239.31
-70.403	-239.53
-70.352	-239.65
-70.801	-239.77
-70.75	-239.89
-70.699	-240.01
-71.248	-240.13
-70.597	-240.15
-71.146	-240.27
-71.095	-240.39
-71.044	-240.52
-70.993	-241.64
-70.942	-242.56
-70.891	-242.68
-70.84	-242.8
-70.789	-242.12
-70.738	-242.24
-69.987	-241.56
-69.936	-241.18
-69.885	-241.3
-69.833	-240.72
-70.982	-240.35
-70.731	-240.47
-70.68	-241.09
-70.629	-241.21
-70.278	-241.33
-70.227	-241.85
-70.176	-241.97
-70.125	-242.09
-70.074	-242.71
-68.823	-242.83
-68.072	-242.95
-68.021	-242.78
-67.97	-242.9
-69.119	-243.42
-67.868	-243.14
-68.717	-243.26
-68.666	-243.38
-67.915	-244.2
-67.863	-245.52
-66.212	-245.64
-66.161	-246.56
-66.11	-246.68
-66.059	-246.91
-66.008	-247.33
-64.557	-247.45
-64.506	-247.57
-64.455	-247.69
-64.404	-247.71
-65.753	-248.13
-65.702	-247.95
-66.151	-247.77
-66.3	-247.89
-64.649	-247.91
-64.598	-247.93
-64.547	-248.06
-64.496	-248.18
-64.445	-248.3
-63.993	-248.12
-62.642	-247.14
-62.591	-247.26
-62.54	-247.38
-62.489	-247.2
-61.338	-246.22
-60.987	-246.34
-60.936	-246.46
-60.885	-246.59
-60.834	-247.81
-59.983	-247.93
-59.932	-248.05
-59.881	-248.87
-59.83	-248.99
-59.279	-249.41
-58.528	-249.73
-58.477	-250.05
-59.026	-250.27
-58.975	-250.39
-59.123	-251.52
-58.872	-251.64
-58.821	-252.86
-58.87	-252.98
-58.819	-252.8
-58.768	-253.22
-58.717	-253.34
-59.066	-253.16
-59.015	-253.28
-58.564	-253.4
-58.513	-253.82
-58.462	-253.95
-58.411	-254.07
-58.76	-254.19
-58.309	-254.31
-58.658	-254.53
-58.607	-254.55
-58.856	-254.67
-59.705	-254.29
-58.753	-254.21
-58.802	-254.33
-58.751	-254.45
-58.7	-254.58
-58.849	-254.7
-57.998	-254.52
-57.947	-254.24
-58.396	-254.36
-58.345	-254.18
-58.894	-254.1
-58.843	-254.22
-59.292	-254.34
-59.241	-254.66
-59.19	-254.78
-59.439	-254.8
-59.388	-254.73
-58.637	-254.75
-58.586	-254.87
-57.835	-254.89
-57.783	-255.01
-57.732	-255.13
-57.681	-255.25
-57.63	-255.37
-57.179	-255.49
-57.428	-255.61
-57.377	-255.73
-57.326	-255.96
-58.575	-255.98
-56.624	-256
-56.573	-256.22
-56.522	-256.34
-56.471	-256.46
-56.42	-256.58
-54.669	-256.3
-53.218	-256.42
-53.167	-256.54
-53.116	-256.76
-54.165	-256.89
-54.113	-257.01
-54.062	-256.83
-54.011	-256.95
-52.86	-256.67
-53.109	-256.79
-52.758	-256.61
-52.707	-257.03
-52.656	-257.35
-52.405	-257.47
-51.254	-257.79
-50.103	-257.92
-50.052	-258.04
-50.001	-258.16
-49.95	-258.28
-49.899	-258.4
-49.448	-258.52
-49.397	-258.24
-50.446	-258.56
-49.295	-258.48
-49.243	-258.8
-49.192	-258.92
-49.141	-259.04
-49.59	-259.57
-49.639	-260.19
-49.588	-260.31
-49.537	-260.43
-49.486	-260.25
-49.835	-260.67
-50.184	-260.69
-50.733	-260.81
-50.682	-260.93
-50.631	-261.05
-50.58	-261.37
-49.929	-261.3
-49.878	-261.42
-49.827	-261.84
-49.776	-261.96
-50.125	-262.08
-50.073	-262.2
-50.022	-262.52
-49.971	-262.74
-49.92	-262.76
-49.869	-262.98
-49.818	-263.1
-49.767	-263.23
-50.316	-263.35
-50.265	-263.67
-51.114	-263.99
-51.063	-264.11
-52.112	-264.23
-52.061	-264.55
-51.51	-264.67
-51.959	-264.39
-51.908	-264.51
-51.857	-264.43
-51.906	-264.56
-51.755	-264.58
-51.203	-264.7
-51.152	-264.52
-50.801	-264.54
-50.75	-264.36
-50.199	-264.18
-49.548	-264.3
-49.497	-264.42
-48.246	-264.54
-46.695	-264.56
-44.644	-264.68
-44.593	-264.81
-44.542	-264.83
-44.491	-264.95
-43.54	-265.07
-41.789	-264.59
-41.738	-264.71
-43.387	-265.43
-43.336	-265.85
-43.285	-266.17
-43.233	-266.29
-43.182	-266.71
-43.131	-266.84
-43.08	-266.86
-43.829	-267.28
-43.778	-267.4
-42.927	-267.52
-42.876	-267.94
-42.825	-267.76
-41.674	-268.18
-41.623	-268.3
-41.572	-268.42
-41.521	-268.54
-39.47	-268.57
-39.419	-268.79
-39.368	-268.91
-39.317	-269.03
-39.266	-269.05
-38.615	-268.97
-38.563	-269.09
-38.512	-269.21
-38.461	-269.33
-38.61	-269.55
-37.359	-269.67
-37.308	-269.8
-38.057	-269.92
-38.006	-270.04
-38.755	-270.16
-38.704	-270.28
-40.853	-270.3
-40.802	-270.42
-39.651	-270.54
-41.2	-270.66
-41.149	-270.78
-41.098	-270.9
-41.047	-270.83
-39.496	-270.85
-40.945	-270.97
-41.393	-271.09
-41.742	-271.21
-42.791	-271.33
-42.74	-271.45
-42.689	-271.57
-42.638	-271.89
-42.587	-272.01
-43.036	-272.13
-42.485	-272.25
-42.434	-272.38
-42.883	-272.5
-42.832	-272.92
-43.281	-273.14
-43.23	-273.26
-43.579	-273.38
-43.528	-273.5
-45.377	-273.62
-46.926	-273.74
-46.875	-273.86
-47.123	-273.98
-47.072	-274.11
-47.621	-274.23
