# Supplementary material for: Electrooculography-based continuous eye-writing recognition system for efficient assistive communication systems
Source: PLoS One. 2018 Feb 9;13(2):e0192684. doi: 10.1371/journal.pone.0192684 (PMC5806888; doi:10.1371/journal.pone.0192684)
Supplement: S1 Database — All the original isolated EOG data used in the experiments are contained in this database. (ZIP) [file pone.0192684.s001.zip › isolated/001/isolated_strokes/EOG_001_09_011.csv]

-1.0199	1.5166
-0.89427	1.5127
-0.7686	1.7089
-0.64293	2.2051
-0.41727	2.6012
-0.2916	2.5974
-0.16593	2.4935
-0.040265	2.0897
-0.2146	2.0859
0.21107	1.682
0.33674	1.6782
0.4624	1.6744
0.58807	1.5705
0.41374	1.1667
0.6394	1.1628
0.76507	1.159
-0.80926	0.95517
-0.6836	1.0513
-1.0579	1.0475
-0.93226	1.0437
-0.80659	0.83982
-0.98093	0.63598
-0.85526	0.63214
-0.72959	0.22831
-0.60393	0.22447
-0.47826	0.62063
-0.35259	0.61679
-0.22693	0.71296
-1.2013	0.70912
-1.0756	0.80528
-0.94993	0.80144
-1.6243	0.79761
-0.69859	1.0938
-0.57292	1.0899
-0.44726	1.3861
-0.62159	1.3823
-1.1959	1.3784
0.32974	1.3746
-0.94459	0.97074
-0.81892	0.96691
-0.69326	0.96307
-0.86759	0.95923
-0.64192	0.35539
-0.91625	0.35156
-0.79059	0.34772
-0.66492	-0.75612
-1.2393	-1.56
-0.41359	-1.8638
-0.78792	-1.8676
-0.66225	-1.8715
-0.53659	-1.5753
-0.61092	-1.7791
-0.48525	-1.783
-0.15959	-1.7868
-0.033919	-1.7907
0.091748	-1.5945
-0.18258	-0.99833
-0.056918	-1.0022
0.068749	-1.006
0.19442	-1.0098
0.32008	-0.21368
0.44575	-0.21752
0.57142	-0.021357
0.69708	-0.025194
0.82275	-0.029032
0.94842	0.067131
1.3741	0.36329
1.4998	0.65946
1.6254	0.65562
1.7511	0.65178
2.1768	0.64794
2.0024	0.64411
2.1281	0.64027
2.2538	0.43643
2.3794	0.032593
2.5051	0.028756
2.6308	0.42492
2.7564	0.42108
2.8821	0.41724
2.9078	0.41341
3.3334	0.70957
3.4591	0.70573
3.5848	0.40189
3.7104	0.39806
3.8361	-0.10578
3.9618	-0.90962
3.7874	-1.5135
3.9131	-1.5173
4.0388	-0.82113
3.3644	-0.82497
3.4901	-0.12881
3.6158	-0.13264
2.8414	-0.43648
2.9671	-0.14032
1.5928	0.35584
1.7184	0.35201
1.8441	0.34817
1.9698	0.34433
2.0954	0.34049
0.82109	-0.46334
0.94676	-0.46718
0.77243	-0.27102
0.89809	0.32514
1.3238	0.42131
1.1494	0.41747
1.2751	0.91363
1.4008	0.90979
1.0264	0.40596
1.1521	0.40212
-0.12224	0.39828
0.0034295	-0.20556
-1.2709	-0.20939
-1.4452	0.38677
-0.81957	0.38293
-0.6939	-0.020906
-0.56824	-0.024744
-0.44257	-0.22858
-0.7169	-0.43242
-0.49124	-0.43626
-0.36557	-0.34009
-0.2399	-0.34393
-0.11423	-0.24777
0.011433	-0.35161
0.1371	-0.35544
0.26277	-0.35928
0.38843	-0.36312
0.5141	-0.36696
0.53977	-0.17079
0.66543	-0.17463
0.7911	-0.17847
0.91677	0.11769
1.0424	0.11386
0.7681	-0.18998
-0.0062311	-0.19382
-1.1806	-0.69766
-1.9549	-0.70149
-1.8292	-0.70533
-1.7036	-0.90917
-1.5779	-0.21301
-1.7522	-0.71684
-1.7266	-1.5207
-1.6009	-1.5245
-2.6752	-1.8284
-2.5496	-2.0322
-2.6239	-2.036
-3.9982	-2.3399
-3.8726	-2.3437
-4.2469	-3.0475
-4.1212	-3.0514
-3.9956	-4.2552
-3.8699	-5.4591
-3.7442	-5.4629
-4.8186	-5.5667
-4.6929	-5.5706
-4.5672	-6.0744
-5.1416	-6.0782
-5.0159	-6.0821
-5.1902	-6.1859
-5.0646	-6.1898
-4.3389	-6.1936
-3.0132	-6.1974
-2.0876	-6.2013
-1.9619	-6.2051
-1.8362	-5.5089
-1.7106	-4.8128
-1.5849	-4.8166
-1.4592	-4.8205
-1.3336	-4.8243
-1.2079	-4.8281
-1.0822	-4.432
-2.9566	-3.7358
-2.8309	-3.7396
-2.7052	-2.5435
-2.5796	-1.4473
-2.4539	-0.45116
-1.0282	0.14501
-0.90255	0.14117
-0.77689	0.53733
-0.65122	0.73349
0.67445	1.5297
0.80011	1.8258
0.92578	2.222
1.0514	2.2181
-0.22288	2.6143
0.40278	2.8105
0.52845	2.8066
0.65412	3.1028
0.77978	3.099
0.90545	3.0951
1.9311	3.0913
2.0568	3.0874
2.1825	3.0836
2.3081	3.0798
1.7338	3.0759
1.8595	3.0721
0.78512	1.8683
0.91079	1.8644
1.0365	0.96058
0.66212	0.95674
0.28779	0.95291
-0.38655	0.94907
-0.46088	0.94523
-0.33521	1.6414
-0.90955	1.6376
-0.78388	1.6337
-0.65821	2.3299
-1.2325	2.326
-1.6069	2.6222
-1.5812	3.3184
-1.4555	4.0145
-2.6299	4.0107
-2.5042	4.0069
-1.0785	4.003
-0.95288	3.9992
-0.82721	3.3953
-0.70154	3.3915
-0.57588	2.5877
-0.45021	2.5838
-0.32454	2.58
-0.19887	2.5762
-0.073208	1.5723
-1.2475	0.86848
-0.42187	0.86464
-0.29621	0.46081
-0.17054	0.45697
-0.044873	0.15313
0.38079	-0.15071
1.2065	-0.15454
0.73213	-0.55838
0.85779	-0.56222
0.98346	-0.16606
1.1091	0.13011
1.2348	0.42627
-0.33954	0.42243
-0.21387	0.21859
1.5118	0.21476
0.33746	0.21092
1.7631	0.50708
1.8888	0.50325
2.0145	0.49941
2.1401	0.69557
2.2658	0.49173
4.8915	0.4879
5.0171	0.48406
4.0428	0.48022
4.1685	0.67638
2.5941	0.67255
2.7198	0.56871
2.8455	0.56487
2.9711	0.56103
3.0968	0.3572
1.9225	-0.34664
2.0481	-0.35048
2.1738	-0.35432
2.2995	-1.0582
2.4251	-1.062
2.2508	-1.0658
2.3765	-1.6697
2.5021	-1.6735
2.6278	-2.9773
4.9535	-2.9812
4.5791	-3.185
4.7048	-3.1889
5.6305	-3.1927
5.7561	-4.0965
8.5818	-4.1004
8.7075	-4.1042
8.8331	-4.108
8.9588	-4.1119
6.6845	-4.1157
8.1101	-3.2196
8.2358	-3.2234
8.3615	-3.2272
8.4871	-3.2311
7.3128	-3.3349
7.4385	-2.7387
7.5641	-2.7426
7.6898	-2.7464
9.1155	-2.2503
9.2411	-2.2541
9.8668	-2.2579
9.9925	-2.2618
10.118	-2.2656
10.244	-1.5694
9.6695	-1.5733
9.7951	-1.5771
9.9208	-0.88095
8.9465	-1.5848
9.0721	-0.88863
9.1978	-1.1925
9.3235	-1.1963
9.4491	-0.40014
8.1748	-1.104
8.3005	-0.50782
8.4261	-0.51165
8.5518	-0.11549
8.6775	-0.11933
8.8031	-0.42317
8.9288	-0.427
9.0545	-0.43084
9.1801	-0.43468
8.3058	-0.43852
6.9315	-0.44235
8.5571	-0.44619
7.3828	-0.45003
7.5085	-0.45387
7.6341	-0.6577
5.6598	-0.46154
5.7855	-0.065379
5.9111	-0.069217
6.0368	-0.073054
6.1625	-0.67689
7.6881	-0.68073
8.7138	-0.084567
8.8395	-0.088404
8.9652	-0.092242
9.0908	0.10392
8.3165	0.10008
8.4422	0.096246
7.0678	0.39241
7.1935	0.38857
7.3192	0.58473
6.5448	0.3809
6.6705	0.37706
6.7962	0.37322
6.9218	0.36938
7.0475	0.36555
6.5732	0.061709
6.6988	-0.24213
6.8245	-0.24597
6.1502	-0.6498
6.4758	-0.65364
6.3015	-0.65748
6.4272	-1.3613
6.5528	-1.3652
6.6785	-1.969
6.8042	-2.1728
6.9298	-2.5767
7.0555	-2.5805
7.1812	-3.9843
7.3068	-3.9882
8.3325	-5.392
9.1582	-5.3959
9.2838	-5.3997
9.4095	-5.4035
9.5352	-6.0074
9.8608	-6.0112
9.9865	-6.015
10.112	-6.0189
10.238	-5.6227
10.363	-5.6266
10.989	-5.3304
11.115	-5.3342
11.24	-5.6381
11.566	-5.6419
11.492	-5.3457
11.617	-5.3496
11.943	-4.8534
12.069	-4.8573
12.294	-4.1611
12.62	-4.1649
12.746	-3.0688
13.071	-2.3726
13.197	-0.57644
13.623	3.5197
14.648	18.416
14.774	33.912
17	47.508
18.725	64.404
18.851	80.601
18.977	100.6
20.302	115.59
20.428	127.89
20.554	139.79
20.679	145.78
20.805	158.58
20.631	172.37
20.757	178.17
18.782	185.77
18.908	192.46
18.034	195.36
17.359	200.25
15.985	206.35
15.011	208.05
14.036	209.24
13.262	213.24
13.388	216.54
13.313	216.53
12.939	217.13
13.065	217.32
11.29	218.12
9.5158	219.02
9.1415	219.01
8.0672	219.41
6.8928	219.4
6.1185	219.4
5.6442	219.4
5.2698	219.39
4.3955	218.99
4.5212	218.89
4.6468	218.88
3.8725	218.68
3.9982	218.17
2.8238	217.37
2.9495	216.97
3.0752	217.16
3.2008	216.36
4.6265	216.35
4.7522	215.85
4.8778	215.65
5.9035	215.44
6.1292	215.04
8.3548	214.34
9.0805	214.03
15.706	212.13
23.632	208.12
33.658	200.92
43.683	187.32
60.509	167.71
90.735	148.11
114.36	123.3
134.09	97.501
154.01	71.697
172.44	54.493
187.06	38.789
196.09	22.686
202.01	13.682
206.74	-3.822
213.67	-17.826
221.19	-27.93
224.22	-45.534
228.14	-58.637
233.67	-73.341
238.19	-85.445
241.92	-97.549
243.05	-109.45
243.77	-113.76
243.9	-125.46
244.82	-136.46
244.95	-143.47
245.07	-153.87
245.2	-166.48
245.32	-175.48
245.45	-180.28
244.78	-187.59
244.9	-194.29
245.03	-197.99
243.75	-205.4
241.18	-212.1
241.3	-214.81
237.63	-222.01
237.46	-229.51
235.28	-233.32
232.81	-234.72
231.73	-235.03
230.96	-235.23
229.48	-238.03
222.91	-242.44
216.04	-244.64
211.76	-249.34
207.09	-253.65
203.81	-257.45
195.64	-260.26
187.86	-261.26
179.69	-261.26
168.12	-261.27
163.64	-261.27
151.17	-261.78
138.89	-261.78
138.52	-261.78
131.94	-261.79
119.17	-261.79
106.49	-261.29
100.02	-261
99.346	-260.3
89.572	-258.11
76.998	-255.81
67.623	-254.51
61.149	-253.12
57.475	-245.52
41.9	-234.83
28.926	-230.33
17.852	-222.83
7.3772	-211.74
6.1029	-206.54
-0.57147	-203.34
-9.6458	-196.35
-17.62	-190.45
-23.194	-183.26
-28.169	-172.36
-37.543	-167.16
-46.917	-157.77
-51.292	-146.87
-53.966	-142.48
-59.74	-135.78
-59.615	-129.78
-63.089	-118.69
-64.563	-102.89
-64.438	-90.495
-65.812	-81.398
-65.686	-75.402
-65.561	-71.206
-65.435	-70.01
-65.309	-69.714
-65.184	-69.418
-65.058	-68.221
-63.632	-67.025
-63.507	-66.829
-61.081	-65.633
-58.955	-63.237
-56.23	-61.041
-53.804	-56.544
-42.078	-45.548
-28.853	-34.552
-7.1271	-20.556
20.199	-4.7597
40.124	9.7364
56.55	33.933
62.376	54.429
62.501	73.625
63.427	94.821
63.553	108.82
63.678	123.01
65.204	137.21
65.33	152.81
65.455	162.4
65.581	165.9
65.707	179.19
64.432	189.29
62.858	189.89
59.084	190.88
55.509	192.18
54.735	193.58
54.261	194.17
52.586	194.27
50.212	194.26
48.638	194.26
47.063	194.76
47.189	195.55
46.015	195.55
45.04	195.54
45.166	195.84
45.292	195.84
44.817	195.83
44.943	195.93
44.669	196.03
44.394	196.52
43.82	196.52
43.246	196.51
42.671	197.21
42.797	198.11
42.923	198.1
43.048	198.4
43.174	198.39
42.7	199.09
42.025	199.09
42.151	198.38
41.577	198.38
41.402	197.58
40.328	197.57
38.854	197.57
38.979	197.56
39.105	197.56
39.231	197.56
40.356	198.75
39.482	199.65
39.608	199.64
39.733	199.74
39.859	199.74
40.985	199.73
42.01	199.73
42.136	199.73
42.262	200.62
41.487	200.62
42.513	201.11
42.639	201.61
42.764	202.81
43.49	203.1
43.616	203.1
44.741	203.09
44.867	203.09
44.993	202.59
45.118	202.58
45.244	202.58
46.47	202.58
46.995	202.57
47.121	201.97
47.247	201.96
47.672	201.26
47.898	201.16
48.024	200.55
47.649	200.55
47.775	200.54
47.901	199.74
48.026	199.74
48.152	199.13
47.678	198.83
47.103	198.33
47.329	198.12
47.455	198.12
47.58	198.11
47.306	197.81
47.832	198.11
47.557	198.1
47.683	198.1
46.609	198.19
46.734	197.89
46.86	197.89
45.486	197.48
45.611	197.48
47.237	197.88
48.763	197.47
49.188	197.47
49.614	197.46
49.74	197.46
49.865	197.56
49.891	197.65
50.617	197.95
50.742	197.94
50.868	197.94
50.994	197.94
51.119	197.93
51.245	197.93
51.371	197.93
51.496	197.62
52.122	197.62
52.248	197.61
52.373	197.61
53.399	197.61
53.525	197.6
53.65	197
54.576	197.6
54.702	197.59
54.827	197.59
54.653	196.98
54.779	196.78
55.204	196.58
55.53	196.57
55.656	196.57
55.781	196.36
56.207	196.56
56.333	196.76
56.458	196.75
56.584	196.85
56.71	197.35
57.935	197.34
58.061	197.34
58.187	197.33
58.312	198.43
58.438	199.13
59.664	199.22
59.789	200.22
59.915	202.01
60.041	203.11
60.466	203.61
61.392	204.1
60.718	204.1
60.843	204.1
60.969	204.39
60.995	204.59
61.12	204.58
61.246	204.58
59.772	204.58
59.897	204.67
57.823	204.67
57.949	204.66
58.074	204.66
58.2	204.56
57.226	204.35
56.451	204.25
56.577	204.05
56.703	203.84
56.828	203.34
57.254	202.93
56.38	201.03
56.505	201.03
56.631	201.02
56.757	199.52
57.882	199.51
58.008	199.51
58.134	199.51
57.259	199.5
58.685	199.5
60.711	199.5
61.736	199.39
61.862	199.39
61.988	199.38
61.713	199.18
62.239	199.38
62.365	199.37
62.49	199.37
62.616	199.36
62.542	199.36
62.667	199.46
62.993	199.35
63.119	199.35
63.344	199.35
63.47	199.24
63.796	199.24
63.921	199.03
64.047	199.03
64.173	199.23
64.298	199.72
64.424	199.72
64.55	200.41
64.675	200.41
64.801	200.91
64.927	201.4
65.152	201.4
65.378	201.4
65.504	201.39
66.029	201.89
66.155	201.88
66.281	201.88
66.406	201.88
66.532	202.17
66.658	202.37
66.783	203.07
66.909	203.76
67.035	203.76
67.46	204.65
67.986	206.25
68.112	206.25
67.437	206.24
67.563	206.44
67.689	207.03
68.614	207.03
68.74	207.33
68.866	207.82
68.991	208.72
69.117	210.42
69.743	212.01
69.968	212.81
70.094	213.3
70.22	213.5
70.345	213.6
70.471	213.79
70.597	213.79
70.722	213.78
70.848	213.78
70.974	213.58
71.099	213.57
71.225	213.57
72.551	213.77
73.976	213.76
74.502	213.06
74.628	213.05
74.753	213.05
74.879	212.35
76.505	213.04
76.53	213.04
76.656	212.33
76.782	212.33
76.907	211.93
79.033	211.92
79.159	211.32
79.284	211.32
79.41	211.51
79.536	211.51
80.261	211.6
80.387	211.6
80.513	211.6
80.638	211.49
80.764	211.49
80.89	211.48
81.015	211.48
81.141	211.48
81.267	211.47
80.392	211.27
80.518	211.27
80.644	211.26
80.569	210.96
80.695	211.25
80.021	211.05
80.146	211.05
80.272	211.04
79.498	210.14
80.523	208.83
81.449	208.83
81.575	208.83
81.7	208.82
80.126	208.12
81.552	208.02
80.377	208.01
80.503	208.01
80.629	208
78.954	208
80.68	208
80.806	207.99
80.931	207.99
81.057	207.98
79.583	207.98
81.308	207.98
81.434	208.07
81.56	208.07
81.685	208.67
80.811	208.66
79.137	209.26
78.862	209.65
78.988	209.65
79.114	209.65
79.039	209.64
79.165	210.54
79.291	209.64
79.416	209.63
79.542	209.63
78.868	209.22
78.993	209.22
77.919	209.62
77.245	209.61
76.57	209.61
76.596	210
76.722	210
75.847	210
75.973	209.99
76.099	209.99
75.624	209.99
75.75	209.98
75.876	209.68
75.401	209.17
76.127	209.17
76.253	209.67
76.378	209.66
76.504	209.66
76.63	209.15
77.855	209.65
77.981	209.65
78.107	209.64
78.232	209.14
78.258	209.14
79.084	209.63
79.209	209.13
79.335	209.12
79.461	208.92
79.586	208.72
80.212	208.71
80.338	208.71
79.963	208.7
80.089	208.7
80.215	208.3
80.34	208.69
80.466	208.29
80.592	207.69
80.517	207.78
79.943	206.98
80.069	206.97
79.594	206.57
79.72	206.57
79.846	206.56
79.771	205.76
79.897	205.75
79.723	205.75
79.848	205.15
79.974	205.14
79.4	205.14
79.525	205.74
79.651	205.73
79.377	205.73
79.502	206.52
79.628	206.82
79.754	206.82
79.879	206.81
80.005	206.01
80.531	206
80.656	206
80.782	206
80.508	206.59
80.633	206.39
80.759	206.39
80.685	206.38
80.81	206.38
80.936	206.37
80.862	207.17
81.187	207.77
81.513	208.16
81.639	208.16
81.764	208.15
82.49	208.15
83.416	208.15
83.541	207.54
83.667	207.54
83.793	207.54
83.518	207.53
83.644	207.53
83.77	207.52
83.895	207.52
84.021	208.92
84.347	208.91
84.472	208.91
84.598	209.41
84.724	209.5
85.449	210
86.475	209.89
86.601	209.89
87.126	209.89
87.252	209.88
88.178	210.98
89.603	211.67
89.729	211.67
89.855	211.67
89.98	210.96
91.906	211.66
92.032	211.66
92.157	212.35
92.283	212.35
92.409	212.34
93.534	212.34
93.66	212.34
93.786	212.33
93.911	212.33
93.037	211.22
93.163	211.22
92.488	211.22
92.614	211.21
92.74	211.21
92.365	209.61
92.491	209.6
91.717	209
91.842	208.99
91.968	209.29
92.094	209.59
92.219	209.58
92.345	209.58
92.471	209.57
92.596	209.57
93.122	211.27
93.248	211.26
93.373	212.16
93.499	212.16
94.025	213.05
94.15	213.35
94.276	213.54
94.402	213.54
94.527	213.54
95.053	213.93
94.779	213.93
94.904	214.22
95.03	214.22
95.156	213.82
96.481	214.51
96.607	214.51
96.733	214.11
96.858	214.1
96.984	213.9
98.31	213.89
98.435	213.59
98.561	213.59
98.687	213.58
97.112	212.68
97.238	212.67
97.364	211.87
97.489	211.07
97.615	211.06
94.741	210.36
94.866	210.36
95.492	210.35
95.618	210.35
95.743	210.34
95.869	211.74
95.995	211.74
97.52	211.73
97.646	211.73
97.772	213.52
97.897	213.52
98.023	213.52
98.149	213.51
98.274	213.51
98.9	213.81
99.626	213.8
99.751	213.8
99.877	213.79
100	213.79
100.23	213.79
100.35	213.78
100.48	214.18
100.61	214.18
100.73	214.57
101.56	214.77
101.68	214.86
101.81	214.86
101.93	214.86
102.06	214.95
103.58	214.95
103.71	214.84
103.84	214.84
103.96	214.84
104.09	214.63
104.21	214.63
104.34	214.63
103.36	214.62
103.49	214.82
102.62	215.21
101.74	215.21
100.97	215.21
100.49	215.2
100.62	215.2
100.44	215.19
100.57	215.09
99.896	214.89
99.221	214.88
98.147	214.88
97.573	214.48
97.698	214.87
97.824	214.97
97.95	214.96
99.075	215.26
99.201	216.26
99.327	216.25
99.452	216.25
99.578	217.14
99.804	216.54
100.43	216.54
100.56	216.53
100.68	216.53
100.81	216.13
101.83	216.32
101.96	216.32
102.08	216.71
102.21	216.71
103.23	216.31
103.36	216.7
103.49	216.7
103.61	216.69
103.74	217.39
103.86	216.69
103.99	216.28
103.91	216.08
104.04	216.08
104.17	216.27
104.49	216.27
105.02	216.96
105.14	216.26
105.27	216.06
105.39	216.05
105.52	215.95
105.65	215.94
106.37	216.04
106.5	216.04
107.12	216.43
106.75	217.23
108.47	217.23
108.6	217.22
108.63	216.42
108.75	216.41
107.38	216.41
107.5	217.21
107.63	217.2
107.75	216.7
108.58	216.69
109.8	216.39
109.93	216.39
110.06	216.68
109.98	216.68
110.81	217.18
110.93	217.17
111.06	217.17
111.18	217.86
110.61	218.16
110.74	218.56
110.86	218.55
110.99	218.55
111.11	218.54
109.84	218.54
111.36	219.34
111.49	219.33
111.62	217.63
111.74	219.13
110.97	219.12
110.79	219.12
109.12	219.11
108.14	217.91
108.27	217.71
108.1	217.7
108.22	217.7
108.35	217.7
107.67	217.69
107.8	217.59
107.12	217.38
107.25	217.38
106.97	217.08
106.6	216.37
106.53	216.37
106.35	216.36
106.48	216.36
105.2	216.36
105.33	215.75
104.35	215.75
104.48	215.25
104.61	215.24
104.73	215.54
104.86	215.43
105.28	215.73
105.11	215.73
105.23	215.72
105.36	215.72
104.89	215.41
105.61	215.41
105.74	215.01
105.86	215
105.99	215.4
106.41	215.7
107.14	215.89
107.27	215.89
107.39	215.88
107.52	216.08
107.04	216.48
107.67	216.47
107.09	216.57
107.22	216.56
107.14	216.96
105.57	216.96
105.7	216.55
105.82	216.55
105.95	216.75
108.17	216.84
110	216.84
110.12	216.83
110.25	216.83
110.38	216.43
110.5	216.32
110.33	216.32
110.45	216.41
110.58	216.41
109.2	216.31
110.83	216.3
110.96	215.9
111.08	215.9
111.21	215.09
109.83	215.09
111.46	215.08
111.58	214.38
111.31	214.38
111.44	215.27
110.26	215.27
110.39	215.26
109.21	215.66
109.34	215.66
109.56	215.95
108.89	216.65
109.01	217.45
109.14	217.44
109.27	217.44
109.39	217.83
109.52	218.03
109.64	218.73
108.57	218.72
107.09	219.42
107.22	219.41
105.75	219.41
105.87	220.21
106	220.2
106.12	221.4
107.45	221.4
106.87	221.39
107	221.39
107.13	221.78
107.25	221.68
107.08	221.88
106	221.87
106.13	221.87
106.25	221.87
105.38	221.96
105.51	222.06
105.63	222.05
105.76	222.05
105.88	222.05
107.51	221.64
108.83	222.04
108.96	222.43
109.08	222.03
109.21	222.03
109.34	221.62
109.46	222.32
109.89	222.72
110.01	222.31
110.14	222.01
109.96	222
110.09	220.6
110.22	218.8
110.34	217.59
110.47	217.09
110.59	215.88
110.22	214.58
110.34	214.58
109.87	213.77
110	214.57
108.32	214.17
108.45	214.16
108.57	213.76
108.7	213.75
108.82	213.75
107.55	213.75
107.68	213.74
107	213.74
107.13	214.13
108.05	214.73
108.18	214.73
108.3	215.32
108.43	215.32
108.55	214.82
109.28	215.31
109.21	216.21
109.33	217.1
109.46	217.1
109.58	217.1
110.61	216.19
110.73	216.19
110.06	216.18
110.19	216.18
109.71	216.18
110.44	217.07
110.56	215.87
109.39	214.67
109.51	214.36
108.54	213.96
108.67	213.95
108.49	213.45
108.62	213.25
107.94	213.44
107.37	213.44
107.29	213.43
106.82	213.23
105.95	213.23
105.37	212.92
104.8	212.92
104.92	212.92
104.25	213.61
104.37	213.61
104.8	214.3
104.62	215.2
104.75	215.2
104.88	215.19
105	215.19
105.43	216.08
105.55	216.08
105.68	216.28
105.2	216.27
105.33	216.27
106.46	215.17
106.58	214.46
106.71	214.46
106.83	214.45
107.36	214.25
108.08	214.25
108.21	214.24
108.34	214.14
108.46	213.54
108.59	212.83
108.91	212.83
109.04	212.62
