# Supplementary material for: Electrooculography-based continuous eye-writing recognition system for efficient assistive communication systems
Source: PLoS One. 2018 Feb 9;13(2):e0192684. doi: 10.1371/journal.pone.0192684 (PMC5806888; doi:10.1371/journal.pone.0192684)
Supplement: S1 Database — All the original isolated EOG data used in the experiments are contained in this database. (ZIP) [file pone.0192684.s001.zip › isolated/001/isolated_strokes/EOG_001_09_012.csv]

-23.994	3.4702
-23.865	3.0427
-23.836	3.0152
-23.807	2.9876
-22.378	2.9601
-20.449	2.5326
-19.42	2.4051
-19.391	2.3775
-19.362	2.35
-18.034	2.0225
-18.005	1.595
-16.776	1.5675
-16.747	1.5399
-16.618	1.0124
-16.489	0.28488
-16.26	0.25736
-16.231	0.22984
-16.102	0.0023129
-15.874	-0.02521
-15.345	-0.052733
-15.316	-0.28026
-15.287	-0.30778
-14.858	-0.8353
-14.429	-1.2628
-13.8	-1.2903
-13.771	-1.3179
-13.742	-1.4454
-12.613	-1.4729
-11.285	-1.5004
-10.356	-1.528
-9.7268	-1.3555
-9.6979	-1.383
-9.369	-1.4105
-8.8401	-1.0381
-8.5112	-0.86558
-8.1823	-0.8931
-6.7535	-0.92062
-4.0246	-0.54815
-1.4957	-0.57567
-1.4668	-0.60319
-1.4379	0.36929
-1.409	0.34176
-0.5801	2.4142
-0.1512	3.4867
0.67769	3.9592
1.1066	3.9317
1.5355	3.9041
1.5644	3.8766
1.5933	3.8491
1.6222	4.1216
1.6511	4.0941
2.6799	4.0665
3.9088	4.039
3.9377	4.0115
3.9666	3.884
3.9955	3.4564
4.7244	2.9289
5.0533	2.9014
5.2822	2.2739
6.1111	1.6464
6.14	1.6188
5.3689	0.9913
6.1978	0.96378
5.2267	0.93626
5.2556	0.60874
5.5845	0.68121
5.6133	0.95369
6.7422	1.4262
6.7711	1.3986
6.8	0.87112
6.8289	0.8436
8.4578	0.51608
10.787	0.48855
10.816	0.76103
8.6445	0.43351
8.6734	0.40598
7.1023	0.37846
7.1312	0.35094
7.1601	0.32342
7.189	0.29589
8.8178	0.06837
8.8467	0.040847
8.8756	0.013324
8.9045	-0.4142
7.3334	-0.94172
8.9623	-1.0692
8.9912	-1.1968
9.0201	-1.4243
9.649	-2.3518
9.6779	-2.3793
10.607	-2.4069
10.636	-3.4344
10.665	-3.4619
10.993	-3.8894
11.522	-4.217
12.051	-4.2445
12.08	-4.272
12.109	-4.2995
12.138	-4.327
11.667	-4.0546
12.196	-4.0821
12.225	-4.1096
12.254	-4.1371
12.582	-3.8647
12.811	-3.5922
14.14	-3.6197
14.169	-3.6472
14.198	-3.7747
14.227	-3.8023
12.956	-3.8298
12.985	-3.8573
13.014	-3.8848
13.042	-3.9124
14.671	-3.8399
13.1	-3.8674
13.129	-3.8949
13.158	-3.9225
13.187	-4.05
13.216	-3.9775
13.245	-4.105
12.974	-4.1325
13.002	-3.9601
12.531	-3.9876
12.56	-3.8151
11.689	-4.1426
11.718	-4.1702
11.747	-4.2977
10.976	-4.3252
10.705	-3.1527
10.634	-3.1803
10.663	-2.4078
10.691	-2.4353
10.72	-3.5628
10.749	-4.7903
10.778	-4.8179
10.807	-4.8454
10.836	-3.6729
8.6648	-3.7004
8.6937	-3.728
8.7226	-2.6555
6.8514	-2.683
6.8803	-1.9105
6.1092	-1.9381
5.4381	-1.9656
5.467	-0.7931
5.4959	-1.0206
6.2248	-0.64814
6.2537	0.024335
6.2826	-0.0031884
5.5115	0.76929
5.3404	1.0418
5.5693	1.5142
5.3982	1.9867
4.2271	2.1592
4.256	2.4317
3.1848	2.7042
3.2137	2.8766
2.9426	3.0491
2.6715	2.8216
2.7004	2.7941
2.2293	2.7665
2.7582	2.739
2.2871	2.7115
2.316	2.684
2.3449	2.6564
1.9738	2.6289
1.0027	2.8014
1.0316	2.7739
1.0605	2.7464
0.48935	2.7188
0.51824	2.6913
0.54714	3.0638
0.57603	3.0363
0.60492	2.3087
0.63382	2.1812
0.66271	2.1537
1.2916	2.1262
1.3205	1.5986
1.9494	1.2711
1.9783	1.1436
2.3072	1.1161
2.3361	1.8886
2.865	2.361
2.8939	2.3335
2.9227	2.406
2.9516	2.3785
3.3805	2.2509
3.3094	2.2234
2.9383	2.1959
3.2672	2.2684
2.9961	2.1408
3.025	2.1133
3.0539	2.0858
2.5828	2.1583
2.6117	2.5308
2.1406	2.5032
1.0695	2.4757
-0.20164	2.4482
-0.87274	2.7207
-1.3439	3.2931
-1.515	2.6656
-1.7861	2.6381
-2.6572	2.7106
-3.6283	2.5831
-2.5994	2.5555
-2.5705	2.528
-3.5416	2.6005
-3.5127	2.573
-4.0838	2.4454
-4.0549	1.7179
-4.026	1.6904
-6.4971	0.56287
-8.3682	0.53535
-8.5393	-0.092178
-8.5105	-0.1197
-8.9816	-0.14722
-8.9527	-0.57475
-8.9238	-0.20227
-9.6949	-0.62979
-9.666	-0.65732
-9.6371	-1.0848
-10.208	-1.1124
-10.179	-1.5399
-10.45	-1.5674
-10.422	-1.5949
-10.393	-1.7225
-10.364	-1.75
-10.035	-1.6775
-10.106	-1.705
-10.077	-1.4325
-10.048	-1.4601
-10.819	-0.68759
-10.79	-0.31511
-11.361	-0.34264
-11.333	-0.37016
-11.304	-0.39768
-11.675	-0.4252
-11.646	-0.35273
-11.617	-0.38025
-11.588	-0.40777
-11.559	-0.4353
-12.03	-0.46282
-12.001	-0.29034
-12.473	-0.31786
-12.844	-0.34539
-14.415	-0.17291
-15.586	-0.20043
-15.557	-0.22796
-16.228	-0.25548
-16.699	0.016998
-16.67	0.18947
-17.141	1.362
-17.113	1.3344
-17.084	1.3069
-17.155	0.079383
-17.926	1.4519
-19.797	1.4243
-19.768	2.1968
-19.739	2.1693
-21.11	2.1418
-21.081	2.1142
-21.352	2.0867
-21.324	2.0592
-21.395	2.0317
-21.466	1.1042
-21.437	-0.12337
-21.708	-1.2509
-21.679	-1.2784
-21.65	-1.7059
-21.621	-2.2335
-21.592	-2.261
-21.564	-2.2885
-21.535	-2.316
-22.006	-2.2436
-22.377	-2.2711
-22.248	-2.2986
-22.419	-2.1261
-22.39	-2.1536
-22.661	-1.8812
-23.132	-2.0087
-23.103	-2.2362
-23.075	-2.2637
-23.646	-2.2913
-23.617	-2.3188
-23.588	-2.3463
-23.559	-2.1738
-23.53	-2.2014
-23.501	-2.2289
-25.172	-2.2564
-27.043	-2.2839
-27.015	-2.3114
-26.986	-2.039
-27.257	-1.8665
-28.228	-1.894
-29.199	-1.1215
-29.17	-1.1491
-29.141	-1.1766
-29.512	-1.6041
-29.483	-1.8316
-29.755	-1.6591
-29.726	-1.2867
-30.997	-1.3142
-32.668	-0.94172
-33.139	-0.16924
-33.31	0.30324
-33.281	0.67571
-34.352	0.84819
-34.923	0.82067
-34.894	1.3931
-35.166	2.0656
-35.137	2.4381
-35.108	2.8106
-36.379	3.3831
-36.35	4.2555
-36.321	4.228
-37.392	4.2005
-37.563	4.173
-37.534	4.2454
-38.106	4.8179
-38.077	4.7904
-38.048	4.7629
-37.419	5.1353
-36.99	5.3078
-36.761	5.2803
-35.332	5.2528
-35.303	5.2253
-33.574	5.4977
-33.046	5.4702
-33.017	5.4427
-32.388	5.7152
-32.359	5.6876
-31.23	6.8601
-28.001	9.2326
-27.972	18.705
-16.643	29.178
1.4856	31.85
13.815	35.923
44.243	50.395
109.17	66.367
147.3	75.04
163.73	93.612
187.36	129.18
208.79	153.06
225.12	178.23
225.15	220.1
225.17	225.47
225.2	225.45
225.23	225.42
225.26	225.39
225.29	225.36
225.32	225.34
225.35	225.31
225.38	225.28
225.11	225.25
218.73	225.23
204.66	201.1
177.39	175.57
155.42	150.84
136.45	128.02
114.68	108.79
101.41	100.96
77.937	89.634
56.366	79.407
42.395	76.479
21.424	73.352
10.052	70.924
0.081326	68.697
-13.29	66.969
-23.361	65.742
-31.932	64.314
-35.903	63.387
-45.374	62.759
-55.445	62.632
-58.716	62.504
-63.488	61.177
-67.559	59.649
-70.43	57.522
-72.401	55.094
-75.572	54.467
-78.243	53.939
-78.414	53.411
-80.585	53.284
-83.156	52.556
-84.227	51.729
-84.899	50.401
-85.07	48.874
-87.441	48.246
-90.012	47.619
-91.583	46.291
-91.554	44.664
-93.325	43.536
-93.896	42.409
-95.067	42.381
-96.139	41.454
-96.31	41.226
-96.681	40.499
-96.752	40.071
-96.923	39.544
-97.594	39.216
-98.865	39.189
-99.736	38.761
-99.907	37.734
-99.879	37.106
-100.45	36.678
-100.42	36.351
-100.39	35.323
-102.06	34.096
-104.03	33.668
-104.61	33.241
-104.58	33.013
-104.55	32.586
-104.52	32.058
-104.49	31.531
-104.76	31.103
-104.73	30.576
-104.7	30.048
-104.67	29.521
-104.45	29.193
-104.42	27.966
-104.39	27.738
-104.36	26.111
-104.53	25.283
-105.4	25.256
-105.37	24.528
-107.24	23.5
-107.21	22.973
-108.29	22.945
-108.26	22.918
-108.43	22.89
-108.4	22.863
-108.37	22.835
-110.34	22.708
-110.31	22.68
-110.38	22.453
-112.35	22.425
-112.73	22.398
-112.7	22.17
-112.67	22.043
-112.64	21.915
-112.71	21.788
-112.58	21.76
-112.65	21.633
-112.62	21.605
-112.59	21.578
-113.16	21.25
-113.84	21.223
-113.81	20.395
-113.78	19.567
-113.75	19.54
-113.92	18.512
-113.89	17.485
-113.86	16.757
-113.83	16.73
-113.8	16.202
-113.08	15.275
-112.35	15.247
-113.02	14.22
-112.99	14.092
-112.26	14.065
-111.63	13.537
-111.6	13.51
-109.67	13.082
-109.64	13.055
-109.42	13.027
-109.39	12.3
-107.76	11.572
-107.73	11.245
-107.7	11.217
-107.67	11.189
-107.64	11.162
-107.61	11.134
-107.58	11.307
-107.56	11.279
-107.13	11.452
-106.8	12.024
-106.77	11.997
-106.74	11.969
-107.01	11.942
-106.68	11.914
-106.65	11.887
-106.62	11.859
-107.6	12.332
-108.47	12.304
-107.54	12.377
-106.61	12.649
-106.58	13.222
-106.55	14.394
-107.32	15.467
-105.49	16.239
-105.46	17.111
-105.74	17.084
-105.71	18.156
-107.18	17.329
-107.15	18.101
-108.12	18.074
-108.09	17.246
-108.06	17.219
-107.13	17.191
-107.1	17.164
-106.98	17.136
-106.95	17.109
-106.02	17.081
-105.39	17.054
-105.36	17.826
-105.33	15.999
-105.7	14.271
-105.27	12.644
-105.24	12.316
-105.22	12.289
-105.19	11.661
-105.16	11.334
-105.13	11.006
-105.1	10.778
-105.07	10.751
-105.04	10.923
-105.01	10.896
-104.98	11.168
-104.96	11.141
-104.93	11.113
-104.1	11.086
-104.47	11.058
-104.84	11.331
-105.31	11.003
-105.28	10.976
-105.25	10.748
-105.62	10.621
-105.9	10.593
-105.87	10.266
-105.84	10.038
-105.81	10.011
-106.28	9.9831
-105.75	10.256
-107.82	10.228
-109.89	8.8005
-109.86	8.773
-110.34	9.0454
-110.31	9.0179
-110.28	8.9904
-111.05	8.9629
-112.52	8.7354
-113.99	8.7078
-113.96	8.6803
-115.03	7.6528
-115	7.1253
-113.88	7.0977
-113.85	7.0702
-113.82	7.5427
-114.89	7.5152
-114.86	6.6876
-113.73	6.7601
-113.1	6.4326
-113.07	6.4051
-113.04	4.5776
-112.82	3.55
-111.69	3.5225
-110.46	3.495
-110.43	3.4675
-110.4	3.4399
-109.07	3.1124
-108.04	3.0849
-108.01	2.8574
-107.98	2.8298
-107.96	3.6023
-107.83	4.3748
-107.3	5.3473
-107.27	5.3198
-106.54	5.2922
-106.51	5.9647
-106.28	5.9372
-105.25	5.9097
-105.22	5.8821
-106	5.1546
-105.97	5.1271
-106.04	5.0996
-105.91	4.7721
-105.88	3.7445
-105.85	3.717
-105.82	3.6895
-105.79	3.662
-105.76	3.6344
-105.74	3.6069
-105.71	3.3794
-105.58	3.3519
-105.65	2.0243
-105.62	1.9968
-105.59	1.0693
-105.56	0.74178
-105.43	0.51425
-105.4	0.48673
-105.38	0.45921
-105.35	-0.068315
-104.92	-0.49584
-104.09	-0.62336
-104.06	-0.95088
-104.03	-0.97841
-104	-0.70593
-104.47	-0.73345
-103.94	-0.76098
-104.42	-0.5885
-104.39	-0.61602
-104.36	0.056456
-104.63	0.028933
-103.8	0.0014101
-103.77	0.67389
-105.64	0.64636
-105.61	1.0188
-106.98	0.99132
-106.96	2.0638
-106.93	3.3363
-107	4.5087
-106.97	5.8812
-107.74	6.0537
-107.71	6.1262
-108.28	6.0987
-108.25	6.2711
-107.62	6.6436
-107.6	6.6161
-107.57	6.8886
-107.54	6.861
-107.51	6.8335
-106.68	6.806
-106.55	6.5785
-106.52	6.051
-106.49	6.0234
-106.56	5.7959
-106.04	5.7684
-106.01	5.7409
-105.98	5.4133
-105.95	5.0858
-104.62	4.6583
-103.19	4.3308
-103.16	3.9032
-103.13	3.3757
-103.1	2.8482
-104.48	2.5207
-103.95	2.4932
-105.72	2.2656
-105.69	1.8381
-105.46	1.8106
-105.43	1.7831
-105.4	1.7555
-105.37	1.228
-105.34	0.90049
-105.32	0.87297
-104.39	0.84545
-101.76	1.1179
-101.73	1.0904
-104.6	0.76288
-104.57	0.93536
-104.54	0.90783
-104.51	1.0803
-103.38	1.0528
-103.36	1.0253
-103.33	1.1977
-103.3	1.2702
-103.27	1.1427
-103.24	1.1152
-103.21	0.98765
-103.18	0.56013
-103.65	0.5326
-103.62	0.30508
-103.6	0.27756
-103.37	-1.25
-100.74	-2.0775
-103.31	-2.905
-103.28	-2.9325
-103.25	-2.1601
-103.22	-1.6876
-100.59	-1.7151
-101.56	-2.2426
-101.54	-2.2701
-100.31	-2.2977
-101.08	-2.9252
-100.25	-2.9527
-100.22	-3.1802
-100.19	-3.2078
-100.16	-3.2353
-100.93	-3.2628
-100.1	-2.5903
-100.08	-2.5179
-100.05	-2.5454
-100.02	-2.0729
-99.988	-2.1004
-99.96	-1.8279
-99.731	-1.8555
-99.702	-2.683
-99.573	-2.4105
-98.844	-3.238
-98.815	-3.2656
-98.786	-3.2931
-98.657	-3.5206
-96.828	-3.4481
-95.699	-2.5757
-95.471	-2.6032
-95.442	-2.6307
-95.413	-2.6582
-94.984	-1.8857
-94.955	-2.2133
-94.926	-2.2408
-94.897	-2.2683
-94.168	-2.2958
-93.439	-2.3234
-93.811	-2.3509
-93.782	-2.6784
-93.753	-2.7059
-94.724	-2.7334
-93.995	-2.761
-94.066	-2.7885
-94.037	-3.316
-94.008	-3.3435
-92.779	-2.8711
-92.75	-2.8986
-92.722	-2.9261
-93.793	-2.9536
-93.764	-2.6812
-96.435	-3.0087
-96.406	-3.0362
-98.077	-3.5637
-99.348	-3.5912
-96.019	-2.9188
-95.99	-2.9463
-95.962	-2.9738
-95.933	-3.0013
-95.904	-2.6289
-93.875	-2.2564
-93.846	-2.0839
-93.817	-2.1114
-93.788	-2.039
-93.759	-1.8665
-92.73	-1.894
-92.702	-1.8215
-92.673	-1.849
-92.044	-1.8766
-91.415	-1.9041
-90.886	-1.9316
-90.857	-1.9591
-90.828	-1.9867
-90.799	-2.0142
-90.77	-2.0417
-90.241	-1.5692
-90.213	-1.1968
-90.184	-1.2243
-90.155	-0.8518
-89.926	-0.87932
-89.897	-0.30684
-89.868	0.66563
-89.839	1.5381
-88.51	2.0106
-88.481	2.4831
-87.253	3.1555
-87.224	3.128
-88.395	3.1005
-88.366	3.073
-90.437	3.0455
-90.408	3.5179
-90.379	3.4904
-94.45	3.4629
-91.821	3.4354
-90.393	2.8078
-90.364	3.5803
-90.335	3.5528
-92.106	2.7253
-92.077	1.4977
-93.348	0.87022
-93.319	0.8427
-94.09	0.015176
-94.061	-1.0123
-94.032	-1.5399
-94.004	-2.3674
-93.975	-2.3949
-93.946	-2.7224
-91.817	-3.15
-90.288	-3.1775
-90.259	-3.205
-90.23	-3.2325
-90.201	-3.2601
-90.172	-3.2876
-90.144	-3.3151
-91.015	-3.9426
-90.986	-4.2701
-90.157	-4.2977
-90.128	-4.4252
-89.399	-4.4527
-88.67	-4.8802
-88.641	-5.4078
-88.612	-5.6353
-88.483	-5.6628
-87.755	-5.6903
-88.426	-5.7179
-88.397	-6.0454
-87.668	-5.7729
-86.539	-6.1004
-86.51	-6.1279
-86.481	-6.1555
-86.452	-6.483
-85.723	-6.7105
-85.695	-6.938
-85.566	-6.9656
-85.537	-6.9931
-85.508	-7.0206
-85.479	-7.0481
-85.45	-7.0756
-85.421	-7.1032
-85.392	-6.7307
-85.563	-6.7582
-85.535	-6.0857
-85.306	-6.1133
-85.277	-6.4408
-85.248	-6.4683
-85.219	-6.4958
-85.39	-6.9234
-85.661	-6.9509
-85.632	-7.0784
-85.603	-7.1059
-85.674	-7.1334
-85.646	-7.161
-85.617	-7.1885
-85.688	-7.516
-85.759	-7.2435
-85.63	-7.4711
-85.501	-7.4986
-85.572	-7.7261
-85.543	-7.7536
-85.414	-7.8812
-83.486	-7.9087
-81.457	-7.9362
-81.428	-8.1637
-81.399	-8.0912
-80.67	-8.1188
-80.641	-8.1463
-80.212	-8.1738
-80.183	-8.2013
-80.554	-8.2289
-80.126	-8.1564
-80.097	-8.1839
-80.068	-8.2114
-80.039	-8.139
-79.81	-8.0665
-78.081	-8.094
-78.052	-8.1215
-78.023	-8.149
-77.994	-7.9766
-77.965	-8.0041
-76.537	-7.5316
-76.508	-7.5591
-76.479	-7.5867
-76.45	-7.6142
-78.721	-7.6417
-79.592	-7.6692
-79.563	-7.6967
-79.534	-8.1243
-79.505	-7.9518
-80.777	-7.9793
-81.548	-8.0068
-81.519	-7.6344
-81.49	-7.6619
-81.461	-8.0894
-82.932	-7.7169
-82.903	-7.7445
-82.974	-7.772
-82.945	-8.1995
-82.917	-8.327
-82.888	-8.6545
-82.859	-8.6821
-82.83	-8.7096
-82.801	-8.7371
-82.772	-8.7646
-82.743	-8.4922
-82.714	-8.0197
-82.685	-7.6472
-83.056	-7.0747
-83.028	-6.7023
-82.999	-6.7298
-82.97	-6.7573
-82.941	-6.7848
-82.912	-6.8123
-83.283	-6.1399
-83.254	-5.5674
-83.225	-6.1949
-83.196	-6.2224
-83.268	-6.25
-83.139	-6.2775
-83.31	-6.305
-83.281	-6.3325
-83.052	-6.3601
-83.023	-7.0876
-82.694	-7.1151
-82.665	-7.3426
-82.636	-7.9701
-82.607	-8.6977
-82.179	-8.9252
-81.95	-8.9527
-81.821	-9.4802
-81.792	-10.008
-81.763	-10.235
-82.134	-10.263
-81.605	-10.29
-81.576	-10.518
-81.547	-10.545
-81.519	-10.673
-80.99	-10.6
-80.761	-10.428
-80.732	-10.455
-80.703	-10.483
-80.374	-10.311
-80.945	-10.338
-80.316	-10.266
-80.287	-10.293
-80.259	-10.321
-79.43	-10.348
-79.601	-10.376
-79.572	-10.403
-79.543	-10.431
-79.914	-10.158
-79.485	-9.9857
-79.256	-10.213
-79.227	-10.241
-79.198	-10.168
-79.97	-10.196
-79.441	-10.123
-79.912	-10.151
-79.883	-10.178
-79.854	-10.106
-79.825	-10.233
-79.796	-10.161
-79.767	-9.8885
-79.738	-9.916
-79.61	-9.6435
-79.581	-9.6711
-79.552	-9.4986
-79.523	-9.5261
-79.494	-9.7536
-79.465	-9.7812
-79.036	-10.009
-78.307	-9.6362
-78.278	-9.6637
-78.25	-10.091
-78.221	-10.119
-78.192	-10.446
-77.963	-10.474
-77.934	-10.301
-77.905	-10.329
-77.176	-10.356
-77.147	-10.384
-77.118	-10.411
-77.089	-10.739
-77.761	-10.766
-79.032	-10.794
-80.003	-11.022
-79.974	-11.049
-79.945	-11.077
-79.916	-11.204
-79.887	-10.932
-80.058	-10.959
-80.029	-10.987
-80.001	-11.014
-80.172	-11.042
-80.143	-10.769
-80.114	-10.897
-80.485	-11.424
-80.456	-11.452
-80.427	-11.679
-80.498	-11.707
-80.769	-11.734
-80.74	-11.762
-80.712	-11.789
-80.683	-11.817
-80.654	-11.844
-80.625	-11.872
-80.596	-11.899
-80.367	-11.927
-80.538	-11.955
-80.309	-11.982
-80.28	-12.01
-80.252	-12.637
-80.223	-12.065
-80.094	-12.092
-80.065	-12.12
-80.036	-12.147
-79.507	-12.175
-78.878	-12.202
-78.849	-12.13
-78.32	-12.157
-78.292	-12.085
-78.763	-12.112
-78.734	-11.94
-79.505	-11.367
-79.476	-11.395
-79.447	-11.022
-79.518	-10.45
-79.689	-9.8775
-79.66	-9.805
-79.631	-9.8325
-79.603	-9.86
-80.174	-9.0876
-79.545	-8.3151
-80.116	-8.3426
-80.087	-8.3701
-80.058	-8.3977
-80.929	-8.4252
-80.9	-8.4527
-81.671	-8.8802
-81.643	-8.9078
-81.614	-8.9353
-80.785	-8.9628
-80.056	-9.3903
-80.727	-9.9178
-81.698	-11.145
-81.669	-11.873
-82.04	-12.2
-82.911	-12.528
-82.883	-12.555
-82.854	-12.583
-83.625	-12.911
-84.296	-12.938
-84.267	-12.966
-84.238	-12.993
-84.209	-13.021
-84.18	-12.748
-83.751	-12.676
-83.722	-12.703
-84.394	-12.531
-84.365	-12.558
-85.036	-12.586
-86.307	-12.813
-86.278	-12.641
-86.249	-12.668
-86.92	-12.696
-85.891	-12.423
-85.862	-12.451
-84.534	-12.178
-83.405	-12.206
-84.476	-12.233
-84.447	-12.061
-83.318	-12.088
-83.289	-12.116
-83.26	-11.844
-84.331	-11.071
-84.302	-10.299
-85.073	-10.326
-85.045	-10.354
-85.016	-11.381
-84.987	-11.409
-83.858	-10.236
-83.829	-10.264
-82.5	-10.191
-81.971	-10.119
-80.142	-10.146
-80.113	-8.9738
-80.085	-9.0013
-80.056	-8.7289
-78.227	-8.7564
-78.198	-8.7839
-78.169	-8.8114
-78.14	-7.1389
-80.111	-7.1665
-78.082	-8.894
-78.053	-10.622
-78.025	-10.649
-77.996	-10.677
-79.967	-10.704
-78.138	-9.5316
-78.109	-9.2591
-78.08	-9.2867
-78.051	-9.3142
-77.822	-9.3417
-77.793	-9.3692
-79.864	-9.0967
-79.836	-9.1243
-79.807	-9.1518
-82.078	-9.8793
-82.749	-9.2068
-82.72	-9.2344
-82.691	-9.2619
-82.562	-9.3894
-81.933	-10.017
-81.904	-9.4444
-81.876	-9.472
-81.847	-10.099
-81.918	-9.527
-82.489	-9.5545
-82.46	-9.5821
-82.431	-9.6096
-83.502	-10.237
-83.473	-9.6646
-83.444	-9.6922
-83.416	-9.7197
-83.587	-9.8472
-83.558	-10.575
-82.229	-9.9022
-82	-10.03
-81.071	-10.057
-81.042	-10.085
-81.013	-10.112
-80.984	-10.04
-82.255	-10.067
-82.227	-10.095
-81.998	-10.122
-81.969	-10.55
-80.84	-10.577
-80.811	-11.905
-80.782	-12.233
-80.753	-12.26
-80.724	-12.288
-79.895	-12.915
-79.867	-12.943
-79.838	-13.17
-79.809	-13.498
-80.88	-13.525
-80.851	-13.553
-82.022	-13.28
-81.993	-13.308
-81.964	-13.335
-82.135	-13.663
-81.907	-13.69
-81.878	-14.018
-81.849	-14.045
-81.42	-14.073
-81.891	-13.6
-81.862	-13.628
-81.833	-13.355
-81.804	-13.683
-81.775	-13.711
-81.746	-13.438
-81.718	-13.366
-81.689	-12.893
-81.96	-11.421
-81.631	-11.448
-81.802	-11.476
-81.773	-11.503
-81.744	-10.431
-83.215	-10.158
-81.686	-9.2857
-81.658	-9.3133
-81.629	-9.3408
-81.6	-9.3683
-81.571	-10.296
-81.542	-8.7233
-83.013	-8.7509
-82.984	-10.378
-82.955	-10.406
-82.926	-10.433
-81.297	-10.461
-81.269	-10.988
-81.24	-11.016
-81.211	-10.744
-81.482	-11.371
-81.453	-10.799
-78.624	-10.726
-78.595	-10.754
-77.566	-10.981
-77.537	-11.109
-77.409	-11.136
-77.38	-11.164
-77.351	-11.591
-76.122	-11.619
-77.293	-11.646
-77.264	-11.674
-76.835	-11.801
-76.806	-11.829
-76.777	-11.856
-76.749	-11.884
-76.72	-12.211
-76.691	-12.939
-77.062	-12.966
-76.233	-13.194
-76.204	-13.222
-76.175	-13.249
-76.946	-13.877
-77.617	-14.304
-76.888	-14.332
-76.86	-14.659
-76.831	-14.687
-76.802	-14.714
-77.273	-15.142
-77.244	-14.669
-77.215	-15.197
-77.186	-15.224
-77.857	-14.752
-77.828	-14.079
-76.7	-14.107
-76.671	-14.134
-77.442	-13.662
-77.413	-13.689
-78.584	-14.217
-78.555	-15.144
-78.526	-15.172
-78.497	-15.199
-78.468	-14.827
-77.24	-15.355
-77.211	-15.382
-76.282	-14.31
-76.253	-15.637
-76.224	-14.365
-75.895	-14.192
-75.866	-14.22
-75.837	-14.247
-75.808	-14.975
-74.779	-15.002
-74.751	-15.03
-74.722	-15.857
-74.693	-15.885
-74.664	-15.912
-74.135	-15.14
-74.106	-14.867
-73.877	-14.895
-73.848	-14.922
-74.519	-14.95
-74.391	-14.877
-74.962	-14.905
-74.933	-14.933
-75.304	-15.06
-75.975	-15.088
-75.246	-15.115
-75.417	-15.943
-75.388	-15.97
-76.559	-15.998
-78.93	-15.125
-78.902	-15.153
-79.373	-16.08
-79.344	-15.208
-79.315	-15.235
-79.286	-16.163
-79.257	-16.19
-79.228	-17.018
-79.199	-17.045
-80.07	-16.373
-80.042	-17.5
-80.013	-17.528
-79.984	-17.555
-79.955	-17.583
-76.426	-16.911
-76.397	-16.938
-76.368	-16.966
-76.339	-17.393
-77.41	-18.321
-74.782	-17.448
-73.553	-18.376
-73.524	-18.403
-73.495	-17.531
-73.466	-17.558
-73.337	-17.486
-73.308	-17.513
-73.279	-17.541
-73.25	-17.568
-73.221	-16.896
-73.193	-16.923
-73.164	-16.951
-73.135	-16.978
-73.106	-16.906
