# Supplementary material for: Electrooculography-based continuous eye-writing recognition system for efficient assistive communication systems
Source: PLoS One. 2018 Feb 9;13(2):e0192684. doi: 10.1371/journal.pone.0192684 (PMC5806888; doi:10.1371/journal.pone.0192684)
Supplement: S1 Database — All the original isolated EOG data used in the experiments are contained in this database. (ZIP) [file pone.0192684.s001.zip › isolated/001/isolated_strokes/EOG_001_10_001.csv]

-1.3589	3.4321
-1.1494	3.4433
-0.8399	3.4546
-0.73042	2.8659
-0.62095	2.1771
-0.51147	2.1884
-0.60199	2.1997
-0.69251	1.8109
-0.78303	1.8222
-0.87355	1.8335
-0.96408	1.8448
-1.0546	1.556
-1.3451	1.3673
-1.6356	1.0786
-1.9262	1.0898
-2.4167	0.90111
-2.5072	0.91238
-2.5977	0.82365
-3.1882	0.53492
-3.3788	0.046186
-3.4693	-0.042544
-3.6598	-0.031273
-3.7503	-0.020003
-3.8409	-0.0087327
-3.9314	0.0025376
-4.0219	0.013808
-4.1124	0.12508
-4.1029	0.13635
-4.0935	0.047619
-4.184	-0.34111
-4.2745	-1.4298
-4.365	-1.8186
-4.1556	-2.3073
-3.8461	-2.996
-3.6366	-3.7848
-3.6271	-3.7735
-3.6176	-4.1622
-3.8082	-5.1509
-3.4987	-6.8397
-3.5892	-5.1284
-3.4797	-5.1171
-3.4702	-5.1059
-3.6608	-5.0946
-3.7513	-5.0833
-4.0418	-5.6721
-4.1323	-4.7608
-3.9229	-4.7495
-3.9134	-4.1382
-2.9039	-3.827
-1.8944	-3.8157
-1.7849	-3.8044
-1.4755	-3.7932
-1.566	-3.0819
-1.2565	-3.0706
-0.44703	-2.7594
-0.53755	-2.8481
-0.42807	-2.7368
-0.51859	-2.7255
-0.60911	-2.7143
-0.69963	-2.803
-0.19016	-2.7917
0.51932	-2.7805
0.4288	-3.0692
1.3383	-3.4579
1.5478	-2.7467
1.4572	-2.7354
1.7667	-3.7241
1.6762	-3.7128
1.8857	-3.7016
2.2951	-3.6903
2.6046	-2.679
2.5141	-2.6678
2.4236	-2.6565
2.6331	-2.6452
3.3425	-1.5339
2.752	-0.22268
3.3615	0.38859
3.271	0.99986
3.1805	1.0111
3.0899	1.3224
2.9994	1.3337
3.3089	1.6449
3.2184	1.6562
2.7278	1.6675
3.1373	1.6788
3.0468	1.69
2.5563	1.7013
2.4658	1.7126
1.5752	1.7238
1.4847	1.7351
1.1942	1.7464
1.1037	1.6576
1.3132	1.6689
0.92263	1.7802
0.63211	1.7915
0.54159	1.8027
0.45107	1.814
0.36054	1.8253
0.27002	1.9365
0.3795	2.0478
0.88898	2.0591
0.79846	2.0703
1.2079	2.1816
1.5174	2.1929
1.4269	2.2042
1.3364	2.4154
2.6458	2.6267
3.3553	2.638
3.2648	2.4492
3.5743	2.2605
3.8838	2.2718
3.7932	2.2831
3.7027	2.1943
3.6122	2.3056
3.9217	2.2169
4.4312	2.2281
4.3406	2.2394
4.2501	2.1507
4.1596	2.0619
3.4691	2.0732
3.3785	1.9845
2.688	1.9958
2.5975	1.407
1.807	1.4183
1.7165	0.52956
2.3259	0.54084
2.2354	0.55211
2.7449	0.56338
2.6544	0.57465
2.5639	1.4859
2.0733	2.0972
1.1828	2.2085
1.6923	2.2197
1.6018	2.131
1.5112	2.1423
0.42072	2.2535
-0.2698	2.7648
0.23968	2.9761
0.14916	2.9873
1.0586	2.9986
0.96811	3.6099
0.87759	3.6212
0.78707	3.6324
0.69655	3.6437
0.60603	3.655
1.9155	3.3662
0.52499	3.3775
0.43446	3.0888
0.34394	2.6001
0.25342	2.4113
0.1629	2.4226
-0.22762	2.3339
-0.31814	2.3451
-0.40867	2.3564
-1.4992	2.1677
-1.6897	1.7789
-0.58023	1.7902
-0.67075	1.7015
0.43873	1.8128
0.3482	2.224
1.8577	1.8353
3.6672	1.6466
3.5766	1.8578
3.7861	1.8691
4.5956	1.8804
5.4051	2.2916
5.3146	2.5029
5.224	2.5142
5.1335	2.6255
4.143	2.6367
4.0525	2.648
3.9619	2.6593
3.8714	2.7705
3.7809	2.7818
4.6904	2.7931
4.7999	2.9043
4.7093	2.9156
4.6188	2.9269
5.1283	2.9382
5.0378	2.8494
4.9473	2.8607
5.6567	2.872
5.5662	2.7832
4.6757	2.6945
4.5852	2.5058
4.4946	2.2171
4.4041	2.2283
3.8136	2.2396
3.7231	0.95086
3.6326	-1.1379
3.542	-2.0266
3.4515	-2.0153
2.761	-2.6041
2.6705	-3.3928
1.7799	-2.7815
1.6894	-2.7702
1.5989	-2.759
-0.19162	-2.7477
-0.28214	-3.1364
-1.8727	-3.8252
-1.9632	-3.1139
-2.0537	-3.1026
-2.1442	-3.0914
-2.2347	-3.7801
-2.1253	-3.0688
-2.9158	-3.0575
-3.0063	-1.8463
-3.0968	-1.435
-2.4874	-1.4237
-2.1779	-1.4125
-2.2684	-1.4012
-2.1589	-2.2899
-1.3494	-2.2787
-1.44	-2.2674
-1.5305	-2.8561
-1.821	-2.8448
-1.9115	-2.8336
-2.002	-2.8223
-2.0926	-3.511
-2.1831	-2.5998
-2.2736	-2.5885
-2.3641	-2.5772
-2.4547	-2.5659
-2.5452	-2.1547
-3.5357	-2.1434
-3.5262	-2.1321
-1.9167	-2.1209
-2.0073	-2.4096
-2.0978	-2.0983
-3.8883	-1.5871
-4.6788	-1.5758
-6.1694	-1.5645
-6.9599	-0.55325
-7.0504	0.25802
-6.4409	0.86929
-6.5314	0.88057
-5.522	0.89184
-4.9125	0.30311
-5.003	0.31438
-5.0935	0.92565
-5.184	0.93692
-3.8746	0.34819
-3.9651	-0.74054
-4.2556	-1.8293
-4.3461	-2.318
-3.4367	-2.5067
-3.5272	-2.7955
-3.6177	-2.7842
-4.5082	-2.9729
-4.5987	-3.2617
-4.6893	-3.2504
-3.9798	-3.6391
-4.0703	-4.0278
-4.9608	-4.3166
-5.0513	-4.6053
-5.8419	-4.694
-5.9324	-4.9828
-6.2229	-4.9715
-6.7134	-5.1602
-6.804	-5.1489
-7.5945	-5.8377
-7.685	-6.3264
-7.7755	-6.8151
-8.566	-6.8039
-8.1566	-6.7926
-9.3471	-8.6813
-9.4376	-8.6701
-10.228	-8.6588
-10.819	-7.1475
-10.909	-8.6362
-11.2	-8.425
-11.29	-8.4137
-11.181	-8.4024
-11.271	-7.8912
-10.862	-8.4799
-11.252	-7.4686
-11.343	-8.1574
-11.433	-8.1461
-11.224	-7.4348
-11.114	-7.4235
-11.205	-6.2123
-11.495	-5.201
-11.586	-4.5897
-11.676	-4.0785
-11.767	-4.0672
-11.658	-3.2559
-11.748	-2.7447
-11.539	-2.2334
-10.529	-2.2221
-10.62	-2.2108
-9.7101	-2.1996
-9.8006	-2.1883
-8.9912	-2.677
-8.2817	-2.6658
-8.3722	-2.6545
-8.4627	-1.9432
-8.5533	-1.9319
-8.3438	-2.3207
-7.4343	-3.5094
-7.5248	-5.1981
-7.1153	-5.6869
-5.7059	-6.3756
-4.3964	-6.7643
-4.1869	-6.7531
-3.7774	-6.7418
-3.668	-6.7305
-2.9585	-7.0192
-0.94899	-7.008
-0.63952	-7.2967
0.36996	-8.0854
0.27944	-8.0742
0.18892	-7.1629
0.098397	-7.1516
0.0078756	-7.1404
-0.082646	-7.8291
-0.17317	-8.3178
-0.46369	-7.4065
-0.35421	-8.2953
-0.44473	-7.484
-1.0353	-6.9727
-0.92578	-6.9615
-1.0163	-6.9502
-1.1068	-6.9389
-1.2973	-6.9277
-1.5879	-6.9164
-1.6784	-6.9051
-1.7689	-6.8938
-1.8594	-6.8826
-1.7499	-6.7713
-1.8405	-6.26
-1.831	-6.2488
-1.9215	-5.2375
-2.012	-4.3262
-0.30256	-2.8149
2.3069	1.3963
3.9164	4.6076
5.6259	10.919
8.7354	26.43
12.445	39.941
18.154	54.653
22.864	73.364
22.773	86.375
22.683	101.99
22.592	115.8
22.502	127.11
22.411	137.12
22.321	144.43
22.23	157.34
22.14	164.85
22.049	172.37
19.659	181.38
14.868	185.69
12.778	190.6
12.087	195.01
11.196	197.32
10.206	199.23
9.4154	201.94
8.5249	202.96
7.9344	206.27
7.3439	211.08
6.7534	212.89
6.2628	213.3
4.7723	214.01
3.3818	214.62
2.7913	215.73
2.7008	216.75
2.0102	216.86
1.9197	216.87
1.1292	217.68
0.43867	218.39
0.34814	218.6
-0.34238	218.61
-0.9329	218.62
-1.4234	218.64
-2.6139	219.15
-4.1045	219.16
-4.995	218.67
-5.1855	218.48
-5.276	218.99
-5.3666	219.5
-5.4571	219.51
-6.0476	219.03
-7.1381	219.04
-7.2286	219.55
-6.3192	219.56
-6.4097	219.07
-6.5002	219.08
-7.5907	219.09
-7.6812	219.1
-8.7718	218.52
-8.8623	218.23
-7.5528	218.54
-7.1433	218.55
-7.2339	217.96
-7.3244	217.17
-6.9149	217.18
-6.7054	217.2
-6.6959	217.21
-6.0865	216.82
-4.277	215.93
-3.1675	213.74
-2.858	205.55
-1.3485	188.86
0.26093	169.67
0.77041	141.89
1.1799	108.2
1.6894	80.708
1.9988	50.119
2.6083	24.23
3.2178	4.1416
4.0273	-16.747
3.9368	-37.236
4.8462	-53.025
6.4557	-64.313
7.7652	-76.002
7.9747	-88.191
9.3841	-98.58
10.794	-111.27
11.703	-121.16
12.213	-125.95
12.822	-130.93
14.132	-133.32
14.041	-136.41
15.15	-143.8
15.06	-149.79
14.969	-150.88
15.179	-151.27
15.088	-151.36
14.998	-151.34
14.907	-151.83
14.817	-153.52
14.026	-155.01
13.936	-155.7
13.145	-156.39
11.855	-157.38
10.764	-158.67
10.074	-161.25
9.1832	-161.54
7.4927	-163.23
6.8022	-163.52
4.1116	-163.91
1.3211	-164.2
0.53059	-164.19
0.44007	-164.18
0.049544	-164.16
-0.24098	-164.15
-0.3315	-163.94
-0.62202	-163.93
-0.71254	-163.92
-0.80306	-163.41
-1.1936	-163.1
-2.1841	-162.39
-2.2746	-161.67
-2.3652	-160.56
-2.7557	-159.35
-3.3462	-158.94
-4.2367	-158.23
-4.3272	-157.42
-4.8178	-156.91
-5.6083	-156.39
-6.7988	-155.08
-7.6893	-153.47
-7.7798	-152.86
-8.3704	-152.35
-9.0609	-152.04
-9.8514	-151.63
-10.942	-151.42
-11.032	-151.4
-12.123	-151.39
-12.213	-151.08
-13.004	-151.07
-13.395	-150.86
-13.585	-150.85
-14.076	-150.84
-14.166	-150.83
-14.257	-150.81
-14.747	-150.7
-14.838	-150.69
-14.928	-150.48
-15.019	-150.47
-15.109	-150.66
-15.2	-150.65
-15.29	-150.44
-14.981	-150.62
-15.071	-150.61
-13.862	-150.6
-12.552	-150.59
-12.243	-150.58
-11.733	-150.57
-12.424	-150.56
-11.914	-150.55
-11.205	-150.53
-10.995	-150.52
-10.786	-150.51
-10.877	-150.5
-10.967	-150.49
-11.058	-150.48
-11.148	-150.47
-10.739	-150.56
-10.829	-150.54
-10.92	-150.53
-11.31	-150.52
-10.901	-150.51
-10.991	-150.5
-11.082	-150.49
-11.172	-150.48
-12.563	-150.47
-13.553	-150.35
-14.344	-150.34
-14.434	-150.23
-15.425	-150.02
-16.315	-149.81
-16.406	-149.8
-16.896	-149.79
-16.987	-149.78
-17.077	-149.56
-17.168	-149.25
-17.259	-149.14
-17.349	-149.13
-17.44	-149.12
-16.53	-149.11
-16.921	-149.1
-17.011	-149.08
-17.102	-149.17
-18.292	-149.46
-17.483	-149.75
-17.373	-149.94
-17.464	-150.03
-16.254	-150.02
-15.745	-150.11
-15.335	-150.09
-15.226	-150.08
-15.216	-150.07
-14.807	-150.16
-14.297	-150.05
-13.788	-150.14
-12.878	-150.13
-13.369	-150.12
-12.159	-150.1
-12.25	-150.09
-12.341	-150.08
-12.031	-150.07
-12.022	-150.06
-11.612	-150.25
-11.303	-150.24
-11.393	-150.23
-11.184	-150.21
-10.674	-150.3
-10.765	-150.59
-10.155	-150.58
-10.046	-150.27
-9.3363	-150.26
-8.6268	-150.25
-8.1173	-149.94
-8.2078	-149.92
-8.2984	-149.91
-7.8889	-149.9
-6.4794	-149.89
-5.2699	-149.78
-5.3604	-149.77
-5.451	-149.66
-4.3415	-149.55
-3.432	-149.53
-3.2225	-149.52
-3.313	-149.51
-3.4036	-149.5
-2.7941	-149.49
-2.8846	-149.38
-2.9751	-149.37
-2.6657	-149.16
-2.6562	-148.94
-2.1467	-148.93
-2.2372	-148.92
-1.4277	-148.91
-1.5183	-148.9
-1.6088	-148.79
-1.1993	-148.78
-0.78983	-148.77
-0.080352	-148.55
-0.17087	-148.04
0.038604	-148.03
-0.051917	-148.32
-0.14244	-148.31
0.06704	-148.3
-0.023482	-148.29
-0.114	-148.27
0.095475	-148.26
-0.29505	-148.25
-0.68557	-148.24
-0.67609	-148.23
-0.76661	-148.22
-0.85713	-148.51
-0.74765	-148.8
-0.83818	-149.08
-0.9287	-149.07
-1.0192	-149.36
-1.1097	-149.35
-1.2003	-149.34
-1.2908	-149.33
-1.3813	-149.32
-1.1718	-149.41
-1.3623	-149.39
-1.4529	-149.38
-1.5434	-149.27
-1.0339	-149.26
-0.62444	-149.25
-0.71496	-149.24
-0.80548	-149.23
-0.496	-149.12
0.21348	-149.2
0.12296	-149.19
0.032434	-149.18
0.64191	-149.07
-0.14861	-149.06
0.46087	-149.15
0.37035	-149.14
0.27983	-149.23
0.4893	-149.21
0.69878	-149.6
1.2083	-149.59
2.0177	-149.18
2.3272	-149.17
2.4367	-149.16
2.8462	-149.35
3.0557	-149.34
2.9651	-149.32
2.8746	-149.31
2.8841	-149.6
2.7936	-149.79
2.703	-149.98
2.6125	-150.87
2.822	-150.86
2.8315	-150.95
2.741	-150.43
2.9504	-149.92
2.8599	-149.51
2.4694	-149.5
2.3789	-149.49
2.2884	-149.18
2.1978	-149.47
2.6073	-149.55
3.5168	-149.94
3.9263	-150.43
3.9357	-150.82
3.8452	-151.31
3.7547	-151.6
3.6642	-151.29
3.7737	-151.28
3.6831	-150.76
3.5926	-150.35
4.4021	-150.34
5.1116	-150.33
5.221	-150.62
5.9305	-151.01
5.84	-151.4
6.5495	-151.99
6.559	-152.47
6.9684	-152.46
6.8779	-152.45
6.7874	-151.94
7.1969	-151.93
7.6064	-151.92
8.1158	-151.31
8.0253	-151.3
9.0348	-151.28
9.7443	-151.27
10.854	-151.46
12.163	-151.55
12.073	-151.84
11.982	-152.33
11.892	-152.62
11.801	-152.31
11.711	-152.59
11.62	-152.58
11.53	-152.57
11.639	-151.96
11.549	-151.45
11.258	-152.24
11.167	-152.53
10.777	-153.12
10.686	-153.3
10.296	-153.29
10.205	-153.28
10.115	-153.27
10.024	-153.66
10.434	-153.65
10.343	-153.64
10.253	-153.23
10.362	-153.11
10.672	-153.1
10.781	-153.59
10.691	-154.38
10.6	-155.47
12.21	-155.46
12.119	-156.75
12.029	-157.54
11.938	-157.52
11.848	-156.71
11.757	-156.7
11.667	-156.29
11.676	-156.28
12.185	-156.37
12.095	-157.16
13.304	-157.14
13.414	-157.13
13.323	-157.12
13.233	-157.11
13.142	-157.7
13.152	-157.69
13.061	-157.68
12.971	-157.67
13.28	-157.05
13.79	-156.54
14.799	-156.53
15.409	-156.22
16.618	-155.71
17.728	-155.7
17.637	-155.69
17.547	-155.68
17.456	-155.66
17.366	-155.15
17.275	-154.04
17.185	-153.63
17.094	-153.62
17.003	-153.61
16.913	-153.2
16.822	-153.09
15.732	-153.07
14.941	-153.06
14.851	-153.05
14.36	-153.04
14.27	-153.13
13.779	-153.52
13.689	-154.91
13.498	-156.3
13.408	-156.88
13.317	-158.17
13.127	-159.76
13.036	-160.45
12.546	-160.44
12.455	-160.73
12.765	-160.72
12.674	-160.81
12.584	-160.89
12.493	-161.28
12.003	-161.27
11.912	-161.26
11.821	-161.35
12.131	-161.34
12.04	-161.33
12.25	-161.32
12.959	-161.3
13.869	-161.29
13.778	-161.28
14.088	-161.27
13.997	-160.76
13.907	-160.75
14.916	-160.74
14.826	-160.73
15.935	-161.21
16.445	-161.6
16.754	-161.59
17.364	-161.58
17.973	-161.87
17.883	-161.36
17.792	-161.35
18.102	-161.53
18.011	-161.52
17.921	-161.61
18.63	-161.6
18.839	-161.99
18.749	-162.48
18.658	-162.47
18.568	-162.96
19.577	-162.74
19.487	-163.13
19.396	-163.62
20.006	-163.11
19.915	-163.1
20.125	-162.69
20.234	-162.58
21.144	-162.67
22.253	-162.55
23.063	-162.54
23.772	-162.63
23.682	-163.42
23.591	-164.21
23.501	-164.7
22.61	-165.09
22.52	-165.08
22.429	-164.66
21.439	-164.45
21.348	-164.44
21.258	-163.23
21.167	-163.72
21.076	-163.01
20.486	-163
20.695	-162.99
20.605	-162.47
20.514	-162.46
20.324	-162.25
20.233	-161.54
20.143	-161.53
20.052	-161.52
19.962	-161.51
19.871	-161.5
19.781	-161.48
20.29	-160.97
20.2	-160.96
20.109	-160.95
20.019	-160.94
21.228	-161.63
22.438	-162.52
22.347	-162.71
22.257	-162.69
22.166	-162.68
22.076	-162.67
22.185	-162.66
22.094	-162.85
22.004	-163.04
21.913	-163.53
21.823	-163.92
22.032	-164
22.642	-163.99
22.551	-164.08
22.861	-164.07
22.37	-164.26
22.68	-164.35
22.589	-164.34
22.099	-165.02
22.008	-165.01
21.218	-165.7
21.827	-165.99
21.737	-165.98
21.746	-166.37
21.956	-166.96
21.965	-166.95
21.875	-166.93
21.984	-166.92
21.894	-166.91
22.703	-166.9
23.412	-166.59
23.322	-165.98
22.531	-163.47
22.441	-163.46
23.35	-163.44
24.46	-163.43
25.469	-163.42
26.079	-164.51
27.088	-164.5
27.898	-165.09
27.807	-165.08
27.717	-165.07
27.826	-165.25
28.236	-165.24
28.745	-165.23
28.655	-165.22
28.564	-165.61
28.474	-166.1
28.383	-167.19
28.393	-168.58
28.302	-168.56
28.212	-169.05
28.321	-169.34
28.53	-169.13
28.44	-169.12
28.349	-169.11
28.259	-169
28.168	-168.99
28.078	-168.47
27.987	-168.46
28.497	-167.85
28.406	-167.84
28.916	-167.83
28.825	-168.32
29.135	-167.91
29.444	-167.9
29.354	-167.88
30.163	-167.57
30.073	-167.16
31.082	-167.15
30.992	-167.54
30.701	-167.53
30.911	-167.52
30.82	-167.51
30.73	-167.79
30.639	-167.98
30.848	-168.67
31.458	-168.86
31.367	-168.85
31.277	-169.44
30.486	-169.43
30.196	-169.31
30.305	-169.4
30.215	-169.29
30.124	-169.78
29.734	-170.57
29.943	-171.16
29.853	-171.15
30.262	-171.54
30.672	-171.52
30.881	-171.51
31.291	-171.1
31.2	-170.49
31.51	-170.48
32.219	-170.47
34.429	-170.46
36.038	-170.45
36.748	-171.03
37.557	-171.42
37.966	-171.51
39.276	-171.5
39.185	-171.49
39.895	-171.58
39.804	-171.57
39.714	-171.56
39.623	-171.44
39.533	-171.33
39.642	-171.42
39.552	-171.41
39.261	-171.2
39.371	-171.39
38.88	-171.38
38.79	-172.07
38.699	-172.05
38.609	-172.04
38.518	-172.63
39.628	-172.32
39.537	-172.31
40.047	-172.3
39.956	-172.29
39.866	-172.58
41.075	-172.66
40.484	-172.65
41.594	-172.64
42.203	-172.63
42.513	-172.92
42.422	-173.11
41.932	-173.1
42.241	-173.89
42.551	-173.87
43.06	-173.86
42.97	-173.85
42.879	-174.54
43.289	-174.53
43.198	-173.92
43.108	-174.51
43.217	-174.5
43.127	-174.48
43.736	-174.27
44.346	-174.26
44.255	-174.25
44.165	-174.24
44.674	-174.23
44.984	-174.22
44.893	-174.2
45.202	-174.19
46.112	-173.98
46.021	-173.67
47.231	-173.36
47.14	-173.35
46.95	-173.34
46.859	-173.33
46.769	-173.11
46.678	-173.1
46.588	-173.29
46.497	-172.98
47.107	-172.97
47.016	-172.96
46.926	-172.95
46.835	-172.54
46.745	-172.52
46.954	-172.01
48.064	-172
47.973	-171.59
49.683	-171.08
49.592	-170.47
49.802	-170.36
49.711	-170.15
50.42	-170.13
50.33	-170.12
50.239	-169.51
51.349	-169.1
51.258	-169.49
51.168	-169.48
51.077	-169.07
50.687	-169.06
50.596	-169.44
49.706	-169.43
49.615	-169.42
49.525	-169.61
49.034	-169.6
49.344	-170.29
49.253	-170.28
49.163	-170.67
49.072	-171.05
48.982	-171.44
49.891	-172.63
49.801	-173.52
49.71	-173.61
50.12	-173.6
50.029	-173.69
49.938	-173.68
49.848	-173.66
49.757	-173.55
50.267	-173.54
50.176	-173.53
50.086	-173.62
49.995	-173.61
49.705	-173.7
50.114	-173.98
50.024	-173.97
49.933	-173.96
49.843	-173.65
49.752	-173.64
50.362	-173.93
50.271	-173.62
50.181	-173.61
50.09	-173.39
50	-173.38
50.809	-173.57
50.719	-173.56
50.628	-173.95
50.538	-174.14
50.447	-174.13
50.356	-174.22
50.666	-174.2
50.575	-174.79
51.285	-174.78
52.094	-174.87
52.704	-175.56
52.613	-175.85
52.523	-176.24
52.432	-176.43
52.342	-176.21
52.251	-176.4
52.361	-176.59
52.27	-176.58
52.58	-176.57
52.789	-176.56
53.199	-176.35
53.808	-176.34
53.718	-176.32
53.927	-176.31
54.237	-176.3
54.146	-176.09
54.056	-176.08
54.365	-176.07
54.674	-176.06
56.084	-175.65
55.993	-175.63
55.903	-175.02
55.512	-175.01
57.222	-175
57.131	-175.29
57.041	-174.78
56.95	-174.67
56.86	-174.26
56.769	-174.24
56.279	-174.23
56.188	-174.22
56.098	-174.21
54.407	-174.2
54.317	-174.59
54.226	-174.18
53.036	-173.97
52.945	-174.15
52.855	-174.14
52.764	-174.13
52.174	-174.32
52.083	-174.31
52.492	-174.5
52.402	-174.49
52.311	-174.47
53.721	-174.46
53.23	-174.45
54.24	-174.84
54.149	-175.73
54.359	-176.82
55.568	-176.81
55.478	-176.8
56.187	-176.78
56.097	-177.87
56.006	-177.16
55.916	-177.45
56.225	-178.04
56.635	-178.03
56.544	-178.52
56.454	-178.51
56.463	-178.49
56.773	-178.48
57.182	-178.47
57.392	-178.46
57.301	-178.45
57.61	-178.44
57.62	-178.43
57.729	-178.42
57.839	-178.4
57.648	-178.39
57.558	-178.38
57.467	-178.57
57.377	-178.96
57.286	-179.55
57.196	-179.84
57.105	-180.43
57.115	-180.91
57.124	-181.1
56.934	-181.09
56.943	-181.18
56.853	-181.17
56.762	-181.26
56.772	-181.25
56.481	-181.24
56.391	-181.22
56.5	-181.21
56.71	-181
56.619	-180.99
56.228	-180.78
56.638	-180.57
56.947	-180.56
57.557	-180.55
57.466	-180.43
58.176	-180.22
59.185	-179.71
60.795	-179.1
61.904	-178.49
62.414	-177.78
63.023	-177.17
63.733	-177.16
64.442	-176.64
64.352	-176.63
64.961	-176.62
64.871	-176.41
64.78	-176.4
64.99	-176.59
64.899	-177.08
64.509	-177.06
64.418	-177.25
64.328	-177.74
64.537	-178.43
64.447	-178.12
63.956	-178.11
64.265	-178.7
63.775	-178.69
63.284	-179.37
62.994	-179.76
62.603	-180.35
61.413	-180.64
59.722	-180.73
59.632	-180.82
59.541	-181.01
58.351	-181
57.66	-180.98
56.97	-181.17
56.879	-181.36
56.789	-181.25
56.298	-181.44
56.208	-181.43
56.517	-181.42
56.427	-181.51
56.436	-181.49
56.346	-181.48
56.255	-181.67
56.165	-181.96
56.074	-182.15
57.283	-182.14
59.493	-181.93
60.902	-181.52
61.412	-181.9
61.421	-181.69
61.331	-181.38
61.24	-181.37
61.65	-181.66
61.559	-181.35
62.269	-181.14
62.778	-180.73
63.088	-180.41
64.097	-180.4
65.707	-180.09
65.616	-180.08
66.926	-180.07
66.835	-180.66
68.145	-180.65
68.054	-180.64
68.964	-180.62
68.973	-181.11
68.883	-181.3
68.692	-181.49
68.601	-181.48
67.711	-181.87
67.82	-183.16
67.73	-183.15
67.539	-181.83
67.449	-181.82
67.358	-182.01
67.268	-182
66.377	-181.99
66.287	-181.98
65.296	-181.97
66.106	-182.55
66.015	-182.54
65.925	-181.93
65.134	-181.52
65.044	-181.41
64.953	-181.3
64.863	-181.29
65.472	-180.98
66.082	-180.66
65.991	-180.35
65.901	-180.34
66.41	-180.33
66.319	-180.02
66.229	-180.01
66.138	-180.3
65.448	-180.29
65.057	-180.57
64.967	-180.76
64.776	-180.75
64.686	-181.04
64.595	-181.03
64.505	-181.22
64.414	-181.31
64.324	-181.3
64.333	-181.58
64.143	-182.17
64.052	-182.96
63.962	-182.95
63.871	-183.94
63.781	-184.53
63.09	-184.52
63	-184.51
63.209	-184.49
63.119	-184.68
63.428	-185.47
63.337	-186.26
63.647	-186.25
63.556	-186.44
63.466	-186.43
63.975	-186.82
63.885	-187.3
63.794	-187.29
63.904	-187.28
63.813	-186.77
63.723	-187.26
63.632	-187.35
63.542	-187.34
63.951	-187.33
64.361	-187.31
64.27	-187.7
64.18	-187.99
