# Supplementary material for: Electrooculography-based continuous eye-writing recognition system for efficient assistive communication systems
Source: PLoS One. 2018 Feb 9;13(2):e0192684. doi: 10.1371/journal.pone.0192684 (PMC5806888; doi:10.1371/journal.pone.0192684)
Supplement: S1 Database — All the original isolated EOG data used in the experiments are contained in this database. (ZIP) [file pone.0192684.s001.zip › isolated/001/isolated_strokes/EOG_001_10_002.csv]

-2.8073	-4.2979
-2.7814	-3.209
-2.7555	-2.42
-2.7296	-1.931
-2.7037	-1.842
-2.6778	-1.4531
-4.0519	-1.4641
-4.026	-0.97513
-5.7001	-0.78616
-5.6742	-0.5972
-5.6483	-0.60823
-6.3224	-0.61926
-5.6965	-0.63029
-5.6706	-0.54132
-5.6447	-0.45235
-5.6188	-0.46338
-5.5929	-0.47441
-5.567	-0.48544
-6.1411	-0.59647
-6.1152	-0.5075
-6.0893	-0.51853
-6.0634	-0.42956
-5.4375	-0.44059
-5.4116	-0.45162
-4.2856	-0.46265
-4.2597	-0.47368
-4.2338	-0.48471
-3.1079	-0.29574
-3.082	-0.50677
-4.1561	-0.5178
-4.1302	-0.32883
-4.1043	0.16014
-2.6784	-0.35089
-3.2525	0.13808
-3.2266	0.12705
-3.1007	0.51602
-4.7748	0.50499
-4.7489	0.79396
-3.023	0.98292
-2.9971	1.0719
-0.8712	1.0609
-2.2453	1.0498
-2.2194	1.4388
-0.59349	1.8278
-0.56759	1.4167
0.35831	1.4057
0.98422	1.3947
1.0101	1.3837
1.536	1.9726
4.1619	2.2616
7.2878	1.9506
7.3137	2.3395
8.2396	2.3285
8.2655	2.3175
8.2914	2.3064
8.3173	1.4954
8.3432	1.3844
7.4691	1.3733
7.4951	1.3623
4.421	1.5513
1.3469	0.54026
1.3728	1.2292
0.098664	0.5182
-0.47543	0.0071663
-1.8495	-0.0038641
-1.8236	-0.31489
-3.3977	-0.32592
-3.3718	-0.53696
-3.3459	-0.54799
-3.32	-0.75902
-3.2941	-0.57005
-1.6682	-0.78108
-1.6423	-0.59211
-0.2164	-0.40314
0.0094995	-0.41417
0.035402	-0.8252
0.56131	-0.93623
1.1872	-0.94726
1.5131	-0.95829
1.539	-0.96932
1.8649	-0.98035
1.8908	-0.99138
1.9167	-0.90241
2.2426	-0.81344
2.2685	-0.82447
2.2944	-0.8355
2.3203	-0.94653
2.3462	-0.95756
2.3721	-1.0686
2.398	-1.0796
2.4239	-1.2907
2.4499	-1.4017
2.1758	-1.5127
2.2017	-1.5237
2.1276	-1.4348
2.1535	-1.2458
2.1794	-1.0568
2.6053	-0.96787
2.6312	-0.9789
2.6571	-0.98993
3.383	-1.001
4.4089	-1.012
4.4348	-1.023
4.4607	-1.134
4.4866	-1.0451
4.5125	-1.0561
5.1384	-1.0671
5.1643	-1.0782
5.1902	-1.0892
5.2161	-0.90023
4.642	-0.81126
5.5679	-0.42229
5.5938	-0.43332
5.6197	-0.14435
5.6456	-0.25538
4.6715	-0.46641
4.6974	-0.47744
3.2233	-0.48847
3.2492	-0.4995
3.8751	-0.51053
3.401	-0.32156
3.4269	-0.33259
3.4528	-0.24362
3.4787	-0.15465
3.9046	0.034315
3.9306	0.023285
3.9565	0.11225
3.9824	0.50122
4.0083	0.49019
4.0342	0.47916
4.0601	0.66813
4.086	0.6571
4.1119	0.84607
3.8378	1.035
3.8637	1.024
3.8896	1.013
3.9155	1.102
3.9414	1.0909
3.8673	1.0799
3.8932	1.0689
3.8191	1.0578
3.845	0.7468
3.8709	0.73577
3.6968	0.32474
3.5227	0.31371
3.4486	0.30268
3.4745	-0.20835
2.8004	-0.21938
2.0263	-0.23041
2.0522	-0.94144
1.5781	-1.1525
1.604	-1.3635
1.6299	-1.3745
1.4558	-1.3856
1.4817	-1.1966
1.0076	-1.2076
1.0335	-1.2187
1.5594	-1.2297
1.5853	-0.54072
1.6113	0.34825
1.6372	0.43722
1.6631	1.0262
1.789	1.6152
1.8149	1.6041
1.7408	1.2931
1.7667	0.78207
0.79257	0.77104
0.81848	0.36001
-0.05562	0.34898
-1.6297	0.73795
-3.5038	0.82692
-4.0779	0.81589
-4.052	0.40486
-4.2261	0.49383
-4.2002	0.7828
-4.3743	0.77177
-4.5484	0.76074
-4.5225	0.74971
-4.2966	0.73868
-4.2707	0.72765
-4.0448	0.71662
-4.0189	0.70559
-3.993	0.69456
-3.9671	0.98352
-3.3412	1.0725
-3.3153	1.7615
-3.9894	2.4504
-3.2635	2.9394
-2.9376	3.2284
-2.7117	3.5173
-1.6858	4.9063
-1.6599	6.2953
-1.6339	6.2843
-0.80805	6.2732
-0.28214	6.2622
0.44376	6.2512
0.46966	6.5401
0.49557	6.5291
0.52147	6.2181
-0.15263	6.207
-0.12672	6.196
-1.0008	5.785
-1.2749	5.1739
-1.249	4.1629
-1.4231	3.5519
-0.09721	3.3409
-0.071307	2.8298
-0.045404	2.1188
-0.019501	1.5078
-0.6936	0.89674
-0.6677	0.58571
-0.64179	0.57468
-1.5159	-0.036355
-1.49	-0.047386
-1.4641	-0.45842
-1.4382	-0.46945
-1.4123	-1.2805
-1.3864	-2.0915
-0.46047	-2.4025
0.26543	-2.1136
0.29133	-2.0246
0.31724	-2.1356
0.74314	-2.3467
1.469	-2.3577
1.4949	-2.3687
1.5208	-2.6797
1.5468	-2.6908
1.2727	-2.7018
1.2986	-2.7128
1.3245	-2.7239
0.050364	-2.7349
0.076267	-2.8459
0.10217	-2.857
-0.87193	-2.968
-2.046	-2.979
-3.0201	-2.9901
-3.6942	-3.0011
-4.6683	-3.0121
-4.6424	-3.1231
-4.6165	-3.1342
-4.6906	-3.1452
-4.8647	-3.1562
-5.6388	-3.1673
-5.6129	-3.3783
-4.787	-3.3893
-4.7611	-3.7004
-4.2352	-3.7114
-4.2093	-3.7224
-4.1834	-3.8334
-4.1575	-3.8445
-3.9316	-3.8555
-3.3057	-3.7665
-2.8798	-3.7776
-2.8539	-3.6886
-2.828	-3.6996
-2.6021	-3.7107
-2.3762	-3.7217
-2.3503	-3.5327
-2.3244	-3.2438
-2.2984	-3.2548
-2.2725	-3.2658
-1.5466	-3.2768
-1.5207	-3.0879
-1.4948	-3.0989
-1.4689	-2.9099
-0.44303	-2.921
-0.21713	-2.932
-0.19123	-2.843
-0.065322	-2.8541
-0.039419	-2.9651
-0.013516	-2.9761
0.012387	-3.1871
0.03829	-3.1982
0.064193	-3.4092
0.6901	-3.4202
0.015999	-3.4313
0.041902	-3.4423
0.067805	-3.4533
0.093708	-3.4644
0.11961	-3.4754
0.14551	-3.8864
-0.12858	-3.8974
-0.10268	-4.2085
-0.37678	-4.4195
-0.050875	-4.7305
-0.32497	-4.7416
-0.29907	-4.9526
0.026834	-5.4636
0.052737	-5.7747
0.27864	-6.3857
0.70454	-6.7967
0.73045	-6.8078
1.6563	-6.8188
1.6823	-8.5298
2.9082	-8.5408
3.5341	-8.4519
4.06	-9.0629
4.0859	-9.9739
4.7118	-9.985
5.1377	-9.996
5.1636	-10.007
6.0895	-8.9181
6.8154	-8.1291
6.8413	-7.8401
7.0672	-7.2511
8.1931	-6.7622
9.919	-6.7732
11.145	-6.7842
11.171	-6.7953
11.197	-6.8063
11.223	-7.1173
11.249	-7.9284
11.474	-7.9394
11.5	-7.1504
10.326	-7.9615
10.352	-8.2725
8.978	-9.0835
9.0039	-9.0945
9.0298	-10.006
8.3557	-11.017
8.3816	-12.228
8.4075	-13.139
8.4334	-13.15
9.1593	-14.161
9.1852	-14.672
10.711	-15.183
10.937	-15.194
10.963	-15.505
13.889	-15.516
13.915	-15.527
14.741	-16.738
17.967	-19.049
26.392	-21.56
38.218	-28.471
62.244	-41.882
92.47	-51.193
112.3	-55.004
136.42	-55.815
169.05	-57.626
186.27	-57.637
195.6	-58.348
212.93	-58.659
222.65	-59.07
222.68	-59.981
222.7	-60.592
223.13	-61.103
223.16	-61.514
223.88	-62.225
223.91	-65.636
223.93	-71.148
224.86	-74.759
224.88	-77.07
224.01	-78.981
224.04	-84.192
220.36	-90.703
216.39	-96.914
213.71	-110.22
210.74	-118.94
208.97	-122.65
206.79	-128.66
206.82	-132.67
200.94	-137.58
195.97	-143.79
194.6	-149.2
192.62	-159.11
189.45	-167.22
189.47	-174.34
189.5	-187.75
187.52	-196.66
189.55	-198.97
189.58	-201.18
187.5	-204.49
187.53	-209.8
190.65	-216.61
190.68	-225.02
190.71	-231.63
193.33	-238.25
191.76	-247.66
193.38	-253.07
193.41	-255.68
193.84	-258.39
194.46	-260.6
196.09	-261.71
197.81	-263.12
198.94	-267.13
201.57	-271.64
201.59	-275.96
204.52	-279.57
205.84	-280.28
206.87	-280.79
208.69	-281.5
210.52	-283.21
219.85	-284.32
229.27	-285.73
230.4	-287.14
236.62	-287.15
247.35	-287.67
255.48	-288.08
255.5	-288.29
255.53	-288.3
255.55	-288.31
255.58	-288.32
255.61	-288.33
255.63	-288.34
255.66	-287.75
255.68	-287.27
255.71	-287.28
254.14	-286.49
233.86	-285.2
213.09	-282.21
200.41	-278.12
178.84	-269.73
158.86	-263.14
140.49	-260.45
117.12	-250.56
102.54	-241.18
86.668	-234.89
69.794	-224.1
52.42	-209.01
36.146	-198.52
31.072	-189.83
24.398	-178.14
14.424	-167.65
7.9496	-161.96
5.6755	-159.37
3.6014	-154.09
-0.77265	-147.8
-3.9467	-144.41
-5.3208	-144.32
-6.3949	-139.43
-6.769	-131.74
-8.1431	-127.25
-9.7172	-125.56
-11.391	-122.37
-12.965	-117.89
-13.44	-115.1
-15.514	-113.61
-21.988	-112.62
-27.062	-111.03
-31.436	-107.14
-35.41	-103.85
-42.384	-101.26
-49.858	-96.673
-50.932	-93.784
-52.006	-92.195
-52.88	-90.806
-54.055	-87.417
-55.329	-84.128
-56.203	-83.94
-56.177	-83.551
-57.151	-79.962
-57.125	-75.973
-57.099	-75.084
-57.473	-73.995
-57.447	-71.606
-57.421	-69.817
-57.396	-68.328
-57.37	-67.039
-57.244	-65.45
-57.218	-63.761
-57.192	-62.972
-57.166	-62.183
-56.64	-61.994
-56.614	-60.805
-57.088	-59.216
-57.062	-58.927
-57.237	-58.938
-57.211	-58.249
-57.185	-57.56
-57.459	-56.571
-57.433	-55.482
-57.507	-54.693
-57.481	-54.104
-57.655	-53.615
-57.629	-53.326
-57.603	-53.137
-57.678	-51.848
-57.652	-50.459
-58.226	-50.17
-58.2	-50.181
-58.174	-49.792
-58.148	-48.704
-58.122	-48.515
-57.796	-47.726
-57.77	-47.437
-57.444	-47.448
-57.618	-47.259
-57.593	-47.37
-57.567	-47.081
-56.341	-46.392
-55.315	-46.403
-55.289	-46.314
-55.263	-46.325
-55.237	-46.736
-54.511	-46.747
-54.485	-47.058
-54.459	-46.769
-54.434	-46.78
-54.008	-46.791
-53.682	-46.202
-53.456	-46.013
-53.43	-46.024
-52.604	-45.135
-52.578	-45.146
-53.552	-45.257
-53.526	-45.268
-53.5	-45.179
-53.675	-44.99
-53.649	-45.001
-53.623	-45.012
-53.597	-45.023
-53.571	-44.834
-53.545	-45.045
-53.919	-45.056
-53.893	-45.068
-53.867	-44.879
-53.841	-44.89
-53.815	-44.701
-53.79	-44.712
-53.764	-44.823
-53.738	-44.834
-53.412	-44.845
-53.386	-44.856
-51.86	-44.567
-51.834	-44.378
-51.808	-44.389
-51.782	-44.4
-51.756	-44.211
-51.031	-44.222
-51.005	-44.233
-52.079	-44.244
-52.053	-44.455
-52.427	-44.266
-51.401	-44.277
-51.375	-44.288
-52.749	-44.299
-53.523	-44.31
-55.297	-44.321
-55.272	-44.332
-55.646	-44.343
-55.62	-44.354
-55.594	-44.365
-55.568	-44.576
-55.542	-44.887
-55.716	-45.298
-55.69	-45.309
-55.264	-45.32
-54.838	-45.332
-54.812	-45.343
-54.187	-45.654
-53.461	-45.665
-53.035	-45.776
-53.009	-45.787
-52.983	-45.798
-52.957	-46.009
-52.631	-46.02
-52.405	-45.831
-52.379	-45.842
-52.353	-45.853
-52.228	-45.864
-52.202	-45.875
-51.976	-45.886
-51.95	-45.497
-51.924	-45.008
-51.898	-44.819
-51.972	-44.63
-51.946	-44.641
-51.92	-44.652
-51.994	-44.963
-51.969	-44.974
-51.943	-44.985
-51.917	-44.596
-51.891	-45.007
-51.765	-45.018
-51.639	-45.029
-51.713	-45.04
-51.687	-45.051
-51.661	-44.662
-51.935	-45.173
-51.909	-45.584
-51.984	-45.796
-51.958	-45.807
-51.932	-45.818
-51.906	-45.829
-51.88	-45.84
-52.354	-45.951
-52.328	-46.062
-52.102	-46.073
-51.776	-46.084
-51.15	-46.095
-51.125	-46.106
-51.099	-46.117
-51.073	-46.128
-51.647	-46.539
-51.621	-46.55
-51.595	-46.161
-51.569	-46.172
-51.543	-46.183
-50.117	-46.194
-50.091	-46.205
-50.366	-46.216
-52.04	-46.227
-50.714	-46.638
-50.688	-47.249
-50.662	-47.86
-50.636	-48.471
-50.61	-48.482
-49.284	-49.193
-49.258	-49.304
-49.232	-49.815
-49.207	-50.026
-50.481	-50.237
-50.455	-50.448
-50.429	-50.76
-50.403	-51.271
-50.377	-52.182
-50.351	-52.293
-49.025	-52.304
-50.299	-52.815
-50.273	-53.026
-50.147	-53.037
-48.922	-53.048
-48.596	-52.859
-49.77	-52.87
-49.744	-52.881
-48.818	-52.892
-48.792	-52.903
-48.766	-52.914
-48.44	-52.925
-48.414	-52.936
-46.888	-53.147
-45.163	-52.958
-44.837	-52.969
-44.011	-52.98
-43.985	-52.991
-42.659	-53.202
-42.033	-53.513
-41.907	-53.724
-41.881	-53.735
-41.555	-54.046
-41.129	-54.057
-41.104	-54.568
-41.078	-54.979
-41.052	-55.39
-40.626	-55.401
-40.6	-56.112
-40.574	-56.324
-40.548	-56.635
-40.522	-56.346
-40.896	-56.357
-40.87	-56.568
-41.244	-56.679
-41.219	-57.19
-41.493	-57.801
-41.167	-58.312
-41.141	-58.523
-41.415	-59.134
-41.389	-59.845
-41.363	-59.856
-42.237	-60.167
-42.211	-60.678
-40.885	-60.689
-41.56	-61.2
-41.534	-61.411
-41.508	-61.422
-40.882	-61.433
-40.856	-62.044
-40.83	-62.055
-40.004	-62.066
-39.978	-62.577
-39.952	-62.788
-39.926	-62.799
-40.601	-63.21
-39.875	-63.721
-40.549	-64.232
-40.523	-64.743
-40.497	-64.654
-40.471	-64.665
-39.845	-64.776
-39.319	-64.788
-39.293	-64.799
-39.567	-64.81
-39.141	-64.921
-39.116	-65.132
-39.09	-65.243
-39.064	-65.454
-39.038	-65.665
-39.412	-65.776
-39.386	-65.887
-39.36	-66.098
-39.834	-66.209
-39.308	-66.22
-39.282	-66.431
-39.257	-66.742
-39.231	-66.753
-39.705	-66.964
-39.679	-67.075
-40.253	-67.186
-40.227	-67.197
-40.501	-67.608
-40.575	-68.319
-40.549	-68.73
-40.623	-68.741
-40.598	-68.352
-40.572	-68.463
-40.746	-68.074
-40.52	-68.085
-40.494	-68.096
-40.468	-68.107
-40.442	-68.718
-40.516	-69.629
-40.49	-69.64
-40.564	-70.252
-40.538	-70.363
-40.513	-70.374
-41.287	-70.385
-41.261	-70.296
-41.335	-70.107
-41.309	-69.918
-40.383	-69.629
-39.857	-69.24
-39.831	-68.851
-39.805	-68.862
-39.779	-69.273
-38.754	-69.284
-38.128	-69.295
-38.102	-69.306
-37.276	-69.317
-36.65	-69.328
-36.624	-69.339
-36.098	-69.35
-35.572	-69.561
-35.546	-69.572
-34.92	-69.583
-34.295	-69.694
-33.869	-69.905
-33.243	-70.116
-33.217	-69.927
-33.191	-69.738
-32.865	-70.149
-33.039	-70.66
-33.013	-71.271
-32.187	-72.082
-32.161	-72.093
-31.836	-73.204
-31.81	-73.216
-31.784	-73.227
-31.758	-74.038
-31.532	-73.249
-31.406	-73.86
-31.88	-73.471
-32.254	-73.182
-32.228	-73.193
-31.802	-73.204
-31.776	-73.515
-32.151	-73.926
-32.125	-74.437
-31.799	-74.448
-31.673	-74.459
-31.147	-74.47
-31.121	-73.981
-31.395	-73.592
-31.569	-73.603
-31.643	-73.814
-31.517	-73.825
-31.492	-73.836
-31.466	-74.047
-31.24	-74.358
-31.414	-74.869
-31.288	-75.08
-31.262	-75.091
-31.236	-75.102
-30.71	-74.913
-31.184	-74.824
-31.158	-74.835
-31.133	-74.846
-31.807	-74.257
-31.581	-74.869
-32.455	-75.18
-32.429	-75.191
-32.403	-75.202
-33.577	-75.613
-33.551	-75.624
-32.225	-75.635
-32.199	-76.046
-31.573	-76.157
-31.948	-76.168
-31.922	-76.079
-31.896	-76.19
-31.87	-76.101
-31.844	-76.112
-31.718	-76.223
-31.692	-76.234
-31.666	-76.545
-31.74	-76.556
-31.614	-76.567
-31.589	-76.778
-31.563	-76.989
-31.537	-77
-31.611	-77.211
-31.485	-77.422
-31.459	-77.433
-31.433	-77.644
-31.407	-77.655
-31.381	-77.466
-31.355	-77.377
-31.33	-77.088
-31.304	-77.099
-31.278	-76.61
-30.852	-77.021
-30.126	-77.033
-30.1	-76.644
-30.074	-76.655
-30.048	-76.166
-28.922	-75.677
-27.696	-75.688
-27.67	-75.699
-27.645	-75.71
-27.619	-75.221
-27.493	-74.932
-27.267	-74.843
-27.341	-74.854
-27.615	-74.865
-27.589	-74.876
-27.863	-74.587
-27.837	-74.598
-27.811	-74.609
-28.386	-74.72
-27.76	-74.531
-28.334	-74.542
-28.308	-74.953
-28.282	-75.564
-28.256	-76.375
-27.63	-76.986
-27.604	-76.997
-27.578	-77.308
-27.552	-77.519
-27.527	-77.73
-27.001	-77.941
-27.475	-78.052
-27.449	-78.363
-27.423	-78.374
-26.797	-78.085
-26.571	-78.297
-26.545	-78.308
-26.519	-78.519
-25.993	-78.53
-24.867	-78.341
-23.442	-78.552
-23.416	-78.563
-24.59	-78.374
-23.364	-78.385
-22.838	-78.096
-22.812	-77.907
-23.386	-78.118
-23.36	-78.129
-23.334	-77.94
-23.308	-77.951
-23.283	-77.962
-23.257	-77.973
-23.531	-77.984
-23.505	-78.195
-23.479	-79.006
-23.453	-79.517
-23.427	-79.928
-24.601	-80.639
-24.875	-81.05
-24.949	-81.061
-24.924	-81.072
-24.898	-81.083
-25.572	-81.194
-25.946	-81.205
-26.22	-81.216
-26.194	-81.227
-26.868	-81.238
-27.642	-81.149
-26.816	-81.161
-26.79	-81.272
-26.765	-81.283
-27.539	-81.594
-27.513	-81.605
-26.787	-81.816
-26.761	-81.827
-26.735	-82.538
-26.409	-81.749
-26.383	-81.76
-26.357	-82.371
-26.331	-82.682
-27.605	-82.693
-27.58	-82.704
-27.554	-82.715
-27.528	-83.126
-26.202	-83.437
-26.176	-83.748
-25.05	-83.859
-25.024	-83.97
-24.998	-84.381
-24.972	-84.792
-25.046	-85.303
-24.921	-85.414
-24.895	-85.925
-24.869	-86.336
-24.843	-86.747
-24.917	-87.158
-24.891	-87.169
-24.865	-87.18
-25.239	-87.491
-25.013	-87.902
-24.787	-88.413
-24.762	-88.525
-24.736	-88.536
-24.91	-88.647
-24.784	-88.658
-25.158	-88.769
-25.132	-88.78
-25.306	-88.891
-25.28	-88.902
-25.054	-88.913
-24.728	-88.924
-24.702	-88.935
-24.677	-88.946
-24.951	-88.957
-24.825	-88.968
-24.799	-88.979
-24.773	-88.99
-24.747	-89.001
-24.521	-89.012
-23.495	-89.023
-23.469	-88.934
-23.443	-88.645
-21.718	-88.956
-19.992	-88.667
-18.366	-88.678
-18.34	-88.389
-18.314	-88.3
-18.288	-88.111
-18.262	-87.922
-18.236	-88.133
-16.91	-88.144
-15.884	-88.155
-15.659	-87.966
-15.433	-87.977
-15.107	-87.589
-15.081	-87.6
-14.855	-87.311
-14.529	-87.322
-14.503	-87.333
-13.577	-87.344
-13.551	-87.355
-13.525	-87.666
-14.599	-87.377
-14.574	-87.388
-14.548	-87.399
-14.522	-87.41
-14.796	-87.121
-13.07	-86.732
-13.644	-87.143
-13.718	-87.154
-13.692	-87.165
-14.866	-87.076
-15.44	-87.087
-16.015	-87.098
-16.489	-87.309
-17.563	-87.32
-19.137	-87.731
-19.111	-88.142
-19.085	-88.153
-19.359	-88.464
-19.333	-88.475
-19.807	-88.486
-19.781	-88.697
-19.556	-88.708
-19.53	-88.819
-19.404	-88.93
-19.378	-89.041
-19.352	-89.353
-19.326	-89.664
-19.3	-89.675
-18.974	-89.886
-19.248	-89.897
-19.222	-90.008
-18.896	-90.719
-17.371	-90.83
-15.945	-91.841
-15.919	-92.952
-15.893	-94.063
-15.867	-94.074
-15.341	-94.085
-14.915	-94.096
-14.889	-94.207
-14.863	-94.718
-14.837	-95.829
-15.012	-96.84
-14.986	-97.151
-14.26	-97.162
-14.234	-97.173
-12.308	-97.284
-11.182	-97.295
-10.756	-97.306
-10.63	-97.217
-10.604	-97.028
-9.9784	-97.039
-9.3525	-96.65
-8.8266	-95.861
-8.8007	-94.872
-9.2748	-93.783
-8.7489	-93.794
-9.223	-92.505
-8.8971	-93.817
-8.8712	-92.628
-8.1453	-92.339
-7.4194	-92.15
-7.3935	-92.161
-6.5676	-92.172
-6.5417	-92.183
-6.0158	-92.194
-5.9899	-92.205
-5.964	-91.916
-6.8381	-91.927
-6.8122	-92.238
-7.4863	-92.249
-7.5604	-92.46
-8.1345	-92.771
-9.2086	-93.682
-9.1827	-94.493
-9.8568	-94.804
-9.8309	-94.815
-8.805	-94.826
-8.7791	-95.337
-7.9532	-96.248
-7.9273	-97.059
-7.9013	-97.57
-7.8754	-97.681
-7.8495	-97.892
-7.8236	-97.903
-8.2977	-97.914
-8.2718	-97.725
-8.2459	-97.736
-7.52	-97.647
-6.0941	-97.158
-4.6682	-96.369
-4.1423	-95.981
-4.1164	-94.592
-3.8905	-94.103
-3.5646	-94.014
-3.4387	-93.525
-3.3128	-93.536
-3.2869	-93.147
-3.261	-92.858
-3.4351	-92.869
-3.4092	-92.48
-4.1833	-92.191
-4.1574	-92.202
-5.4315	-91.713
-6.8056	-91.724
-7.0797	-91.735
-8.2538	-91.646
-8.2279	-91.657
-8.502	-91.668
-8.5761	-92.079
-9.2502	-92.09
-9.2243	-92.101
-8.4984	-91.712
-8.4725	-91.723
-8.4465	-92.234
-9.1206	-92.045
-9.5947	-92.256
-9.5688	-92.267
-10.543	-92.878
-10.517	-92.289
-11.191	-93.4
-11.165	-95.011
-10.339	-95.622
-10.213	-96.133
-10.188	-96.545
-10.062	-97.456
-8.7357	-98.767
-7.7098	-98.078
-7.6839	-99.089
-7.458	-99.1
-7.4321	-99.211
-7.1062	-99.222
-7.0803	-99.233
-8.9544	-99.244
-8.9285	-98.955
-8.5026	-98.966
-8.4767	-98.977
-6.7508	-99.288
-6.7249	-98.999
-6.699	-99.11
-6.6731	-99.121
-8.1472	-99.132
-8.1213	-99.143
-7.4954	-99.154
-7.4695	-99.165
-6.5436	-99.176
-7.0177	-99.187
-6.9918	-99.198
-6.8658	-99.209
-6.3399	-99.22
-5.214	-98.431
-4.2881	-98.442
-4.2622	-98.453
-4.2363	-98.464
-5.3104	-98.475
-3.6845	-98.486
-3.6586	-96.497
-3.6327	-95.109
-3.6068	-94.72
-3.3809	-94.131
-3.155	-94.142
-3.1291	-93.853
-3.1032	-93.864
-3.0773	-93.575
-3.2514	-93.386
-3.6255	-93.097
-3.5996	-92.808
-3.5737	-92.619
-3.5478	-92.83
-3.8219	-92.841
-3.796	-93.152
-5.1701	-93.463
-5.1442	-93.474
-5.1183	-93.485
-4.8924	-93.596
-4.8665	-93.807
-4.8406	-95.318
-6.4147	-96.829
-4.7888	-97.44
-4.7629	-97.851
-4.737	-97.862
-3.511	-97.873
-3.4851	-97.484
-2.7592	-97.495
-1.9333	-97.906
-1.7074	-98.217
-1.6815	-98.228
-1.6556	-98.239
-1.3297	-97.95
-1.3038	-98.261
-1.2779	-98.473
-0.95202	-98.284
-0.62612	-98.295
-0.30021	-98.506
-0.27431	-98.517
-0.24841	-98.528
-0.022505	-98.539
0.7034	-97.95
1.2293	-97.261
1.2552	-97.072
1.2811	-97.283
1.307	-97.294
1.3329	-97.305
1.3588	-97.316
1.3847	-97.027
1.4106	-96.638
1.6365	-96.649
1.8624	-95.56
2.0883	-94.571
3.1142	-94.382
3.1401	-94.393
4.166	-94.404
4.1919	-94.115
4.2178	-94.126
4.2437	-93.637
4.2697	-93.348
4.8956	-93.659
4.9215	-93.37
4.9474	-93.381
4.9733	-93.092
4.3992	-92.803
5.0251	-92.714
5.051	-92.525
4.8769	-92.137
4.9028	-92.048
4.9287	-92.059
4.9546	-92.07
4.9805	-92.081
5.0064	-92.092
5.0323	-91.603
5.0582	-91.614
5.6841	-91.625
5.71	-91.836
4.5359	-91.847
4.5618	-91.658
4.0877	-91.569
4.1136	-91.38
4.1395	-91.391
4.0654	-91.202
4.1913	-91.213
4.2172	-90.924
4.2431	-90.835
4.269	-90.346
4.2949	-89.657
5.1208	-89.668
6.0467	-89.679
6.0726	-89.29
6.0985	-88.601
5.7244	-88.012
5.7504	-88.023
5.7763	-87.834
5.8022	-87.145
6.1281	-86.456
6.454	-85.867
6.7799	-85.878
6.9058	-85.289
7.3317	-85.301
8.2576	-85.312
9.0835	-85.323
9.3094	-85.334
9.3353	-85.945
9.3612	-86.356
9.3871	-86.367
9.213	-86.878
9.2389	-86.889
8.9648	-86.9
8.9907	-87.411
9.5166	-87.622
10.343	-88.233
10.368	-87.644
11.394	-88.255
11.42	-88.766
11.746	-88.777
11.772	-88.788
11.798	-88.299
11.824	-88.31
11.65	-88.321
11.676	-88.632
11.702	-88.843
11.727	-88.754
11.853	-88.765
11.879	-88.876
12.205	-88.887
12.731	-88.798
13.057	-88.809
13.083	-88.12
13.209	-87.531
13.735	-87.542
13.761	-87.553
12.786	-88.165
12.212	-88.176
12.138	-88.187
12.264	-88.198
12.29	-88.209
12.216	-88.92
12.242	-89.031
12.268	-88.942
12.394	-89.053
12.22	-88.864
12.246	-88.875
