# Supplementary material for: Electrooculography-based continuous eye-writing recognition system for efficient assistive communication systems
Source: PLoS One. 2018 Feb 9;13(2):e0192684. doi: 10.1371/journal.pone.0192684 (PMC5806888; doi:10.1371/journal.pone.0192684)
Supplement: S1 Database — All the original isolated EOG data used in the experiments are contained in this database. (ZIP) [file pone.0192684.s001.zip › isolated/001/isolated_strokes/EOG_001_10_003.csv]

-1.11	3.6383
-1.0706	3.2109
-1.0313	3.1836
0.3081	2.7563
0.34747	3.529
-0.31317	2.7017
-0.2738	2.6743
-1.1344	2.247
-1.0951	2.0197
-1.3557	1.8924
-1.3163	1.5651
-1.277	0.73774
-2.3376	0.11042
-2.2982	-0.1169
-2.9589	-0.34423
-3.5195	-0.47155
-2.8801	-0.49887
-2.8408	-0.52619
-2.8014	-0.45351
-2.762	-0.18083
-3.3227	-0.20815
-2.5833	0.46453
-2.5439	0.43721
-2.5046	0.10989
-2.4652	0.082564
-3.1258	-0.14476
-2.3865	-0.17208
-2.3471	0.00060128
-2.3077	0.47328
-2.2684	0.54596
-2.929	0.51864
-2.8896	1.0913
-2.8503	1.064
-2.8109	1.0367
-2.7715	1.2094
-2.7322	1.382
-2.6928	1.1547
-3.0534	0.92739
-3.1141	0.30007
-3.0747	-0.42725
-3.0353	-0.45457
-2.996	-0.48189
-2.9566	-0.40921
-2.9172	0.16346
-2.6779	-0.56386
-2.5385	-1.1912
-2.4991	-1.2185
-2.4597	-1.8458
-2.4204	-1.8731
-1.781	-1.9005
-1.4416	-1.6278
-1.4023	-1.6551
-1.0629	-1.0824
-1.0235	-0.10975
-0.28418	-0.13707
0.45519	-0.16439
0.49455	0.50829
0.53392	0.58097
0.67329	0.55365
1.0127	0.72633
1.052	0.69901
1.0914	0.67169
1.1308	0.84436
1.1701	0.81704
3.0095	0.78972
4.0489	0.7624
4.0882	0.33508
4.1276	0.70776
4.867	0.68044
5.3063	0.65312
5.3457	0.4258
4.9851	-0.30152
5.0244	-1.0288
4.3638	-1.5562
4.4032	-1.7835
4.4425	-1.8108
4.4819	-2.0381
4.5213	-2.0655
3.2606	-2.2928
3.3	-2.5201
3.3394	-2.5474
3.0787	-2.5747
3.7181	-3.2021
3.1575	-3.6294
3.1968	-4.0567
2.8362	-3.884
2.8756	-4.4113
3.3149	-4.4387
2.9543	-4.066
2.9937	-3.6933
3.033	-3.2206
2.4724	-2.8479
2.5118	-2.5753
2.5511	-2.3026
2.0905	-2.4299
2.1299	-2.4572
2.0692	-2.4846
2.1086	-2.5119
2.148	-2.4392
1.3873	-2.4665
1.4267	-2.4938
0.86607	-1.7212
0.90544	-1.2485
0.84481	-0.6758
0.58417	-0.40312
0.62354	-0.43044
0.36291	-0.45776
0.40228	-0.085082
0.44164	0.1876
0.18101	0.16028
0.22038	0.23296
-0.34026	0.10563
-0.30089	-0.22169
-0.26152	-0.24901
-0.22215	-0.27633
0.41721	-0.80365
0.45658	-0.33097
0.49595	-0.85829
0.53531	-0.48561
0.57468	-0.51293
0.61405	-0.040255
0.053415	-0.36758
-0.60722	-0.094897
-0.56785	-0.12222
-0.52848	-0.049539
0.71088	0.42314
1.7503	0.79582
1.7896	0.7685
2.029	0.74118
2.2684	1.1139
3.4077	1.5865
3.4471	1.5592
3.2865	1.5319
3.3258	2.0046
2.2652	1.9773
2.1046	1.9499
2.1439	2.4226
1.8833	2.3953
1.9227	2.368
0.86202	2.6406
0.90139	2.6133
0.94076	2.586
2.1801	2.5587
2.5195	2.5314
2.2589	2.504
2.2982	2.4767
0.43759	2.4494
-1.323	2.4221
-1.2837	2.2948
-1.2443	2.2674
-1.2049	2.2401
-1.1656	2.2128
-1.1262	2.1855
-0.68684	2.1582
-0.64747	2.1308
-1.3081	2.1035
-1.2687	2.0762
-0.92937	2.0489
0.21	2.0215
0.24936	1.9942
0.28873	1.7669
0.5281	1.4396
0.56747	1.4123
0.60683	1.3849
0.6462	1.3576
0.68557	1.3303
0.72493	1.303
0.7643	1.2757
1.1037	1.2483
0.94304	1.021
0.4824	0.49369
0.52177	-0.23363
-0.43886	-0.86095
-0.3995	-1.0883
-0.36013	-1.1156
-0.32076	-1.1429
0.3186	-1.1702
-0.34203	-0.89755
-0.30266	-1.2249
-0.86329	-1.2522
-0.82393	-0.97952
-0.78456	-0.70684
-2.2452	-1.0342
-2.2058	-1.0615
-2.5665	-1.3888
-2.7271	-1.1161
-2.4877	-1.1434
-2.4484	-1.1708
-2.409	-0.79809
-2.3696	-0.82541
-2.3303	-0.85273
-1.8909	-0.88005
-2.2515	-0.80737
-2.2122	-0.73469
-1.1728	-0.76201
0.36658	-0.78933
0.80595	-0.81665
0.84531	-0.94398
0.88468	0.2287
0.92405	-0.29862
0.96341	-0.42594
1.0028	0.24674
1.0421	0.71942
1.0815	0.6921
1.5209	1.4648
1.5603	0.63746
1.5996	0.61014
1.639	0.58281
0.77835	0.055493
0.81772	0.028172
0.85709	0.00085119
0.89645	-0.32647
0.93582	-0.65379
0.57519	-0.68111
1.0146	-0.70843
0.45392	-0.53575
0.49329	-0.56308
0.53265	-0.3904
0.072022	-0.41772
-0.78861	-0.64504
-1.9492	-0.87236
-1.9099	-1.5997
-2.7705	-1.627
-2.9311	-2.3543
-2.8918	-2.6816
-2.8524	-2.409
-2.813	-2.1363
-2.7737	-2.1636
-3.0343	-1.8909
-2.6949	-2.1182
-2.6556	-2.1456
-3.3162	-2.1729
-2.5768	-2.0002
-2.5375	-2.0275
-2.4981	-1.3549
-2.2587	-0.98217
-2.2194	-0.0094958
-1.98	-0.036817
-1.9406	0.93586
-0.90127	2.0085
-0.8619	2.8812
-1.6225	2.8539
-0.38317	1.9266
-0.3438	2.7993
-0.0044338	2.7719
0.034933	2.7446
0.0743	2.7173
1.2137	2.39
1.453	2.3627
1.4924	2.3353
1.5318	4.008
2.5711	3.9807
3.9105	2.2534
3.0499	1.326
3.0892	0.79873
4.0286	0.7714
4.468	0.044083
4.9073	0.016762
4.9467	-0.31056
4.9861	-0.33788
5.0254	-0.3652
5.5648	-0.39252
6.1042	-0.21984
6.1435	-0.24716
6.1829	-0.27448
6.8223	-0.30181
6.8616	-0.029127
6.901	-0.056448
6.9404	0.21623
6.9797	0.68891
7.0191	0.66159
7.0585	0.63427
7.5978	0.60695
7.6372	1.3796
7.6766	2.2523
8.8159	2.825
7.7553	3.3977
7.7947	3.3703
7.834	3.743
7.6734	4.0157
7.7128	3.6884
7.7521	3.6611
6.6915	3.6337
6.7309	3.6064
6.5702	4.1791
6.6096	4.6518
6.249	4.1245
6.2884	4.0971
6.3277	4.5698
5.9671	4.5425
6.0065	4.5152
6.0458	4.8878
5.6852	4.8605
5.7246	4.4332
5.4639	4.8059
5.5033	4.5786
5.3427	4.3512
5.382	4.5239
5.4214	4.2966
5.1608	4.4693
5.3001	4.442
5.3395	4.4146
5.1789	4.3873
5.5182	4.36
5.2576	3.9327
5.297	3.9054
5.3363	4.278
4.9757	4.2507
4.6151	3.8234
3.7544	3.4961
3.7938	3.1687
3.8332	2.3414
3.2725	1.3141
3.3119	1.2868
2.0513	1.2595
2.0906	0.63214
2.13	1.2048
2.1694	0.5775
2.6087	0.55018
2.2481	0.32286
2.2875	0.29554
2.3268	0.26822
2.3662	0.14089
2.4056	-0.78643
2.4449	0.086253
2.4843	0.058932
2.5237	-0.86839
2.563	-1.8957
3.0024	-1.923
3.0418	-2.4504
3.0811	-1.9777
3.3205	-0.90499
3.3599	-0.93232
3.3992	-2.2596
3.5386	-2.887
3.578	-2.9143
4.0173	-3.3416
5.7567	-3.8689
5.7961	-4.1962
7.6354	-4.7236
7.6748	-5.6509
12.314	-14.978
36.854	-31.406
59.193	-41.733
78.032	-51.76
108.37	-66.387
134.61	-82.715
148.15	-92.342
149.19	-96.269
149.23	-102.4
149.37	-106.52
151.21	-113.25
154.55	-120.28
154.59	-124.01
154.63	-126.23
156.27	-130.36
156.6	-138.69
157.94	-143.72
156.68	-146.24
156.72	-149.67
156.76	-156.1
154.9	-163.42
151.44	-168.35
149.58	-172.78
149.62	-178.01
148.86	-181.73
148.2	-184.56
147.74	-188.69
147.78	-191.12
146.82	-195.24
144.96	-203.07
145	-207.9
143.43	-213.03
143.47	-218.75
145.11	-220.68
143.55	-227.81
143.59	-235.03
143.63	-236.26
143.67	-240.29
144.01	-249.82
144.05	-255.64
143.19	-258.47
144.13	-262.3
144.17	-264.63
142.81	-270.25
144.25	-278.18
145.19	-282.61
146.13	-286.23
145.26	-291.76
146.2	-295.09
146.24	-297.42
146.28	-300.24
146.32	-302.27
146.36	-305.8
146.4	-309.53
146.44	-311.95
146.48	-313.58
146.12	-315.31
146.26	-318.24
146.3	-320.36
146.34	-323.39
146.38	-326.62
146.42	-328.54
146.45	-330.17
147.29	-330.9
147.33	-330.93
147.37	-331.85
147.81	-331.88
148.65	-331.91
148.69	-331.94
149.43	-331.96
149.47	-331.99
150.11	-332.02
151.15	-332.05
152.59	-332.07
160.33	-329.9
171.27	-319.13
181.01	-309.95
201.55	-299.88
213.88	-284.51
213.92	-268.54
213.96	-252.56
214	-238.59
214.04	-222.02
214.08	-204.65
214.12	-183.47
214.16	-164.9
214.2	-148.73
214.24	-135.46
199.68	-117.58
178.82	-100.41
165.86	-87.037
147	-72.964
127.74	-65.292
107.58	-54.419
85.415	-44.846
76.054	-39.474
58.993	-31.201
39.633	-25.128
25.872	-16.856
15.312	-6.383
7.7509	-2.3103
-6.4098	1.4624
-19.27	8.435
-29.331	15.508
-39.892	20.88
-48.152	26.853
-60.213	32.226
-69.574	34.798
-73.834	37.771
-78.395	41.044
-79.555	41.716
-81.616	43.289
-83.477	47.662
-84.737	51.535
-88.698	52.607
-92.259	53.58
-92.819	54.453
-93.08	55.625
-93.641	57.198
-93.601	58.971
-94.262	60.743
-94.522	62.916
-95.083	65.389
-96.344	66.361
-97.104	66.934
-97.165	67.207
-97.226	68.479
-97.286	70.352
-98.347	72.625
-98.307	75.097
-98.268	77.07
-100.43	78.543
-98.889	79.415
-100.35	79.988
-100.31	80.461
-101.97	80.933
-102.63	81.706
-102.59	82.779
-102.85	83.351
-102.81	83.524
-103.17	83.897
-103.54	84.47
-103.7	84.742
-104.26	85.015
-104.22	85.488
-104.18	85.96
-104.14	86.533
-103.6	87.506
-103.56	88.278
-104.02	88.251
-103.98	88.524
-104.24	88.796
-104.2	88.869
-104.16	89.242
-104.12	89.614
-104.28	90.387
-105.64	91.26
-105.61	91.932
-107.37	93.405
-107.33	95.278
-105.79	96.95
-105.75	97.823
-105.71	98.196
-105.67	98.268
-106.43	98.341
-105.49	98.614
-105.45	99.287
-105.41	99.259
-105.37	99.732
-105.33	99.705
-104.79	99.977
-104.75	100.45
-104.71	101.12
-104.68	101.7
-105.54	101.67
-104.6	102.04
-103.76	102.01
-103.72	101.99
-103.68	101.96
-102.94	101.63
-102.8	101.4
-102.76	101.58
-102.72	101.85
-102.38	101.82
-101.64	102.09
-101.6	101.77
-101.56	101.74
-101.52	102.01
-101.48	101.99
-102.15	102.16
-101.11	102.13
-101.07	102.1
-102.03	102.08
-101.89	102.05
-101.85	102.02
-101.81	102.49
-101.37	103.37
-101.33	103.54
-100.29	103.81
-101.25	104.48
-101.21	104.66
-101.17	104.83
-101.13	105.2
-100.69	105.48
-101.35	105.85
-101.32	105.82
-101.28	106.29
-101.24	106.27
-100.5	105.74
-100.06	105.71
-100.02	106.08
-99.479	106.36
-98.84	106.43
-98.101	106.4
-97.561	106.78
-97.522	106.75
-97.483	106.32
-96.643	106.29
-96.604	106.07
-96.564	105.24
-95.325	105.21
-95.286	105.18
-94.346	105.16
-94.107	104.23
-94.068	103.9
-93.128	104.17
-93.089	104.15
-93.049	105.02
-92.51	105.79
-92.571	106.07
-92.731	106.04
-92.692	106.01
-93.753	106.28
-94.913	106.26
-94.874	106.23
-95.335	106.2
-94.795	106.67
-95.256	107.25
-95.316	107.42
-95.277	107.39
-95.538	107.36
-95.198	107.34
-95.759	107.11
-95.72	107.08
-96.28	107.26
-97.141	107.33
-97.102	107.5
-98.062	107.47
-98.023	107.45
-98.283	107.42
-98.244	107.09
-98.205	106.96
-98.165	106.94
-98.126	106.91
-97.987	106.68
-96.847	106.35
-96.808	106.13
-95.268	106.1
-94.529	105.97
-94.39	105.95
-94.35	105.92
-94.311	106.19
-94.272	106.46
-94.232	106.44
-94.193	106.41
-94.154	106.38
-94.114	106.05
-94.075	106.13
-94.035	106.3
-93.696	106.27
-93.657	106.35
-93.617	106.32
-93.578	106.29
-93.539	106.26
-92.899	106.24
-93.46	106.21
-93.421	106.18
-93.381	106.35
-93.942	106.33
-93.902	106.3
-93.863	106.27
-93.824	106.04
-93.784	106.02
-94.145	105.99
-94.306	105.96
-94.066	105.94
-94.027	105.91
-94.187	105.88
-94.148	105.85
-94.109	105.73
-94.069	105.7
-94.23	105.67
-93.991	105.54
-93.951	105.32
-93.912	105.29
-94.073	105.26
-94.033	105.23
-93.694	105.21
-93.654	105.18
-93.615	105.15
-92.976	105.43
-92.936	105.6
-92.397	105.87
-92.358	106.14
-92.218	107.02
-92.279	106.99
-92.24	107.76
-92.1	107.73
-92.161	108.01
-92.121	107.98
-92.082	108.65
-92.043	109.52
-91.703	110.5
-91.664	111.37
-91.225	111.64
-91.085	111.62
-90.846	111.59
-90.806	111.26
-90.767	111.23
-90.728	111.21
-89.288	110.68
-89.249	110.25
-89.21	110.22
-89.17	110.2
-90.131	110.17
-88.792	110.14
-87.752	109.72
-87.713	109.59
-87.673	108.46
-88.634	109.33
-87.595	109.31
-87.555	109.28
-87.516	108.65
-87.477	107.82
-87.437	107.3
-87.298	107.27
-88.258	107.24
-88.219	107.61
-88.18	107.99
-88.14	108.46
-87.801	108.93
-87.762	108.91
-87.722	108.88
-86.683	108.95
-86.344	108.92
-86.304	108.9
-85.765	109.27
-85.725	109.64
-85.386	109.81
-85.047	109.79
-85.007	109.76
-84.968	109.73
-84.929	109.9
-84.589	110.18
-84.55	110.35
-84.511	110.32
-84.471	110.3
-84.532	110.07
-84.392	110.04
-84.353	110.21
-84.414	110.19
-84.374	110.36
-84.535	110.33
-84.296	110.3
-84.456	110.28
-84.417	110.15
-84.377	110.02
-84.638	109.99
-84.299	109.97
-84.259	110.04
-84.22	110.01
-84.181	109.99
-84.141	109.96
-84.102	109.93
-84.363	110
-84.323	109.98
-83.784	110.15
-83.344	110.12
-83.305	110.69
-81.366	110.67
-79.626	111.44
-79.387	111.41
-79.348	111.99
-79.308	111.96
-79.069	112.23
-78.23	112.2
-77.19	112.18
-77.151	112.15
-76.611	112.12
-76.572	112.19
-77.733	112.17
-76.493	112.34
-76.454	112.31
-76.415	112.08
-76.375	111.86
-75.836	111.83
-74.796	111.6
-75.157	111.58
-75.118	111.55
-75.078	111.52
-73.839	111.29
-73.8	111.07
-73.76	111.04
-74.221	111.01
-74.182	110.98
-75.042	111.06
-75.003	111.03
-74.963	111
-75.424	111.17
-75.285	111.15
-74.945	111.12
-74.906	111.09
-74.867	111.37
-75.127	111.24
-74.788	111.51
-74.748	111.68
-74.709	111.66
-74.67	111.63
-74.93	111.2
-74.891	110.87
-74.952	110.85
-74.912	110.82
-74.873	110.39
-74.834	110.26
-74.694	109.64
-74.655	109.31
-74.615	108.78
-74.576	108.76
-74.537	108.73
-74.297	108.7
-75.258	108.17
-75.219	108.15
-73.779	108.12
-72.64	108.59
-72.601	108.56
-72.561	108.54
-72.522	108.51
-71.982	109.38
-71.543	109.36
-71.204	110.43
-71.164	110.6
-71.125	110.57
-71.086	110.55
-71.046	110.52
-70.207	110.59
-70.167	110.76
-70.928	110.74
-70.889	110.71
-70.849	110.68
-70.01	110.45
-69.971	110.73
-70.831	110.7
-70.792	110.37
-70.853	110.25
-71.013	110.02
-71.074	109.99
-71.334	110.06
-72.195	109.64
-73.456	109.91
-73.416	109.88
-74.277	109.85
-74.238	109.83
-73.298	109.8
-73.259	109.77
-73.22	109.44
-73.18	109.42
-72.641	109.39
-71.401	109.26
-72.562	108.94
-73.423	108.91
-73.383	108.88
-73.844	108.85
-75.105	109.13
-75.065	109.2
-76.826	109.47
-76.786	109.44
-77.547	109.22
-78.108	109.19
-78.568	109.16
-78.929	109.44
-78.89	109.41
-79.85	109.78
-79.811	110.45
-80.872	110.73
-80.832	110.8
-80.793	110.77
-81.553	110.74
-81.814	110.72
-81.975	110.69
-82.135	110.66
-82.096	110.63
-83.557	110.51
-83.517	110.08
-82.878	109.45
-82.838	109.13
-82.999	109
-82.96	108.97
-85.22	108.94
-85.181	108.92
-85.142	108.89
-85.102	108.76
-82.763	108.73
-82.724	108.21
-83.084	107.28
-83.745	106.35
-83.705	106.32
-83.666	106.3
-85.027	106.27
-83.587	106.84
-83.448	106.42
-83.409	106.39
-83.369	106.56
-83.33	105.93
-83.191	105.61
-83.151	105.58
-83.112	105.55
-83.072	105.42
-83.033	105.7
-81.794	105.67
-80.954	104.64
-80.915	104.01
-80.876	104.59
-80.836	105.56
-79.997	106.23
-78.957	106.21
-78.718	106.18
-78.679	105.45
-78.639	104.82
-78.2	104.8
-78.161	104.37
-78.121	103.84
-76.682	103.81
-75.943	103.79
-73.303	104.26
-73.264	104.23
-72.524	103.61
-72.485	103.58
-72.446	102.85
-72.406	102.52
-72.367	102.8
-72.428	102.77
-72.188	102.74
-70.749	102.71
-70.71	102.39
-70.67	102.36
-71.631	102.63
-69.991	102.6
-69.952	102.28
-69.913	102.25
-69.873	102.52
-69.334	103.2
-69.095	103.17
-68.555	103.74
-68.516	103.61
-68.076	104.19
-68.737	104.96
-67.698	105.53
-67.658	106.1
-67.619	107.08
-67.48	107.55
-67.44	107.52
-67.401	107.09
-68.062	107.47
-68.022	107.54
-67.983	107.71
-67.943	107.79
-67.904	107.76
-67.865	107.83
-67.825	107.9
-67.786	108.08
-67.747	108.15
-67.707	108.32
-67.668	108.29
-67.628	108.37
-67.289	108.44
-67.25	108.41
-67.21	108.28
-67.171	108.16
-67.132	107.93
-66.492	107.8
-66.153	107.78
-66.114	107.75
-65.974	107.32
-65.935	106.89
-65.495	106.87
-65.256	106.34
-65.217	106.31
-64.977	106.28
-64.238	105.96
-62.999	105.73
-62.959	105.7
-62.92	105.58
-61.981	105.25
-61.741	105.02
-61.702	104.39
-61.262	104.97
-61.123	105.24
-60.584	105.41
-59.344	105.18
-58.505	105.16
-58.466	105.13
-59.226	104.9
-59.087	104.87
-59.047	104.65
-59.008	104.42
-58.969	104.59
-58.929	104.67
-58.89	104.54
-59.551	104.51
-59.511	104.38
-59.372	103.86
-59.333	103.83
-57.593	103.8
-56.054	103.07
-56.014	102.25
-55.975	102.22
-56.536	102.19
-56.496	102.16
-57.857	102.14
-57.818	102.71
-57.778	102.68
-57.739	102.66
-56.6	102.63
-56.56	102.8
-56.521	102.87
-56.181	102.75
-55.542	102.52
-55.003	102.49
-54.163	102.46
-54.124	102.44
-53.785	102.41
-53.745	102.38
-53.706	101.35
-53.666	101.83
-53.627	101.8
-53.088	100.67
-53.048	99.746
-53.009	99.318
-52.97	99.091
-52.93	98.564
-51.891	98.036
-51.852	97.809
-50.712	97.682
-50.673	97.654
-50.633	97.627
-49.894	97.6
-50.555	97.572
-52.115	97.545
-52.376	97.318
-53.837	97.29
-53.797	96.563
-55.258	97.136
-55.218	96.508
-54.279	96.481
-54.54	96.454
-54.5	96.427
-55.661	96.999
-56.522	97.172
-56.482	97.145
-55.543	97.117
-55.504	97.69
-54.664	98.563
-54.625	98.835
-54.185	98.808
-53.746	99.781
-53.707	100.65
-53.467	101.13
-53.428	101.6
-52.389	101.97
-52.349	102.64
-52.31	102.92
-51.371	102.89
-50.731	102.86
-48.792	102.93
-48.752	102.91
-49.513	102.88
-49.274	102.85
-49.234	102.83
-48.095	102.8
-48.056	102.77
-48.016	102.84
-47.677	102.92
-47.937	102.79
-47.898	102.76
-48.259	102.73
-48.219	102.81
-48.18	102.98
-47.741	103.15
-47.701	103.42
-47.662	103.6
-47.623	103.57
-47.983	103.54
-47.944	103.62
-47.904	103.49
-47.865	103.46
-47.726	103.53
-47.686	103.51
-47.647	103.58
-48.208	103.55
-48.168	103.52
-48.929	103.5
-49.49	103.27
-49.85	103.24
-50.211	103.22
-50.171	103.19
-50.132	103.36
-50.093	103.33
-50.253	103.21
-50.214	102.88
-50.175	102.65
-50.435	102.62
-50.396	102.6
-51.056	102.07
-51.417	102.04
-51.578	102.01
-52.338	101.59
-52.299	101.56
-53.56	101.53
-54.22	100.81
-54.181	99.778
-54.542	99.751
-54.002	99.423
-53.963	100.1
-55.523	99.369
-55.484	99.341
-55.945	99.014
-55.905	98.687
-55.866	98.659
-55.927	97.832
-55.787	97.005
-55.748	96.977
-55.708	96.75
-55.669	96.723
-57.03	96.695
-55.59	96.368
-55.551	96.341
-55.512	95.914
-55.472	95.486
-55.533	95.359
-55.494	95.332
-55.454	95.304
-55.415	95.277
-55.375	95.25
-55.336	95.222
-55.297	95.195
-55.257	95.168
-55.218	95.24
-55.179	95.213
-55.139	95.686
-55.1	96.558
-55.361	97.131
-55.421	98.504
-55.382	99.876
-55.142	100.55
-55.103	100.92
-54.864	101.09
-54.824	101.47
-54.585	101.44
-53.746	101.41
-53.706	100.99
-53.567	100.96
-53.527	100.93
-53.188	100.9
-53.149	100.88
-53.109	100.85
-53.07	100.82
-52.831	99.994
-52.591	98.467
-52.552	97.639
-52.513	97.612
-52.473	97.185
-52.434	97.157
-52.194	96.43
-52.155	95.603
-52.516	95.375
-52.676	95.348
-52.737	94.921
-52.698	94.493
-52.958	94.266
-54.719	93.639
-56.28	93.111
-56.44	92.884
-56.401	92.857
-56.361	92.829
-56.322	92.702
-56.383	92.675
-56.343	92.747
-56.304	93.32
-55.965	94.293
-55.925	94.065
-55.186	94.038
-54.246	93.511
-54.207	93.984
-54.168	93.956
-53.028	94.329
-52.589	93.902
-52.55	93.874
-52.51	94.047
-51.271	94.22
-51.232	94.192
-51.092	94.165
-51.053	94.338
-51.113	94.11
-50.974	94.283
-50.935	94.256
-50.695	94.028
-50.656	94.001
-50.817	93.774
-50.777	93.746
-50.938	93.419
-50.898	93.392
-51.159	93.764
-51.12	93.537
-50.68	93.31
-50.641	93.282
-50.602	93.255
-50.562	93.228
-50.623	93.001
-50.584	92.273
-50.544	92.946
-50.505	92.919
-50.465	92.191
-50.426	92.164
-50.387	91.337
-50.347	91.309
-50.308	91.282
-50.269	91.155
-50.229	91.127
-49.69	91
-49.651	90.673
-49.711	90.145
-49.672	90.118
-49.832	89.791
-49.793	90.063
-50.754	90.036
-51.614	90.009
-51.575	89.981
-51.936	89.954
-51.896	89.827
-51.357	89.799
-51.317	89.772
-51.278	90.345
-51.239	90.517
-51.199	90.49
-51.16	91.063
-51.921	91.036
-51.081	91.008
-51.042	90.981
-51.003	90.954
-50.963	91.026
-50.924	91.199
-50.184	90.972
-50.845	91.144
-50.806	91.117
-50.766	91.09
-50.027	91.062
-49.988	91.035
-49.948	91.008
-49.909	90.98
-49.37	90.953
-48.43	90.926
-47.391	90.898
-47.351	90.871
-47.312	90.944
-47.273	91.116
-46.933	91.289
-46.694	92.062
-46.655	93.134
-46.015	93.107
-44.676	93.08
-44.636	93.052
-44.597	93.025
-44.558	92.998
-44.518	92.971
-42.779	91.843
-42.74	91.416
-42.7	90.289
-42.661	90.161
-42.722	89.934
-41.782	89.907
-42.943	89.679
-42.903	89.452
-42.864	88.925
-44.425	88.297
-42.785	88.27
-42.746	87.843
-42.707	87.615
-42.667	87.588
-43.128	87.561
-43.088	87.533
-42.149	87.506
-42.11	87.379
-42.07	87.851
-42.031	88.224
-41.992	88.597
-41.452	88.569
-41.413	88.542
-41.074	88.515
-40.734	88.488
-39.995	88.06
-38.355	88.433
-37.116	88.806
-36.877	88.978
-36.837	89.151
-36.398	89.124
-36.359	89.196
-35.919	89.169
-35.48	89.142
-35.441	89.314
