# Supplementary material for: Electrooculography-based continuous eye-writing recognition system for efficient assistive communication systems
Source: PLoS One. 2018 Feb 9;13(2):e0192684. doi: 10.1371/journal.pone.0192684 (PMC5806888; doi:10.1371/journal.pone.0192684)
Supplement: S1 Database — All the original isolated EOG data used in the experiments are contained in this database. (ZIP) [file pone.0192684.s001.zip › isolated/001/isolated_strokes/EOG_001_10_004.csv]

-3.0621	-0.36116
-3.0652	-0.40679
-3.0684	-0.45243
-2.6715	-0.49806
-2.3746	-0.54369
-1.8777	-0.28932
-1.8808	-0.33495
-1.4839	0.71941
-0.88706	0.67378
0.10983	0.82815
1.2067	1.8825
1.2036	1.1369
1.6005	1.0913
1.5974	1.0456
0.99425	0.99999
0.99114	0.95435
0.98802	0.80872
0.98491	0.76309
0.98179	0.71746
0.97868	0.77182
0.97556	1.4262
0.97244	1.3806
0.96933	0.63493
1.6662	1.2893
0.4631	1.8437
0.45998	1.798
0.45687	1.7524
-0.44625	1.7068
0.45064	1.6611
-0.75248	1.6155
-0.75559	0.96987
-0.75871	0.82423
-0.96183	0.6786
-0.76494	0.63297
-0.76806	0.78734
-0.77117	-0.5583
-0.77429	-0.0039283
-0.7774	-0.64956
-0.88052	-0.69519
-0.88363	-1.3408
-0.88675	-1.3865
-0.88986	-1.4321
-1.193	-1.4777
-1.1961	-1.7234
-1.3992	-2.269
-1.4023	-2.6146
-1.2054	-2.3603
-1.2086	-2.7059
-1.2117	-2.7515
-1.2148	-2.7972
-1.2179	-2.8428
-1.021	-2.8884
-0.72413	-2.434
-0.72725	-2.4797
-0.53036	-2.5253
-0.53348	-1.9709
-0.43659	-2.0166
-0.53971	-1.8622
-0.44283	-1.9078
-0.44594	-1.3535
-0.44906	0.00089293
-0.45217	1.2553
-0.45529	1.7096
-0.4584	1.964
-0.46152	1.9184
-0.56463	2.3727
-0.16775	2.3271
-0.17086	2.8815
-0.17398	2.8358
-0.1771	3.1902
0.61979	3.1446
0.61667	3.0989
-0.58644	3.0533
-0.78956	2.7077
-0.89267	2.362
-1.2958	2.0164
-1.2989	1.9708
-1.302	1.9251
-1.3051	1.8795
-0.90825	0.53388
-0.91136	-0.91176
-0.71448	-0.95739
-0.7176	-1.403
-0.72071	-1.4487
-0.52383	-1.3943
0.57306	-1.5399
0.56994	-1.4856
1.3668	-1.6312
1.3637	-1.6768
1.6606	-1.7224
1.3575	-2.1681
1.3544	-2.2137
1.3513	-1.8593
1.6481	-1.805
1.845	-1.5506
1.8419	-1.0962
1.8388	-1.1419
1.8357	-0.88751
1.8326	-0.43314
3.0294	0.12123
3.4263	0.075595
3.4232	0.029963
3.4201	-0.01567
3.417	-0.061302
3.5139	0.19307
3.5108	0.14743
3.5076	0.3018
3.5045	0.75617
3.5014	0.71054
3.4983	1.0649
3.4952	1.0193
3.1921	0.57364
3.1889	0.22801
2.6858	0.18237
2.6827	0.13674
2.6796	0.091108
2.6765	0.74548
3.1734	0.69984
2.6703	0.25421
2.6671	0.20858
1.564	0.16295
0.4609	0.11731
0.45779	0.67168
0.15467	0.62605
0.15156	0.58042
0.048442	0.53478
-0.45467	-0.11085
-0.65779	-0.65648
-1.2609	-0.70211
-1.264	-0.74775
-1.2671	-0.59338
-1.3703	-0.63901
-0.77337	-0.88464
-0.77648	-0.93028
-0.7796	-0.97591
-0.78271	-1.5215
-1.3858	-2.4672
-1.3889	-2.5128
-1.8921	-4.1584
-1.8952	-4.2041
-1.8983	-2.6497
-1.8014	-2.6953
-1.3045	-2.741
-1.3076	-1.8866
-2.1108	-1.9322
-1.3139	-1.5779
-1.317	-1.4235
-1.3201	-1.3691
-1.3232	-1.4148
-1.4263	-1.4604
-1.0294	-1.406
-1.4326	-0.55166
-1.4357	-0.097292
-1.4388	-0.14292
-2.1419	-0.18856
-1.445	0.36581
-1.4481	0.82018
-1.4513	0.97455
-1.4544	1.0289
-2.1575	0.98328
-1.7606	1.0376
-2.4637	0.99202
-2.4668	0.94638
-2.4699	0.90075
-2.3731	1.1551
-2.3762	1.4095
-2.3793	1.5639
-2.3824	1.3182
-1.6855	1.2726
-1.3886	0.72696
-1.3918	0.68132
-1.3949	0.53569
-1.398	0.59006
0.5989	1.0444
1.8958	0.99879
1.8927	0.95316
1.8896	0.40753
1.8864	0.061896
1.8833	-0.18374
1.8802	-0.029368
1.8771	-0.075001
1.874	0.27937
1.8709	0.23373
2.1677	0.7881
2.1646	1.0425
2.1615	1.2968
2.1584	0.8512
1.8553	1.6056
1.6522	2.0599
0.74906	2.0143
0.74594	1.9687
1.6428	1.923
1.8397	1.8774
2.0366	1.5318
1.3335	1.7861
1.3304	1.7405
1.3272	1.6949
0.42413	1.6492
1.321	1.8036
1.3179	1.558
1.3148	1.2124
1.3117	0.76672
2.8086	0.72109
2.8054	0.47545
2.8023	0.22982
2.7992	-0.11581
2.7961	0.13856
2.793	-0.20708
4.0899	-0.25271
4.0867	-0.29834
2.7836	-0.043974
1.2805	-0.089607
0.3774	-0.23524
0.37429	-0.28087
-0.42883	-0.5265
-0.63194	-0.77214
-0.63506	-0.61777
-1.3382	-0.6634
-1.3413	-0.70903
-2.3444	-0.75467
-2.5475	-0.6003
-2.3506	-0.84593
-2.5538	-1.1916
-2.5569	-0.9372
-2.56	-0.98283
-2.5631	-1.0285
-2.5662	-1.0741
-3.2693	-0.11973
-3.2724	-1.1654
-2.5756	-1.411
-2.5787	-1.5566
-2.1818	-1.6023
-2.1849	-1.5479
-2.188	-1.5935
-2.1911	-1.4392
-0.99425	-1.4848
0.0026325	-1.5304
-0.00048289	-0.87605
-0.0035983	-0.92168
-0.0067137	-0.16732
-0.0098291	-0.21295
0.38706	-0.05858
0.38394	-0.0042127
-0.21918	0.55015
-0.22229	1.1045
-1.0254	1.0589
-1.0285	1.4133
-1.0316	1.8676
-1.0348	2.322
0.062132	3.0764
-1.041	3.0307
-1.0441	2.9851
-1.0472	2.9395
-1.5503	2.8938
-1.0534	3.4482
-1.5566	3.4026
-1.5597	3.3569
-1.5628	3.3113
-1.5659	3.9657
-1.069	5.02
-1.0721	4.9744
-1.0753	3.7288
-1.0784	3.6831
-1.9815	3.6375
-0.8846	4.7919
-0.88771	3.5462
-1.9908	3.5006
-1.9939	2.555
-3.0971	2.3093
-3.4002	2.2637
-4.1033	2.2181
-4.6064	2.3724
-4.6095	2.3268
-4.6126	2.0812
-4.6158	2.0355
-5.0189	1.9899
-5.022	1.9443
-5.7251	2.0987
-6.2282	2.053
-6.2313	2.0074
-6.9344	2.0618
-7.6376	2.7161
-6.9407	3.4705
-6.9438	3.4249
-6.9469	3.3792
-6.95	3.3336
-7.6531	3.288
-6.9563	3.2423
-6.1594	3.1967
-6.1625	2.7511
-6.1656	2.7054
-6.8687	2.6598
-6.1718	3.0142
-5.5749	3.1685
-5.5781	3.1229
-5.0812	3.0773
-5.0843	3.0316
-4.6874	2.986
-4.6905	2.5404
-4.6936	2.3947
-4.6968	2.3491
-4.2999	2.0035
-3.503	1.9578
-2.6061	2.2122
-2.6092	1.8666
-1.9123	1.5209
-1.5154	1.4753
-1.5186	2.0297
-0.92168	2.484
-0.92479	3.3384
0.57209	3.9928
2.069	5.1471
2.0659	5.1015
3.1627	6.6559
3.9596	6.6103
5.2565	7.5646
12.753	12.219
25.45	21.473
49.947	33.728
78.144	44.282
96.341	51.536
110.54	63.791
121.33	76.945
133.83	85.4
136.43	101.35
136.43	115.21
136.42	119.06
139.32	124.42
139.32	131.57
139.31	142.13
139.31	151.28
139.31	153.93
139.3	157.49
134.1	160.04
128.4	160.2
123.09	160.15
119.79	160.11
118.09	160.06
116.78	160.02
113.98	159.97
111.08	159.92
110.18	159.88
108.07	159.83
104.37	158.99
100.97	156.84
97.663	152
95.56	146.75
93.857	143.7
93.654	141.76
92.251	140.31
90.947	136.67
89.344	131.42
87.641	128.58
85.838	125.23
84.635	123.18
83.832	122.94
82.929	121.39
82.126	119.55
82.923	119
82.119	118.36
82.116	116.91
81.813	116.07
80.81	115.52
80.807	115.17
79.204	113.83
78.101	112.48
79.198	112.44
79.195	111.89
79.191	111.85
78.088	112.3
78.085	112.25
79.782	111.71
81.379	112.16
81.376	112.12
81.373	112.07
81.27	111.83
81.266	111.78
81.263	112.34
81.26	112.29
81.357	113.34
81.254	112.2
81.351	112.15
81.748	112.11
81.745	112.06
82.342	112.02
83.438	111.87
83.435	110.32
85.332	110.28
85.329	109.13
87.826	106.89
91.223	94.142
95.02	80.197
106.02	69.451
122.41	50.305
145.21	27.46
169.61	8.314
183.7	-9.0316
198.5	-24.377
206.7	-45.123
206.69	-65.369
206.69	-79.214
206.69	-98.96
206.69	-113.81
206.68	-124.05
206.68	-137.2
206.68	-148.34
206.67	-158.59
206.67	-167.73
191.47	-178.58
173.56	-187.62
160.36	-192.67
139.76	-192.72
120.55	-192.76
100.15	-192.81
80.848	-192.85
69.145	-192.9
50.442	-192.94
31.239	-192.99
20.236	-193.04
6.6325	-193.08
-2.3706	-192.53
-13.374	-188.07
-25.377	-180.82
-37.78	-173.06
-52.583	-168.41
-56.686	-159.75
-62.889	-154.8
-70.492	-153.05
-72.696	-150.59
-74.299	-147.54
-75.602	-143.58
-76.105	-140.93
-76.508	-139.77
-76.911	-139.52
-77.814	-138.57
-78.617	-137.51
-80.02	-136.76
-81.824	-135.6
-83.527	-133.65
-83.53	-131.29
-83.533	-129.34
-84.436	-127.29
-84.739	-125.93
-85.142	-125.88
-85.245	-125.72
-86.148	-124.87
-87.352	-123.41
-88.055	-121.76
-88.558	-120.7
-89.161	-120.45
-89.864	-120.5
-90.267	-120.44
-90.27	-119.99
-90.873	-119.53
-92.177	-119.58
-92.18	-119.52
-93.183	-119.17
-93.786	-118.32
-94.589	-117.66
-94.892	-117.71
-95.295	-117.45
-96.198	-117.1
-97.101	-116.24
-97.105	-115.29
-97.808	-114.63
-97.811	-114.48
-98.714	-114.73
-98.717	-114.67
-100.02	-114.72
-100.62	-114.76
-101.03	-114.41
-102.23	-114.45
-102.23	-114.1
-103.64	-114.15
-104.84	-114.19
-103.64	-114.24
-104.85	-113.28
-104.85	-113.23
-105.55	-113.27
-105.55	-112.42
-105.56	-112.26
-105.56	-112.31
-105.56	-112.36
-105.57	-112.4
-104.17	-112.55
-102.17	-112.59
-102.18	-112.34
-104.28	-111.88
-104.28	-111.63
-105.69	-111.48
-105.69	-111.42
-105.79	-111.47
-105.79	-111.51
-105.8	-111.46
-105.8	-111.5
-105.8	-111.45
-105.91	-111.59
-105.91	-111.54
-105.71	-111.29
-105.92	-111.63
-105.92	-111.38
-106.22	-111.42
-106.23	-111.17
-105.93	-111.21
-105.93	-111.26
-105.94	-111.61
-105.64	-111.75
-105.14	-112.1
-104.44	-112.14
-104.05	-112.29
-104.05	-112.63
-104.05	-112.38
-104.06	-112.72
-103.86	-112.97
-103.86	-112.82
-103.67	-112.86
-103.67	-112.61
-103.67	-112.65
-102.68	-112.7
-102.68	-112.64
-103.08	-112.69
-103.09	-112.34
-102.89	-112.38
-102.89	-112.13
-102.89	-111.67
-102.9	-110.82
-102.9	-109.56
-103.4	-109.01
-103.41	-108.86
-104.01	-107.7
-104.01	-106.45
-104.02	-106.49
-105.02	-106.54
-105.02	-106.48
-105.13	-106.53
-105.13	-106.67
-105.13	-106.72
-105.14	-106.67
-105.14	-106.31
-105.14	-106.36
-105.24	-106.5
-105.15	-106.55
-105.25	-106.69
-105.25	-107.84
-105.26	-107.89
-105.36	-108.73
-105.36	-110.18
-105.47	-110.22
-105.47	-110.27
-105.47	-112.01
-105.48	-112.06
-105.48	-110.8
-104.18	-109.15
-104.18	-109.2
-104.19	-109.24
-105.49	-109.29
-104.19	-108.93
-104.2	-109.48
-104.2	-110.72
-104.2	-110.77
-104.21	-110.82
-104.01	-110.86
-104.01	-110.91
-105.52	-109.75
-105.52	-109.8
-105.52	-109.84
-105.53	-109.89
-105.53	-111.13
-105.53	-111.98
-105.73	-112.03
-105.74	-112.07
-105.74	-112.12
-106.04	-112.46
-106.25	-112.51
-106.25	-112.55
-106.45	-113.1
-106.46	-113.15
-106.46	-113.69
-106.46	-113.94
-106.47	-113.78
-106.67	-113.83
-106.67	-113.87
-106.68	-113.92
-107.28	-113.96
-106.98	-113.51
-106.98	-113.36
-107.39	-113.1
-107.39	-112.85
-107.69	-113.09
-107.7	-112.74
-107.7	-112.78
-107.7	-112.83
-107.51	-112.58
-107.21	-112.92
-107.21	-112.67
-107.22	-111.91
-107.22	-111.96
-106.62	-110.8
-107.23	-110.25
-107.23	-109.49
-107.23	-108.34
-107.23	-108.39
-106.64	-108.03
-106.64	-108.08
-106.64	-107.92
-106.65	-107.67
-106.05	-107.51
-105.65	-107.56
-105.66	-107.61
-105.66	-107.65
-105.66	-107.7
-106.07	-107.74
-105.67	-107.79
-106.07	-107.83
-106.07	-107.58
-106.08	-107.23
-106.68	-107.27
-106.68	-107.32
-106.69	-107.36
-106.69	-107.41
-106.69	-107.45
-107	-107.9
-107	-107.94
-107	-107.99
-107.01	-107.74
-107.31	-107.68
-107.31	-108.33
-107.32	-108.37
-107.32	-108.42
-107.32	-108.66
-106.72	-108.71
-106.03	-108.76
-106.03	-108.5
-106.03	-108.55
-106.14	-108.59
-105.54	-108.94
-105.54	-109.18
-105.55	-109.23
-105.55	-109.07
-105.55	-109.22
-105.26	-109.07
-105.26	-109.11
-105.26	-109.36
-105.27	-109.4
-105.57	-109.65
-105.27	-109.69
-105.27	-109.74
-105.28	-109.79
-105.28	-109.83
-105.58	-109.98
-105.79	-109.92
-105.89	-109.77
-106.39	-109.81
-106.4	-109.76
-106.4	-109.9
-106.4	-109.85
-105.91	-109.8
-105.91	-109.84
-105.91	-109.89
-106.62	-109.53
-107.12	-109.58
-107.12	-108.92
-108.22	-108.67
-108.23	-107.92
-109.13	-107.16
-109.13	-106.91
-109.14	-106.95
-109.14	-107
-109.14	-107.04
-109.15	-107.09
-109.15	-107.13
-109.15	-107.18
-109.66	-107.83
-109.16	-108.57
-109.66	-108.32
-109.67	-108.36
-109.87	-108.41
-110.47	-108.75
-110.47	-108.5
-110.48	-108.85
-110.48	-108.89
-110.48	-109.34
-110.49	-109.38
-109.89	-109.43
-110.49	-109.47
-111.1	-109.52
-111.1	-109.47
-111.6	-109.51
-111.11	-109.46
-111.11	-109.3
-111.11	-109.05
-110.51	-109.09
-110.22	-109.34
-110.22	-108.88
-109.52	-109.03
-109.53	-109.58
-110.03	-109.62
-110.03	-109.67
-110.04	-109.71
-110.04	-109.76
-111.04	-110
-111.05	-110.05
-111.05	-110.2
-111.05	-110.24
-111.06	-110.89
-111.16	-111.33
-110.06	-111.38
-110.06	-111.42
-110.07	-111.57
-110.07	-111.81
-111.17	-112.16
-111.18	-112.51
-112.98	-112.55
-112.98	-112.6
-112.99	-112.74
-112.99	-112.89
-112.99	-113.03
-111.4	-113.08
-111.4	-113.63
-110.4	-113.77
-109.31	-114.02
-108.51	-114.06
-108.11	-114.41
-108.11	-114.45
-107.72	-114.5
-107.32	-114.74
-107.32	-115.49
-107.33	-116.14
-107.33	-116.18
-107.33	-115.73
-106.64	-115.77
-105.74	-115.82
-105.74	-115.86
-106.55	-117.01
-105.75	-117.76
-105.75	-118.3
-105.76	-118.35
-104.96	-117.29
-104.76	-117.34
-103.86	-117.38
-103.87	-118.53
-104.77	-118.57
-104.77	-118.62
-105.48	-119.27
-105.48	-119.31
-105.78	-119.36
-106.29	-118.8
-106.29	-118.85
-106.59	-118.89
-106.3	-118.94
-106.6	-119.69
-106.7	-119.73
-106.6	-118.78
-106.61	-118.82
-106.61	-117.77
-106.61	-117.81
-106.62	-118.16
-106.72	-119.3
-106.72	-120.55
-106.73	-120.6
-106.73	-120.64
-107.23	-120.69
-106.74	-119.83
-107.24	-119.88
-107.24	-118.82
-107.25	-118.57
-107.25	-118.22
-106.75	-117.66
-106.45	-118.01
-106.46	-118.05
-106.46	-118.1
-106.36	-119.04
-106.37	-119.09
-106.37	-119.14
-106.37	-119.18
-106.38	-119.23
-106.38	-118.77
-106.18	-118.82
-106.19	-118.86
-106.19	-119.81
-106.19	-119.85
-106.2	-120
-106.2	-120.25
-106.2	-120.29
-107	-120.54
-107.01	-121.68
-107.61	-123.13
-107.61	-123.27
-108.02	-123.32
-108.62	-123.77
-109.42	-123.81
-110.13	-123.96
-110.13	-124
-110.13	-124.05
-110.14	-124.09
-109.44	-124.04
-110.14	-124.08
-110.15	-124.13
-109.15	-124.18
-109.15	-124.62
-107.95	-124.27
-109.16	-124.31
-109.16	-124.36
-109.16	-124.8
-109.17	-124.85
-109.17	-124.5
-109.17	-124.44
-109.18	-124.49
-109.18	-124.53
-107.58	-124.58
-106.89	-124.62
-106.79	-124.67
-106.79	-124.71
-106.79	-123.96
-106.8	-123.31
-106.4	-123.25
-106.4	-123.3
-106.41	-123.34
-107.61	-123.39
-108.51	-123.43
-108.52	-123.48
-107.72	-123.53
-107.72	-123.57
-106.93	-123.52
-106.93	-123.56
-106.23	-123.71
-106.24	-124.55
-106.94	-125.5
-106.94	-125.54
-107.04	-125.59
-107.05	-125.64
-107.15	-125.68
-107.95	-125.73
-107.96	-125.77
-107.96	-125.92
-107.96	-125.96
-108.07	-126.01
-108.07	-126.26
-107.17	-126.5
-107.18	-126.55
-107.18	-126.79
-108.08	-127.24
-109.89	-127.78
-110.69	-128.13
-111.19	-128.17
-111.19	-128.42
-110.7	-128.47
-110.7	-128.31
-110.7	-128.36
-111.11	-128.4
-111.11	-128.65
-111.11	-128.69
-110.52	-128.74
-109.92	-128.79
-108.62	-128.83
-108.63	-128.88
-107.53	-129.02
-107.83	-129.07
-107.84	-129.11
-107.44	-129.16
-107.44	-129.11
-106.94	-129.15
-106.75	-129.2
-106.65	-129.24
-106.65	-129.29
-106.66	-129.33
-106.26	-129.38
-105.86	-129.42
-105.87	-129.47
-105.07	-129.52
-104.77	-129.56
-104.58	-129.31
-104.48	-129.75
-104.48	-130
-104.48	-129.94
-104.49	-129.99
-103.39	-129.64
-102.19	-129.68
-102.2	-129.73
-102.2	-129.37
-102.1	-129.42
-100.91	-129.46
-100.91	-129.51
-100.91	-129.55
-100.52	-129.4
-99.919	-129.35
-99.722	-128.99
-99.725	-129.04
-98.929	-129.08
-97.732	-129.13
-97.735	-129.17
-96.938	-129.22
-96.941	-129.27
-96.944	-129.11
-96.747	-129.16
-96.75	-129.6
-96.754	-130.15
-96.757	-130.49
-96.96	-130.64
-96.763	-130.68
-96.766	-130.73
-96.769	-130.78
-96.772	-130.82
-96.975	-131.67
-96.778	-131.71
-96.982	-132.56
-96.985	-132.6
-96.988	-132.65
-96.991	-132.7
-96.994	-132.74
-96.297	-132.79
-96.3	-132.83
-95.903	-131.98
-95.206	-132.92
-94.41	-132.17
-94.413	-132.21
-94.416	-132.26
-93.719	-132.31
-92.922	-132.35
-92.225	-132.5
-92.228	-132.54
-92.531	-133.49
-92.235	-133.53
-92.238	-133.38
-91.941	-133.43
-91.944	-133.87
-91.947	-135.72
-91.95	-137.06
-91.953	-137.31
-91.956	-137.35
-91.959	-137.4
-91.963	-137.44
-91.466	-137.49
-91.469	-137.54
-91.472	-137.58
-90.875	-137.43
-91.478	-137.67
-91.481	-137.52
-91.484	-137.76
-91.987	-137.81
-91.991	-137.86
-91.994	-137.7
-91.997	-137.15
-92	-137.19
-92.003	-137.24
-91.406	-136.98
-92.009	-136.03
-91.412	-135.38
-91.416	-135.42
-91.419	-136.17
-90.622	-135.51
-90.825	-136.26
-90.828	-136.3
-90.831	-135.65
-90.834	-135.69
-90.837	-135.74
-90.24	-135.69
-90.244	-135.73
-89.847	-135.58
-89.55	-135.62
-89.253	-135.67
-89.156	-135.71
-89.059	-135.76
-88.262	-135.81
-87.465	-136.05
-87.368	-136
-87.372	-136.04
-87.375	-135.89
-87.378	-135.93
-86.481	-135.68
-85.184	-135.72
-84.187	-135.47
-84.19	-135.52
-83.793	-135.36
-83.297	-135.21
-82.5	-134.75
-81.503	-135.3
-81.506	-135.34
-80.409	-135.39
-79.312	-135.44
-79.015	-135.28
-78.918	-135.33
-78.921	-135.57
-76.925	-135.62
-76.928	-135.46
-75.031	-135.41
-75.034	-135.15
-74.437	-135.4
-74.44	-135.15
-74.443	-135.29
-74.446	-135.34
-74.449	-135.38
-74.453	-135.13
-74.156	-135.17
-74.459	-135.52
-74.462	-135.57
-74.465	-135.61
-74.468	-135.66
-74.471	-135.9
-75.174	-135.95
-76.278	-135.99
-76.281	-136.04
-76.784	-136.08
-76.987	-136.23
-76.99	-137.28
-76.993	-138.52
-76.896	-139.07
-77.099	-139.61
-77.102	-139.66
-78.506	-140.1
-79.109	-140.85
-79.112	-142
-79.215	-143.74
-79.218	-144.59
-79.221	-144.83
-79.224	-144.88
-78.627	-145.02
-79.23	-145.07
-79.234	-145.11
-79.237	-145.26
-79.24	-145.31
-78.643	-145.25
-78.646	-145.3
-77.949	-145.34
-77.952	-145.39
-77.955	-145.33
-77.959	-145.28
-77.862	-145.43
-77.865	-145.47
-77.068	-145.52
-76.371	-145.36
-75.274	-145.31
-75.277	-145.35
-76.38	-145.5
-76.383	-145.55
-76.587	-145.59
-75.89	-145.54
-75.893	-145.58
-75.896	-145.33
-74.099	-145.27
-75.902	-145.52
-74.105	-145.76
-74.108	-145.81
-74.111	-145.96
-73.215	-146
-73.718	-146.25
-73.721	-146.29
-73.724	-146.34
-75.227	-146.38
-76.53	-146.23
-77.233	-146.48
-77.236	-146.52
-77.24	-146.57
-76.543	-146.61
-75.146	-146.66
-74.649	-147
-74.652	-147.05
-74.655	-147.09
-75.158	-147.44
-75.161	-147.49
-74.664	-147.53
-74.668	-147.58
-74.071	-147.62
-74.074	-147.67
-74.077	-147.31
-72.48	-147.26
-72.483	-147.61
-71.886	-147.35
-69.789	-147.4
-68.492	-147.44
-68.096	-147.49
-68.099	-147.83
-68.102	-147.58
-68.105	-147.92
-67.708	-147.97
-67.711	-148.02
-68.114	-148.16
-67.617	-148.21
-67.521	-148.25
-67.524	-148.4
-67.527	-148.44
-67.53	-148.79
-67.133	-148.84
-67.636	-149.08
-67.639	-149.13
-67.142	-149.17
-66.445	-149.32
-66.149	-149.46
-65.652	-149.51
-65.655	-149.55
-65.658	-149.6
-66.161	-149.75
-65.764	-149.79
-65.767	-149.84
-65.77	-149.88
-65.773	-149.83
-65.477	-149.87
-65.28	-149.92
-65.283	-149.97
-65.286	-150.01
-65.289	-150.06
-65.492	-150.1
-65.495	-150.15
-65.498	-150.19
-65.902	-150.24
-66.305	-150.29
-67.508	-150.13
-67.511	-149.98
-68.114	-150.02
-68.117	-149.97
-67.52	-150.01
-67.323	-150.06
-67.326	-150.2
-66.63	-150.25
-66.633	-150.3
-66.036	-150.34
-65.839	-150.39
-65.842	-150.63
-65.245	-150.68
-65.248	-150.82
-65.151	-150.87
-65.154	-150.92
-65.158	-151.06
-65.161	-151.21
-64.064	-151.25
-62.367	-151.3
-62.07	-151.34
-62.073	-151.59
-62.076	-151.83
-61.279	-151.88
-60.383	-151.93
-60.386	-152.07
-61.589	-152.12
-60.592	-152.16
-60.195	-152.21
-59.998	-152.25
-60.001	-152.3
-60.004	-152.35
-60.007	-152.39
-60.011	-152.44
-60.014	-152.48
-60.017	-152.53
-60.82	-152.57
-60.823	-152.62
-61.826	-152.96
-61.829	-153.01
-61.832	-153.86
-62.536	-157.1
-61.839	-154.85
-62.542	-154.89
-62.545	-157.24
-62.548	-159.28
-62.051	-159.33
-62.054	-159.78
-63.757	-159.82
-63.76	-159.87
-63.764	-159.91
-63.867	-160.36
-62.87	-160.4
-62.873	-160.05
-62.876	-159.69
-62.079	-158.94
-62.082	-157.09
-60.885	-155.63
-60.288	-155.08
-60.292	-155.12
-60.295	-154.77
-60.198	-154.81
-59.701	-154.26
-59.704	-154.91
-60.307	-154.95
-60.31	-155
-60.813	-154.64
-60.817	-154.09
-60.82	-154.13
-60.823	-154.18
-59.726	-154.22
-59.729	-154.27
-59.732	-154.32
-59.735	-154.36
-60.838	-154.41
-59.741	-154.35
-60.945	-154.9
-60.948	-154.94
-62.451	-154.49
-62.454	-154.54
-61.657	-154.58
-63.16	-154.63
-63.163	-154.37
-63.166	-154.42
-63.269	-154.26
-61.673	-154.31
-61.676	-154.36
-61.679	-154.4
-61.682	-154.45
-63.285	-154.49
-63.288	-154.44
-63.291	-154.08
-63.294	-154.13
-61.698	-154.17
-60.001	-154.22
-60.004	-153.97
-60.007	-154.01
-60.01	-154.36
-59.413	-154.4
-59.016	-154.15
-59.019	-154.19
-59.022	-154.24
-59.026	-154.29
-58.829	-154.33
-58.832	-154.38
-58.835	-154.42
-58.838	-154.77
-58.841	-154.81
-58.744	-154.86
-58.747	-154.6
-58.85	-154.65
-58.854	-155
-59.057	-154.64
-58.96	-153.89
-58.963	-153.73
-58.966	-153.68
-58.969	-153.72
-58.972	-153.77
-58.975	-153.82
-58.979	-153.96
-58.982	-154.21
-58.985	-154.25
-58.988	-154.1
-58.991	-154.14
-58.994	-154.19
-58.997	-154.23
-58.2	-154.28
-58.203	-154.53
-57.207	-154.57
-57.21	-154.72
-56.913	-154.76
-56.916	-154.81
-56.919	-154.95
-56.622	-155
-56.625	-155.15
-57.228	-155.19
-56.631	-155.24
-57.235	-155.18
-57.238	-155.13
-57.241	-155.17
-57.244	-155.22
-56.647	-155.26
-57.05	-155.61
-57.053	-155.66
