# Supplementary material for: Electrooculography-based continuous eye-writing recognition system for efficient assistive communication systems
Source: PLoS One. 2018 Feb 9;13(2):e0192684. doi: 10.1371/journal.pone.0192684 (PMC5806888; doi:10.1371/journal.pone.0192684)
Supplement: S1 Database — All the original isolated EOG data used in the experiments are contained in this database. (ZIP) [file pone.0192684.s001.zip › isolated/001/isolated_strokes/EOG_001_10_005.csv]

2.3734	1.5197
1.1585	1.0105
0.64369	0.70127
-0.17117	-0.30795
-0.18603	-0.31716
-0.20089	-1.0264
-0.21574	-1.0356
-0.1306	-0.94481
-0.14546	-1.054
-0.16032	-1.0632
-0.57518	-1.0725
-0.59003	-1.0817
0.49511	-0.99088
0.48025	-1.0001
0.46539	-0.50931
0.45053	-0.51853
0.43568	-1.0277
1.5208	-1.037
1.506	-1.0462
1.4911	-1.0554
1.4762	-1.0646
1.5614	-0.57382
2.0465	-0.18304
2.0317	0.10775
1.5168	0.098534
1.502	0.089319
1.3871	0.080104
1.3722	0.67089
0.85738	0.66167
0.84252	0.45246
0.82767	0.44324
1.0128	0.83403
0.99795	0.92481
0.98309	0.9156
0.16824	0.90638
1.5534	1.1972
0.13852	1.188
0.12366	1.1787
0.1088	1.1695
0.093946	1.1603
1.4791	1.1511
0.16423	1.1419
0.14937	1.1327
0.13451	1.1234
1.6197	0.81423
3.0048	1.105
2.9899	1.0958
2.9751	1.0866
2.9602	1.0774
2.2454	1.0682
2.9305	1.2589
2.2157	1.0497
0.80079	1.0405
1.7859	1.0313
1.7711	0.82208
1.7562	0.012861
1.7414	-0.69635
1.7265	-0.80557
1.7116	-0.81478
0.99679	-0.824
0.98193	-0.83322
0.96707	-0.84243
0.95222	-1.1516
1.6374	-1.2609
0.9225	-0.87008
0.90764	-0.87929
0.89278	-1.2885
0.27793	-1.2977
0.26307	-0.90694
-1.0518	-0.71615
-1.0666	-0.72537
-1.0815	-0.73458
-0.79636	-0.7438
-0.81122	-0.75301
-2.2261	-0.46223
-2.2409	0.22856
-2.2558	0.21934
-2.6707	0.51013
-2.2855	0.80091
-2.3004	1.0917
-2.3152	1.0825
-2.3301	1.0733
-2.7449	1.664
-2.7598	2.0548
-2.7747	2.0456
-2.7895	2.0364
-2.8044	2.0272
-2.8192	2.018
-2.8341	2.2088
-3.3489	2.1995
-3.7638	1.5903
-3.3787	1.5811
-3.7935	0.9719
-3.8084	0.96268
-3.8232	0.65347
-3.8381	-0.15575
-4.453	0.33504
-3.8678	0.62582
-3.8827	0.6166
-3.8975	0.10739
-3.9124	0.098174
-3.5272	0.58896
-3.5421	0.079743
-3.557	-0.22947
-2.6718	-0.23869
-2.6867	-0.2479
-1.9015	0.24288
-1.7164	-0.26633
-1.4312	-0.87555
-1.2461	-0.88476
-1.161	-0.59398
-0.17582	-0.60319
-0.19068	-1.1124
-0.20553	-1.4216
-0.22039	-1.4308
1.1647	-1.7401
1.6499	-1.7493
1.935	-2.9585
1.9202	-3.8677
2.3053	-3.8769
2.2905	-4.0861
2.2756	-4.0953
2.2607	-4.4046
1.8459	-4.4138
1.831	-5.023
1.8162	-5.4322
1.8013	-5.4414
1.7865	-5.8506
1.0716	-5.8599
0.95674	-5.4691
0.34188	-5.4783
0.32702	-4.9875
0.61217	-4.4967
0.29731	-4.1059
0.58245	-3.7151
0.26759	-3.4244
0.25273	-3.4336
0.037877	-3.4428
-0.57698	-2.452
-0.59184	-1.1612
-0.6067	-1.1704
-1.0216	-1.0797
-1.0364	-0.88887
-1.2513	-0.39808
-1.2661	0.1927
-1.281	0.18349
-1.2958	0.17427
-1.1107	0.86506
-1.1256	1.1558
-0.44042	1.3466
-0.45528	1.8374
-1.1701	1.8282
-1.185	2.319
-1.1998	1.8098
-1.2147	1.8005
-1.2296	1.7913
-1.3444	1.7821
-1.3593	1.8729
-1.5741	2.2637
-1.589	2.2545
-1.4039	2.2453
-0.71871	2.436
0.16643	2.5268
0.15157	3.0176
0.13671	3.0084
-0.67814	2.9992
-0.693	2.99
-0.70786	3.6808
-0.72272	3.6715
-0.73757	3.6623
-0.45243	2.9531
-0.46729	2.5439
-0.48215	2.5347
-0.49701	3.0255
-1.5119	2.5162
-0.52672	2.507
-0.54158	2.4978
0.043563	2.9886
0.028705	2.4794
-0.58615	2.3702
-0.60101	2.361
-1.6159	1.9517
-1.6307	1.9425
-0.54558	1.1333
-0.66044	0.62409
-0.6753	1.0149
-1.2902	1.0057
-1.305	0.99645
-0.71987	0.98723
-1.3347	0.97802
-0.94959	1.4688
-0.96445	0.95958
-0.9793	0.95037
-0.99416	0.94115
-0.20902	0.93194
-0.22388	1.9227
-0.23874	1.9135
-0.25359	1.6043
0.43155	1.5951
0.41669	1.6859
0.40183	2.1766
0.38697	2.1674
0.37212	1.9582
0.95726	1.949
2.3424	2.1398
3.7275	2.4306
3.7127	2.4214
3.6978	2.4121
3.883	2.5029
4.1681	2.1937
4.1533	2.1845
4.1384	2.1753
4.1235	2.1661
4.8087	1.8568
4.7938	1.6476
4.779	1.6384
4.7641	1.6292
4.0492	1.42
4.7344	1.4108
4.7195	1.3016
4.7047	1.0923
4.6898	0.68313
3.975	0.17391
3.7601	0.1647
3.6452	0.055481
3.1304	-0.053734
3.1155	-0.16295
2.6007	-0.37216
2.5858	-0.58138
1.871	-0.8906
0.2561	-0.89981
0.24124	-1.409
-1.2736	-2.4182
-1.2885	-2.4275
-2.1033	-3.3367
-2.1182	-3.3459
-2.1331	-3.5551
-2.9479	-3.8643
-2.9628	-3.8735
-2.9776	-3.8827
-2.9925	-3.892
-3.0073	-3.9012
-3.0222	-3.6104
-2.3371	-3.4196
-2.3519	-3.9288
-3.0668	-3.938
-2.3816	-3.4473
-2.2965	-3.1565
-2.3113	-2.2657
-2.1262	-1.3749
-2.1411	-1.3841
-0.25592	-1.0933
1.6292	-0.60255
1.4144	-0.21176
1.3995	0.079023
1.3847	0.36981
1.3698	0.46059
1.3549	0.45138
1.3401	0.44216
1.3252	0.43295
1.2104	0.42373
1.2955	0.51452
1.2806	0.5053
1.2658	0.49609
1.2509	0.48687
1.2361	0.47766
1.4212	0.46844
1.4064	0.35922
1.3915	0.35001
1.7766	0.34079
2.0618	0.33158
2.0469	0.32236
1.6321	0.31315
2.0172	0.40393
2.2024	0.69472
2.0875	0.6855
2.0726	0.67629
2.0578	0.66707
2.0429	0.65786
2.6281	1.5486
2.6132	1.9394
2.5983	2.5302
2.5835	2.521
1.9686	2.5118
1.9538	3.0026
1.9389	2.6934
1.7241	1.8841
1.7092	1.8749
1.5943	1.8657
1.5795	2.6565
1.2646	3.1473
1.2498	3.1381
1.5349	3.1288
1.5201	3.1196
1.5052	3.1104
1.8903	3.1012
1.8755	3.092
3.0606	3.0828
2.7458	3.0736
2.7309	3.0643
2.716	3.0551
2.7012	3.0459
5.8863	3.3367
5.8715	3.3275
8.7566	3.4183
8.7418	3.409
8.7269	3.3998
8.712	3.9906
8.6972	3.3814
7.7823	3.5722
7.7675	3.563
5.9526	4.2538
5.9378	4.2445
4.4229	4.2353
4.408	3.5261
5.8932	4.2169
5.8783	4.4077
5.8635	4.8985
5.8486	4.8892
4.3337	4.88
4.3189	4.8708
3.604	5.0616
3.5892	5.0524
3.5743	5.0432
3.3595	5.034
3.3446	5.0247
2.9297	5.7155
2.9149	6.7063
1.5	6.6971
-0.01483	6.6879
1.4703	6.6787
1.4555	6.6694
1.4406	6.6602
2.3257	7.751
1.2109	7.7418
1.196	8.4326
0.081165	8.5234
0.066307	8.5142
0.051449	8.5049
-0.36341	8.4957
-0.37827	8.4865
-0.39312	7.9773
-0.80798	7.6681
-0.82284	7.6589
-0.8377	7.6496
-0.85256	7.6404
-1.0674	7.9312
-1.0823	7.622
-0.59713	7.6128
-0.51199	7.4036
-0.52685	7.5944
-0.5417	7.3851
-0.55656	7.3759
-0.67142	7.2667
-0.68628	7.2575
-0.70113	7.2483
-0.21599	6.6391
-0.73085	6.6299
-0.24571	6.0206
-0.26057	5.0114
-0.27542	5.0022
-0.29028	3.893
-0.30514	4.9838
-0.32	5.7746
-0.33486	4.6653
-0.34971	4.6561
-0.36457	3.8469
-0.87943	3.3377
-0.89429	3.8285
-1.0091	3.3193
-2.124	2.7101
-2.0389	2.7008
-2.6537	2.6916
-2.6686	3.2824
-2.8834	3.2732
-2.8983	3.064
-2.9131	3.5548
-2.928	3.5455
-2.9429	3.6363
-2.9577	4.4271
-3.6726	4.4179
-3.6874	5.1087
-3.9023	5.0995
-4.9172	5.8903
-4.932	7.181
-5.6469	7.1718
-5.6617	7.7626
-6.9766	8.3534
-8.5914	19.544
-13.506	31.535
-17.821	35.026
-22.436	47.917
-28.051	68.507
-39.566	81.798
-51.981	91.389
-56.095	106.08
-63.21	118.27
-70.825	129.36
-74.04	139.25
-76.855	148.54
-81.07	160.53
-83.685	169.62
-84.699	174.22
-85.514	177.31
-87.029	181.6
-88.844	188.29
-88.859	193.28
-90.174	194.07
-90.189	194.66
-91.603	196.25
-91.618	197.24
-91.633	197.33
-92.448	197.32
-92.463	197.31
-92.178	197.3
-92.193	197.3
-92.207	197.49
-92.222	197.48
-92.237	197.27
-91.552	197.36
-90.667	197.25
-90.082	197.04
-89.297	197.23
-89.311	197.22
-88.526	197.41
-88.541	197.2
-88.556	197.19
-88.571	197.08
-89.586	196.58
-88.601	196.27
-88.615	196.26
-90.03	196.25
-90.045	196.54
-91.16	196.53
-89.875	197.02
-91.19	197.01
-92.005	197
-91.219	198.09
-89.534	199.28
-89.549	199.87
-90.764	200.26
-90.779	200.36
-90.794	200.35
-90.809	200.24
-90.823	200.23
-90.838	200.22
-90.853	200.21
-89.168	200.3
-88.883	201.29
-88.898	202.18
-87.913	203.27
-87.227	204.86
-85.942	204.85
-85.957	204.85
-85.972	205.04
-85.987	205.03
-86.002	205.02
-85.317	205.91
-85.331	205.9
-85.846	205.89
-85.861	205.88
-86.576	205.87
-86.591	205.86
-86.606	205.85
-86.821	205.24
-86.835	205.83
-86.85	205.83
-86.865	205.82
-86.68	205.81
-86.695	205.8
-86.41	205.19
-86.425	204.38
-86.44	204.37
-85.454	204.36
-85.469	203.75
-83.184	203.44
-78.199	201.93
-68.714	200.32
-57.829	187.71
-41.444	146.61
-16.758	108.3
17.327	93.587
46.812	70.078
70.697	35.669
107.98	12.46
132.67	-1.2497
152.45	-14.059
172.04	-27.668
172.02	-34.977
172.01	-39.687
171.99	-48.096
171.98	-56.005
171.96	-66.114
171.95	-75.823
171.93	-84.733
171.92	-91.442
171.9	-95.851
168.69	-100.16
156.37	-101.87
149.66	-103.38
143.94	-103.39
131.73	-104.1
124.41	-104.11
122	-104.12
119.39	-104.42
112.47	-104.43
106.26	-104.44
105.34	-104.45
104.33	-104.46
102.31	-104.47
99.396	-103.88
97.981	-103.29
96.066	-102.6
91.051	-102.41
86.436	-102.02
85.022	-102.03
83.007	-102.04
82.992	-102.04
81.077	-102.05
79.962	-102.06
79.247	-102.47
79.032	-102.48
77.718	-102.89
77.703	-103.5
77.188	-103.51
76.473	-105.12
76.458	-107.23
77.143	-108.54
76.428	-108.55
76.214	-109.26
75.199	-109.26
75.684	-109.77
75.669	-109.78
75.654	-110.09
75.639	-110.4
74.724	-110.61
75.61	-110.62
74.695	-110.43
72.28	-109.84
68.465	-109.85
66.45	-109.66
66.435	-109.37
66.12	-108.77
66.106	-108.78
64.791	-109.39
63.876	-108.9
64.961	-108.01
63.846	-108.02
62.331	-107.73
62.316	-107.14
60.402	-107.75
60.387	-107.76
60.372	-108.57
59.257	-108.58
59.042	-108.59
59.027	-108.59
58.012	-110
57.998	-110.21
57.983	-110.82
57.968	-110.83
57.753	-111.64
57.738	-111.65
55.623	-111.96
53.008	-111.97
52.994	-111.98
52.179	-111.99
52.064	-112
51.749	-112.31
51.134	-112.51
51.119	-112.52
50.304	-112.53
50.29	-112.34
50.275	-112.35
50.76	-112.16
50.745	-111.77
50.73	-112.08
50.715	-111.49
51.3	-111.1
50.486	-111.01
50.471	-110.82
50.456	-110.83
49.341	-109.93
49.226	-109.94
48.111	-110.15
48.096	-110.16
48.082	-110.07
47.767	-110.58
47.752	-110.09
48.037	-110.1
48.022	-110.61
47.707	-110.62
47.692	-110.63
47.678	-110.64
47.463	-110.74
47.448	-110.65
47.433	-110.36
46.518	-110.67
46.503	-110.68
46.488	-111.09
46.474	-111.1
46.459	-111.11
47.344	-111.52
49.429	-111.53
51.314	-111.74
51.299	-111.75
51.284	-111.76
51.27	-111.76
51.655	-111.77
49.44	-111.78
47.225	-111.59
48.51	-111.6
50.195	-111.81
51.18	-111.62
51.166	-111.63
51.151	-111.64
51.536	-111.65
51.821	-111.66
51.806	-111.37
51.791	-111.38
51.776	-111.38
51.762	-110.79
51.347	-110.4
51.132	-110.41
50.017	-110.32
48.902	-110.43
48.887	-110.44
49.972	-110.85
49.958	-110.76
49.943	-110.77
50.628	-110.98
51.013	-110.69
50.898	-110.7
50.883	-110.7
51.068	-110.71
50.654	-111.02
50.639	-111.13
50.624	-110.74
50.109	-110.75
50.594	-110.76
50.079	-111.17
50.564	-111.18
50.55	-111.19
50.535	-111.2
50.52	-111.21
51.405	-110.81
52.09	-109.92
52.075	-109.43
51.56	-109.44
51.546	-109.45
51.531	-109.26
51.516	-109.27
52.001	-109.28
51.986	-109.49
52.671	-109.5
52.656	-109.51
52.642	-109.32
54.127	-109.33
55.212	-108.93
55.697	-108.04
55.682	-108.05
55.667	-107.46
55.652	-107.47
54.538	-108.08
54.523	-108.29
54.508	-108.9
53.393	-109.31
53.378	-110.12
53.363	-110.13
53.348	-109.34
53.334	-109.75
52.819	-110.25
52.104	-110.26
51.389	-110.27
51.374	-109.78
51.359	-109.79
51.344	-109.8
51.329	-109.81
51.315	-110.32
51.3	-110.63
50.685	-110.84
50.47	-110.95
50.655	-110.96
50.94	-111.17
50.925	-111.17
50.911	-111.18
50.496	-111.59
50.881	-111.6
50.966	-112.01
50.951	-112.02
50.936	-112.13
50.921	-112.24
51.407	-112.15
51.392	-112.06
51.377	-112.27
51.362	-112.38
51.047	-112.68
51.032	-112.69
50.817	-112.7
50.803	-112.71
50.988	-112.42
51.773	-112.43
52.858	-112.14
52.043	-112.15
52.028	-112.16
52.013	-112.17
51.999	-111.98
51.984	-111.19
51.969	-111.2
51.154	-111.2
51.139	-111.21
51.124	-111.22
51.109	-111.23
51.895	-111.54
51.88	-111.55
52.665	-111.56
52.65	-111.57
52.635	-111.58
53.22	-112.99
53.205	-113.8
53.991	-114.21
52.876	-114.72
52.861	-114.72
53.946	-114.43
54.631	-114.44
55.216	-113.85
55.701	-114.36
55.887	-114.37
55.872	-114.38
56.257	-114.39
56.542	-113.9
56.527	-113.91
56.312	-114.42
56.297	-114.43
56.283	-115.14
56.268	-115.64
56.253	-115.15
55.838	-115.66
56.223	-115.57
56.208	-115.18
56.193	-114.29
56.179	-114.3
55.964	-114.31
56.149	-115.22
56.334	-115.63
56.319	-115.64
56.104	-115.65
56.089	-115.65
56.875	-115.66
58.66	-115.77
58.645	-115.78
58.93	-115.69
59.415	-115.7
59.4	-115.11
59.385	-114.32
58.671	-114.03
58.656	-114.34
58.641	-114.35
58.626	-113.86
58.111	-114.37
58.096	-114.37
58.581	-114.38
59.067	-114.39
59.052	-113.9
59.037	-113.91
59.022	-113.92
59.807	-113.93
59.292	-113.54
59.277	-113.05
58.963	-113.06
58.948	-113.07
59.233	-112.88
59.818	-113.09
60.303	-113.09
60.288	-113.6
60.273	-113.11
60.259	-112.92
60.244	-112.73
60.229	-112.74
60.214	-112.75
59.699	-112.76
59.684	-112.67
59.669	-112.68
59.655	-112.69
59.64	-112.7
58.525	-112.81
57.71	-112.71
57.295	-112.72
57.28	-112.73
57.265	-112.74
56.451	-113.25
56.436	-113.46
55.921	-113.47
55.906	-114.08
55.891	-114.09
55.876	-115
55.861	-115.01
55.847	-115.92
55.832	-116.52
56.117	-116.53
56.502	-116.94
56.487	-116.95
57.072	-117.16
56.557	-117.17
57.043	-117.18
56.528	-117.39
56.513	-117.4
58.298	-117.41
58.283	-117.42
59.968	-117.33
59.953	-117.34
58.239	-117.74
58.724	-117.75
58.709	-118.16
59.894	-117.77
59.879	-118.18
59.864	-118.19
60.749	-117.6
60.735	-117.61
60.72	-116.32
59.805	-116.33
59.59	-116.34
58.475	-116.35
58.46	-116.36
58.445	-114.26
58.431	-114.27
58.416	-114.58
58.401	-114.19
57.286	-114.1
57.271	-114.11
57.256	-113.62
58.141	-113.13
59.227	-112.54
59.212	-112.55
59.197	-112.56
59.182	-112.57
58.067	-112.58
58.052	-113.18
58.037	-113.69
58.023	-113.7
59.108	-113.21
57.993	-113.52
59.278	-113.23
59.263	-113.54
59.248	-113.55
59.233	-113.56
57.719	-113.57
57.704	-113.88
57.689	-113.89
57.674	-114.29
59.159	-114.3
58.644	-114.61
58.629	-114.62
58.615	-114.33
58.6	-114.34
59.585	-114.05
59.57	-113.96
59.555	-113.87
59.54	-113.88
58.725	-113.99
58.711	-114.2
58.696	-114.51
57.281	-114.71
57.266	-114.72
57.251	-115.23
57.536	-115.24
57.521	-116.15
57.207	-116.16
57.192	-116.17
54.777	-116.98
54.762	-116.99
52.747	-117
52.432	-117.01
52.717	-117.62
52.402	-117.63
52.388	-117.63
52.073	-117.64
52.058	-117.65
52.043	-117.66
52.028	-117.67
52.013	-117.68
51.998	-117.29
51.984	-117.2
53.069	-116.91
51.954	-116.72
51.939	-116.43
52.124	-115.94
53.109	-115.35
53.994	-114.95
53.98	-114.96
53.065	-114.97
53.05	-114.98
53.035	-114.99
53.02	-115
53.005	-115.01
51.69	-115.52
51.476	-115.53
51.461	-116.64
51.446	-115.85
50.431	-116.66
50.416	-116.66
50.401	-117.07
49.486	-118.68
49.472	-118.79
48.357	-119.1
48.342	-119.21
48.327	-119.52
47.412	-120.53
47.397	-120.54
47.382	-121.35
47.368	-121.36
48.253	-120.57
49.738	-119.78
49.723	-119.48
51.008	-119.49
51.593	-119.6
51.878	-119.61
52.264	-119.62
52.249	-119.63
52.234	-119.64
51.919	-119.85
52.204	-119.86
52.189	-119.67
51.874	-119.68
52.06	-119.69
51.845	-119.4
52.03	-119.1
52.015	-118.91
51.8	-118.92
51.985	-118.93
51.97	-118.44
51.956	-118.45
51.941	-118.46
51.926	-118.47
51.911	-117.88
51.896	-117.19
51.881	-116.6
51.866	-116.61
51.852	-116.22
51.837	-115.92
51.922	-115.93
51.907	-115.94
51.892	-115.95
51.877	-115.96
52.562	-116.17
52.548	-116.18
52.033	-116.29
52.018	-116.3
52.003	-116.41
52.688	-116.42
52.673	-116.43
52.658	-116.93
52.744	-116.94
52.229	-117.95
52.714	-117.96
52.699	-118.57
52.184	-118.68
52.169	-118.69
51.754	-119.3
51.74	-119.31
51.425	-119.92
50.91	-120.03
50.895	-120.64
50.88	-121.15
50.865	-120.65
50.85	-120.66
50.136	-121.17
50.121	-121.18
50.306	-121.19
50.291	-120.7
50.476	-120.61
50.461	-120.62
50.446	-119.83
50.432	-120.64
50.217	-120.65
50.202	-120.06
49.587	-119.87
49.572	-119.57
49.557	-119.58
49.542	-119.99
50.128	-119.9
50.113	-119.61
50.298	-118.92
50.283	-118.93
50.268	-118.94
50.253	-118.25
50.238	-118.26
50.924	-118.17
49.409	-118.98
49.394	-118.08
48.579	-117.59
46.764	-117.6
46.749	-117.61
46.734	-117.62
48.52	-118.63
50.405	-117.64
50.39	-117.25
50.375	-117.26
50.36	-117.27
50.345	-116.58
51.13	-116.19
52.816	-116.2
52.801	-116.2
54.186	-116.21
52.771	-116.22
54.156	-116.23
54.141	-115.94
54.126	-115.95
54.112	-115.96
54.097	-115.67
55.782	-115.68
55.767	-115.69
54.052	-115.7
54.037	-115.71
52.722	-115.72
52.708	-115.52
52.793	-115.73
52.778	-116.04
54.163	-116.05
52.748	-116.76
52.733	-116.77
54.118	-117.28
54.104	-117.29
54.089	-116.5
54.074	-115.91
54.059	-115.92
54.044	-116.53
54.029	-116.54
56.014	-115.64
56	-116.35
55.985	-116.36
55.97	-116.37
56.855	-117.08
57.24	-116.39
57.225	-116.4
57.21	-117.11
57.196	-117.12
57.181	-117.23
57.166	-116.44
57.151	-116.45
57.136	-117.45
57.221	-117.46
57.206	-118.27
57.192	-118.28
57.177	-118.59
57.162	-118.6
57.247	-118.31
57.232	-118.32
57.017	-118.33
57.002	-118.64
55.688	-118.65
56.973	-118.36
56.958	-117.77
56.043	-117.77
56.028	-117.78
55.613	-117.29
56.398	-116.9
56.384	-116.91
55.569	-116.92
55.554	-116.93
55.139	-116.64
55.124	-116.55
55.109	-116.56
55.094	-116.57
55.08	-116.58
54.565	-116.39
54.55	-116.29
54.535	-116.4
54.52	-116.51
54.505	-116.42
54.59	-116.43
54.576	-116.44
54.561	-116.55
54.546	-116.56
55.231	-116.57
54.916	-117.18
54.901	-117.19
55.286	-117.2
55.271	-117.21
55.757	-116.71
55.742	-117.32
55.527	-117.33
55.512	-117.34
55.197	-116.75
55.482	-116.66
55.467	-116.77
55.453	-117.38
55.438	-117.89
55.123	-119.4
55.408	-119.41
55.393	-119.92
55.078	-119.92
54.863	-119.33
54.449	-119.34
54.434	-118.75
53.819	-118.76
53.304	-119.37
53.089	-119.38
52.974	-120.49
52.259	-120.5
52.245	-120.21
51.23	-120.22
52.215	-119.93
51.2	-120.24
51.185	-120.24
51.17	-120.25
51.155	-120.26
52.341	-119.97
53.126	-119.98
53.111	-119.99
52.396	-120.3
52.381	-120.31
52.266	-120.32
52.251	-120.63
51.237	-120.94
51.222	-120.95
51.207	-121.46
51.892	-120.66
51.877	-120.67
51.862	-121.48
52.947	-122.69
54.833	-123.4
54.818	-123.41
55.903	-123.42
55.288	-123.43
55.273	-123.04
54.858	-123.05
54.843	-123.06
55.229	-122.57
54.914	-122.58
55.199	-121.88
54.884	-121.89
55.169	-121.9
55.154	-121.91
55.139	-121.12
55.225	-120.73
55.21	-120.24
55.195	-120.25
55.18	-120.26
55.165	-120.27
55.15	-119.28
55.135	-119.29
55.121	-119.29
55.606	-119.3
55.591	-119.31
55.576	-118.62
55.561	-118.63
55.546	-118.64
55.331	-119.15
54.917	-120.76
54.902	-119.27
54.887	-120.68
54.872	-123.09
54.857	-123.1
54.842	-123.61
54.827	-123.61
54.813	-124.22
54.498	-124.23
55.683	-123.94
55.668	-124.55
54.453	-124.56
54.438	-124.77
54.423	-124.78
54.409	-125.09
55.694	-125.5
55.679	-125.51
56.964	-125.42
56.949	-125.63
58.434	-125.43
59.319	-125.44
59.305	-125.45
59.29	-125.46
59.475	-125.47
59.86	-125.28
59.845	-125.29
59.93	-125.3
60.115	-125.31
60.101	-125.72
60.086	-125.73
60.071	-125.74
60.056	-125.75
60.841	-125.75
60.026	-125.96
60.011	-125.97
59.997	-125.98
59.782	-126.09
59.767	-126.4
59.652	-126.41
59.637	-126.42
58.722	-126.43
56.807	-126.44
55.593	-126.15
55.078	-126.16
53.863	-126.16
53.848	-126.17
53.033	-126.18
53.018	-126.19
52.603	-126.2
52.589	-126.21
52.574	-126.22
52.559	-126.23
52.544	-126.14
51.829	-126.15
51.814	-126.16
51.799	-126.17
51.385	-125.98
52.17	-125.68
53.555	-125.69
53.54	-125.7
54.825	-125.71
55.61	-126.02
55.995	-125.73
56.181	-125.74
56.766	-125.75
57.551	-125.56
57.536	-125.77
57.521	-125.78
57.506	-125.89
57.491	-126.1
58.077	-126.1
57.462	-126.21
57.447	-126.22
57.432	-126.23
56.917	-126.24
58.002	-125.75
57.987	-126.26
56.873	-126.57
56.858	-126.58
55.843	-126.69
55.828	-126.6
55.113	-126.61
55.098	-126.62
55.083	-126.72
55.069	-126.83
55.054	-126.84
55.039	-126.85
55.024	-126.86
56.109	-126.77
56.094	-126.68
56.079	-126.59
56.065	-126.6
56.05	-126.61
57.035	-125.92
57.02	-125.93
57.005	-125.93
56.99	-125.94
57.375	-124.95
58.461	-124.16
58.446	-124.17
57.531	-124.18
57.516	-124.19
