# Supplementary material for: Electrooculography-based continuous eye-writing recognition system for efficient assistive communication systems
Source: PLoS One. 2018 Feb 9;13(2):e0192684. doi: 10.1371/journal.pone.0192684 (PMC5806888; doi:10.1371/journal.pone.0192684)
Supplement: S1 Database — All the original isolated EOG data used in the experiments are contained in this database. (ZIP) [file pone.0192684.s001.zip › isolated/001/isolated_strokes/EOG_001_10_006.csv]

-0.028991	-1.5052
-0.09137	-1.4512
-0.15375	-1.2973
-0.016129	-0.84335
-0.078508	-0.78941
-0.14089	-0.73546
-0.20327	-0.68151
-0.46565	-0.72757
-0.52802	-0.67362
-0.5904	-0.61967
-0.65278	-0.56573
-0.81516	-0.51178
-0.97754	-0.85783
-1.0399	-0.80388
-1.4023	-0.94994
-1.4647	-0.89599
-1.5271	-1.342
-1.5894	-1.5881
-1.6518	-1.0342
-1.7142	-0.9802
-1.6766	-0.92626
-1.239	-0.57231
-1.8013	-0.31836
-1.8637	-0.26442
-1.9261	-0.21047
-2.5885	-0.65652
-2.6509	0.29743
-2.7132	0.35137
-2.7756	1.0053
-2.838	1.0593
-2.9004	0.51321
-2.2627	1.1672
-2.3251	1.2211
-2.3875	1.2751
-2.4499	1.329
-3.0123	0.48295
-2.1746	1.4369
-2.237	1.4908
-2.2994	1.5448
-2.0618	1.2987
-1.6242	0.45268
-1.6865	0.50663
-1.1489	-0.23942
-1.2113	-0.48548
-0.97368	-0.43153
-0.73605	-0.17758
-0.79843	-0.12364
-0.66081	-0.26969
-0.72319	-0.21574
-0.68557	0.038205
0.35205	0.89215
0.28967	0.9461
0.22729	1
0.16491	0.25399
1.2025	1.1079
1.1402	1.1619
1.0778	1.2158
1.0154	0.46978
0.55302	-0.076272
0.89064	0.57767
0.82826	0.73162
0.76588	0.78557
0.7035	0.83952
0.64112	1.7935
2.1787	2.9474
2.8164	3.0014
2.754	1.9553
3.5916	2.0093
2.6292	1.1632
2.5668	1.2171
1.1045	0.47109
1.0421	0.52504
2.5797	0.57899
3.7173	0.63293
4.2549	-0.013121
4.1926	0.040826
3.5302	-0.10523
4.0678	0.14872
4.1054	0.20267
4.0431	0.25661
3.9807	-0.18944
4.4183	-0.83549
5.0559	-0.98155
4.9935	-1.2276
4.9312	-1.1737
4.8688	-1.1197
4.2064	-1.3658
4.144	-1.3118
4.0816	-1.2579
4.0193	-1.2039
3.9569	-1.65
3.8945	-1.596
3.8321	-1.0421
3.1697	-1.4881
2.7074	-1.4342
2.645	-1.3802
2.5826	-2.3263
2.5202	-2.2723
1.0578	-2.2184
0.99547	-2.1644
2.7331	-0.6105
0.87071	0.34345
0.80833	0.69739
0.74595	0.75134
-0.81643	1.3053
-1.2788	1.8592
-1.9412	1.9132
-2.0036	1.9671
0.034057	2.0211
-0.028323	2.075
2.1093	3.529
0.24692	3.5829
0.18454	4.6369
1.4222	4.6908
2.1598	3.7448
2.4974	3.7987
2.435	3.8527
2.4726	2.5066
2.4103	2.5605
1.8479	1.5145
1.7855	1.5684
1.7231	0.42239
1.6607	-0.12367
0.69837	-0.06972
0.63599	-0.31577
1.4736	-0.26183
1.4112	-0.40788
0.44885	-0.35393
-0.013527	-1.5
-0.075906	-2.346
-0.13829	-2.2921
-0.20066	-2.4381
-1.263	-2.5842
-0.92542	-2.3303
-1.9878	-2.2763
-2.0502	-2.2224
-1.1126	-2.2684
-2.1749	-2.2145
-1.2373	-1.7605
-1.2997	-1.7066
-1.3621	-1.6526
-1.4245	-1.5987
-2.4868	-1.5447
-1.5492	-1.1908
-1.6116	-1.4368
-1.674	-1.3829
-1.7364	-1.3289
-1.7987	-1.675
-1.6611	-1.221
-4.3235	-1.2671
-4.3859	-1.2132
-4.1482	-1.1592
-4.0106	-1.1053
-4.073	-1.0513
-4.1354	-0.99736
-4.1978	-1.7434
-4.2601	-2.1895
-4.9225	-2.3355
-4.9849	-2.2816
-4.6473	-2.3276
-4.7097	-2.2737
-2.572	-1.9197
-2.6344	-2.1658
-2.8968	-2.1118
-2.9592	-2.2579
-3.2216	-2.2039
-1.2839	-1.95
-1.0463	-1.8961
-1.1087	-1.8421
-1.1711	-0.98816
-1.2335	-0.93421
-0.99583	-0.18027
-1.0582	-0.12632
-1.1206	-0.072373
-1.183	1.0816
-1.2453	2.3355
-1.3077	2.8895
-1.3701	2.9434
-1.4325	2.4974
-1.3949	2.5513
-1.4572	2.3053
-1.4196	2.3592
-1.482	2.4131
-0.84438	2.1671
-0.40676	2.521
-0.46914	2.275
-0.53152	2.3289
-0.5939	2.3829
-0.65628	2.1368
-0.51866	2.1908
-0.58104	2.2447
-0.64342	2.2987
-0.5058	2.3526
-0.76817	2.3066
-0.63055	1.9605
-0.29293	1.6145
-0.35531	1.1684
-0.41769	-0.27765
-0.48007	-0.5237
0.15755	-0.46975
0.095171	-1.2158
0.032792	-1.1619
0.47041	-1.1079
-0.091966	-1.254
-0.054345	-1.2
0.58328	-1.5461
0.5209	-1.4921
1.3585	-1.0382
1.2961	-0.98423
1.2338	-0.93028
1.1714	-0.87634
1.109	-0.82239
1.0466	-0.068442
0.98424	-0.014495
0.92186	0.73945
0.85948	0.7934
1.7971	1.1473
2.6347	1.3013
2.5723	1.2552
3.21	1.3092
3.1476	1.3631
2.6852	1.6171
2.6228	1.671
2.5605	1.725
2.4981	1.7789
2.4357	1.8329
1.6733	1.6868
2.4109	1.9408
2.3486	0.79471
1.4862	0.44866
1.4238	0.5026
0.66142	-0.04345
0.59904	0.010497
0.53666	-0.73556
0.47428	-0.68161
0.4119	-0.62766
0.24952	-2.2737
0.18714	-2.2198
0.12476	-2.1658
-0.33762	-2.1119
-0.4	-1.0579
-0.96238	-1.004
-1.0248	-0.95003
-1.0871	-1.6961
-1.1495	-1.6421
-1.2119	-0.28819
-1.4743	-0.23425
-1.5367	-0.1803
-1.299	-0.12635
-1.3614	-0.072405
-0.92379	0.28154
-1.0862	0.33549
-1.1485	0.38944
-1.2109	0.44338
-1.8733	0.49733
-1.9357	0.85128
-1.9981	0.90522
-2.1604	1.0592
-2.2228	1.1131
-2.2852	1.5671
-2.2476	2.021
-2.31	2.075
-2.3723	2.1289
-1.5347	3.1829
-1.5971	3.2368
-1.6595	3.2907
-0.52185	3.3447
0.015766	3.3986
0.65339	4.7526
0.59101	5.4065
0.52863	5.4605
0.46625	5.5144
0.30387	4.0684
1.2415	5.6223
1.1791	5.6763
1.1167	5.7302
1.0544	6.7842
1.892	7.6381
2.0296	7.7921
1.9672	7.846
1.9048	7.9
2.0425	8.2539
1.5801	9.2078
1.5177	10.762
1.4553	10.816
0.99294	10.87
0.53056	10.924
-0.63182	10.978
-0.9942	11.832
-1.0566	11.085
-1.619	10.639
-1.1813	10.693
-1.5437	10.747
-1.6061	10.801
-1.1685	10.855
-1.7309	10.909
-1.2932	11.863
-1.8556	11.017
-2.918	11.071
-2.9804	11.125
-3.9427	11.179
-4.0051	12.133
-4.2675	11.187
-4.5299	11.241
-4.5923	11.295
-6.7546	10.349
-7.017	10.403
-7.0794	10.457
-8.6418	10.51
-8.7042	11.064
-8.7665	11.118
-8.8289	12.172
-9.2913	13.826
-9.3537	13.88
-9.4161	14.934
-9.4784	15.888
-9.5408	15.942
-9.2032	17.296
-7.6656	18.55
-5.728	20.004
-3.9903	21.558
-4.0527	22.512
-2.6151	31.866
-1.8775	43.52
2.7602	55.874
11.698	77.828
16.835	93.182
19.073	100.64
23.711	111.59
27.248	121.44
27.186	138
27.123	151.55
27.061	163.11
26.999	179.06
26.936	185.01
26.874	188.17
26.812	195.72
26.749	202.57
26.687	206.43
23.924	210.78
20.062	213.34
14.7	214.19
10.037	215.04
8.5749	217.9
8.2126	223.45
7.4502	228.01
5.5878	229.76
3.4254	231.11
0.86305	232.37
0.80067	232.62
-1.2617	232.98
-1.8241	234.53
-2.3865	236.18
-2.7488	237.94
-2.8112	239.89
-3.7736	239.95
-5.336	241.1
-5.3984	242.25
-5.8607	242.31
-5.9231	242.86
-5.7855	243.02
-5.2479	243.27
-5.3103	243.62
-5.3726	243.68
-4.735	243.73
-4.4974	243.79
-3.7598	243.54
-3.7222	243.59
-4.6845	243.45
-5.7469	243.4
-5.3093	243.46
-5.3717	243.21
-5.934	242.76
-5.9964	241.02
-6.6588	238.37
-6.7212	238.42
-6.7836	236.08
-6.8459	234.23
-7.5083	227.59
-8.5707	205.04
-8.6331	172.79
-8.6955	143.85
-8.7578	114.1
-7.2202	87.756
-7.2826	62.01
-7.145	37.964
-7.2074	22.118
-7.2697	0.97227
-5.3321	-18.974
-4.3945	-30.22
-3.7569	-45.266
-1.3193	-62.312
0.71837	-74.658
1.956	-80.804
3.2936	-87.15
3.9312	-99.496
4.2689	-107.54
4.4065	-115.79
5.7441	-123.43
7.5817	-126.28
8.1193	-134.73
8.057	-142.47
8.2946	-144.02
8.9322	-144.06
8.8698	-144.61
9.3074	-145.36
9.2451	-146.1
7.9827	-147.45
8.9203	-148.89
8.8579	-150.94
7.7955	-152.89
7.7332	-154.03
7.3708	-154.98
6.7084	-154.93
5.346	-155.37
4.3836	-155.32
3.7213	-155.26
2.7589	-155.21
2.6965	-155.16
1.5341	-154.9
0.57175	-154.85
-0.19063	-154.79
-1.953	-154.74
-2.0154	-154.69
-4.0778	-154.03
-4.1401	-153.48
-2.5025	-153.32
-3.0649	-152.77
-3.1273	-152.12
-3.1897	-151.36
-4.952	-151.01
-5.0144	-149.95
-6.1768	-148.9
-6.8392	-148.25
-6.9016	-147.29
-7.4639	-146.34
-7.5263	-144.58
-8.0887	-143.03
-12.351	-136.68
-16.713	-129.82
-22.476	-119.87
-42.838	-108.81
-58.601	-96.161
-69.563	-81.607
-86.625	-71.853
-94.888	-57.799
-104.75	-46.445
-113.31	-38.991
-120.37	-31.937
-127.24	-21.083
-130.7	-9.7291
-140.76	1.7249
-147.42	10.779
-147.69	11.733
-148.05	12.187
-148.61	12.641
-148.67	13.695
-149.74	15.049
-151	17.503
-151.06	20.056
-151.62	21.11
-151.69	23.064
-151.75	25.218
-152.41	25.972
-151.87	26.226
-151.94	26.28
-152	26.634
-151.56	27.188
-150.82	27.742
-149.48	28.396
-149.55	28.45
-149.61	28.504
-149.27	28.858
-149.13	29.612
-148.5	29.666
-148.56	29.72
-148.62	29.874
-147.88	31.227
-147.95	32.081
-148.01	32.135
-148.07	32.189
-147.83	32.343
-147.1	32.397
-147.16	32.851
-147.22	33.505
-147.28	33.559
-148.15	34.113
-146.11	34.967
-146.17	35.021
-146.23	34.675
-145.99	34.729
-146.06	34.783
-146.12	34.837
-146.18	34.891
-146.24	34.845
-144.41	35.199
-144.47	35.252
-144.53	35.406
-144.29	35.46
-144.36	35.514
-144.22	36.568
-143.18	36.622
-142.04	37.476
-142.11	38.63
-142.97	38.684
-142.33	39.538
-142.39	38.792
-142.36	38.846
-142.42	38.9
-142.58	39.754
-142.64	40.208
-143.4	40.362
-143.47	40.816
-142.83	40.87
-142.89	42.224
-142.85	43.277
-143.02	43.331
-143.08	44.085
-143.14	44.139
-143.9	44.193
-145.07	44.247
-145.73	44.301
-147.59	44.355
-147.65	44.409
-149.12	43.363
-149.18	44.517
-149.24	44.571
-149.3	44.625
-147.97	45.879
-147.63	46.033
-147.29	46.587
-147.35	46.641
-147.41	46.195
-147.48	46.749
-149.24	47.002
-149.3	47.056
-148.26	47.11
-148.33	46.464
-148.39	47.218
-146.75	47.272
-144.51	47.126
-144.48	47.18
-142.74	47.234
-142.2	47.888
-142.26	47.942
-142.33	47.996
-142.29	48.05
-142.45	48.704
-142.51	48.758
-142.58	48.712
-142.74	48.766
-142.7	49.32
-142.76	50.474
-142.92	50.527
-142.99	50.581
-143.65	49.735
-143.71	50.189
-144.37	50.643
-144.44	50.697
-144.5	51.151
-145.76	51.705
-146.32	52.159
-148.99	52.213
-149.05	52.267
-151.11	52.321
-151.47	52.075
-151.54	52.429
-151.6	52.183
-152.06	52.237
-151.32	52.291
-151.39	52.345
-151.45	52.699
-151.51	52.452
-151.57	52.506
-151.63	52.56
-151.7	53.314
-151.76	53.968
-151.82	54.022
-151.88	54.076
-151.15	54.13
-150.41	53.684
-150.47	53.738
-150.53	53.292
-150.6	53.346
-149.76	53.9
-149.82	54.654
-149.88	54.708
-149.95	54.762
-149.11	54.816
-148.07	56.37
-149.23	56.424
-149.3	56.477
-149.36	56.531
-149.42	55.685
-148.38	55.739
-148.44	55.793
-148.51	55.547
-148.17	55.601
-148.83	55.455
-148.89	55.709
-148.96	55.763
-149.02	55.617
-149.08	55.671
-149.14	55.725
-149.21	55.779
-147.97	55.233
-148.53	55.287
-148.59	55.941
-148.66	55.995
-148.72	56.048
-148.78	56.102
-148.84	56.156
-148.01	56.71
-148.07	57.064
-148.13	57.818
-148.19	57.872
-148.85	58.126
-148.92	58.28
-148.98	58.334
-149.04	58.488
-149.1	58.542
-149.47	58.596
-149.23	58.65
-149.29	58.604
-149.65	58.558
-151.02	58.612
-151.88	58.466
-150.84	57.92
-150.9	56.873
-150.97	56.927
-151.03	56.981
-152.89	56.335
-152.95	56.389
-155.32	55.943
-156.98	55.997
-157.04	56.051
-157.5	55.505
-157.56	55.559
-157.23	54.113
-157.29	54.167
-156.45	56.021
-156.91	54.275
-156.98	54.329
-157.04	54.383
-157.1	54.437
-155.56	56.291
-156.93	57.245
-156.99	57.298
-157.05	57.352
-157.21	56.506
-157.28	57.46
-157.34	57.514
-157.6	57.568
-157.66	57.622
-157.72	57.676
-157.29	58.43
-157.35	58.484
-157.41	58.538
-157.47	58.592
-158.04	58.346
-158.1	59.1
-158.16	59.154
-158.82	58.508
-158.89	58.562
-158.35	57.616
-158.41	57.67
-158.77	56.723
-159.64	56.777
-158.9	57.831
-159.76	57.885
-159.82	57.939
-159.89	57.993
-160.35	58.047
-160.01	59.201
-160.17	58.355
-160.23	58.409
-160.3	59.363
-160.36	59.417
-160.42	61.071
-160.48	62.625
-160.55	62.679
-160.61	62.733
-161.37	63.087
-160.63	64.041
-161.5	64.495
-161.86	65.048
-161.92	65.402
-161.98	65.456
-162.05	65.91
-162.11	65.964
-162.17	66.018
-162.23	66.072
-162.4	65.726
-162.46	65.78
-162.12	65.834
-162.18	65.488
-161.74	65.542
-162.41	65.296
-162.47	65.35
-162.53	65.404
-162.59	65.458
-162.06	65.812
-162.12	65.566
-162.18	65.62
-162.24	64.573
-162.31	62.627
-160.67	62.681
-160.73	62.735
-162.49	62.489
-162.56	62.543
-162.92	62.097
-162.98	62.651
-163.04	62.705
-163.11	62.759
-163.67	63.313
-164.73	62.867
-164.79	62.921
-164.85	62.975
-164.92	63.029
-164.98	63.583
-165.94	63.637
-166	63.691
-166.67	63.745
-166.73	63.798
-166.39	63.952
-167.15	64.006
-167.22	64.06
-166.58	64.114
-166.64	64.268
-165.8	64.422
-165.87	65.276
-165.93	65.33
-165.89	65.384
-165.95	65.538
-165.12	66.892
-165.18	67.546
-165.24	67.6
-164.5	67.754
-164.16	67.808
-162.43	68.262
-162.49	68.316
-161.05	68.369
-160.21	69.123
-160.28	69.577
-159.34	69.631
-156.7	69.685
-156.76	69.739
-155.93	69.793
-155.99	70.447
-156.05	70.501
-156.11	70.555
-156.18	70.009
-156.24	70.663
-156.3	70.717
-157.06	70.771
-157.13	70.825
-158.09	70.079
-157.25	70.933
-159.01	70.987
-161.27	70.241
-161.34	70.294
-162.9	69.748
-162.96	69.502
-163.02	68.756
-163.89	67.71
-163.95	67.164
-164.01	67.218
-164.07	67.872
-164.64	67.326
-165	67.38
-165.06	67.434
-165.22	67.988
-165.29	68.042
-165.35	68.196
-166.01	68.25
-166.07	68.604
-166.44	68.658
-166.5	68.712
-166.56	68.766
-166.32	68.519
-166.38	68.873
-166.75	68.627
-167.21	68.681
-167.67	68.735
-167.83	68.789
-167.9	68.843
-168.46	68.797
-168.52	68.551
-168.58	68.605
-169.45	67.359
-168.71	68.713
-169.07	67.467
-169.13	66.421
-168.4	66.175
-167.66	66.229
-166.92	66.283
-166.68	64.837
-166.75	64.891
-166.41	66.444
-165.67	66.498
-165.73	66.552
-165.29	66.606
-162.46	66.66
-159.52	67.114
-159.58	67.468
-159.64	67.522
-159.71	68.576
-159.77	68.63
-159.23	69.984
-159.29	70.138
-159.96	70.192
-160.02	70.946
-160.58	71
-160.64	71.554
-160.71	72.108
-160.97	72.162
-161.13	72.216
-162.19	71.769
-162.26	71.823
-162.32	71.977
-163.48	72.031
-163.54	72.785
-164.2	73.039
-164.27	73.093
-164.33	73.147
-164.39	72.801
-164.45	73.255
-164.82	73.809
-164.88	73.863
-166.04	73.917
-166.1	73.671
-165.07	74.325
-165.13	74.379
-165.19	74.433
-165.25	73.887
-166.42	73.341
-166.48	73.994
-166.54	74.048
-167.7	74.102
-169.27	74.456
-170.13	74.41
-169.39	74.464
-170.35	74.518
-170.41	74.572
-169.78	74.726
-170.54	74.78
-170.6	74.834
-170.66	74.788
-170.93	74.842
-170.79	74.896
-171.45	74.95
-171.51	75.004
-171.78	75.058
-172.54	75.112
-171.9	75.165
-172.66	75.219
-172.73	75.273
-172.79	75.327
-173.55	74.981
-172.91	75.035
-172.98	74.489
-173.74	74.543
-173.1	74.597
-173.86	73.651
-173.92	73.705
-174.29	73.059
-174.35	73.113
-174.41	73.167
-174.47	73.221
-174.54	73.275
-175.7	72.829
-175.76	72.883
-175.32	72.937
-175.39	72.99
-175.45	73.044
-175.51	73.098
-175.57	74.252
-175.04	75.406
-175.3	75.46
-175.66	75.514
-175.72	74.468
-175.69	74.522
-175.75	76.176
-175.41	76.23
-175.47	76.284
-175.53	76.338
-175.6	75.592
-175.26	76.446
-175.32	76.5
-175.38	76.554
-175.45	76.608
-175.91	77.262
-175.57	78.115
-175.63	78.169
-175.7	78.223
-175.46	78.277
-175.12	78.331
-174.68	78.685
-174.75	79.139
-174.81	79.193
-174.37	79.247
-174.43	78.901
-174.5	78.955
-174.56	79.009
-175.22	79.063
-175.28	80.217
-175.94	80.271
-176.01	80.325
-176.07	81.179
-176.23	81.333
-176.19	81.487
-176.26	81.54
-176.32	81.594
-176.38	81.648
-176.44	82.002
-176.51	82.756
-177.67	82.81
-179.03	82.164
-179.99	81.918
-180.76	81.972
-180.82	82.626
-180.88	82.68
-181.24	82.734
-181.3	82.788
-181.67	82.242
-181.83	82.796
-181.99	82.85
-182.05	82.304
-182.12	82.258
-182.58	81.212
-182.64	81.265
-182.7	79.619
-182.77	79.673
-182.83	81.427
-183.19	79.781
-183.25	79.835
-183.32	79.889
-183.38	79.943
-183.14	81.097
-183.5	80.051
-183.57	80.105
-183.03	80.159
-182.59	80.213
-182.55	80.567
-182.61	80.621
-182.58	80.675
-182.04	81.029
-182.1	81.883
-181.36	82.137
-181.43	82.19
-181.49	82.244
-181.15	83.098
-180.81	82.352
-180.18	82.406
-180.24	82.46
-179.8	82.514
-179.56	83.168
-179.73	83.222
-179.19	83.876
-179.25	83.93
-179.01	83.184
-178.98	84.138
-179.14	84.192
-179.2	84.246
-179.06	84.3
-178.92	84.354
-178.69	84.908
-178.75	84.662
-178.81	84.715
-178.27	84.769
-178.94	84.823
-178.4	84.877
-178.46	85.631
-178.52	85.685
-178.49	85.739
-178.85	85.293
-178.61	86.147
-178.67	86.201
-178.74	86.255
-178.5	86.309
-178.56	86.363
-178.62	86.417
-178.69	86.471
-179.05	86.425
-179.11	86.479
-179.87	86.433
-179.93	86.486
-180.6	86.54
-181.96	86.294
-182.02	86.648
-181.98	86.702
-182.05	86.756
-182.61	86.51
-182.67	86.564
-182.73	86.918
-182.8	87.172
-182.86	87.226
-181.02	87.28
-181.48	87.334
-181.55	87.488
-181.61	87.542
-181.67	87.596
-181.73	87.65
-181.5	87.704
-180.66	88.758
-180.72	88.811
-180.78	88.765
-180.04	88.819
-180.11	89.773
-180.17	89.827
-180.23	89.881
-180.29	89.935
-179.76	89.989
-180.22	90.043
-180.58	90.097
-180.64	90.151
-181.41	88.905
-181.47	88.959
-182.13	87.713
-184.69	87.767
-184.76	87.821
-186.42	87.775
-186.48	87.929
-187.14	87.983
-187.21	88.036
-187.27	88.09
-188.03	88.044
-188.09	88.098
-188.35	87.952
-188.42	88.006
-188.48	88.06
-188.64	88.114
-188.7	88.168
-188.77	88.222
-189.23	88.276
-189.29	88.33
-190.45	88.384
-190.52	88.438
-191.88	88.492
-192.34	88.546
-191.9	88.6
-192.47	88.554
-192.53	88.608
-192.59	87.961
-192.95	88.015
-192.72	89.469
-193.28	89.523
-193.34	89.577
-192.9	89.631
-193.46	88.485
-193.53	89.739
-193.09	88.593
-193.15	88.047
-193.21	88.101
-192.28	88.155
-190.64	88.209
-189.5	87.463
-189.56	87.517
-188.93	87.571
-188.89	87.625
-188.45	88.479
-188.51	87.833
-189.08	87.786
-188.64	87.84
-188.7	87.194
-188.76	87.248
-188.83	87.302
-189.39	87.356
-189.45	87.41
-189.51	87.164
-189.57	87.218
-189.64	87.272
-190	87.326
-190.06	87.88
-190.72	87.434
-190.79	87.988
-191.45	88.042
-191.51	88.096
-191.57	88.95
-192.74	88.004
-192.8	88.058
-192.86	88.211
-194.12	88.265
-194.19	89.219
-194.25	89.273
-194.31	88.427
-193.87	88.681
-193.94	88.735
-194	89.489
-194.06	89.543
-194.62	89.597
-194.58	89.651
-194.95	89.505
-195.01	89.559
-195.07	89.613
-195.13	89.667
-194.7	90.821
-195.26	89.775
-195.32	89.829
-195.38	89.883
-195.45	89.936
-195.51	91.09
-195.57	91.644
-195.63	91.698
-195.2	91.752
-195.26	92.206
-195.32	93.46
-195.08	93.514
-195.15	93.568
-194.91	93.622
-194.97	94.176
-194.03	95.43
-194.09	95.484
-195.16	95.538
-195.22	96.492
-195.28	96.546
-195.34	96.7
-195.41	96.754
-195.47	96.707
-194.53	96.761
-194.59	96.015
-194.66	96.069
-193.42	95.123
-193.48	94.877
-193.04	95.231
-193.11	94.985
-193.97	95.039
-194.03	95.093
-194.89	94.947
-194.96	95.201
-195.02	95.255
-195.28	95.309
-195.34	95.363
-195.4	95.117
-195.27	95.171
-195.33	94.925
-195.59	94.979
-195.65	94.732
-196.12	93.786
-196.48	93.84
-196.54	93.894
-197.1	93.648
-197.97	93.702
-198.63	93.756
-198.69	93.81
-198.85	93.864
-199.02	93.918
-198.98	94.872
-199.14	94.926
-199.2	94.98
-199.37	95.034
-199.43	95.088
-199.49	95.942
-199.85	95.996
-199.91	96.05
-199.98	96.104
-200.04	95.657
-199.8	96.211
-199.86	96.265
-199.93	96.319
-199.69	96.373
-199.75	96.727
-198.71	96.981
-198.78	96.835
-198.84	96.889
-198.9	96.943
-198.96	97.797
-199.03	97.851
-199.09	97.905
-200.05	97.959
-200.11	98.013
-200.18	98.267
-200.24	99.421
-200.3	99.475
-200.66	97.829
-200.72	97.882
-201.79	97.936
-201.85	96.09
-202.11	96.144
-203.57	96.098
-203.64	96.352
-204.8	95.906
-204.86	95.96
-204.92	95.314
-204.99	95.368
-205.05	96.122
-205.11	96.176
-205.17	96.23
-205.24	96.284
-206.5	95.638
-206.56	96.392
-207.32	95.746
-207.38	95.8
-207.45	95.854
-206.81	96.607
-205.27	96.961
-204.83	97.315
-204.9	97.569
-203.66	97.623
-203.72	97.477
-203.78	98.131
-203.85	98.185
-202.91	98.239
-202.97	98.293
-203.03	97.747
-203.1	97.801
-203.16	97.455
-202.82	97.109
-202.38	97.163
-202.05	97.217
-202.11	96.471
-202.17	96.525
-202.23	95.679
-201.79	96.632
-202.36	95.786
-202.42	95.84
-202.48	95.594
-202.54	95.448
-201.41	95.202
-201.47	94.656
-202.73	94.11
-202.79	93.764
-203.06	92.818
-201.72	93.872
-203.18	92.726
-203.74	92.78
-203.31	92.834
-203.87	94.088
-203.93	94.142
-204.49	94.196
-205.16	93.35
-205.22	93.403
-205.98	93.957
-207.04	94.011
-207.1	94.065
-207.87	93.319
-208.23	93.373
-208.39	93.427
-208.95	93.481
-210.12	92.635
-210.98	92.689
-211.04	93.643
-211.9	94.797
-212.17	94.851
-212.23	94.905
-212.29	93.859
-212.35	94.513
-212.42	93.967
-212.48	93.321
-212.54	93.375
