# Supplementary material for: Electrooculography-based continuous eye-writing recognition system for efficient assistive communication systems
Source: PLoS One. 2018 Feb 9;13(2):e0192684. doi: 10.1371/journal.pone.0192684 (PMC5806888; doi:10.1371/journal.pone.0192684)
Supplement: S1 Database — All the original isolated EOG data used in the experiments are contained in this database. (ZIP) [file pone.0192684.s001.zip › isolated/001/isolated_strokes/EOG_001_10_007.csv]

-5.4224	4.4374
-5.5006	4.2609
-4.8788	4.2844
-4.957	4.008
-5.0351	4.0315
-5.1133	4.055
-5.0915	3.8786
-4.2697	4.2021
-4.3479	3.9256
-4.4261	3.9491
-4.5043	3.9727
-3.5824	3.4962
-3.2606	3.5197
-3.3388	3.5433
-3.417	3.5668
-3.1952	3.5903
-2.1734	3.6139
-1.0515	3.6374
-1.1297	3.6609
-1.2079	3.4844
-1.2861	3.508
-1.3643	3.1315
-1.4425	3.255
-1.5207	2.5786
-1.5988	2.6021
-1.677	2.6256
-0.25521	2.1491
1.1666	2.1727
1.0884	2.1962
-0.48976	2.2197
0.23205	2.2433
-0.94613	2.2668
-1.0243	1.9903
-1.1025	2.0139
-1.1807	1.5374
-0.15887	1.5609
-0.23706	1.2844
-0.31524	1.308
0.30658	0.9315
0.22839	0.75503
0.35021	0.97856
0.27202	0.80209
0.19384	0.82562
0.31565	0.44915
0.83747	0.072677
0.75928	0.096207
1.2811	-0.38026
1.2029	-0.95673
1.1247	-2.6332
1.0465	-2.6097
1.4684	-2.5861
1.3902	-4.8626
1.312	-4.8391
1.2338	-4.8156
0.65562	-2.492
0.57744	-0.9685
0.49925	-0.94497
0.42107	-0.92144
0.54288	-0.89791
0.4647	-2.2744
0.38651	-2.2509
0.30833	-1.4273
0.23014	-1.4038
0.65196	-0.38026
1.2738	-0.35673
2.3956	-0.3332
2.6174	0.29033
2.5392	0.91386
2.661	1.2374
2.9829	1.9609
2.9047	2.7844
2.8265	3.108
3.7483	3.1315
4.8701	3.155
4.7919	3.1786
5.3137	3.2021
5.2356	3.2256
5.5574	2.9491
6.0792	2.9727
6.001	2.9962
5.9228	2.6197
5.8446	2.6433
5.7664	2.5668
5.6883	2.5903
5.6101	2.6139
5.5319	2.6374
5.4537	1.7609
5.3755	0.68444
5.2973	0.70797
3.4192	0.7315
3.341	0.75503
3.2628	-0.62144
1.6846	-2.6979
1.6064	-2.6744
1.5282	-2.6508
1.25	-2.6273
1.1719	-2.6038
0.79368	-3.8803
0.71549	-1.3567
0.63731	-1.3332
0.059125	-2.7097
0.48094	-2.6861
0.40276	-3.7626
0.62457	-3.7391
0.34639	-3.7156
0.2682	-3.692
0.19002	-3.0685
-0.48817	-1.345
-0.56635	-1.3214
-0.24454	-3.0979
-0.32272	-3.0744
0.29909	-1.2508
0.020909	-0.52732
-0.057276	-0.50379
0.86454	-0.48026
1.7864	-0.95673
2.3082	-0.4332
2.53	-0.40967
2.6518	-0.38614
2.5736	-0.36261
2.5954	0.16092
2.9172	0.18445
2.8391	0.20798
2.3609	0.73151
2.2827	0.75504
2.2045	0.27856
1.9263	0.10209
1.8481	-0.47438
1.67	-1.6508
1.5918	-1.6273
0.71358	-2.4038
0.6354	-2.3803
0.55721	-2.7567
-0.42097	-2.7332
-1.5992	-2.7097
-2.7773	-2.8861
-2.8555	-3.0626
-3.2337	-3.0391
-3.3119	-4.8156
-3.0901	-4.092
-3.1683	-5.6685
-3.2464	-5.645
-3.3246	-6.4214
-3.4028	-6.5979
-3.181	-6.3744
-3.2592	-6.5508
-3.3374	-6.5273
-3.4156	-6.7038
-3.0937	-6.6803
-2.4719	-6.2567
-2.0501	-6.2332
-2.1283	-6.2097
-2.2065	-6.1861
-1.6847	-6.6626
-0.66285	-6.6391
-0.74103	-7.3156
-0.81922	-6.792
-0.8974	-6.0685
-0.97559	-5.745
-0.75377	-5.7214
-0.83196	-5.6979
-0.91014	-5.6744
-0.98833	-5.6508
-0.76651	-5.2273
-0.1447	-5.2038
-0.22288	-5.1803
-0.30106	-5.1567
-0.079249	-5.1332
-0.45743	-5.6097
-0.53562	-5.5861
-0.013803	-5.5626
-0.091988	-6.1391
-0.17017	-5.5155
-0.24836	-5.492
-0.32654	-5.4685
-0.40473	-5.445
-0.68291	-5.4214
-0.3611	-4.8979
-0.43928	-4.8744
-0.51747	-4.8508
-0.59565	-4.6273
-0.67383	-4.6038
-0.45202	-4.5803
-0.5302	-4.5567
-0.60839	-4.5332
-0.68657	-4.2097
-1.0648	-3.4861
-1.0429	-2.8626
-1.1211	-1.3391
-1.6993	-1.2155
-2.1775	-1.192
-2.2557	0.83151
-2.1339	2.155
-2.2121	2.1786
-2.6902	2.2021
-2.7684	2.2256
-2.9466	2.8492
-3.0248	3.0727
-3.803	3.0962
-3.8812	3.1197
-3.2593	3.1433
-3.3375	2.9668
-3.4157	4.2903
-4.0939	4.3139
-4.1721	2.6374
-2.6503	2.6609
-1.4285	2.6845
-1.5066	2.708
-1.5848	2.7315
-1.163	2.755
-0.74119	2.7786
-0.21938	2.1021
0.0024398	2.1256
-0.075745	2.2492
0.44607	2.2727
1.0679	2.8962
0.9897	2.3197
0.91152	2.3433
0.83333	2.3668
1.4551	2.3903
1.777	2.4139
1.6988	1.9374
1.6206	1.9609
1.8424	1.9845
1.6642	3.408
2.986	4.5315
2.9079	3.655
2.8297	3.6786
2.7515	4.9021
1.2733	5.0256
1.1951	5.5492
1.1169	5.5727
1.0387	5.5962
2.2606	5.6197
0.88238	5.8433
0.80419	5.9668
0.72601	5.9903
0.64782	6.0139
0.66964	6.0374
0.59145	4.6609
0.51327	6.0845
0.43508	6.108
0.1569	6.1315
0.078715	6.455
-0.09947	6.1786
-0.17765	6.2021
-0.95584	6.2256
-1.034	4.8492
-0.41221	3.9727
-0.49039	3.3962
-0.56858	3.4197
-0.64676	3.4433
-1.3249	2.8668
-1.4031	3.1903
-1.9813	2.2139
-2.2595	2.2374
-2.3377	2.2609
-2.5159	3.2845
-2.5941	4.208
-2.6722	4.4315
-2.8504	4.455
-2.9286	4.4786
-2.9068	4.5021
-2.985	3.6256
-3.1632	3.9492
-3.2413	3.9727
-3.3195	3.9962
-4.5977	4.6198
-4.6759	5.0433
-5.5541	5.0668
-5.6323	4.0903
-4.8105	5.1139
-4.8886	5.5374
-4.9668	5.5609
-5.045	5.5845
-4.5232	5.208
-4.3014	5.6315
-4.6796	6.055
-4.7577	6.0786
-4.8359	6.1021
-5.5141	6.1256
-5.1923	6.9492
-5.7705	6.1727
-5.8487	6.9962
-5.9269	7.0198
-6.005	7.3433
-5.7832	7.4668
-5.8614	7.4903
-5.9396	7.5139
-6.0178	7.5374
-6.096	7.5609
-6.1742	7.5845
-6.2523	7.608
-6.3305	7.6315
-6.4087	7.655
-6.4869	7.6786
-6.5651	7.7021
-6.6433	7.8256
-6.7214	7.8492
-6.3996	7.8727
-5.1778	7.8962
-3.756	7.9198
-3.8342	7.9433
-3.3124	7.9668
-3.0906	8.0903
-3.1687	8.1139
-2.9469	8.4374
-3.0251	8.4609
-3.1033	8.4845
-3.1815	8.508
-3.2597	8.5315
-3.3378	8.555
-3.416	8.5786
-3.4942	8.3021
-3.5724	8.6256
-3.9506	8.3492
-4.0288	8.3727
-4.107	8.1962
-4.1851	8.2198
-4.2633	9.0433
-5.8415	9.0668
-5.9197	9.0903
-4.4979	10.114
-4.5761	10.137
-3.9542	10.161
-4.0324	12.784
-4.1106	12.808
-4.1888	20.332
-3.967	28.455
-3.1452	34.479
-3.2234	50.402
-4.2015	65.826
-4.2797	78.149
-5.0579	99.773
-5.2361	111.9
-5.3143	124.22
-6.0925	136.94
-6.1706	146.07
-7.7488	162.69
-7.827	172.71
-7.9052	181.24
-9.3834	190.56
-10.162	195.18
-11.14	197.81
-11.218	204.43
-11.996	211.96
-12.474	215.38
-12.552	217.2
-13.031	217.33
-13.509	219.35
-13.587	219.37
-14.565	219.4
-14.643	219.42
-15.822	219.44
-16.9	221.97
-16.978	221.99
-17.856	222.01
-18.034	219.54
-18.313	218.06
-18.391	218.08
-18.469	217.71
-19.747	217.73
-19.825	217.76
-19.903	217.68
-20.382	217.7
-21.46	217.73
-22.138	217.65
-22.216	217.67
-22.794	217.7
-22.873	216.72
-22.451	217.04
-23.029	217.07
-23.107	217.09
-23.185	217.11
-22.663	217.14
-22.742	218.06
-23.62	218.08
-23.698	218.61
-23.776	217.33
-23.854	216.16
-23.133	216.18
-22.211	215.9
-22.289	215.13
-21.067	214.95
-20.845	213.97
-19.724	213.9
-17.202	213.52
-17.28	212.64
-14.858	201.67
-13.536	176.39
-11.014	147.01
-6.1926	121.34
0.6292	89.161
11.751	58.284
27.473	40.808
36.195	20.932
36.116	4.2551
38.638	-15.821
41.76	-39.098
41.682	-54.974
43.604	-69.751
43.526	-78.127
43.447	-85.604
43.369	-94.78
43.291	-97.057
43.213	-103.53
43.135	-111.71
41.056	-114.49
38.978	-116.26
36.8	-119.34
33.922	-122.62
30.244	-124.49
27.966	-125.47
27.187	-125.74
26.309	-126.82
26.231	-128.5
24.953	-130.07
24.075	-131.05
23.396	-132.93
22.918	-135.4
22.34	-137.28
20.962	-138.56
18.684	-138.53
17.305	-138.61
16.427	-138.79
14.749	-139.16
13.471	-139.64
12.193	-139.62
10.315	-139.59
7.8364	-139.87
5.9582	-139.84
4.58	-139.72
2.6018	-139.8
2.5236	-139.67
1.3454	-139.75
1.2673	-139.73
1.1891	-139.1
1.1109	-138.48
1.0327	-138.26
1.0545	-137.63
0.97633	-137.21
1.0981	-136.79
0.81996	-136.66
0.64178	-135.24
0.56359	-134.32
-0.31459	-130.59
-0.39278	-125.47
-0.47096	-118.64
-2.4491	-109.32
-3.5273	-97.398
-6.2055	-84.974
-8.6837	-74.251
-12.562	-58.427
-21.14	-47.004
-35.218	-36.48
-44.096	-24.757
-61.575	-16.133
-79.053	-9.3096
-88.731	-1.2861
-97.209	8.3374
-99.887	11.561
-106.57	17.484
-112.94	25.808
-117.02	28.532
-122.2	29.755
-126.08	30.979
-126.86	37.202
-133.83	43.626
-141.11	45.449
-141.69	46.873
-142.97	48.196
-143.05	49.32
-144.83	50.443
-144.9	52.067
-144.98	52.49
-145.06	53.514
-145.14	54.837
-145.22	55.861
-145.29	56.684
-145.37	59.008
-143.75	61.532
-139.43	61.755
-134.81	61.779
-133.39	62.602
-121.26	67.026
-90.742	74.449
-63.92	79.273
-38.698	87.196
-23.377	101.42
-21.655	117.24
-21.733	137.67
-21.811	152.79
-21.889	166.91
-21.967	182.64
-22.046	188.06
-22.124	191.18
-22.202	195.31
-22.28	197.13
-24.058	201.16
-27.637	206.18
-30.315	208.1
-31.593	208.93
-34.071	209.05
-36.349	209.17
-36.427	209.8
-36.806	209.82
-37.084	210.34
-37.562	210.37
-39.34	210.39
-39.418	210.51
-40.697	210.54
-41.875	209.96
-43.453	209.98
-44.031	210.01
-44.109	209.43
-44.188	209.46
-44.266	209.38
-44.344	209.5
-44.422	209.53
-44.5	209.55
-44.278	209.27
-44.357	209.3
-44.135	209.32
-44.213	209.04
-44.291	209.07
-44.369	209.09
-44.448	209.11
-44.326	209.44
-44.304	209.46
-44.382	209.48
-44.46	209.51
-44.638	209.23
-44.317	209.26
-44.395	209.28
-44.473	210
-44.551	210.03
-45.029	210.05
-45.108	210.07
-45.186	210.6
-45.764	210.12
-46.342	210.64
-47.02	210.17
-47.099	210.19
-47.177	210.71
-47.555	210.34
-47.633	210.86
-48.411	211.08
-48.489	211.11
-49.368	211.13
-49.746	211.16
-50.424	211.78
-51.802	211.8
-51.88	211.83
-53.359	211.65
-54.137	211.47
-54.215	212.1
-54.593	212.12
-54.671	212.14
-54.749	211.57
-54.828	212.29
-54.606	212.31
-54.084	212.34
-54.162	212.36
-54.24	211.68
-54.319	212.41
-54.397	212.43
-54.475	212.46
-54.553	212.48
-54.631	213.5
-54.709	213.53
-53.888	214.45
-53.966	214.47
-54.044	215.4
-54.122	216.12
-54.1	216.34
-54.179	216.37
-53.757	216.39
-53.835	216.41
-52.913	216.84
-52.091	216.86
-52.17	216.88
-52.248	216.91
-52.326	217.33
-52.004	217.76
-52.082	218.58
-52.16	218.6
-51.939	220.23
-52.017	220.25
-51.495	221.17
-51.573	221.4
-50.951	221.42
-51.03	222.14
-50.708	222.77
-50.186	223.09
-50.264	223.11
-50.342	223.14
-49.72	223.16
-49.799	223.28
-49.877	223.41
-49.855	223.43
-49.933	223.36
-49.411	223.38
-48.79	223.3
-48.868	223.43
-48.946	223.15
-49.024	223.17
-48.702	222.9
-48.781	222.92
-48.359	222.94
-48.437	222.97
-48.515	222.69
-48.393	222.31
-48.471	221.94
-48.45	221.96
-48.528	221.98
-48.606	221.61
-48.184	222.03
-48.362	221.66
-48.441	221.68
-48.519	221.7
-49.297	221.63
-48.675	221.65
-48.753	221.57
-48.831	221.4
-48.91	221.42
-49.988	221.34
-50.066	221.47
-50.144	221.29
-50.222	221.31
-50.301	221.14
-50.379	220.56
-50.157	220.58
-50.235	220.61
-50.313	220.63
-49.191	220.66
-49.27	220.68
-49.348	220.7
-49.426	220.73
-49.504	220.75
-49.582	221.27
-49.661	221.3
-49.739	221.72
-49.817	221.74
-49.895	222.07
-48.673	222.09
-48.752	222.21
-48.83	222.24
-48.908	222.26
-49.086	222.28
-48.364	222.41
-48.442	222.43
-48.521	223.26
-48.599	223.28
-49.477	223.8
-49.655	224.83
-51.033	224.85
-51.112	224.87
-51.19	224.9
-52.268	223.42
-51.346	223.44
-51.424	223.47
-51.502	223.49
-52.381	223.51
-53.159	224.24
-53.237	226.36
-53.315	226.38
-53.993	224.61
-54.072	224.63
-54.15	224.66
-54.228	224.68
-54.306	224.7
-54.584	224.73
-54.663	224.75
-54.841	224.77
-54.919	224.8
-55.297	224.82
-55.675	224.74
-55.753	224.77
-56.232	224.79
-56.31	224.31
-57.088	223.54
-57.666	222.96
-57.744	223.58
-57.823	223.01
-57.901	223.03
-58.579	222.56
-59.057	222.58
-59.135	222.6
-60.313	222.13
-60.392	222.15
-60.47	222.17
-60.548	222.2
-59.526	222.52
-59.604	222.54
-59.683	222.57
-59.761	222.59
-60.939	222.31
-59.917	222.64
-59.995	222.66
-60.074	222.68
-60.152	222.71
-60.23	222.73
-59.608	222.76
-62.286	223.68
-62.364	223.7
-62.143	223.73
-61.821	222.85
-61.899	222.87
-59.277	222.9
-59.355	222.92
-58.734	223.84
-58.712	224.47
-58.79	224.59
-58.868	224.61
-58.946	224.64
-58.624	224.66
-58.703	225.18
-58.781	225.31
-58.859	225.33
-58.737	224.96
-57.915	224.98
-57.994	225
-58.072	225.03
-58.15	224.55
-58.028	224.57
-57.106	225.1
-57.184	225.12
-58.063	224.64
-58.141	224.67
-59.219	224.29
-59.297	224.31
-59.375	223.74
-59.454	223.76
-59.532	223.38
-59.81	223.41
-59.888	223.83
-59.966	223.46
-60.045	223.48
-59.923	223.9
-60.001	224.33
-60.079	225.55
-60.157	225.57
-60.435	224.3
-60.514	224.72
-60.792	223.94
-60.87	223.77
-60.948	223.79
-61.026	223.81
-61.105	224.14
-62.183	224.46
-62.261	224.48
-62.339	224.51
-63.917	224.53
-62.495	224.96
-62.974	225.28
-63.052	225.3
-64.63	225.33
-64.708	225.35
-64.786	225.37
-63.465	224.7
-63.543	224.72
-62.221	224.74
-62.299	225.47
-61.877	226.19
-61.456	226.41
-61.534	226.44
-61.612	226.46
-61.69	226.78
-61.368	226.81
-61.446	226.83
-61.325	226.56
-61.203	226.58
-61.281	226.5
-61.359	226.93
-61.437	226.55
-61.516	225.97
-61.594	226
-61.772	225.22
-61.75	225.24
-61.828	225.27
-61.906	224.79
-61.685	224.81
-61.763	224.84
-61.841	224.86
-61.919	222.98
-62.097	221.21
-62.076	223.03
-62.154	221.26
-62.232	221.28
-62.31	223
-62.388	223.03
-61.866	224.85
-61.945	224.87
-62.023	224.9
-62.101	224.92
-62.779	224.94
-62.257	225.27
-62.336	225.29
-62.414	225.31
-62.492	225.54
-62.57	225.86
-62.148	226.48
-62.227	226.81
-62.305	226.83
-62.383	226.86
-61.961	227.08
-62.039	227.4
-62.617	227.43
-62.896	227.45
-62.774	227.97
-63.052	227.5
-63.13	227.52
-63.208	227.54
-63.287	227.27
-63.165	228.09
-62.643	228.11
-62.721	228.14
-62.799	229.46
-62.877	228.18
-62.356	229.51
-62.434	229.53
-62.512	229.56
-62.59	229.58
-62.668	230.4
-62.547	230.83
-62.825	230.85
-62.903	230.87
-62.781	230.9
-62.859	230.92
-60.938	230.54
-61.016	230.57
-61.094	229.99
-60.772	230.01
-59.25	230.04
-58.928	230.06
-58.207	230.08
-58.285	230.11
-58.363	229.43
-59.241	229.46
-59.319	229.48
-59.398	229.1
-59.476	229.13
-59.554	229.15
-59.632	229.07
-59.71	229.1
-59.788	229.12
-59.867	229.14
-60.545	229.17
-60.623	229.19
-60.701	229.21
-60.779	229.24
-60.858	228.76
-60.636	228.78
-60.914	228.81
-60.992	228.83
-61.37	228.86
-61.448	228.88
-62.127	229.1
-63.005	229.13
-63.083	229.15
-63.161	229.17
-64.039	228.6
-63.318	229.12
-63.396	229.34
-63.474	229.37
-62.452	231.09
-63.63	231.11
-62.709	232.04
-62.787	232.06
-62.865	232.08
-62.943	232.11
-62.921	232.13
-62.499	232.16
-62.578	232.18
-62.656	231.1
-62.234	231.23
-63.412	230.15
-62.39	230.07
-62.469	230.1
-62.547	229.82
-61.425	229.84
-61.503	229.87
-61.581	229.89
-61.659	229.61
-61.738	228.64
-60.516	227.76
-60.094	227.78
-58.872	227.81
-58.95	227.33
-57.929	227.36
-57.407	227.38
-57.085	227.4
-57.163	227.43
-57.241	227.45
-56.02	227.47
-54.998	227.2
-54.776	227.22
-54.854	227.24
-54.932	227.27
-54.61	226.99
-53.689	227.31
-53.767	227.34
-54.745	227.36
-54.823	227.68
-54.901	228.41
-53.98	229.03
-54.058	228.06
-54.136	228.08
-54.214	228
-54.992	226.83
-55.07	226.85
-55.149	226.57
-55.227	226.6
-55.305	227.12
-55.783	227.64
-55.861	228.37
-56.54	228.39
-57.018	228.11
-56.696	228.14
-57.174	228.16
-57.252	228.18
-57.331	228.21
-58.309	227.83
-57.487	227.86
-57.565	227.48
-57.643	227.5
-57.721	227.53
-58.8	227.55
-58.878	227.97
-60.356	228
-60.434	228.02
-60.512	228.04
-60.591	228.07
-59.869	228.49
-61.447	228.81
-61.525	228.84
-59.803	229.26
-57.681	229.08
-57.76	229.61
-57.338	230.03
-57.416	229.76
-57.494	229.78
-57.072	229.8
-57.151	229.83
-57.229	229.85
-56.807	229.87
-56.485	230.3
-56.163	230.32
-55.141	230.34
-55.22	230.37
-54.198	230.39
-53.676	231.41
-53.754	231.44
-53.832	231.46
-53.911	231.48
-53.189	230.51
-53.267	231.53
-54.145	232.46
-54.223	232.48
-54.302	232.8
-55.08	233.63
-54.458	234.25
-54.536	234.47
-55.214	234.4
-55.292	234.42
-55.671	234.34
-55.749	234.37
-56.127	234.39
-56.205	234.41
-56.283	234.44
-57.262	234.46
-57.34	234.48
-57.418	234.51
-57.496	233.83
-57.074	233.86
-57.852	233.88
-57.231	234
-58.009	234.03
-58.087	233.75
-57.465	231.97
-57.143	230.3
-57.222	230.32
-57.3	229.64
-57.378	229.67
-55.256	229.69
-53.134	229.51
-53.213	229.64
-53.291	229.66
-53.669	229.48
-53.147	229.01
-53.225	228.43
-53.303	228.46
-53.382	228.28
-54.06	227.8
-53.538	228.33
-53.616	227.85
-53.694	227.87
-53.073	227.9
-53.151	227.92
-52.729	227.94
-52.407	227.97
-52.485	227.99
-52.363	228.01
-52.142	227.34
-52.22	227.36
-50.798	227.08
-48.476	227.11
-48.554	227.13
-47.833	227.16
-47.411	227.48
-46.389	227.5
-45.867	227.13
-44.745	227.15
-44.823	226.77
-43.602	226.8
-43.68	226.82
-43.758	226.84
-43.836	227.57
-43.714	227.59
-43.793	227.61
-43.871	227.64
-43.949	226.96
-43.827	227.08
-43.905	227.11
-43.984	227.13
-43.362	227.16
-44.14	227.18
-43.518	227.6
-43.596	227.43
-43.674	227.45
-43.153	227.47
-43.831	228.6
-43.309	229.92
-43.387	229.94
-43.465	229.97
-43.544	229.99
-43.622	228.71
-42.9	228.74
-42.978	227.66
-43.056	227.68
-42.234	227.71
-42.313	228.83
-42.391	230.16
-42.469	230.18
-42.547	230.2
-42.325	230.23
-42.304	230.85
-42.382	231.07
-42.46	231.1
-42.538	230.82
-41.916	230.84
-40.795	230.87
-40.173	230.89
-40.251	230.91
-40.329	229.94
-40.407	230.06
-40.485	230.08
-39.064	230.11
-39.142	230.13
-39.22	229.36
-37.498	229.38
-37.276	229.4
-37.355	229.43
-37.433	229.45
-37.511	229.47
-37.389	229.9
-37.467	229.52
-37.545	229.54
-37.624	229.57
-37.802	229.59
-37.88	230.01
-37.958	230.04
-38.036	230.06
-37.615	230.58
-37.893	231.61
-37.071	234.03
-37.149	235.86
-36.827	236.78
-36.905	238.4
-37.884	239.63
-37.962	240.55
-38.24	240.57
-39.418	241.6
-39.496	241.62
-40.175	241.64
-40.253	243.07
-40.331	243.09
-41.209	243.51
-41.087	243.54
-42.166	243.56
-42.244	243.58
-42.322	243.61
-43.3	242.93
-43.378	242.96
-43.656	242.48
-43.735	242.5
-44.713	242.03
-44.791	241.65
-43.969	241.67
-44.947	241.5
-45.026	241.12
-44.204	241.44
-44.282	241.47
-44.36	241.49
-44.438	241.51
-44.516	241.54
-44.595	241.56
-44.373	241.28
-44.451	241.31
-44.529	241.33
-44.607	241.36
-43.886	241.38
-43.064	240.6
-42.842	240.63
-42.92	239.75
-42.998	239.67
-43.077	239.7
-43.155	240.32
-41.933	240.14
-40.411	240.17
-40.489	240.19
-40.567	239.71
-40.646	238.84
-40.024	239.76
-40.102	239.78
-40.18	239.21
-40.258	239.23
-39.537	238.66
-39.615	238.68
-39.693	237.9
-40.471	236.63
-39.849	237.95
-40.627	238.27
-40.706	238.3
-40.784	238.32
-40.862	238.34
-40.24	239.77
-40.818	238.39
-40.897	238.41
-40.975	238.44
-41.053	238.36
-39.831	239.28
-39.909	239.31
-38.988	239.33
-39.066	239.36
-39.144	240.28
-38.622	241.8
-39.2	241.83
-39.278	241.85
-38.657	241.87
-38.735	242.7
-38.813	242.72
-38.891	241.94
-38.969	241.97
-38.748	242.79
-38.826	242.01
-38.704	242.04
-38.782	242.06
-38.16	240.58
-38.238	242.11
-38.317	242.93
-38.195	242.96
-38.273	242.98
-39.351	243
-39.429	243.03
-40.008	243.45
-40.086	243.57
-40.164	243.6
-41.242	243.52
-41.32	243.64
-41.498	243.87
-41.577	243.89
-40.555	244.11
-40.633	244.14
-41.511	244.36
-41.589	244.68
-41.668	244.71
-41.746	244.73
-42.624	244.76
-41.902	244.78
-41.98	244.8
-42.059	244.83
-42.137	244.85
-42.015	244.87
-41.693	245.4
-41.771	246.02
-42.749	246.94
-42.828	248.07
-42.906	248.09
-43.284	249.11
-43.362	248.84
-43.94	248.86
-44.919	248.88
-45.497	249.21
-45.575	249.23
-45.753	249.26
-45.831	248.28
-45.809	248.3
-45.888	248.33
-45.966	249.35
-46.044	249.37
-46.322	249.4
-46.2	249.42
-46.479	248.44
-46.557	248.47
-46.635	247.69
-46.613	246.51
-46.491	246.54
-46.77	245.86
-46.848	245.88
-46.726	245.91
-46.304	245.93
-44.782	246.76
-44.86	245.98
-44.939	246
-43.817	246.03
-43.895	246.55
-43.973	247.37
-44.051	247.4
-44.53	247.42
-44.508	247.44
-44.286	247.47
-43.864	247.69
-43.942	247.71
-44.82	247.74
-44.099	248.26
-43.477	248.28
-43.555	247.81
-43.633	247.83
-43.711	247.86
-43.09	247.88
-43.968	247.5
-44.046	247.53
-44.124	247.55
-44.502	247.47
-44.58	247.6
-44.659	248.02
-44.737	248.04
-44.815	248.07
-43.893	247.69
-43.171	248.11
-44.05	247.74
-44.128	247.76
-44.206	247.78
-43.484	247.81
-43.562	247.83
-44.041	248.56
-44.119	248.58
-44.197	249.4
-45.375	249.43
