# Supplementary material for: Electrooculography-based continuous eye-writing recognition system for efficient assistive communication systems
Source: PLoS One. 2018 Feb 9;13(2):e0192684. doi: 10.1371/journal.pone.0192684 (PMC5806888; doi:10.1371/journal.pone.0192684)
Supplement: S1 Database — All the original isolated EOG data used in the experiments are contained in this database. (ZIP) [file pone.0192684.s001.zip › isolated/001/isolated_strokes/EOG_001_10_008.csv]

-2.599	-0.51467
-2.7244	-0.56179
-2.8498	-0.60891
-2.9753	-1.756
-2.2007	-1.8032
-2.3262	-1.8503
-2.4516	-1.8974
-2.3771	-0.84451
-2.6025	-0.39163
-2.7279	-0.33875
-3.0534	-0.38588
-3.1788	-0.433
-3.3043	-0.18012
-3.5297	-0.12724
-3.6551	-0.17436
-3.7806	-0.22148
-3.506	0.5314
-2.4315	1.0843
-2.5569	0.43716
-2.6823	0.39004
-2.8078	0.34292
-2.9332	0.2958
-0.85867	0.84868
-0.98411	0.80156
-1.1096	0.75443
-1.235	0.70731
-3.0604	0.96019
-2.0859	1.6131
-0.51132	1.566
-0.63676	1.5188
-0.7622	1.7717
-0.88764	1.7246
-0.21308	1.6775
-0.33853	0.93035
-0.46397	0.88323
-0.18941	0.83611
-0.31485	0.78899
0.15971	0.74186
0.034268	1.2947
-0.091173	1.2476
-0.21661	1.6005
-0.64206	1.5534
-0.7675	2.0063
-0.89294	1.9591
-0.71838	1.412
-0.24382	1.3649
-0.36926	0.91778
-0.2947	0.87066
-0.42014	0.82354
-0.54559	0.77642
-0.17103	1.5293
-0.59647	0.48217
-0.72191	0.43505
-0.84735	0.38793
-0.97279	-0.95919
-0.39823	-0.70631
-1.2237	-0.75343
-1.3491	-0.80055
-0.77456	-1.7477
-0.8	-1.7948
-0.32544	-1.8419
-0.45088	-2.289
-0.57632	-2.3362
-0.70176	-2.3833
-0.8272	-1.3304
-0.55265	-1.5775
-0.67809	-1.6246
-0.30353	-1.6718
-0.42897	-1.5189
-0.55441	-1.566
-0.67985	-1.6131
-0.80529	-1.6602
-0.93073	-1.9074
0.24382	-1.9545
0.71838	-2.0016
0.59294	-1.8487
0.4675	-1.8958
1.0421	-1.943
1.8166	-1.7901
1.4912	-1.8372
1.3657	-1.8843
1.2403	-1.9314
0.31485	-1.9786
0.98941	-1.2257
0.96397	-1.4728
0.83853	-0.11993
0.91309	-0.16705
0.88765	-0.21417
1.0622	0.83871
0.93676	0.19159
0.81132	0.14447
1.0859	0.29734
2.1604	1.0502
2.935	1.5031
2.8096	1.456
2.8841	1.4089
2.7587	1.3617
2.9332	1.2146
2.8078	1.1675
3.5824	1.1204
3.4569	1.0733
3.3315	1.0261
4.206	0.57902
4.0806	0.5319
3.9551	0.48478
2.8297	0.43765
2.7043	0.69053
2.3788	0.34341
2.2534	0.39629
2.1279	0.34917
3.0025	0.0020507
3.1771	-0.04507
2.7516	0.10781
2.6262	0.060689
2.5007	0.21357
3.6753	0.16645
4.6499	0.41933
3.4244	0.072206
3.299	0.025085
1.8735	-0.022036
1.1481	-0.069157
1.6226	0.28372
0.8972	0.2366
0.77176	0.18948
0.64632	0.14236
2.0209	0.09524
3.1954	0.34812
3.07	0.301
2.5446	0.25388
2.4191	0.20676
1.5937	0.45964
1.4682	0.41252
1.3428	0.36539
1.2173	-0.081726
1.7919	-0.12885
1.6665	-0.37597
1.541	-0.42309
1.4156	-0.47021
0.59014	-0.51733
0.7647	-0.36445
0.63926	-0.61157
0.51382	-0.65869
0.38838	-0.70581
0.26294	-0.75293
0.5375	-0.60005
0.51205	-0.64718
0.38661	-0.6943
0.26117	-0.84142
0.13573	-1.1885
0.41029	-0.93566
0.28485	-1.1828
0.15941	-1.1299
0.33397	-0.97702
-0.091476	-0.92414
0.083083	-0.97126
-0.44236	-0.71838
-0.5678	-1.0655
0.10676	-1.1126
-0.018682	-1.1597
0.25588	-1.2069
0.13044	-0.95399
0.0049943	-1.0011
0.079553	-0.64823
-0.045888	-0.095349
-0.17133	-0.14247
-0.19677	-0.18959
-0.32221	-0.43671
0.45235	-0.083831
0.32691	0.069048
0.20146	0.021927
0.076023	-0.025194
0.95058	0.42769
1.2251	0.78056
1.4997	-0.16656
1.3743	-0.21368
1.2488	-0.2608
0.92338	0.59208
0.99793	1.745
0.87249	1.6978
1.3471	1.6507
1.2216	1.9036
1.0962	1.8565
1.5707	2.2094
0.84529	2.1622
0.71985	2.1151
0.5944	2.068
0.46896	2.0209
0.34352	2.5738
0.91808	2.5266
0.79264	2.4795
0.8672	2.4324
1.8418	2.3853
3.3163	2.4381
3.6909	3.091
3.5654	3.0439
3.44	2.9968
3.4146	2.2497
3.4891	2.2025
3.3637	2.1554
3.2382	1.4083
3.6128	0.86118
3.4873	0.31406
2.8619	0.26694
2.7365	0.21982
2.611	0.1727
2.4856	0.12558
2.1601	0.57846
2.0347	0.53134
1.8093	-0.015782
1.6838	-0.062903
1.6584	0.98998
1.4329	1.2429
1.3075	1.1957
0.98205	0.048614
0.55661	-0.79851
-0.068833	-0.045627
-0.69427	-0.092748
-1.1197	-0.43987
-1.8452	-0.48699
-2.5706	-0.03411
-2.696	0.21877
-3.8215	0.17165
-3.9469	-0.17547
-4.0724	-0.22259
-2.7978	-1.1697
-2.9232	-0.31683
-2.4487	-1.264
-2.5741	-1.5111
-2.6996	-1.5582
-3.025	-2.1053
-3.1505	-2.1524
-3.2759	-2.1996
-4.0013	-2.2467
-4.1268	-1.7938
-4.8522	-1.2409
-4.5777	-1.288
-3.9031	-1.3352
-4.0285	-1.0823
-3.854	-0.6294
-3.9794	-1.1765
-4.1049	-1.6236
-4.2303	-1.1708
-4.6557	-1.2179
-4.4812	-0.86501
-4.2066	-0.41213
-4.3321	-0.45925
-5.0575	-0.50637
-5.183	-0.55349
-4.5084	-0.30061
-4.6338	-0.34773
-4.7593	-0.39485
-4.8847	-0.74197
-5.0102	-1.2891
-5.1356	-1.3362
-5.261	-1.3833
-6.2865	-1.4305
-7.1119	-1.4776
-5.9374	-1.9247
-6.0628	-1.9718
-6.1882	-2.0189
-6.3137	-1.3661
-5.5391	-1.6132
-5.3646	-0.9603
-5.49	-1.0074
-5.6155	-1.7545
-5.7409	-2.7017
-5.3663	-1.8488
-5.9918	-1.8959
-6.1172	-1.943
-6.2427	-1.9901
-6.4681	-2.9373
-5.9935	-2.0844
-6.119	-2.1315
-6.2444	-2.1786
-6.3699	-3.1258
-6.0953	-3.5729
-5.5207	-3.22
-4.6462	-3.2671
-4.7716	-3.3142
-4.8971	-3.3614
-6.0225	-3.8085
-5.648	-3.9556
-5.7734	-4.3027
-7.5988	-4.3498
-7.7243	-4.397
-7.8497	-4.6441
-7.9752	-5.2912
-6.4006	-6.1383
-7.326	-6.1854
-6.4515	-7.1326
-5.7769	-7.6797
-5.9024	-7.8268
-5.7278	-7.8739
-5.0533	-7.921
-4.5787	-7.8682
-3.8041	-7.9153
-3.9296	-7.9624
-4.055	-8.0095
-4.1805	-8.0566
-3.3059	-7.7038
-3.4313	-7.7509
-2.9568	-7.798
-3.0822	-7.8451
-3.2077	-7.8923
-3.3331	-7.9394
-3.4585	-7.7865
-3.584	-7.2336
-3.7094	-7.2807
-3.8349	-7.3279
-3.9603	-6.975
-4.3858	-7.0221
-4.5112	-6.2692
-3.9366	-5.2163
-5.3621	-6.0635
-5.4875	-6.1106
-4.313	-6.1577
-4.4384	-7.3048
-2.8638	-7.9519
-2.9893	-8.9991
-2.2147	-9.4462
1.0598	-9.8933
4.5344	-10.64
5.209	-16.888
23.584	-24.035
43.858	-35.782
58.333	-51.429
90.507	-69.376
110.18	-87.323
113.46	-92.57
119.53	-98.917
124.71	-106.46
127.38	-111.41
128.15	-115.26
131.03	-118.31
130.9	-123.05
130.78	-127.7
130.65	-133.85
134.83	-140.59
134.7	-148.14
130.28	-153.89
130.15	-159.54
129.93	-166.98
132.3	-175.03
132.17	-180.58
132.05	-189.02
133.62	-199.17
133.4	-203.02
135.17	-210.07
135.05	-220.31
134.22	-228.16
134.1	-234.01
132.27	-236.25
132.15	-238.7
132.02	-246.35
133.59	-256.3
134.47	-262.84
135.24	-266.39
135.12	-274.44
134.99	-281.58
135.47	-283.93
135.34	-285.88
136.02	-289.33
136.99	-298.17
136.87	-303.82
136.74	-307.17
137.21	-310.21
137.09	-312.66
136.96	-315.21
135.44	-319.26
135.31	-323.8
135.09	-325.35
134.96	-328.3
134.84	-330.64
134.41	-331.69
134.29	-333.54
137.36	-334.88
134.04	-339.63
133.91	-344.88
137.38	-346.43
137.26	-347.27
140.03	-347.32
139.91	-347.37
139.78	-347.41
140.46	-347.46
142.83	-347.51
142.71	-347.56
145.08	-347.6
145.76	-347.65
146.73	-346.9
147.3	-345.64
155.68	-338.09
165.05	-326.94
173.83	-318.19
182.6	-304.03
182.48	-280.48
182.35	-265.63
182.23	-252.57
182.1	-231.82
181.98	-213.77
181.85	-191.92
181.72	-174.66
181.6	-157.41
181.47	-133.86
168.85	-118.3
151.52	-104.05
130.8	-87.999
107.47	-74.146
95.546	-56.293
73.721	-39.84
55.296	-20.387
39.37	-6.5342
21.045	2.4187
9.2192	16.972
-7.9062	24.624
-19.632	34.477
-22.757	47.53
-25.683	59.883
-29.308	68.636
-39.733	73.189
-48.559	82.842
-52.484	89.395
-56.71	91.748
-62.135	93.9
-69.161	94.053
-74.486	94.806
-77.511	96.059
-79.037	97.412
-80.562	97.965
-81.188	101.02
-81.613	104.47
-81.739	105.12
-82.464	105.88
-83.49	106.93
-83.615	108.88
-84.14	110.93
-84.566	112.69
-84.691	115.24
-85.317	117.29
-86.442	119.75
-87.568	122
-88.193	122.95
-88.919	126.11
-90.344	129.66
-91.669	131.61
-92.395	133.26
-93.62	134.32
-93.746	135.47
-93.871	136.32
-94.797	138.38
-94.922	140.23
-96.548	140.68
-96.673	141.03
-97.498	140.99
-98.624	140.94
-99.749	140.89
-101.77	140.85
-101.9	140.8
-102.03	140.75
-102.15	140.7
-100.58	138.36
-100.7	138.31
-100.83	133.76
-100.95	133.72
-102.48	117.47
-102.6	82.621
-102.73	53.774
-103.75	20.827
-103.88	-16.42
-104.51	-40.467
-104.63	-62.614
-104.76	-75.761
-105.38	-90.709
-106.81	-105.76
-109.23	-111.6
-111.76	-119.65
-113.88	-126.5
-115.31	-132.34
-116.23	-136.79
-116.76	-139.94
-116.89	-140.69
-117.81	-145.63
-118.84	-146.88
-118.96	-148.73
-119.09	-148.87
-119.21	-148.92
-120.54	-149.47
-121.96	-149.52
-120.89	-149.56
-122.21	-149.61
-122.34	-149.66
-122.47	-149.2
-122.59	-149.05
-121.52	-147.2
-121.24	-145.45
-121.37	-144.49
-121.49	-142.44
-121.62	-141.19
-121.04	-140.83
-121.17	-140.38
-121.99	-140.43
-122.12	-139.58
-122.85	-138.72
-123.57	-137.07
-124.8	-135.82
-125.32	-135.66
-125.45	-135.21
-125.87	-134.36
-126.1	-133.9
-126.22	-133.95
-127.95	-134
-128.07	-133.55
-130.4	-132.89
-130.52	-132.04
-131.45	-132.09
-131.78	-132.13
-132.8	-131.98
-133.73	-132.03
-134.65	-131.68
-135.48	-131.62
-136.5	-130.87
-136.63	-129.92
-138.95	-129.96
-139.08	-130.01
-140.8	-130.06
-140.93	-131.11
-140.46	-131.15
-140.58	-131.2
-140.71	-131.25
-140.83	-131.29
-141.56	-132.24
-141.28	-131.39
-141.41	-132.64
-141.53	-132.68
-142.56	-132.73
-143.08	-133.18
-143.21	-131.92
-143.34	-131.97
-143.46	-132.62
-143.59	-133.97
-145.11	-135.01
-145.04	-135.06
-143.56	-135.71
-144.79	-135.75
-144.91	-135.8
-146.34	-135.95
-146.46	-136
-146.59	-136.04
-146.92	-136.09
-146.54	-136.14
-146.67	-136.48
-146.79	-136.53
-146.92	-136.58
-147.14	-137.13
-147.27	-137.17
-147.39	-136.92
-147.52	-136.97
-147.34	-137.01
-147.47	-137.06
-147.5	-136.71
-147.62	-136.76
-147.75	-136.8
-147.87	-136.85
-147.7	-136.9
-146.92	-136.74
-147.05	-136.79
-147.97	-137.04
-148.1	-137.09
-148.22	-137.53
-148.35	-137.58
-148.48	-137.63
-148.8	-137.67
-148.93	-137.52
-149.05	-137.57
-148.98	-137.61
-149.1	-137.36
-150.03	-137.41
-151.25	-137.36
-152.18	-137.6
-152.3	-137.65
-153.43	-137.7
-154.85	-137.84
-156.88	-137.69
-158.31	-137.94
-158.43	-137.99
-159.06	-138.03
-160.08	-137.88
-160.21	-137.83
-160.33	-137.87
-160.46	-137.92
-160.58	-137.97
-161.01	-138.12
-160.73	-138.06
-160.86	-138.11
-160.99	-138.26
-161.11	-138.5
-161.64	-138.65
-161.76	-138.7
-162.69	-138.75
-162.81	-139.39
-162.94	-138.84
-163.06	-138.89
-163.19	-138.93
-163.31	-138.98
-163.44	-139.03
-162.87	-138.48
-162.99	-139.52
-163.12	-139.57
-163.24	-139.62
-163.37	-140.36
-163.29	-139.71
-163.12	-139.76
-163.24	-140.51
-163.37	-140.55
-163.99	-140.7
-164.12	-140.75
-164.25	-140.89
-164.37	-140.94
-164.5	-140.99
-164.92	-141.04
-164.35	-141.08
-164.67	-141.13
-164.8	-141.18
-164.92	-141.42
-165.95	-141.47
-166.07	-141.52
-166.2	-141.57
-166.33	-141.61
-166.45	-141.66
-166.88	-141.71
-167	-141.75
-168.63	-141.5
-168.75	-141.05
-168.88	-141.09
-169	-141.14
-168.93	-140.89
-169.05	-140.94
-170.58	-141.58
-171.21	-141.03
-172.23	-141.08
-172.76	-141.42
-172.88	-141.57
-173.31	-141.92
-173.43	-141.67
-174.66	-141.71
-174.78	-141.76
-173.91	-141.81
-174.03	-142.15
-173.86	-142.2
-173.98	-142.25
-174.11	-142.3
-174.14	-142.54
-174.26	-144.19
-174.39	-144.84
-174.51	-144.88
-174.64	-145.73
-174.76	-145.78
-174.99	-147.03
-175.11	-147.07
-175.24	-148.12
-175.26	-148.57
-175.39	-149.31
-174.92	-151.06
-173.64	-151.11
-173.77	-152.66
-173.89	-152.7
-174.02	-152.75
-173.84	-153.2
-173.97	-153.24
-174.09	-153.39
-174.22	-153.44
-174.04	-153.39
-175.37	-153.53
-175.5	-153.58
-175.62	-153.63
-177.35	-153.87
-176.47	-154.82
-176.6	-155.47
-176.72	-155.62
-176.85	-155.66
-178.27	-156.01
-177.1	-156.56
-178.52	-157
-178.65	-157.05
-178.78	-157.1
-178.9	-157.45
-178.03	-157.49
-179.15	-158.14
-179.28	-158.49
-179.4	-158.23
-181.03	-158.28
-181.15	-158.33
-182.38	-158.98
-183.6	-159.02
-183.73	-158.47
-184.56	-158.52
-184.68	-158.26
-184.81	-158.31
-184.93	-158.16
-184.16	-158.2
-183.28	-158.45
-183.41	-158.5
-183.53	-158.55
-183.66	-158.59
-183.08	-158.44
-183.91	-158.49
-184.04	-158.53
-184.16	-158.58
-184.29	-158.63
-184.11	-158.68
-183.14	-159.72
-183.26	-159.77
-182.69	-159.82
-181.91	-160.86
-181.04	-160.91
-181.16	-160.96
-181.29	-161.01
-181.11	-161.65
-181.24	-162.2
-181.37	-161.75
-181.49	-162.29
-181.62	-162.34
-180.84	-161.79
-180.97	-161.84
-181.09	-161.88
-181.22	-161.93
-181.94	-162.58
-182.07	-162.62
-182.19	-162.87
-182.32	-162.72
-182.45	-162.17
-183.17	-162.21
-183.5	-162.26
-185.22	-162.31
-185.35	-162.35
-185.47	-162.6
-187.1	-163.25
-187.22	-163.3
-187.85	-163.44
-187.97	-163.49
-188.1	-163.64
-188.73	-163.98
-188.85	-164.73
-189.68	-165.48
-189.8	-165.53
-189.93	-164.87
-190.05	-164.92
-190.18	-164.27
-190.3	-164.91
-190.43	-164.96
-189.85	-165.71
-189.18	-165.76
-188.21	-165.2
-188.33	-165.25
-188.66	-165.3
-188.78	-165.34
-188.91	-164.59
-189.03	-164.34
-189.16	-164.39
-190.18	-164.43
-190.31	-164.48
-190.43	-164.53
-191.36	-163.87
-191.49	-163.92
-191.91	-163.37
-192.04	-164.01
-192.36	-165.36
-192.49	-165.41
-193.11	-165.16
-193.54	-164.7
-193.66	-163.65
-194.49	-164.8
-194.61	-164.84
-194.74	-164.89
-196.37	-166.34
-196.49	-166.39
-196.62	-166.73
-196.74	-166.78
-196.87	-166.83
-197.89	-167.07
-198.02	-167.12
-198.34	-166.67
-198.47	-166.72
-199.39	-166.76
-199.52	-166.81
-199.44	-166.46
-198.47	-166
-198.6	-166.05
-198.32	-165
-198.45	-165.75
-198.57	-165.79
-198.7	-165.84
-198.82	-166.39
-197.45	-166.33
-197.57	-166.38
-197.7	-166.03
-197.82	-166.08
-199.25	-166.52
-198.08	-166.57
-198.2	-166.62
-198.33	-166.66
-198.45	-166.71
-198.58	-167.46
-197.9	-166.81
-198.03	-167.55
-198.15	-167.6
-198.28	-168.15
-199.8	-168.49
-199.93	-168.64
-201.06	-168.79
-201.38	-168.84
-201.51	-168.88
-202.03	-169.03
-203.26	-169.08
-204.08	-169.12
-204.81	-169.37
-205.43	-169.62
-206.86	-169.77
-207.68	-169.81
-208.41	-170.06
-208.84	-171.31
-209.36	-173.15
-209.99	-174.1
-210.11	-174.15
-210.54	-174.5
-210.76	-174.54
-210.99	-174.99
-211.31	-175.34
-211.44	-175.38
-212.36	-175.43
-213.19	-175.48
-213.32	-175.02
-214.74	-175.57
-214.87	-175.62
-215.09	-175.67
-215.22	-175.91
-215.34	-175.86
-215.97	-175.91
-216.09	-175.95
-216.22	-176
-216.34	-176.05
-215.17	-174.9
-215.3	-173.64
-215.42	-173.69
-215.55	-173.54
-215.07	-173.48
-214.4	-173.03
-214.52	-173.08
-214.65	-173.13
-213.97	-172.87
-214.1	-172.92
-214.22	-172.97
-214.35	-172.81
-214.47	-172.86
-214.6	-172.61
-214.73	-172.16
-214.85	-172.2
-214.98	-172.25
-215.1	-172
-215.23	-171.44
-215.45	-170.69
-215.58	-169.64
-215.7	-169.69
-216.83	-168.93
-216.15	-168.48
-217.38	-168.53
-217.51	-168.57
-217.63	-168.62
-219.16	-169.17
-219.28	-168.72
-220.71	-168.76
-220.83	-168.81
-221.56	-168.86
-222.58	-168.9
-222.71	-168.95
-222.83	-169.5
-223.16	-169.55
-223.29	-169.59
-223.41	-169.64
-223.54	-169.69
-224.26	-170.33
-225.29	-170.38
-224.51	-170.43
-224.64	-171.38
-224.76	-171.42
-223.99	-171.47
-224.11	-171.82
-223.74	-171.56
-223.87	-171.91
-223.99	-171.96
-224.12	-172.01
-224.24	-172.35
-223.57	-172.1
-223.69	-172.45
-223.82	-172.49
-223.94	-172.54
-224.07	-172.89
-222.99	-172.63
-224.32	-172.68
-224.45	-172.73
-224.57	-172.78
-223.5	-173.42
-222.22	-173.47
-222.35	-174.22
-222.47	-174.26
-224	-174.61
-224.32	-174.46
-224.45	-174.51
-224.57	-174.55
-225.4	-174.6
-225.53	-174.65
-226.15	-174.99
-226.28	-175.04
-226.4	-175.09
-226.53	-175.14
-226.65	-175.18
-226.78	-175.13
-226.9	-175.18
-227.03	-175.42
-227.75	-175.47
-229.18	-174.62
-232	-174.67
-232.13	-174.71
-233.46	-174.66
-233.58	-174.71
-232.71	-174.55
-234.73	-174.2
-234.86	-174.25
-234.98	-174.3
-235.11	-174.74
-234.93	-174.39
-235.16	-174.44
-235.28	-174.48
-235.41	-174.53
-236.64	-174.98
-236.76	-174.63
-236.89	-174.77
-237.01	-174.92
-236.84	-174.97
-236.96	-175.41
-236.09	-175.06
-236.21	-175.11
-237.34	-175.16
-237.56	-175.4
-238.09	-176.55
-238.22	-176.6
-238.64	-177.44
-239.17	-177.49
-239.59	-177.54
-239.72	-177.59
-239.84	-177.63
-239.97	-177.68
-240.09	-177.73
-240.22	-176.97
-240.64	-176.92
-240.77	-176.97
-240.9	-177.01
-241.02	-177.06
-241.15	-176.51
-241.27	-176.16
-241.4	-176.2
-241.52	-176.25
-242.25	-176.3
-241.67	-176.14
-241.5	-176.19
-241.62	-176.24
-241.45	-176.29
-240.88	-176.53
-239.8	-175.98
-239.93	-176.03
-240.05	-176.07
-240.18	-176.12
-239.9	-176.27
-239.33	-175.22
-239.05	-175.26
-239.18	-175.31
-238.6	-175.36
-238.73	-176.5
-238.66	-176.55
-238.78	-175.8
-238.91	-175.85
-239.03	-174.69
-239.16	-175.94
-239.28	-175.99
-239.41	-176.03
-239.03	-176.08
-237.96	-176.13
-239.58	-176.18
-239.71	-176.22
-239.83	-176.27
-240.06	-176.72
-240.19	-176.66
-240.31	-176.71
-240.44	-176.76
-241.96	-176.81
-242.59	-176.85
-242.71	-176.7
-242.94	-176.75
-243.06	-176.79
-243.19	-177.04
-244.21	-177.49
-243.44	-177.54
-243.57	-177.58
-243.69	-178.23
-243.82	-178.18
-244.64	-178.42
-244.77	-178.27
-245.59	-178.32
-245.72	-178.37
-244.64	-177.91
-245.97	-178.46
-246.09	-178.51
-246.22	-178.55
-247.25	-178.9
-247.37	-178.95
-247.5	-179.9
-248.32	-180.14
-249.15	-180.19
-249.57	-181.04
-249.7	-181.08
-250.02	-181.43
-251.55	-181.48
-251.67	-181.52
-253.2	-182.37
-253.33	-183.52
-253.75	-184.27
-253.88	-184.31
-254.6	-184.36
-254.83	-184.51
-254.95	-184.55
-255.88	-184.6
-256	-185.75
-256.13	-186.1
-256.25	-187.54
-256.38	-187.59
-255.71	-187.64
-255.83	-187.68
-255.36	-187.73
-254.08	-187.78
-252.51	-187.83
-252.63	-187.87
-252.06	-188.62
-251.78	-188.67
-251.71	-189.11
-251.83	-189.16
-251.96	-188.81
-251.99	-188.86
-251.91	-188.5
-252.04	-188.95
-251.96	-189
-252.09	-189.44
-252.21	-189.69
-252.14	-189.64
-251.86	-189.79
-251.99	-189.83
-252.11	-189.88
-252.44	-190.03
-252.36	-190.27
-252.49	-190.32
-252.82	-190.57
-252.94	-190.62
-253.07	-190.76
-253.19	-190.71
-253.62	-191.26
-253.84	-191.3
-253.97	-191.95
-254.19	-192.3
-254.32	-192.35
-254.44	-192.39
-254.77	-192.54
-254.9	-192.59
-255.02	-193.83
-255.15	-193.88
-255.97	-193.83
-256.1	-193.98
-256.22	-192.92
-256.95	-192.97
-257.07	-193.02
-257.2	-192.96
-257.32	-193.01
-257.35	-192.96
-257.48	-192.41
-257.6	-192.45
-257.73	-192.5
-257.85	-193.35
-257.48	-192.59
-258.1	-192.64
-258.23	-192.69
-258.35	-192.73
-258.48	-192.58
-258.1	-191.83
-258.73	-191.88
-258.86	-191.92
-258.98	-191.97
-259.61	-192.02
-259.63	-191.26
-259.76	-191.31
-259.48	-192.26
-259.61	-193.01
-261.43	-194.15
-261.56	-194.2
-261.68	-195.45
-261.81	-195.49
-260.04	-195.54
-258.96	-196.49
-259.09	-196.54
-259.21	-196.58
-260.54	-196.93
-260.46	-196.98
-261.59	-197.52
-261.71	-197.57
-261.84	-198.22
-261.96	-198.57
-260.79	-199.31
-260.92	-200.96
-261.04	-201.01
-261.17	-201.05
-262.09	-201.1
-261.22	-201.15
-261.34	-201.2
-261.47	-201.24
-261.59	-201.89
-262.52	-201.94
-262.64	-201.98
-262.97	-202.03
-263.09	-202.08
-263.22	-202.13
-263.35	-201.37
-263.27	-200.72
-263	-200.77
-263.12	-201.51
-263.25	-201.56
-263.77	-201.61
-263.9	-200.96
-264.02	-201
-264.15	-201.75
-264.27	-202.8
-264.4	-203.84
-264.53	-203.89
-264.65	-203.94
-264.78	-204.49
-264.5	-204.53
-264.13	-204.68
-264.25	-204.73
-264.38	-204.77
-264.5	-204.82
-263.23	-204.87
-263.35	-205.22
-263.48	-205.26
-263.61	-205.61
-263.73	-205.36
-262.46	-205.1
-262.58	-205.15
-262.71	-205.2
-262.83	-205.24
-262.96	-205.59
-262.78	-205.54
-262.91	-205.59
-263.33	-205.63
-263.46	-205.68
-264.09	-205.93
-264.21	-205.97
-264.94	-206.02
-265.06	-206.07
-264.59	-206.12
-265.31	-206.16
-265.44	-206.21
-265.56	-206.36
-265.69	-206.4
-265.21	-205.95
-265.94	-206.1
-266.07	-206.15
-266.19	-206.19
-266.32	-206.24
-265.44	-206.09
-265.57	-205.33
-265.69	-204.88
-265.82	-203.23
-265.64	-203.28
-264.97	-202.82
-265.09	-202.87
-265.22	-203.12
-265.35	-203.16
-266.27	-203.21
-266.4	-203.06
-266.52	-203.11
-266.65	-203.35
-266.77	-203.4
-268.6	-203.45
-268.72	-204.19
-268.85	-204.24
-268.97	-205.09
-269.1	-205.14
-269.32	-205.88
-269.45	-205.93
-269.58	-206.58
-269.7	-206.62
-268.73	-206.97
-269.95	-207.02
-270.08	-207.07
-270.2	-207.41
-271.83	-207.46
-270.55	-207.01
-271.08	-207.05
-271.2	-207.1
-271.63	-207.15
-273.96	-207.2
-271.88	-206.74
-272.01	-206.79
-273.03	-206.54
-273.16	-206.38
-274.58	-206.43
-273.41	-205.98
-274.83	-206.03
-274.96	-206.07
-275.08	-206.12
-276.71	-206.67
-276.84	-206.21
-278.66	-206.76
-278.79	-206.81
-278.31	-206.85
-278.44	-206.9
-278.56	-206.95
-279.29	-207
-279.41	-207.44
-278.04	-207.49
-277.16	-208.04
-277.29	-208.08
-277.42	-208.13
-277.54	-208.38
-277.57	-208.63
-277.69	-209.07
-277.82	-209.12
-277.94	-209.47
-278.07	-209.81
-277.99	-209.86
-277.32	-210.21
-277.44	-210.26
-277.57	-210.6
-276.5	-210.65
-276.12	-210.4
-276.75	-210.74
-276.87	-210.79
-277	-210.84
-277.72	-210.89
-276.75	-210.33
-276.87	-210.38
-277	-210.43
-277.12	-210.47
-277.75	-211.12
-277.88	-210.57
