# Supplementary material for: Electrooculography-based continuous eye-writing recognition system for efficient assistive communication systems
Source: PLoS One. 2018 Feb 9;13(2):e0192684. doi: 10.1371/journal.pone.0192684 (PMC5806888; doi:10.1371/journal.pone.0192684)
Supplement: S1 Database — All the original isolated EOG data used in the experiments are contained in this database. (ZIP) [file pone.0192684.s001.zip › isolated/001/isolated_strokes/EOG_001_10_009.csv]

2.0296	-0.5747
2.1263	-0.66999
2.2229	-0.76528
2.3196	-0.46058
2.4162	-1.2559
2.5128	-1.3512
2.6095	-1.4464
2.7061	-1.0417
3.1027	-0.33703
2.9994	-0.43232
3.096	-0.52761
3.1926	-0.6229
3.2893	-0.71819
3.7859	-0.61348
3.8825	-0.90877
3.9792	-0.80406
4.0758	-1.0994
3.6725	-0.99465
4.2691	-0.88994
4.3657	-0.98523
3.8624	-1.0805
3.959	-1.1758
3.4556	-1.2711
4.1523	-0.26639
4.2489	-0.36168
4.3455	-0.056971
4.4422	-0.15226
3.9388	-0.14755
4.0354	-1.0428
3.1321	-1.1381
3.2287	-1.2334
2.5254	-0.52872
2.022	-1.424
0.81863	-1.5193
0.91526	-1.6146
0.011899	-1.7099
0.10854	-1.0052
0.0051709	-1.9005
0.10181	-1.9958
0.19844	-2.091
0.29508	-2.1863
0.39171	-2.2816
0.48835	-1.3769
0.58499	-1.4722
0.68162	-0.7675
-1.1217	-0.46279
-1.0251	-0.058077
-3.2285	-0.65337
-4.1318	0.15134
-4.3352	0.056051
-4.2386	-0.13924
-4.1419	0.56547
-4.0453	0.77018
-3.9487	0.57489
-4.052	0.6796
-3.9554	0.78431
-3.8587	0.68902
-3.6621	0.69372
-3.5655	0.79843
-3.4688	0.70314
-3.6722	0.70785
-3.5756	0.71256
-3.4789	0.51727
-3.5823	0.42198
-3.4857	0.42669
-3.389	0.6314
-3.2924	0.53611
-3.1958	0.44082
-2.9991	0.045527
-2.9025	0.25024
-2.8058	0.35495
-2.7092	0.25965
-2.6126	0.16436
-2.5159	0.26907
-2.2193	0.47378
-2.1227	0.37849
-2.026	0.2832
-2.2294	-0.11209
-2.4328	-0.10738
-2.0361	-0.20267
-1.9395	-0.097962
-1.8429	0.0067472
-1.7462	-0.088544
-1.6496	-0.18383
-1.0529	-0.079125
-0.95631	-0.47442
-1.2597	-0.56971
-1.163	-0.365
-2.0664	-0.46029
-1.9698	-0.85558
-2.3731	-0.95087
-2.2765	-1.0462
-1.6799	-0.84145
-1.5832	-0.53674
-1.4866	-0.63203
-1.39	-0.72732
-1.4933	-0.82261
-1.0967	-0.9179
-1	-1.3132
-0.90341	-1.1085
-0.80678	-0.80378
-1.0101	-0.89907
-0.6135	-0.49436
-0.51687	-0.28965
-0.42023	-0.38494
-0.3236	-0.48023
-0.82696	-0.57552
0.16967	-0.47081
0.26631	-0.5661
0.36295	-0.36139
0.45958	-0.45668
-0.043783	-0.85198
0.052853	-0.64727
-0.95051	-1.1426
-0.85388	0.062153
0.34276	1.2669
0.039396	1.1716
0.13603	1.1763
0.23267	1.081
0.3293	0.9857
0.82594	0.99041
1.3226	0.79512
1.4192	0.79983
1.5158	0.70454
1.2125	0.60925
1.3091	0.51395
1.4058	0.31866
1.5024	0.22337
1.599	0.12808
1.6957	0.032792
2.1923	0.037501
2.2889	0.74221
1.6856	0.64692
1.7822	1.3516
1.4788	1.6563
1.5755	2.361
1.1721	2.8658
1.2687	2.7705
1.0654	2.9752
0.062019	2.9799
0.15865	2.8846
-0.64471	2.7893
-0.54807	2.494
-0.45144	2.3987
-0.054803	2.5034
1.7418	2.8081
1.8385	2.9128
1.9351	2.8176
2.0317	2.7223
2.1284	2.927
2.225	3.5317
2.3216	3.4364
2.1183	2.6411
2.2149	3.0458
1.4116	2.9505
1.5082	2.8552
1.6048	1.8599
0.10146	1.3647
0.1981	0.96936
-0.0052663	1.1741
-0.40863	1.4788
-0.61199	1.3835
-1.3154	1.4882
-0.81872	2.3929
-1.6221	1.7976
-2.1255	1.6023
-2.5288	1.507
-2.4322	1.4117
-2.1355	1.7165
-2.2389	1.2212
-2.1423	1.1259
-2.8456	1.4306
-3.849	1.4353
-3.7524	1.24
-3.8557	1.1447
-3.7591	1.0494
-4.1625	0.95413
-3.6658	0.85884
-3.5692	0.86355
-3.4726	0.86825
-3.5759	0.77296
-3.4793	0.97767
-3.3826	0.88238
-3.286	0.78709
-3.1894	1.0918
-3.0927	1.3965
-2.6961	1.8012
-2.7995	2.3059
-2.7028	2.5106
-2.4062	2.4153
-2.3096	2.0201
-2.0129	1.9248
-1.9163	1.8295
-1.8197	2.0342
-1.723	1.9389
-1.6264	2.0436
-0.62974	2.1483
-1.4331	2.053
-1.3365	1.7577
-1.2398	1.6624
-1.1432	1.5671
-0.14656	1.0719
-0.049929	0.67657
0.046707	0.58128
0.14334	-0.11401
0.93998	-0.7093
3.9366	-0.8046
4.0333	-0.89989
1.2299	-0.99518
0.92652	-1.0905
-1.3768	-1.4858
-1.2802	-1.581
-1.1836	-1.6763
-1.0869	-1.7716
-0.9903	-1.6669
-1.6937	-2.1622
-1.597	-2.2575
-1.6004	-2.3528
-1.5038	-2.4481
-0.60712	-2.5434
-0.61048	-2.2387
-0.51385	-2.034
1.4828	-2.1292
1.3794	-2.2245
2.6761	-2.2198
1.0727	-2.1151
1.1693	-2.2104
2.966	-2.1057
3.2626	-2.201
3.3592	-1.6963
3.4559	-1.7916
3.5525	-1.3869
3.8491	-1.4822
3.9458	-1.5774
4.4424	-1.4727
4.5391	-1.568
4.2357	-1.0633
4.3323	-1.1586
4.429	-1.1539
4.2256	-1.5492
4.3222	-1.6445
4.2189	-2.2398
3.4155	-2.3351
2.6121	-2.6304
2.7088	-2.7256
2.8054	-3.2209
2.702	-3.3162
1.3987	-4.0115
-0.20468	-4.1068
-0.10805	-4.2021
-0.51141	-4.2974
-0.41478	-4.3927
-0.31814	-4.388
-2.1215	-4.4833
-2.0249	-4.5786
-2.9282	-4.6738
-2.8316	-4.8691
-2.235	-4.8644
-3.0383	-5.0597
-2.9417	-5.155
-2.3451	-5.2503
-1.6484	-5.3456
0.24822	-4.3409
2.5449	-4.4362
2.6415	-4.5315
2.7381	-4.6267
4.3348	-4.722
5.3314	-3.5173
5.428	-3.6126
5.5247	-3.7079
5.6213	-3.8032
5.9179	-3.8985
6.1146	-3.9938
6.2112	-2.8891
5.1078	-2.9844
5.2045	-2.7797
5.3011	-2.1749
5.3978	-1.8702
5.4944	-1.5655
4.691	-1.6608
4.7877	-1.6561
3.7843	-1.8514
3.6809	-1.9467
2.6776	-2.042
2.2742	-2.1373
2.8708	-2.2326
2.9675	-2.3279
3.0641	-2.4231
3.1607	-2.4184
3.2574	-2.2137
3.754	-2.109
2.9507	-2.2043
3.0473	-2.2996
3.9439	-2.2949
4.6406	-2.3902
4.7372	-2.1855
4.8338	-1.8808
4.0305	-1.9761
4.1271	-1.3713
4.2237	-0.96663
5.2204	-0.76192
5.317	-0.35722
4.5136	0.14749
4.6103	0.5522
4.7069	1.6569
4.8036	3.3616
3.3002	3.2663
2.4968	3.171
2.5935	4.7757
2.5901	4.0805
2.6867	3.9852
2.1834	3.8899
2.28	4.5946
2.3766	5.2993
1.7733	5.204
1.8699	5.3087
1.9665	5.2134
2.4632	5.2181
2.5598	5.1228
2.6565	5.0276
2.7531	4.9323
2.8497	4.937
3.7464	5.1417
4.143	5.3464
4.2396	5.2511
4.3363	4.7558
4.7329	4.8605
5.3295	4.7652
6.4262	5.0699
6.5228	4.9746
6.6194	4.7794
6.7161	4.6841
5.8127	4.9888
5.9094	5.3935
6.006	5.2982
6.1026	5.3029
7.1993	5.2076
8.9959	4.1123
10.293	4.017
10.389	3.9217
10.486	3.8264
10.782	3.4312
10.879	3.3359
11.376	3.2406
11.472	3.1453
11.169	3.05
11.366	3.2547
11.462	3.1594
11.559	2.7641
11.656	2.6688
11.252	2.5735
11.849	2.4782
11.945	2.383
11.542	2.2877
11.639	2.1924
10.435	1.8971
10.532	1.8018
9.4286	1.7065
9.5253	1.6112
9.3219	1.5159
9.4185	1.1206
9.5152	1.3253
9.6118	1.23
9.7084	1.1348
9.8051	1.2395
9.9017	1.1442
9.9983	1.0489
10.095	0.7536
9.7916	0.3583
10.288	0.46301
9.2849	0.36772
9.3815	-0.42757
9.4782	-0.52286
10.575	-1.2181
10.671	-0.71344
10.768	-0.80873
10.865	-1.304
10.961	-0.99931
10.658	-1.0946
9.8546	-0.28989
8.6512	-0.38518
7.6479	-0.48047
7.7445	-0.57577
7.0411	-0.77106
7.9378	-0.86635
7.1344	-1.2616
7.2311	-1.7569
7.3277	-1.4522
7.7243	-1.5475
7.821	-1.6428
7.9176	-1.4381
8.0142	-1.1334
9.8109	-1.0287
9.9075	-0.92396
10.004	-1.0193
10.301	-1.1145
10.397	-1.2098
11.794	-1.6051
13.291	-2.2004
14.687	-2.5957
15.984	-2.691
18.081	-2.7863
22.377	-3.8816
26.574	-12.677
31.37	-26.272
65.067	-34.567
121.06	-42.663
152.96	-48.858
183.06	-50.253
208.05	-51.649
211.55	-52.744
211.65	-53.139
215.24	-54.034
223.84	-56.93
233.44	-60.225
235.63	-61.62
235.73	-61.816
235.83	-63.211
235.92	-64.906
237.42	-68.902
239.12	-77.097
240.51	-87.092
241.51	-93.687
240.71	-98.783
240.8	-106.48
240.9	-113.27
240	-124.27
241.09	-139.76
240.19	-149.16
240.29	-160.55
240.38	-173.45
240.48	-178.15
240.58	-185.84
240.27	-197.84
240.17	-205.93
238.57	-213.73
238.66	-220.62
240.66	-229.82
240.76	-238.21
238.85	-243.51
238.95	-249.9
236.75	-253.5
236.84	-262.79
236.34	-271.49
235.74	-273.68
235.83	-277.08
234.93	-281.57
235.03	-286.07
234.32	-289.36
235.22	-293.46
235.32	-297.16
235.41	-298.15
235.51	-299.15
236.81	-299.24
238.6	-299.34
240.3	-299.43
242.3	-299.53
242.39	-299.62
244.79	-299.72
248.09	-298.91
248.18	-299.01
257.88	-298.2
269.68	-296.6
275.07	-282.19
275.17	-265.69
275.27	-258.68
275.36	-246.98
275.46	-228.88
275.56	-213.17
275.65	-198.77
275.75	-183.66
275.85	-165.86
275.94	-151.35
266.04	-146.75
252.83	-135.64
231.83	-119.54
211.63	-111.63
198.62	-108.43
178.42	-107.32
163.82	-107.02
145.71	-106.71
121.71	-106.31
104.51	-105
87.305	-101.5
73.201	-96.195
58.398	-92.491
40.795	-91.986
32.791	-91.081
24.388	-87.177
16.185	-83.872
9.1812	-83.667
0.47781	-82.462
-7.0256	-81.358
-18.529	-76.853
-28.632	-71.348
-34.236	-70.044
-39.239	-68.039
-40.542	-64.034
-48.946	-60.529
-57.449	-58.225
-58.252	-56.02
-60.656	-54.915
-65.259	-53.411
-68.863	-50.306
-70.666	-46.501
-70.869	-42.697
-70.773	-42.792
-70.676	-42.887
-70.579	-42.982
-70.483	-43.078
-70.386	-43.173
-70.289	-43.268
-70.193	-43.364
-70.096	-45.559
-69.2	-45.654
-61.603	-48.849
-44.406	-73.745
-22.91	-104.34
-3.313	-129.74
6.1836	-146.93
8.1802	-152.73
8.6769	-158.32
8.7735	-164.32
8.8702	-167.41
8.9668	-169.41
9.0634	-169.9
9.1601	-170
9.2567	-170.19
9.3533	-170.29
9.45	-170.38
9.3466	-170.48
8.2432	-170.57
6.7399	-170.67
4.4365	-170.76
2.5331	-170.76
2.0298	-168.96
2.1264	-166.45
1.8231	-165.55
1.4197	-164.84
1.0163	-163.84
0.71296	-163.93
0.40959	-163.23
-1.0938	-163.32
-2.6971	-163.32
-2.6005	-163.41
-3.8039	-163.51
-4.4072	-163.4
-4.3106	-163.5
-5.114	-163.59
-4.8173	-163.39
-4.7207	-163.58
-4.624	-163.68
-4.5274	-163.58
-4.7308	-163.87
-4.6341	-163.97
-6.2375	-164.06
-6.2409	-164.36
-6.1442	-164.45
-6.5476	-164.55
-6.451	-164.44
-6.3543	-164.44
-6.7577	-164.53
-6.1611	-163.83
-6.0644	-162.52
-5.9678	-162.62
-5.8711	-161.21
-6.2745	-160.21
-5.7779	-160.3
-6.0812	-160.1
-5.9846	-160.4
-5.888	-160.49
-6.9913	-160.59
-6.8947	-160.68
-6.7981	-160.78
-6.7014	-161.17
-6.6048	-161.27
-6.5082	-161.36
-6.4115	-161.96
-5.3149	-162.05
-6.0182	-162.15
-5.1216	-162.24
-5.725	-162.34
-5.6283	-162.43
-4.7317	-163.03
-4.6351	-163.32
-4.5384	-164.12
-4.4418	-165.12
-4.3452	-165.21
-2.9485	-165.81
-2.8519	-165.9
-1.0553	-166
-0.95862	-166.09
-0.86198	-166.19
-0.76535	-166.48
-0.66871	-166.38
-0.57207	-166.17
-1.2754	-165.37
-1.1788	-164.56
-0.58217	-165.56
0.11447	-165.65
0.2111	-164.75
0.30774	-164.84
0.40438	-164.94
0.50101	-165.04
0.79765	-165.93
0.89428	-165.03
0.99092	-165.12
1.0876	-166.32
1.1842	-166.41
0.48083	-168.01
0.57746	-168.1
0.6741	-169.1
0.77073	-169.99
0.86737	-170.29
0.164	-171.48
1.0606	-171.58
1.1573	-172.37
0.45391	-172.47
0.050548	-172.86
-0.55282	-172.96
-0.45618	-173.05
-0.35954	-173.35
-0.26291	-173.95
-0.16627	-174.04
-0.66964	-174.14
-0.573	-174.23
-0.47637	-174.33
-0.77973	-174.32
-0.28309	-173.92
-0.18646	-174.41
-0.089823	-174.51
0.10681	-174
0.20345	-174.7
0.30008	-174.19
0.69672	-174.29
0.79336	-174.38
1.99	-174.48
2.0866	-175.17
3.2833	-174.67
3.3799	-175.67
2.3765	-175.76
2.4732	-175.86
1.6698	-175.95
1.7664	-176.85
1.8631	-176.94
1.9597	-177.14
3.2563	-177.23
3.353	-177.73
3.4496	-177.82
3.5463	-177.92
3.6429	-178.01
3.7395	-178.11
2.7362	-178.8
2.8328	-178.9
2.8294	-179.39
2.9261	-180.59
3.0227	-179.59
3.1193	-180.78
3.216	-180.88
3.3126	-180.17
3.4092	-180.27
3.8059	-180.36
3.9025	-180.96
3.9992	-181.05
4.0958	-180.65
3.3924	-180.74
3.4891	-180.84
2.8857	-180.93
2.8823	-181.63
2.679	-181.72
1.7756	-182.62
1.8722	-182.71
1.8689	-182.81
1.9655	-183.41
3.1622	-183.5
2.8588	-183.6
2.9554	-183.69
3.0521	-183.79
3.1487	-184.28
3.6453	-184.38
3.742	-184.77
3.8386	-184.87
3.9352	-184.96
4.0319	-185.16
4.5285	-185.25
4.2251	-185.35
4.3218	-185.44
5.0184	-185.64
4.9151	-185.73
5.8117	-185.73
5.9083	-185.83
6.405	-185.92
6.5016	-185.52
6.5982	-185.61
6.6949	-185.01
6.7915	-185.1
6.8881	-185.9
6.9848	-185.99
6.6814	-186.09
6.778	-186.18
6.8747	-186.78
6.1713	-187.77
6.268	-187.87
5.5646	-187.76
5.6612	-187.86
5.7579	-187.95
5.8545	-188.05
5.9511	-188.15
5.3478	-188.44
5.4444	-188.54
5.541	-188.63
5.2377	-188.83
5.7343	-189.12
5.4309	-189.22
5.5276	-189.31
5.6242	-189.21
5.6209	-189.2
5.7175	-189.1
5.7141	-188.89
5.8108	-188.99
5.9074	-189.08
6.004	-188.58
7.6007	-188.07
8.8973	-188.17
8.9939	-187.87
9.0906	-187.96
8.9872	-188.66
9.0838	-188.75
9.1805	-188.85
9.2771	-189.94
9.5738	-190.04
9.6704	-190.13
10.367	-189.23
11.764	-189.42
11.86	-190.52
11.957	-190.61
12.054	-191.01
13.05	-191.1
13.147	-191.5
13.243	-191.59
13.44	-191.39
13.537	-191.79
13.633	-191.88
13.73	-191.98
13.827	-192.17
13.923	-192.17
14.02	-192.46
14.117	-192.56
14.213	-192.45
13.71	-192.25
13.806	-191.34
13.903	-191.44
14	-191.53
12.496	-191.63
10.593	-191.42
12.69	-191.52
13.086	-191.61
13.183	-191.71
13.28	-191.81
13.376	-192.3
13.473	-192.4
13.569	-192.09
13.666	-191.99
13.763	-192.08
12.759	-192.18
12.856	-192.27
12.953	-192.37
13.049	-192.96
14.146	-192.66
14.243	-193.15
14.339	-193.55
14.436	-193.64
14.132	-193.94
15.029	-194.03
15.126	-194.43
15.222	-194.53
15.319	-194.62
14.516	-194.92
15.512	-194.81
14.709	-195.21
14.206	-195.3
14.102	-195.7
13.599	-195.89
13.995	-195.99
14.692	-196.08
14.789	-196.28
15.485	-196.37
15.582	-196.77
15.679	-196.86
16.475	-196.96
16.572	-197.35
16.669	-197.65
16.265	-197.74
16.362	-197.64
16.458	-197.44
16.555	-197.53
16.652	-197.33
16.748	-197.72
16.845	-197.82
16.942	-197.91
17.938	-198.01
18.435	-198.1
18.732	-197.9
18.828	-197.99
18.925	-198.09
19.021	-198.48
19.918	-198.58
19.215	-198.77
19.311	-198.87
19.208	-198.46
18.505	-198.56
19.801	-198.66
19.898	-198.65
19.995	-198.75
20.091	-198.84
19.588	-199.74
21.284	-200.73
21.781	-200.73
21.878	-200.92
21.974	-201.02
21.671	-201.21
21.768	-201.21
21.864	-201.4
21.961	-201.5
22.058	-201.49
22.154	-201.49
22.251	-201.58
22.347	-201.68
22.844	-201.78
22.941	-201.87
23.037	-201.67
23.234	-201.76
23.331	-202.16
22.927	-202.35
23.024	-202.35
23.121	-202.14
23.217	-201.84
22.114	-201.93
22.21	-202.03
23.507	-202.12
23.704	-202.22
23.8	-202.31
22.697	-201.91
22.794	-201.7
24.09	-201.8
22.987	-201.9
23.084	-202.09
23.18	-202.19
23.277	-202.28
24.473	-202.38
24.57	-202.47
24.667	-203.07
24.763	-203.16
24.86	-203.26
26.957	-204.15
27.053	-204.95
25.15	-205.04
25.246	-205.14
24.443	-204.63
24.54	-204.33
23.636	-204.42
23.733	-204.92
24.13	-205.02
23.626	-205.81
23.723	-205.91
23.82	-206.4
23.416	-207.6
24.013	-206.59
23.609	-207.79
23.706	-207.88
23.803	-207.98
23.599	-209.27
23.996	-208.17
24.093	-209.46
24.189	-209.56
23.986	-209.65
24.083	-210.25
24.679	-210.14
24.376	-210.94
24.472	-211.04
25.869	-211.13
25.966	-211.23
26.762	-211.32
26.859	-211.42
26.456	-211.51
26.552	-210.71
26.649	-211
26.746	-211.1
26.842	-211.19
25.939	-211.89
26.035	-211.08
26.132	-211.18
26.229	-211.27
26.325	-210.57
25.522	-210.66
26.519	-210.46
25.715	-210.56
25.812	-210.65
25.909	-210.75
25.505	-211.14
25.302	-210.94
25.298	-210.63
25.395	-210.73
25.292	-210.82
25.388	-211.02
25.685	-211.11
25.882	-211.21
25.978	-211.4
26.075	-211.5
26.172	-211.59
26.368	-211.79
26.465	-211.88
26.561	-213.08
26.658	-214.48
26.455	-215.47
26.551	-215.57
26.648	-215.66
26.745	-217.06
26.841	-217.15
25.838	-217.25
26.235	-218.44
26.331	-219.14
25.128	-219.63
25.224	-219.33
24.721	-219.42
24.818	-219.52
24.514	-219.61
24.611	-219.71
25.108	-218.5
25.204	-219.9
25.301	-220
25.398	-220.09
25.494	-218.99
26.191	-217.48
25.687	-217.18
25.784	-217.27
27.781	-216.77
26.977	-216.26
28.474	-215.96
28.571	-214.95
28.667	-214.65
29.664	-214.74
31.061	-214.84
32.457	-213.83
32.554	-215.03
32.65	-215.12
32.747	-215.92
32.844	-216.82
32.94	-217.31
33.037	-217.01
31.734	-216.3
33.23	-216.4
33.327	-216.89
33.424	-215.89
33.52	-215.98
33.617	-215.78
32.813	-217.37
32.91	-217.47
33.007	-217.56
33.103	-218.66
32.1	-218.75
32.197	-218.85
31.793	-218.94
31.89	-219.04
31.787	-219.13
30.883	-219.43
31.98	-219.33
32.076	-219.42
31.673	-218.62
31.77	-219.61
31.266	-219.71
31.363	-218.9
30.36	-219
30.456	-219.99
30.853	-220.09
30.35	-220.38
30.446	-220.48
30.543	-220.87
30.639	-222.07
30.736	-221.06
30.333	-222.46
30.429	-222.65
30.526	-222.95
30.623	-223.85
31.819	-223.94
31.916	-223.74
32.013	-223.93
32.109	-224.43
32.206	-224.92
32.802	-224.72
32.899	-224.81
32.996	-224.91
33.092	-225
33.189	-225.7
34.186	-225.19
34.282	-225.29
34.379	-225.38
34.476	-225.48
34.572	-225.57
34.669	-225.87
34.765	-225.97
34.862	-226.06
34.959	-226.16
35.755	-226.25
37.752	-226.45
37.849	-226.74
37.945	-226.84
39.242	-226.93
40.138	-227.03
40.235	-227.22
40.332	-227.62
40.428	-228.21
40.525	-228.31
39.822	-228.1
39.918	-228.2
40.015	-228.29
38.812	-228.39
39.908	-227.99
39.005	-228.08
39.101	-228.18
39.198	-228.77
39.295	-229.57
40.391	-228.96
41.588	-229.76
41.685	-230.15
41.781	-230.25
41.878	-230.64
43.075	-230.44
42.071	-230.83
42.168	-231.63
42.364	-231.72
42.461	-231.12
43.558	-230.91
43.654	-231.31
43.751	-231.41
43.848	-231.2
45.344	-231.6
46.941	-231.69
47.038	-231.49
45.634	-231.88
45.731	-231.98
46.027	-232.07
46.124	-232.17
46.221	-232.56
46.317	-232.66
46.414	-232.75
45.411	-233.15
45.507	-233.24
45.604	-233.34
45.701	-233.43
46.897	-233.53
45.894	-233.83
45.99	-233.92
46.087	-234.32
46.184	-235.01
46.88	-236.21
46.377	-235.2
46.474	-235.3
46.57	-236.49
46.467	-237.29
47.364	-237.48
46.86	-237.58
46.957	-237.87
48.453	-237.97
48.25	-238.86
48.947	-238.96
49.443	-239.75
49.54	-239.85
49.837	-239.35
49.933	-239.44
50.03	-239.54
50.127	-240.23
50.223	-240.43
50.62	-239.82
50.716	-239.92
51.013	-240.01
51.61	-240.81
52.306	-240.9
52.803	-240.3
53.5	-239.59
53.596	-239.19
53.693	-239.28
53.89	-238.18
55.986	-237.17
56.083	-237.27
56.179	-237.47
56.276	-237.56
57.673	-237.66
57.969	-237.65
58.066	-237.75
58.163	-237.94
58.259	-238.04
58.356	-238.13
58.953	-238.23
59.049	-238.72
58.546	-238.82
58.642	-238.91
58.439	-240.11
58.536	-240.2
56.532	-241.4
56.629	-241.69
58.026	-241.79
58.122	-242.09
58.219	-242.18
58.316	-242.28
56.212	-242.57
58.509	-242.57
58.605	-242.66
58.702	-242.76
59.199	-243.15
59.295	-243.25
59.792	-243.64
59.989	-243.54
60.085	-243.63
60.182	-243.73
60.779	-244.72
61.575	-244.82
61.672	-244.91
61.768	-245.01
61.865	-245.11
61.462	-245.3
62.458	-244.7
61.655	-244.79
61.752	-244.89
61.848	-244.98
64.245	-244.48
64.342	-245.17
65.038	-245.27
65.135	-245.76
65.431	-246.06
65.528	-246.15
65.625	-245.75
65.721	-246.34
65.418	-246.44
66.215	-246.23
65.611	-245.93
65.708	-246.02
65.805	-245.92
65.901	-246.02
66.698	-245.81
66.794	-245.91
66.891	-246
66.988	-245.9
67.084	-246.19
67.481	-246.29
67.278	-246.68
67.374	-246.48
67.471	-246.67
67.068	-246.77
67.664	-245.96
67.761	-246.96
67.857	-247.45
67.954	-247.55
68.351	-247.64
68.547	-247.74
68.644	-247.84
68.741	-247.93
68.837	-248.63
68.334	-249.32
68.43	-249.42
68.527	-249.41
67.524	-249.51
67.62	-249.6
67.017	-249.8
67.114	-249.79
66.41	-249.89
66.507	-250.08
67.804	-250.08
66.7	-250.17
66.797	-250.27
68.393	-250.36
68.49	-250.36
70.087	-250.06
68.683	-250.15
68.78	-250.65
68.877	-250.84
67.473	-251.74
68.47	-251.83
68.567	-251.93
68.663	-252.72
70.46	-253.02
71.056	-253.11
71.653	-253.41
71.75	-253.6
71.346	-253.7
71.443	-254.49
71.54	-254.69
71.636	-254.78
71.733	-254.68
71.83	-255.28
70.826	-255.67
69.423	-255.97
69.519	-256.06
69.616	-256.16
69.713	-256.25
71.309	-256.05
71.406	-255.84
72.003	-255.94
72.099	-256.03
72.196	-256.13
72.193	-256.22
70.689	-256.52
70.786	-256.41
70.882	-256.51
72.179	-256.6
73.876	-256.3
74.972	-256.8
75.069	-256.89
75.166	-257.19
74.262	-256.88
75.659	-256.58
75.756	-256.47
74.552	-256.77
74.649	-256.86
73.945	-256.96
74.042	-256.75
74.939	-256.65
75.035	-256.74
75.632	-256.84
75.229	-256.93
75.825	-256.83
76.522	-256.92
76.619	-256.82
77.615	-256.82
77.712	-256.91
77.808	-257.01
77.005	-257.1
77.102	-256.8
78.098	-256.39
78.195	-256.79
78.292	-257.48
79.088	-257.68
80.085	-257.67
81.182	-256.97
81.278	-257.06
81.175	-257.16
81.271	-257.25
80.568	-257.25
81.065	-257.34
81.161	-257.44
81.258	-257.74
81.355	-257.43
80.751	-257.93
80.848	-258.02
80.945	-258.12
80.941	-258.21
81.038	-258.31
80.934	-259
81.031	-259.1
81.128	-259.19
