# Supplementary material for: Electrooculography-based continuous eye-writing recognition system for efficient assistive communication systems
Source: PLoS One. 2018 Feb 9;13(2):e0192684. doi: 10.1371/journal.pone.0192684 (PMC5806888; doi:10.1371/journal.pone.0192684)
Supplement: S1 Database — All the original isolated EOG data used in the experiments are contained in this database. (ZIP) [file pone.0192684.s001.zip › isolated/001/isolated_strokes/EOG_001_10_010.csv]

5.6324	-1.0678
5.6084	-1.081
5.7845	-0.79409
5.7606	-0.8072
5.7366	-0.82032
5.7127	-0.83344
6.6887	-0.84656
7.5648	-0.35968
7.5409	-0.3728
7.5169	0.51408
7.493	0.50096
7.4691	0.48784
7.4451	0.47472
7.4212	-0.3384
6.3972	-1.2515
6.3733	-2.2646
4.1494	-2.2778
3.2254	-2.2909
2.2015	-2.604
1.1775	-2.8171
1.1536	-2.8302
0.42966	-3.1434
0.40573	-3.1565
-0.61821	-3.5696
-0.64215	-3.5827
-2.2661	-3.1958
-2.69	-3.2089
-2.714	-3.2221
-3.5379	-3.2352
-3.5618	-3.2483
-3.5858	-2.8614
-4.4097	-2.8745
-4.4337	-2.8877
-4.4576	-2.9008
-4.7815	-2.5139
-4.5055	-1.727
-4.8294	-2.1401
-4.8534	-2.8533
-4.8773	-2.8664
-4.9012	-2.8795
-4.6252	-2.0926
-4.3491	-2.1057
-4.373	-2.1189
-4.397	-2.132
-4.7209	-2.1451
-4.4449	-2.1582
-4.4688	-2.1713
-4.4927	-2.1845
-4.5167	-1.3976
-5.0406	-1.4107
-4.7646	-1.0238
-3.4885	-1.0369
-3.5124	-1.0501
-2.4364	0.23683
-2.4603	1.3237
-2.4843	1.3106
-2.5082	1.2975
-2.5321	1.7844
-2.5561	2.6712
-1.98	2.6581
-2.0039	3.545
-2.0279	3.5319
-2.4518	4.5188
-2.4758	4.5056
-2.4997	4.4925
-2.5236	5.3794
-2.5476	5.3663
-2.5715	5.8532
-0.79546	5.54
0.7806	5.5269
0.75666	4.1138
0.73273	2.3007
0.70879	0.48756
-0.015152	0.47444
-0.039091	-0.83868
-0.06303	-0.85179
-0.086969	0.13509
-1.7109	0.12197
-1.7348	0.10885
-2.5588	0.29573
-2.5827	-0.11739
-2.6067	-0.13051
-1.9306	-0.14363
-0.65454	0.34325
-0.67848	0.33013
-0.70242	-0.18299
-0.72636	-0.19611
-1.5503	-0.20923
-1.5742	-0.22235
-2.4982	-0.23546
-3.6221	-0.24858
-3.6461	-0.2617
-4.97	-0.27482
-4.9939	-0.28794
-5.0179	-0.30106
-5.0418	-0.31418
-3.7657	-0.6273
-2.9897	-0.64042
-2.5136	-0.65354
-2.5376	-0.96666
-2.5615	-0.97978
-2.0854	-0.9929
-2.6094	-1.206
-2.6333	-1.2191
-2.6573	-1.2323
-2.6812	-1.6454
-2.2051	-1.6585
-2.6291	-2.3716
-2.653	-2.3847
-2.6769	-1.6979
-1.9009	-2.511
-1.7248	-1.7241
-1.6488	-0.63721
-1.6727	-0.65033
-1.6966	0.036553
-1.4206	1.2234
0.95548	2.6103
1.9315	2.5972
1.9076	2.5841
2.9837	3.171
2.9597	3.0578
3.5358	3.7447
3.5118	3.7316
4.4879	3.7185
4.864	4.0054
5.54	3.9922
6.1161	3.9791
6.0922	3.966
6.0682	3.6529
6.0443	3.6398
6.0203	3.6266
5.9964	3.6135
5.6725	3.6004
5.0485	2.4873
5.0246	2.4742
4.3006	1.461
4.2767	1.4479
4.2528	2.4348
4.1288	2.4217
4.6049	2.4086
3.5809	3.3955
3.557	3.3823
3.5331	3.4692
3.2091	3.8561
3.1852	4.743
2.3613	4.7299
2.3373	3.4167
2.3134	3.4036
2.2894	3.3905
2.2655	3.3774
2.2416	3.3643
2.2176	4.4511
2.1937	4.438
2.3697	4.4249
2.7458	4.8118
2.7219	4.7987
2.6979	3.4855
2.674	3.4724
2.2501	3.2593
2.2261	3.2462
2.2022	2.1331
1.3782	1.4199
1.3543	1.2068
0.030357	0.99371
0.0064178	0.98059
-0.017521	0.26747
-0.04146	-0.045651
0.5346	0.54123
0.51066	0.52811
0.48672	-0.085009
0.66279	-0.79813
0.63885	-2.0112
1.3149	-2.3244
0.59097	-2.3375
0.56703	-2.3506
0.54309	-2.4637
0.31915	-2.4768
0.49521	-2.49
0.47127	-2.4031
0.047336	-2.4162
0.023397	-2.1293
-0.0005416	-2.1424
0.37552	-1.3556
0.35158	-1.3687
0.32764	-2.1818
0.3037	-2.2949
0.57976	-2.308
0.55583	-2.3212
0.031887	-1.5343
0.0079481	-0.94739
-1.616	-0.66051
-2.8399	-0.57363
-2.8639	0.41325
-2.8878	0.40013
-2.9117	-0.61299
-2.3357	-0.22611
-2.9596	-0.23923
-2.9836	-0.25235
-2.4075	-0.66547
-1.7314	-0.67859
-1.7554	-0.59171
-1.7793	-0.10483
-1.8033	-0.11795
-1.8272	-0.13107
-1.8511	0.55582
-0.87507	0.5427
-1.599	0.52958
-1.623	0.51646
-1.6469	0.50334
-1.6708	-0.20978
-0.49477	-0.2229
-0.11871	-0.23602
-0.14264	-0.74914
-0.16658	-0.76226
0.40948	-0.27538
0.68554	-0.5885
0.6616	-0.60162
0.63766	-0.81474
1.2137	-0.62785
1.1898	-0.84097
1.8658	-0.85409
1.8419	-0.96721
1.818	-1.1803
1.794	-1.1935
1.0701	-1.5066
1.9462	-1.4197
1.9222	-1.7328
1.8983	-2.0459
1.8743	-1.759
1.3504	-1.7722
1.3265	-1.7853
1.3025	-1.7984
0.37858	-2.0115
0.35464	-2.0246
-0.7693	-2.2378
-0.79324	-2.2509
-0.81718	-2.264
-0.84111	-2.2771
-0.86505	-2.2902
-1.989	-2.2034
-2.0129	-2.2165
-2.0369	-2.2296
-2.0608	-2.1427
-0.98475	-1.9558
-2.1087	-1.969
-2.1326	-1.9821
-2.1566	-1.9952
-2.4805	-1.9083
-2.2044	0.27857
-2.2284	0.26545
-2.2523	0.25233
-1.6763	2.4392
-0.7002	2.9261
0.27587	2.613
0.25193	2.5999
0.22799	2.3867
0.20405	2.3736
-0.81989	2.5605
-0.84383	2.5474
-0.86777	2.5343
-0.89171	1.9211
-0.91564	1.908
-0.93958	1.8949
-0.96352	1.8818
-0.98746	1.8687
-1.0114	1.8555
-1.0353	2.4424
-1.0593	2.0293
-1.0832	0.51618
-1.1072	0.50306
-2.0311	-0.71006
-1.555	-1.3232
-1.579	-1.6363
-1.6029	-1.6494
-0.42685	-1.6625
-0.45079	-2.1757
0.62527	-2.1888
0.60133	-2.5019
0.5774	-2.515
0.55346	-2.5281
0.52952	-2.5413
0.50558	-2.2544
0.48164	-2.2675
-1.5423	-2.2806
-1.5662	-3.3937
-2.0902	-4.1068
-1.4141	-4.12
-1.4381	-4.1331
-2.062	-3.4462
-2.0859	-2.2593
-2.1099	-2.0724
-2.1338	-0.68556
-4.1577	-0.69868
-4.1817	-0.7118
-4.2056	0.17508
-4.2296	0.16196
-4.2535	0.14884
-4.2774	0.13572
-4.3014	0.1226
-2.3253	1.1095
-2.3493	0.99636
-2.3732	0.98324
-2.3971	1.9701
-2.4211	2.557
-2.045	3.2439
-2.569	3.6308
-2.5929	3.4176
-2.6168	3.4045
-2.7408	2.4914
-2.2647	3.3783
-2.2886	2.4652
-2.3126	1.8521
-2.3365	1.8389
-2.9605	1.5258
-3.4844	0.31269
-4.1083	0.29957
-4.1323	-1.4135
-4.1562	-1.4267
-4.7802	-2.4398
-4.8041	-2.4529
-5.028	-2.466
-5.052	-2.7791
-5.0759	-2.7923
-5.0998	-3.1054
-5.1238	-3.1185
-5.4477	-3.1316
-5.4717	-3.1447
-5.1956	-2.8579
-4.2195	-2.871
-4.2435	-2.8841
-2.4674	-2.0972
-2.4914	-2.1103
-2.5153	-0.22345
-2.5392	-0.036574
-2.5632	1.7503
-2.5871	2.3372
-4.6111	3.0241
-4.635	6.6109
-4.6589	12.698
-6.5829	20.785
-6.6068	35.072
-7.4307	47.158
-10.055	57.945
-13.979	74.532
-26.103	88.419
-37.427	98.406
-41.55	110.89
-49.774	122.18
-56.998	134.77
-64.522	144.65
-70.046	150.54
-71.07	160.53
-75.794	167.71
-81.418	172.9
-86.242	176.59
-89.966	179.57
-91.19	184.16
-92.514	186.45
-93.038	187.74
-94.262	189.22
-95.886	190.11
-97.71	191
-97.833	192.68
-99.757	192.67
-101.08	194.36
-102.01	194.84
-102.63	195.03
-102.65	196.02
-103.48	196
-103.5	197.09
-102.92	197.38
-103.55	197.66
-103.57	197.65
-103	197.64
-103.02	197.33
-102.64	197.61
-102.67	197
-102.69	196.99
-101.92	197.57
-101.14	197.56
-100.36	197.55
-100.39	197.93
-100.41	197.92
-100.44	198.11
-99.96	198.19
-98.884	198.68
-98.908	198.67
-99.132	198.35
-99.156	198.34
-99.98	198.33
-99.204	198.32
-99.228	198.1
-100.05	198.09
-100.08	198.08
-100.4	198.06
-100.42	196.85
-100.45	198.04
-100.47	197.02
-99.595	195.41
-99.619	193.6
-99.643	192.38
-96.767	192.17
-96.291	191.96
-93.315	191.25
-92.839	189.53
-92.063	187.72
-90.587	184.31
-81.011	174.49
-59.835	157.88
-29.159	138.07
-7.5825	108.55
21.094	74.64
58.17	51.227
96.446	28.214
125.32	8.8008
131.1	-3.1124
151.97	-12.625
171.55	-16.139
181.13	-23.952
197.3	-38.065
206.48	-46.478
208.35	-52.291
210.13	-59.704
214.81	-65.317
220.38	-74.13
220.36	-93.044
223.73	-107.56
227.21	-116.07
227.19	-132.98
227.16	-150.8
223.64	-166.21
223.61	-189.52
219.49	-206.44
219.47	-222.25
214.94	-241.56
211.92	-253.17
214.8	-269.49
211.87	-283.6
214.75	-298.31
214.22	-309.13
215.6	-313.84
213.68	-325.45
213.65	-339.67
211.73	-351.48
210.8	-358.59
207.88	-361.21
207.66	-367.42
205.33	-378.83
205.31	-386.35
207.58	-393.26
207.56	-400.07
210.14	-401.88
210.11	-402.8
212.59	-407.51
215.26	-412.52
216.24	-413.74
218.42	-415.25
221.79	-417.36
224.57	-418.68
228.84	-420.99
231.12	-424
231.7	-424.02
232.77	-424.03
234.95	-424.04
236.32	-424.06
237.3	-425.17
239.88	-425.98
241.95	-426.79
241.93	-427.71
243.71	-428.72
246.58	-430.23
249.06	-432.45
250.53	-433.56
250.51	-433.57
250.49	-432.99
250.46	-433.7
250.44	-433.71
250.41	-433.03
250.39	-431.94
250.37	-429.85
250.34	-429.17
247.02	-429.18
246.99	-429.19
235.47	-429.2
216.65	-429.22
200.72	-424.63
177.8	-421.44
154.87	-417.86
139.75	-412.17
114.53	-406.48
98.102	-396.4
78.778	-387.71
57.454	-385.22
49.231	-372.04
33.307	-358.05
20.483	-346.76
5.8587	-338.08
-11.465	-334.69
-16.689	-319.8
-25.913	-305.91
-35.337	-293.63
-45.661	-281.74
-58.785	-276.05
-62.709	-267.07
-67.433	-260.78
-73.657	-254.49
-75.181	-247.91
-76.105	-243.92
-77.929	-241.23
-79.652	-240.25
-80.376	-232.56
-81.1	-224.87
-82.424	-221.68
-83.248	-217.9
-83.272	-213.41
-83.496	-210.32
-83.62	-208.94
-84.344	-207.55
-84.968	-207.26
-85.392	-204.58
-88.516	-199.79
-91.44	-195.8
-91.564	-193.02
-92.388	-191.43
-92.412	-189.74
-92.435	-188.66
-93.259	-188.27
-93.283	-187.58
-93.507	-187.19
-94.031	-187.11
-95.355	-185.02
-96.679	-181.73
-97.303	-178.85
-98.127	-175.76
-100.55	-174.17
-103.27	-173.99
-104.2	-173.9
-104.22	-172.51
-104.25	-171.23
-104.27	-171.04
-104.29	-170.85
-104.32	-170.07
-104.34	-168.68
-104.37	-167.59
-104.89	-167.1
-104.41	-166.62
-104.84	-166.23
-104.86	-165.24
-104.89	-164.06
-105.71	-162.77
-105.33	-161.28
-105.36	-160.8
-105.38	-158.21
-105.41	-155.12
-105.43	-154.74
-104.55	-154.45
-105.68	-154.36
-105.7	-154.18
-104.63	-153.89
-104.65	-153.7
-104.67	-153.51
-105	-153.43
-105.02	-153.44
-105.05	-152.95
-105.07	-152.37
-105.09	-152.38
-105.12	-152.39
-105.94	-152.41
-105.96	-151.92
-105.49	-151.33
-105.51	-151.05
-105.54	-150.76
-105.56	-150.77
-105.28	-150.79
-105.31	-148.7
-105.33	-148.71
-105.36	-146.42
-105.38	-146.14
-105.4	-145.25
-105.43	-145.26
-105.45	-145.28
-105.78	-145.29
-106.6	-145.3
-105.82	-144.42
-105.85	-144.43
-105.87	-144.44
-105.9	-144.46
-105.92	-144.47
-105.44	-143.78
-105.47	-143.8
-105.49	-143.01
-105.42	-144.02
-104.24	-144.03
-104.26	-144.05
-104.29	-144.06
-104.31	-144.97
-104.34	-144.99
-103.96	-145
-103.98	-145.01
-105.01	-145.03
-106.03	-145.04
-105.05	-145.05
-104.08	-145.07
-104.1	-145.78
-104.13	-145.89
-105.15	-146.51
-104.17	-146.62
-104.2	-146.63
-104.22	-146.64
-104.25	-145.76
-105.27	-145.87
-104.09	-145.88
-104.22	-146.7
-104.24	-146.71
-104.27	-146.72
-104.59	-147.04
-103.91	-147.05
-103.94	-147.76
-103.96	-147.78
-103.99	-147.79
-103.71	-148.3
-103.73	-148.31
-102.86	-148.33
-102.88	-147.84
-102.91	-147.85
-101.83	-147.87
-100.95	-146.48
-100.98	-146.49
-101	-146.71
-101.03	-146.72
-101.05	-147.93
-100.67	-147.95
-100.7	-148.36
-100.72	-148.37
-100.74	-148.39
-100.47	-149
-100.49	-149.01
-98.317	-149.02
-98.341	-149.34
-97.265	-149.05
-97.288	-149.06
-97.312	-149.08
-97.336	-147.89
-98.56	-147.9
-98.584	-146.92
-100.61	-146.63
-100.63	-146.64
-100.66	-146.36
-101.28	-146.67
-100.7	-146.68
-100.73	-146.7
-100.75	-146.91
-100.78	-146.92
-100.8	-146.93
-98.824	-146.75
-98.848	-146.46
-98.871	-146.47
-99.795	-146.49
-100.92	-146.5
-100.94	-146.21
-100.97	-146.23
-100.99	-146.24
-101.02	-146.25
-101.64	-146.57
-100.56	-146.28
-100.59	-146.59
-100.61	-146.61
-98.535	-147.52
-98.359	-147.53
-98.383	-147.54
-98.407	-147.56
-99.431	-148.07
-99.454	-148.08
-99.778	-148.4
-99.802	-148.41
-99.826	-148.72
-99.85	-149.24
-100.17	-149.25
-100.2	-149.76
-100.22	-149.88
-100.25	-149.89
-100.37	-149.9
-100.29	-149.82
-100.32	-149.93
-100.34	-149.94
-100.27	-149.95
-100.29	-149.97
-100.31	-149.98
-100.44	-149.99
-100.46	-150.41
-100.49	-150.42
-100.41	-150.33
-100.13	-149.75
-100.16	-149.76
-100.18	-150.37
-99.305	-149.79
-99.329	-149.8
-98.353	-149.41
-97.677	-149.43
-97.701	-149.44
-97.625	-149.75
-97.349	-150.46
-97.373	-150.88
-97.397	-150.89
-97.421	-150.9
-97.144	-150.52
-97.168	-150.73
-97.192	-150.94
-97.216	-151.56
-97.04	-151.57
-97.064	-151.58
-97.088	-152.2
-97.112	-152.21
-97.136	-152.22
-97.46	-152.64
-97.184	-152.65
-97.508	-153.06
-97.532	-153.07
-97.856	-153.09
-97.88	-152.7
-97.704	-152.71
-97.727	-153.13
-97.751	-153.24
-97.775	-153.25
-98.499	-153.67
-98.523	-153.68
-98.547	-153.69
-98.571	-153.51
-98.595	-153.42
-99.419	-153.43
-98.643	-153.24
-98.667	-153.26
-98.691	-153.27
-98.715	-153.18
-99.639	-153
-99.663	-153.01
-99.687	-153.02
-99.711	-153.04
-98.634	-153.05
-98.258	-153.36
-98.282	-153.38
-97.206	-153.39
-97.23	-153.7
-96.554	-153.72
-96.078	-153.33
-96.102	-153.64
-96.126	-153.65
-96.15	-153.87
-96.074	-153.88
-95.998	-153.89
-95.622	-154.51
-95.646	-154.52
-94.47	-154.83
-93.694	-154.85
-93.717	-155.16
-93.241	-155.17
-93.265	-155.39
-92.789	-155.7
-91.413	-155.41
-91.437	-155.73
-91.461	-155.74
-91.485	-155.75
-93.409	-156.06
-93.033	-156.08
-93.057	-156.19
-93.081	-156.2
-92.805	-156.12
-92.829	-155.93
-91.153	-155.94
-91.177	-155.96
-91.2	-155.97
-91.224	-155.38
-91.348	-154.5
-91.372	-154.51
-91.396	-153.52
-91.92	-153.54
-91.944	-152.95
-93.068	-152.96
-93.092	-152.97
-93.116	-152.99
-93.14	-153
-93.164	-152.21
-93.188	-152.23
-92.112	-152.24
-92.136	-152.25
-93.26	-152.27
-92.484	-150.88
-94.107	-150.89
-94.131	-151.51
-94.155	-151.52
-94.979	-152.33
-94.203	-152.95
-95.027	-153.36
-95.051	-153.87
-95.075	-154.08
-95.099	-154.7
-94.323	-154.71
-94.247	-155.42
-94.271	-155.44
-93.295	-154.95
-93.319	-154.96
-92.543	-154.98
-92.567	-154.99
-92.59	-155
-92.114	-155.02
-92.038	-155.03
-92.062	-155.04
-92.086	-155.06
-92.11	-155.07
-92.134	-155.08
-90.858	-155.09
-88.982	-155.11
-89.006	-155.12
-89.03	-155.63
-88.254	-155.25
-87.878	-155.26
-87.902	-155.27
-87.926	-155.29
-87.95	-155.9
-87.973	-155.91
-87.997	-155.93
-88.021	-155.94
-88.045	-156.05
-88.069	-156.57
-87.693	-156.58
-88.117	-157.09
-88.141	-157.1
-88.165	-156.62
-88.589	-156.63
-88.213	-156.64
-88.237	-156.66
-88.261	-156.67
-88.285	-156.68
-89.109	-156.5
-88.833	-156.51
-90.557	-156.52
-90.58	-157.14
-88.804	-157.15
-88.628	-157.16
-87.352	-157.17
-87.376	-157.19
-87.4	-157.5
-87.424	-157.51
-87.448	-157.63
-87.072	-157.64
-87.096	-157.65
-87.42	-157.67
-87.244	-157.68
-87.268	-157.69
-87.292	-157.71
-87.316	-157.72
-87.34	-157.73
-87.363	-157.75
-87.387	-157.76
-87.411	-157.77
-87.435	-157.78
-87.459	-157.9
-87.683	-158.11
-88.107	-157.92
-88.131	-157.94
-88.155	-158.15
-89.079	-158.16
-88.903	-157.88
-90.427	-157.89
-90.451	-158.2
-90.475	-158.22
-91.099	-158.43
-91.123	-158.24
-91.146	-158.46
-91.17	-158.47
-90.594	-158.48
-90.618	-158.89
-89.542	-159.21
-89.566	-159.42
-90.09	-159.43
-90.114	-159.35
-90.138	-159.36
-89.762	-158.97
-89.786	-159.39
-89.81	-159.4
-89.734	-159.41
-89.758	-159.83
-89.782	-159.84
-89.806	-159.85
-89.83	-159.47
-89.453	-159.48
-87.977	-159.49
-88.001	-159.5
-88.025	-159.52
-88.049	-159.53
-85.873	-158.94
-85.897	-158.36
-85.921	-158.27
-85.945	-158.28
-85.169	-158.4
-85.193	-158.31
-85.217	-158.32
-85.241	-158.34
-85.265	-158.35
-85.389	-158.36
-85.313	-158.38
-85.336	-158.39
-85.36	-158.4
-85.384	-158.41
-85.508	-158.43
-85.532	-158.44
-85.356	-158.45
-85.38	-158.77
-85.404	-158.78
-85.428	-158.79
-85.252	-158.81
-85.376	-159.42
-85.4	-159.43
-84.824	-159.15
-85.448	-158.86
-84.872	-158.87
-84.896	-159.19
-84.919	-159.2
-84.643	-158.91
-84.667	-159.22
-84.691	-159.24
-84.715	-159.25
-84.739	-159.26
-83.963	-159.28
-83.987	-159.29
-84.011	-159.3
-84.035	-159.32
-84.059	-159.33
-83.683	-159.34
-84.407	-159.46
-84.431	-159.47
-84.455	-159.48
-84.479	-159.9
-84.503	-160.01
-84.526	-160.02
-84.55	-160.03
-84.574	-159.55
-85.098	-159.56
-84.722	-159.57
-84.746	-159.59
-84.77	-159.6
-84.794	-159.31
-85.518	-159.63
-85.542	-159.34
-85.666	-159.35
-85.69	-159.37
-85.714	-158.88
-86.338	-158.89
-86.362	-158.9
-87.386	-158.92
-87.409	-158.93
-87.433	-158.94
-87.457	-158.86
-87.481	-158.87
-87.505	-158.88
-87.529	-158.9
-87.553	-159.01
-87.777	-159.12
-87.801	-159.14
-87.825	-159.15
-88.849	-159.16
-88.873	-159.08
-89.797	-159.09
-89.821	-159.1
-89.845	-159.11
-90.369	-159.23
-89.892	-159.24
-89.916	-159.25
-89.94	-159.17
-89.964	-159.18
-89.988	-159.29
-89.512	-159.21
-89.536	-159.52
-89.56	-159.83
-89.584	-159.85
-89.608	-159.96
-88.632	-159.87
-88.856	-159.99
-88.88	-160
-88.604	-160.11
-86.728	-160.12
-84.552	-160.14
-84.576	-160.15
-84.599	-160.16
-83.523	-160.08
-83.347	-159.99
-83.371	-160
-83.395	-160.02
-83.319	-160.03
-83.143	-159.74
-83.167	-159.86
-83.191	-160.17
-83.415	-160.28
-83.439	-160
-83.263	-160.01
-82.687	-160.02
-82.711	-160.03
-82.735	-160.05
-82.759	-159.66
-81.282	-159.57
-81.306	-159.69
-81.33	-159.7
-81.354	-159.71
-82.578	-159.73
-81.402	-159.74
-81.426	-160.05
-81.45	-160.07
-81.474	-159.78
-80.398	-159.79
-80.122	-159.81
-80.146	-159.82
-80.17	-159.83
-80.194	-159.84
-80.518	-160.16
-80.542	-159.87
-81.165	-159.88
-81.189	-160.2
-81.213	-160.21
-82.437	-160.62
-82.461	-160.74
-82.485	-160.85
-83.009	-161.06
-83.033	-161.48
-84.057	-162.39
-84.081	-163.1
-84.105	-164.42
-84.129	-164.73
-82.853	-166.04
-84.177	-166.05
-84.201	-166.07
-84.225	-166.58
-84.249	-166.59
-83.272	-166.61
-84.396	-166.62
-84.42	-166.63
-84.444	-167.55
-84.468	-167.56
-84.292	-167.07
-84.316	-167.09
-84.34	-167.4
-84.364	-167.41
-84.688	-167.43
-83.812	-167.44
-83.836	-167.15
-83.86	-167.16
-83.884	-167.08
-83.908	-167.29
-83.932	-167.1
-83.955	-167.32
-83.979	-167.33
-84.003	-167.34
-84.927	-167.56
-84.951	-167.57
-84.975	-167.38
-84.999	-167.4
-85.023	-167.41
-86.247	-167.42
-85.671	-167.23
-85.695	-167.25
-85.719	-165.76
-85.743	-165.77
-87.367	-165.79
-87.391	-167.3
-87.415	-167.61
-87.438	-167.63
-86.662	-166.84
-86.686	-166.95
-86.71	-166.97
-86.434	-166.98
-86.458	-167.99
-86.282	-167.01
-86.006	-167.02
-86.03	-167.03
-86.054	-168.24
-86.078	-169.06
-85.802	-168.87
-85.026	-169.68
-85.05	-169.7
-85.074	-169.71
-85.098	-169.72
-84.222	-168.94
-84.245	-168.95
-82.569	-167.96
-82.593	-167.98
-82.617	-168.49
-80.841	-168.5
-80.865	-168.52
-80.889	-168.53
-80.913	-166.14
-80.937	-164.75
-80.661	-164.77
-82.485	-164.28
-82.509	-164.29
-82.533	-164.31
-84.357	-164.12
-84.381	-163.93
-84.405	-163.95
-84.428	-163.96
-82.652	-163.97
-82.776	-163.69
-82.8	-163.7
-82.824	-163.71
-82.848	-163.63
-82.372	-163.64
-82.396	-162.95
-82.42	-162.96
-82.444	-162.98
-83.668	-162.99
-83.592	-162.2
-83.816	-163.02
-83.84	-163.03
-83.864	-163.04
-85.988	-163.56
-86.011	-162.97
-86.135	-162.98
-86.159	-163
-86.183	-163.01
-86.207	-163.72
-87.431	-163.74
-87.455	-164.35
-87.479	-165.16
-87.503	-165.17
-88.127	-165.29
-88.151	-165.3
-88.175	-166.01
-88.199	-166.03
-88.223	-166.64
-88.647	-167.75
-88.671	-167.77
-88.695	-167.78
-88.718	-168.29
-88.742	-168.31
-88.766	-169.52
-88.59	-169.53
-88.614	-169.55
-88.638	-169.56
-88.062	-169.57
-88.086	-168.38
-88.11	-167.9
-88.134	-167.31
-88.258	-167.32
-88.082	-166.64
-88.106	-165.75
-88.13	-165.96
-88.154	-165.98
-88.178	-165.99
-88.201	-165.2
-88.225	-164.52
-88.249	-164.53
-88.273	-164.54
-88.297	-164.56
-87.221	-164.57
-87.245	-164.58
-87.269	-164.59
-86.493	-164.61
-86.517	-164.62
-85.541	-164.63
-85.565	-164.65
-85.589	-164.66
-85.613	-164.07
-84.837	-163.79
-84.761	-163.8
-84.784	-163.81
-84.808	-163.53
-84.832	-162.94
-84.856	-162.15
-84.88	-161.86
-84.904	-162.18
-84.928	-162.49
-84.952	-162.5
-85.176	-162.52
-85.1	-162.23
-85.124	-162.24
-85.148	-162.26
-84.872	-162.07
-84.896	-162.28
-84.92	-162.3
-85.144	-162.11
-85.168	-162.02
-84.591	-162.04
-84.615	-161.95
-84.639	-161.96
-84.663	-161.97
-84.687	-162.09
-84.011	-162.2
-84.035	-162.41
-83.259	-162.43
-83.283	-162.44
-84.107	-162.45
-83.231	-162.17
-83.255	-162.18
-84.079	-162.19
-84.103	-162.21
-84.527	-162.52
-84.151	-162.53
-84.174	-162.55
-84.198	-162.56
-84.222	-162.97
-85.346	-163.18
-85.47	-163.2
-87.794	-163.21
-87.918	-163.22
-87.942	-163.04
-89.566	-162.65
-89.59	-162.36
-89.714	-162.18
-89.738	-162.19
-89.762	-162
-89.786	-162.02
-89.81	-162.13
-90.134	-162.14
-90.157	-162.06
-90.081	-162.07
-90.105	-162.08
-90.129	-161.99
-90.153	-162.01
-90.477	-162.02
-90.201	-162.03
-90.225	-162.05
-90.249	-162.16
-90.273	-162.17
-90.597	-162.49
-90.321	-162.7
-89.245	-162.91
-89.269	-162.93
-89.293	-162.94
-89.817	-162.95
-88.841	-162.97
-89.864	-162.78
-89.888	-162.79
-89.912	-162.8
-90.536	-162.82
-90.06	-162.83
-90.084	-162.84
-90.108	-163.86
-90.132	-163.87
-89.056	-165.28
-88.28	-163.9
-88.304	-163.91
-90.228	-162.92
-90.252	-162.84
-90.276	-162.85
-90.3	-162.66
-91.424	-162.68
-92.247	-162.89
-92.271	-162.9
-92.895	-162.91
-92.919	-162.93
-92.943	-162.94
-92.967	-162.95
