# Supplementary material for: Electrooculography-based continuous eye-writing recognition system for efficient assistive communication systems
Source: PLoS One. 2018 Feb 9;13(2):e0192684. doi: 10.1371/journal.pone.0192684 (PMC5806888; doi:10.1371/journal.pone.0192684)
Supplement: S1 Database — All the original isolated EOG data used in the experiments are contained in this database. (ZIP) [file pone.0192684.s001.zip › isolated/001/isolated_strokes/EOG_001_10_011.csv]

0.7741	4.4799
0.80111	4.2995
1.6281	4.319
1.6551	4.3386
1.6821	4.3581
1.7091	4.3777
1.7361	4.0972
1.7631	4.1167
1.2902	4.1363
1.3172	4.1558
1.3442	4.1754
-0.028829	3.4949
1.3982	2.6145
1.4252	2.634
1.4522	2.1536
1.4792	1.8731
1.5062	1.4926
1.5332	1.0122
1.5602	0.43173
1.5872	0.45127
1.6142	-0.029183
0.24124	0.49036
0.26824	0.50991
0.29525	1.1294
0.32225	1.149
0.34926	1.2685
-0.62373	1.0881
-0.59673	1.1076
-0.56972	1.1272
-0.54271	1.1467
-0.51571	1.1663
-0.8887	0.4858
-0.86169	0.50535
-0.83469	0.52489
-0.80768	0.34444
-0.78067	1.064
-0.85367	1.6835
-0.82666	2.0031
-0.79966	2.3226
-0.77265	2.3422
-0.74564	2.3617
-0.61864	2.4812
-0.59163	2.5008
-0.86462	2.4203
-1.6376	2.1399
-0.81061	2.4594
-1.3836	2.479
-1.3566	2.7985
-1.3296	2.8181
-1.3026	2.5376
-0.57558	2.5571
-0.54857	2.5767
-0.52157	2.4962
-0.49456	2.5158
-1.1676	2.5353
0.35945	2.3549
0.58646	2.0744
0.61347	2.094
0.64047	1.9135
-0.032521	1.733
0.69449	1.0526
0.021492	0.37213
0.048499	-0.0083211
0.075505	0.011223
0.50251	-0.36923
0.52952	-1.8497
0.55652	-3.6301
0.58353	-3.6106
0.61054	-3.9911
0.23754	-4.2715
0.26455	-4.252
0.29156	-3.9324
0.31856	-3.9129
0.44557	-3.7933
0.47258	-3.8738
0.49958	-3.8542
-0.27341	-4.1347
-1.3464	-4.1152
-0.2194	-3.7956
-0.19239	-3.7761
-0.16539	-4.0565
-0.13838	-4.037
-0.11137	-3.7174
0.91563	-3.6979
1.2426	-3.6783
1.2696	-3.5588
1.2967	-3.5393
0.52366	-3.8197
0.55067	-3.8002
0.57767	-3.7806
0.60468	-3.7611
0.63168	-4.2415
0.65869	-4.222
1.1857	-4.6024
1.2127	-4.6829
1.2397	-4.6634
1.2667	-4.8438
1.2937	-4.8243
1.3207	-4.8047
1.3477	-4.7852
1.3747	-4.7656
1.4017	-4.4461
0.42876	-4.4265
0.45576	-4.007
0.28277	-2.8875
0.30977	-2.8679
0.33678	-1.6484
0.36379	-1.6288
1.0908	-1.0093
1.1178	-0.98974
0.94481	-0.97019
0.97181	-0.95065
0.49882	-1.5311
0.52583	-0.91156
0.55283	-0.89202
0.27984	-0.87247
0.30685	-0.85293
-1.0661	-0.83338
-1.0391	-0.61384
-1.0121	-0.59429
-0.98513	-0.77475
-0.058122	-1.2552
-1.7311	-1.5357
-1.7041	-1.5161
-2.8771	-1.4966
-2.8501	-2.377
-2.6231	-2.7575
-2.7961	-2.7379
-2.7691	-2.7184
-3.0421	-2.6989
-3.0151	-2.6793
-2.7881	-2.2598
-2.7611	-2.2402
-2.734	-2.2207
-2.707	-2.2011
-2.98	-2.1816
-1.353	-1.462
-1.326	-1.8425
-1.299	-1.823
-0.67201	-1.8034
-1.645	-0.98386
-1.618	-0.86432
-1.591	-0.94477
-1.564	-0.92523
-1.537	-1.3057
-1.01	-0.88614
-0.98296	-0.4666
-0.95596	0.25295
-0.92895	0.27249
-0.90194	0.69204
-2.0749	0.31158
-2.0479	0.73112
-2.0209	0.75067
-1.9939	0.37021
-0.76691	0.78976
-0.7399	0.8093
-0.7129	1.0288
-0.68589	1.0484
-0.65888	1.0679
-1.2319	1.3875
-1.2049	1.407
-1.1779	1.7266
-1.1509	1.7461
-1.1239	1.7657
0.10315	1.7852
-0.26984	1.8047
-0.24283	1.7243
-0.21583	1.2438
-0.18882	1.1634
2.5382	0.48292
2.5652	0.50247
2.5922	0.52201
2.6192	0.54156
-0.053789	0.5611
-0.026782	0.58064
0.00022434	1.3002
0.027231	1.3197
0.054237	1.3393
-1.1188	0.35882
0.90825	0.27837
0.93526	-0.20209
0.96226	-0.18254
1.2893	-1.163
-0.78372	-0.74346
-0.75672	-0.12391
-0.72971	-0.10437
-1.1027	-0.28482
-1.2757	-0.66528
-1.4487	-0.64573
-1.4217	-0.72619
-1.3947	-0.70665
-1.3677	-0.9871
-1.1407	-0.66756
-0.71366	-0.24801
-0.68665	-0.22847
-0.65965	-0.60892
-0.63264	-0.58938
-0.0056344	-0.16984
0.021372	0.14971
0.048378	0.16925
0.075385	0.4888
0.10239	0.90834
0.1294	1.7279
0.1564	1.7474
0.18341	1.767
0.21042	1.7865
0.23742	1.9061
0.26443	2.0256
1.4914	2.2452
1.5184	2.3647
1.5454	2.3842
0.37246	2.7038
2.4995	3.0233
0.42647	3.0429
0.45347	3.0624
0.48048	3.082
0.40749	3.7015
0.43449	3.3211
0.1615	3.2406
0.18851	2.8601
0.21551	2.8797
0.24252	2.8992
0.96953	2.9188
0.99653	2.9383
1.0235	2.5579
1.0505	2.5774
1.0776	1.897
1.1046	1.9165
0.53156	1.136
0.25857	0.55558
0.58558	0.57513
0.31258	-0.30533
0.33959	-0.28578
0.3666	-0.66624
0.3936	-0.74669
1.1206	-0.72715
1.1476	-0.70761
1.1746	-0.68806
1.2016	-0.16852
0.52864	-0.14897
1.2556	1.5706
0.58265	1.5901
0.60965	-0.19034
0.63666	-0.1708
0.66367	-0.15125
1.5907	1.1683
1.5177	0.68784
1.5447	-0.69262
1.5717	-0.67307
1.3987	-0.65353
0.92571	-1.234
0.95271	-1.8144
-0.12028	-1.7949
-0.093275	-1.1754
-0.86627	-1.6558
-0.83926	-1.6363
-2.8123	-1.7167
-2.7852	-1.6972
-2.7582	-1.6776
-2.7312	-2.0581
-3.2042	-2.0385
-3.1772	-2.319
-4.3502	-2.2995
-4.3232	-2.4799
-4.3962	-2.7604
-4.3692	-2.7408
-4.3422	-2.7213
-4.3152	-2.7017
-4.2882	-1.9822
-4.2612	-1.9626
-4.2342	-0.7431
-4.2072	-0.72355
-4.1802	-2.704
-3.1531	-2.6845
-2.2261	-2.6649
-2.1991	-2.6454
-2.1721	-2.6258
-3.0451	-4.3063
-2.1181	-4.2867
-2.9911	-4.2672
-2.9641	-4.2477
-2.9371	-4.2281
-2.0101	-4.7086
-1.3831	-4.189
-1.3561	-4.0695
-1.3291	-4.0499
-1.3021	-4.0304
-1.2751	-5.0108
-0.44805	-4.9913
-0.42104	-4.7718
-0.39404	-4.7522
-0.36703	-4.0327
-0.34002	-4.0131
-0.31302	-3.9936
-0.28601	-4.674
-0.259	-4.6545
-0.232	-3.9349
-0.20499	-3.8154
-0.17799	-3.7959
-0.15098	-3.7763
-0.12397	-3.2568
-0.096966	-1.6372
-0.66996	-0.51768
-1.143	-0.49814
-1.1159	-0.47859
-2.1889	-0.75905
-1.3619	0.1605
-2.7349	0.98004
-4.0079	0.99959
-3.9809	1.0191
-3.9539	0.53867
-3.9269	1.0582
-4.2999	1.0778
-4.2729	1.0973
-4.2459	1.1169
-4.2189	1.1364
-3.7919	1.8559
-4.6649	1.8755
-4.6379	1.895
-4.6109	2.4146
-4.5838	2.3341
-3.1568	2.4537
-3.1298	2.7732
-3.1028	2.7928
-3.0758	3.1123
-3.0488	3.3318
-3.0218	3.5514
-2.9948	3.5709
-2.5678	3.3905
-2.5408	3.41
-3.1138	3.4296
-2.9868	3.5491
-2.9598	3.5687
-5.0328	3.3882
-5.0058	3.4077
-6.8787	3.3273
-6.8517	3.3468
-6.8247	3.3664
-7.1977	2.9859
-7.3707	1.8055
-7.7437	0.825
-7.7167	-0.055451
-7.6897	-0.93591
-7.6627	-1.1164
-7.4357	-1.0968
-7.4087	-1.4773
-7.3817	-1.4577
-7.3547	-1.7382
-7.9277	-1.4186
-7.3007	-1.6991
-7.8737	-1.3796
-7.8466	-1.76
-8.8196	-1.3405
-8.7926	-1.3209
-7.7656	-1.3014
-7.1386	-0.88183
-7.1116	-0.86229
-6.7846	-0.84274
-5.1576	0.2768
-3.7306	1.3963
-2.3036	3.9159
-2.2766	7.7354
-2.2496	10.455
-2.1226	21.675
-2.0956	39.194
-2.0686	55.114
-1.9415	69.633
-1.9145	87.953
-1.8875	107.87
-1.8605	119.99
-1.8335	132.61
-3.0065	147.73
-2.9795	161.05
-2.9525	174.17
-3.2255	181.59
-5.2985	186.51
-8.1715	195.93
-10.144	203.85
-11.317	206.87
-11.29	208.49
-11.563	214.31
-12.136	220.03
-12.109	221.65
-13.682	221.87
-13.955	222.68
-15.028	223.3
-15.301	223.52
-15.274	224.64
-16.747	225.56
-18.12	226.08
-18.093	226.1
-18.766	226.12
-18.739	226.64
-18.912	226.66
-18.885	226.68
-18.858	226.7
-20.431	227.02
-20.404	227.04
-21.477	227.56
-21.45	227.78
-20.323	228.7
-21.196	228.72
-21.169	230.04
-21.142	230.06
-21.115	229.88
-20.188	229.9
-18.461	229.91
-18.434	229.93
-15.207	229.95
-12.58	227.67
-12.053	227.69
-11.626	227.71
-10.599	225.53
-9.0722	225.55
-7.5452	225.27
-3.7182	220.99
-0.59123	209.61
5.6358	190.93
18.963	165.95
50.79	139.07
75.817	113.19
96.244	92.708
124.37	72.428
135.2	47.847
139.32	30.867
146.65	17.186
157.48	-0.79418
164.71	-13.875
172.33	-24.955
177.76	-39.236
185.89	-52.816
193.91	-61.996
199.14	-73.777
204.27	-91.457
204.59	-104.84
205.72	-113.32
205.75	-119.2
205.78	-133.68
205.8	-148.16
204.73	-151.04
204.76	-159.52
204.78	-169
204.81	-175.18
203.74	-183.06
203.76	-187.14
202.19	-196.82
199.82	-207.7
197.25	-213.18
197.27	-218.36
195.1	-223.34
188.23	-228.03
182.25	-229.51
177.88	-230.59
170.61	-230.57
164.94	-232.65
153.76	-234.23
142.79	-235.31
135.32	-236.39
126.54	-236.37
121.67	-236.35
113.1	-236.33
105.12	-236.31
104.65	-236.29
102.58	-236.27
93.905	-235.15
85.932	-235.13
83.359	-233.11
81.086	-228.39
69.113	-223.87
54.84	-222.45
41.467	-219.53
29.394	-216.51
23.521	-211.3
8.3481	-205.78
-3.1249	-200.36
-16.498	-190.14
-31.071	-180.32
-37.444	-170.5
-50.317	-159.28
-58.79	-144.86
-69.563	-133.94
-81.336	-127.22
-86.109	-115.6
-94.282	-108.58
-100.25	-91.561
-100.23	-74.241
-100.2	-63.822
-100.17	-42.802
-100.15	-26.382
-100.12	-12.663
-100.09	5.8567
-100.07	19.876
-100.04	36.996
-100.01	50.715
-94.285	59.535
-89.458	72.954
-81.831	84.374
-63.804	101.09
-49.777	113.81
-38.85	123.63
-31.123	139.75
-29.696	152.37
-25.869	163.09
-23.042	172.11
-21.315	183.23
-20.588	196.85
-18.761	202.57
-18.734	204.29
-17.707	205.51
-17.68	206.63
-17.653	210.75
-18.626	214.67
-18.599	214.69
-20.372	215.11
-20.345	215.13
-20.318	215.85
-20.291	216.86
-21.964	217.18
-21.937	217.4
-23.71	218.22
-25.283	219.64
-25.256	220.86
-27.029	220.88
-29.002	222.2
-29.275	222.52
-29.248	221.74
-29.221	220.66
-29.194	219.58
-29.167	218.8
-28.64	221.12
-26.812	221.14
-26.485	222.66
-26.458	223.68
-24.631	224.3
-22.904	225.12
-20.877	225.14
-20.85	225.16
-20.223	224.48
-19.796	224.49
-18.269	224.51
-17.342	224.53
-16.815	224.55
-15.888	224.57
-14.861	224.59
-13.534	224.81
-13.507	224.83
-12.98	224.85
-12.953	224.87
-12.926	224.89
-11.799	224.91
-11.772	224.93
-13.045	224.85
-13.018	224.87
-12.991	224.69
-15.664	224.11
-16.137	223.43
-16.71	221.85
-16.183	220.37
-16.656	220.29
-16.629	219.91
-16.602	218.92
-16.575	217.94
-16.548	217.56
-16.521	217.58
-16.494	217.6
-15.967	217.62
-16.64	217.84
-16.613	217.26
-15.986	216.48
-15.959	216.5
-15.932	215.92
-15.605	215.64
-14.978	215.66
-14.951	215.68
-14.424	214.8
-14.397	214.82
-13.07	214.84
-10.643	215.26
-10.616	215.28
-10.589	215.3
-10.562	215.32
-9.4352	215.84
-9.4082	215.35
-11.381	214.67
-13.754	214.09
-13.727	213.81
-13.7	213.33
-13.673	212.85
-13.646	211.77
-13.619	209.89
-11.192	209.91
-9.1651	209.93
-9.1381	209.95
-9.1111	208.87
-9.0841	208.89
-9.0571	210.01
-9.4301	211.63
-9.4031	211.65
-9.3761	211.67
-9.3491	210.89
-8.922	211.51
-8.395	210.93
-8.368	210.95
-8.341	210.97
-8.314	211.48
-8.287	212.3
-8.26	213.12
-8.233	213.84
-8.206	213.86
-8.179	214.28
-8.152	214.3
-8.625	214.32
-8.598	214.34
-8.571	214.36
-8.844	214.38
-8.2169	214.4
-8.1899	214.42
-8.1629	214.44
-8.1359	214.26
-9.0089	214.28
-9.7819	215.9
-10.255	215.92
-10.228	215.94
-10.201	215.96
-10.674	214.38
-10.147	214.4
-10.12	213.91
-10.093	213.53
-10.066	213.95
-11.439	213.57
-11.412	213.59
-11.585	213.21
-11.558	213.23
-11.531	213.25
-12.704	212.97
-12.677	212.69
-13.25	212.41
-13.223	212.43
-13.196	212.45
-13.169	212.47
-13.142	212.49
-13.115	212.51
-13.888	212.53
-13.061	212.55
-13.034	212.87
-13.007	212.89
-12.98	213.91
-13.553	214.53
-12.826	214.54
-11.499	214.76
-11.472	214.78
-11.445	216.1
-11.418	217.62
-11.391	217.94
-11.964	217.96
-11.937	218.48
-11.91	218.5
-13.383	218.52
-12.756	218.54
-12.729	218.56
-13.302	218.08
-13.275	218.1
-13.248	217.92
-13.221	217.94
-13.194	217.96
-13.167	216.98
-12.54	216
-11.313	215.72
-11.286	215.74
-12.759	215.56
-12.732	215.27
-11.405	214.89
-11.378	213.31
-11.351	213.33
-10.324	211.25
-10.297	210.27
-9.8696	209.69
-9.1426	209.61
-8.6155	209.63
-8.5885	209.65
-8.5615	209.67
-7.4345	209.79
-7.4075	210.41
-7.3805	210.43
-7.3535	210.85
-7.4265	210.97
-7.3995	210.99
-7.3725	211.01
-7.3455	211.03
-7.3185	211.25
-7.2915	211.27
-5.5645	211.29
-5.5375	211.3
-7.0104	211.12
-6.9834	211.14
-8.5564	211.16
-8.5294	211.18
-9.4024	211.4
-10.375	211.22
-10.348	211.24
-11.621	210.96
-11.594	210.98
-11.567	211
-12.84	210.72
-12.813	210.14
-13.586	209.36
-13.559	209.38
-13.632	209.4
-13.605	209.42
-13.578	209.44
-13.751	209.46
-13.724	209.48
-13.897	210.1
-14.37	210.52
-14.343	210.63
-14.616	210.65
-14.589	210.47
-14.562	210.19
-15.635	210.21
-15.008	210.43
-14.981	210.45
-14.954	210.47
-14.927	210.49
-14.7	210.51
-13.373	210.63
-13.346	210.65
-13.319	210.57
-13.292	210.69
-13.465	210.71
-13.438	210.73
-14.711	210.15
-14.684	210.17
-14.657	210.19
-13.83	209.81
-13.803	209.83
-13.776	210.35
-13.749	210.86
-13.222	211.48
-12.395	211.5
-12.368	212.32
-12.341	212.74
-12.314	212.76
-11.387	213.08
-10.26	213.1
-10.233	213.12
-10.206	213.14
-10.179	213.16
-10.152	213.38
-10.125	213.6
-10.098	213.92
-10.071	214.34
-11.144	214.36
-10.017	214.98
-9.9901	215
-9.9631	214.42
-9.9361	214.44
-9.909	214.26
-9.082	214.27
-9.055	214.29
-9.028	214.31
-9.001	214.33
-8.974	214.35
-8.947	214.17
-10.22	214.19
-10.193	213.51
-10.166	213.53
-11.839	213.55
-10.112	212.87
-10.285	212.09
-12.058	211.01
-12.031	210.43
-12.004	209.65
-11.977	209.57
-11.95	208.69
-12.123	208.71
-11.896	207.83
-11.869	207.05
-11.842	207.07
-9.4149	206.89
-9.3879	206.9
-7.0609	207.12
-8.2339	206.94
-8.2069	206.96
-8.1799	206.98
-8.1529	207.4
-7.7259	208.22
-7.6989	208.94
-7.6718	209.36
-7.6448	209.38
-7.0178	209.4
-6.7908	209.72
-6.7638	209.74
-6.5368	209.76
-6.5098	209.78
-6.4828	209.8
-6.4558	210.22
-6.8288	210.24
-6.8018	209.86
-7.5748	210.28
-7.9478	210.3
-7.9208	210.52
-7.8938	210.53
-7.8667	210.55
-7.2397	210.87
-7.8127	210.59
-7.1857	210.61
-7.1587	210.93
-7.1317	210.95
-7.1047	211.17
-7.9777	211.39
-7.9507	211.41
-8.9237	211.53
-8.8967	212.25
-7.2697	212.27
-6.7427	213.19
-6.7157	214.31
-6.6887	214.33
-6.9617	214.65
-6.4346	214.67
-6.4076	214.69
-6.3806	215.81
-6.3536	216.03
-6.3266	216.05
-6.2996	216.06
-5.6726	216.08
-5.6456	216.1
-5.6186	216.12
-6.1916	215.94
-5.5646	216.16
-5.5376	215.18
-5.5106	215.2
-5.4836	214.12
-5.4566	214.14
-5.1295	215.66
-5.1025	215.58
-5.0755	215.6
-5.0485	217.42
-4.1215	218.74
-2.4945	219.86
-2.4675	220.48
-2.4405	220.5
-2.4135	220.72
-1.5865	220.74
-0.75949	220.76
-0.73248	220.78
-0.70547	220.09
-0.078466	220.11
-0.05146	220.13
0.17555	218.25
0.20255	218.27
0.22956	216.59
0.35657	216.61
0.28357	215.53
0.71058	215.55
0.73759	214.97
-0.23541	214.79
-0.2084	214.81
-0.1814	214.33
-0.15439	214.35
-0.12738	213.87
-1.1004	213.19
-0.07337	213.11
-1.0464	212.73
-1.0194	212.75
-0.79235	212.77
-0.76534	212.79
-0.73834	213.01
0.58867	212.82
0.61568	212.74
2.0427	212.46
2.0697	212.48
1.8967	212.9
1.9237	212.92
1.9507	212.94
1.9777	212.96
2.2047	213.08
3.6317	213.1
3.6587	213.02
2.2857	213.04
2.3127	213.06
2.5398	213.08
2.5668	213.1
2.5938	213.12
2.6208	213.14
2.6478	212.96
2.6748	212.88
2.7018	212.9
2.3288	212.92
2.3558	212.64
2.5828	212.65
1.6098	212.67
1.9368	211.59
1.9638	210.01
0.49084	209.03
0.11784	209.05
-0.75515	209.07
-0.72815	209.09
-0.70114	210.11
-1.0741	210.13
-0.74713	210.15
-1.0201	209.07
-0.99311	209.09
-0.96611	209.11
-1.9391	210.43
-1.9121	211.25
-1.8851	211.27
-1.8581	211.29
-0.83107	211.31
-0.80407	211.33
-0.77706	212.05
-0.45006	212.07
-0.42305	212.38
-0.39604	213.1
-0.16904	213.42
0.057971	213.44
0.084977	213.46
0.11198	213.48
2.039	213.6
5.466	213.62
7.293	213.64
7.32	213.66
7.447	213.38
7.474	213.4
7.501	213.32
8.128	213.44
8.155	213.46
7.582	213.38
7.6091	213.4
7.5361	213.42
7.5631	213.44
6.1901	213.46
6.2171	213.48
6.2441	213.1
6.2711	212.81
6.2981	212.83
7.8251	212.85
7.8521	212.87
9.1791	212.89
8.7061	212.91
8.7331	212.93
8.7601	213.15
8.7871	213.37
9.8142	213.39
9.8412	213.41
9.8682	213.23
9.8952	213.15
9.9222	213.17
10.449	211.39
10.476	211.11
10.503	208.83
10.53	209.35
10.557	208.97
10.584	211.49
10.611	211.51
10.638	209.03
10.765	208.04
10.792	207.06
10.819	207.08
10.846	205.9
10.473	205.92
10.5	205.64
10.527	205.66
10.954	205.68
10.981	206
10.608	206.02
10.635	206.24
10.662	206.56
10.689	207.28
10.716	207.3
10.743	207.82
11.87	207.84
11.897	207.86
11.924	207.88
13.151	207.9
13.178	208.12
13.205	208.64
12.332	208.66
12.359	209.07
12.786	209.09
13.513	209.51
13.74	209.53
13.767	209.95
13.794	209.97
13.821	209.99
13.848	209.91
14.375	210.23
16.102	210.25
16.129	210.27
16.256	210.59
15.083	211.21
16.71	210.93
16.737	210.95
16.764	210.97
16.791	211.49
14.918	211.51
14.945	211.53
14.972	211.55
15	211.57
15.027	211.99
15.054	212
15.081	213.02
15.108	213.04
15.135	212.76
17.662	212.78
18.489	212.8
18.516	212.82
17.743	211.54
17.77	211.56
19.197	211.58
20.424	211.5
20.451	211.52
20.478	211.54
20.305	211.36
21.432	210.58
21.459	209.8
21.486	209.82
21.513	209.84
21.54	209.86
22.367	209.88
22.394	209.9
22.421	209.92
22.448	210.73
21.675	210.95
21.702	211.27
21.729	211.29
21.756	210.01
21.783	210.03
21.31	209.85
21.337	209.87
21.064	209.89
20.591	209.81
20.618	209.83
20.645	209.65
20.672	208.97
20.499	208.99
20.526	208.21
20.553	208.23
19.78	207.25
19.807	207.27
19.834	206.49
19.261	206.11
19.288	205.63
19.315	204.95
19.342	204.96
20.769	204.88
20.796	205.1
22.123	205.12
22.35	204.94
22.377	204.96
23.304	204.38
24.231	204.4
25.058	204.92
26.885	204.94
26.912	205.06
26.939	205.08
27.066	205.1
28.093	205.72
28.12	205.74
28.147	205.76
28.174	206.98
28.201	206.3
28.728	208.02
28.755	208.04
28.782	206.36
28.809	206.38
28.836	205.19
29.763	205.21
28.39	205.33
28.117	205.35
27.144	205.37
26.771	205.39
26.798	205.41
26.625	205.43
26.452	205.35
26.579	205.47
26.406	205.49
26.433	205.51
26.46	205.53
26.287	205.45
26.314	205.17
26.241	205.19
26.268	205.21
25.495	205.23
25.522	205.25
25.549	205.57
25.576	205.39
25.603	205.41
25.63	204.82
26.457	204.84
26.784	205.16
26.511	205.18
26.538	205.2
26.565	205.62
26.892	206.44
27.019	206.46
26.246	205.68
26.273	205.7
28.4	205.72
29.427	206.54
30.554	207.46
30.581	207.48
30.608	207.5
31.535	208.22
31.762	207.84
32.489	208.86
32.516	209.08
32.643	209.2
33.67	209.22
34.697	209.64
34.724	209.65
34.751	210.97
33.778	210.99
34.005	211.91
34.032	211.03
34.059	211.05
34.086	211.07
33.613	212.09
34.04	213.21
33.667	213.23
33.694	213.25
33.721	213.27
33.048	214.39
33.175	214.61
34.202	215.33
34.229	215.35
34.256	216.07
33.083	216.29
33.11	216.81
32.037	217.33
32.064	217.35
32.091	217.37
33.218	217.38
33.445	217.6
33.672	217.62
33.699	217.44
33.726	217.46
34.953	217.48
35.18	217.7
35.207	217.72
35.234	217.54
35.261	217.66
35.288	217.58
35.315	217.6
34.742	217.52
34.769	217.44
34.796	216.56
35.423	216.58
35.45	216.6
35.477	215.62
35.504	215.44
37.231	215.46
38.658	215.48
38.685	215.5
38.713	215.51
37.34	215.43
38.767	215.55
38.794	214.97
38.821	214.99
38.848	215.01
38.875	214.43
40.702	214.45
40.729	213.87
40.756	213.89
40.783	213.91
40.81	213.23
43.337	213.95
43.364	213.17
43.391	213.19
43.418	213.21
41.545	212.63
41.572	213.25
41.599	213.27
41.626	213.09
41.653	213.11
41.68	212.72
42.407	212.74
42.434	212.06
41.361	212.08
41.388	213.2
40.115	212.12
40.142	212.14
40.169	212.16
40.196	212.18
40.223	213.3
40.25	213.92
40.277	213.94
40.304	214.06
39.431	214.58
39.458	215.9
39.485	215.92
39.512	215.94
39.539	215.96
39.566	215.98
39.993	216.8
40.02	216.82
40.047	216.84
40.074	216.85
40.101	216.87
41.528	217.49
41.555	217.61
41.582	218.03
41.609	218.85
40.236	218.87
41.663	219.09
39.69	219.11
39.717	219.13
39.744	219.15
39.971	218.67
39.998	218.69
40.025	218.71
40.052	218.73
40.079	218.75
39.006	219.37
39.033	219.39
38.66	219.51
38.087	219.53
38.114	219.75
37.941	219.57
37.968	219.58
37.595	219.6
37.622	219.52
36.949	219.44
36.976	219.46
37.003	219.48
36.83	219.5
36.457	219.02
36.184	219.34
35.911	219.36
35.938	219.38
35.965	219.4
35.992	218.82
36.019	219.44
36.046	218.86
36.073	218.78
36.4	218.4
36.427	218.12
36.854	217.64
36.881	216.96
36.908	216.98
36.935	216.3
36.962	216.61
37.289	216.83
37.816	214.85
37.843	214.87
37.87	214.89
37.997	215.91
39.524	215.93
39.551	215.95
39.178	214.97
39.205	212.69
