# Supplementary material for: Electrooculography-based continuous eye-writing recognition system for efficient assistive communication systems
Source: PLoS One. 2018 Feb 9;13(2):e0192684. doi: 10.1371/journal.pone.0192684 (PMC5806888; doi:10.1371/journal.pone.0192684)
Supplement: S1 Database — All the original isolated EOG data used in the experiments are contained in this database. (ZIP) [file pone.0192684.s001.zip › isolated/001/isolated_strokes/EOG_001_10_012.csv]

-0.72208	3.1121
0.59658	3.1449
-0.68477	3.1777
-0.66611	3.2104
-0.64746	3.2432
-0.92881	3.276
-0.61015	3.3087
-0.6915	3.5415
-0.67284	2.9743
-0.65419	3.007
-0.63553	3.0398
0.48312	3.6725
0.50178	3.7053
0.52043	3.4381
0.53908	3.4708
0.55774	3.0036
0.37639	3.0364
0.39505	2.4691
0.4137	2.5019
0.43236	2.5347
-0.84899	2.2674
-0.83033	2.3002
0.48832	2.3329
0.50697	2.3657
1.8256	1.8985
1.8443	1.8312
1.8629	1.864
1.8816	1.2968
1.9002	1.2295
2.0189	1.0623
1.9376	1.0951
1.9562	1.1278
1.9749	1.1606
1.9935	0.69334
2.1122	0.1261
2.1308	-0.34113
2.4495	-0.30837
2.4681	-0.8756
2.1868	-1.1428
2.5054	-1.1101
2.5241	-1.0773
2.5428	-1.0446
2.2614	-1.1118
2.2801	-0.97902
2.2987	-0.94626
2.3174	-0.9135
2.336	-0.88073
2.7547	-0.84797
2.7733	-0.91521
4.592	-0.88244
4.6106	-0.94968
3.6293	-1.3169
3.648	-1.2842
2.8666	-1.9514
2.8853	-1.9186
2.9039	-1.4859
2.4226	-1.8531
2.4412	-1.6203
2.4599	-1.5876
2.4785	-1.5548
2.4972	-1.522
2.2158	-1.7893
2.2345	-1.9565
1.7532	-1.9238
1.7718	-1.891
1.7905	-1.8582
1.7091	-1.8255
1.2278	-1.7927
0.84642	-1.8599
0.86508	-1.8272
0.88373	-1.7944
0.20239	-1.7616
0.22104	-1.4289
0.2397	-1.0961
0.25835	-1.0634
0.27701	-1.3306
-1.5043	-0.99783
0.31431	-0.76507
-1.267	-0.7323
-1.2484	-0.69954
-1.2297	-0.66677
-0.61107	-0.63401
0.70759	-0.40125
0.72624	-0.56848
0.7449	-0.83572
0.76355	-0.30296
-0.5178	-0.47019
-0.49914	0.26257
-0.48049	0.29533
-0.46183	0.2281
-0.44318	0.46086
-0.22452	0.29362
-0.20587	0.32639
-1.2872	0.05915
-1.8686	-0.10809
-1.8499	-0.075323
-1.8313	-0.34256
-1.8126	-0.3098
-1.6939	-0.27703
-1.6753	-0.24427
-1.1566	0.088495
-1.638	0.12126
-1.6193	-0.14598
-1.6007	-0.11321
-1.882	-0.080451
-1.8634	-0.047688
-1.4447	-0.014924
-1.4261	0.017839
-1.4074	0.2506
-1.7887	0.28337
-1.3701	0.31613
-1.7514	-0.25111
-1.7328	-0.21834
-1.7141	0.51442
-1.6955	0.44718
-1.2768	0.47995
-1.2582	0.51271
-1.2395	0.045474
-1.5209	0.078237
-2.4022	-0.088999
-2.3835	-0.056236
-3.0649	-0.023472
-3.0462	0.20929
-3.0276	0.24205
-3.0089	0.27482
-2.9903	0.30758
-4.3716	0.74035
-4.453	0.37311
-4.3343	0.40587
-5.1157	0.23864
-5.097	0.1714
-5.1783	0.20416
-5.1597	-0.063074
-4.241	-0.03031
-3.4224	-0.49755
-3.4037	-0.46478
-4.1851	-0.43202
-5.2664	-1.1993
-4.5478	-2.2665
-4.5291	-2.2337
-4.5105	-2.201
-4.4918	-2.1682
-4.8731	-2.2354
-4.8545	-2.1027
-4.8358	-1.6699
-4.8172	-1.6371
-4.7985	-1.6044
-4.7799	-1.5716
-4.4612	-1.5389
-4.4426	-1.5061
-4.4239	-1.4733
-4.4053	-1.4406
-4.8866	-1.4078
-4.8679	-1.375
-5.5493	-1.3423
-5.8306	-1.9095
-5.812	-1.8768
-5.7933	-2.244
-5.7747	-1.4112
-5.356	-1.3785
-5.3374	-2.1457
-4.7187	-1.3129
-3.7001	-1.2802
-2.2814	-1.4474
-2.1627	-2.0146
-2.2441	-2.6819
-2.1254	-2.6491
-2.1068	-2.6164
-2.0881	-2.5836
-2.0695	-3.2508
-2.0508	-4.1181
-1.4322	-4.0853
0.18649	-4.0525
0.20514	-4.0198
1.1238	-3.987
1.4424	-3.9542
1.9611	-3.9215
1.9798	-4.3887
1.9984	-4.356
2.0171	-4.3232
2.0357	-3.3904
2.3544	-3.3577
2.173	-2.0249
2.1917	-1.9921
2.2103	-1.2594
2.629	-1.0266
2.8476	-0.69385
2.8663	-1.3611
2.885	-2.0283
2.9036	-1.9956
3.6223	-1.2628
4.7409	-1.23
4.7596	-0.49727
4.7782	-0.4645
4.7969	-0.43174
4.8155	-0.39897
4.8342	0.23379
4.8528	0.26655
4.1715	0.29932
4.1902	0.33208
4.2088	0.56484
4.2275	0.59761
4.2461	0.63037
3.5648	0.66313
3.5834	0.9959
2.9021	1.0287
2.9207	1.2614
2.9394	1.2942
2.958	1.327
3.6767	1.3597
3.1954	0.89248
3.214	0.92524
3.2327	0.458
3.2513	0.090768
2.97	0.52353
2.6886	0.5563
2.7073	0.58906
1.9259	0.62182
1.9446	0.65459
2.1632	1.2873
2.1819	0.72011
2.2006	0.75288
2.2192	0.78564
2.6379	0.4184
2.6565	0.45117
2.6752	0.88393
2.6938	0.91669
2.7125	1.2495
2.3311	1.2822
2.3498	1.715
1.9684	2.3477
1.8871	2.3805
1.9058	2.6133
1.9244	2.646
1.9431	2.8788
0.66172	3.2116
-1.3196	3.5443
-1.301	3.5771
-1.5823	3.7099
-1.5637	3.7426
-1.545	3.8754
-1.5264	3.9081
-1.5077	3.9409
-1.989	3.9737
-1.9704	4.0064
-1.9517	4.0392
-2.4331	4.072
-1.9144	4.5047
-1.3958	4.7375
-1.3771	4.8703
-1.3585	4.903
-1.3398	4.9358
-1.3212	4.9685
-1.3025	5.0013
-0.68385	5.0341
-0.6652	5.0668
-0.64654	5.0996
-0.32789	5.2324
-0.30923	5.2651
-0.29058	5.2979
-0.27192	5.6307
-1.1533	6.0634
-0.23461	6.0962
1.284	6.1289
1.3027	6.0617
1.9213	6.0945
2.04	6.1272
3.1587	6.16
2.0773	6.1928
2.096	6.2255
2.1146	6.2583
1.5333	6.191
1.5519	6.7238
1.5706	6.7566
0.68924	6.2893
0.70789	6.8221
0.72655	6.3549
0.7452	6.3876
0.76386	6.4204
0.78251	6.4532
0.80117	6.1859
0.81982	5.9187
0.83847	5.9514
-0.14287	6.2842
-0.12422	6.017
-0.10556	6.0497
-0.78691	5.7825
-0.76825	5.8153
-1.1496	5.848
-1.1309	5.0808
-0.01229	6.0136
-1.0936	6.0463
-1.075	6.0791
-1.0563	6.1118
-1.8377	6.3446
-1.019	6.3774
-1.0004	6.1101
-0.98171	5.9429
-0.96305	5.3757
-1.7444	4.9084
-0.92575	5.5412
-0.70709	5.574
-0.68844	5.6067
-0.66978	5.0395
-0.65113	5.2722
-0.63247	5.305
-0.013819	5.8378
-0.49516	5.8705
0.02349	6.5033
0.042145	6.8361
0.060799	6.5688
0.37945	6.9016
0.39811	6.9344
0.91676	7.2671
2.9354	7.7999
5.7541	8.2326
7.1727	8.3654
8.9914	9.7982
11.21	13.631
14.429	27.364
22.847	43.596
44.766	50.229
75.585	53.562
133.9	56.695
182.02	65.228
194.74	81.96
211.16	121.69
223.38	156.53
239.2	219.36
257.62	308.89
264.83	349.02
264.85	349.06
264.87	349.09
264.89	349.12
264.91	349.16
264.93	349.19
264.95	349.22
264.96	349.25
264.98	349.29
256.5	346.82
237.32	346.85
226.34	320.28
220.16	286.02
197.48	249.75
177.1	217.98
156.21	187.52
131.13	162.15
116.25	145.78
91.77	128.41
74.888	117.65
62.107	112.98
40.126	107.51
29.344	106.14
18.463	103.28
4.7816	99.81
-6.9998	98.143
-17.781	96.576
-20.862	95.509
-27.544	92.841
-36.625	89.174
-40.406	87.507
-42.188	84.74
-44.369	82.473
-46.451	82.105
-47.832	81.538
-51.113	80.271
-54.195	78.504
-56.876	77.736
-56.857	76.669
-60.239	75.502
-62.82	74.135
-64.101	72.267
-64.583	69.8
-64.564	67.833
-64.845	67.566
-64.827	67.298
-65.708	66.931
-65.689	66.264
-65.671	65.697
-67.552	63.83
-68.333	60.462
-68.315	57.895
-68.296	56.428
-68.277	55.661
-68.259	54.693
-68.54	53.626
-68.121	52.159
-68.503	50.092
-68.584	49.024
-68.465	48.457
-68.547	47.39
-68.428	46.823
-68.41	46.655
-68.391	46.688
-68.372	46.621
-68.754	46.254
-68.335	45.686
-68.316	44.619
-68.298	43.552
-67.879	42.985
-67.46	42.518
-67.442	41.55
-66.523	40.483
-66.504	39.916
-66.286	39.649
-65.967	39.381
-65.948	39.414
-65.93	39.447
-65.711	39.18
-65.492	38.312
-65.474	36.345
-63.655	35.078
-63.636	34.711
-61.618	34.043
-60.499	34.076
-60.48	33.509
-60.462	33.542
-60.443	33.475
-59.425	33.007
-58.906	33.04
-58.887	32.773
-58.869	31.906
-58.55	31.738
-58.731	31.271
-58.713	30.804
-58.694	30.237
-58.075	30.269
-58.057	29.502
-58.038	29.235
-58.019	29.268
-58.001	29.3
-57.982	28.833
-56.463	28.466
-57.945	28.699
-57.926	28.731
-57.907	28.564
-57.889	28.497
-56.37	27.73
-56.051	26.763
-56.033	26.395
-56.014	25.828
-55.395	25.861
-54.277	25.594
-54.258	25.626
-54.24	25.659
-54.221	25.692
-54.202	24.625
-52.584	24.657
-51.365	23.79
-51.346	23.623
-51.128	23.656
-50.809	23.788
-50.59	24.621
-50.572	23.854
-50.553	23.887
-50.534	24.42
-50.316	24.452
-49.497	24.485
-49.478	24.518
-48.06	24.051
-48.041	24.083
-48.022	23.316
-48.004	23.349
-47.985	23.382
-47.966	22.614
-46.948	22.647
-47.929	21.98
-47.91	21.813
-47.892	21.845
-47.873	21.378
-47.854	21.411
-48.936	21.044
-48.917	20.677
-48.899	20.409
-49.68	19.842
-49.561	19.075
-49.643	18.808
-49.624	18.84
-49.605	18.573
-49.587	18.606
-49.468	18.639
-48.949	17.771
-48.931	16.704
-48.912	16.037
-48.893	15.57
-48.875	15.302
-48.856	15.335
-49.337	14.968
-48.819	15.001
-48.8	14.333
-47.381	15.066
-46.563	15.499
-46.544	15.532
-45.725	15.565
-45.407	15.597
-44.888	15.93
-44.869	15.963
-44.851	15.496
-44.432	14.928
-43.414	14.961
-43.395	14.994
-42.576	14.727
-42.558	15.059
-42.239	15.392
-41.72	16.525
-41.102	17.658
-41.083	17.69
-40.064	17.723
-39.246	18.456
-40.027	18.489
-40.008	18.522
-39.99	17.854
-40.971	17.887
-39.952	18.62
-39.134	17.953
-39.115	17.985
-38.996	18.018
-38.978	18.051
-38.059	18.084
-37.34	17.216
-37.322	17.249
-36.803	17.282
-35.684	16.615
-34.566	16.247
-34.247	15.88
-34.228	15.313
-33.71	14.746
-32.491	14.779
-31.273	14.811
-31.254	14.344
-31.235	14.177
-30.617	14.01
-30.598	14.242
-29.679	14.275
-29.661	14.308
-28.542	14.341
-28.523	14.373
-28.505	14.706
-28.486	15.239
-28.467	15.772
-28.449	15.304
-27.73	15.837
-26.411	16.47
-26.393	17.103
-26.374	17.135
-26.355	17.268
-25.337	17.701
-25.318	18.334
-25.299	18.367
-25.281	18.399
-25.862	18.432
-25.243	18.865
-24.625	18.898
-24.606	18.93
-24.588	18.563
-25.169	18.996
-24.55	19.129
-23.832	19.161
-23.813	19.194
-23.794	19.427
-23.776	19.46
-23.757	20.592
-24.338	20.425
-24.32	20.358
-23.201	20.391
-21.782	21.424
-21.764	21.456
-21.745	21.489
-21.726	21.522
-21.708	21.555
-21.689	21.587
-20.57	21.62
-20.552	21.653
-20.533	20.586
-20.214	20.618
-19.296	19.551
-19.277	19.584
-19.258	19.617
-19.04	19.649
-17.921	19.682
-17.503	19.315
-17.484	19.348
-17.465	20.28
-17.447	19.413
-17.128	20.346
-17.109	19.479
-17.091	19.512
-17.072	19.644
-17.053	19.677
-16.735	20.51
-16.216	21.243
-15.097	21.275
-14.679	21.308
-13.36	21.341
-12.741	21.574
-12.723	21.606
-12.704	21.439
-12.685	21.472
-12.667	20.505
-11.948	20.537
-12.629	20.97
-12.611	20.503
-12.592	20.536
-13.173	20.669
-13.155	20.701
-13.136	20.734
-13.817	20.767
-13.099	21.4
-13.08	20.832
-12.962	20.765
-13.143	20.798
-13.124	20.831
-12.806	20.863
-13.587	20.996
-13.568	21.029
-12.75	21.062
-12.731	21.294
-11.012	21.327
-9.5936	21.36
-9.575	21.393
-9.5563	21.426
-9.5377	21.458
-8.719	21.491
-8.7004	21.424
-8.6817	21.057
-8.6631	21.089
-7.7444	20.822
-6.9257	20.855
-6.9071	20.888
-6.8884	21.22
-6.3698	20.953
-5.9511	20.986
-5.3325	21.019
-5.3138	20.751
-5.2952	20.784
-5.2765	21.017
-4.3579	20.75
-2.9392	20.782
-2.3205	20.615
-2.3019	20.648
-2.2832	20.681
-2.2646	20.714
-2.2459	20.746
-2.2273	20.779
-2.2086	20.812
-2.19	20.845
-2.1713	21.077
-2.1527	21.11
-1.834	20.943
-1.8153	20.576
-1.5967	21.008
-1.578	21.041
-1.5594	20.874
-0.24073	20.607
-0.22207	20.439
1.2966	20.372
0.21524	20.205
0.23389	20.238
0.25255	20.271
0.2712	20.303
1.9899	20.336
2.6085	20.369
2.6272	20.402
2.6458	20.634
3.4645	20.867
4.0831	21
4.1018	21.033
3.7204	21.065
4.1391	21.098
4.1577	21.331
4.9764	21.364
4.9951	21.396
5.0137	22.229
5.0324	22.262
5.051	22.295
5.0697	23.527
6.7883	24.16
6.807	24.093
8.0256	24.126
8.1443	24.159
8.1629	24.191
8.1816	24.224
8.1003	23.757
8.2189	23.79
8.2376	23.822
8.2562	23.855
8.2749	22.488
8.6935	21.521
8.7122	21.553
8.7308	21.286
8.7495	21.319
8.7681	21.652
9.0868	21.684
9.4055	22.317
9.4241	22.35
9.4428	22.383
9.4614	21.416
8.8801	21.448
8.8987	22.081
8.1174	22.114
8.136	21.047
8.1547	21.079
8.1733	22.212
8.192	22.245
8.2106	22.278
6.7293	22.31
6.748	22.343
6.7666	23.276
6.7853	23.709
6.8039	23.741
6.8226	23.774
8.3412	24.407
9.2599	24.44
9.2785	24.473
11.097	24.505
11.116	24.538
11.535	24.571
12.353	23.904
12.372	23.936
13.19	23.969
13.209	24.002
13.628	24.735
13.746	24.067
13.765	24.1
13.784	24.133
13.802	23.666
13.921	24.398
13.84	24.331
13.858	23.564
13.877	23.597
14.096	23.629
14.114	23.662
14.133	23.295
14.152	22.928
14.17	22.961
16.289	22.993
18.508	23.126
18.526	23.159
18.545	23.192
18.564	23.224
18.582	23.257
18.601	23.29
18.42	23.223
18.438	23.155
18.457	23.188
19.975	23.321
22.094	23.254
22.113	23.286
22.131	23.319
23.25	23.452
23.269	23.485
23.287	23.518
24.006	23.55
24.025	23.583
24.043	24.016
23.362	24.549
23.381	24.581
23.399	24.214
22.618	24.247
22.637	24.78
22.655	24.812
22.674	24.845
22.693	24.878
23.311	25.211
24.23	24.943
24.349	24.376
24.367	24.509
24.386	24.542
23.405	24.575
23.623	24.607
23.642	24.64
23.66	24.273
22.579	24.306
22.598	24.338
23.716	24.371
25.235	24.404
25.254	24.437
25.772	24.869
27.091	24.502
28.91	24.535
28.928	24.568
27.147	24.4
27.166	24.633
27.784	24.666
27.803	24.899
27.822	25.131
27.84	25.364
27.859	25.597
27.878	25.63
28.796	25.763
28.815	25.595
28.034	25.628
28.052	25.861
28.071	25.894
27.89	25.926
27.108	25.759
27.127	25.592
26.546	25.625
26.064	25.657
26.083	25.89
26.601	25.923
27.22	25.956
28.039	25.988
27.857	25.821
26.776	25.854
26.795	26.087
26.413	26.12
26.832	27.452
26.851	28.985
26.869	29.018
26.888	29.051
26.307	29.083
26.325	29.816
27.744	29.849
28.363	28.382
28.381	29.114
26.4	29.147
28.419	29.18
29.237	29.213
28.956	29.245
28.975	29.278
28.093	29.711
28.112	29.744
28.431	29.776
28.549	30.509
29.068	30.542
29.886	29.675
29.905	29.708
29.924	29.34
29.142	29.373
29.561	29.806
29.58	29.839
29.598	29.871
29.217	30.404
29.236	30.437
29.654	30.77
29.673	30.802
29.692	30.535
29.91	30.568
29.829	30.601
29.748	30.933
29.766	30.966
29.785	30.999
29.904	31.032
30.022	30.465
30.041	30.497
29.96	30.53
29.978	30.563
30.097	30.596
31.816	30.228
33.534	30.261
33.553	30.694
33.572	30.727
33.59	31.159
34.009	30.992
34.427	30.025
34.446	30.958
34.465	31.29
35.183	31.823
36.202	31.356
36.921	31.389
36.939	31.422
37.558	30.954
37.577	31.487
37.595	32.02
37.614	32.253
38.233	32.285
38.251	31.618
38.37	32.351
38.389	32.384
38.407	32.116
38.426	31.749
38.445	31.782
41.063	31.815
41.082	32.247
41.101	32.28
41.119	32.613
42.738	33.146
42.757	33.178
42.775	33.211
42.794	33.244
42.812	33.377
42.831	34.01
44.55	34.042
44.568	34.675
42.887	34.908
42.906	35.341
41.924	35.673
41.943	35.906
41.462	36.839
40.68	37.972
40.699	38.804
39.418	38.837
39.436	39.67
39.455	39.703
38.574	38.935
39.492	38.968
37.911	38.901
37.93	38.934
36.648	38.967
36.667	39.899
36.686	40.132
35.504	39.065
35.523	40.198
35.542	40.23
35.46	40.263
35.479	40.296
35.498	39.029
35.516	38.761
36.635	37.994
35.053	37.627
36.672	37.66
38.291	37.692
38.309	37.725
38.328	37.758
39.547	37.591
39.565	37.623
39.584	37.456
39.603	36.989
39.821	37.022
39.64	36.755
39.659	36.787
39.677	36.82
38.496	36.053
38.515	36.086
39.533	36.918
39.552	36.151
39.571	35.984
39.589	34.817
39.908	34.849
39.927	34.582
39.945	34.615
39.864	34.948
38.683	34.98
39.901	35.613
38.72	36.146
38.738	36.179
39.857	36.712
39.876	36.744
39.894	37.277
39.913	37.31
39.932	36.843
39.95	36.875
39.969	37.408
40.888	37.441
40.906	37.474
40.825	37.706
40.844	37.739
39.762	37.772
39.781	37.605
39.8	37.637
39.818	37.37
39.837	37.703
40.956	37.736
40.974	37.769
40.993	37.601
41.012	37.634
42.13	37.267
40.549	37.4
40.568	37.432
40.586	37.465
39.505	37.798
39.523	38.331
39.542	37.863
39.561	37.596
39.579	37.529
39.598	37.462
41.617	37.594
43.335	37.627
43.354	38.06
43.473	38.593
43.491	38.725
43.71	38.758
43.529	38.791
43.547	38.924
43.566	39.257
43.485	38.989
43.503	39.322
43.522	39.655
43.541	39.388
43.559	39.42
43.578	39.553
43.597	39.586
43.615	39.619
43.434	39.851
43.453	40.184
43.471	40.817
43.49	40.85
43.209	41.282
43.227	40.915
42.746	41.348
42.664	41.381
42.683	41.414
42.702	41.446
42.72	41.079
42.739	41.112
42.858	41.145
42.876	41.577
42.895	41.61
41.514	41.643
42.932	41.976
42.951	42.008
43.57	41.741
43.588	42.074
43.607	41.807
43.626	42.139
43.644	42.272
43.663	42.005
43.682	41.738
43.7	41.77
44.419	41.803
44.438	41.536
44.456	41.569
45.075	41.602
44.494	41.634
44.512	41.667
45.131	41.7
45.149	41.733
46.768	42.065
46.787	42.598
46.805	42.631
46.824	42.664
45.243	42.696
45.261	42.229
45.28	42.262
46.899	42.295
45.317	41.727
44.436	41.76
44.455	41.793
44.073	41.826
44.092	41.859
44.111	41.891
43.729	41.624
43.748	41.857
44.167	41.89
44.185	41.922
43.804	41.755
43.823	41.788
43.841	41.821
43.86	41.453
43.879	41.486
43.897	41.519
43.716	41.952
44.335	42.184
44.353	42.217
44.372	42.25
44.39	42.283
45.709	41.716
47.828	42.348
47.846	42.381
46.865	42.414
46.884	42.747
46.902	42.779
46.921	43.012
44.54	43.045
43.858	42.278
45.677	42.31
43.896	41.143
43.914	41.176
43.933	42.409
43.952	41.241
45.77	40.774
46.189	40.607
46.208	40.64
46.226	40.672
45.445	40.705
46.264	41.338
45.482	41.371
45.501	41.404
45.52	42.336
44.738	41.669
45.557	41.702
45.575	42.435
45.594	42.467
45.613	42.5
47.031	42.633
47.05	42.966
47.069	42.998
46.887	42.731
46.906	42.664
45.225	42.797
44.843	43.129
43.862	43.162
43.081	43.295
43.099	43.528
42.418	43.561
42.437	43.293
42.455	43.626
42.474	43.659
43.293	44.392
42.411	44.724
42.43	44.157
42.449	43.89
41.467	44.223
42.486	45.155
41.205	45.988
41.223	46.021
39.842	46.354
39.86	46.586
41.279	46.719
41.298	46.652
41.316	46.685
41.335	46.718
41.854	46.75
43.272	46.783
43.291	46.816
43.31	46.849
43.328	47.181
43.147	47.214
43.166	47.247
43.184	47.88
43.203	48.712
43.422	48.745
45.54	48.778
47.659	48.811
47.678	48.843
47.696	48.876
47.715	48.909
48.134	49.542
48.552	49.574
48.571	50.307
48.19	50.14
48.208	50.673
47.427	50.706
47.446	50.738
47.464	50.771
46.683	50.804
46.701	50.637
46.72	50.669
46.739	50.702
46.757	50.735
46.176	50.768
46.195	51
46.213	51.733
46.232	51.766
45.751	52.399
45.769	52.431
46.388	52.764
45.507	53.097
45.525	53.13
45.544	53.163
46.163	53.395
46.381	53.328
46.4	53.361
46.419	53.294
46.437	53.426
48.156	53.459
49.275	53.992
49.293	54.025
48.212	54.457
48.231	54.49
48.549	54.523
48.568	54.556
48.586	54.588
48.605	54.321
49.424	53.954
48.642	53.987
48.661	54.019
48.68	53.852
48.298	53.385
48.317	53.418
47.936	52.851
47.954	53.483
47.973	54.016
47.492	54.149
47.51	54.182
46.029	54.214
46.048	54.247
46.066	54.28
46.085	54.213
44.404	54.245
43.422	54.278
43.441	54.311
42.36	54.344
42.378	54.376
42.397	54.509
40.516	54.642
40.534	54.675
40.653	54.708
40.672	54.74
40.69	54.773
42.509	54.806
42.227	54.739
43.746	54.771
44.065	54.704
44.083	54.737
44.102	54.77
44.121	54.802
45.039	54.835
45.058	54.868
45.877	54.901
46.695	55.133
46.714	55.166
47.933	55.599
48.851	55.632
48.87	55.665
48.889	55.297
48.907	55.33
50.126	55.363
50.145	55.896
50.163	55.928
50.182	55.961
51.601	56.394
52.419	56.527
52.438	56.559
52.457	56.592
52.475	56.625
52.494	56.658
53.012	56.99
53.031	57.223
53.65	57.256
53.668	57.089
53.087	56.821
53.406	56.854
52.824	56.887
51.043	56.82
51.062	56.853
49.28	56.885
49.299	57.418
49.318	58.151
49.336	57.484
51.155	58.216
51.274	58.249
51.292	58.282
51.311	58.515
51.33	58.347
51.448	58.38
51.467	58.113
51.486	58.246
52.304	57.478
50.723	57.511
50.742	58.344
49.66	58.377
49.679	58.41
49.698	58.442
49.716	58.475
50.835	58.808
50.853	58.541
50.872	58.573
50.891	57.806
49.809	58.639
49.828	57.772
49.447	57.804
49.465	56.937
49.884	56.77
49.103	56.803
49.121	56.835
49.14	56.668
49.159	56.701
49.177	56.734
