# Supplementary material for: Electrooculography-based continuous eye-writing recognition system for efficient assistive communication systems
Source: PLoS One. 2018 Feb 9;13(2):e0192684. doi: 10.1371/journal.pone.0192684 (PMC5806888; doi:10.1371/journal.pone.0192684)
Supplement: S1 Database — All the original isolated EOG data used in the experiments are contained in this database. (ZIP) [file pone.0192684.s001.zip › isolated/002/calibration/EOG_002_01_001.csv]

5.6439	66.569
5.3522	66.076
5.8605	65.983
5.7688	65.89
5.6771	65.798
5.1854	65.205
4.8937	65.112
4.8021	65.019
4.6104	64.926
4.2187	65.333
3.927	65.241
3.6353	65.148
3.4436	65.055
3.1519	64.962
2.8602	65.669
2.5686	65.576
2.9769	65.483
2.6852	65.391
2.3935	66.198
2.1018	67.005
1.0101	66.912
1.5184	67.819
1.2267	67.726
0.93506	67.634
0.64337	68.341
1.6517	68.248
2.26	68.455
1.9683	68.362
1.0766	67.969
1.3849	68.077
1.6932	67.984
1.4016	67.491
1.1099	67.398
0.81818	67.205
1.6265	67.112
1.3348	67.02
1.0431	66.927
1.9514	66.834
1.6597	66.441
1.3681	66.348
2.1764	66.255
2.5847	66.162
2.893	66.07
2.6013	64.877
2.3096	64.784
0.71794	64.691
-0.17375	64.598
-0.46544	64.505
-0.75712	63.013
-1.8488	62.92
-3.2405	62.827
-3.5322	62.734
-3.8239	64.441
-4.1156	63.648
-4.4072	63.556
-4.6989	63.463
-4.9906	63.37
-5.2823	64.677
-4.974	64.584
-4.7657	64.491
-5.1574	64.398
-5.8491	63.006
-6.1407	64.213
-6.0324	64.12
-6.3241	64.027
-6.5158	63.934
-6.9075	63.841
-7.2992	63.749
-7.4909	63.656
-7.6826	63.563
-7.9742	64.07
-8.2659	63.677
-8.5576	61.984
-8.8493	61.892
-9.241	61.799
-9.4327	61.706
-9.7244	60.213
-10.016	60.02
-10.308	59.927
-10.299	59.235
-9.1911	59.042
-9.4828	58.449
-9.7745	58.356
-10.666	58.263
-10.958	58.17
-11.25	58.277
-10.641	57.985
-10.433	57.892
-10.725	57.799
-11.016	55.806
-11.308	55.713
-11.6	55.62
-11.891	55.628
-11.283	55.535
-11.575	55.442
-11.866	55.349
-11.258	55.256
-11.25	55.163
-11.541	56.271
-10.933	56.378
-10.925	57.785
-10.617	57.692
-10.608	57.599
-10.9	58.706
-11.192	58.713
-10.883	58.621
-10.675	58.528
-10.967	58.435
-10.458	59.042
-9.55	58.949
-9.8417	58.856
-10.133	58.764
-11.325	58.671
-10.717	58.978
-10.708	58.485
-11	58.392
-11.792	58.299
-12.084	58.207
-12.375	59.214
-12.667	59.121
-13.659	59.028
-13.35	58.935
-13.642	57.742
-13.934	58.749
-14.225	58.657
-14.517	58.564
-14.809	58.471
-15.4	57.678
-16.192	57.585
-17.384	57.492
-17.675	57.4
-17.067	57.307
-17.959	57.214
-18.951	57.121
-19.242	57.028
-19.734	56.935
-19.826	58.243
-20.117	56.75
-20.609	56.657
-20.901	56.564
-20.992	56.471
-21.384	56.478
-21.876	56.386
-22.167	55.193
-22.459	55.1
-22.751	55.007
-23.042	55.714
-23.334	55.621
-23.426	55.528
-23.718	55.436
-23.709	54.543
-24.001	55.25
-24.093	54.357
-23.984	54.264
-24.376	54.171
-24.668	54.079
-24.959	53.486
-25.251	53.393
-25.243	53.3
-24.634	53.207
-24.926	53.114
-24.518	53.322
-24.409	53.429
-23.601	53.336
-22.893	53.243
-23.085	52.75
-22.876	52.657
-23.168	52.564
-23.46	52.472
-23.751	52.779
-24.043	53.086
-25.035	52.993
-25.326	52.9
-24.918	52.807
-25.21	53.715
-25.501	53.622
-26.793	54.729
-26.485	54.636
-26.776	54.543
-27.068	54.75
-27.96	54.858
-28.252	55.365
-30.143	55.272
-31.735	54.479
-32.727	54.386
-33.718	54.293
-34.41	54.201
-34.702	54.108
-34.993	54.515
-34.985	54.422
-35.277	53.629
-35.968	53.536
-37.26	54.143
-38.052	54.451
-38.643	54.958
-38.635	54.865
-39.227	54.772
-39.619	54.679
-39.91	53.986
-40.202	53.894
-40.394	53.101
-40.685	53.008
-40.977	53.615
-40.969	53.522
-41.06	54.029
-40.852	53.937
-39.944	53.844
-36.835	55.251
-35.127	55.158
-35.419	55.065
-35.11	54.972
-34.702	54.879
-34.894	55.187
-35.086	55.094
-35.377	55.001
-35.169	54.908
-35.461	53.815
-35.552	54.722
-35.844	54.63
-35.736	54.537
-36.427	54.444
-36.219	53.351
-36.511	52.958
-37.302	52.865
-37.194	52.773
-37.186	52.68
-37.777	51.387
-38.269	51.294
-38.061	51.201
-38.253	51.008
-38.544	50.915
-38.636	49.723
-39.128	48.93
-39.819	48.837
-39.711	48.744
-40.203	49.351
-40.294	48.558
-40.386	48.466
-40.678	48.373
-41.169	47.38
-41.461	47.287
-41.953	45.694
-42.244	45.601
-42.536	45.509
-42.928	45.416
-43.22	45.323
-43.511	43.83
-43.403	43.737
-44.095	43.644
-44.486	43.552
-44.778	44.859
-45.07	44.766
-45.361	44.673
-45.653	44.58
-46.145	43.087
-46.436	42.694
-46.828	42.602
-47.42	42.509
-47.411	42.716
-47.703	42.623
-47.995	42.53
-48.286	42.437
-48.878	42.345
-49.37	42.252
-49.762	41.859
-50.153	41.666
-50.445	41.273
-50.737	41.18
-51.028	41.588
-51.32	40.995
-51.712	40.902
-52.003	40.809
-52.195	40.716
-52.487	41.123
-52.878	40.93
-53.57	41.438
-53.862	41.345
-54.153	41.252
-54.445	41.159
-54.737	40.466
-55.029	40.373
-54.92	41.981
-55.112	40.888
-55.404	41.795
-55.695	41.702
-55.887	41.609
-56.179	41.516
-56.37	40.424
-56.262	41.031
-56.554	40.938
-56.845	40.845
-57.137	41.752
-57.529	40.659
-57.82	39.767
-58.112	39.674
-58.404	39.281
-59.196	39.488
-59.487	39.095
-60.379	39.002
-60.671	38.909
-61.762	38.817
-62.654	38.724
-63.646	38.131
-64.537	38.038
-64.729	37.945
-65.121	37.852
-65.412	38.26
-65.704	37.867
-66.296	37.774
-66.587	37.681
-67.079	36.988
-67.371	36.895
-68.063	36.603
-68.254	36.51
-69.646	36.417
-70.338	36.324
-70.629	36.231
-70.921	36.138
-70.513	35.045
-70.804	35.953
-70.696	35.86
-70.088	35.767
-70.079	35.674
-69.471	35.581
-69.263	36.088
-69.154	35.996
-69.446	35.903
-70.138	35.81
-69.83	35.717
-70.121	36.524
-70.413	36.831
-70.705	36.739
-70.296	36.946
-71.288	36.853
-71.58	37.56
-71.871	37.467
-71.463	37.874
-71.655	37.781
-72.046	37.989
-72.338	37.896
-72.63	37.803
-73.021	37.71
-73.713	37.617
-74.605	37.524
-74.897	37.632
-75.988	37.539
-77.08	37.846
-76.572	37.753
-77.663	37.26
-77.155	37.167
-77.447	36.275
-77.738	36.182
-78.83	35.689
-79.422	35.196
-79.713	35.103
-79.005	35.01
-80.297	34.918
-80.588	34.825
-81.48	33.832
-82.172	34.639
-82.464	34.546
-82.755	34.453
-83.047	35.66
-82.839	34.268
-83.63	33.075
-83.922	32.982
-83.414	32.889
-83.705	33.896
-83.997	34.503
-85.589	34.411
-84.58	34.318
-84.872	34.225
-84.664	34.832
-84.955	34.739
-85.247	35.546
