# Supplementary material for: Electrooculography-based continuous eye-writing recognition system for efficient assistive communication systems
Source: PLoS One. 2018 Feb 9;13(2):e0192684. doi: 10.1371/journal.pone.0192684 (PMC5806888; doi:10.1371/journal.pone.0192684)
Supplement: S1 Database — All the original isolated EOG data used in the experiments are contained in this database. (ZIP) [file pone.0192684.s001.zip › isolated/002/calibration/EOG_002_01_002.csv]

75.579	2.4211
75.584	2.7396
75.588	2.758
75.493	4.0764
75.497	4.0948
75.702	4.1133
75.706	4.1317
75.211	4.1501
74.715	4.1685
74.02	4.187
74.024	4.0054
74.029	4.0238
74.034	4.0422
73.938	4.3607
73.543	4.3791
73.547	4.3975
73.552	3.9159
73.556	3.9344
73.461	3.9528
73.765	3.9712
73.77	3.9896
73.774	4.0081
73.479	3.6265
73.483	3.6449
73.088	3.6633
73.092	3.6818
73.097	3.7002
72.701	3.6186
73.306	3.637
74.111	3.6555
74.115	3.6739
74.12	3.6923
75.424	3.4107
76.329	3.4292
76.333	3.4476
76.338	3.466
76.442	3.4844
76.847	3.5029
77.251	3.8213
76.856	3.8397
76.86	3.8581
77.465	3.8766
78.269	4.195
78.774	4.2134
79.078	4.2318
79.683	4.2503
80.087	5.2687
80.992	5.2871
80.097	6.2055
81.001	6.224
81.806	6.2424
82.41	7.4608
82.615	7.4793
82.619	7.4977
82.624	7.5161
82.628	7.5345
83.433	8.653
83.437	7.7714
83.442	7.7898
84.146	7.8082
83.451	7.8267
83.455	8.9451
83.16	7.8635
83.164	7.8819
83.169	7.9004
83.274	7.9188
83.278	9.4372
83.783	9.4556
84.287	7.8741
84.792	7.9925
84.796	7.5109
85.901	7.5293
85.905	7.5478
86.61	7.5662
86.614	7.5846
86.619	6.803
86.623	6.8215
86.628	6.8399
86.632	6.8583
86.037	6.8767
86.041	6.5952
85.446	6.6136
85.45	6.332
85.455	6.3504
85.56	6.5689
85.564	6.5873
85.169	6.6057
85.573	6.6241
85.178	6.6426
85.182	6.661
84.887	5.9794
84.891	4.9978
84.896	5.0163
84.9	5.0347
84.905	5.0531
85.209	4.4715
85.214	4.49
85.418	3.6084
85.623	3.4268
87.127	3.4452
88.832	2.2637
89.136	2.2821
89.841	2.3005
90.246	2.2189
90.25	2.2374
90.255	2.2558
90.259	2.2742
90.264	2.3926
90.268	2.4111
90.273	2.1295
90.277	2.1479
90.782	2.1663
90.886	2.1848
90.891	1.9032
90.895	1.9216
90.3	1.9401
90.904	1.7585
91.809	1.5769
91.813	1.5953
90.918	1.6138
90.923	1.6322
91.127	1.6506
91.332	1.869
90.536	1.7875
91.341	1.8059
91.345	2.5243
92.95	2.5427
91.354	2.5612
92.959	2.5796
94.163	3.298
94.168	3.8164
94.172	3.8349
92.977	4.1533
92.981	4.1717
92.986	4.1901
93.59	4.2086
94.095	4.427
93.999	5.2454
94.004	5.2638
94.009	5.2823
94.013	6.0007
94.018	6.0191
94.022	6.1375
94.627	6.156
94.031	6.1744
94.036	6.4928
92.54	6.5112
93.745	6.5297
93.749	6.5481
92.554	6.2665
92.258	6.2849
92.163	6.3034
92.767	6.6218
93.172	6.6402
93.776	6.6586
94.281	6.8771
93.385	6.8955
93.39	7.0139
93.395	7.0323
93.399	6.9508
93.204	6.9692
93.208	6.5876
93.213	6.606
92.817	6.6245
93.222	6.6429
93.926	6.6613
94.031	6.6797
94.635	6.6982
94.64	7.1166
95.844	7.235
96.649	7.4534
97.253	7.4719
97.258	7.4903
97.262	7.8087
97.267	7.8271
97.272	8.1456
97.776	8.164
98.081	8.1824
98.085	8.4008
98.39	8.4193
98.594	9.5377
98.899	9.5561
99.003	9.5746
99.308	10.793
99.512	10.811
100.72	11.23
100.72	11.248
100.73	11.567
101.93	11.585
102.53	11.604
103.54	11.322
104.14	11.34
104.15	10.659
103.75	10.077
104.16	10.096
104.46	9.8141
104.47	9.8325
104.37	9.8509
104.48	9.8694
104.48	9.8878
104.38	9.9062
104.19	10.225
103.79	9.9431
103.8	9.6615
103.8	8.6799
103.71	8.6983
103.81	8.7168
104.22	8.1352
104.22	8.7536
104.23	8.772
104.73	8.7905
104.73	8.8089
104.74	8.0273
105.44	8.7457
104.75	8.7642
104.75	10.083
104.86	10.101
104.86	8.8194
104.37	8.8379
104.87	8.8563
105.08	8.8747
105.48	8.7931
106.08	7.4116
106.59	8.83
107.09	8.8484
107.8	8.8668
107.8	10.185
107.81	10.204
107.81	10.222
107.12	10.241
107.02	10.259
107.03	9.6774
107.03	9.6958
106.53	9.7142
107.04	9.7327
107.44	8.4511
107.45	9.7695
108.25	9.7879
108.26	9.8064
108.36	9.8248
107.77	8.5432
107.77	8.5616
107.67	8.5801
107.08	7.5985
107.08	7.7169
106.59	7.3354
106.59	7.3538
107.1	7.3722
107.1	7.2906
107.11	7.1091
107.71	6.6275
107.72	6.6459
107.82	6.6643
107.82	6.6828
107.83	7.2012
107.83	6.6196
107.84	6.638
107.84	6.6565
109.05	6.6749
109.35	6.7933
110.16	6.8117
109.26	6.8302
110.17	8.0486
110.17	8.067
109.97	8.6854
109.98	8.7039
109.18	8.7223
108.19	8.7407
107.49	8.7591
107.5	8.7776
106.7	8.796
106.21	8.8144
105.91	8.8328
105.92	8.6513
105.32	8.6697
105.32	8.6881
104.53	8.7065
104.23	8.725
103.34	8.7434
102.14	8.7618
101.75	8.7802
101.75	8.7987
101.56	8.8171
101.56	9.2355
101.46	9.2539
101.47	9.3724
101.37	9.3908
101.38	10.109
101.38	10.128
101.39	10.746
101.39	10.764
100.9	10.883
100.3	11.101
100.91	11.12
100.71	11.138
100.71	11.457
100.02	11.475
100.02	11.693
100.13	11.512
100.43	11.53
100.54	12.149
100.34	11.567
100.35	12.186
100.55	12.204
101.16	12.222
100.56	13.241
100.66	13.859
100.67	13.978
101.17	13.996
100.68	14.015
100.68	14.133
100.69	14.151
100.69	14.17
100.6	14.188
100.6	14.607
100.61	14.625
100.61	14.644
100.41	14.062
100.12	14.08
100.12	14.099
100.23	15.917
100.63	15.936
100.64	15.954
100.64	17.273
100.65	17.291
100.75	17.309
100.66	17.328
100.66	17.346
100.66	17.365
100.97	17.383
100.97	17.402
101.28	17.42
101.28	17.438
101.69	17.457
101.89	17.475
102.3	17.494
102.3	17.512
102.9	17.73
103.11	17.949
103.11	17.767
102.92	17.986
102.92	18.004
103.13	18.023
102.73	18.041
102.74	16.759
102.24	16.778
102.25	16.796
102.25	16.815
102.25	18.133
102.26	16.852
101.96	16.87
101.97	16.888
101.97	16.907
101.08	18.925
101.08	17.844
100.09	19.962
99.491	19.981
99.295	20.499
99.1	18.017
98.905	19.736
98.809	19.754
98.914	20.573
98.818	20.591
98.823	21.21
98.527	21.228
98.832	21.246
98.936	21.465
98.841	21.283
98.745	21.502
98.75	21.52
98.754	21.539
98.559	21.557
97.963	21.575
98.168	21.794
97.672	21.812
