# Supplementary material for: Electrooculography-based continuous eye-writing recognition system for efficient assistive communication systems
Source: PLoS One. 2018 Feb 9;13(2):e0192684. doi: 10.1371/journal.pone.0192684 (PMC5806888; doi:10.1371/journal.pone.0192684)
Supplement: S1 Database — All the original isolated EOG data used in the experiments are contained in this database. (ZIP) [file pone.0192684.s001.zip › isolated/002/calibration/EOG_002_01_003.csv]

76.957	-63.083
78.018	-62.714
78.679	-62.745
78.64	-62.376
78.602	-62.807
79.063	-62.038
79.424	-62.069
79.385	-62.101
79.346	-61.132
79.308	-60.363
79.269	-60.394
79.23	-60.425
79.191	-60.456
79.153	-59.287
79.114	-59.318
79.075	-59.349
78.536	-59.381
77.397	-58.612
77.359	-58.443
76.32	-58.674
76.281	-58.505
76.242	-58.536
75.404	-57.467
74.965	-56.498
74.926	-56.529
74.887	-56.761
74.448	-56.692
74.31	-56.923
73.971	-56.954
73.932	-56.985
74.293	-57.016
74.255	-57.047
74.216	-57.078
74.677	-57.109
74.938	-57.141
74.6	-57.172
75.261	-56.603
75.222	-57.234
74.883	-57.765
74.844	-57.796
74.806	-58.027
74.767	-57.658
74.828	-58.089
75.289	-58.121
75.551	-58.152
75.812	-58.383
76.273	-58.514
77.634	-58.545
77.595	-58.776
78.957	-58.807
77.518	-59.438
77.479	-59.469
77.34	-60.3
78.802	-60.332
77.263	-60.363
77.224	-60.394
76.185	-60.425
76.146	-60.456
77.508	-60.487
77.469	-60.518
77.43	-60.849
75.891	-61.08
75.853	-61.112
75.114	-61.143
74.875	-61.174
74.836	-61.205
74.798	-61.536
74.559	-61.867
74.52	-61.898
74.481	-61.529
74.442	-61.96
73.804	-61.492
74.365	-60.723
74.326	-60.454
74.687	-60.485
74.649	-61.616
74.61	-61.647
75.171	-61.678
75.132	-62.209
75.493	-62.24
75.555	-62.472
76.716	-62.503
77.777	-62.534
77.938	-62.565
78.2	-61.196
77.961	-62.627
78.722	-61.258
79.483	-59.489
79.444	-60.62
79.406	-60.652
79.367	-59.283
79.328	-59.314
78.489	-58.345
77.651	-58.376
78.112	-57.607
78.073	-57.638
78.034	-56.769
77.996	-55.9
77.957	-54.032
78.418	-52.663
78.379	-52.694
77.64	-52.725
77.602	-51.556
77.563	-51.587
77.524	-50.918
78.185	-50.949
77.447	-50.98
76.708	-52.212
76.369	-51.043
76.33	-51.074
76.591	-50.905
77.253	-50.636
77.914	-50.167
78.375	-50.198
78.336	-49.829
78.598	-49.86
79.259	-49.891
79.72	-49.923
79.781	-49.954
79.742	-49.985
79.704	-50.016
79.665	-49.747
79.626	-49.778
80.087	-49.809
80.049	-49.54
80.61	-49.571
80.571	-49.603
80.832	-49.334
80.794	-49.365
80.755	-49.696
80.716	-49.427
80.677	-49.458
80.638	-49.689
80.6	-49.72
80.261	-49.751
79.622	-49.583
79.083	-49.814
78.145	-49.845
78.006	-49.876
77.767	-49.907
77.728	-49.938
77.589	-50.469
77.551	-50.9
76.112	-50.931
76.073	-50.963
75.334	-50.594
75.296	-51.025
75.257	-51.056
75.218	-50.687
76.179	-50.518
76.14	-50.549
76.202	-50.58
75.963	-50.311
76.024	-50.143
75.885	-50.174
75.847	-50.405
75.808	-50.436
75.869	-50.267
75.83	-50.298
75.892	-50.329
75.853	-50.06
76.214	-50.091
76.175	-49.723
76.436	-49.154
76.098	-49.185
76.359	-48.516
76.32	-48.547
76.281	-47.578
76.243	-46.409
75.904	-47.44
75.765	-46.471
75.726	-46.503
75.687	-46.534
75.949	-46.365
75.91	-46.396
75.871	-46.127
75.832	-46.158
75.494	-46.189
75.455	-46.32
75.216	-46.351
75.077	-46.583
74.838	-46.414
74.3	-46.445
73.361	-46.376
72.622	-46.407
72.083	-46.438
72.045	-46.469
71.006	-46.4
70.967	-46.431
71.928	-46.462
70.689	-46.494
70.651	-46.425
70.612	-46.756
70.573	-46.787
71.734	-46.818
72.396	-46.849
72.357	-46.58
72.318	-46.611
72.279	-45.442
72.241	-44.274
72.602	-43.705
72.563	-43.236
72.524	-42.867
72.485	-42.498
72.447	-42.329
72.408	-42.36
71.669	-42.391
71.63	-42.422
69.992	-42.454
69.953	-42.485
71.314	-42.416
71.275	-42.447
70.136	-42.478
69.598	-42.409
69.559	-42.44
69.52	-42.471
69.481	-42.502
70.243	-42.634
70.204	-42.665
70.965	-43.396
70.926	-43.427
71.187	-43.458
71.149	-44.589
71.11	-44.62
71.271	-44.951
71.232	-44.982
71.194	-44.514
71.255	-43.545
71.216	-42.576
71.177	-42.307
70.939	-42.338
70.9	-42.369
71.261	-42.4
71.222	-42.431
70.783	-42.462
70.545	-42.994
70.006	-43.025
69.767	-43.056
68.528	-43.087
66.99	-43.118
66.551	-44.349
66.512	-44.38
66.873	-44.411
67.334	-44.442
67.296	-44.474
67.257	-45.705
66.318	-45.736
66.079	-45.967
65.741	-45.998
65.702	-46.629
65.863	-46.66
65.824	-46.691
65.585	-46.322
65.547	-46.753
65.608	-46.385
65.669	-46.416
65.63	-46.047
65.592	-46.078
66.053	-46.109
67.014	-45.74
66.975	-45.771
66.937	-45.902
66.098	-45.933
65.659	-46.265
65.62	-45.996
65.981	-46.027
65.943	-46.058
67.004	-46.289
66.965	-46.92
66.926	-46.951
67.788	-47.482
67.749	-47.513
67.71	-47.845
67.671	-48.376
66.732	-48.407
66.694	-48.438
65.855	-48.569
65.816	-49.3
66.277	-50.231
66.239	-50.262
66.4	-50.293
65.761	-50.325
66.122	-50.356
66.083	-49.487
66.045	-49.518
65.606	-48.849
65.567	-48.88
65.528	-47.311
65.89	-47.342
65.851	-45.773
65.412	-45.805
65.773	-46.036
66.135	-45.767
66.396	-45.798
66.357	-46.129
66.118	-45.86
66.079	-45.591
65.841	-45.622
65.502	-45.653
65.463	-45.685
64.524	-45.516
64.486	-45.747
63.047	-45.778
63.008	-46.009
62.469	-46.04
62.93	-46.671
62.892	-47.402
62.853	-48.233
62.314	-48.265
61.975	-48.296
61.837	-48.327
61.698	-48.958
61.559	-48.989
61.42	-49.02
61.381	-49.051
61.043	-49.082
60.504	-49.113
60.965	-49.144
60.926	-49.176
60.388	-49.207
60.849	-49.238
60.81	-48.869
60.371	-48
60.733	-47.231
60.294	-47.262
59.555	-46.693
58.816	-46.724
58.477	-46.156
58.439	-45.987
58.4	-46.018
58.161	-44.949
58.322	-44.98
58.284	-45.411
58.045	-45.442
58.206	-45.973
58.167	-45.504
58.228	-45.536
57.99	-44.767
57.251	-44.798
56.512	-45.629
55.673	-46.16
55.835	-46.491
54.396	-46.522
53.657	-46.553
53.218	-47.584
53.279	-48.416
54.641	-48.447
56.002	-48.478
55.963	-50.309
56.424	-52.44
54.486	-53.071
53.647	-53.102
53.608	-53.133
53.269	-53.164
52.53	-53.496
52.492	-53.527
52.453	-53.358
52.414	-53.389
53.075	-53.42
53.937	-53.451
54.698	-53.482
54.659	-53.713
54.62	-53.844
54.582	-53.776
54.543	-53.607
53.704	-51.038
52.765	-50.469
52.026	-50.5
51.988	-48.631
51.549	-48.662
51.91	-48.493
51.871	-48.424
51.833	-48.556
52.694	-48.487
53.555	-48.518
