# Supplementary material for: Electrooculography-based continuous eye-writing recognition system for efficient assistive communication systems
Source: PLoS One. 2018 Feb 9;13(2):e0192684. doi: 10.1371/journal.pone.0192684 (PMC5806888; doi:10.1371/journal.pone.0192684)
Supplement: S1 Database — All the original isolated EOG data used in the experiments are contained in this database. (ZIP) [file pone.0192684.s001.zip › isolated/002/calibration/EOG_002_01_004.csv]

-11.301	81.06
-12.004	81.108
-12.507	80.057
-13.009	80.105
-13.312	80.953
-13.515	81.001
-13.518	81.049
-13.42	81.697
-13.123	81.745
-12.826	82.193
-12.929	82.741
-13.031	83.789
-13.534	84.038
-14.137	84.686
-14.24	85.434
-14.342	85.482
-14.445	85.53
-14.248	85.578
-14.351	85.626
-15.053	86.474
-15.156	86.522
-15.259	86.97
-14.762	87.719
-14.864	87.967
-14.867	88.015
-14.97	88.063
-15.173	88.111
-15.275	89.459
-16.578	88.207
-16.681	87.455
-16.784	87.503
-16.886	87.051
-15.789	86.5
-15.892	85.948
-17.095	85.996
-17.197	86.344
-17.3	86.892
-16.903	87.34
-17.006	87.388
-15.408	87.436
-17.611	87.484
-18.614	87.532
-19.217	87.581
-19.319	87.229
-19.422	86.777
-18.525	86.825
-17.728	86.573
-17.83	86.221
-17.033	86.269
-17.136	86.417
-16.639	86.465
-16.641	86.013
-16.744	86.062
-16.647	85.91
-16.35	85.658
-16.452	84.806
-16.855	84.854
-17.058	84.902
-17.161	84.95
-17.363	84.998
-17.466	85.946
-17.569	85.994
-17.572	86.043
-17.674	86.091
-17.777	86.439
-17.88	86.487
-17.983	87.035
-19.585	87.383
-21.588	87.431
-21.691	87.479
-22.494	88.227
-22.596	88.275
-22.899	88.424
-23.002	88.472
-23.105	90.52
-23.207	90.568
-23.11	90.216
-23.113	90.264
-22.616	90.312
-23.118	90.36
-22.721	90.408
-22.824	88.156
-22.927	88.205
-23.029	88.253
-23.132	88.301
-23.235	88.949
-22.838	88.397
-22.94	87.745
-23.043	87.793
-23.446	87.841
-23.149	87.889
-23.251	87.937
-23.354	87.986
-23.457	87.934
-23.96	87.382
-24.562	87.33
-25.065	87.378
-25.168	87.426
-25.271	87.474
-25.973	87.522
-26.076	87.67
-26.179	87.718
-26.282	87.767
-26.384	87.815
-26.487	87.763
-26.19	87.811
-26.293	87.859
-26.195	87.907
-26.298	87.655
-26.401	87.203
-26.504	87.251
-26.306	87.299
-26.409	87.348
-26.512	87.396
-26.215	88.244
-25.717	89.392
-25.12	89.44
-25.223	89.488
-25.326	90.236
-25.428	89.884
-26.031	89.932
-25.034	89.98
-25.137	89.529
-25.239	89.577
-25.342	89.625
-25.445	89.673
-25.548	89.721
-26.95	89.769
-28.153	90.317
-28.256	90.365
-28.959	89.913
-29.461	90.461
-29.664	90.11
-30.467	90.158
-31.67	90.206
-31.772	89.754
-32.675	89.802
-32.778	89.55
-32.881	88.798
-33.383	88.846
-33.686	88.294
-34.189	87.942
-34.292	87.591
-34.394	87.539
-35.597	87.587
-35.7	87.535
-35.903	87.583
-37.105	87.031
-37.208	87.079
-37.311	87.127
-37.914	87.175
-37.516	86.823
-38.119	86.572
-38.522	86.62
-38.625	86.568
-39.027	86.616
-39.13	86.664
-39.233	86.712
-39.336	86.76
-39.438	86.808
-39.541	86.556
-39.344	86.904
-38.947	86.953
-39.049	87.001
-39.152	87.049
-39.255	87.497
-39.358	87.745
-38.96	88.093
-38.963	88.141
-38.866	88.189
-38.769	87.937
-38.571	88.185
-38.674	88.234
-38.777	88.282
-38.78	88.33
-38.882	87.978
-38.685	87.526
-38.788	87.574
-37.791	87.622
-38.993	87.97
-38.396	88.018
-37.699	88.066
-37.802	88.315
-38.704	88.363
-38.807	88.811
-38.41	88.459
-38.113	88.607
-38.215	88.355
-37.718	88.403
-38.221	88.651
-38.324	88.699
-38.126	88.747
-37.129	89.296
-36.432	89.344
-36.535	89.592
-36.137	89.64
-35.54	89.988
-35.643	90.036
-35.746	89.784
-34.448	90.132
-33.251	90.18
-32.254	90.228
-31.457	89.977
-31.159	89.825
-29.662	89.873
-29.765	89.921
-27.968	90.169
-26.97	90.217
-27.073	90.565
-26.076	90.613
-26.179	90.761
-26.281	90.809
-26.184	91.358
-25.887	90.706
-25.79	91.454
-25.892	92.602
-25.995	92.15
-26.098	92.698
-26.201	92.746
-26.303	92.494
-26.806	92.542
-27.609	92.59
-27.712	93.039
-28.314	93.087
-28.717	92.735
-28.82	92.783
-29.723	92.631
-29.825	92.679
-29.728	92.727
-29.831	92.775
-29.934	92.823
-30.036	92.871
-30.139	92.22
-30.942	92.268
-31.345	92.116
-31.447	91.864
-31.75	91.712
-31.853	91.46
-32.256	91.508
-32.759	90.756
-33.361	90.804
-33.864	89.952
-34.867	89.901
-34.47	89.949
-35.372	89.997
-35.575	90.045
-36.178	90.093
-36.281	89.941
-36.383	89.989
-36.486	89.837
-36.089	89.885
-36.092	89.733
-36.294	89.782
-36.397	89.83
-36.5	89.878
-35.803	89.326
-35.905	88.474
-36.808	88.522
-36.911	88.57
-37.014	87.018
-36.716	85.566
-36.819	85.614
-36.222	85.663
-36.325	85.711
-36.427	85.759
-36.53	85.807
-35.933	85.255
-36.036	85.303
-36.138	85.351
-35.241	84.799
-35.344	84.847
-35.447	84.895
-34.749	84.944
-34.852	85.592
-34.455	85.04
-34.558	85.688
-33.86	86.136
-33.963	86.184
-32.366	85.832
-32.469	85.28
-32.571	85.328
-32.674	85.376
-32.777	85.025
-32.88	84.773
-32.982	84.621
-31.485	84.769
-31.288	84.817
-31.691	84.865
-32.793	85.313
-32.896	84.961
-33.699	85.009
-33.802	85.657
-34.704	85.706
-34.807	85.754
-35.81	85.802
-35.913	85.85
-36.015	85.898
-36.118	85.946
-36.521	86.494
-36.624	86.542
-36.726	87.09
-36.529	87.638
-36.932	87.687
-36.535	88.435
-36.637	88.483
-36.74	87.831
-36.843	87.879
-37.446	87.527
-37.548	87.975
-37.451	88.023
-37.254	88.771
-37.357	88.119
-37.059	87.768
-37.162	87.816
-37.165	87.864
-37.268	87.912
-37.37	88.16
-37.473	87.708
-37.176	87.656
-37.279	87.704
-37.381	87.752
-37.484	87.8
-37.087	87.849
-37.19	87.897
-37.292	88.045
-37.395	88.393
-37.498	88.941
-36.501	88.989
-35.303	89.037
-34.906	89.085
-34.709	88.833
-34.812	89.181
-34.914	89.23
-35.017	89.278
-34.92	89.326
-35.023	89.374
-34.725	89.522
-34.428	89.67
-34.531	90.118
-34.234	90.166
-34.336	89.814
-33.839	89.962
-34.542	90.011
-34.045	90.059
-33.547	90.107
-33.25	89.755
-33.753	89.803
-33.456	89.851
-33.958	89.899
-34.061	90.347
-34.164	90.395
-34.267	90.443
-34.369	90.692
-34.072	90.74
-33.975	92.088
-34.278	90.836
-34.58	90.384
-34.483	91.932
-34.986	91.88
-35.289	92.328
-35.391	92.376
-35.694	91.224
-35.797	91.273
-36.1	91.321
-36.202	90.769
-36.305	90.817
-36.408	90.865
-36.811	90.913
-37.413	90.161
-37.616	90.209
-37.719	90.257
-37.822	90.305
-37.724	90.354
-37.827	89.902
-37.93	89.95
