# Supplementary material for: Electrooculography-based continuous eye-writing recognition system for efficient assistive communication systems
Source: PLoS One. 2018 Feb 9;13(2):e0192684. doi: 10.1371/journal.pone.0192684 (PMC5806888; doi:10.1371/journal.pone.0192684)
Supplement: S1 Database — All the original isolated EOG data used in the experiments are contained in this database. (ZIP) [file pone.0192684.s001.zip › isolated/002/calibration/EOG_002_01_005.csv]

-14.465	-0.5507
-14.297	-0.91127
-14.029	-1.2718
-14.061	-1.8324
-13.794	-1.793
-13.826	-2.1535
-12.558	-2.1141
-11.49	-2.4747
-11.522	-2.4352
-12.554	-2.0958
-12.586	-2.0564
-13.718	-2.0169
-13.85	-3.0775
-14.382	-3.0381
-14.814	-2.0986
-15.046	-2.9592
-15.579	-3.5198
-15.611	-3.5803
-15.843	-4.0409
-15.875	-4.0015
-15.807	-3.962
-15.839	-3.9226
-15.871	-3.3832
-15.903	-3.0437
-15.935	-2.2043
-16.167	-2.1649
-16.199	-1.6254
-16.231	-1.586
-16.263	-2.7466
-16.296	-2.7071
-16.528	-2.6677
-16.56	-3.5283
-16.392	-3.8888
-16.224	-3.8494
-15.656	-3.81
-15.088	-2.6705
-14.72	-2.0311
-14.052	-1.6917
-14.084	-1.6522
-14.116	-1.6128
-13.448	-1.5734
-14.181	-1.5339
-13.813	-1.4945
-13.845	-1.6551
-14.777	-1.6156
-13.909	-1.5762
-12.941	-1.5368
-12.973	-0.59732
-14.005	-0.55789
-14.037	-0.51846
-13.769	1.721
-13.801	3.6604
-14.533	4.4998
-14.666	4.5393
-15.598	5.3787
-16.13	5.4181
-16.662	4.6576
-17.194	4.697
-16.726	4.7364
-16.258	4.0759
-16.49	4.1153
-16.522	3.7547
-16.554	4.1942
-16.586	4.2336
-16.618	4.273
-16.65	4.3125
-17.083	3.4519
-17.515	3.1913
-17.547	3.2308
-17.779	3.0702
-18.411	3.0096
-19.043	2.6491
-19.175	2.6885
-19.707	1.7279
-19.739	1.7674
-19.771	1.8068
-20.203	-0.45375
-19.835	-0.41432
-20.268	0.92512
-20.3	0.96455
-21.132	1.004
-21.164	1.0434
-21.996	1.0829
-22.028	1.1223
-22.46	0.46172
-22.792	1.2012
-22.524	1.2406
-22.556	1.28
-22.588	1.3195
-22.22	0.65889
-21.452	1.0983
-20.885	1.1378
-20.717	1.1772
-20.749	0.81662
-20.281	0.45605
-20.313	0.49549
-20.345	0.63492
-20.377	0.67435
-18.909	0.71379
-18.941	0.75322
-18.973	0.79265
-19.005	0.83209
-18.437	0.77152
-17.77	0.11095
-17.802	0.15039
-17.434	-0.51018
-17.766	-0.47074
-18.198	-0.63131
-19.63	-0.79188
-20.362	-1.0524
-21.094	-1.013
-20.826	-0.77358
-21.858	-0.73414
-22.99	-0.69471
-23.022	-0.85528
-23.055	-1.2158
-22.387	-1.5764
-22.419	-1.637
-22.451	-2.0975
-22.083	-2.6581
-22.115	-3.3187
-21.647	-3.2792
-22.179	-3.2398
-23.111	-3.9004
-23.143	-3.8609
-23.875	-3.8215
-23.907	-3.0821
-23.939	-3.4426
-23.972	-3.4032
-24.004	-3.2638
-24.036	-3.2243
-24.068	-3.1849
-24.1	-5.3455
-23.432	-5.306
-24.164	-3.8666
-24.196	-3.8272
-24.228	-3.6877
-24.26	-2.7483
-24.292	-1.7089
-24.324	-1.2694
-25.057	-0.83
-25.089	-0.79057
-25.121	-0.85114
-24.453	-0.4117
-24.085	-0.37227
-24.117	-0.43284
-24.949	-0.3934
-23.581	-0.35397
-23.013	-0.31454
-23.045	-0.2751
-23.077	-0.63567
-23.109	-0.59623
-23.742	-0.5568
-24.274	-0.51737
-23.806	-0.47793
-23.838	-0.4385
-24.37	-0.39907
-24.402	-1.2596
-24.234	-1.2202
-24.566	-1.1808
-24.098	-1.6413
-24.63	-1.0019
-24.662	-0.16247
-24.694	-0.12303
-24.726	0.5164
-24.759	0.75584
-24.791	1.0953
-24.823	1.2347
-25.155	1.2741
-24.887	1.5136
-24.419	1.553
-24.451	1.5924
-24.183	1.6319
-24.215	1.7713
-24.247	2.4107
-24.279	2.4502
-23.811	3.3896
-24.244	3.429
-24.376	2.5685
-24.308	2.6079
-24.44	2.6473
-24.472	2.3868
-24.404	2.3262
-24.436	1.4656
-24.468	1.5051
-24.5	1.3445
-24.532	1.3839
-24.364	0.92337
-24.396	-0.037193
-24.629	0.0022404
-24.661	0.041674
-24.993	0.081108
-25.025	0.020541
-25.057	-1.04
-25.389	-1.0006
-25.321	-0.96116
-25.753	-0.92172
-25.985	-0.88229
-26.017	-1.6429
-26.049	-0.20342
-26.081	-0.16399
-26.113	1.0754
-26.546	1.1149
-26.578	1.2543
-26.61	1.2937
-26.242	1.8332
-26.074	1.5726
-26.106	2.212
-26.138	2.2515
-25.67	2.2909
-25.702	2.6303
-25.134	2.6698
-25.166	2.8092
-24.698	2.8486
-24.731	2.8881
-25.263	3.0275
-25.295	3.0669
-25.327	3.1064
-25.359	3.1458
-25.891	3.1852
-26.423	3.2247
-26.455	3.2641
-26.487	3.3035
-27.419	3.343
-28.451	3.3824
-28.783	3.4218
-29.116	3.4613
-29.148	3.5007
-29.18	3.6401
-29.212	3.6796
-29.744	4.019
-30.476	3.7584
-30.508	3.7979
-31.04	3.8373
-31.072	3.8768
-31.704	3.8162
-31.336	3.8556
-31.368	3.8951
-30.7	3.9345
-32.033	3.9739
-30.765	4.1134
-30.797	4.1528
-30.629	4.1922
-32.161	4.2317
-30.693	4.2711
-30.725	4.3105
-30.757	4.35
-32.289	4.3894
-30.821	4.5288
-30.853	4.5683
-32.985	4.6077
-32.918	4.6471
-35.35	5.1866
-35.382	6.026
-35.414	5.2654
-35.446	6.2049
-35.778	6.2443
-36.81	6.2837
-38.042	7.3232
-38.074	6.5626
-38.106	7.402
-38.438	7.8415
-39.07	7.8809
-39.103	8.1203
-39.135	9.3598
-39.267	11.099
-39.599	12.639
-40.531	12.678
-41.263	14.517
-41.595	14.957
-41.827	15.696
-42.359	16.336
-43.191	16.375
-43.223	16.815
-44.355	16.854
-45.087	16.894
-45.12	16.933
-45.452	17.172
-45.484	17.512
-45.216	17.551
-45.248	18.391
-45.28	19.13
-45.612	19.17
-45.644	19.709
-45.676	19.748
-45.708	19.788
-45.44	20.527
-44.572	19.867
-43.405	20.106
-42.537	20.146
-42.569	19.485
-41.101	20.224
-40.033	19.564
-39.965	19.403
-39.697	19.443
-39.729	19.482
-39.761	19.522
-39.793	19.561
-39.325	19.4
-39.357	19.44
-38.89	18.879
-38.522	18.119
-38.354	17.758
-37.186	17.798
-35.918	17.837
-35.95	17.277
-36.982	16.216
-37.014	14.455
-35.246	12.995
-33.678	14.534
-33.71	13.074
-33.742	13.113
-32.874	13.153
-32.907	13.192
-32.639	13.231
-32.671	12.471
-32.703	12.51
-32.735	12.55
-33.067	12.589
-33.099	12.629
-33.131	12.168
-33.463	12.107
-34.195	11.847
-34.227	11.886
-34.259	11.926
-34.292	11.565
-33.224	11.605
-33.256	12.144
-34.388	13.284
-35.52	13.323
-34.452	13.362
-34.584	13.402
-35.016	13.441
-36.048	12.381
-36.08	11.92
-35.112	11.86
-36.144	11.899
-35.177	11.938
-36.209	11.978
-36.241	13.417
-35.273	13.457
-35.305	14.596
-34.137	14.636
-34.169	14.475
-35.401	13.814
-37.333	13.854
-38.865	13.893
-38.897	12.633
-38.929	11.772
-38.961	11.812
-39.294	11.851
-39.926	11.89
-39.958	11.93
-39.99	11.269
-40.622	12.709
-40.654	12.748
-40.186	12.788
-40.218	14.327
-41.85	12.867
-42.782	12.906
-42.814	14.445
-43.546	14.485
-43.579	15.124
-44.211	13.664
-44.243	15.403
-44.275	15.443
-44.307	15.482
-42.739	16.221
-42.671	16.261
-42.703	16.3
-42.735	17.04
-42.767	17.079
-42.799	17.519
-42.831	17.558
-42.863	17.597
