# Supplementary material for: Electrooculography-based continuous eye-writing recognition system for efficient assistive communication systems
Source: PLoS One. 2018 Feb 9;13(2):e0192684. doi: 10.1371/journal.pone.0192684 (PMC5806888; doi:10.1371/journal.pone.0192684)
Supplement: S1 Database — All the original isolated EOG data used in the experiments are contained in this database. (ZIP) [file pone.0192684.s001.zip › isolated/002/calibration/EOG_002_01_006.csv]

10.932	-81.039
11.027	-81.07
12.323	-81.1
12.419	-80.031
12.515	-81.161
12.611	-80.091
13.607	-81.222
13.703	-81.252
14.598	-79.982
14.694	-78.713
14.79	-78.743
14.886	-78.774
13.982	-79.504
14.078	-79.534
14.674	-79.565
14.369	-78.895
13.765	-78.525
13.561	-78.556
13.657	-78.386
14.053	-78.417
14.149	-77.347
14.245	-76.777
14.141	-76.808
14.036	-76.838
14.332	-76.868
14.428	-76.899
14.324	-76.429
14.62	-76.159
14.716	-75.39
15.012	-75.42
15.207	-75.451
16.103	-73.981
16.699	-74.011
17.095	-72.942
17.191	-72.972
17.287	-73.002
17.483	-73.033
17.578	-73.063
17.674	-72.994
17.77	-73.024
17.966	-73.054
18.762	-73.085
18.858	-73.115
20.254	-73.645
20.05	-73.676
20.145	-73.706
20.241	-74.536
19.337	-75.267
20.433	-75.297
21.129	-75.328
20.625	-75.358
19.521	-75.588
18.016	-75.619
16.612	-75.649
16.708	-75.679
16.804	-75.91
16.6	-75.94
16.696	-75.971
15.892	-76.001
15.187	-76.031
14.183	-76.062
13.179	-76.092
12.475	-76.122
11.871	-76.153
11.867	-74.583
11.963	-75.214
12.159	-73.844
11.754	-73.874
11.85	-73.905
11.946	-73.935
12.042	-75.265
12.138	-73.996
11.534	-74.026
11.03	-74.056
10.725	-72.987
11.521	-73.017
11.617	-72.248
11.713	-72.278
11.809	-72.308
11.905	-72.039
12.701	-72.369
12.796	-72.399
13.892	-72.13
13.988	-72.46
14.184	-73.891
14.28	-74.121
14.676	-74.151
15.372	-74.182
15.468	-75.612
16.463	-74.242
15.659	-74.273
15.755	-74.303
15.851	-74.534
15.947	-76.364
16.043	-76.394
15.539	-76.425
15.334	-76.855
15.43	-76.485
15.526	-76.916
15.622	-76.946
16.018	-76.576
16.114	-76.607
17.11	-76.837
17.205	-76.568
17.001	-74.398
17.097	-73.728
15.293	-73.759
14.289	-72.189
14.185	-72.219
13.981	-72.15
14.377	-72.18
14.472	-72.211
14.568	-72.241
14.664	-72.271
14.56	-72.002
14.656	-72.032
14.752	-71.762
14.848	-71.293
14.943	-71.323
14.439	-71.353
13.935	-72.184
14.031	-72.814
14.127	-72.245
14.023	-72.875
14.319	-72.905
14.914	-71.636
14.51	-72.966
15.106	-72.996
15.202	-73.027
15.298	-73.057
15.394	-72.388
14.99	-73.118
15.086	-72.448
15.681	-71.579
17.677	-70.909
20.073	-70.939
20.169	-71.07
20.265	-71.1
20.361	-71.031
21.257	-71.161
21.852	-71.191
22.448	-71.222
22.644	-71.252
23.54	-71.082
23.936	-71.113
24.032	-71.143
24.128	-71.073
24.223	-71.104
24.319	-71.134
24.115	-71.165
23.811	-71.195
23.907	-71.225
24.003	-71.256
24.499	-71.286
24.595	-71.416
24.29	-71.447
24.786	-71.477
25.182	-71.408
25.278	-71.538
25.074	-71.568
24.87	-71.499
24.766	-71.529
24.861	-71.559
24.957	-71.59
24.753	-71.62
24.249	-71.651
23.545	-71.681
22.841	-71.711
22.337	-71.742
22.432	-71.772
22.528	-71.802
22.624	-71.633
22.72	-71.663
22.816	-71.193
22.912	-71.224
22.308	-70.754
21.804	-70.785
21.499	-70.215
21.995	-69.745
21.391	-69.776
21.287	-69.606
21.383	-69.836
21.479	-70.567
21.575	-71.497
21.17	-71.328
21.266	-71.358
21.362	-70.288
21.258	-70.319
21.354	-68.249
21.95	-66.979
22.046	-67.01
22.441	-66.84
22.537	-67.07
22.233	-66.901
22.329	-66.931
22.425	-66.962
22.921	-66.992
23.017	-67.222
23.113	-67.453
23.208	-67.483
23.004	-68.113
22.9	-68.144
22.796	-68.174
22.892	-67.805
22.988	-67.835
22.684	-67.865
22.479	-68.296
21.875	-70.326
21.471	-72.156
21.567	-72.387
21.663	-72.417
21.759	-72.448
21.855	-72.878
21.05	-72.908
21.546	-72.539
22.542	-72.569
21.838	-72.599
21.034	-72.63
21.13	-72.66
21.226	-71.89
20.622	-71.221
20.717	-71.051
20.813	-71.082
20.209	-71.312
20.305	-71.342
21.101	-72.273
21.897	-71.403
22.093	-71.433
22.188	-71.264
22.284	-71.294
21.68	-71.525
21.776	-71.855
22.572	-71.885
22.668	-71.916
22.764	-71.946
22.359	-72.476
21.855	-72.507
21.951	-72.537
21.847	-72.568
22.143	-73.198
22.839	-73.428
22.935	-73.459
23.631	-73.489
23.726	-73.519
23.822	-73.35
23.518	-73.38
23.014	-73.41
22.91	-73.141
23.006	-73.471
23.102	-73.202
23.197	-73.432
22.893	-73.462
22.589	-73.493
22.585	-73.523
22.581	-73.553
22.777	-73.584
22.873	-73.614
23.068	-73.645
23.364	-73.975
23.46	-73.805
23.556	-73.836
23.652	-73.866
23.748	-73.896
24.344	-74.227
25.239	-74.257
25.935	-74.287
26.031	-74.318
26.127	-75.048
26.223	-75.179
26.319	-75.209
26.415	-75.439
26.511	-75.47
26.606	-75.5
26.702	-75.53
26.798	-75.561
26.894	-75.591
26.99	-75.622
26.886	-75.852
26.582	-75.882
25.977	-75.913
25.773	-75.743
25.769	-75.773
25.365	-75.504
24.961	-75.534
23.757	-75.565
22.653	-75.095
22.648	-75.125
22.344	-74.956
22.84	-74.986
22.636	-75.016
22.332	-75.047
22.428	-75.277
22.524	-75.107
22.42	-75.138
22.515	-75.168
22.411	-75.199
22.107	-75.429
21.903	-75.259
21.999	-75.29
22.095	-75.32
22.191	-75.35
21.986	-75.481
22.082	-75.511
22.878	-75.542
23.674	-75.572
24.07	-75.602
24.766	-75.333
24.862	-75.363
24.957	-75.393
25.053	-75.724
25.549	-75.354
26.145	-75.385
26.241	-75.415
26.937	-75.045
27.033	-75.076
27.329	-74.506
27.624	-74.536
28.62	-74.567
28.716	-74.597
28.812	-75.227
29.508	-75.258
29.604	-75.288
29.7	-75.319
29.395	-75.049
29.491	-75.379
29.987	-75.81
30.083	-76.24
30.379	-76.27
30.475	-76.101
30.571	-76.331
30.666	-76.462
30.762	-76.392
30.758	-76.422
30.754	-76.453
30.95	-76.583
30.946	-76.613
30.942	-76.544
30.638	-76.574
30.733	-76.304
30.829	-76.335
30.925	-75.865
31.021	-75.896
30.817	-75.726
30.613	-76.256
29.809	-76.287
29.304	-75.717
29.4	-75.747
29.396	-76.378
28.992	-75.808
29.088	-75.839
29.084	-75.869
28.98	-75.899
28.875	-77.13
28.671	-77.16
28.167	-77.19
28.263	-77.221
28.959	-77.251
29.055	-77.582
29.151	-77.612
28.647	-77.642
28.342	-77.673
28.438	-77.103
28.334	-77.733
28.43	-77.764
28.526	-77.194
28.722	-77.224
28.818	-75.955
29.513	-74.985
29.309	-75.016
29.405	-74.646
29.201	-73.876
29.597	-73.107
29.993	-73.137
30.589	-73.067
30.684	-72.898
