# Supplementary material for: Electrooculography-based continuous eye-writing recognition system for efficient assistive communication systems
Source: PLoS One. 2018 Feb 9;13(2):e0192684. doi: 10.1371/journal.pone.0192684 (PMC5806888; doi:10.1371/journal.pone.0192684)
Supplement: S1 Database — All the original isolated EOG data used in the experiments are contained in this database. (ZIP) [file pone.0192684.s001.zip › isolated/002/calibration/EOG_002_01_007.csv]

-61.941	57.9
-61.878	57.858
-61.814	58.316
-61.151	57.774
-61.087	57.732
-60.124	57.69
-60.96	57.649
-61.497	57.607
-61.633	56.865
-61.87	56.623
-61.506	56.581
-61.743	56.539
-62.279	56.497
-61.616	56.055
-61.552	55.213
-61.489	55.171
-61.325	55.13
-61.262	55.288
-61.198	54.946
-60.835	54.504
-60.771	54.462
-60.708	54.42
-60.944	53.478
-61.181	53.436
-61.217	53.394
-61.554	53.353
-61.49	52.911
-61.427	52.869
-60.963	52.827
-60.9	52.785
-60.836	52.543
-60.773	52.501
-60.309	52.459
-60.246	52.417
-60.582	51.576
-60.919	50.834
-61.555	50.792
-61.492	50.55
-60.928	50.508
-61.365	50.466
-61.301	50.424
-60.738	50.082
-60.674	50.34
-60.311	50.299
-60.247	50.257
-59.784	50.315
-59.02	50.173
-58.957	49.831
-58.893	50.089
-56.83	50.047
-57.866	50.005
-56.103	49.663
-56.039	49.722
-57.676	49.68
-57.612	49.638
-55.849	49.596
-55.785	49.154
-55.722	49.512
-54.458	49.47
-54.395	49.428
-54.331	49.886
-54.268	49.844
-55.004	49.803
-54.741	50.861
-54.677	50.819
-54.614	51.577
-55.85	51.535
-55.787	51.793
-56.823	51.451
-56.76	50.409
-57.296	51.467
-57.533	51.426
-57.469	51.284
-57.406	51.242
-57.342	51.2
-57.579	51.458
-57.516	51.416
-57.452	51.374
-57.389	51.632
-57.325	51.49
-57.462	51.449
-57.398	51.407
-57.335	51.365
-57.571	51.423
-57.508	51.081
-57.844	51.039
-57.781	50.997
-57.917	50.955
-57.654	51.313
-57.79	51.272
-58.127	51.23
-57.663	51.988
-58	52.546
-58.036	52.504
-57.873	52.462
-57.809	52.42
-57.846	52.378
-57.882	52.336
-57.819	51.495
-57.955	50.953
-57.892	50.911
-57.928	50.869
-58.365	49.227
-58.601	49.185
-59.538	49.143
-60.974	50.701
-60.911	50.659
-60.847	48.917
-61.684	48.876
-61.62	48.834
-61.557	48.792
-61.893	48.75
-61.43	48.308
-61.366	48.266
-61.303	48.224
-61.639	48.182
-61.576	48.14
-60.512	48.499
-60.449	49.657
-60.385	49.615
-59.322	49.573
-59.158	51.931
-59.095	52.389
-58.831	52.347
-58.168	53.205
-57.904	53.163
-57.341	54.322
-57.177	54.88
-57.114	55.538
-56.75	55.496
-56.687	54.854
-55.723	54.912
-54.86	54.87
-54.996	54.828
-54.733	54.786
-54.569	54.545
-54.406	54.503
-54.342	54.461
-54.079	54.419
-53.815	54.377
-53.752	54.135
-53.688	54.093
-53.625	54.051
-53.961	54.009
-54.098	53.968
-54.034	53.926
-54.171	53.884
-54.107	53.842
-54.044	53.8
-54.18	53.958
-54.117	53.816
-54.053	53.874
-53.99	53.832
-54.827	53.791
-54.763	54.049
-55.7	54.107
-55.636	55.065
-55.573	56.423
-56.409	57.481
-57.246	57.439
-57.182	57.397
-57.319	56.255
-57.055	56.213
-56.992	55.272
-56.928	55.13
-57.065	55.088
-56.801	55.046
-56.738	55.004
-56.674	54.362
-56.811	54.32
-56.747	54.278
-57.084	54.236
-57.52	54.195
-57.457	53.953
-57.393	53.911
-57.33	53.869
-57.766	53.827
-58.403	53.385
-59.239	53.343
-59.676	53.701
-59.812	53.659
-60.049	53.618
-59.985	53.776
-59.622	54.034
-59.558	54.092
-59.795	54.05
-59.731	54.008
-59.368	54.466
-59.104	54.424
-57.941	53.882
-56.977	53.841
-58.014	53.399
-57.95	53.357
-57.587	53.015
-57.523	52.373
-57.46	52.331
-57.096	51.789
-56.633	51.847
-56.269	51.605
-56.206	51.564
-56.042	51.522
-55.979	51.48
-56.015	51.438
-56.152	51.096
-56.188	49.854
-56.025	47.612
-56.061	46.47
-55.998	46.128
-55.934	46.086
-56.271	46.045
-56.807	46.303
-56.744	45.961
-56.68	46.019
-56.417	46.677
-56.353	46.635
-56.89	47.293
-57.426	47.251
-57.763	47.209
-58.099	47.168
-58.036	46.126
-58.372	45.684
-58.509	44.742
-58.645	44.7
-58.382	44.558
-58.318	43.516
-58.255	44.474
-57.991	44.632
-58.128	45.791
-58.064	45.749
-58.001	45.707
-58.638	45.665
-58.574	45.623
-59.211	45.581
-59.147	45.539
-59.184	45.497
-60.02	45.455
-59.057	45.414
-58.993	45.372
-58.93	46.33
-58.866	46.288
-59.103	47.446
-59.039	47.404
-58.976	47.362
-59.712	47.32
-60.549	47.278
-61.385	47.637
-61.822	47.595
-61.758	47.553
-61.795	48.211
-61.731	47.469
-62.168	48.027
-62.704	47.985
-62.641	46.943
-62.777	46.901
-62.714	46.159
-62.65	46.618
-62.587	46.576
-62.523	46.534
-61.96	46.492
-61.896	46.45
-62.333	46.408
-62.269	48.266
-62.206	48.224
-62.142	50.082
-61.779	50.041
-61.715	49.999
-61.452	49.957
-61.388	49.915
-60.625	50.473
-59.561	50.431
-58.798	50.389
-58.734	50.547
-58.671	50.905
-58.607	51.264
-58.144	51.222
-58.48	51.18
-58.417	51.138
-58.353	50.796
-58.69	50.754
-58.226	50.712
-58.163	49.97
-58.099	49.628
-57.436	48.887
-57.972	47.845
-57.309	47.803
-56.445	47.761
-56.382	47.019
-56.418	46.977
-56.355	46.935
-56.291	46.493
-55.628	46.151
-55.364	46.11
-55.301	46.068
-55.037	46.026
-54.674	46.284
-54.11	46.242
-53.747	46.5
-53.483	46.658
-52.82	46.616
-53.356	46.874
-53.293	47.132
-53.229	47.291
-53.166	47.749
-53.002	49.207
-52.739	49.665
-52.176	49.923
-50.212	50.981
-48.249	50.939
-47.485	50.397
-47.422	50.355
-47.358	50.314
-46.595	50.772
-46.531	50.73
-47.168	50.688
-47.304	50.846
-47.741	50.804
-47.677	50.762
-48.514	50.82
-49.75	50.778
-48.787	50.637
-48.723	50.395
-48.66	50.353
-47.296	50.311
-46.533	50.269
-46.469	50.227
-47.106	50.085
-47.042	50.043
-46.979	50.001
-48.215	50.36
-48.852	50.518
-48.788	50.476
-48.925	50.434
-48.661	50.392
-48.598	50.35
-47.834	50.308
-45.271	50.066
-45.207	50.024
-42.844	49.683
-42.08	49.641
-41.917	49.999
-41.553	49.957
-41.79	49.915
-41.826	50.373
-42.463	51.631
-44.499	52.389
-44.436	52.347
-46.572	51.306
-47.309	51.264
-47.245	49.922
-46.382	49.88
-44.118	49.838
-44.055	49.096
-43.991	49.054
-41.728	48.612
-41.764	48.57
-43.301	49.428
-43.237	49.787
-43.174	51.045
-45.81	49.703
-45.747	49.661
-45.683	49.619
-46.42	48.277
-45.256	48.235
-43.893	47.493
-43.529	47.451
-42.566	48.01
-41.602	48.168
-41.539	47.926
-41.175	47.884
-41.412	47.842
-41.348	47.9
-41.285	47.858
-42.121	48.816
-42.058	48.774
-41.994	48.733
