# Supplementary material for: Electrooculography-based continuous eye-writing recognition system for efficient assistive communication systems
Source: PLoS One. 2018 Feb 9;13(2):e0192684. doi: 10.1371/journal.pone.0192684 (PMC5806888; doi:10.1371/journal.pone.0192684)
Supplement: S1 Database — All the original isolated EOG data used in the experiments are contained in this database. (ZIP) [file pone.0192684.s001.zip › isolated/002/calibration/EOG_002_01_008.csv]

-88.369	-3.064
-88.171	-2.5507
-87.774	-3.0375
-87.676	-3.0242
-87.879	-3.011
-88.081	-3.1977
-87.983	-2.9845
-88.086	-3.1712
-88.288	-3.158
-88.79	-2.9447
-88.693	-2.9315
-89.095	-2.9182
-89.297	-2.905
-89.2	-2.8917
-88.802	-2.8784
-88.204	-3.1652
-88.107	-4.1519
-88.309	-4.1387
-88.411	-4.1254
-88.414	-4.1122
-88.316	-5.8989
-88.218	-5.8857
-88.121	-5.8724
-88.223	-5.8592
-88.126	-5.9459
-88.028	-5.9327
-87.93	-5.9194
-87.633	-5.9062
-87.535	-5.8929
-87.637	-7.0797
-87.54	-8.4664
-87.442	-9.0532
-87.344	-9.0399
-88.947	-9.0267
-89.749	-9.0134
-89.851	-9.0002
-90.354	-8.9869
-90.256	-8.9737
-90.158	-9.1604
-90.061	-9.1472
-89.863	-9.8339
-89.865	-10.521
-89.768	-10.507
-89.87	-11.194
-89.473	-11.881
-89.375	-11.868
-89.577	-12.154
-89.88	-11.841
-90.982	-12.028
-90.084	-12.015
-89.387	-12.001
-89.289	-11.988
-89.191	-11.775
-89.094	-11.762
-89.596	-11.748
-89.698	-11.735
-90.401	-11.722
-90.303	-11.709
-92.505	-11.895
-94.308	-11.882
-94.51	-11.869
-94.712	-11.856
-94.815	-11.442
-95.117	-11.429
-95.02	-10.916
-95.322	-10.903
-95.224	-10.589
-95.127	-10.876
-95.029	-10.863
-94.931	-11.05
-94.934	-11.036
-94.836	-11.023
-94.738	-11.01
-94.641	-11.397
-94.543	-11.383
-94.445	-10.97
-94.248	-10.957
-94.15	-9.9437
-94.052	-9.9304
-93.955	-9.9172
-94.157	-8.6039
-94.059	-8.5907
-94.462	-7.8774
-94.364	-7.8642
-94.367	-7.8509
-94.669	-7.5376
-94.571	-7.8244
-94.474	-7.5111
-94.376	-7.4979
-94.278	-6.0846
-93.781	-5.8714
-93.683	-7.0581
-93.585	-7.0449
-93.388	-7.0316
-93.79	-7.0184
-94.292	-7.0051
-94.195	-6.9919
-94.097	-6.9786
-93.999	-6.9654
-93.902	-6.9521
-93.504	-6.9389
-93.406	-6.9256
-93.609	-6.9124
-93.511	-6.8991
-93.414	-7.3859
-93.016	-7.0726
-92.918	-7.0594
-92.821	-7.0461
-92.723	-7.0329
-92.925	-8.2196
-93.428	-8.2064
-92.73	-8.1931
-93.232	-8.8799
-93.635	-8.8666
-94.137	-9.3534
-94.339	-8.8401
-94.242	-8.8269
-95.144	-8.8136
-95.046	-10
-94.949	-11.387
-94.851	-11.374
-94.753	-11.361
-95.156	-11.347
-95.058	-11.334
-95.561	-11.721
-95.663	-11.708
-95.565	-11.694
-95.568	-11.681
-95.47	-12.268
-95.272	-12.255
-95.175	-12.241
-95.077	-12.228
-94.579	-11.915
-94.482	-11.902
-93.684	-12.288
-93.586	-12.275
-93.489	-10.862
-93.391	-10.849
-93.293	-10.735
-91.696	-10.722
-91.598	-9.9089
-90	-9.3956
-89.703	-10.182
-89.505	-11.469
-89.208	-11.456
-88.41	-11.443
-87.712	-11.429
-86.015	-12.816
-83.917	-11.403
-82.819	-11.39
-82.122	-11.476
-81.524	-10.763
-81.126	-11.45
-81.329	-10.737
-80.931	-10.723
-80.833	-10.71
-80.336	-10.897
-80.238	-11.384
-80.14	-11.37
-80.043	-10.857
-79.945	-10.844
-80.247	-10.831
-80.15	-10.817
-80.352	-10.704
-80.255	-10.191
-82.057	-10.178
-83.859	-9.1643
-84.762	-9.1511
-84.864	-9.1378
-85.166	-7.8246
-85.269	-7.1113
-85.171	-6.6981
-85.373	-6.6848
-85.276	-6.2716
-85.578	-4.8583
-85.48	-3.4451
-85.383	-2.7318
-85.485	-2.7186
-85.287	-2.6053
-85.19	-2.5921
-85.092	-2.5788
-84.994	-2.6656
-85.097	-2.6523
-85.199	-2.7391
-85.301	-2.7258
-85.004	-2.7126
-84.906	-4.6993
-85.009	-4.6861
-85.311	-6.9728
-85.213	-7.3596
-85.116	-7.5463
-85.518	-7.5331
-85.42	-7.9198
-85.323	-7.9066
-84.725	-8.3933
-84.527	-8.7801
-84.43	-8.7668
-84.732	-8.7536
-84.834	-8.7403
-84.737	-8.7271
-84.439	-8.8138
-83.941	-8.8006
-83.844	-8.7873
-83.746	-9.6741
-83.048	-9.9608
-82.951	-9.9476
-83.453	-9.9343
-82.756	-9.9211
-82.658	-9.9078
-82.56	-9.8946
-82.463	-9.8813
-82.365	-9.8681
-82.067	-9.8548
-81.97	-10.342
-82.172	-10.328
-82.674	-10.815
-82.577	-10.802
-81.879	-10.889
-81.581	-12.175
-81.584	-12.162
-81.786	-12.149
-81.788	-12.136
-81.391	-10.822
-81.293	-12.109
-81.495	-12.096
-81.398	-10.783
-81.3	-10.769
-81.203	-10.056
-80.905	-10.043
-81.007	-9.2295
-80.71	-9.2163
-80.612	-10.003
-80.714	-9.6898
-80.417	-9.6765
-80.219	-10.063
-80.021	-10.05
-80.024	-10.337
-80.026	-10.024
-79.928	-10.01
-79.831	-10.497
-78.833	-10.484
-78.635	-11.271
-79.338	-12.457
-78.44	-12.444
-77.942	-12.431
-77.345	-13.418
-77.147	-13.904
-77.05	-13.891
-76.952	-15.078
-76.854	-15.065
-77.057	-13.951
-76.959	-15.138
-76.861	-15.125
-77.064	-15.112
-77.066	-15.098
-76.968	-14.585
-76.571	-14.572
-76.473	-14.559
-76.375	-14.545
-76.278	-14.532
-76.08	-15.019
-75.682	-15.006
-75.585	-14.992
-75.487	-14.979
-75.389	-14.966
-75.592	-14.353
-76.894	-14.339
-78.097	-14.326
-77.999	-14.313
-77.101	-14.9
-75.704	-14.886
-75.306	-14.873
-74.708	-14.86
-74.111	-13.747
-73.813	-14.833
-73.315	-13.72
-73.118	-13.707
-73.02	-13.694
-72.922	-13.68
-73.025	-14.667
-72.927	-13.754
-72.829	-13.741
-72.532	-14.027
-72.434	-12.914
-72.136	-14.001
-71.839	-13.988
-70.241	-13.974
-68.144	-13.961
-67.246	-12.848
-67.148	-12.835
-67.051	-12.821
-66.953	-12.808
-67.755	-13.895
-67.258	-13.882
-67.16	-13.868
-66.862	-13.855
-67.165	-13.842
-67.067	-14.628
-66.969	-13.815
-66.472	-13.802
-66.374	-13.789
-66.276	-12.675
-66.179	-11.862
-66.281	-11.049
-66.183	-11.036
-66.286	-11.022
-66.188	-10.709
-66.491	-10.996
-66.393	-10.683
-66.295	-10.669
-65.798	-11.256
-65.5	-11.243
-65.302	-11.23
-65.205	-10.916
-65.107	-10.903
-64.809	-13.09
-64.712	-10.977
-64.614	-10.963
-64.716	-10.95
-64.919	-10.937
-65.221	-12.124
-65.323	-12.11
-65.826	-12.797
-65.128	-12.784
-65.03	-12.471
-65.433	-12.757
-65.935	-12.744
-65.838	-12.731
-65.74	-12.718
-65.042	-12.404
-65.545	-12.391
-65.447	-12.378
-65.349	-12.365
-65.452	-12.351
-65.354	-12.338
-65.656	-12.325
-65.559	-12.312
-65.561	-12.298
-65.863	-12.285
-65.466	-12.272
-65.068	-12.259
-64.97	-12.245
-64.573	-12.232
-64.775	-12.219
-64.677	-12.106
-64.58	-12.092
-64.482	-12.079
-64.385	-12.066
-64.687	-12.053
-64.589	-12.039
-64.992	-12.826
-64.994	-12.813
-64.896	-12.8
-64.699	-12.786
-64.101	-11.573
-63.003	-11.56
-62.806	-11.547
-62.008	-11.433
-61.61	-11.42
-61.513	-10.707
-61.415	-10.694
-61.617	-9.2805
-61.92	-9.2672
-61.822	-10.254
-61.624	-9.2407
-60.627	-9.2275
-60.829	-9.2142
-60.732	-8.1009
-60.634	-8.0877
-61.736	-8.0744
-60.439	-7.8612
-60.341	-7.7479
-60.943	-7.7347
-61.346	-7.8214
-61.648	-7.8082
