# Supplementary material for: Electrooculography-based continuous eye-writing recognition system for efficient assistive communication systems
Source: PLoS One. 2018 Feb 9;13(2):e0192684. doi: 10.1371/journal.pone.0192684 (PMC5806888; doi:10.1371/journal.pone.0192684)
Supplement: S1 Database — All the original isolated EOG data used in the experiments are contained in this database. (ZIP) [file pone.0192684.s001.zip › isolated/002/calibration/EOG_002_01_009.csv]

-70.456	-59.883
-70.639	-61.173
-70.421	-61.163
-70.403	-61.153
-70.586	-61.143
-71.068	-62.233
-71.05	-62.223
-70.533	-62.213
-70.515	-62.203
-70.997	-62.192
-71.379	-62.182
-71.762	-62.372
-71.744	-62.362
-71.326	-62.352
-71.309	-62.342
-71.691	-61.832
-72.373	-60.122
-72.855	-60.112
-72.838	-60.102
-72.82	-60.091
-72.802	-60.081
-73.185	-60.071
-73.367	-59.661
-73.449	-59.451
-73.432	-59.841
-73.414	-57.931
-73.396	-57.921
-73.378	-57.911
-73.361	-56.901
-73.343	-56.29
-73.325	-55.48
-73.208	-55.47
-73.19	-55.86
-73.172	-55.85
-73.154	-56.24
-72.737	-56.23
-72.719	-56.82
-72.201	-56.81
-72.184	-56.8
-72.166	-56.889
-72.148	-57.179
-71.531	-57.169
-71.513	-57.159
-71.495	-57.149
-71.477	-57.139
-71.06	-57.129
-71.042	-56.819
-71.524	-56.809
-72.107	-56.399
-72.089	-57.088
-72.071	-57.078
-72.053	-56.368
-72.036	-56.058
-72.018	-54.848
-72	-54.838
-72.183	-54.828
-71.965	-54.818
-72.147	-54.808
-72.13	-53.998
-71.912	-53.987
-72.594	-53.177
-72.576	-53.167
-71.859	-53.957
-70.941	-53.147
-70.923	-53.137
-71.806	-53.127
-72.488	-52.717
-73.27	-53.107
-73.252	-52.797
-73.235	-52.786
-73.717	-52.876
-74.199	-53.266
-74.582	-53.256
-74.564	-53.246
-74.846	-53.236
-74.528	-55.426
-74.511	-55.416
-74.493	-57.406
-74.075	-57.396
-74.058	-57.385
-74.04	-57.375
-74.422	-55.965
-74.405	-55.955
-74.387	-55.945
-74.369	-54.535
-73.951	-55.325
-73.734	-55.315
-72.616	-55.305
-72.098	-55.295
-71.381	-53.884
-71.363	-53.874
-71.345	-52.364
-71.327	-52.354
-71.31	-52.244
-70.392	-52.134
-70.674	-52.124
-70.557	-51.514
-69.039	-51.504
-68.421	-51.394
-68.404	-51.183
-68.386	-51.173
-67.368	-50.363
-68.35	-50.353
-69.933	-50.043
-69.915	-49.933
-69.097	-48.623
-68.38	-48.613
-68.362	-48.603
-68.344	-48.793
-69.026	-48.782
-68.609	-48.772
-68.591	-48.762
-68.273	-48.752
-68.556	-49.842
-68.538	-49.832
-68.12	-49.822
-68.103	-49.812
-68.085	-49.602
-68.467	-50.692
-69.149	-50.681
-69.132	-50.671
-69.614	-50.661
-69.096	-50.651
-69.079	-50.741
-69.561	-50.631
-69.143	-51.221
-70.225	-51.211
-70.208	-51.201
-70.19	-52.291
-70.672	-52.28
-70.655	-52.27
-70.137	-52.26
-70.119	-51.25
-70.102	-51.24
-70.084	-50.73
-70.066	-50.72
-70.048	-50.71
-70.531	-51.2
-70.513	-51.59
-69.995	-51.579
-68.978	-51.569
-68.96	-52.659
-68.942	-52.649
-68.924	-52.639
-68.807	-52.629
-68.789	-52.319
-68.071	-52.309
-68.254	-51.699
-68.236	-51.689
-67.918	-51.678
-67.901	-51.668
-67.183	-51.658
-66.765	-51.648
-65.847	-51.638
-65.83	-51.628
-65.812	-51.618
-65.794	-52.008
-65.577	-51.598
-65.559	-51.587
-65.541	-51.577
-63.323	-51.267
-61.306	-51.157
-62.088	-51.147
-62.07	-49.737
-61.253	-49.727
-61.035	-49.317
-60.917	-49.307
-60.6	-49.297
-60.582	-49.286
-60.564	-49.276
-60.346	-48.266
-60.029	-49.256
-60.511	-49.246
-60.193	-49.236
-59.776	-49.526
-59.258	-49.516
-58.84	-49.506
-58.122	-49.496
-57.005	-48.585
-56.987	-49.475
-56.969	-48.565
-56.352	-48.555
-56.334	-48.545
-56.016	-49.135
-56.299	-49.625
-56.281	-49.115
-56.063	-49.105
-56.045	-49.095
-55.828	-49.084
-55.81	-49.574
-55.792	-49.564
-55.775	-49.554
-55.757	-49.544
-55.739	-49.534
-56.121	-50.024
-56.104	-49.514
-56.586	-49.104
-57.268	-49.094
-58.351	-49.083
-58.333	-49.073
-58.315	-49.063
-58.298	-49.053
-58.68	-49.443
-58.962	-50.033
-58.944	-50.523
-59.227	-50.513
-59.209	-50.503
-59.691	-50.693
-60.574	-50.482
-60.556	-50.472
-60.038	-50.462
-58.82	-50.452
-58.803	-50.742
-58.085	-51.132
-57.667	-51.122
-58.05	-51.112
-57.632	-51.102
-58.014	-51.092
-57.496	-51.081
-57.179	-51.071
-57.161	-51.061
-57.143	-50.851
-56.726	-50.841
-56.208	-50.531
-56.19	-50.521
-55.573	-50.511
-55.555	-50.401
-55.537	-50.391
-55.119	-50.38
-55.102	-50.37
-55.084	-50.36
-55.066	-50.35
-54.649	-50.34
-55.031	-50.03
-53.513	-50.02
-53.495	-50.31
-52.878	-50.3
-52.16	-50.29
-52.142	-50.179
-52.125	-50.169
-52.807	-50.559
-53.289	-50.749
-52.772	-51.539
-52.754	-51.529
-52.936	-51.519
-52.918	-52.209
-53.201	-52.199
-52.883	-52.189
-53.165	-52.178
-52.848	-52.168
-52.83	-52.358
-52.512	-52.648
-52.494	-52.638
-52.477	-52.628
-52.759	-52.318
-52.441	-52.308
-52.324	-52.298
-52.306	-52.088
-52.388	-52.077
-52.271	-51.867
-52.253	-51.857
-52.235	-51.847
-52.317	-51.837
-53.6	-51.827
-55.682	-51.417
-56.764	-51.407
-56.747	-51.897
-56.729	-51.887
-56.711	-51.876
-56.993	-51.866
-56.976	-51.856
-57.058	-51.346
-57.24	-51.036
-57.223	-51.026
-57.205	-50.516
-57.187	-50.506
-57.17	-50.496
-57.352	-48.986
-57.334	-48.975
-57.616	-47.965
-57.599	-47.955
-57.581	-47.945
-57.263	-47.635
-57.546	-47.425
-57.928	-47.315
-57.91	-47.305
-57.992	-47.095
-57.975	-46.285
-57.857	-46.274
-57.839	-43.964
-57.422	-43.954
-56.704	-44.444
-56.486	-44.434
-56.469	-45.124
-56.451	-45.114
-56.433	-45.104
-57.115	-45.094
-56.898	-45.084
-57.58	-45.073
-57.562	-45.663
-57.745	-45.653
-58.427	-46.943
-58.409	-45.633
-57.691	-45.623
-57.674	-45.613
-57.656	-45.603
-57.638	-47.893
-58.321	-47.883
-59.303	-47.872
-60.285	-47.862
-60.568	-47.252
-61.15	-48.342
-61.732	-47.232
-61.814	-47.222
-61.797	-47.212
-62.079	-46.602
-62.561	-47.192
-62.544	-47.182
-62.526	-47.171
-62.508	-47.461
-62.49	-47.451
-62.473	-48.241
-62.655	-48.231
-63.237	-47.821
-63.22	-47.811
-63.802	-47.801
-63.884	-47.791
-64.167	-47.981
-64.149	-47.97
-63.831	-48.56
-63.813	-48.55
-63.696	-48.54
-63.078	-48.53
-62.46	-48.52
-63.043	-48.51
-62.925	-48.5
-62.107	-48.49
-62.889	-48.48
-62.372	-47.869
-63.054	-48.259
-63.536	-47.849
-63.519	-47.839
-63.501	-47.829
-62.983	-46.819
-63.065	-47.109
-62.548	-46.099
-61.93	-46.089
-61.412	-45.079
-60.495	-44.768
-60.477	-44.758
-60.659	-44.748
-60.642	-44.738
-61.724	-44.728
-61.706	-44.418
-61.688	-44.808
-62.371	-44.798
-62.353	-44.788
-61.635	-45.378
-60.918	-45.767
-60.9	-45.757
-60.882	-45.747
-60.564	-45.337
-60.547	-45.327
-60.529	-44.717
-60.411	-44.707
-60.394	-44.697
-60.476	-43.487
-60.458	-43.477
-60.441	-42.166
-60.323	-42.156
-60.405	-42.146
-60.387	-41.836
-60.27	-42.226
-59.552	-41.816
-59.534	-41.806
