# Supplementary material for: Electrooculography-based continuous eye-writing recognition system for efficient assistive communication systems
Source: PLoS One. 2018 Feb 9;13(2):e0192684. doi: 10.1371/journal.pone.0192684 (PMC5806888; doi:10.1371/journal.pone.0192684)
Supplement: S1 Database — All the original isolated EOG data used in the experiments are contained in this database. (ZIP) [file pone.0192684.s001.zip › isolated/002/isolated_strokes/EOG_002_01_001.csv]

-7.7795	-1.9103
-7.7338	-1.896
-7.588	-1.8818
-7.5423	0.33252
-6.7966	-1.4532
-6.0508	1.8611
-6.0051	1.8754
-5.2594	1.8896
-4.9136	1.9039
-4.8679	-0.58179
-4.3222	-0.56751
-4.2765	-0.55323
-4.2307	-0.53895
-4.685	0.075329
-5.1393	-1.1104
-4.5935	-1.0961
-4.0478	-1.0818
-3.7021	-1.0675
-3.0563	0.54673
-3.0106	0.56101
-2.9649	0.57529
-3.5191	0.58957
-2.8734	0.60385
-3.2277	0.61813
-2.582	0.63241
-3.1362	0.64669
-3.0905	0.66097
-2.4448	0.67526
-1.899	1.8895
-1.8533	1.9038
-1.5076	1.9181
-1.2618	1.9324
-0.71611	0.74666
-0.070375	1.9609
0.27536	1.9752
0.32109	1.9895
0.36682	2.0038
0.21255	-0.28194
-0.14172	0.43234
-0.39599	0.44662
0.34974	0.4609
0.39547	2.4752
0.4412	-0.21054
0.48693	-0.19626
-0.26733	-0.18198
0.5784	-0.1677
1.1241	-0.15342
1.1699	-2.7391
2.6156	-2.7249
2.6613	-1.4106
2.7071	-1.3963
2.7528	0.31799
1.3985	0.33227
1.4442	0.34655
2.69	0.36083
4.2357	0.37511
4.2814	1.6894
4.8272	1.7037
5.1729	1.7179
5.2186	1.7322
5.2644	0.44651
5.3101	0.46079
5.4558	0.47507
5.5016	0.48935
5.5473	3.2036
5.593	0.51791
5.6387	3.2322
5.6845	3.2465
5.2302	3.2608
4.3759	3.275
3.6217	0.88931
2.9674	1.7036
3.0131	1.7179
2.5589	1.7322
2.4046	1.7464
1.6503	0.76072
1.1961	0.775
0.74178	0.78928
0.78751	0.80356
0.33325	2.2178
0.37898	2.2321
0.92471	2.2464
0.97044	2.2607
1.0162	2.275
1.0619	1.2892
1.1076	1.3035
1.1534	1.3178
0.69909	1.3321
0.44482	1.3464
0.39055	2.3606
0.43629	2.3749
0.28202	2.4892
0.32775	2.5035
0.27348	2.5178
-0.38079	2.532
0.66494	2.4463
1.9107	2.4606
1.9564	2.4749
2.0021	2.4892
2.0479	2.1034
2.0936	2.1177
1.7393	2.132
1.4851	2.1463
0.83079	0.46057
0.076517	0.074851
0.12225	0.089131
0.96798	0.10341
1.7137	0.91769
1.9594	0.13197
2.0052	0.14625
1.8509	0.16053
1.8966	0.17481
1.4424	0.18909
1.4881	-0.89663
1.5338	-0.18234
0.97956	-0.16806
0.32529	-0.15378
0.37102	-0.1395
-0.58325	-1.2252
-0.53752	-1.2109
-0.49179	-1.1967
-0.44606	-1.1824
-0.60033	-1.5681
-0.5546	-1.5538
-0.50887	-1.5395
-1.0631	-1.5253
-1.0174	-1.511
-0.97167	-1.4967
-0.92594	-1.4824
-0.28021	-1.4681
-0.83448	-1.4539
-0.78875	-1.8396
-0.74302	-1.8253
-0.49729	-1.811
-0.45156	-1.7967
0.59417	-1.7825
1.0399	-1.8682
1.4856	-1.8539
1.9314	-1.8396
1.9771	-1.8253
1.6228	-1.8111
1.6686	-2.1968
2.3143	-2.1825
1.76	-2.1682
1.8058	-2.1539
2.4515	-1.9397
2.4972	-2.8254
2.0429	-2.8111
1.9887	-2.4968
2.0344	-2.4825
2.0801	-1.8682
2.1259	-1.854
2.1716	-1.8397
2.2173	-1.8254
2.2631	-1.8111
2.1088	-1.5968
2.1545	-1.5826
1.9003	-1.5683
1.446	-1.554
1.1917	-2.3397
1.2374	-1.5254
0.88318	-1.5112
0.92891	-1.4969
0.97464	-1.4826
1.0204	-2.2683
1.0661	-3.054
1.1118	-3.0398
1.1576	-3.0255
0.50329	-4.2112
1.249	-5.1969
1.2948	-5.6826
1.3405	-5.6684
0.68622	-5.6541
0.73195	-5.1398
1.4777	-5.6255
1.5234	-5.6112
1.5691	-5.597
1.6149	-5.5827
1.7606	-5.5684
1.9063	-5.5541
1.9521	-5.5398
1.9978	-5.0256
2.0435	-5.0113
2.0893	-5.097
1.435	-5.6827
1.4807	-5.6684
0.82645	-5.6542
0.87218	-5.6399
0.91791	-3.6256
0.96364	-3.6113
1.0094	-1.897
1.0551	-0.28275
1.1008	-1.8685
1.1466	-1.1542
1.1923	-1.1399
1.438	-1.1256
1.2838	-0.61135
1.5295	-1.2971
1.2752	-0.58279
0.52095	-0.56851
-0.43332	-0.55423
-0.38759	-0.53994
-0.34186	-2.0257
-0.29613	-0.51138
0.7496	-0.4971
-0.20467	-0.48282
0.34107	-0.46854
0.3868	-0.95426
-0.067472	-0.93998
-0.42174	-0.9257
-0.77601	-0.91142
-2.7303	-0.89714
-4.0845	-0.88286
-4.0388	-0.86858
-4.3931	-0.8543
-4.7474	-0.84002
-4.7016	-0.62574
-4.6559	-0.61146
-4.5102	-0.29718
-4.7644	-0.2829
-4.4187	0.53138
-4.073	2.4457
-4.0272	2.4599
-3.5815	2.4742
-3.5358	2.4885
-2.79	2.5028
-2.7443	3.8171
-2.6986	3.8313
-2.2529	3.8456
-2.2071	3.8599
-2.1614	2.5742
-2.1157	3.8885
-1.7699	3.9027
-1.7242	3.917
-1.6785	5.0313
-1.6327	3.9456
-1.587	4.0599
-1.5413	4.0742
-1.4955	4.0884
-1.4498	5.5027
-1.1041	4.517
-1.3584	6.0313
-1.3126	6.0456
-1.5669	6.0598
-1.5212	6.4741
-1.4754	6.8884
-1.4297	6.9027
-2.084	7.117
-2.8382	6.9312
-3.0925	7.1455
-3.2468	7.1598
-3.201	7.1741
-3.4553	7.1884
-4.5096	7.2026
-5.3639	8.7169
-5.5181	8.7312
-5.8724	11.545
-6.6267	11.56
-6.9809	9.074
-7.9352	11.588
-9.4895	11.603
-10.444	11.617
-11.098	11.631
-12.352	10.345
-13.707	10.36
-14.461	10.374
-15.015	10.388
-15.669	9.4026
-17.224	9.4168
-18.778	9.4311
-18.732	9.4454
-18.686	9.4597
-20.241	12.074
-20.195	9.4882
-19.649	9.5025
-19.604	9.5168
-19.558	9.5311
-19.512	12.145
-19.466	12.16
-18.321	12.174
-18.275	12.188
-15.629	12.202
-13.083	14.417
-12.838	14.431
-12.392	15.845
-11.746	16.56
-11	16.574
-10.255	17.088
-9.209	17.102
-8.4633	17.117
-8.1175	17.131
-7.1718	16.645
-6.1261	15.96
-5.6803	15.974
-5.6346	14.688
-5.5889	14.702
-4.9432	13.217
-4.4974	13.231
-4.8517	13.245
-4.806	13.26
-4.7602	14.774
-4.7145	14.788
-4.2688	15.402
-3.623	15.417
-3.5773	15.431
-3.5316	13.345
-3.4858	12.16
-3.4401	12.174
-3.3944	12.988
-3.3487	13.002
-3.3029	15.517
-3.2572	17.831
-2.3115	20.045
-2.2657	22.859
-1.22	24.674
-0.57427	25.388
-0.32854	26.302
-0.28281	29.217
0.46292	44.831
0.50865	61.745
1.7544	69.159
1.8001	88.674
1.8458	104.99
1.8916	116.4
1.9373	131.82
1.983	137.93
2.2288	157.65
2.2745	175.96
2.3202	180.77
2.366	192.89
1.1117	201.4
-0.54258	215.72
-1.8968	233.13
-3.3511	237.85
-4.3054	238.86
-4.8597	239.27
-5.7139	239.29
-6.2682	242.6
-6.6225	245.62
-6.5767	246.33
-7.431	247.05
-7.3853	247.06
-8.6395	248.67
-9.1938	250.99
-9.1481	251
-9.1023	251.02
-9.5566	251.03
-9.9109	251.05
-9.8652	251.96
-10.119	251.07
-11.274	251.29
-11.228	251.3
-9.9822	251.32
-11.136	253.73
-11.091	253.84
-11.045	255.56
-10.999	255.57
-9.7536	253.99
-8.0078	254
-7.9621	254.02
-7.9164	254.03
-7.8706	254.04
-6.0249	252.66
-5.9792	252.37
-5.9335	252.39
-7.1877	252.4
-5.042	252.42
-4.4963	251.13
-4.4505	249.24
-4.1048	249.26
-4.0591	249.27
-4.0133	251.19
-3.6676	249.3
-3.6219	247.92
-3.5761	246.53
-3.5304	245.24
-3.7847	243.46
-4.239	242.07
-4.5932	240.79
-6.0475	238
-6.0018	233.12
-8.256	217.83
-10.91	196.64
-10.865	162.86
-14.719	127.47
-18.973	96.688
-20.727	57.002
-21.782	30.316
-22.336	6.9305
-23.09	-13.255
-23.844	-32.141
-23.899	-60.127
-24.153	-75.112
-24.907	-83.798
-26.162	-94.284
-26.116	-107.17
-26.67	-117.86
-26.624	-127.84
-27.579	-137.23
-28.433	-139.11
-28.387	-143.3
-28.041	-146.68
-28.296	-148.37
-28.45	-150.26
-28.404	-151.14
-29.458	-151.83
-30.413	-151.81
-30.567	-153.7
-30.721	-153.68
-30.976	-156.27
-31.43	-157.96
-32.384	-157.94
-32.738	-157.93
-32.693	-157.91
-33.747	-157.6
-34.901	-157.58
-36.255	-157.57
-37.31	-157.56
-37.264	-158.04
-38.118	-158.23
-38.073	-158.21
-38.527	-158.2
-38.481	-158.18
-38.435	-158.17
-38.39	-158.16
-38.344	-158.14
-39.298	-158.13
-39.952	-157.91
-38.907	-157.9
-38.861	-157.38
-40.315	-157.37
-39.769	-157.36
-40.224	-157.34
-39.678	-157.73
-39.632	-157.51
-39.587	-157.5
-39.541	-157.48
-39.495	-157.47
-40.049	-157.46
-40.004	-155.94
-40.458	-155.93
-40.412	-155.91
-41.466	-155.6
-41.421	-156.68
-41.375	-156.67
-41.329	-156.66
-41.284	-156.64
-43.138	-156.03
-43.092	-156.81
-41.346	-156.8
-40.201	-156.78
-41.255	-156.77
-41.209	-155.96
-42.663	-155.94
-42.618	-155.93
-43.572	-155.91
-42.526	-155.9
-40.98	-153.98
-40.935	-153.97
-39.889	-153.96
-39.843	-153.94
-39.598	-155.43
-39.552	-153.91
-39.506	-153.9
-39.66	-153.88
-40.715	-150.07
-39.569	-153.36
-39.323	-150.04
-39.277	-150.03
-38.732	-150.01
-37.986	-150
-37.44	-152.78
-36.695	-150.47
-35.849	-150.46
-35.203	-151.54
-34.857	-151.53
-34.612	-153.41
-34.566	-153.4
-34.32	-153.38
-34.074	-153.37
-34.029	-152.86
-33.283	-152.84
-31.637	-152.83
-33.191	-152.81
-31.546	-152.8
-31.5	-153.28
-30.354	-153.27
-30.009	-153.26
-29.963	-154.04
-28.917	-154.43
-28.871	-154.41
-28.826	-154.6
-28.78	-154.58
-29.734	-154.57
-29.688	-155.56
-28.643	-155.54
-28.597	-155.53
-27.951	-155.51
-28.606	-155.5
-28.56	-156.18
-27.814	-156.17
-27.668	-156.76
-27.723	-156.74
-27.577	-155.53
-27.331	-156.71
-27.285	-156.7
-27.24	-156.68
-26.694	-156.67
-26.148	-155.76
-26.102	-156.64
-26.057	-155.73
-26.011	-155.71
-25.565	-155.7
-24.22	-156.18
-23.974	-156.87
-23.928	-156.86
-25.382	-155.14
-23.837	-155.13
-23.791	-155.11
-23.745	-155.1
-23.699	-155.08
-25.154	-155.07
-25.108	-155.86
-25.062	-155.84
-25.117	-155.83
-25.071	-155.81
-26.125	-155
-27.179	-155.68
-27.434	-155.77
-27.388	-155.76
-27.342	-155.74
-28.196	-155.73
-29.651	-156.51
-30.505	-155.7
-30.459	-155.68
-30.413	-155.67
-30.868	-155.86
-30.822	-156.44
-30.776	-155.83
-31.231	-155.81
-31.185	-155.8
-31.139	-155.18
-31.093	-155.17
-30.548	-155.16
-30.302	-155.14
-30.256	-155.13
-30.31	-155.11
-30.265	-155.1
-29.819	-152.08
-29.773	-152.07
-29.628	-152.06
-28.582	-147.94
-27.336	-147.93
-27.29	-147.91
-28.445	-147.9
-28.399	-148.78
-27.153	-147.87
-27.107	-147.86
-27.062	-147.84
-27.016	-147.83
-26.67	-147.81
-26.624	-147.8
-26.879	-147.78
-26.833	-147.77
-27.687	-146.76
-26.742	-147.54
-26.696	-146.03
-27.25	-146.01
-28.304	-146
-28.759	-145.98
-28.713	-147.47
-28.667	-147.46
-28.621	-147.44
-28.576	-147.43
-28.03	-147.41
-27.984	-149.2
-27.939	-149.18
-28.393	-149.17
-27.847	-149.16
-28.301	-148.64
-28.256	-151.43
-27.91	-151.41
-27.864	-151.4
-27.318	-151.38
-25.973	-151.37
-25.927	-151.96
-25.881	-151.94
-25.835	-151.73
-25.79	-151.71
-24.344	-149.1
-24.298	-149.08
-24.053	-149.07
-23.807	-149.06
-22.761	-150.54
-23.515	-148.93
-23.47	-148.91
-24.224	-148.9
-23.678	-148.88
-23.132	-150.47
-23.087	-148.86
-23.041	-148.84
-22.995	-148.83
-22.95	-147.81
-22.904	-149.2
-23.358	-149.18
-23.612	-149.17
-23.567	-149.16
-23.521	-147.74
-23.175	-149.13
-23.429	-149.11
-23.384	-147.7
-23.338	-147.68
-23.392	-147.37
-24.546	-147.36
-25.701	-147.24
-26.055	-147.23
-26.009	-147.21
-26.564	-147.2
-26.918	-147.18
-27.872	-147.17
-28.926	-147.16
-28.881	-147.64
-27.835	-147.73
-27.789	-147.71
-27.743	-147.7
-27.698	-147.69
-27.652	-148.67
-28.606	-148.66
-28.561	-148.64
-28.515	-148.63
-28.469	-149.61
-27.423	-151.4
-27.378	-151.39
-26.332	-151.37
-26.086	-151.36
-25.44	-152.84
-24.395	-153.23
-24.249	-153.21
-23.503	-152.8
-23.057	-152.79
-23.012	-152.17
-22.966	-152.26
-22.92	-150.34
-22.875	-150.33
-22.429	-150.31
-22.383	-148.2
-22.337	-149.49
-22.292	-149.47
-22.646	-149.46
-22.6	-149.44
-22.554	-146.43
-22.509	-146.41
-22.463	-146.4
-21.917	-145.19
-21.872	-145.17
-22.026	-145.06
-21.98	-145.04
-21.934	-144.13
-22.089	-144.11
-23.243	-145
-23.197	-144.99
-24.051	-144.97
-24.006	-144.96
-25.36	-144.94
-26.314	-146.13
-26.468	-144.91
-26.423	-144.9
-26.777	-144.89
-26.731	-143.97
-26.686	-143.96
-26.64	-143.24
-26.594	-142.73
-26.548	-142.71
-26.703	-144
-26.657	-144.69
-26.611	-143.97
-26.565	-143.96
-26.62	-143.94
-26.574	-143.83
-26.428	-143.81
-26.383	-143.8
-26.337	-143.79
-25.991	-143.77
-26.245	-142.26
-25.9	-142.24
-25.354	-142.23
-25.308	-140.61
-24.962	-139.8
-24.817	-139.79
-24.871	-139.77
-24.825	-139.76
-24.779	-137.44
-24.734	-139.13
-24.688	-137.41
-24.742	-137.4
-24.697	-137.39
-25.351	-137.37
-24.605	-136.76
-24.559	-136.24
-25.214	-136.23
-25.368	-136.21
-26.222	-136.2
-26.276	-136.69
-26.231	-134.97
-26.485	-134.96
-27.139	-134.94
-27.093	-136.63
-27.048	-137.91
-27.602	-137.9
-28.056	-137.89
-28.311	-137.87
-29.065	-137.86
-29.019	-137.84
-28.173	-137.83
-28.928	-137.81
-28.682	-137.8
-28.636	-136.89
-28.59	-138.07
-28.545	-138.06
-27.199	-136.04
-26.553	-136.03
-26.508	-132.81
-26.462	-132.8
-26.416	-132.79
-26.37	-129.77
-25.925	-130.16
-26.279	-129.64
-26.233	-129.63
-25.787	-129.61
-25.242	-129.6
-24.396	-129.59
-24.35	-128.37
-24.304	-128.36
-24.259	-128.34
-24.213	-128.33
-24.667	-129.31
-24.622	-129.3
-25.376	-129.29
-25.33	-129.27
-26.484	-129.26
-26.439	-129.64
-26.393	-129.63
-26.347	-129.61
-26.301	-129.6
-26.256	-129.59
-26.21	-129.77
-26.564	-129.76
-27.119	-127.84
-27.873	-127.83
-28.327	-126.41
-28.281	-126.4
-28.236	-126.39
-28.19	-126.37
-27.644	-126.36
-27.698	-126.04
-27.653	-126.03
-26.707	-126.01
-27.561	-126
-27.515	-125.99
-27.47	-124.47
-27.424	-124.46
-28.078	-123.24
-30.233	-123.23
-31.587	-123.91
-29.641	-123.9
-29.595	-123.89
-29.55	-123.87
-30.204	-123.86
-30.158	-124.74
-29.612	-123.83
-30.267	-123.81
-30.221	-123.8
-31.175	-123.79
-31.13	-124.17
-31.084	-124.16
-31.038	-124.14
-30.992	-124.13
-30.647	-123.71
-30.601	-124.1
-30.555	-124.09
-30.509	-124.07
-30.264	-124.06
-30.218	-123.64
-30.172	-123.63
-30.126	-123.01
-30.281	-123
-30.035	-122.99
-30.189	-122.97
-30.144	-122.96
-30.398	-122.94
-30.352	-122.93
-30.006	-122.51
-29.961	-122.5
-29.915	-122.49
-29.869	-122.47
-30.123	-122.46
-30.378	-123.34
-30.332	-122.43
-30.286	-122.41
-30.241	-122.4
-30.695	-122.39
-30.649	-123.57
-30.603	-123.56
-30.558	-123.54
-31.712	-123.53
-32.466	-122.61
-32.42	-124
-32.875	-123.99
-32.829	-123.97
-32.583	-123.96
-32.537	-123.94
-33.192	-124.63
-33.446	-123.91
-33.5	-123.9
-33.455	-123.89
-34.609	-123.87
-35.763	-124.66
-35.717	-124.64
-35.672	-124.63
-35.626	-125.71
-35.08	-125.6
-35.534	-125.59
-35.689	-125.57
-36.243	-126.66
-36.197	-127.94
-36.152	-127.93
-36.706	-129.11
-36.66	-129.1
-36.614	-127.29
-36.569	-127.27
-35.923	-127.26
-35.877	-126.14
-35.231	-126.13
-35.086	-125.21
-35.04	-125.2
-34.994	-124.09
-34.948	-124.07
-34.403	-124.06
-34.357	-123.44
-34.811	-123.43
-34.866	-122.81
-35.02	-122.8
-34.974	-122.79
-34.928	-121.57
-34.883	-121.56
-34.837	-120.04
-34.791	-120.03
-34.445	-120.01
-34.7	-119.8
-34.654	-119.79
-35.008	-118.97
-35.463	-118.46
-35.417	-118.44
-36.471	-116.73
-37.625	-116.71
-38.38	-116.7
-38.834	-116.69
-38.788	-118.37
-39.142	-118.46
-39.197	-118.44
-39.151	-118.43
-39.105	-118.41
-39.359	-118.8
-39.314	-118.39
-39.768	-118.37
-39.622	-118.36
-39.777	-118.34
-39.931	-119.03
-39.885	-118.71
-40.339	-118.7
-40.694	-118.69
-41.448	-118.67
-41.402	-119.56
-40.956	-120.44
-41.011	-120.03
-40.665	-120.01
-40.819	-120
-40.774	-119.99
-40.728	-119.97
-40.882	-119.96
-41.636	-119.94
-42.991	-119.63
-42.945	-120.41
-42.899	-120.4
-42.453	-120.39
-42.408	-120.37
-41.162	-119.26
-41.116	-119.24
-40.67	-119.23
-40.425	-119.21
-40.279	-119.2
-40.233	-119.49
-40.188	-119.47
-40.142	-118.66
-40.096	-118.34
-40.05	-118.63
-40.205	-118.32
-40.159	-118.3
-40.113	-118.29
-40.067	-116.37
-39.822	-116.36
-39.776	-116.34
-39.53	-116.33
-39.485	-116.32
-39.439	-116.3
-39.793	-118.49
-39.747	-118.47
-40.202	-118.46
-41.056	-118.44
-41.91	-116.53
-41.864	-118.42
-42.119	-116.5
-42.373	-116.49
-42.327	-118.47
-42.281	-116.76
-42.236	-116.74
-42.19	-116.73
-42.144	-116.72
-41.699	-116.7
-41.053	-118.89
-41.007	-118.87
-40.961	-118.86
-40.916	-117.74
-39.97	-117.73
-39.824	-115.82
-39.778	-115.8
-38.833	-115.79
-38.787	-115.77
-38.741	-116.86
-38.696	-116.84
-38.65	-116.83
-38.104	-116.82
-38.058	-116.1
-37.413	-116.09
-35.967	-116.07
-34.721	-116.06
-34.675	-116.04
-34.63	-115.63
-34.384	-116.32
-35.638	-115.6
-36.792	-114.39
-36.747	-113.37
-35.801	-113.86
-35.755	-114.64
-35.71	-114.63
-36.364	-114.62
-36.318	-114.6
-36.272	-113.69
-36.127	-113.67
-36.081	-113.66
-36.035	-112.44
-35.989	-113.63
-35.944	-113.62
-35.898	-113.6
-35.952	-113.59
-35.907	-113.57
-35.861	-114.06
-35.815	-113.94
-35.769	-113.93
-35.724	-113.92
-35.678	-113.9
-35.632	-113.99
-35.586	-113.97
-35.841	-113.96
-35.795	-113.94
-36.049	-113.93
-36.003	-115.22
-35.958	-115.2
-36.212	-115.19
-36.166	-115.17
-37.321	-115.16
-37.275	-115.64
-37.229	-115.63
-37.683	-115.62
-36.638	-115.6
-37.592	-113.99
-37.546	-113.97
-38.1	-113.16
-38.255	-113.14
-38.209	-113.53
-38.463	-115.52
-38.418	-115.5
-38.072	-115.49
-38.026	-115.47
-37.48	-117.86
-37.235	-117.54
-37.489	-117.53
-37.443	-117.52
-37.097	-117.5
-36.852	-118.49
-36.806	-118.47
-36.76	-118.46
-36.614	-118.44
-36.569	-117.53
-36.523	-118.42
-36.477	-118.4
-36.432	-118.39
-36.186	-118.37
-36.14	-117.46
-36.094	-118.34
-36.049	-118.33
-36.203	-118.32
-36.157	-118.3
-36.111	-118.19
-36.066	-118.17
-36.02	-117.56
-35.974	-117.54
-35.929	-117.53
-37.283	-117.52
-37.237	-117.5
-37.191	-117.49
-38.446	-116.67
-38.6	-116.66
-38.554	-116.14
-38.508	-116.13
-38.463	-116.12
-39.217	-116.1
-39.171	-116.89
-39.225	-116.67
-40.28	-116.66
-40.334	-116.64
-40.988	-116.63
-41.243	-116.62
-41.197	-116.1
-41.651	-116.09
-42.305	-116.07
-42.76	-116.06
-43.014	-116.04
-42.968	-116.03
-42.922	-116.02
-42.877	-116
-42.831	-116.49
-42.785	-117.77
-43.04	-117.76
-42.994	-117.74
-42.948	-117.73
-43.602	-117.72
-43.557	-118.6
-44.011	-118.59
-43.965	-118.57
-43.919	-118.76
-43.874	-118.94
-43.228	-119.03
-42.582	-119.02
-42.536	-119
-42.191	-118.99
-41.745	-118.97
-41.699	-119.46
-41.654	-119.44
-41.608	-118.83
-41.562	-119.42
-41.816	-118.8
-41.771	-118.79
-41.225	-118.77
-41.179	-118.76
-40.533	-119.34
-39.488	-119.23
-38.342	-119.52
-36.996	-119.5
-36.451	-117.99
-34.805	-117.87
-32.759	-117.36
-32.113	-117.34
-32.068	-117.33
-32.022	-117.02
-31.976	-117.3
-31.93	-117.29
-31.885	-117.27
-31.839	-117.26
-31.793	-117.74
-31.747	-117.73
-31.702	-117.72
-33.256	-117.7
-35.21	-117.69
-36.265	-117.07
-36.719	-117.06
-36.973	-117.04
-37.727	-117.03
-38.382	-117.42
-38.636	-117.7
-38.59	-118.19
-38.844	-118.17
-39.099	-118.16
-39.053	-118.84
-39.307	-118.83
-39.262	-118.82
-38.916	-118.8
-39.17	-118.79
-39.424	-119.27
-39.579	-118.76
-39.333	-118.74
-39.487	-118.73
-39.441	-118.72
-39.396	-119.2
-39.35	-119.19
-39.304	-119.17
-38.958	-119.16
-38.313	-119.14
-37.467	-119.13
-37.321	-119.12
-36.976	-119.1
-36.93	-119.09
-36.884	-118.87
-36.538	-118.86
-36.493	-118.84
-37.047	-118.83
-37.001	-119.12
-36.955	-119.1
-36.51	-120.69
-36.464	-120.67
-35.718	-120.66
-35.672	-120.64
-35.027	-118.33
-34.581	-118.32
-34.535	-118.3
-35.19	-118.29
-35.844	-118.27
-35.798	-118.26
-36.352	-118.24
-37.007	-118.23
-37.161	-118.22
-36.915	-118.9
-36.869	-118.89
-37.024	-118.87
-36.978	-118.86
-36.932	-118.44
-36.987	-118.73
-36.941	-117.22
-37.395	-117.2
-38.149	-117.19
-38.704	-115.47
-38.058	-117.16
-38.612	-117.14
-39.766	-117.13
-39.721	-117.12
-40.975	-116.1
-40.929	-117.29
-41.283	-117.27
-41.238	-117.26
-41.192	-117.24
-40.746	-115.73
-40.701	-115.72
-40.155	-115.7
-40.609	-115.69
-40.363	-115.67
-40.318	-115.66
-40.272	-115.64
-39.926	-115.63
-39.88	-115.62
-38.935	-115.6
-38.889	-115.59
-39.943	-115.57
-39.898	-115.56
-39.852	-115.54
-40.106	-116.03
-40.06	-115.62
-40.015	-115.6
-39.669	-116.29
-39.923	-116.07
-39.877	-116.26
-39.832	-116.24
-39.786	-116.23
-39.74	-116.22
-38.994	-116.2
-37.849	-117.99
-36.903	-117.97
-37.157	-117.46
-37.112	-117.45
-37.066	-117.23
-37.02	-118.42
-36.974	-118.4
-36.729	-118.39
-36.683	-118.37
-36.637	-118.36
-35.791	-118.35
-35.746	-118.33
-35.9	-117.92
-35.654	-117.1
-35.609	-117.09
-35.563	-117.07
-35.717	-117.06
-36.371	-117.05
-37.426	-117.73
-38.38	-117.02
-38.834	-117
-38.788	-116.99
-39.043	-116.97
-38.997	-117.66
-38.951	-116.95
-38.905	-116.93
-38.86	-116.92
-38.814	-116.3
-38.468	-116.29
-38.723	-116.07
-38.677	-116.06
-39.131	-116.05
-39.085	-117.03
-39.04	-118.42
-38.994	-118.4
-39.248	-118.39
-38.902	-118.37
-39.157	-116.76
-39.311	-116.75
-39.265	-116.73
-39.22	-116.42
-39.174	-116.7
-39.128	-114.59
-39.982	-114.57
-41.137	-114.56
-41.791	-114.55
-41.045	-114.53
-42.099	-115.42
-42.554	-115.4
-42.508	-115.39
-42.662	-115.07
-42.616	-115.66
-42.671	-115.05
-42.625	-115.03
-42.579	-115.02
-42.534	-115
-42.488	-115.39
-42.442	-115.37
-42.296	-115.36
-42.251	-115.35
-42.205	-114.93
-42.159	-115.32
-42.013	-115.3
-41.368	-115.29
-41.322	-115.27
-40.676	-114.06
-40.631	-115.25
-40.585	-114.03
-40.139	-114.02
-39.793	-114
-39.748	-112.89
-39.702	-112.87
-39.656	-112.86
-39.61	-112.85
-39.365	-112.83
-39.319	-112.12
-39.473	-112.1
-39.627	-112.09
-39.582	-112.07
-39.336	-112.06
-38.89	-112.05
-38.845	-112.03
-38.299	-112.02
-37.753	-112
-37.107	-111.99
-37.062	-111.37
