# Supplementary material for: Electrooculography-based continuous eye-writing recognition system for efficient assistive communication systems
Source: PLoS One. 2018 Feb 9;13(2):e0192684. doi: 10.1371/journal.pone.0192684 (PMC5806888; doi:10.1371/journal.pone.0192684)
Supplement: S1 Database — All the original isolated EOG data used in the experiments are contained in this database. (ZIP) [file pone.0192684.s001.zip › isolated/002/isolated_strokes/EOG_002_01_002.csv]

-22.696	-27.578
-21.679	-25.742
-18.462	-23.407
-15.245	-22.571
-13.228	-22.035
-11.912	-21.699
-11.295	-21.663
-10.878	-20.528
-10.761	-18.292
-10.544	-15.856
-9.5272	-14.32
-8.4104	-13.884
-6.9935	-13.549
-5.6766	-12.713
-4.5598	-11.977
-3.5429	-11.341
-3.526	-10.905
-2.7091	-10.069
-2.6923	-9.2336
-1.8754	-9.1978
-1.5585	-9.162
-1.5417	-9.1262
-1.5248	-7.7903
0.39208	-6.3545
0.60895	-6.2187
0.62582	-6.1829
0.64269	-5.5471
0.65956	-5.5113
0.67643	-5.4754
0.6933	-4.5396
0.71017	-4.5038
0.72704	-4.468
0.043907	-4.4322
1.2608	-4.3964
2.4776	-4.3606
2.4945	-4.3247
2.5114	-4.2889
1.7283	-3.5531
3.5451	-3.5173
3.562	-1.4815
3.5789	-1.4457
3.5957	-1.3098
1.8126	0.62598
0.22948	0.36179
-0.35365	0.39761
-0.33678	0.43343
1.8801	0.46924
1.897	0.50506
3.6138	0.34087
4.4307	0.47669
4.4476	0.61251
4.4644	0.64832
4.4813	0.98414
4.4982	0.81995
3.7151	1.1558
1.3319	1.1916
1.3488	1.2274
-0.53434	1.2632
-0.51747	0.89903
-0.5006	0.93485
-0.48373	0.97067
2.1331	1.0065
3.25	1.0423
4.6669	2.4781
4.6838	4.0139
3.3006	4.0497
0.91749	4.0856
-0.36564	4.4214
-0.34877	4.4572
-0.7319	5.093
-1.215	5.1288
-1.0982	4.9646
-1.3813	5.0005
-1.3644	5.0363
-1.3475	5.2721
-1.5307	7.0079
-1.4138	7.0437
-1.3969	8.1795
-2.1801	8.2154
-2.9632	8.2512
-3.3463	8.287
-3.3295	8.0228
-3.7126	7.8586
-3.6957	7.0944
-3.6788	7.1303
-5.262	7.1661
-5.2451	8.0019
-6.8282	8.0377
-6.8114	8.0735
-5.7945	8.1093
-3.7776	8.1451
-3.7608	8.181
-3.2439	8.6168
-3.227	8.6526
-3.0101	8.6884
-1.4933	8.3242
-1.4764	7.16
-0.65953	5.9959
-0.44266	6.0317
-0.22579	6.0675
-0.20892	6.1033
-0.19205	6.1391
0.22482	6.1749
0.24169	6.1108
0.65856	6.1466
1.5754	5.8824
1.5923	5.9182
2.5092	5.954
2.526	6.0898
3.5429	6.1257
4.4598	6.1615
4.4767	6.1973
5.2935	6.2331
6.1104	6.2689
6.6273	6.3047
7.0441	6.5405
7.061	6.5764
8.7779	7.9122
8.7947	7.948
8.8116	7.9838
8.8285	9.1196
8.8454	7.8554
10.362	6.7913
10.379	6.8271
10.796	6.8629
10.813	6.8987
10.83	6.9345
12.247	6.9703
10.863	7.5062
10.88	7.542
10.897	8.2778
10.514	8.3136
10.931	8.3494
10.548	8.8852
10.565	8.4211
10.582	8.4569
8.3984	8.4927
8.5153	8.5285
8.5321	9.0643
8.549	8.6001
8.5659	8.0359
5.9828	8.0718
5.9996	8.1076
6.0165	8.1434
6.0334	7.6792
6.0502	8.215
5.4671	8.2508
5.484	8.6867
5.0008	8.4225
5.0177	7.8583
5.0346	7.8941
3.9515	7.9299
3.9683	7.5657
3.9852	7.6016
4.0021	7.6374
4.0189	7.4732
2.6358	7.509
2.6527	7.4448
0.46955	7.2806
-1.1136	7.3165
0.10329	7.0523
1.4202	7.0881
1.437	7.1239
1.4539	6.5597
1.4708	6.5955
1.8876	6.1313
1.9045	5.9672
1.9214	5.303
1.5383	4.6388
0.055124	4.3746
0.97199	4.4104
0.98886	4.4462
1.0057	4.4821
-0.3774	4.5179
-0.36053	3.7537
0.65634	3.7895
0.67322	4.6253
0.69009	4.6611
0.70696	4.797
0.72383	4.8328
0.7407	4.8686
-0.24243	5.7044
-0.22556	5.0402
-0.70869	5.576
-0.69182	6.5119
-0.67495	6.6477
-0.65808	7.1835
-0.64121	7.5193
-0.024343	7.8551
0.89253	8.2909
2.6094	8.4267
2.8263	8.6626
2.8431	8.6984
4.66	8.5342
4.6769	8.57
4.7937	8.6058
4.8106	8.1416
4.2275	7.5775
4.2444	7.1133
4.2612	7.1491
4.2781	6.1849
4.295	5.0207
4.3118	1.9565
4.3287	-1.0076
2.9456	-1.6718
2.9625	-2.736
2.9793	-2.8002
1.9962	-3.8644
2.0131	-3.8286
1.4299	-4.6927
1.4468	-5.1569
0.56367	-5.6211
-0.41946	-7.8853
-0.40259	-10.049
-0.88572	-10.014
-0.86885	-9.8778
-0.85198	-9.242
-2.3351	-9.2062
-2.3182	-9.7704
-2.3014	-9.7346
-4.0845	-9.6988
-4.0676	-9.663
-4.6508	-9.9271
-4.6339	-10.291
-5.717	-10.456
-5.7001	-10.42
-6.9833	-10.384
-7.4664	-10.848
-7.4495	-11.412
-7.7327	-12.076
-7.7158	-12.041
-7.3989	-12.005
-7.6821	-12.969
-7.6652	-13.533
-7.6483	-14.397
-8.8314	-15.062
-8.8146	-15.426
-10.298	-16.19
-10.281	-16.754
-10.564	-16.818
-10.547	-16.982
-10.53	-16.947
-10.513	-17.011
-10.496	-16.975
-10.18	-16.939
-10.463	-16.903
-10.146	-16.868
-10.429	-16.832
-10.412	-17.396
-10.395	-17.36
-10.378	-17.524
-10.362	-17.488
-10.345	-17.453
-10.328	-17.417
-10.311	-17.381
-10.294	-16.645
-9.8772	-15.809
-9.8603	-15.774
-9.8434	-15.738
-9.1266	-15.002
-7.8097	-14.466
-5.7928	-14.63
-5.7759	-14.394
-6.0591	-14.359
-3.3422	-14.323
-3.3253	-14.287
-3.3085	-14.251
-3.2916	-13.415
-3.2747	-12.68
-3.2579	-12.444
-3.241	-11.808
-3.2241	-11.772
-3.2072	-11.236
-3.4904	-11.001
-3.4735	-10.965
-3.4566	-10.629
-3.4398	-10.893
-3.4229	-10.557
-3.406	-10.521
-3.3892	-10.786
-3.5723	-10.85
-3.5554	-10.814
-3.1385	-10.678
-3.1217	-10.642
-2.8048	-10.607
-1.9879	-10.571
-1.9711	-10.735
-1.6542	-10.699
-1.6373	-10.663
-1.5205	-12.527
-1.5036	-12.492
-1.5867	-12.456
-1.4698	-12.42
-1.453	-12.384
-1.2361	-15.448
-0.91923	-15.413
-0.90236	-17.277
0.11451	-17.241
0.13138	-14.205
0.14825	-14.169
0.86512	-10.433
0.88199	-10.398
0.19886	-10.362
0.21573	-10.126
0.9326	-10.09
0.94947	-9.0544
0.16634	-9.0186
0.98321	-8.9828
0.20008	-7.347
1.017	-7.3111
1.0338	-7.2753
1.0507	-6.3395
0.96756	-5.6037
0.98443	-4.5679
1.0013	-4.5321
0.21817	-4.4962
-0.36496	-2.8604
-0.34809	-0.32462
-0.33122	0.9112
-0.61435	0.94702
-0.59748	0.98283
-0.28061	2.2186
0.33626	2.2545
0.35313	3.3903
0.37	3.4261
0.98687	3.4619
1.6037	4.2977
1.6206	4.3335
2.4375	4.9694
2.8544	5.0052
3.4712	5.041
4.0881	5.4768
4.805	5.5126
15.422	6.1484
39.439	6.1843
60.856	6.2201
85.972	6.2559
109.19	6.2917
121.61	7.1275
138.12	7.7633
156.04	7.7992
160.96	7.835
164.87	10.271
164.89	10.307
165.71	12.542
165.72	12.578
165.74	13.314
165.76	13.35
165.77	14.386
165.79	14.421
165.81	14.457
165.33	14.993
165.24	15.029
165.26	16.865
165.18	18.401
164.79	18.436
164.11	19.472
163.43	19.508
162.64	20.344
161.36	20.38
159.98	19.615
159.99	19.651
160.01	19.087
160.03	19.123
159.14	19.559
159.16	17.595
159.18	17.63
158	17.666
156.41	17.702
156.53	18.938
156.55	18.974
156.96	19.009
156.38	19.045
156.4	19.081
155.91	20.417
155.93	20.453
155.95	20.489
154.76	20.524
155.98	20.56
156	21.396
156.01	21.432
156.03	21.468
155.75	22.003
154.67	21.539
154.68	20.875
153.7	20.911
153.72	19.947
153.43	19.983
153.45	19.318
150.57	18.754
146.18	18.79
139.5	18.126
121.62	17.062
95.134	14.997
75.551	14.333
60.168	7.269
42.285	1.6049
31.902	-0.85933
24.518	-3.1235
14.335	-3.0877
-2.7479	-4.0519
-19.631	-4.0161
-32.414	-3.9803
-54.097	-3.9444
-73.48	-3.9086
-88.064	-2.7728
-106.65	-2.737
-117.13	-0.50117
-125.91	0.63464
-134.4	1.2705
-134.88	2.7063
-134.86	4.1421
-135.75	5.4779
-135.83	5.5137
-137.01	6.9495
-136.99	6.9854
-136.98	8.2212
-136.96	9.457
-136.94	9.4928
-136.93	11.429
-136.91	13.064
-135.89	13.5
-135.28	15.036
-135.26	15.072
-134.84	16.908
-134.53	16.944
-134.21	15.679
-134.19	15.715
-133.88	15.751
-133.46	16.187
-132.84	17.123
-132.82	15.858
-131.91	17.194
-130.79	17.23
-129.77	17.266
-128.96	18.002
-128.44	18.037
-128.42	19.373
-128.21	21.409
-127.49	21.445
-126.17	20.281
-125.36	20.317
-125.34	20.052
-124.72	20.188
-124.11	20.224
-124.09	21.66
-123.97	21.696
-123.95	22.131
-123.94	23.667
-123.62	22.203
-123.3	22.239
-123.29	22.275
-123.17	20.511
-122.65	20.546
-121.24	19.382
-119.82	19.218
-117.8	19.254
-116.19	19.29
-115.27	18.925
-113.95	17.461
-113.94	17.497
-113.92	17.533
-113.9	17.569
-113.89	17.205
-112.77	17.24
-112.75	17.276
-112.23	16.412
-111.32	16.448
-111.3	16.184
-110.68	16.019
-110.67	16.555
-111.95	16.591
-111.93	16.627
-111.92	17.563
-111.9	18.398
-111.88	18.834
-112.67	20.17
-112.65	20.206
-113.53	21.242
-113.52	21.278
-112.6	20.813
-111.78	20.849
-110.26	19.885
-109.05	19.921
-109.03	19.957
-108.51	19.992
-108.5	20.028
-107.88	18.264
-107.86	18.2
-107.85	18.236
-107.83	17.872
-107.41	17.907
-107.2	13.643
-107.18	10.379
-107.16	10.215
-107.15	10.251
-107.13	9.8865
-106.91	9.0223
-106.89	9.0581
-106.88	9.0939
-106.86	9.1297
-107.04	9.1655
-107.03	8.6013
-107.01	8.6372
-106.99	8.673
-106.98	8.7088
-108.46	9.6446
-108.34	8.7804
-108.13	9.7162
-108.71	9.7521
-108.69	9.7879
-109.68	9.1237
-109.66	9.1595
-109.64	9.1953
-109.92	9.2311
-109.91	9.267
-109.89	9.3028
-109.87	9.3386
-109.86	9.3744
-110.14	9.4102
-109.92	9.446
-110.11	9.8819
-110.39	9.9177
-110.37	9.9535
-111.16	9.9893
-111.74	9.0251
-111.72	8.4609
-111.71	8.4967
-112.19	8.5326
-112.67	8.3684
-112.65	8.3042
-112.64	8.24
-112.62	8.2758
-112.6	8.3116
-112.59	8.3475
-112.07	8.1833
-112.05	8.4191
-112.04	8.4549
-111.12	8.4907
-111.1	8.5265
-111.79	8.3624
-111.77	8.3982
-111.75	8.434
-111.54	8.4698
-111.52	6.4056
-111.1	3.9414
-111.78	3.4773
-112.07	3.7131
-111.75	3.7489
-111.73	4.2847
-111.72	3.8205
-111.4	3.8563
-111.38	4.3921
-111.37	4.428
-111.35	4.9638
-111.33	4.7996
-111.32	4.8354
-111.3	4.8712
-111.58	4.907
-111.57	6.4429
-111.25	6.4787
-111.13	6.5145
-111.11	8.8503
-110.5	8.8861
-110.48	10.222
-110.46	10.258
-108.75	11.094
-108.73	12.029
-107.01	11.165
-107	12.101
-108.68	12.137
-110.36	12.173
-110.35	12.408
-110.33	12.244
-110.31	12.28
-110.9	12.316
-110.88	12.352
-111.26	13.088
-110.84	13.123
-110.83	13.859
-110.81	13.895
-111.19	13.931
-111.58	13.467
-111.56	13.502
-111.54	13.538
-111.93	13.574
-111.91	13.61
-111.89	14.146
-111.88	14.182
-111.86	14.517
-112.34	15.253
-111.83	15.989
-112.71	16.525
-112.99	16.561
-112.98	16.596
-113.56	16.632
-112.94	15.868
-112.92	16.004
-112.91	16.04
-112.89	16.976
-113.47	17.011
-113.46	17.347
-113.74	17.883
-113.72	17.919
-113.71	17.955
-113.69	17.99
-113.67	17.526
-113.66	18.062
-114.94	18.098
-113.62	18.134
-114.91	17.669
-114.89	17.405
-114.87	17.441
-116.35	17.477
-116.34	17.513
-116.42	17.549
-116.4	17.584
-116.39	17.62
-116.97	17.656
-116.85	17.692
-116.64	17.928
-116.62	17.763
-116.8	17.799
-116.99	18.035
-116.77	18.071
-116.95	18.607
-116.94	18.643
-116.92	18.678
-117.1	19.114
-117.08	19.15
-117.07	19.686
-117.05	19.722
-116.83	19.757
-116.82	20.793
-116.6	19.829
-116.58	20.865
-116.57	20.901
-116.55	20.937
-116.53	21.972
-116.12	22.008
-116.4	22.044
-116.38	22.08
-115.27	22.116
-115.25	22.451
-115.23	22.487
-115.21	23.023
-115.2	23.059
-115.18	23.095
-115.16	23.13
-115.15	21.566
-115.13	21.602
-115.21	21.638
-115.5	21.674
-116.28	20.31
-116.26	20.345
-116.25	20.381
-117.63	20.417
-116.21	20.453
-116.2	19.889
-116.18	19.824
-116.16	20.56
-116.44	20.596
-116.73	20.632
-116.71	20.668
-116.69	20.704
-116.68	20.739
-117.06	20.775
-117.04	20.511
-117.03	20.547
-117.01	20.583
-116.59	20.618
-116.58	21.354
-116.06	20.29
-116.04	21.426
-116.03	21.462
-115.71	21.498
-115.39	23.033
-115.37	21.569
-115.16	23.305
-115.14	23.341
-114.52	23.377
-113.61	23.412
-112.59	21.748
-112.57	21.784
-112.56	21.82
-111.94	21.856
-111.32	21.891
-111.31	21.927
-111.29	21.963
-110.57	23.699
-110.16	23.735
-109.44	25.171
-109.42	25.206
-109.1	25.942
-107.89	25.978
-106.47	26.214
-106.45	26.75
-106.44	26.785
-106.42	26.821
-105.4	26.857
-104.09	24.293
-104.07	23.929
-104.05	23.965
-104.04	24
-105.32	25.736
-105.3	22.772
-103.79	25.008
-105.27	25.044
-105.25	25.079
-106.43	23.115
-106.42	21.151
-107.4	21.187
-107.88	21.223
-107.37	21.259
-107.85	22.194
-107.83	21.33
-108.02	21.366
-108	21.902
-107.78	21.938
-107.97	22.373
-107.95	22.409
-107.93	22.945
-107.72	22.981
-107.2	22.917
-107.28	22.553
-107.27	22.588
-107.85	22.624
-107.83	22.66
-107.21	22.696
-107.2	23.032
-107.18	23.067
-107.06	23.103
-107.05	23.139
-106.73	22.775
-106.71	21.511
-106.7	21.546
-104.58	21.482
-106.66	20.518
-106.65	20.054
-106.63	19.39
-107.01	19.426
-107	18.961
-107.48	18.897
-107.46	18.733
-107.44	18.969
-107.43	19.005
-106.91	19.04
-106.89	19.076
-106.88	18.912
-106.86	18.948
-107.74	18.684
-107.63	18.72
-107.61	19.055
-107.59	18.791
-107.58	18.827
-108.96	18.863
-108.94	18.399
-108.93	18.934
-108.91	18.97
-108.89	19.306
-108.87	19.342
-107.46	19.378
-107.44	19.114
-107.42	17.749
-106.81	17.785
-107.29	16.621
-107.27	16.557
-107.06	14.693
-107.04	14.728
-106.72	14.764
-106.71	14.8
-106.29	12.936
-106.27	12.972
-106.26	13.007
-105.74	13.043
-105.72	13.079
-105	12.715
-104.99	12.751
-105.77	12.787
-105.75	12.822
-105.74	13.358
-105.72	12.894
-105.7	13.43
-106.39	12.966
-106.37	13.001
-106.35	13.037
-106.44	13.073
-106.42	14.909
-106.5	14.945
-106.49	13.781
-106.87	15.016
-106.85	15.052
-106.83	15.088
-106.82	15.124
-107.1	13.96
-107.08	13.995
-107.07	14.031
-106.95	14.067
-107.13	13.403
-106.92	12.039
-106.9	12.075
-106.88	12.11
-106.87	12.146
-106.85	11.882
-107.43	11.918
-108.42	12.854
-110.8	13.589
-110.08	13.625
-110.56	14.061
-110.55	13.697
-110.53	13.733
-111.21	13.768
-110.5	13.804
-111.18	13.84
-111.16	13.876
-111.15	13.912
-111.63	14.548
-111.61	14.583
-111.5	15.419
-111.48	16.755
-111.46	18.091
-111.45	18.127
-110.93	17.062
-110.91	17.698
-110.89	17.734
-110.38	17.77
-110.16	17.806
-109.94	17.542
-109.23	17.877
-109.21	17.913
-109.19	17.949
-109.18	18.585
-109.16	18.021
-109.14	18.656
-109.13	18.692
-109.11	18.128
-109.09	17.864
-109.08	17.6
-109.06	17.236
-109.54	16.671
-109.52	16.707
-109.51	16.743
-109.49	15.979
-108.97	16.015
-109.46	16.75
-109.44	16.786
-110.22	16.822
-110.21	15.558
-110.49	15.594
-110.77	16.83
-110.36	16.865
-110.34	15.701
-110.32	14.337
-110.31	14.373
-110.29	13.909
-109.67	13.744
-109.46	14.08
-109.44	14.116
-108.32	15.752
-106.1	15.788
-104.59	15.823
-104.57	17.459
-104.55	17.495
-105.34	17.531
-104.52	18.367
-103.6	16.903
-103.59	18.438
-103.57	18.474
-102.55	18.51
-102.54	19.146
-101.82	18.082
-101.8	19.217
-101.79	19.253
-101.77	19.289
-101.75	19.425
-101.53	19.461
-101.52	19.497
-101.5	19.532
-101.48	19.568
-101.47	22.004
-101.45	19.64
-101.43	19.676
-101.62	19.711
-101.6	19.747
-101.78	20.483
-101.77	20.519
-101.75	19.455
-102.63	19.491
-103.52	18.826
-103.5	18.062
-103.48	17.198
-103.46	17.234
-104.05	18.77
-105.03	17.405
-106.31	17.441
-106.4	17.477
-107.08	17.513
-107.16	17.549
-107.15	16.584
-107.23	16.62
-107.21	16.656
-107.2	16.092
-107.48	16.128
-107.46	15.564
-109.65	15.499
-111.73	15.535
-111.71	15.571
-112.29	15.607
-112.28	15.143
-112.26	15.178
-112.84	15.714
-112.23	15.75
-112.41	15.786
-112.39	15.322
-112.38	15.358
-112.36	15.393
-111.64	15.429
-110.53	15.465
-110.51	15.501
-110.49	15.537
-110.48	15.872
-109.36	16.108
-109.34	16.344
-109.32	16.38
-108.61	17.416
-107.99	17.452
-107.07	16.387
-106.26	17.523
-106.14	18.559
-105.62	18.595
-105.31	18.631
-104.59	17.366
-104.57	17.502
-104.56	17.538
-104.54	17.574
-104.52	18.91
-104.51	19.646
-104.49	20.881
-104.47	20.917
-102.55	20.953
-102.54	20.989
-100.82	19.825
-100.8	19.86
-102.49	19.896
-102.47	19.932
-104.35	19.968
-105.44	20.004
-106.52	21.239
-108.1	21.275
-108.69	21.611
-109.17	21.847
-109.15	22.383
-109.14	22.619
-109.62	22.654
-109.6	22.69
-109.88	22.926
-109.87	22.962
-109.85	22.998
-110.73	23.033
-110.72	23.069
-110.7	23.405
-110.68	23.441
-109.77	23.477
-108.95	23.513
-107.53	23.248
-107.52	23.584
-107.5	23.62
-106.78	23.656
-106.37	24.092
-105.85	24.527
-105.83	24.863
-106.01	24.899
-106	24.635
-105.98	24.271
-105.96	23.507
-105.95	23.542
-105.33	23.578
-104.71	22.914
-104.3	22.95
-104.28	22.886
-104.26	22.921
-104.25	22.957
-103.63	22.993
-102.71	23.129
-102.7	22.965
-102.68	23
-103.66	23.036
-103.65	21.572
-103.53	20.008
-103.51	19.644
-102.99	19.68
-102.58	20.115
-101.86	20.151
-101.84	21.287
-102.13	21.323
-102.11	21.359
-102.09	22.894
-101.78	23.83
-101.76	25.566
-102.34	25.602
-102.33	23.938
-102.31	23.974
-102.59	21.409
-102.78	21.445
-102.96	21.481
-102.74	21.517
-102.72	22.453
-102.71	22.488
-102.69	23.024
-102.87	23.06
-103.16	23.096
-103.84	23.132
-103.82	23.168
-103.81	23.203
-104.39	23.439
-104.37	23.475
-104.86	23.511
-104.94	23.047
-104.92	23.082
-105.21	23.618
-105.19	25.454
-105.17	27.19
-105.35	27.226
-105.34	28.161
-105.52	28.197
-105.8	28.733
-106.69	29.169
-107.97	29.205
-107.95	29.241
-108.74	29.276
-108.72	28.912
-109.4	28.948
-109.39	28.984
-109.17	29.02
-109.65	29.055
-109.64	28.291
-109.62	28.327
-110	28.363
-110.28	28.399
-110.97	28.335
-110.95	26.57
-110.93	26.606
-110.92	26.742
-110.2	26.778
-110.18	28.514
-110.17	26.849
-110.15	26.885
-110.13	26.921
-109.62	26.957
-109.6	27.493
-109.58	27.529
-109.07	27.564
-109.35	27.6
-109.33	25.636
-109.31	26.472
-109.3	26.508
-107.58	26.543
-106.06	27.679
-105.65	27.315
-104.93	28.151
-104.51	28.187
-104.5	28.223
-104.48	28.258
-104.46	28.294
-104.45	27.53
-105.13	27.566
-105.11	27.602
-105.6	27.637
-104.98	26.773
-104.96	26.809
-105.34	27.745
-104.83	27.781
-104.61	28.416
-104.39	28.652
-104.38	28.888
-104.96	28.924
-105.24	28.96
-105.33	29.596
-105.31	29.631
-105.39	29.867
-106.08	29.903
-107.96	29.939
-107.94	31.075
-107.93	30.11
-107.91	31.146
-109.59	31.182
-109.27	31.218
-110.16	31.254
-110.14	31.29
-110.12	31.325
-110.51	31.461
-110.49	31.497
-110.97	31.733
-110.96	31.769
-111.54	31.804
-111.82	31.84
-111.81	31.576
-111.79	31.612
-111.77	31.648
-111.46	31.684
-111.44	31.719
-111.22	31.755
-109.5	30.791
-109.49	30.827
-108.17	30.863
-108.15	30.798
-108.04	29.734
-108.02	29.77
-108	29.806
-107.49	29.842
-107.47	29.677
-107.45	29.713
-107.44	29.749
-106.72	29.785
-106.3	28.221
-106.29	28.457
-106.27	26.992
-106.25	27.028
-106.24	27.064
-105.82	27.1
-104.9	28.436
-104.88	28.471
-103.87	28.007
-103.85	28.043
-103.43	27.179
-103.42	27.215
-103.4	27.251
-103.38	26.486
-103.37	24.722
-102.55	23.458
-102.53	23.294
-103.32	23.33
-103.3	23.365
-104.48	23.101
-104.47	21.637
-104.45	19.973
-104.43	19.609
-103.21	18.245
-103.2	18.28
-103.18	17.016
-104.36	17.052
-104.95	16.388
-104.93	15.824
-104.91	16.459
-104.9	16.495
-104.68	16.531
-104.66	17.267
-103.15	17.303
-103.13	18.138
-103.11	18.174
-103.1	18.21
-101.48	18.246
-100.86	17.482
-100.84	16.818
-100.83	16.853
-100.81	17.589
-100.39	18.025
-100.38	18.761
-100.76	18.797
-100.74	18.832
-100.33	18.868
-99.81	18.904
-99.793	18.94
-99.676	18.976
-99.659	19.612
-99.642	19.347
-99.625	18.983
-98.908	17.419
-98.892	17.455
-98.875	17.491
-97.758	16.626
-97.741	17.162
-97.724	17.998
-97.707	19.134
-98.69	19.47
-97.673	19.506
-98.657	19.541
-98.64	19.577
-98.623	19.613
-99.206	19.649
-98.589	18.785
-98.772	18.82
-98.755	18.856
-98.738	18.892
-98.722	17.828
-97.705	17.664
-96.488	17.7
-96.471	17.735
-96.454	17.771
-97.037	17.807
-96.42	18.043
-96.404	19.179
-96.387	18.314
-94.77	18.35
-93.553	17.686
-92.936	17.722
-92.919	17.758
-92.902	18.493
-91.885	18.529
-90.969	19.765
-90.952	21.101
-90.235	21.437
-90.218	21.873
-89.901	22.508
-89.884	23.944
-89.867	24.58
-89.85	25.116
-90.134	25.152
-89.817	25.187
-89.8	25.223
-88.883	24.759
-88.866	24.795
-88.849	24.831
-88.032	25.167
-88.016	25.202
-87.999	25.238
-87.982	26.374
-88.765	26.41
-90.148	26.446
-90.931	26.681
-90.914	26.717
-91.397	26.753
-91.881	25.489
-91.864	23.925
-92.447	23.961
-92.43	22.796
-93.113	22.832
-94.596	22.668
-94.579	22.104
-94.562	22.74
-95.346	22.775
-95.329	22.811
-96.112	22.847
-96.095	22.283
-97.178	22.919
-98.061	22.954
-98.044	22.99
-98.328	22.426
-98.311	21.962
-98.194	21.998
-98.177	22.034
-96.86	22.069
-98.143	20.805
-98.126	19.741
-98.109	19.777
-99.593	20.913
-99.576	20.948
-99.559	23.584
-99.542	22.42
-99.525	22.456
