# Supplementary material for: Electrooculography-based continuous eye-writing recognition system for efficient assistive communication systems
Source: PLoS One. 2018 Feb 9;13(2):e0192684. doi: 10.1371/journal.pone.0192684 (PMC5806888; doi:10.1371/journal.pone.0192684)
Supplement: S1 Database — All the original isolated EOG data used in the experiments are contained in this database. (ZIP) [file pone.0192684.s001.zip › isolated/002/isolated_strokes/EOG_002_01_003.csv]

-13.704	0.74704
-11.702	0.65894
-11.099	0.57085
-11.197	0.48275
-11.294	0.39466
-11.392	1.0066
-11.889	1.6185
-11.986	0.83037
-12.084	1.4423
-12.181	0.65418
-11.179	0.36609
-11.276	-0.22201
-9.2737	-1.1101
-8.8711	-1.1982
-8.5686	-2.1863
-6.866	-3.1744
-5.9634	-3.2625
-5.7609	-4.2506
-5.5583	-4.3387
-5.6558	-4.4268
-5.4532	-4.5149
-5.5507	-3.703
-5.3481	-3.7911
-5.4456	-2.9791
-4.743	-2.4672
-4.3405	-2.5553
-4.4379	-2.6434
-3.9354	-2.9315
-3.0328	-3.0196
-2.7303	-3.1077
-2.2277	-6.1958
-1.5251	-6.9839
-1.1226	-7.072
-1.22	-7.1601
-1.3175	-4.2482
-0.41493	-2.6363
-0.81238	-1.9244
-0.90982	-2.0125
-1.0073	-1.3006
0.29528	-1.3887
1.5978	-2.5768
1.5004	-3.7649
1.4029	-3.853
3.7055	-4.5411
5.0081	-5.7291
4.9106	-8.8172
4.8132	-8.9053
5.1157	-9.3934
5.9183	-9.4815
5.3208	-9.3696
5.2234	-9.4577
5.1259	-8.8458
4.1285	-5.7339
4.931	-6.722
6.1336	-6.8101
6.0361	-9.9982
5.9387	-10.086
5.6412	-10.174
6.2438	-10.262
5.5464	-7.2506
4.0489	-7.3387
3.9515	-7.4268
3.154	-6.6149
3.0566	-7.403
3.6591	-5.391
2.5617	-5.4791
3.4642	-5.5672
3.3668	-4.3553
3.2693	-4.1434
4.7719	-3.2315
4.6744	-1.6196
6.377	0.092287
7.6795	1.6042
7.5821	2.1161
7.4847	3.628
8.0872	3.5399
7.9898	3.5518
7.9923	4.5637
7.8949	4.4756
7.7974	5.0875
7.7	4.9994
7.6025	4.9113
7.8051	5.9232
7.4076	5.8351
7.2102	5.7471
7.5127	5.659
7.1153	5.5709
6.9178	6.3828
6.9204	6.2947
6.723	6.2066
6.0255	6.1185
5.0281	6.0304
4.9306	6.7423
4.8332	6.6542
4.7357	6.5661
4.1383	6.478
4.4408	6.3899
3.6434	6.7018
3.5459	6.6137
3.4485	6.5256
4.051	7.2375
5.0536	6.3494
3.8561	6.3613
4.3587	6.2732
4.2613	6.1851
3.8638	6.0971
3.7664	5.209
3.6689	5.1209
2.4715	5.0328
2.174	4.9447
2.8766	4.8566
4.3791	4.3685
2.6817	4.6804
2.5842	4.5923
2.4868	4.5042
2.3893	6.1161
2.2919	4.328
2.1944	5.9399
2.097	5.8518
3.0996	5.7637
1.7021	3.7756
1.6047	3.1875
1.3072	2.1994
1.2098	3.0113
1.1123	2.9232
-0.48512	3.6352
-0.58257	3.5471
-0.68002	3.459
-1.5775	5.4709
0.52509	3.2828
-1.7724	5.2947
-1.8698	5.2066
-1.9672	5.4185
-2.0647	6.7304
-0.86214	6.6423
-0.95959	6.5542
-1.057	6.4661
-1.1545	6.378
-2.6519	6.7899
-2.7494	6.7018
-2.8468	6.7137
-2.9443	6.6256
-3.0417	6.7375
-3.1392	6.6494
-1.3366	6.5613
-1.4341	6.4733
-1.5315	6.4852
-1.6289	6.3971
-0.026395	6.309
-0.12384	6.2209
-0.22129	6.1328
-0.31873	6.0447
0.68382	5.9566
0.58637	5.9685
1.6889	5.8804
1.5915	5.5923
1.494	5.5042
1.4966	5.4161
1.3991	5.228
0.80169	5.1399
0.70425	4.7518
0.6068	4.6637
0.50935	4.5756
0.011906	4.4875
-0.08554	4.3994
-0.18299	2.8113
-0.88043	1.1233
-0.37788	1.0352
-0.57533	0.24706
-0.67277	0.15897
-0.37022	0.070874
-0.86767	-0.41722
-0.96511	-0.50532
-0.66256	-0.99341
-0.76001	-0.68151
-0.55745	-0.7696
-0.6549	-1.1577
-0.65235	-1.2458
-0.74979	-0.53389
-0.54724	-0.62198
-0.64469	-0.71008
-1.0421	-0.69817
-0.83958	-0.78627
-0.93703	-0.27436
-1.0345	-0.36246
-1.1319	-0.15055
-1.2294	1.3614
-0.42681	-0.32674
-0.52426	1.1852
-0.62171	1.0971
0.38085	2.009
0.2834	1.9209
0.18596	0.23278
0.088509	1.7447
-0.008938	1.6566
1.2936	-0.3315
-1.4038	-0.4196
-1.5013	-1.6077
-1.5987	-1.6958
-3.9962	-1.7839
-1.7936	-1.872
-1.5911	-2.0601
-1.6885	-3.4482
-1.786	-3.5363
-2.4834	-3.6244
-1.1809	-3.7125
-1.2783	-4.3005
-1.3757	-4.3886
-1.4732	-4.4767
-1.5706	-4.4648
-1.4681	-4.5529
-1.5655	-4.641
-1.663	-4.7291
-1.7604	-4.8172
-3.3579	-4.9053
-3.4553	-5.1934
-3.5528	-5.0815
-3.6502	-5.3696
-3.7477	-5.4577
-2.3451	-5.5458
-2.4425	-6.2339
-1.84	-6.322
-1.9374	-5.8101
-2.0349	-5.8982
-2.1323	-5.1863
-2.2298	-5.2744
-2.3272	-4.4625
-2.4247	-3.7505
-1.8221	-3.8386
-0.11957	-2.8267
-0.21702	-3.4148
-0.31446	-2.3029
-1.1119	-2.391
0.19065	-1.7791
0.093198	-1.8672
-0.0042481	-1.9553
-0.10169	-2.0434
-1.5991	-2.0315
-0.39659	-2.6196
-0.49403	-2.7077
-0.59148	-2.7958
-0.68893	-3.1839
-2.7864	-3.272
-0.88382	-3.3601
-0.98127	-3.6482
-1.0787	-4.9363
-1.1762	-5.0244
-3.7736	-6.4124
-3.8711	-6.5005
-6.4685	-6.5886
-6.5659	-6.6767
-5.7634	-6.7648
-5.8608	-6.8529
-5.9583	-6.941
-6.0557	-5.7291
-6.1532	-5.8172
-5.3506	-5.9053
-4.9481	-7.5934
-5.0455	-7.6815
-5.043	-6.1696
-5.1404	-6.9577
-5.2379	-4.8458
-5.3353	-4.9339
-5.4328	-5.422
-5.5302	-4.9101
-5.7276	-4.9982
-5.7251	-5.2863
-5.8225	-5.3743
-5.92	-7.7624
-6.0174	-7.8505
-5.6149	-5.6386
-5.3123	-5.7267
-5.8098	-5.8148
-5.4072	-7.4029
-5.5047	-7.491
-5.6021	-7.5791
-5.6996	-9.2672
-6.297	-9.3553
-6.3945	-9.4434
-6.5919	-10.631
-6.6893	-10.72
-6.1868	-11.208
-6.2842	-11.396
-6.3817	-11.584
-6.4791	-11.772
-6.5766	-12.76
-6.374	-13.248
-6.4715	-14.036
-6.5689	-14.124
-6.6664	-14.212
-6.9638	-14.501
-7.1613	-14.689
-7.2587	-15.277
-7.3562	-15.765
-7.1536	-16.153
-7.551	-15.941
-7.6485	-16.329
-7.7459	-16.417
-8.0434	-16.505
-8.1408	-16.593
-8.2383	-16.681
-8.3357	-16.97
-8.2332	-17.158
-8.3306	-17.946
-8.0281	-18.634
-7.1255	-19.822
-7.223	-21.01
-5.1204	-21.098
-3.0178	-21.386
-1.2153	-23.174
-0.012742	-27.662
6.4898	-35.151
18.892	-47.139
32.295	-62.627
51.897	-76.815
74.3	-95.803
85.103	-107.09
95.105	-114.58
112.51	-120.67
120.71	-124.66
121.51	-129.14
128.62	-133.73
135.92	-141.82
136.82	-147.91
137.72	-150.7
142.13	-153.38
146.13	-157.17
146.73	-157.36
146.63	-159.95
147.14	-160.64
147.04	-160.92
148.24	-161.41
148.64	-163.3
149.25	-164.99
149.25	-165.88
149.15	-165.96
149.05	-166.15
148.96	-166.24
148.26	-165.73
148.16	-165.82
148.06	-165.91
147.87	-165.99
146.67	-166.28
146.07	-166.97
145.97	-168.96
145.88	-169.05
145.58	-170.73
145.48	-171.52
145.38	-170.91
144.49	-171
144.39	-171.79
143.69	-172.17
143.59	-174.06
143	-174.15
142.9	-174.24
142.6	-174.33
141.2	-175.71
141.11	-175.8
140.51	-175.89
140.41	-174.68
141.01	-174.77
140.92	-176.16
140.82	-176.64
140.72	-176.33
140.03	-176.42
139.93	-176.51
140.53	-175.3
140.43	-173.28
140.34	-173.37
140.24	-172.36
140.14	-171.85
140.04	-170.84
139.25	-169.82
139.15	-169.21
137.55	-167.3
136.75	-164.09
136.66	-162.38
132.06	-161.26
127.46	-160.85
122.66	-155.84
110.37	-147.93
95.069	-143.72
66.571	-133.21
35.574	-117.29
20.576	-103.58
0.57876	-93.07
-14.819	-88.358
-30.716	-70.346
-45.814	-52.934
-52.111	-35.222
-67.908	-16.51
-79.406	-5.4981
-89.103	10.914
-99.601	30.826
-102.1	47.438
-112.6	60.849
-122.89	72.861
-128.79	90.573
-134.39	109.09
-137.99	120.2
-140.88	135.01
-141.38	145.12
-141.48	158.53
-143.38	172.94
-146.77	176.76
-146.87	184.37
-149.27	194.38
-149.37	197.39
-149.46	198.3
-150.66	199.22
-150.76	199.23
-151.65	200.24
-151.05	201.75
-147.65	202.86
-147.75	203.78
-147.84	205.19
-145.94	206.5
-145.14	206.41
-143.64	206.32
-143.43	206.24
-143.53	206.55
-142.83	206.46
-141.93	206.37
-140.82	206.28
-140.12	207.09
-139.52	207.91
-139.62	207.92
-139.61	207.83
-138.61	207.64
-138.71	207.55
-138.81	206.77
-137.9	206.68
-138	206.19
-137.5	206.1
-137.6	206.71
-136.49	206.23
-135.49	206.14
-136.29	206.55
-136.39	206.86
-136.48	206.97
-136.58	206.89
-135.28	206.8
-135.38	206.71
-135.47	206.62
-135.57	206.23
-136.47	205.54
-135.77	205.46
-135.86	205.37
-135.96	205.28
-136.06	205.19
-136.16	205.1
-136.25	205.02
-136.35	207.53
-136.45	207.44
-136.05	207.35
-136.04	207.26
-134.84	204.58
-134.94	204.49
-135.03	204.4
-134.03	204.31
-133.53	204.42
-133.63	204.34
-133.72	204.15
-133.82	204.36
-133.22	204.97
-131.82	204.88
-131.91	204.09
-131.51	204.71
-131.61	205.72
-131.71	205.63
-131.1	206.54
-130.9	205.45
-131	205.37
-131.1	205.88
-130.69	205.79
-130.79	205.7
-130.69	205.61
-130.79	205.53
-130.88	205.44
-131.18	205.35
-131.68	205.26
-131.78	204.97
-131.87	205.09
-131.97	205
-132.07	204.71
-132.57	204.62
-132.66	204.53
-132.76	204.44
-133.56	204.06
-132.96	203.97
-133.75	203.88
-135.35	203.79
-135.45	203.7
-137.35	202.82
-137.44	201.83
-137.54	201.74
-137.64	202.55
-137.44	202.46
-138.23	203.58
-138.33	203.49
-138.43	204.7
-138.53	206.11
-138.62	206.02
-139.12	206.84
-139.22	207.85
-139.31	208.86
-139.41	209.27
-139.11	209.58
-139.21	209.59
-139.3	209.31
-139.4	209.42
-139.5	209.33
-137.8	209.04
-137.89	209.15
-137.99	209.07
-138.09	209.28
-138.19	209.19
-136.28	208.8
-136.38	208.81
-136.48	208.73
-136.58	208.64
-137.07	208.55
-136.77	208.46
-136.87	208.37
-136.97	208.19
-137.06	208.1
-137.16	208.01
-137.26	207.92
-137.36	208.23
-137.45	209.24
-137.55	209.16
-138.55	210.97
-138.65	210.88
-138.74	211.89
-138.94	211.8
-139.04	211.72
-139.94	211.63
-140.03	211.84
-140.63	212.65
-140.73	212.56
-140.33	212.48
-140.42	213.79
-140.52	212.3
-140.62	211.31
-140.72	211.22
-140.01	211.14
-138.81	211.95
-138.91	210.96
-139.01	210.77
-139.1	210.98
-138.2	210.89
-138.3	211.01
-138.39	210.92
-138.49	210.73
-138.59	210.64
-138.39	210.55
-138.48	210.47
-138.58	209.68
-138.68	209.59
-139.08	210.2
-138.97	209.41
-139.07	209.33
-141.67	209.94
-140.87	210.25
-143.26	210.16
-143.36	210.07
-144.66	209.99
-144.76	210.4
-143.65	211.01
-143.75	210.22
-143.85	210.23
-143.75	210.14
-143.84	210.66
-141.64	211.67
-139.74	212.78
-139.84	211.69
-139.93	212.6
-140.03	212.52
-138.43	212.93
-138.53	213.14
-138.62	213.15
-137.22	214.66
-137.32	216.48
-136.62	216.39
-136.71	216.8
-136.81	217.51
-136.91	217.72
-137.01	219.34
-136	220.35
-136.1	220.26
-136.2	220.47
-136.3	221.08
-135.89	220.99
-135.99	220.91
-136.09	221.52
-136.19	221.43
-136.28	221.44
-137.68	221.35
-137.78	221.17
-137.87	221.08
-140.17	220.99
-140.87	220.9
-140.97	220.81
-141.06	220.53
-141.16	220.44
-141.26	220.35
-141.36	220.26
-143.55	220.17
-143.65	219.69
-143.75	220
-146.35	219.51
-147.44	218.72
-147.54	218.63
-147.64	217.44
-147.44	217.36
-147.53	217.27
-146.83	216.38
-147.73	215.49
-147.83	214.8
-147.92	214.72
-148.02	213.73
-148.12	213.14
-148.02	213.95
-148.11	213.86
-148.21	213.78
-148.31	212.59
-147.61	212.5
-147.7	211.01
-147.8	209.92
-147.9	209.84
-148	210.75
-146.39	210.66
-148.19	210.57
-149.09	210.48
-149.19	210.39
-149.88	211.21
-149.98	211.62
-150.08	211.53
-150.18	211.54
-150.27	210.95
-150.07	210.87
-150.17	210.78
-150.97	209.99
-151.06	209.9
-150.46	210.51
-151.26	210.93
-151.35	210.34
-152.25	210.75
-152.35	211.66
-152.45	211.57
-153.94	211.49
-154.04	210.4
-154.14	210.31
-154.24	210.22
-154.33	210.13
-155.63	211.04
-155.73	209.96
-155.83	210.97
-157.02	212.08
-156.02	212.69
-157.22	213.7
-157.32	213.62
-157.41	214.23
-158.11	214.14
-158.21	214.05
-159.31	214.06
-160.1	213.98
-160.2	213.89
-161	213.8
-161.1	213.11
-161.19	213.02
-161.29	212.94
-161.39	212.85
-161.49	213.36
-161.58	212.67
-161.68	212.58
-161.78	212.49
-161.18	212.41
-161.97	213.12
-162.07	213.03
-162.17	212.14
-162.27	212.15
-161.36	211.77
-162.06	211.28
-162.16	210.69
-162.26	210.6
-161.85	210.51
-161.95	210.43
-162.05	210.34
-162.14	210.25
-162.24	209.96
-163.54	209.87
-162.04	209.79
-161.53	209.7
-161.63	209.61
-161.73	208.92
-161.83	208.83
-161.02	208.74
-161.12	207.46
-161.22	205.57
-161.32	205.48
-163.21	203.79
-163.31	202.7
-163.41	203.62
-163.51	203.73
-163.6	203.64
-162.4	203.55
-162.5	202.76
-162.6	202.78
-162.89	202.49
-162.19	202.4
-161.89	202.51
-161.99	202.42
-162.08	202.34
-162.18	202.25
-161.68	202.16
-162.38	202.07
-162.47	201.88
-162.57	201.89
-163.07	201.91
-162.77	201.72
-162.86	201.63
-162.36	201.64
-162.46	201.55
-163.36	201.47
-162.65	201.38
-163.15	201.89
-163.25	201.8
-163.35	201.71
-163.54	201.63
-163.64	200.94
-164.94	200.85
-165.04	200.56
-164.33	200.27
-164.43	200.19
-164.53	200.1
-164.62	199.91
-164.72	199.82
-164.82	199.73
-164.92	199.04
-165.01	198.16
-165.11	198.27
-165.21	197.48
-164.51	195.99
-164.6	195.1
-164.7	194.62
-164.8	194.53
-164.9	194.04
-163.59	193.95
-163.69	194.16
-163.79	193.38
-163.89	192.59
-163.98	193.2
-163.78	192.41
-163.88	192.32
-163.98	191.74
-164.07	191.65
-166.07	191.56
-166.17	191.37
-166.27	191.38
-166.36	191.29
-166.46	191.21
-168.26	191.12
-168.86	191.03
-168.95	191.44
-169.05	191.35
-169.15	191.27
-170.95	191.18
-171.04	191.09
-173.84	190.5
-173.94	190.01
-173.94	190.03
-174.03	188.84
-174.13	188.75
-175.33	189.56
-175.43	189.47
-175.52	188.49
-175.62	188.4
-175.72	188.31
-175.82	187.42
-175.91	187.03
-176.01	186.74
-176.61	185.56
-176.7	184.27
-176.8	183.88
-176.9	183.49
-177.2	183.4
-177.49	183.62
-177.59	183.23
-177.69	183.14
-179.09	182.95
-179.18	182.86
-179.58	182.78
-179.68	182.69
-179.78	182.6
-179.97	182.51
-179.97	182.32
-180.07	182.24
-180.17	182.15
-180.36	182.06
-180.76	181.97
-180.76	181.88
-180.86	181.59
-180.95	181.51
-180.85	181.62
-180.95	182.13
-181.05	181.74
-180.94	181.65
-181.04	181.67
-180.74	181.58
-180.54	181.49
-180.63	181.4
-180.73	181.31
-180.83	181.63
-180.53	181.74
-179.02	181.65
-179.12	181.56
-179.22	181.87
-180.92	181.79
-179.41	181.7
-179.51	182.01
-177.71	181.52
-177.81	181.83
-179.8	182.04
-178	181.96
-180	181.87
-180.1	181.78
-180.19	181.69
-181.99	181.6
-180.39	181.12
-180.88	181.03
-180.98	180.54
-181.08	180.45
-182.38	180.06
-182.47	179.48
-183.27	179.89
-183.37	179.8
-183.07	179.71
-182.36	179.62
-182.46	179.04
-182.56	178.95
-182.66	178.86
-182.75	178.77
-182.85	178.68
-182.95	178.19
-183.05	178.01
-183.14	177.92
-183.24	177.83
-183.34	177.74
-183.44	177.65
-183.53	178.17
-183.93	178.08
-183.73	177.99
-183.83	178.2
-183.92	178.11
-184.02	178.03
-184.12	177.94
-183.22	177.85
-181.11	177.86
-181.21	177.77
-180.11	177.49
-180.91	177.5
-180.3	177.41
-180.4	177.32
-180.5	177.23
-180.6	177.24
-181.39	177.76
-181.49	177.67
-180.89	177.58
-180.99	176.89
-180.88	176.8
-180.08	176.92
-178.58	176.83
-178.68	177.54
-178.77	177.45
-178.67	177.56
-178.17	177.58
-178.26	178.09
-178.36	178.4
-179.06	178.31
-179.16	178.62
-179.25	178.54
-179.35	178.05
-179.45	177.96
-180.95	178.27
-179.64	178.18
-179.74	177.69
-179.24	176.81
-179.94	176.72
-180.03	176.63
-180.13	176.54
-181.63	176.45
-181.73	176.17
-181.82	175.98
-183.42	175.89
-183.52	175.8
-185.32	175.81
-185.41	175.63
-185.51	175.54
-185.61	175.45
-184.01	175.36
-184.1	175.27
-184.2	175.19
-182.2	175.1
-183.1	174.81
-183.19	174.92
-183.29	175.03
-183.39	175.14
-183.79	175.96
-186.88	176.77
-186.98	175.98
-187.58	176.79
-187.68	176.8
-186.77	176.92
-186.67	176.83
-186.77	176.74
-186.87	176.65
-186.96	177.46
-187.06	177.38
-187.16	178.29
-187.26	178.2
-187.35	179.51
-187.65	179.42
-187.75	178.54
-187.74	178.75
-187.84	178.96
-186.44	179.67
-186.54	178.78
-183.53	179.49
-181.43	179.81
-181.53	179.72
-181.63	178.93
-181.72	178.84
-181.32	178.75
-181.42	178.17
-181.52	178.58
-180.81	178.49
-180.21	177.9
-179.41	177.81
-179.51	177.73
-179.6	178.14
-179.3	178.05
-177.3	177.96
-177.4	178.07
-177.49	178.39
-177.59	179
-177.69	178.91
-176.59	179.42
-175.38	178.73
-175.48	179.24
-176.88	179.46
-176.98	179.47
-178.67	179.48
-178.77	179.39
-178.87	181.1
-180.67	181.02
-180.76	180.93
-181.36	180.84
-181.46	180.75
-181.56	178.76
-182.25	178.48
-183.45	180.39
-184.35	180.8
-184.45	180.71
-184.54	182.22
-185.04	180.54
-185.14	179.65
-186.14	179.56
-187.13	179.47
-187.53	179.38
-188.13	179.29
-188.22	179.21
-188.72	179.12
-188.82	177.63
-188.92	177.54
-190.91	178.45
-191.01	178.37
-193.61	178.88
-194.61	178.79
-195.1	179
-195.4	178.91
-195.5	178.53
-196.4	178.44
-196.49	178.35
-196.59	177.76
-196.99	178.17
-197.09	177.59
-197.18	177.3
-197.28	177.41
-196.68	177.32
-196.38	177.03
-196.47	176.94
-196.57	176.86
-196.67	176.77
-196.67	176.68
-196.76	176.39
-196.86	176.3
-196.96	176.22
-196.36	175.93
-195.65	175.44
-195.75	175.75
-195.85	175.26
-195.95	175.58
-196.04	176.19
-195.34	176.7
-195.44	176.61
-195.54	176.52
-195.63	176.94
-196.33	176.85
-196.43	176.26
-196.53	176.67
-196.62	176.58
-195.82	176.19
-195.92	176.11
-194.22	176.02
-194.31	175.93
-194.41	175.54
-194.51	175.45
-196.4	175.37
-196.5	175.58
-196.4	175.19
-196.5	175.1
-196.39	175.01
-196.49	174.73
-196.59	173.44
-195.99	172.45
-196.08	172.06
-195.88	171.97
-195.98	171.19
-196.08	171.1
-196.17	169.61
-196.77	169.52
-196.37	169.43
-197.27	169.34
-197.36	168.46
-197.46	169.17
-197.56	169.08
-196.86	168.19
-196.95	168
-197.05	167.12
-197.15	167.03
-198.05	166.94
-197.34	166.85
-197.44	166.76
-197.54	165.18
-198.74	165.69
-200.23	166.1
-200.33	165.91
-200.43	165.82
-200.53	165.34
-198.22	165.65
-198.92	165.56
-199.02	165.07
-199.12	165.38
-199.61	165.69
-199.71	165.61
-199.81	165.92
-199.91	165.83
-200	166.14
-200.1	166.25
-198	166.17
-198.1	166.68
-198.19	165.99
-198.29	165.7
-198.39	165.81
-198.48	166.33
-198.58	166.24
-198.68	166.15
-198.78	166.06
-199.27	165.97
-199.37	166.89
-199.47	167.3
-200.57	167.21
-200.66	167.12
-202.46	167.03
-200.86	166.44
-202.66	166.36
-202.75	165.17
-202.15	165.08
-202.25	163.89
-202.35	163.1
-202.44	163.02
-202.54	162.93
-202.64	162.84
-203.64	162.35
-203.73	162.26
-203.83	162.58
-203.93	163.29
-203.13	163.2
-201.52	163.11
-201.62	162.22
-201.72	162.14
-199.82	162.05
-199.11	161.96
-199.21	162.67
-198.51	162.68
-198.61	163.09
-199.5	163.01
-198.8	162.72
-198.9	162.63
-199	162.54
-199.09	162.45
-200.79	162.57
-199.19	162.48
-199.29	162.39
-199.38	162.3
-199.48	162.21
-201.58	162.03
-202.98	161.74
-203.57	161.65
-203.67	161.56
-203.77	161.47
-206.06	161.39
-206.16	161
-209.56	160.31
-210.06	159.72
-209.65	159.63
-208.85	160.34
-208.95	159.46
-209.05	160.17
-209.14	160.08
-209.24	159.99
-210.24	159.1
-210.34	159.02
-210.43	159.73
-210.53	159.74
-209.93	159.65
-210.73	158.66
-210.82	159.58
-210.92	161.19
-211.22	161.1
-210.92	161.01
-211.01	161.72
-211.11	161.74
-211.21	161.75
-211.71	161.66
-211.2	161.57
-212	161.68
-212.1	161.59
-212.2	161.51
-212.69	161.42
-212.39	161.33
-212.59	161.24
-212.69	161.15
-211.48	161.07
-211.58	160.98
-211.68	160.89
-211.78	161
-212.87	160.91
-212.97	161.23
-213.47	161.44
-213.57	161.35
-213.66	161.16
-213.76	161.17
-213.46	161.09
-213.56	161
-213.65	160.81
-213.75	160.72
-213.85	160.63
-212.84	160.54
-212.94	160.46
-213.04	160.07
-213.14	160.28
-213.23	160.19
-214.43	160.1
-214.73	159.72
-214.83	159.23
-214.92	158.24
-215.02	158.15
-215.12	158.06
-215.22	156.98
-215.31	156.09
-215.41	156.8
-216.41	155.91
-216.51	155.82
-216.6	155.84
-216.7	155.65
-217.6	155.56
-217.7	155.47
-217.79	155.38
-217.89	154.79
-217.99	154.71
-218.09	154.62
-218.18	154.53
-218.28	153.64
-218.38	153.55
-218.58	153.47
-218.67	154.18
-219.27	155.39
-218.87	155.3
-218.97	155.61
-219.06	155.53
-219.16	155.44
-219.86	155.35
-219.96	155.26
-220.05	155.67
-220.15	155.59
-219.35	155.5
-220.35	155.41
-220.44	154.92
-220.54	155.23
-221.04	154.74
-221.14	154.66
-221.63	154.57
-221.73	154.48
-221.83	154.69
-221.92	155.8
-220.82	155.12
-220.92	155.03
-221.02	154.34
-221.11	154.85
-223.11	154.76
-222.21	154.08
-222.71	154.59
-223.9	153.9
-224	154.01
-225.6	153.52
-225.7	153.44
-225.79	154.45
-225.89	154.36
-224.49	154.27
-222.79	154.58
-222.88	154.29
-222.98	154.61
-223.08	154.52
-223.18	154.03
-225.07	153.74
-225.17	153.15
-225.27	153.07
-226.87	152.98
-227.06	153.09
-227.16	153.8
-227.26	153.81
-227.46	153.63
-227.55	153.54
-226.85	153.45
-226.95	153.36
-227.05	152.47
-227.14	151.59
-228.04	151.5
-228.14	151.31
-230.64	150.72
-230.73	150.23
-230.63	149.74
-232.83	149.66
-230.83	148.47
-233.02	148.38
-233.12	147.29
-233.22	147.2
-233.92	148.12
