# Supplementary material for: Electrooculography-based continuous eye-writing recognition system for efficient assistive communication systems
Source: PLoS One. 2018 Feb 9;13(2):e0192684. doi: 10.1371/journal.pone.0192684 (PMC5806888; doi:10.1371/journal.pone.0192684)
Supplement: S1 Database — All the original isolated EOG data used in the experiments are contained in this database. (ZIP) [file pone.0192684.s001.zip › isolated/002/isolated_strokes/EOG_002_01_004.csv]

6.5495	-10.531
7.6045	-10.497
7.4595	-10.463
8.2145	-9.9293
9.4695	-9.1956
10.225	-7.5618
10.78	-6.6281
10.635	-6.5944
10.49	-6.5606
10.345	-5.7269
10.2	-5.6932
10.055	-5.3594
9.9097	-4.1257
9.7647	-1.0919
9.6197	-1.0582
9.4747	1.1755
9.2297	2.3093
9.8848	1.243
8.9398	2.3767
8.7948	2.9105
7.7498	3.3442
5.6048	3.3779
5.4599	3.0117
5.3149	3.0454
3.2699	3.0791
2.6249	3.1129
0.87993	3.1466
-0.76506	2.1804
0.48996	2.2141
-1.055	2.2478
-2.3	2.2816
-4.545	3.1153
-4.69	2.349
-4.8349	3.1828
-6.3799	3.2165
-6.5249	2.4502
-6.8699	1.884
-7.1149	1.9177
-7.2599	1.9514
-8.6048	1.2852
-8.7498	0.91892
-8.8948	1.5527
-9.0398	1.5864
-10.785	1.6201
-11.93	1.6539
-13.675	-0.4124
-14.22	-0.37867
-13.365	-0.34493
-14.51	-0.31119
-14.655	0.62254
-15.4	-1.0437
-15.545	-1.01
-15.69	-0.97625
-15.835	-0.94251
-15.48	-0.90878
-15.025	-0.87504
-15.17	-0.84131
-14.815	-0.80757
-14.959	-0.77383
-13.104	-0.7401
-11.449	-2.1064
-11.594	-2.0726
-11.739	-2.0389
-9.7844	-2.0052
-7.6294	-0.57142
-7.2744	0.16232
-7.4194	0.19605
-7.2643	0.22979
-6.8093	0.26352
-6.4543	-0.50274
-6.0993	0.431
-6.2443	-0.43527
-6.8892	-0.40153
-6.5342	-0.3678
-5.5792	0.56594
-4.9242	0.59967
-3.6692	0.63341
-3.8142	1.6671
-2.5591	1.7009
-0.40412	2.6346
-0.3491	2.6684
0.10592	2.7021
-0.039066	2.7358
2.016	2.7696
1.871	3.3033
2.226	3.337
2.081	2.8708
2.936	3.4045
2.791	2.9382
2.6461	3.472
2.5011	3.0057
2.7561	3.5394
3.0111	3.5732
3.6661	3.6069
3.5212	3.6407
3.3762	3.6744
3.2312	3.7081
2.2862	2.9419
2.1412	1.8756
1.9962	1.4093
2.1513	1.4431
2.7063	0.87681
2.5613	0.91054
2.4163	0.74428
2.2713	0.77801
2.1263	-0.58825
2.8814	-0.55451
2.7364	-0.52078
2.2914	-2.087
2.1464	-2.0533
2.0014	-0.41957
1.8565	-0.38583
1.1115	-0.2521
0.96649	-1.7184
1.4215	-1.6846
1.2765	-0.25089
1.8315	-1.6172
3.4866	-0.48342
5.3416	-1.5497
5.7966	-0.41595
5.9516	-0.38221
7.2066	-0.34848
7.0617	0.18526
5.5167	0.219
5.3717	0.25273
5.2267	0.28647
6.5817	-0.5798
6.4367	-0.54606
7.5918	-0.51232
7.4468	-0.47859
6.9018	-0.44485
6.7568	-1.9111
6.6118	-1.3774
6.4669	-1.3436
6.3219	-1.3099
6.1769	-1.2762
6.0319	-1.2424
5.8869	-1.2087
5.5419	-1.175
5.397	-1.1412
5.252	1.0925
5.107	1.1262
4.962	1.96
5.117	1.9937
4.9721	1.5274
4.5271	2.0612
4.3821	2.0949
4.2371	2.1287
3.5921	2.1624
3.9471	1.9961
3.5022	1.6299
3.3572	1.6636
3.2122	1.6973
3.0672	1.7311
2.9222	-0.73519
3.6772	-0.70146
5.1323	-0.66772
4.9873	-0.63398
5.6423	1.4998
5.4973	1.2335
5.3523	1.2672
2.1074	1.301
1.9624	0.93469
-2.1826	0.96843
0.67241	-0.29783
2.7274	-0.2641
2.5824	0.26964
4.3375	0.30337
4.6925	1.1371
4.5475	0.37085
4.4025	1.2046
3.7575	1.2383
4.0126	1.2721
3.4676	1.7058
3.0226	1.7395
1.1776	1.7733
-1.0674	1.807
-1.2124	1.4407
-2.9573	1.3745
-3.1023	0.8082
-1.6473	0.84194
0.30772	0.87568
2.2627	0.10941
2.1178	0.94315
1.9728	0.97688
2.0278	1.0106
1.4828	1.0444
1.3378	1.0781
0.99284	1.1118
0.84786	1.1456
0.70288	1.0793
-1.5421	0.11303
-1.6871	-0.35323
-0.43207	-0.31949
0.32295	-0.28576
0.17797	-0.25202
0.53299	0.28171
2.688	0.31545
2.543	0.74919
0.098042	0.78292
-0.54694	0.81666
-0.69192	1.8504
-0.8369	1.8841
-0.98189	1.9179
-1.1269	1.9516
-0.97185	1.6853
-1.2168	1.7191
-1.3618	0.55281
-1.5068	0.38654
-1.6518	1.3203
-1.0968	1.354
-1.2417	1.3878
-1.3867	1.4215
-1.5317	1.4552
-2.3767	1.489
-1.8217	1.4227
-2.6667	0.75643
-2.8116	0.79017
-2.9566	0.8239
-2.9016	0.85764
-2.5466	-0.60863
-3.1916	-1.9749
-3.9365	-1.9412
-3.4815	-1.9074
-3.6265	-1.8737
-3.7715	-2.8399
-3.9165	-2.8062
-4.0615	-2.7725
-4.2064	-2.7387
-4.7514	-2.705
-4.8964	-3.3713
-4.6414	-3.3375
-3.9864	-3.3038
-2.0313	-3.2701
-1.7763	-3.2363
-1.4213	-3.6026
-1.5663	-3.5689
-2.2113	-3.5351
-1.8563	-3.5014
-2.0012	-3.1676
-2.1462	-3.1339
-2.2912	-3.1002
-1.3362	-3.0664
0.21884	-3.0327
-1.6261	-2.399
-1.7711	-1.5652
-1.9161	-1.0315
-3.2611	-0.99776
-2.2061	-1.264
-2.3511	-1.2303
-2.496	-1.1965
-2.741	-1.1628
-4.486	-0.82908
-4.631	-1.0953
-4.976	-1.0616
-5.1209	-0.72787
-5.2659	-0.69413
-3.7109	-0.3604
-3.8559	-0.12666
-4.0009	0.30707
-4.1459	0.44081
-4.2908	0.47455
-4.4358	0.50828
-4.5808	0.34202
-5.2258	0.57575
-6.9708	0.60949
-5.6158	0.64322
-5.4607	0.67696
-5.6057	0.7107
-5.7507	0.54443
-5.8957	0.57817
-4.7407	0.6119
-4.8856	0.64564
-5.0306	0.67938
-5.1756	0.71311
-6.6206	0.74685
-5.4656	0.78058
-6.9106	0.81432
-7.7555	0.84805
-7.9005	0.88179
-8.7455	0.31553
-8.1905	-1.8507
-8.3355	-2.317
-8.4804	-2.2833
-8.6254	-4.2495
-7.9704	-4.2158
-8.1154	-4.3821
-8.2604	-4.1483
-8.8054	-3.6146
-8.6503	-3.5809
-9.0953	-1.9471
-9.2403	-3.5134
-9.3853	-3.4796
-10.23	-3.4459
-10.375	-3.4122
-10.92	-3.8784
-11.065	-4.5447
-11.21	-4.511
-12.555	-4.4772
-11.4	-4.4435
-11.645	-3.7098
-11.79	-3.176
-11.935	-2.3423
-12.08	-1.9085
-10.925	-0.97481
-11.07	-0.041077
-11.215	1.0927
-11.36	2.1264
-11.305	3.7601
-10.95	3.7939
-7.895	5.7276
-8.0399	11.961
13.815	19.395
51.27	24.729
78.225	34.063
101.38	45.796
117.54	62.83
133.19	75.964
154.45	84.897
163.3	96.631
172.36	101.86
182.51	113.3
187.57	124.63
191.42	126.67
197.68	135
201.53	143.13
201.39	148.67
201.24	153.1
201.1	156.43
202.95	162.77
202.81	168
202.66	170.04
202.52	170.67
202.37	171.2
202.23	171.24
202.08	171.67
199.94	171.7
200.19	172.44
197.25	173.27
194.1	173.31
191.66	174.54
191.51	175.47
191.37	174.61
190.12	174.64
189.98	174.67
189.13	174.71
189.69	176.24
190.24	174.78
189.1	174.81
188.95	174.84
188.81	174.88
189.66	174.91
191.42	174.74
191.27	174.58
190.63	174.61
191.48	174.65
190.14	175.08
189.99	175.11
189.85	176.45
190.9	177.88
190.76	177.91
190.61	178.75
190.47	178.78
190.32	179.72
188.98	180.25
188.83	180.28
188.39	180.32
188.24	180.35
188.1	180.38
186.55	180.42
187.81	180.45
186.26	180.49
185.92	180.52
185.77	180.75
185.53	180.79
185.38	180.82
185.04	181.05
184.89	181.09
184.75	180.72
184.3	180.76
183.76	180.69
183.11	179.92
182.87	179.96
182.72	179.09
179.78	178.12
179.63	175.06
173.49	162.59
161.74	148.53
150.4	125.86
139.15	93.793
121.81	64.926
107.16	32.96
90.517	9.8939
67.872	-10.972
53.627	-36.639
37.182	-50.405
20.837	-63.171
13.592	-75.737
5.1466	-89.604
0.10165	-106.87
-11.743	-112.94
-25.788	-118.8
-36.933	-130.47
-51.978	-139.23
-61.323	-142.3
-81.568	-143.47
-99.913	-143.43
-102.96	-144.8
-109.9	-146.87
-117.55	-149.33
-124.79	-150.2
-129.64	-150.17
-132.58	-150.13
-133.73	-150.1
-134.37	-150.06
-136.52	-150.03
-141.16	-150
-144.11	-149.56
-144.25	-149.93
-144.7	-149.5
-144.84	-148.56
-144.99	-148.53
-145.73	-148.49
-145.88	-148.26
-146.82	-148.03
-146.97	-147.89
-146.31	-147.86
-147.26	-146.63
-146.6	-144.79
-146.65	-143.56
-146.29	-143.52
-146.14	-143.79
-146.58	-143.36
-146.73	-143.32
-146.87	-143.49
-147.42	-143.46
-146.96	-143.62
-147.11	-143.59
-148.55	-143.55
-148.7	-143.52
-149.34	-143.29
-148.99	-143.25
-149.13	-143.22
-150.38	-143.19
-150.52	-143.15
-151.47	-143.52
-151.61	-143.98
-151.76	-143.95
-151.9	-144.82
-153.35	-144.78
-153.49	-145.05
-153.64	-145.82
-153.78	-145.78
-153.93	-145.75
-154.07	-145.71
-154.22	-145.68
-154.36	-144.95
-156.21	-144.91
-156.35	-144.88
-157.2	-144.85
-157.94	-145.51
-158.09	-145.48
-158.23	-145.44
-158.38	-144.71
-157.22	-144.08
-155.67	-143.84
-155.81	-143.81
-155.96	-143.78
-156.1	-143.74
-156.25	-143.71
-158.09	-143.47
-158.24	-143.24
-156.68	-143.11
-158.53	-142.57
-156.97	-143.04
-157.12	-142.51
-157.26	-142.47
-156.31	-142.44
-157.15	-141.5
-155.8	-140.87
-155.24	-140.54
-156.29	-139.9
-156.43	-139.27
-156.58	-138.94
-156.72	-139.2
-158.17	-138.77
-158.11	-138.73
-156.86	-138.7
-158.4	-138.67
-157.15	-139.63
-157.29	-138.6
-157.44	-138.57
-158.38	-138.53
-158.53	-138.5
-158.67	-138.46
-158.82	-138.43
-158.96	-138.4
-159.31	-138.36
-159.45	-137.23
-159.6	-137.2
-161.94	-137.16
-162.09	-138.33
-160.03	-138.8
-160.18	-139.06
-160.32	-139.03
-160.37	-138.99
-160.51	-138.96
-160.76	-139.03
-160.9	-138.89
-161.05	-138.86
-161.09	-138.83
-161.34	-138.79
-161.38	-138.86
-161.53	-139.12
-161.67	-139.09
-161.62	-139.06
-161.96	-139.02
-161.91	-140.09
-162.05	-140.06
-162.2	-140.02
-161.84	-139.99
-161.99	-140.75
-162.13	-140.72
-162.28	-140.69
-162.92	-140.65
-162.57	-141.02
-164.41	-140.99
-162.86	-141.95
-163	-141.92
-162.55	-143.08
-161.29	-143.65
-161.44	-143.62
-161.58	-143.88
-161.73	-144.95
-161.87	-144.92
-162.22	-145.98
-162.16	-146.05
-162.31	-146.01
-162.45	-145.98
-163.4	-146.65
-163.54	-147.11
-163.69	-147.08
-163.03	-147.45
-163.18	-147.41
-163.32	-147.38
-163.47	-147.84
-163.61	-147.81
-163.96	-148.28
-164.1	-148.24
-164.95	-148.21
-165.09	-149.18
-165.24	-149.14
-165.58	-149.11
-165.73	-149.07
-166.87	-149.44
-167.02	-149.41
-168.96	-149.37
-171.51	-149.34
-169.25	-150.51
-169.4	-150.47
-169.54	-151.24
-169.69	-151.2
-170.53	-152.37
-169.58	-152.34
-169.72	-152.6
-169.87	-153.67
-168.61	-153.64
-170.16	-153.8
-170.3	-153.77
-170.45	-153.53
-170.59	-153.7
-170.24	-153.67
-170.38	-153.63
-169.53	-153.6
-169.67	-153.27
-169.82	-153.23
-168.56	-153.2
-168.31	-153.16
-168.45	-153.53
-168.6	-152.6
-169.14	-152.16
-168.89	-152.13
-168.73	-152.1
-168.88	-152.06
-169.02	-152.03
-169.17	-152
-168.41	-151.96
-167.75	-151.93
-167.9	-152.29
-168.04	-152.86
-168.99	-152.83
-168.33	-153.79
-168.48	-152.76
-168.62	-153.43
-168.77	-153.39
-168.91	-153.36
-166.76	-153.42
-169.2	-153.19
-169.35	-152.86
-169.49	-152.82
-169.64	-153.09
-169.78	-153.06
-170.73	-153.02
-170.87	-153.19
-171.02	-153.15
-171.36	-153.12
-171.51	-153.19
-173.75	-153.05
-173.9	-153.02
-171.94	-152.79
-173.49	-152.75
-173.63	-152.72
-173.78	-152.88
-173.92	-153.15
-174.07	-153.12
-174.21	-153.08
-174.36	-153.35
-172.7	-153.32
-172.85	-153.78
-172.29	-153.75
-171.64	-154.31
-171.78	-154.98
-171.93	-154.95
-172.07	-154.31
-171.82	-154.88
-171.96	-154.25
-172.11	-154.11
-172.25	-154.08
-170.6	-154.04
-169.04	-154.01
-169.19	-153.98
-169.33	-153.84
-169.48	-153.81
-169.62	-153.88
-169.27	-153.94
-169.41	-153.91
-169.56	-153.87
-169.7	-153.84
-170.35	-153.71
-169.99	-153.77
-170.14	-153.64
-170.08	-153.61
-169.03	-153.57
-169.97	-153.44
-169.12	-153.4
-169.26	-153.37
-169.41	-153.44
-167.95	-153.5
-168.1	-153.97
-168.24	-154.94
-168.39	-154.3
-168.53	-156.17
-168.68	-156.13
-170.12	-154.7
-170.27	-154.67
-170.41	-153.63
-172.46	-153.6
-170.7	-153.57
-170.85	-153.53
-170.69	-153.5
-170.84	-153.46
-173.18	-153.43
-173.33	-153.4
-173.97	-153.36
-175.02	-154.53
-175.16	-154.5
-175.91	-153.26
-176.05	-152.83
-176.2	-152.69
-176.34	-152.66
-176.89	-152.63
-177.03	-152.59
-177.18	-152.56
-177.32	-152.23
-177.47	-151.79
-177.61	-151.76
-177.76	-150.93
-177.9	-150.89
-178.35	-150.26
-178.69	-150.22
-178.64	-150.19
-178.78	-149.76
-178.93	-149.72
-179.07	-149.09
-179.42	-149.06
-179.06	-148.82
-179.91	-148.79
-180.05	-148.95
-180.2	-148.72
-180.34	-148.69
-177.09	-148.65
-180.63	-148.62
-180.78	-148.59
-180.82	-148.55
-180.97	-148.72
-179.41	-148.98
-179.56	-149.55
-179.7	-149.52
-179.85	-149.48
-178.69	-149.45
-178.84	-149.42
-178.78	-149.38
-178.93	-149.35
-179.07	-149.31
-178.42	-149.28
-178.56	-149.95
-178.71	-150.51
-178.85	-150.48
-177.9	-150.45
-179.14	-150.41
-179.29	-151.08
-179.43	-150.34
-180.38	-149.71
-179.72	-149.68
-179.97	-149.64
-180.11	-149.91
-180.26	-149.68
-181.3	-150.84
-180.55	-151.21
-179.79	-151.17
-179.94	-151.44
-180.08	-151.91
-180.53	-151.87
-180.37	-152.14
-180.62	-152.61
-180.76	-152.57
-180.91	-151.94
-181.15	-151.6
-181.3	-151.67
-181.44	-151.94
-181.59	-152.1
-181.73	-152.07
-181.88	-152.34
-182.02	-152.3
-182.17	-152.77
-182.51	-152.73
-182.66	-152.7
-182.8	-152.67
-182.95	-153.53
-183.79	-153.5
-183.94	-153.47
-183.88	-152.63
-184.03	-151.7
-184.17	-151.46
-184.92	-151.33
-185.76	-151.3
-185.71	-151.26
-186.85	-151.23
-187	-151.3
-187.14	-151.26
-187.79	-150.93
-187.43	-150.89
-187.58	-150.86
-187.72	-150.83
-187.87	-150.19
-187.01	-150.16
-186.06	-150.13
-186.2	-150.49
-186.35	-150.46
-185.89	-149.52
-186.64	-149.49
-186.18	-149.46
-186.43	-149.42
-186.57	-149.39
-186.72	-149.36
-186.16	-149.12
-186.31	-149.09
-186.45	-149.06
-186.6	-148.92
-185.64	-148.89
-185.79	-148.85
-185.93	-148.82
-186.08	-148.59
-186.92	-148.55
-186.37	-148.12
-187.21	-148.09
-187.36	-148.05
-187.5	-147.82
-187.65	-147.78
-187.79	-148.05
-187.94	-148.02
-188.08	-147.98
-188.23	-147.95
-188.37	-147.92
-188.52	-148.08
-188.66	-148.05
-188.81	-148.41
-188.95	-148.38
-191.4	-148.75
-191.54	-148.71
-194.09	-148.28
-194.23	-148.65
-194.38	-148.61
-194.52	-148.58
-194.67	-148.54
-192.41	-148.41
-192.56	-148.08
-192.7	-148.04
-192.85	-148.01
-190.59	-147.88
-190.74	-147.64
-190.88	-147.61
-190.73	-147.77
-191.17	-147.74
-191.32	-147.91
-191.46	-147.67
-194.11	-147.64
-194.25	-147.61
-194.4	-147.57
-194.54	-147.54
-194.69	-147.7
-197.13	-147.47
-197.28	-147.44
-197.42	-147.4
-197.57	-147.57
-197.91	-147.34
-198.06	-147.6
-198	-147.77
-197.25	-147.73
-197.39	-148
-197.54	-148.87
-197.68	-148.83
-197.83	-150.4
-197.97	-150.37
-198.12	-150.33
-198.26	-150.3
-196.61	-149.66
-195.85	-149.63
-196	-148.4
-196.14	-149.86
-196.29	-149.83
-196.43	-152
-195.38	-153.56
-195.52	-154.13
-195.67	-153.49
-194.41	-153.46
-195.96	-151.83
-196.1	-151.79
-196.65	-150.36
-199.49	-149.83
-196.94	-149.49
-199.78	-148.76
-199.93	-148.72
-200.07	-148.69
-201.92	-148.66
-200.36	-149.12
-202.21	-149.29
-202.35	-149.56
-202.5	-151.12
-202.64	-151.09
-200.39	-152.66
-200.53	-153.22
-200.68	-153.19
-200.82	-153.15
-201.67	-153.62
-201.81	-153.59
-201.96	-153.55
-202.1	-153.82
-202.25	-153.79
-202.39	-153.85
-202.54	-154.02
-202.68	-154.08
-205.63	-154.45
-205.67	-154.42
-206.91	-154.68
-207.06	-154.65
-207.2	-154.32
-207.35	-153.78
-205.99	-153.75
-207.64	-153.51
-207.78	-153.38
-207.93	-153.35
-208.07	-153.31
-208.22	-152.48
-208.76	-152.45
-208.91	-153.21
-209.05	-153.18
-209.2	-153.14
-208.94	-153.11
-209.39	-153.18
-209.53	-153.14
-209.68	-152.61
-209.32	-152.58
-208.17	-152.54
-208.31	-152.51
-208.46	-152.47
-205.6	-152.14
-203.85	-153.51
-203.89	-153.77
-204.04	-153.74
-204.18	-154.61
-203.03	-154.57
-201.57	-154.54
-201.32	-154.5
-201.46	-153.47
-201.61	-152.24
-201.75	-152.1
-202.3	-152.07
-202.44	-153.04
-202.59	-151.4
-203.03	-151.37
-203.18	-151.33
-203.32	-151.3
-203.47	-152.87
-203.61	-152.83
-204.26	-152.8
-203.9	-153.77
-204.45	-153.73
-204.59	-154.1
-204.74	-154.06
-204.88	-154.73
-205.03	-155
-205.77	-154.96
-205.92	-155.23
-206.06	-155.2
-206.21	-155.36
-205.75	-155.63
-205.5	-155.89
-205.64	-156.06
-205.79	-156.03
-206.43	-155.79
-205.68	-155.96
-205.82	-156.23
-205.97	-156.19
-206.11	-156.16
-205.56	-156.12
-205.7	-156.19
-205.85	-156.56
-205.99	-157.92
-205.94	-157.89
-205.98	-159.56
-206.13	-160.12
-205.17	-160.29
-206.42	-160.25
-205.46	-160.22
-205.61	-159.99
-205.75	-158.55
-205.9	-158.52
-207.14	-156.79
-206.19	-156.75
-206.33	-156.72
-206.48	-156.59
-206.62	-158.35
-207.57	-158.22
-206.61	-158.18
-206.76	-158.15
-206.9	-158.12
-207.05	-158.08
-207.19	-158.05
-207.34	-158.02
-208.28	-156.98
-208.43	-156.95
-209.17	-156.21
-208.72	-155.18
-208.86	-155.15
-209.01	-153.51
-209.25	-153.08
-209.4	-153.05
-209.54	-153.91
-209.69	-154.78
-209.83	-156.14
-210.18	-157.61
-210.32	-155.38
-210.97	-155.34
-211.11	-157.51
-211.26	-157.28
-213.2	-157.24
-213.25	-155.21
-214.79	-155.17
-214.94	-157.14
-215.08	-155.91
-215.73	-155.87
-215.87	-157.84
-216.02	-158.51
-216.16	-159.47
-216.31	-159.44
-216.45	-160
-216.1	-159.97
-216.24	-159.94
-216.39	-160.2
-216.53	-159.87
-216.68	-159.24
-216.62	-159.2
-216.77	-158.57
-217.51	-158.33
-217.66	-158.3
-217.2	-157.07
-215.85	-158.23
-215.99	-157
-217.64	-156.97
-216.28	-156.93
-215.13	-156
-215.27	-155.66
-215.42	-155.43
-215.56	-155.3
-215.71	-154.66
-216.95	-153.23
-217.1	-152.4
-217.24	-152.36
-217.39	-152.33
-216.43	-152.29
-217.68	-151.86
-217.82	-152.23
-217.97	-152.19
-217.01	-152.16
-217.06	-152.13
-217.3	-151.59
-218.55	-151.56
-218.69	-151.42
-218.84	-151.39
-220.08	-151.86
-220.93	-151.82
-221.07	-151.89
-221.22	-151.76
-222.26	-151.72
-223.01	-152.69
-223.65	-153.55
-224.7	-153.52
-226.14	-153.49
-228.99	-153.45
-231.73	-153.42
-231.88	-153.39
-234.02	-153.25
-236.17	-153.22
-238.01	-152.08
-238.16	-152.05
-239.5	-152.02
-240.35	-150.58
-240.89	-149.75
-243.24	-149.72
-243.38	-149.58
-245.53	-148.85
-245.67	-148.82
-243.82	-147.08
-244.16	-147.05
-244.31	-147.01
-244.45	-145.38
-247.1	-145.35
-248.04	-146.91
-247.59	-146.88
-247.73	-148.55
-247.88	-149.21
-248.02	-149.58
-246.17	-150.04
-244.31	-150.61
-244.46	-151.38
-243.3	-151.34
-241.45	-151.31
-239.89	-151.28
-240.04	-151.24
-238.78	-153.01
-238.93	-152.97
-239.07	-154.64
-239.22	-154.61
-237.26	-154.57
-237.41	-154.54
-236.15	-154.51
-236.3	-154.47
-234.84	-154.44
-234.99	-154.4
-234.33	-154.37
-232.88	-152.74
-233.02	-150.4
-233.17	-150.37
-233.31	-149.54
-233.46	-149.5
-233.6	-150.27
-235.35	-151.23
-235.49	-152.5
-235.64	-154.37
-234.58	-154.33
-232.13	-155.1
-232.27	-154.27
-232.62	-154.23
-232.76	-154.2
-235.61	-152.76
-235.75	-152.73
-235.9	-151.9
-236.04	-151.46
-236.19	-151.43
-238.23	-151.4
-238.38	-151.76
-237.72	-152.33
-237.87	-152.89
-235.31	-152.86
-235.46	-152.93
-233.4	-152.19
-233.55	-151.56
-233.69	-151.53
-233.04	-150.69
-233.98	-150.66
-234.13	-149.82
-234.27	-149.79
-235.52	-149.76
-235.66	-149.72
-235.81	-149.69
-235.95	-150.16
-236.1	-150.12
-236.74	-150.69
-236.89	-150.65
-237.03	-150.62
-237.18	-150.59
-237.32	-149.95
-237.47	-149.42
-237.61	-148.89
-237.76	-148.35
-238.9	-147.62
-239.05	-147.58
-239.19	-146.65
-239.34	-146.62
-239.48	-145.78
-239.63	-144.65
-239.27	-144.62
-238.42	-143.18
-237.86	-143.15
-237.61	-141.02
-237.75	-139.58
-237.5	-139.15
-237.14	-138.81
-236.29	-138.48
-236.43	-138.25
-237.48	-138.21
-236.72	-138.18
-237.77	-138.15
-237.01	-138.11
-238.06	-138.08
-238.2	-138.04
-238.35	-138.01
-238.89	-137.98
-239.04	-137.94
-239.18	-137.91
-239.33	-138.68
-238.47	-139.44
-237.32	-140.71
-237.46	-142.27
-238.61	-142.24
-240.05	-143.11
-238.9	-143.77
-240.74	-143.94
-240.89	-144.11
-241.03	-144.07
-239.87	-145.44
-240.02	-146
-240.56	-145.97
-240.71	-145.94
-240.65	-145.9
-238.7	-145.67
-238.54	-145.64
-238.69	-144.6
-239.13	-144.27
-239.28	-144.23
-239.12	-144.2
-239.27	-144.17
-239.91	-144.73
-240.06	-144.7
-239.5	-144.97
-239.55	-145.23
-239.69	-145.5
-239.84	-145.46
-239.98	-145.43
-239.63	-145.4
-239.47	-145.06
-239.62	-145.33
-239.76	-145
-240.71	-144.96
-240.05	-144.93
-240.2	-144.89
-240.34	-145.16
-240.49	-145.13
-240.33	-145.79
-238.78	-146.36
-238.92	-147.43
-239.07	-148.99
-239.21	-148.96
-239.36	-148.92
-239.1	-148.89
-239.25	-147.26
-241.49	-147.22
-241.64	-147.19
-241.78	-147.16
-241.93	-148.72
-242.57	-150.19
-242.72	-151.25
-242.86	-152.22
-241.71	-153.19
-241.85	-153.45
-242	-153.52
-242.84	-153.79
-241.69	-154.05
-241.83	-154.12
-241.98	-155.08
-242.12	-155.05
-243.57	-154.02
-242.41	-153.98
-243.86	-154.75
-244	-155.52
-244.15	-156.38
-242.99	-156.35
-241.14	-157.71
-241.98	-157.68
-242.13	-158.65
-241.27	-158.61
-243.42	-158.58
-241.06	-158.55
-243.71	-156.81
-243.85	-155.18
-242.4	-154.35
-240.94	-153.51
-241.09	-153.28
-241.23	-153.44
-241.38	-153.41
-240.42	-153.38
-240.27	-154.24
-239.41	-156.31
-239.56	-158.38
-239.7	-159.04
-239.85	-157.81
-240.99	-157.77
-241.14	-156.84
-241.28	-154.81
-242.03	-154.77
-241.67	-154.74
-241.82	-154.71
-241.96	-156.67
-242.11	-156.64
-242.75	-157.8
-242.6	-157.77
-243.34	-157.94
-243.49	-158.3
-243.63	-158.27
-244.08	-158.24
-244.22	-158.2
-245.07	-157.87
-245.21	-157.53
-245.36	-157.3
-248.6	-157.27
-248.75	-157.23
-247.99	-157.1
-249.04	-157.17
-249.18	-157.13
-249.33	-157
-249.47	-156.96
-249.62	-155.63
-249.76	-154.5
-248.41	-154.46
-250.05	-154.43
-250.2	-154.4
-250.34	-154.06
-250.49	-152.83
-249.13	-151.09
