# Supplementary material for: Electrooculography-based continuous eye-writing recognition system for efficient assistive communication systems
Source: PLoS One. 2018 Feb 9;13(2):e0192684. doi: 10.1371/journal.pone.0192684 (PMC5806888; doi:10.1371/journal.pone.0192684)
Supplement: S1 Database — All the original isolated EOG data used in the experiments are contained in this database. (ZIP) [file pone.0192684.s001.zip › isolated/002/isolated_strokes/EOG_002_01_005.csv]

-17.104	-2.0786
-15.431	-1.5327
-13.759	-1.4869
-13.787	-1.941
-13.815	-1.8952
-13.142	-2.4493
-11.47	-2.4035
-10.498	-2.3576
-9.0257	-2.5117
-9.0534	-2.4659
-8.6812	-3.02
-6.509	-2.9742
-5.7367	-2.3283
-4.8645	-2.8825
-4.0922	-2.8366
-3.72	-1.7908
-2.4477	-2.1449
-2.4755	-2.099
-2.4033	-2.6532
-2.431	-2.0073
-3.4588	-2.5615
-3.4865	-3.1156
-3.5143	-2.5698
-1.8421	-2.5239
-1.8698	-3.3781
-1.8976	-3.3322
0.47466	-3.6863
0.4469	-3.4405
0.41914	-2.8946
0.39138	-2.0488
-2.0364	-2.0029
-2.0641	-2.7571
-4.3919	-2.7112
-4.4197	-3.0654
-4.4474	-4.0195
-4.4752	-4.5737
-4.5029	-4.5278
-3.9307	-4.4819
-3.9584	-3.8361
-1.4862	-3.7902
-1.514	-3.1444
-1.5417	-2.5985
-1.5695	-2.5527
-1.5972	-2.0068
0.575	-1.861
0.54724	-1.4151
0.51948	-1.3692
0.49172	-1.3234
-1.036	-1.2775
0.4362	-1.2317
1.1084	-1.1858
1.0807	-1.14
2.5529	-0.89411
4.8252	-0.24826
6.6974	-0.0024005
6.6697	0.54345
5.2419	0.58931
4.0141	1.5352
2.7864	2.181
2.6586	1.6269
2.6309	2.2727
2.6031	2.3186
3.2753	2.3644
3.7476	2.4103
5.7198	1.8562
7.4921	3.202
7.4643	3.2479
8.0365	3.2937
9.3088	3.6396
9.281	3.6854
10.053	4.4313
9.2255	4.4771
9.1977	4.523
7.37	5.0689
6.7422	4.6147
6.7145	4.6606
6.6867	4.7064
7.659	4.7523
9.0312	5.2981
10.703	5.344
10.876	6.4898
10.848	6.5357
10.52	4.4815
9.8924	4.6274
9.5646	4.6733
8.2369	4.4191
8.2091	4.465
8.1814	4.0108
6.2536	2.4567
6.2258	2.5025
6.1981	2.5484
6.1703	4.0942
6.8426	2.6401
6.8148	2.686
8.187	2.7318
8.1593	2.4777
8.1315	0.92352
5.3038	-0.73062
3.676	-0.68477
3.6483	-0.63891
3.6205	-1.2931
3.5927	-1.2472
3.565	-2.7013
3.5372	-2.6555
3.5095	-1.1096
5.0817	-1.0638
5.0539	-0.81792
5.0262	-0.072068
4.9984	-0.026213
3.0707	0.31964
3.0429	0.1655
1.7151	0.21135
1.6874	0.25721
1.6596	0.10306
-0.26813	0.14892
1.6041	-0.40523
3.1764	0.04063
4.1486	0.086485
4.1208	0.13234
1.9931	0.1782
1.4653	-0.27595
1.4376	0.36991
1.4098	0.71576
0.58204	0.76162
0.55428	0.50747
0.52652	-0.046672
-0.80124	0.59918
-0.829	-0.054962
1.5432	-0.0091064
1.6155	-0.96325
1.5877	-2.2174
1.56	-2.1715
0.73221	-1.2257
1.5044	-0.67983
1.4767	-0.63397
1.4489	-0.58812
0.62117	-0.54226
0.49341	0.0035916
0.56565	0.049447
0.53789	0.2953
0.51014	0.34116
0.48238	0.38701
0.45462	0.23287
1.2269	0.27872
0.3991	0.42458
0.37134	0.47043
0.34358	0.51629
0.21582	0.56214
0.28806	0.608
-0.2397	0.85386
-0.26745	0.89971
-0.29521	1.1456
-0.32297	1.1914
-0.35073	1.2373
-0.37849	1.2831
-0.40625	1.329
-0.43401	1.3748
-1.4618	1.2207
-1.4895	1.1666
-1.5173	1.2124
-1.545	1.7583
-1.5728	1.8041
-2.4006	2.45
-2.4283	1.8958
-2.7561	2.5417
-3.4838	2.5875
-2.8116	2.6334
-3.4394	2.6793
-3.4671	2.2251
-3.4949	2.271
-3.5226	2.3168
-2.9504	2.3627
-2.9782	2.4085
-3.0059	1.9544
-3.0337	2.5002
-3.6614	3.1461
-3.8892	3.1919
-4.4169	3.2378
-4.4447	3.2837
-4.4725	2.7295
-5.9002	2.7754
-4.528	1.4212
-4.5557	0.16708
-4.5835	0.21294
-4.6113	0.25879
-4.539	1.6046
-4.5668	1.6505
-6.0945	3.0964
-6.1223	2.3422
-6.1501	2.3881
-6.5778	3.7339
-6.6056	3.4798
-6.6333	3.8256
-6.6611	3.8715
-5.7889	3.6173
-6.1166	2.3632
-4.2444	1.3091
-4.2721	1.3549
-5.8999	1.4008
-5.9276	2.5466
-5.9554	1.4925
-5.9832	1.7383
-5.2109	2.7842
-5.2387	2.83
-5.2664	2.8759
-6.0942	1.9218
-6.122	1.7676
-6.1497	1.8135
-6.1775	1.6593
-5.5052	0.50518
-4.933	0.55103
-4.9608	-0.40311
-4.9885	-0.35726
-5.0163	-0.6114
-5.044	-0.56555
-3.8718	0.080307
-3.8995	0.12616
-3.9273	0.17202
-2.0551	0.21787
-1.0828	-0.33627
-1.1106	-0.39042
-1.1383	-1.2446
-0.6661	-1.5987
-0.29386	-2.6529
0.17838	-3.907
0.55062	-4.0611
0.52286	-4.2153
0.4951	-4.1694
0.56734	-4.6236
1.1396	-5.2777
1.2118	-5.2319
1.1841	-5.386
1.9563	-5.3402
2.9285	-4.3943
3.0008	-5.2484
2.973	-5.2026
2.9453	-5.1567
4.2175	-5.1109
4.1898	-5.465
4.662	-5.4192
5.1342	-4.8733
5.1065	-4.8275
5.7787	-4.7816
5.751	-4.2357
5.7232	-3.7899
5.6954	-3.344
5.6677	-3.2982
5.6399	-3.2523
5.6122	-3.0065
5.5844	-2.9606
5.5566	-2.9148
5.5289	-2.1689
6.1011	-2.823
6.0734	-2.0772
6.0456	-2.0313
6.4179	-1.9855
6.3901	-1.8396
6.6623	-1.4938
6.6346	-0.64791
6.6068	-0.60206
6.5791	-0.5562
5.4513	-0.51035
5.4235	-1.2645
5.3958	-1.9186
5.368	-1.8728
6.4403	-1.8269
6.4125	-1.7811
7.0847	-3.0352
7.057	-2.7894
6.3292	-2.7435
6.3015	-2.6977
6.2737	-4.1518
6.2459	-4.4059
6.2182	-4.3601
5.0904	-4.3142
3.7627	-4.5684
2.0349	-5.5225
2.0072	-6.6767
3.1794	-6.6308
3.1516	-6.385
3.1239	-6.3391
3.0961	-5.2932
3.0684	-5.2474
3.0406	-4.2015
1.3128	-4.0557
1.2851	-4.0098
0.057322	-3.964
0.029563	-4.0181
0.0018039	-3.9723
-0.025955	-3.9264
1.2463	-4.1805
2.8185	-3.8347
2.7908	-3.7888
4.763	-3.743
4.7352	-3.9971
6.6075	-3.3513
6.5797	-3.3054
6.452	-2.9596
6.4242	-2.9137
3.9965	-2.1678
0.7687	-1.722
0.74094	-0.076135
-0.18682	0.96972
-0.21458	1.0156
-0.24234	2.3614
-0.6701	6.3073
-2.2979	11.353
-4.3256	14.499
-4.8534	17.645
-7.3811	21.791
-10.409	32.937
-12.137	49.082
-17.564	66.528
-24.092	79.774
-27.22	84.62
-30.748	99.766
-34.175	113.11
-37.003	126.56
-38.331	144.6
-44.359	154.85
-52.886	172
-58.114	184.14
-63.342	195.69
-64.57	209.23
-66.598	216.28
-67.225	230.62
-67.453	240.87
-68.681	246.92
-68.709	253.46
-70.636	255.41
-72.264	257.15
-73.892	258.9
-74.92	261.05
-74.947	262.99
-75.275	264.04
-75.303	264.08
-75.331	265.23
-75.658	266.17
-75.686	266.42
-75.714	267.87
-75.742	270.51
-75.369	270.56
-75.797	272.4
-75.825	273.55
-75.853	274.4
-75.88	274.44
-75.908	273.69
-75.736	273.73
-75.764	273.78
-75.791	274.52
-75.119	274.57
-73.747	273.62
-73.775	273.66
-73.803	273.71
-73.43	274.75
-74.258	274.8
-73.086	274.85
-73.114	273.89
-73.141	273.04
-73.169	273.08
-74.297	271.13
-73.225	268.88
-73.252	268.92
-73.28	268.67
-72.908	268.71
-71.536	268.76
-70.263	269.1
-70.291	269.15
-70.319	269.2
-68.047	269.24
-68.074	269.29
-68.102	269.03
-67.13	268.78
-67.158	268.83
-66.085	268.27
-63.713	267.62
-60.941	266.46
-59.969	265.71
-59.097	265.75
-54.924	256.5
-45.752	235.95
-35.98	217.69
-20.308	188.44
-0.9353	151.18
11.437	118.03
28.609	82.076
43.881	59.722
56.654	40.367
78.526	20.813
90.798	5.2591
103.87	-16.195
119.64	-29.949
123.81	-42.003
133.49	-54.957
145.76	-62.612
149.53	-70.666
149.9	-81.82
150.98	-93.674
152.05	-99.028
153.62	-99.682
153.59	-102.74
155.07	-106.69
155.24	-109.04
155.21	-110.6
155.58	-111.65
155.55	-111.61
155.33	-112.56
155.8	-113.62
155.77	-113.57
155.74	-114.42
155.72	-114.38
155.19	-113.83
155.16	-113.79
153.63	-113.74
153.6	-114.69
153.58	-114.65
152.55	-113.8
152.52	-114.56
151.59	-113.71
151.57	-113.67
151.54	-113.62
150.61	-113.57
150.58	-113.53
149.85	-112.58
149.83	-112.54
150	-112.49
149.97	-112.44
149.94	-112.4
149.92	-112.45
149.29	-112.41
149.86	-112.36
150.73	-113.11
150.7	-114.07
150.68	-113.22
150.65	-113.18
152.12	-113.13
151.19	-113.09
151.17	-113.04
151.14	-112.99
150.01	-112.15
149.98	-112.1
149.95	-111.56
149.93	-112.01
149.9	-111.96
149.27	-112.12
149.84	-112.07
149.82	-112.03
149.79	-111.98
149.76	-111.94
149.83	-111.89
149.8	-112.44
149.48	-112.4
149.45	-112.35
149.42	-112.31
149.39	-112.26
149.37	-112.61
148.84	-112.67
148.11	-112.62
147.68	-112.98
147.66	-113.53
147.23	-114.39
147.2	-115.04
147.17	-115.39
147.54	-115.35
147.52	-115.3
147.49	-115.56
147.46	-115.51
147.43	-115.46
147.61	-115.42
147.38	-115.07
147.35	-115.33
147.32	-115.28
147.29	-115.23
147.37	-115.19
147.34	-115.14
147.31	-115.1
147.28	-115.05
147.26	-114.61
147.93	-113.96
147.8	-112.81
148.97	-112.77
149.54	-112.72
149.52	-112.68
150.59	-113.13
150.56	-113.08
150.53	-113.04
150.51	-112.99
149.48	-112.95
149.45	-112.9
149.42	-113.46
149.39	-113.41
150.37	-113.36
151.64	-113.32
151.61	-113.97
151.88	-113.23
151.86	-112.58
151.83	-112.53
152.2	-113.09
152.67	-114.14
152.64	-114.1
152.62	-113.75
153.29	-113.71
153.26	-114.46
153.23	-114.81
153.21	-114.77
152.48	-114.72
153.15	-114.68
153.12	-114.53
153.09	-114.58
153.77	-114.44
153.74	-114.49
153.71	-114.45
153.68	-114.2
153.66	-114.15
153.63	-114.11
152.7	-114.26
153.57	-114.22
153.54	-113.97
153.52	-113.93
153.49	-113.88
152.06	-113.83
150.53	-113.39
150.51	-111.84
150.18	-111.8
149.75	-111.75
148.92	-111.7
148.9	-110.86
147.97	-110.01
146.64	-109.97
144.61	-109.92
142.28	-109.88
142.26	-110.13
140.23	-111.68
140.1	-111.64
140.87	-111.59
139.95	-111.55
139.92	-112.4
139.79	-112.35
138.96	-111.41
139.83	-111.36
138.41	-109.32
138.38	-111.37
138.35	-111.33
138.32	-111.28
139.4	-111.23
139.37	-111.19
139.34	-112.54
140.11	-112.5
140.48	-112.45
141.46	-112.4
141.43	-110.96
140.6	-110.91
141.57	-108.87
142.35	-107.62
142.32	-107.57
142.29	-107.33
142.26	-107.28
142.53	-107.24
142.51	-107.39
142.48	-107.75
142.45	-108.3
142.42	-108.25
142.4	-108.91
142.37	-108.86
142.34	-109.22
142.31	-108.57
141.98	-108.52
141.96	-108.48
141.23	-108.43
141.2	-108.79
141.17	-108.34
141.15	-108.3
140.52	-108.25
139.89	-108.6
139.86	-109.06
139.83	-110.11
139.01	-110.87
138.98	-111.52
138.45	-112.37
138.42	-112.73
139.3	-112.68
138.37	-112.24
138.34	-111.89
138.31	-110.14
138.29	-110.6
138.26	-110.55
137.93	-110.51
137.9	-110.46
137.87	-110.42
137.85	-110.97
138.12	-110.92
138.39	-110.88
138.66	-111.63
138.64	-111.59
138.61	-110.74
139.28	-110.09
139.75	-109.05
139.72	-109
139.7	-107.96
138.97	-107.91
138.44	-107.87
138.41	-107.42
138.39	-107.77
138.36	-107.73
137.73	-107.68
138.8	-107.64
138.77	-107.59
138.75	-109.14
138.72	-108.9
138.09	-108.65
138.06	-109.61
136.74	-109.56
136.71	-109.52
136.68	-107.67
136.45	-109.42
136.42	-110.18
136.3	-110.13
136.27	-110.09
136.24	-110.04
136.11	-109.99
136.19	-109.95
136.16	-109.9
136.13	-109.86
136.4	-109.81
136.57	-109.76
136.55	-110.42
136.52	-109.67
136.49	-109.63
136.46	-109.58
136.44	-110.44
136.41	-110.39
136.38	-109.34
135.25	-110.1
135.32	-111.45
135.3	-110.11
135.27	-111.16
135.24	-111.11
134.41	-111.07
135.19	-111.02
135.16	-108.88
135.13	-110.93
135.1	-112.29
135.08	-112.24
135.05	-112.19
134.62	-112.15
134.59	-112.1
134.56	-112.06
134.44	-112.01
134.41	-111.96
134.38	-110.72
134.35	-111.87
134.33	-111.83
134.3	-111.78
134.57	-111.84
134.54	-111.79
134.51	-111.74
134.49	-111.7
134.46	-111.65
134.43	-111.61
134.4	-111.56
134.38	-110.81
134.85	-110.67
134.32	-110.12
134.29	-110.58
133.86	-110.03
133.44	-109.48
133.41	-109.44
132.98	-108.69
132.95	-109.35
132.93	-109.8
131	-109.76
132.87	-108.61
133.14	-107.56
133.11	-107.52
133.09	-106.87
133.06	-106.83
133.03	-106.78
132.7	-106.73
132.68	-106.69
132.65	-106.64
130.72	-106.6
130.69	-107.35
128.96	-107.31
128.94	-107.26
128.91	-108.41
130.08	-109.27
132.15	-109.62
132.13	-109.58
132.1	-109.53
133.27	-109.08
133.24	-109.04
133.21	-109.29
134.19	-109.25
134.16	-108.9
135.03	-108.85
135.4	-108.81
135.38	-109.06
135.45	-109.02
135.42	-108.27
135.79	-108.23
136.97	-107.88
136.94	-107.83
136.91	-107.79
137.98	-107.74
137.95	-107.7
137.93	-107.65
137.9	-107.6
137.87	-107.56
136.74	-107.51
137.82	-107.47
137.79	-107.32
137.76	-107.28
137.73	-106.83
137	-106.98
136.98	-106.94
136.15	-106.89
136.12	-106.85
136.09	-106.8
135.97	-106.95
135.94	-106.91
135.51	-106.86
135.48	-106.82
135.45	-106.77
135.43	-106.53
135.6	-106.48
135.57	-106.23
135.54	-106.19
135.92	-106.14
135.89	-106.1
135.86	-106.05
135.83	-106.1
135.3	-106.06
135.18	-106.01
134.55	-106.07
134.52	-106.22
134.59	-106.17
134.57	-106.13
135.34	-106.08
135.31	-107.14
135.28	-109.09
135.25	-109.05
135.23	-109
135.8	-108.95
135.67	-110.01
135.64	-109.96
135.62	-109.92
136.99	-109.87
136.96	-109.82
136.93	-108.68
136.9	-108.63
139.28	-108.59
139.25	-108.74
141.02	-110
140.99	-109.95
139.77	-109.8
141.14	-109.76
139.71	-109.71
139.68	-109.67
139.66	-108.72
139.63	-108.27
139.6	-108.23
139.17	-108.18
139.14	-108.94
139.12	-108.09
139.09	-107.05
140.86	-107
140.83	-106.05
140.81	-106.91
141.28	-105.96
140.05	-105.92
140.02	-105.97
139.99	-105.92
139.97	-105.88
139.94	-105.83
139.61	-105.79
139.58	-107.54
139.56	-106.19
139.53	-106.45
139.5	-106.4
137.97	-104.96
139.44	-104.91
139.82	-104.77
139.79	-104.42
139.76	-104.37
138.93	-104.33
138.91	-104.58
138.88	-104.64
138.75	-104.59
138.72	-104.54
139.09	-104.4
139.07	-104.45
139.04	-104.31
138.61	-104.26
138.98	-104.22
139.16	-104.17
139.13	-104.12
139.1	-103.78
139.07	-103.43
139.44	-103.39
139.42	-103.24
139.39	-103.29
139.66	-103.15
139.93	-103.1
140.51	-103.06
140.48	-103.71
139.85	-103.67
139.82	-102.42
139.79	-102.37
140.37	-102.33
140.04	-102.68
140.01	-102.64
139.98	-101.99
139.96	-101.94
139.93	-102.3
137.5	-102.15
137.47	-102.11
137.25	-102.06
134.72	-102.01
134.69	-101.97
134.66	-101.92
133.63	-101.28
132.61	-101.23
131.68	-101.19
131.65	-101.94
131.62	-101.79
131.6	-101.75
132.07	-101.7
131.54	-101.66
131.51	-102.21
131.98	-101.56
131.46	-101.52
131.43	-101.47
131.4	-101.43
131.37	-101.68
131.05	-101.54
130.32	-101.49
130.79	-101.44
130.76	-101.4
130.73	-101.55
131.21	-101.51
131.68	-101.46
132.75	-101.41
132.72	-101.27
132.7	-101.22
132.67	-101.08
132.64	-100.73
132.61	-100.68
132.58	-100.14
132.56	-100.09
131.23	-100.05
131.2	-100
131.17	-100.46
131.15	-100.31
131.12	-100.26
133.79	-99.818
133.76	-99.772
136.23	-100.13
136.21	-100.08
134.38	-100.03
132.05	-99.989
130.92	-100.24
130.9	-100.6
130.87	-100.35
129.94	-100.31
129.91	-100.26
128.48	-100.91
128.46	-102.67
128.43	-103.12
128.4	-103.48
129.87	-103.43
129.85	-103.38
129.82	-103.34
130.79	-103.29
129.76	-101.35
129.74	-101.3
129.71	-100.46
129.68	-100.41
130.65	-100.36
130.62	-101.12
131.4	-101.57
131.37	-102.93
131.34	-102.88
132.91	-105.03
134.29	-105.69
134.76	-105.84
134.73	-106.7
134.7	-106.65
135.17	-106.6
135.15	-105.86
135.12	-106.11
135.09	-105.77
135.06	-105.12
135.04	-105.08
135.01	-105.63
134.98	-105.88
134.95	-105.84
134.92	-105.99
135.6	-105.95
135.57	-105.7
135.54	-105.35
135.51	-104.71
134.99	-104.36
135.56	-103.82
135.13	-103.27
135.1	-103.53
135.37	-102.18
135.75	-101.43
135.72	-101.39
135.99	-101.24
135.96	-101.2
135.94	-101.15
138.11	-101.1
140.18	-101.16
140.15	-101.11
139.42	-101.07
139.4	-101.02
139.37	-100.88
139.34	-100.63
139.31	-99.983
137.59	-100.54
137.56	-100.49
137.53	-99.846
137.5	-99.8
137.47	-99.354
137.45	-99.308
137.82	-99.262
136.79	-99.017
136.76	-99.171
136.74	-99.125
136.01	-99.079
135.98	-99.033
135.45	-98.987
135.43	-98.941
135.4	-98.196
134.87	-98.15
135.34	-98.104
134.81	-98.158
134.79	-99.112
134.76	-99.066
134.63	-99.02
134.6	-99.075
134.58	-99.229
134.55	-99.683
134.52	-100.94
133.39	-102.09
132.66	-103.15
132.64	-104.4
132.61	-105.25
133.58	-105.21
132.55	-105.76
132.53	-106.12
132.5	-106.07
131.77	-106.02
131.74	-105.98
130.11	-105.93
130.09	-105.89
130.06	-105.84
129.73	-104.8
130.9	-104.75
129.68	-103
129.65	-101.66
129.62	-101.41
129.59	-100.37
129.56	-98.72
129.54	-97.774
129.51	-97.728
130.38	-97.382
129.45	-97.336
129.43	-96.891
129.4	-96.545
129.37	-96.499
129.34	-96.453
129.41	-96.407
130.19	-96.361
130.16	-96.216
130.13	-96.17
130.1	-95.924
129.28	-95.878
129.25	-95.832
129.22	-95.286
129.19	-94.94
129.16	-94.895
127.74	-94.649
127.71	-94.603
127.68	-94.557
127.65	-94.511
127.63	-94.465
130.8	-94.419
130.77	-94.574
130.74	-94.328
130.11	-94.282
130.79	-94.236
130.76	-93.99
130.73	-93.044
130.7	-91.398
128.98	-91.353
130.65	-91.307
130.62	-91.261
130.59	-92.515
130.57	-91.469
128.84	-90.523
130.51	-91.377
132.18	-91.632
132.15	-91.586
132.13	-91.54
132.1	-91.494
132.07	-91.448
130.34	-90.202
130.32	-90.156
130.29	-90.111
129.36	-90.065
131.03	-91.219
131	-91.173
130.98	-92.227
132.45	-92.181
132.42	-92.335
133.79	-92.29
133.77	-91.844
133.74	-91.798
133.71	-91.752
133.68	-91.706
133.65	-89.96
132.73	-89.914
132	-89.869
131.97	-89.823
129.74	-89.777
129.72	-91.431
129.69	-91.385
129.66	-91.339
131.83	-91.293
131.8	-91.248
131.78	-91.202
133.25	-91.156
133.22	-91.11
133.19	-91.464
133.17	-91.018
133.14	-91.372
133.11	-91.327
131.78	-91.281
133.05	-91.635
133.03	-92.289
133	-92.543
132.97	-92.897
133.34	-92.851
134.62	-92.806
134.59	-92.76
134.56	-92.614
135.73	-92.568
135.7	-91.922
135.68	-91.876
135.65	-91.13
133.82	-91.085
132.69	-91.039
129.97	-90.993
129.94	-90.847
129.91	-90.801
128.38	-90.755
128.36	-90.91
126.23	-90.864
126.2	-90.818
126.17	-90.772
126.14	-90.326
127.22	-90.08
127.19	-89.834
127.16	-89.789
127.13	-89.343
127.11	-88.197
127.08	-88.151
126.95	-87.405
126.92	-88.059
126.89	-88.013
126.07	-87.968
126.84	-88.322
127.01	-87.676
126.98	-87.63
126.96	-87.584
126.93	-87.538
127.4	-86.792
127.37	-85.047
127.34	-84.001
127.72	-83.355
127.69	-83.309
127.66	-83.863
127.13	-83.817
127.11	-83.771
127.08	-83.726
126.55	-83.58
126.52	-84.134
126.49	-83.788
126.47	-83.742
128.04	-83.696
128.01	-83.05
127.98	-82.305
126.36	-82.259
124.33	-82.213
124.4	-82.167
124.37	-81.821
124.34	-81.775
124.62	-81.729
123.79	-81.384
123.76	-81.338
123.73	-80.792
123.71	-80.746
123.68	-80.3
123.65	-80.254
123.62	-80.208
123.59	-80.163
123.57	-80.117
124.54	-79.571
123.51	-78.825
123.48	-78.379
123.46	-78.933
123.43	-79.087
123.4	-79.042
123.97	-77.496
124.65	-78.25
124.62	-77.404
124.59	-76.958
125.06	-76.912
125.03	-76.666
125.01	-76.821
124.98	-76.775
124.95	-76.529
125.42	-76.483
124.9	-76.437
124.87	-76.591
124.84	-76.345
124.31	-76.3
124.28	-76.454
124.26	-76.608
124.23	-76.562
124.2	-76.116
123.37	-76.07
124.65	-76.425
124.12	-76.279
124.09	-76.233
124.06	-76.187
122.13	-76.841
122.11	-76.795
122.08	-76.749
122.05	-77.104
122.02	-77.058
122	-77.812
121.97	-77.966
121.94	-77.92
121.91	-77.674
122.58	-77.628
123.46	-77.483
123.43	-76.937
123.4	-74.991
123.37	-73.945
124.85	-73.899
124.82	-73.153
124.79	-73.107
124.76	-73.462
124.73	-73.416
125.71	-73.37
125.68	-72.424
125.65	-73.278
125.62	-73.232
124.6	-73.186
125.57	-73.141
125.54	-71.995
126.31	-71.949
126.28	-71.303
126.26	-71.257
126.23	-71.611
123.4	-71.165
123.37	-70.92
123.35	-70.874
122.12	-70.828
122.09	-70.782
122.06	-70.736
122.04	-70.09
122.01	-69.644
119.48	-69.599
119.45	-69.553
119.42	-69.007
119.4	-68.961
121.87	-68.915
121.84	-68.369
121.81	-68.823
121.79	-68.278
121.76	-68.232
123.03	-68.186
123	-68.14
122.97	-68.094
122.95	-68.048
122.92	-67.602
123.39	-67.157
123.36	-66.811
123.34	-66.765
123.31	-66.719
122.68	-65.373
123.25	-65.127
123.22	-63.581
123.2	-63.536
123.17	-63.49
123.04	-63.444
122.81	-63.698
122.79	-63.652
122.76	-63.606
122.73	-63.36
120.5	-63.315
120.47	-64.869
120.45	-63.223
119.82	-63.177
119.79	-63.131
119.26	-62.985
119.24	-62.939
117.61	-62.894
116.88	-63.148
116.55	-63.102
114.72	-64.856
114.7	-67.21
114.27	-67.164
114.24	-66.019
116.11	-65.973
115.99	-65.927
115.96	-66.381
115.93	-65.835
114.5	-65.789
116.67	-65.743
116.65	-64.398
116.62	-64.352
116.59	-64.306
114.36	-64.26
115.34	-64.214
114.31	-65.068
114.28	-65.522
114.25	-64.977
112.63	-64.931
113.3	-65.285
113.27	-64.839
113.24	-64.793
113.21	-64.747
113.19	-65.101
113.16	-65.056
113.13	-63.71
113.1	-63.664
114.98	-63.618
115.55	-62.272
115.52	-63.526
115.49	-63.48
114.56	-62.135
115.44	-62.089
115.41	-62.043
116.08	-61.997
116.05	-61.451
116.03	-61.205
