# Supplementary material for: Electrooculography-based continuous eye-writing recognition system for efficient assistive communication systems
Source: PLoS One. 2018 Feb 9;13(2):e0192684. doi: 10.1371/journal.pone.0192684 (PMC5806888; doi:10.1371/journal.pone.0192684)
Supplement: S1 Database — All the original isolated EOG data used in the experiments are contained in this database. (ZIP) [file pone.0192684.s001.zip › isolated/002/isolated_strokes/EOG_002_01_006.csv]

-2.9802	-2.0204
-3.0678	-1.4824
-3.1553	-0.8444
-2.6428	-0.9064
-2.7303	-1.4684
-2.7178	-0.7304
-2.6053	0.0075979
-2.6928	-0.054404
-2.1803	-0.91641
-2.2678	-2.0784
-1.3553	-3.2404
-1.4428	-3.3024
-1.5304	-3.3644
-0.41787	-3.4264
-1.7054	-2.3884
-1.7929	-2.4504
-1.8804	-2.5124
-2.9679	-1.4744
-3.0554	-1.5364
-3.1429	-1.3984
-3.2304	-1.4604
-3.3179	-1.5224
-3.7055	-1.5844
-3.493	-1.8464
-3.0805	-1.7084
-3.168	-1.7704
-2.0555	-1.8324
-0.743	-1.5944
-0.83051	-1.6564
-0.91802	-0.81844
-2.4055	-0.88044
-1.093	0.85756
-1.1806	1.7956
-1.2681	1.7336
0.54443	2.1716
0.45692	2.1095
1.6694	1.5475
1.5819	1.7855
1.4944	1.4235
1.5069	1.3615
1.9194	1.2995
1.8319	0.33754
1.7444	0.77554
1.1568	0.71354
1.0693	0.65153
1.0818	0.58953
0.99431	-0.17247
0.8068	-1.4345
0.71929	-1.4965
0.93178	-1.5585
0.84427	-1.6205
0.75676	-3.0825
0.66925	-3.1445
0.58174	-4.3065
0.79423	-4.3685
0.70672	-3.3305
0.61921	-4.4925
0.5317	-4.5545
0.1442	-3.5165
-0.44331	-3.5785
-1.0308	-2.5405
-0.61833	-2.6025
-0.50584	-2.6645
-0.29335	-2.7265
-0.18086	-3.6885
-0.16837	-2.8505
0.24412	-2.9125
0.35661	-2.4745
0.9691	-1.4365
1.7816	-1.4985
1.6941	-0.16051
1.6066	-0.22251
1.7191	-0.28451
2.1315	-0.34651
2.044	-0.40852
1.8565	0.22948
1.769	0.16748
3.0815	0.10548
2.994	0.043478
4.1065	-0.018524
4.019	0.21947
3.9315	0.15747
4.544	0.095471
4.4565	0.93347
4.3689	2.7715
3.8814	2.7095
2.2939	3.2475
3.7064	3.1855
3.3189	3.6235
4.2314	3.5615
4.1439	3.4995
4.0564	3.4375
4.7689	3.3755
4.6814	3.3135
4.5938	3.2515
4.5063	2.6894
4.4188	2.6274
4.8313	1.8654
4.7438	1.8034
4.6563	1.7414
4.5688	1.6794
3.1813	1.6174
4.4938	1.5554
4.5063	1.1934
4.4187	1.0314
4.3312	0.96943
5.1437	0.80743
5.0562	0.74543
4.9687	-0.31657
4.8812	-0.37857
4.7937	-0.44058
3.6062	0.49742
3.5187	-0.56458
3.4312	0.37342
3.3437	0.41142
4.0561	0.44942
3.1686	0.48741
3.0811	2.0254
2.9936	3.9634
2.9061	3.9014
3.6186	3.8394
4.8311	4.1774
4.7436	3.4154
4.6561	4.0534
3.2686	3.9914
4.481	3.2294
4.3935	3.1674
4.306	3.1054
4.2185	3.7434
2.831	3.6814
4.0435	3.6194
3.956	3.5574
3.8685	3.4954
3.781	3.4334
1.8935	2.9714
2.4059	2.2094
2.0184	2.1474
-0.26907	0.98538
-0.35658	0.92338
-0.74409	1.4614
-0.8316	1.3994
-1.5191	1.3374
-1.6066	1.2754
-1.6941	1.2134
-2.7816	2.7514
-2.8691	2.6894
-2.9567	3.8274
-4.1442	4.7654
-7.2317	4.7034
-9.9192	4.6414
-10.007	4.7794
-10.394	4.8174
-10.482	4.7554
-10.569	4.6934
-10.657	4.6314
-10.744	4.5693
-10.832	4.4073
-10.919	4.3453
-10.707	4.2833
-11.094	4.0213
-11.182	3.6593
-11.269	3.5973
-11.357	3.5353
-11.444	2.6733
-11.532	1.8113
-11.619	1.7493
-11.707	1.6873
-11.494	0.62533
-9.9819	0.56333
-8.2694	0.20133
-8.3569	-0.46068
-8.4444	-0.52268
-7.4319	-1.2847
-6.6194	-1.3467
-5.9069	-0.80868
-5.9944	-0.87068
-6.0819	-0.93269
-4.0695	-0.99469
-1.257	-2.3567
-1.3445	-1.1187
-1.432	-1.1807
-0.1195	-1.2427
0.59299	-1.3047
1.6055	-2.3667
1.518	-2.4287
1.4305	-1.9907
2.243	-2.0527
2.1554	-2.1147
2.0679	-2.3767
1.9804	-2.4387
1.3929	-1.9007
1.8054	-1.9627
1.7179	-2.0247
1.6304	-2.6867
1.0429	-2.7487
0.95537	-2.8107
1.9679	-2.8727
1.8803	-1.8347
2.2928	-1.8967
2.2053	-1.9587
2.1178	-2.0207
3.8303	-3.1827
3.7428	-3.2447
3.6553	-3.3067
3.5678	-3.3687
1.4803	-2.7307
1.3928	-2.7927
1.3052	-1.6547
1.2177	-1.7167
1.1302	-1.7787
2.4427	-1.8407
2.3552	-3.0027
2.2677	-1.9647
1.2802	-2.0267
2.0927	-2.0887
1.1052	-2.1508
1.0177	-2.1128
0.93015	-2.1748
0.54264	-2.2368
1.0551	-2.2988
0.36762	-2.3608
0.28011	-2.4228
0.1926	-1.8848
0.10509	-1.9468
0.61758	-2.0088
0.53008	-2.0708
0.44257	-2.9328
1.0551	-2.7948
0.96755	-2.0568
1.58	-2.1188
1.4925	-2.1808
1.405	-2.1428
1.3175	-1.3048
1.93	0.033219
1.8425	-0.92878
1.755	-0.090785
1.6675	-0.35279
1.98	0.18521
2.1924	0.12321
3.6049	0.061209
3.5174	0.89921
1.9299	0.83721
1.8424	0.7752
1.9549	0.7132
1.8674	-0.2488
1.7799	0.5892
1.4924	0.5272
1.4049	1.3652
0.41735	1.3032
0.32984	-0.25881
0.24233	1.3792
0.15482	1.3172
0.067313	1.2552
-0.7202	-0.70681
-0.80771	-0.76882
-0.89522	-0.83082
-1.3827	-0.89282
-1.4702	-0.95482
-2.6577	-0.51682
-2.7453	-0.57882
-2.8328	-0.64083
-4.6203	-0.70283
-4.7078	-0.76483
-6.2953	-0.82683
-6.3828	-0.88883
-6.4703	-0.95083
-7.2578	-1.0128
-7.3453	-1.0748
-7.4328	-1.0368
-7.5204	-1.0988
-8.2079	-1.1608
-9.2954	-0.62284
-8.6829	-0.68485
-8.7704	0.053152
-8.8579	-0.0088497
-7.8454	0.32915
-8.8329	0.26715
-8.9204	-0.19485
-8.1079	-0.25686
-8.1954	-0.31886
-8.283	-0.38086
-8.7705	0.057139
-8.858	-0.0048631
-8.9455	0.53314
-9.933	0.97113
-10.021	1.5091
-10.108	1.4471
-10.196	1.3851
-10.283	1.3231
-12.171	1.2611
-12.358	1.1991
-12.446	2.4371
-12.533	2.3751
-12.621	2.3131
-14.908	3.0511
-15.296	2.9891
-16.283	3.0271
-16.371	3.5651
-17.458	4.2031
-17.546	4.2411
-17.633	4.1791
-16.721	4.6171
-16.808	5.0551
-15.996	5.4931
-16.083	11.631
-13.371	19.069
-13.458	24.007
-13.546	37.945
-11.033	50.683
-11.121	63.421
-10.308	78.859
-10.396	87.597
-11.383	105.74
-11.471	125.07
-11.558	136.81
-11.646	149.65
-11.733	163.09
-11.921	178.03
-11.908	188.56
-12.096	199.7
-12.183	213.34
-12.371	221.68
-12.758	233.42
-13.546	242.65
-14.733	243.49
-14.821	252.13
-14.908	261.47
-16.896	262.91
-18.383	266.34
-21.671	269.48
-24.558	270.92
-24.646	273.16
-25.533	275.2
-24.821	276.13
-25.608	276.07
-25.696	276.41
-25.784	276.85
-27.071	277.19
-27.159	277.72
-27.246	279.36
-27.334	279.3
-27.421	279.24
-28.209	280.58
-28.296	281.71
-28.384	282.75
-28.471	282.69
-27.859	282.63
-27.946	282.77
-28.034	282.5
-28.121	281.34
-28.209	281.28
-27.496	280.02
-26.484	279.96
-26.571	278.79
-26.659	278.73
-26.746	278.67
-26.334	276.61
-26.421	256.45
-26.509	226.48
-26.596	194.52
-26.284	157.76
-26.371	121.5
-26.459	86.035
-27.446	59.773
-27.534	28.111
-28.721	3.649
-30.209	-10.213
-31.696	-30.575
-35.284	-48.537
-37.271	-67.699
-37.759	-88.561
-38.646	-101.92
-41.434	-116.19
-45.521	-126.55
-47.909	-133.41
-48.796	-145.97
-50.084	-153.83
-51.671	-157.9
-53.259	-163.86
-55.646	-168.22
-56.934	-168.88
-57.021	-169.84
-57.809	-170.41
-58.896	-171.17
-60.884	-171.63
-62.871	-171.69
-62.959	-172.25
-63.546	-172.32
-65.634	-173.48
-65.722	-173.54
-67.509	-173.6
-67.597	-173.36
-67.684	-173.43
-67.772	-173.49
-67.859	-173.25
-67.947	-172.51
-68.334	-172.57
-68.422	-172.64
-69.009	-172.7
-69.097	-173.56
-69.984	-172.82
-70.072	-172.88
-70.159	-172.95
-71.147	-173.01
-71.234	-173.87
-71.322	-174.13
-73.609	-174.19
-73.697	-174.76
-75.484	-174.32
-75.772	-174.38
-75.859	-174.44
-76.147	-173.9
-76.234	-173.97
-76.722	-172.63
-77.409	-171.49
-79.497	-170.65
-81.284	-169.51
-82.872	-169.48
-85.559	-163.34
-101.15	-157.5
-116.13	-154.66
-124.92	-148.82
-137.91	-143.69
-145.4	-140.85
-159.38	-130.21
-171.47	-120.07
-172.26	-107.83
-177.45	-94.895
-187.13	-88.857
-198.82	-78.119
-206.21	-68.281
-207.3	-62.143
-208.78	-57.405
-210.67	-52.867
-211.56	-46.629
-212.25	-41.891
-212.93	-40.953
-213.02	-39.215
-213.41	-38.077
-213.6	-36.139
-213.68	-33.801
-215.07	-32.863
-215.16	-32.925
-215.25	-32.387
-215.93	-32.449
-214.92	-31.611
-216.11	-31.673
-216.2	-30.135
-216.28	-29.097
-216.37	-28.459
-215.36	-28.321
-216.55	-28.383
-216.63	-28.445
-216.72	-28.507
-216.81	-28.569
-215.6	-28.631
-215.68	-28.193
-215.77	-28.755
-215.86	-28.817
-216.95	-28.879
-215.83	-29.041
-215.92	-29.003
-216.01	-29.065
-214.9	-29.127
-214.98	-28.689
-215.07	-28.651
-214.16	-27.613
-214.25	-27.675
-213.33	-27.737
-213.32	-27.799
-212.11	-28.861
-212.2	-27.923
-212.28	-27.985
-210.87	-28.047
-210.96	-27.309
-209.05	-28.171
-209.13	-27.233
-209.32	-27.295
-209.01	-26.557
-209.1	-26.619
-209.18	-26.681
-209.27	-27.143
-211.56	-27.205
-210.25	-27.267
-210.33	-27.529
-210.42	-28.191
-210.51	-28.253
-212	-28.315
-212.08	-28.377
-212.17	-27.839
-212.26	-27.901
-212.35	-27.963
-213.74	-27.825
-213.82	-27.887
-215.91	-27.649
-216	-27.311
-214.39	-27.373
-215.27	-27.435
-215.36	-27.497
-215.45	-27.559
-215.54	-27.621
-215.32	-27.683
-214.71	-27.745
-214.8	-27.407
-214.19	-27.069
-214.27	-27.131
-213.16	-27.193
-210.65	-27.255
-210.74	-27.317
-210.72	-26.679
-211.51	-25.541
-209.9	-25.603
-209.99	-25.665
-210.07	-26.927
-210.16	-27.489
-211.95	-26.651
-210.34	-26.713
-210.42	-26.375
-210.51	-26.437
-210.6	-26.399
-211.39	-26.461
-210.77	-26.123
-210.66	-24.985
-210.75	-25.347
-210.84	-25.409
-210.92	-24.971
-210.71	-24.433
-211.8	-22.695
-211.89	-22.157
-211.97	-22.219
-212.06	-21.781
-212.15	-22.343
-212.24	-22.005
-212.32	-22.067
-212.41	-21.329
-211.5	-21.391
-211.59	-22.253
-211.67	-22.315
-211.76	-22.377
-210.95	-22.439
-211.04	-22.201
-211.12	-22.263
-211.21	-22.325
-212.4	-21.887
-211.39	-21.949
-212.37	-21.511
-212.46	-21.573
-212.55	-21.635
-213.84	-21.997
-213.92	-22.059
-214.71	-21.521
-214.8	-21.583
-214.59	-21.645
-214.67	-21.707
-214.26	-21.769
-214.85	-21.831
-214.94	-21.893
-215.02	-21.455
-215.71	-21.517
-215.8	-21.579
-216.49	-21.041
-216.57	-21.103
-216.66	-21.165
-216.75	-21.827
-216.84	-21.889
-216.92	-22.151
-217.01	-22.213
-217.1	-22.275
-217.19	-22.337
-216.97	-23.099
-217.06	-23.161
-217.15	-23.223
-217.94	-23.285
-218.02	-22.647
-218.11	-22.709
-218.2	-21.471
-218.29	-20.433
-216.97	-20.395
-217.06	-20.357
-217.15	-20.419
-217.34	-20.481
-218.22	-20.543
-216.81	-20.605
-216.9	-20.667
-216.99	-21.929
-217.07	-20.791
-218.16	-20.853
-217.25	-20.915
-217.34	-20.577
-217.42	-20.639
-217.51	-20.201
-217.6	-20.263
-216.69	-20.825
-217.67	-21.287
-217.76	-21.749
-216.25	-21.811
-216.34	-22.173
-216.42	-22.735
-215.31	-22.997
-215.4	-23.059
-213.39	-23.121
-211.87	-23.183
-211.96	-23.245
-212.05	-23.307
-212.14	-23.369
-211.42	-23.431
-211.51	-24.093
-211.6	-24.955
-211.69	-25.317
-212.57	-25.379
-211.86	-25.841
-211.95	-25.903
-212.04	-26.565
-212.12	-26.627
-212.81	-26.089
-212.3	-26.151
-212.99	-25.613
-213.07	-25.675
-213.16	-25.737
-213.55	-25.799
-213.34	-25.861
-214.02	-26.823
-214.61	-27.385
-215.7	-26.847
-217.59	-27.509
-217.67	-28.971
-217.76	-29.033
-217.85	-29.095
-217.74	-27.757
-216.22	-27.819
-216.31	-28.381
-217	-26.843
-217.09	-26.405
-215.47	-26.467
-217.26	-26.529
-217.35	-27.491
-217.44	-27.553
-219.22	-28.815
-218.81	-28.877
-218.9	-28.239
-218.99	-29.001
-219.07	-28.363
-219.16	-28.225
-218.45	-28.287
-218.54	-27.849
-218.62	-27.911
-218.71	-27.073
-219.6	-27.135
-218.89	-27.197
-219.97	-26.259
-220.06	-26.321
-220.15	-26.383
-220.34	-26.445
-220.42	-27.507
-220.81	-28.469
-220.9	-28.531
-220.99	-28.593
-220.07	-28.655
-220.06	-29.217
-220.15	-28.779
-220.44	-28.041
-220.32	-28.103
-220.61	-27.565
-220.7	-28.227
-220.79	-29.29
-222.17	-29.352
-221.76	-29.414
-221.85	-29.476
-221.94	-30.138
-222.02	-30.5
-223.51	-30.262
-222.2	-30.324
-223.69	-30.486
-223.77	-30.748
-223.86	-30.51
-223.95	-30.572
-222.64	-30.634
-224.12	-30.696
-224.21	-30.758
-224.3	-30.82
-225.29	-30.882
-225.37	-30.944
-225.46	-31.306
-225.55	-31.668
-225.64	-31.43
-227.32	-31.492
-227.41	-31.854
-227.5	-31.616
-228.49	-31.678
-227.47	-31.74
-228.66	-32.102
-228.75	-32.464
-229.04	-32.526
-229.12	-32.288
-227.91	-32.35
-228.5	-31.612
-228.59	-31.674
-228.67	-30.536
-228.76	-30.098
-228.05	-30.16
-228.14	-29.822
-228.22	-29.884
-228.31	-29.446
-228.5	-29.108
-228.19	-29.17
-228.27	-28.632
-228.36	-28.094
-228.45	-27.956
-228.54	-27.318
-228.82	-26.78
-228.91	-26.242
-229	-26.304
-229.09	-25.366
-229.47	-25.428
-229.56	-26.49
-231.35	-26.052
-231.44	-26.114
-231.52	-26.676
-233.51	-26.738
-233.6	-27.4
-234.99	-27.462
-235.07	-27.524
-235.06	-27.586
-236.45	-27.648
-236.54	-28.61
-236.62	-28.072
-236.71	-29.334
-236.8	-29.396
-237.39	-29.658
-237.47	-29.92
-237.56	-29.982
-238.65	-30.044
-238.74	-30.106
-239.52	-29.968
-239.61	-30.03
-239.7	-30.092
-239.79	-29.954
-239.17	-29.816
-239.26	-29.878
-239.35	-29.94
-239.44	-29.402
-240.42	-29.464
-240.51	-29.526
-241.6	-29.588
-241.69	-29.65
-241.77	-29.712
-242.66	-29.774
-242.75	-31.336
-242.84	-29.898
-243.93	-29.06
-244.01	-29.122
-245.5	-29.184
-244.19	-29.246
-244.28	-28.208
-244.36	-28.27
-244.45	-28.332
-246.54	-30.094
-246.63	-30.156
-248.11	-30.118
-248.2	-30.18
-246.89	-31.142
-248.48	-31.204
-248.56	-31.566
-248.65	-31.628
-248.74	-31.69
-246.13	-32.252
-246.21	-32.314
-246.3	-32.376
-244.29	-32.438
-244.28	-33
-243.56	-33.062
-243.65	-33.124
-243.74	-33.186
-243.83	-33.248
-244.71	-32.91
-244	-32.972
-244.09	-32.734
-244.98	-32.796
-245.06	-32.858
-245.25	-32.92
-245.34	-32.882
-245.43	-32.344
-245.51	-32.406
-244.8	-32.468
-245.99	-31.93
-246.08	-31.692
-246.16	-31.354
-246.25	-30.816
-245.64	-30.878
-246.43	-29.64
-246.51	-28.402
-246.6	-27.964
-246.69	-28.026
-246.78	-28.088
-246.86	-28.15
-246.95	-28.212
-247.04	-27.874
-246.63	-27.936
-246.11	-27.898
-246.2	-27.56
-246.29	-27.622
-246.38	-27.684
-246.46	-27.746
-246.55	-28.208
-246.64	-28.27
-246.73	-28.432
-246.81	-28.494
-247.5	-28.556
-247.59	-28.618
-247.68	-28.58
-247.76	-28.642
-247.85	-28.704
-248.54	-28.766
-247.23	-29.328
-247.31	-29.39
-247.6	-30.752
-247.69	-30.814
-248.98	-30.876
-249.06	-31.938
-249.15	-32
-250.04	-32.062
-251.03	-32.124
-252.01	-32.486
-252.1	-32.548
-252.19	-33.01
-254.08	-33.072
-253.66	-33.134
-255.85	-33.596
-255.94	-33.858
-256.03	-34.22
-256.61	-34.282
-256.7	-34.544
-256.79	-35.806
-256.88	-36.968
-256.96	-37.03
-257.85	-37.092
-257.94	-37.254
-259.63	-37.216
-259.71	-36.178
-258.2	-36.24
-258.09	-35.102
-257.58	-35.164
-257.66	-35.226
-258.55	-35.288
-258.64	-35.35
-258.23	-36.612
-258.31	-37.774
-258.4	-37.836
-258.49	-37.898
-257.68	-37.96
-257.36	-37.822
-257.25	-37.684
-257.34	-36.746
-256.93	-36.508
-254.91	-36.57
-255	-36.632
-254.99	-35.894
-255.08	-35.356
-257.36	-36.618
-256.45	-37.48
-259.04	-37.842
-259.13	-38.304
-257.41	-38.566
-255.3	-38.828
-254.59	-38.89
-254.68	-38.952
-254.76	-39.014
-254.85	-38.676
-255.74	-38.738
-255.83	-38.8
-255.91	-39.262
-256	-40.224
-255.59	-41.686
-256.38	-42.748
-256.46	-43.41
-256.55	-44.672
-256.64	-45.434
-255.93	-46.696
-256.01	-46.758
-254.8	-48.12
-254.89	-47.182
-254.98	-47.044
-253.06	-47.106
-254.95	-47.168
-255.04	-48.43
-255.13	-48.492
-255.21	-48.654
-255.3	-48.716
-255.39	-50.078
-255.48	-51.74
-255.56	-53.102
-257.15	-55.664
-257.94	-56.626
-258.03	-57.488
-258.11	-56.75
-258.2	-55.212
-259.69	-53.274
-259.78	-51.836
-259.86	-51.498
-259.95	-50.46
-260.04	-50.522
-261.03	-51.684
-261.11	-51.746
-261.7	-51.808
-261.79	-51.87
-261.88	-51.932
-262.06	-51.994
-262.15	-52.456
-262.44	-52.118
-262.53	-52.18
-262.01	-52.242
-262.4	-51.904
-262.49	-51.966
-262.58	-51.228
-262.66	-51.29
-262.75	-51.952
-262.84	-52.014
-262.93	-52.476
-263.01	-52.538
-264.1	-53.1
-263.19	-54.262
-264.18	-55.924
-264.26	-57.186
-264.35	-58.648
-265.84	-58.71
-264.53	-60.272
-264.61	-58.834
-265.4	-60.596
-265.49	-60.658
-266.28	-60.42
-266.36	-60.482
-267.15	-60.544
-267.24	-60.606
-267.33	-60.668
-267.71	-60.73
-267.8	-60.792
-267.89	-60.854
-267.98	-60.916
-268.06	-59.478
-268.55	-59.54
-268.64	-59.302
-268.73	-58.764
-268.81	-58.826
-268.9	-57.888
-268.99	-57.35
-269.08	-57.112
-270.06	-57.174
-270.15	-57.236
-269.34	-57.298
-269.23	-56.86
-269.31	-57.422
-269.4	-57.484
-269.59	-57.546
-269.68	-57.608
-269.86	-57.67
-269.95	-58.132
-270.04	-57.394
-270.23	-57.456
-270.21	-57.218
-270.1	-56.68
-270.19	-56.742
-270.28	-56.204
-270.36	-56.266
-269.75	-56.928
-269.84	-57.59
-269.93	-58.652
-270.01	-58.714
-270.8	-59.076
-270.89	-59.138
-271.18	-59.2
-271.26	-59.262
-270.85	-59.324
-270.24	-60.486
-268.63	-60.548
-268.71	-60.61
-268.8	-60.672
-268.89	-60.934
-267.58	-60.996
-267.66	-61.158
-267.75	-61.22
-267.84	-61.282
-267.73	-61.344
-267.81	-62.306
-267.9	-63.668
-267.99	-63.73
-268.28	-63.792
-268.16	-65.154
-268.25	-65.216
-268.34	-66.278
-268.43	-66.34
-268.51	-67.302
-268.6	-67.364
-268.69	-68.526
-268.78	-68.888
-268.86	-69.05
-269.15	-69.012
-269.04	-69.274
-269.23	-69.336
-269.31	-69.798
-269.4	-69.86
-270.89	-69.922
-270.98	-70.384
-272.46	-70.846
-272.75	-71.208
-272.84	-71.27
-273.63	-71.832
-273.72	-71.894
-273.8	-71.956
-273.89	-72.018
-273.28	-72.08
-273.37	-72.142
-273.45	-73.204
-273.54	-72.766
-274.33	-72.828
-274.42	-72.89
-275.3	-72.952
-275.39	-73.014
-275.48	-73.076
-275.57	-71.838
-274.85	-71.9
-275.94	-71.962
-276.03	-72.524
-275.32	-70.986
-275.4	-71.048
-274.79	-71.11
-274.88	-70.372
-274.97	-71.234
-275.05	-71.296
-275.24	-70.158
-275.33	-70.22
-275.42	-70.282
-275.5	-70.344
-275.59	-70.406
-275.68	-70.168
-274.67	-70.23
-274.75	-70.292
-274.84	-70.354
-274.43	-70.816
-275.42	-70.978
-275.5	-71.64
-275.59	-71.102
-275.68	-71.164
-274.87	-71.226
-274.55	-71.288
-274.64	-71.95
-274.73	-72.012
-274.82	-72.074
-273.7	-72.136
-272.39	-72.198
-272.48	-72.66
-272.57	-72.722
-272.65	-72.184
-271.34	-72.246
-271.43	-71.908
-271.52	-73.67
-271.6	-72.032
-271.69	-71.694
-270.98	-71.056
-271.07	-71.118
-271.15	-71.18
-271.24	-71.942
-271.63	-72.004
-270.82	-73.166
-270.9	-73.228
-270.99	-73.29
-271.08	-73.352
-272.07	-73.414
-272.15	-75.076
-273.04	-75.238
-273.13	-76.5
-273.22	-76.562
-275	-76.624
-275.09	-76.986
-278.18	-77.048
-281.57	-76.81
-280.05	-76.872
-282.24	-77.234
-282.33	-77.596
-282.42	-77.658
-282.5	-77.72
-280.49	-77.982
-282.68	-77.844
-282.77	-77.906
-282.85	-77.668
-282.94	-77.53
-282.43	-77.592
-282.52	-77.154
-282.6	-77.216
-282.69	-77.278
-282.78	-77.34
-282.47	-77.402
-282.55	-77.464
-282.64	-77.526
-282.13	-77.988
-281.02	-78.45
-281.1	-78.912
-281.19	-78.774
-281.28	-78.836
-281.37	-78.598
-281.45	-78.36
-281.54	-77.922
-281.63	-77.684
-281.72	-77.546
-280.4	-76.608
-279.99	-77.67
-279.68	-78.232
-279.77	-78.094
-280.25	-78.156
-279.94	-78.218
-278.43	-78.28
-277.52	-79.142
-277	-79.204
-277.09	-79.266
-275.98	-78.228
-276.07	-77.09
-276.15	-76.652
-276.24	-75.614
-278.13	-75.676
-277.12	-75.738
-278.4	-76.9
-278.49	-77.262
-278.58	-77.624
-280.37	-77.686
-278.75	-78.048
-278.84	-78.11
-278.93	-78.172
-279.02	-78.234
-279	-78.296
-279.09	-78.558
-280.28	-78.42
-280.37	-78.482
-281.05	-78.544
-281.84	-78.606
-281.93	-78.668
-282.02	-78.43
-282.1	-78.792
-281.49	-78.854
-281.58	-78.616
-281.67	-78.678
-281.75	-79.24
-281.84	-79.302
-281.93	-78.764
-281.12	-78.826
-281.2	-77.988
-281.29	-77.65
-281.38	-77.412
-281.27	-77.474
-281.35	-77.036
-281.44	-77.098
-281.53	-76.96
-281.62	-76.922
-281.7	-76.984
-281.79	-76.346
-281.88	-76.008
-281.97	-76.07
-282.05	-75.132
-282.14	-75.194
-282.23	-74.056
-282.32	-74.118
-282.4	-73.38
-282.49	-73.442
-282.28	-74.304
-282.37	-73.566
-282.45	-73.628
-282.04	-72.09
-282.63	-72.152
-282.22	-74.614
-282.3	-76.076
-282.69	-75.538
-282.78	-75.6
-283.57	-73.762
-283.65	-73.824
-283.74	-75.586
-283.83	-75.648
-283.32	-76.21
-283.4	-76.372
-283.49	-77.434
-283.58	-78.296
-283.67	-78.358
-283.75	-78.42
-283.94	-77.482
-284.03	-76.744
-284.12	-76.806
-284.8	-76.868
-287.89	-76.93
-290.68	-76.992
-290.77	-76.954
-290.85	-76.616
-290.94	-76.678
-289.13	-77.14
-287.12	-78.102
-287.2	-78.964
-287.29	-79.026
-289.48	-79.088
-289.87	-79.15
-290.15	-79.212
-291.74	-79.274
-291.83	-78.736
-292.02	-77.798
-292.1	-77.86
-292.19	-77.922
-292.28	-78.984
-292.37	-79.046
-292.75	-78.108
-292.84	-78.17
-292.93	-78.232
-293.02	-79.294
-292.6	-79.356
-293.19	-79.418
-293.28	-79.48
-294.27	-78.342
-295.05	-77.404
-295.94	-77.466
-296.03	-77.528
-296.12	-77.59
-296.2	-77.652
-296.29	-77.714
-295.58	-78.076
-295.67	-78.538
-295.75	-80.2
-295.44	-80.262
-295.53	-80.224
-294.12	-80.286
-294.2	-80.348
-294.29	-80.41
-294.38	-79.172
-296.07	-79.234
-296.15	-79.296
-296.24	-79.358
-296.33	-79.12
-294.72	-79.182
-292.9	-79.544
-291.99	-80.906
-292.08	-80.468
-292.17	-80.53
-290.95	-80.592
-291.54	-80.654
-289.53	-81.616
-289.62	-80.478
-291.8	-80.54
-291.89	-80.602
-292.78	-79.964
-292.87	-80.826
-292.95	-81.288
-295.24	-82.05
-295.33	-82.112
-295.42	-82.174
-295.5	-83.036
-295.59	-82.298
-296.18	-83.16
