# Supplementary material for: Electrooculography-based continuous eye-writing recognition system for efficient assistive communication systems
Source: PLoS One. 2018 Feb 9;13(2):e0192684. doi: 10.1371/journal.pone.0192684 (PMC5806888; doi:10.1371/journal.pone.0192684)
Supplement: S1 Database — All the original isolated EOG data used in the experiments are contained in this database. (ZIP) [file pone.0192684.s001.zip › isolated/002/isolated_strokes/EOG_002_01_007.csv]

-3.1447	-7.255
-3.2856	-7.1353
-3.4265	-7.0156
-3.5674	-5.596
-3.2083	-6.7763
-3.2492	-5.3567
-2.8901	-3.537
-0.43098	-3.4173
-0.57188	-2.5977
-0.71278	-2.478
-0.85368	-2.1584
-1.4946	-1.7387
3.2645	-0.61904
-1.7764	-0.59938
-1.9173	-1.3797
-2.0582	-1.5601
-2.1991	-1.1404
0.86004	-1.0207
2.5191	-0.90108
2.3782	-0.78142
4.8374	-0.66175
4.6965	0.35791
6.7556	1.4776
6.6147	1.8972
4.4738	2.0169
6.3329	2.1365
5.092	1.9562
4.9511	1.0759
4.8102	2.1955
2.8693	2.3152
3.2284	2.4349
4.3875	2.8545
4.2466	2.6742
4.1057	3.4938
5.0648	3.6135
4.9239	4.5332
3.983	4.6528
3.8421	4.1725
3.7012	5.1921
3.5603	5.3118
3.4194	6.9315
3.2785	7.2511
3.1376	5.7708
2.9967	4.7904
2.8558	4.9101
2.7149	3.9298
3.274	5.0494
3.1331	5.1691
2.9922	4.4887
2.8513	4.6084
2.7104	3.2281
1.9695	3.3477
1.8286	0.86739
2.3877	-2.0129
1.5468	-1.1933
2.106	-2.0736
1.9651	-1.954
1.1242	-1.8343
0.98326	-1.7146
0.44236	-0.59498
0.30147	-1.4753
0.16057	-1.3557
-0.78033	-0.236
-0.62123	-0.11634
-0.76212	0.90332
-0.90302	1.023
-1.3439	1.1426
-1.8848	1.2623
-1.6257	1.382
-1.4666	1.5016
-1.9075	1.6213
-2.0484	1.7409
-2.6893	1.8606
-2.8302	1.9803
-2.4711	2.0999
-2.612	2.2196
-2.4529	2.3393
-2.3938	2.4589
-2.3347	2.5786
-2.4756	1.3982
-2.6165	2.8179
-3.0574	2.9376
-3.1983	1.7572
-3.0392	1.8769
-2.4801	1.9965
-2.121	3.0162
-1.8619	3.1359
-2.0028	3.2555
-2.1437	2.6752
-2.2846	3.0948
-2.4254	3.2145
-2.5663	3.3342
-2.7072	3.4538
-2.8481	3.5735
-3.389	3.6931
-4.9299	3.8128
-7.2708	3.9325
-8.5117	4.0521
-8.6526	3.3718
-8.7935	4.2914
-9.7344	3.6111
-9.0753	3.7308
-9.2162	3.8504
-9.3571	3.0701
-9.498	1.4898
-9.6389	1.6094
-9.7798	0.52908
-10.721	-0.15126
-10.862	-0.031603
-11.002	0.088057
-10.343	0.20772
-9.2843	0.027379
-9.4252	0.14704
-9.5661	-0.8333
-8.907	-0.71364
-8.8479	-0.59398
-8.4888	-2.4743
-8.6297	-1.1547
-8.7706	-1.035
-8.2115	-0.91533
-7.1524	-0.79567
-6.1933	-2.476
-6.3342	-0.55635
-6.1751	-0.43669
-5.816	-0.31703
-5.9568	-1.9974
-5.1977	-3.1777
-5.0386	-3.158
-5.1795	-2.9384
-4.8204	-2.8187
-4.3613	-2.6991
-3.7022	-2.6794
-2.4431	-2.5597
-1.484	-2.4401
-0.62492	-2.3204
0.93418	-2.2008
0.79328	-2.2811
0.65239	-2.1614
1.8115	-2.0418
2.0706	-1.9221
1.9297	-1.8025
2.1888	-1.6828
2.0479	-2.1631
2.907	-2.6435
3.7661	-3.6238
3.6252	-4.5042
3.4843	-5.5845
4.0434	-5.5648
3.9025	-6.3452
3.7616	-6.3255
4.1207	-6.2058
3.9798	-5.0862
5.8389	-4.9665
5.598	-4.8469
5.4571	-4.7272
7.1162	-4.6075
6.9753	-3.4879
7.9344	-3.3682
8.7935	-3.2486
8.6526	-3.5289
8.5118	-3.0092
9.9709	-2.8896
11.43	-2.7699
11.289	-2.6503
11.248	-2.7306
11.107	-2.6109
11.866	-2.2913
12.625	-1.8716
11.785	-1.752
11.644	-1.6323
11.503	-1.8126
10.262	-2.093
10.121	-2.1733
9.9801	-2.0537
9.8392	-2.034
9.6983	-2.2143
9.5574	-3.0947
10.716	-4.075
10.576	-4.3553
10.435	-4.4357
10.294	-4.316
9.1529	-4.4964
9.012	-4.3767
8.8711	-4.257
6.1302	-4.1374
5.9893	-5.2177
4.5484	-5.9981
4.4075	-5.8784
4.2666	-6.0587
3.0257	-6.2391
4.0848	-6.1194
3.9439	-6.1998
3.803	-5.7801
3.6621	-5.6604
2.3212	-5.5408
2.2804	-5.4211
2.0395	-5.0015
1.8986	-4.6818
1.5577	-4.5621
0.016762	-4.0425
-1.1241	-3.9228
-1.265	-3.8031
-1.4059	-2.4835
-1.5468	-2.3638
-1.6877	-3.4442
-1.3286	-2.8245
-1.4695	-1.3048
-1.6104	-1.1852
-1.6513	0.43448
-1.7922	0.65414
-1.9331	0.9738
-2.074	1.0935
-2.2149	1.2131
-2.3558	1.7328
-2.4967	1.8524
-2.6376	1.9721
-2.7785	3.2918
-3.3194	3.4114
-3.4603	3.5311
-3.6012	3.2507
-3.3421	2.5704
-3.483	2.6901
-3.6239	2.7097
-3.3648	2.3294
-3.8057	2.4491
-3.9466	2.5687
-4.0875	2.3884
-4.7284	2.508
-4.3693	2.6277
-5.1102	2.2474
-5.251	2.367
-5.3919	2.9867
-5.5328	4.4063
-5.0737	4.526
-5.8146	5.8457
-5.9555	6.2653
-5.4964	6.385
-4.7373	4.5046
-2.9782	3.3243
-3.1191	3.444
-3.26	3.1636
-2.4009	5.6833
-2.5418	5.8029
-0.98271	7.8226
-1.1236	8.2423
-2.9645	8.3619
-3.1054	8.5816
-1.5463	8.7012
-1.6872	8.7209
-1.8281	8.8406
-2.769	8.7602
-1.5099	8.6799
-3.0508	7.0996
-3.1917	5.0192
-3.3326	5.1389
-3.4735	5.2585
-2.0144	5.3782
-3.8553	6.0979
-3.9962	7.8175
-4.1371	6.3372
-4.278	7.1568
-3.6189	7.2765
-3.7598	7.3962
-4.3007	6.8158
-4.4416	6.9355
-4.5825	7.0551
-4.3233	6.1748
-4.8642	5.9945
-5.1051	6.1141
-5.246	5.7338
-6.0869	5.0534
-6.6278	4.5731
-6.7687	4.6928
-7.6096	4.7124
-10.851	4.8321
-13.991	4.9518
-14.132	4.8714
-15.073	4.3911
-16.714	3.8107
-15.655	3.9304
-17.396	3.2501
-17.537	3.3697
-17.678	3.4894
-18.319	3.609
-17.959	3.7287
-18.6	4.6484
-18.741	4.768
-18.882	4.8877
-19.023	5.4073
-18.664	5.527
-19.305	6.1467
-19.446	6.2663
-19.587	6.986
-19.728	7.1056
-19.868	7.2253
-20.009	6.745
-20.15	6.3646
-20.691	6.9843
-19.632	7.104
-19.773	6.8236
-19.914	6.9433
-20.055	7.7629
-18.596	7.8826
-18.737	9.0023
-18.877	9.3219
-19.018	10.942
-19.159	11.961
-18.1	12.581
-17.241	15.401
-17.382	15.52
-17.523	18.14
-17.664	21.06
-16.905	25.079
-17.046	39.199
-17.186	59.719
-17.327	74.038
-17.468	91.458
-16.509	104.68
-16.65	115.2
-19.091	129.82
-19.232	140.84
-21.573	157.26
-19.614	172.58
-19.754	185.8
-23.795	199.62
-23.936	207.93
-25.777	219.55
-26.318	227.57
-27.659	228.79
-29.5	243.31
-31.841	258.23
-33.882	272.75
-34.023	289.77
-38.463	294.89
-41.304	297.41
-37.545	299.43
-41.586	300.35
-41.727	301.87
-43.768	303.49
-45.609	304.71
-45.75	306.23
-47.291	306.35
-47.432	306.47
-46.172	306.59
-46.513	306.71
-46.654	306.83
-44.995	307.15
-43.336	306.67
-43.477	306.09
-44.518	305.11
-42.559	303.43
-42.7	303.55
-42.841	301.37
-42.981	301.49
-43.022	300
-45.363	298.82
-45.504	291.94
-45.945	266.86
-46.086	228.58
-46.227	198.3
-46.368	168.32
-46.509	132.34
-48.549	108.56
-50.29	88.082
-52.131	57.702
-52.272	24.821
-53.413	-0.75912
-55.154	-13.739
-58.195	-36.02
-60.436	-59.2
-60.577	-72.78
-61.718	-88.561
-62.858	-95.241
-63.299	-106.92
-63.84	-123.7
-63.981	-134.18
-64.622	-139.76
-65.363	-141.64
-65.504	-144.02
-66.245	-146
-66.586	-147.28
-67.927	-148.96
-70.367	-150.64
-70.508	-152.72
-72.149	-155.01
-72.29	-156.09
-72.431	-157.57
-73.372	-158.85
-73.513	-159.03
-74.954	-159.01
-75.095	-159.59
-75.235	-159.67
-76.376	-160.85
-76.517	-161.63
-76.658	-161.51
-77.299	-161.99
-77.44	-161.87
-79.581	-161.75
-79.722	-161.63
-82.563	-162.11
-84.904	-161.39
-85.144	-161.27
-86.585	-160.35
-87.426	-160.23
-87.767	-158.21
-89.408	-157.19
-91.149	-157.07
-92.59	-156.65
-93.331	-156.03
-97.072	-151.21
-101.31	-146.19
-108.45	-144.67
-121.99	-142.75
-139.34	-133.44
-152.08	-121.72
-155.52	-109.9
-162.76	-100.08
-174.3	-92.056
-186.14	-74.037
-193.68	-59.717
-198.02	-50.397
-208.16	-42.178
-220.4	-34.658
-237.54	-18.938
-252.99	-7.7188
-257.23	-4.3991
-257.37	0.22053
-258.41	4.7402
-260.85	8.7599
-260.99	11.68
-263.03	12.899
-263.17	17.019
-263.31	20.838
-263.45	22.058
-263.59	24.078
-265.53	24.197
-265.68	26.217
-265.82	27.737
-265.96	28.956
-263.8	29.676
-263.84	30.696
-263.98	30.815
-264.12	32.035
-263.36	32.755
-262.8	33.574
-261.94	34.694
-262.08	36.314
-262.23	36.433
-261.07	38.153
-261.21	38.273
-260.05	39.592
-260.19	40.212
-260.03	40.732
-256.17	42.051
-252.11	45.671
-247.25	48.391
-247.29	51.21
-236.73	54.63
-216.78	60.05
-194.52	79.369
-162.46	100.99
-125.7	121.11
-102.64	135.13
-74.98	144.75
-54.721	169.37
-51.162	193.79
-48.503	217.11
-47.044	233.93
-46.385	245.85
-45.625	265.07
-45.766	278.09
-44.607	284.61
-43.148	294.82
-43.289	304.34
-42.73	313.76
-42.871	320.98
-43.012	321.1
-42.353	322.02
-43.294	323.14
-44.134	323.26
-44.275	323.98
-46.316	324.5
-46.457	324.92
-46.598	326.44
-48.039	326.56
-48.18	328.18
-50.421	328.3
-50.562	327.62
-53.603	329.24
-53.743	327.86
-53.784	327.98
-53.925	329.6
-54.066	329.72
-54.207	331.24
-54.348	332.06
-53.089	332.18
-53.23	332.3
-53.371	331.72
-53.511	332.34
-55.052	332.46
-53.793	332.08
-53.934	332.2
-54.075	331.91
-54.216	332.43
-54.357	332.55
-52.598	332.57
-52.739	333.19
-52.88	333.31
-51.32	333.43
-52.361	333.55
-51.602	333.17
-51.743	332.59
-51.884	331.11
-52.025	330.23
-52.466	330.05
-52.607	330.07
-52.448	330.19
-52.589	328.71
-52.729	327.83
-52.87	327.95
-53.011	326.67
-53.152	326.79
-53.293	326.91
-52.834	327.03
-52.975	327.15
-53.116	327.27
-51.757	327.39
-53.398	327.51
-52.038	326.63
-52.179	327.75
-52.32	327.87
-52.461	328.08
-52.302	329
-50.343	329.12
-50.484	329.64
-50.625	329.76
-50.766	330.38
-49.806	330.7
-48.947	331.32
-49.088	333.04
-49.229	333.66
-49.37	334.78
-50.511	333.9
-50.652	332.92
-50.793	334.14
-50.934	334.66
-50.075	334.78
-50.215	334.9
-48.556	335.32
-48.697	335.44
-48.838	335.56
-48.979	335.68
-49.92	335.8
-50.061	334.92
-50.202	336.54
-53.843	336.66
-53.984	336.68
-54.424	335.4
-54.565	334.72
-54.706	334.84
-54.847	333.96
-54.388	334.07
-54.529	334.19
-54.67	333.81
-54.111	333.93
-54.252	333.95
-54.392	333.17
-54.833	332.29
-54.974	331.61
-55.115	332.53
-55.256	332.65
-54.597	332.77
-54.738	333.99
-54.879	333.01
-55.02	333.13
-55.161	333.25
-53.401	332.47
-53.542	333.49
-53.683	333.61
-51.324	333.73
-51.465	333.85
-51.606	333.07
-51.747	334.09
-51.888	334.21
-52.029	334.33
-51.87	333.95
-52.01	334.27
-52.151	334.99
-52.292	335.61
-52.133	335.73
-51.274	336.14
-51.415	335.96
-51.556	335.58
-50.497	335.7
-50.638	335.22
-50.779	334.64
-50.919	334.76
-51.06	334.88
-51.201	335
-51.342	335.12
-51.483	335.24
-51.624	335.36
-51.765	335.48
-52.806	335.2
-52.747	334.82
-52.887	334.74
-53.028	334.16
-53.169	334.28
-55.11	332.9
-55.251	333.02
-55.892	333.14
-56.033	332.66
-55.774	334.28
-56.315	335.7
-56.056	334.92
-56.196	335.94
-56.337	336.76
-56.078	336.88
-56.219	337
-56.36	336.42
-56.501	336.53
-56.642	336.25
-56.483	336.37
-55.024	336.89
-55.165	336.71
-55.305	337.83
-55.446	337.95
-54.187	338.37
-53.328	338.49
-53.469	337.31
-53.61	337.43
-53.751	337.55
-52.392	337.67
-52.533	337.29
-52.673	337.41
-52.814	337.53
-53.655	337.55
-53.096	337.67
-53.237	337.89
-54.078	338.01
-54.219	338.33
-54.36	338.45
-54.501	338.27
-54.942	338.39
-55.082	338.51
-55.023	338.63
-55.364	339.05
-55.505	339.17
-55.746	340.19
-56.887	341.9
-56.028	342.02
-56.169	343.24
-56.31	342.26
-56.451	343.48
-57.591	343.6
-56.732	342.82
-57.873	342.94
-58.014	343.06
-59.655	343.18
-59.796	343.3
-58.437	343.42
-60.078	343.54
-60.219	343.66
-60.36	342.98
-61.1	343.1
-61.241	343.02
-65.282	343.04
-65.423	342.76
-63.064	342.68
-67.205	342.5
-67.346	341.92
-67.487	340.34
-67.628	339.16
-63.768	338.78
-60.909	338.5
-61.05	338.02
-61.191	338.74
-64.332	338.86
-61.473	338.98
-61.614	338.49
-61.755	337.71
-61.896	337.83
-61.837	337.95
-60.077	337.47
-60.218	337.59
-60.359	337.21
-60.5	337.33
-60.641	337.45
-60.182	337.57
-60.323	338.19
-60.464	338.31
-60.605	338.93
-60.146	340.05
-58.986	340.17
-59.127	340.49
-59.468	340.61
-57.309	340.73
-57.45	340.55
-57.591	340.67
-57.732	342.09
-57.873	342.21
-57.114	342.33
-57.255	343.45
-57.395	343.57
-57.536	344.29
-58.577	344.41
-58.718	343.93
-59.559	344.65
-59.7	344.76
-59.841	344.98
-59.982	345.1
-60.123	345.22
-60.863	346.04
-61.004	346.16
-61.145	346.88
-61.286	347
-61.427	346.52
-61.568	346.64
-61.709	344.76
-61.85	344.68
-61.991	345.2
-62.132	345.32
-62.972	344.14
-63.113	344.76
-63.254	344.78
-63.495	344.9
-63.036	345.12
-63.177	345.24
-63.318	345.36
-63.459	345.48
-64.9	345.6
-63.541	345.62
-63.681	345.74
-63.822	345.46
-62.263	345.58
-63.704	346.1
-63.845	346.22
-63.986	346.44
-66.027	346.55
-64.268	346.67
-66.709	346.79
-66.849	346.91
-65.79	347.03
-65.931	347.15
-63.972	347.57
-64.113	347.69
-64.254	347.51
-61.195	347.93
-61.336	348.35
-58.877	348.47
-59.018	349.89
-59.158	351.81
-59.299	352.53
-62.04	352.85
-62.181	352.97
-61.522	353.09
-61.663	353.01
-61.804	353.13
-61.945	352.75
-58.986	352.57
-59.127	352.99
-59.267	353.11
-59.408	353.23
-61.649	353.35
-61.79	353.17
-61.931	353.29
-62.072	353.41
-63.213	353.82
-64.454	353.94
-64.595	354.06
-64.736	353.58
-64.876	352.7
-63.917	352.82
-64.058	352.24
-64.199	352.36
-64.44	351.98
-66.381	352.1
-64.722	351.62
-64.863	351.34
-65.004	351.16
-65.844	351.28
-67.885	351.4
-68.026	351.22
-68.167	351.34
-68.308	351.46
-67.349	351.58
-67.49	351.5
-64.731	351.52
-64.872	351.74
-66.213	351.46
-66.353	351.58
-67.994	350.4
-68.135	350.52
-68.276	351.94
-68.417	350.76
-67.558	350.88
-67.699	352.3
-67.84	351.41
-67.981	352.33
-69.122	351.75
-68.262	351.87
-68.403	352.99
-68.544	353.11
-68.685	353.33
-69.826	353.75
-69.767	353.87
-71.408	353.99
-71.549	354.11
-71.69	354.23
-72.331	354.35
-72.471	354.47
-72.612	354.59
-72.753	354.41
-71.294	354.53
-72.035	354.65
-72.176	354.77
-72.317	354.89
-72.458	355.31
-72.599	355.73
-72.739	355.85
-72.88	355.97
-73.421	356.09
-73.562	356.21
-73.703	357.23
-72.244	357.15
-72.385	355.97
-72.526	357.38
-72.667	357.5
-71.708	357.62
-71.848	357.74
-71.989	356.26
-72.13	357.98
-73.371	359.3
-75.112	359.42
-76.953	359.54
-77.094	358.86
-77.235	358.98
-77.376	357.5
-75.617	357.62
-75.757	357.74
-75.898	356.46
-76.039	356.08
-76.18	356.7
-73.221	356.82
-75.062	356.94
-75.203	356.96
-75.344	357.08
-77.685	357.4
-77.825	357.32
-77.966	357.44
-78.107	357.56
-78.248	357.38
-78.189	357.3
-74.93	357.42
-75.071	357.74
-75.212	357.66
-75.353	357.77
-78.894	357.89
-79.034	358.01
-79.175	358.33
-80.616	358.75
-80.757	359.67
-82.498	358.99
-82.639	359.11
-84.18	359.83
-84.521	359.95
-84.462	360.07
-84.803	360.09
-84.943	360.01
-85.084	361.33
-85.325	361.45
-86.066	361.87
-86.707	361.99
-86.848	361.81
-87.089	361.93
-87.63	362.85
-87.771	362.37
-87.912	362.49
-89.052	362.21
-89.193	361.03
-89.834	359.95
-89.975	360.07
-90.116	360.49
-90.257	360.61
-90.398	360.73
-90.839	361.34
-90.98	361.26
-91.12	361.58
-91.261	361.7
-91.102	361.82
-91.543	361.94
-91.684	362.06
-91.525	362.18
-91.666	362.6
-91.407	362.72
-91.548	362.54
-91.689	362.56
-91.829	362.78
-89.77	363.1
-87.411	363.42
-87.552	363.54
-87.693	363.66
-87.834	364.28
-89.675	363.9
-88.116	364.02
-88.257	364.64
-88.398	364.76
-87.638	364.38
-88.679	364.5
-87.92	364.62
-88.061	364.84
-88.202	364.86
-88.343	365.08
-89.584	365.3
-89.325	365.22
-89.466	365.53
-91.306	365.65
-91.447	365.57
-92.588	365.89
-92.729	365.71
-92.87	365.83
-93.011	365.35
-92.852	365.47
-92.993	365.59
-93.134	364.91
-94.275	364.43
-94.415	364.05
-94.556	364.17
-94.697	364.29
-94.838	364.01
-94.979	364.13
-95.42	364.25
-95.561	364.07
-95.702	363.09
-95.843	362.01
-95.984	362.13
-95.124	362.25
-93.465	362.37
-93.606	362.49
-93.747	362.11
-93.188	362.23
-94.829	362.35
-93.47	362.47
-93.611	363.09
-93.752	362.7
-93.893	362.82
-94.033	362.94
-93.674	363.06
-93.815	362.78
-96.056	362.2
-95.397	362.32
-95.538	362.44
-95.679	363.26
-95.82	364.68
-95.961	365.6
-95.801	365.72
-96.242	365.84
-96.383	365.66
-96.524	365.78
-97.565	366.2
-97.706	366.32
-97.947	366.44
-98.088	366.26
-98.229	366.38
-99.37	366.8
-98.51	366.62
-99.651	366.74
-99.792	366.06
-99.933	366.18
-100.87	366.3
-101.01	365.42
-101.36	365.54
-102.9	365.06
-103.84	364.77
-104.58	364.89
-104.72	364.31
-106.56	363.33
-109	363.65
-107.54	363.77
-107.68	363.09
-107.82	363.21
-107.56	363.83
-107.71	364.55
-106.95	364.67
-105.99	364.79
-106.13	364.91
-106.27	365.63
-106.41	366.45
-106.55	366.57
-106.69	366.69
-106.83	366.01
-106.97	366.13
-107.11	366.25
-106.66	365.67
-106.6	365.39
-106.74	365.51
-106.78	366.03
-106.52	367.45
-105.26	367.57
-105.4	369.49
-105.54	370.71
-103.28	370.83
-105.82	370.95
-105.96	371.06
-105.51	370.08
-105.65	369
-105.09	366.92
-105.23	366.24
-104.07	364.46
-104.21	364.58
-104.45	364.7
-103.69	364.22
-103.83	364.34
-103.97	364.46
-104.11	367.08
-104.26	367.2
-104.4	364.82
-104.34	360.94
-104.48	361.06
-104.52	361.18
-104.66	360.1
-104.4	360.22
-104.34	358.34
-104.48	357.16
-104.62	357.28
-104.76	357.4
-103.71	357.52
-103.85	359.64
-103.99	362.96
-104.13	365.18
-104.27	366.4
-103.51	367.42
-103.65	367.53
-103.79	367.65
-103.93	366.87
-103.37	366.99
-103.51	367.11
-103.66	367.23
-104.6	366.85
-103.94	366.97
-104.88	367.09
-105.02	366.91
-105.16	367.03
-106.1	367.75
-106.24	367.87
-107.48	367.99
-107.62	367.61
-107.76	367.73
-107.9	367.75
-108.05	367.87
-108.19	367.79
-108.33	367.71
-108.47	367.03
-108.61	367.15
-107.65	365.97
-108.89	366.09
-109.03	366.21
-110.07	367.63
-111.01	366.45
-111.15	366.57
-111.3	367.99
-111.44	368.91
-111.58	369.22
-112.92	368.34
-111.86	368.46
-112	368.58
-112.14	368.4
-112.28	368.52
-112.42	368.94
-111.96	369.06
-112.1	369.68
-112.25	370.2
-109.89	370.62
-111.53	370.74
-111.67	370.96
-111.81	371.38
-111.95	371.5
-109.69	371.62
-109.83	371.74
-109.97	371.86
-110.11	372.18
-110.25	372.1
-104.2	372.22
-104.04	372.54
-104.18	372.46
-104.32	372.78
-104.46	373.4
-100	374.12
-100.14	375.04
-100.28	375.06
-100.42	375.78
-105.16	375.89
-105.7	375.41
-105.85	375.53
-105.99	375.65
-104.93	375.17
-105.07	375.29
-105.21	375.01
-105.35	375.13
-105.49	375.25
-105.63	375.37
-109.57	375.49
-109.71	375.41
-111.25	375.53
-111.4	375.65
-108.54	375.77
-108.68	374.69
-108.82	372.81
-108.96	372.93
-111.9	371.45
-112.04	370.97
-112.18	370.49
-112.32	369.61
-112.46	369.73
-114.2	369.85
-114.35	369.97
-115.39	370.19
-115.53	370.31
-115.67	371.53
-116.61	371.65
-115.95	371.77
-116.09	371.38
-116.23	371.5
-115.47	371.62
-115.61	371.74
-115.75	371.26
-115.89	371.38
-116.94	371.5
-117.08	371.02
-118.02	371.14
-117.36	370.86
-117.5	370.98
-117.64	371.1
-117.78	371.22
-117.42	371.14
-117.56	371.26
-117.7	371.38
-117.84	372
-115.19	372.12
-115.33	371.64
-115.47	371.06
-115.61	371.18
-115.75	371.3
-116.69	371.42
-118.53	371.54
-118.67	371.96
-118.81	372.78
-117.25	372.9
-116.19	373.02
-116.34	373.64
-116.48	373.75
-116.62	374.07
-117.96	374.19
-116.9	374.31
-117.14	375.13
-117.28	376.25
-117.42	376.37
-118.96	378.59
-119.1	378.71
-119.24	379.23
-119.39	379.35
-117.63	379.97
-119.67	380.09
-118.11	380.21
-118.25	380.33
-118.39	380.45
-116.13	380.57
-118.67	380.69
-118.81	380.81
-118.95	381.23
-119.09	381.65
-119.24	381.77
-120.28	381.89
-120.42	382.01
-120.56	381.83
-122.3	381.65
-119.64	381.77
-119.78	381.39
-119.92	381.11
-120.06	380.73
-122.2	380.84
-122.34	380.36
-122.49	380.68
-122.63	380.8
-122.77	380.92
-123.91	381.04
-124.05	381.16
-124.19	381.28
-124.33	381.4
-124.47	381.52
-124.61	381.44
-123.75	381.56
-123.89	381.88
-124.04	382
-123.78	382.12
-122.72	382.04
-122.86	381.76
-123	381.88
-124.74	382
-123.28	382.32
-123.42	382.44
-123.56	382.56
-123.7	383.18
-124.84	383.3
-123.78	383.42
-123.93	383.54
-124.07	382.86
-124.21	383.78
-125.55	383.1
-124.49	382.31
-125.83	382.43
-125.97	381.15
-126.11	381.27
-127.25	380.69
-127.19	380.21
-129.53	380.33
-129.68	380.45
-129.82	381.17
-127.76	381.29
-127.9	381.41
-128.04	382.23
-128.18	381.65
-125.92	381.77
-126.56	381.89
-126.7	382.01
-126.84	382.13
-126.98	381.75
-126.83	381.87
-126.97	381.99
-127.11	383.21
-127.25	384.53
-127.39	385.55
-125.53	385.67
-125.67	387.49
-125.81	387.61
-125.95	387.73
-127.09	387.85
-126.23	387.97
-126.98	388.09
-127.12	386.9
-127.26	388.32
-129.4	388.44
-129.54	388.56
-129.68	388.68
-129.82	387.5
-129.96	387.62
-130.1	387.74
-128.34	386.06
-128.48	387.98
-128.63	387.6
