# Supplementary material for: Electrooculography-based continuous eye-writing recognition system for efficient assistive communication systems
Source: PLoS One. 2018 Feb 9;13(2):e0192684. doi: 10.1371/journal.pone.0192684 (PMC5806888; doi:10.1371/journal.pone.0192684)
Supplement: S1 Database — All the original isolated EOG data used in the experiments are contained in this database. (ZIP) [file pone.0192684.s001.zip › isolated/002/isolated_strokes/EOG_002_01_008.csv]

30.953	16.004
28.723	16.169
27.692	15.935
26.862	15.701
22.532	15.367
18.401	14.932
18.071	14.398
17.941	14.564
18.01	14.03
17.68	13.596
17.549	13.761
17.019	13.227
15.989	12.493
11.958	12.659
15.728	12.124
15.597	11.39
12.067	11.556
10.837	10.622
13.706	10.387
13.576	10.153
13.946	9.019
13.815	8.2848
13.685	7.6505
10.354	7.8163
10.224	7.2821
10.094	6.5478
9.9633	5.4136
8.2329	4.8794
8.1025	4.3451
9.5722	3.1109
9.4418	2.1767
9.3114	2.3424
9.181	2.0082
11.051	1.874
8.9203	1.1397
8.7899	0.60549
8.6595	0.77126
6.9291	0.33703
6.7987	-0.097206
6.2683	0.068561
5.438	0.034327
5.3076	-0.099906
4.3772	-0.13414
4.8468	-0.16837
4.7164	-0.90261
3.9861	-0.73684
3.8557	-1.4711
2.0253	-2.1053
1.8949	-3.0395
0.36454	-3.8738
-2.4658	-4.308
-2.5962	-4.1422
-5.2266	-4.2765
-5.357	-4.4107
-5.4874	-4.2449
-6.1177	-4.4792
-6.9481	-4.9134
-7.0785	-5.1476
-7.2089	-5.1819
-7.9393	-5.3161
-9.6696	-5.6503
-11.7	-5.6846
-12.23	-5.5188
-12.361	-6.753
-12.491	-6.5873
-13.422	-7.5215
-13.552	-7.5557
-14.982	-7.79
-16.013	-7.9242
-16.943	-7.8584
-17.073	-7.7927
-17.204	-7.9269
-17.334	-8.0611
-17.465	-8.0954
-17.195	-8.3296
-17.925	-8.9638
-18.056	-8.7981
-18.186	-8.6323
-18.316	-9.2665
-18.447	-9.1008
-18.577	-9.735
-17.208	-9.5692
-17.338	-9.7035
-17.668	-9.7377
-16.599	-9.8719
-16.029	-10.306
-16.16	-10.64
-14.49	-9.9746
-13.42	-10.209
-13.251	-10.043
-13.681	-9.4773
-13.811	-8.7116
-13.942	-8.5458
-15.072	-8.08
-14.103	-8.2143
-14.233	-8.0485
-14.363	-7.8827
-14.494	-8.317
-15.824	-8.1512
-14.754	-7.9854
-16.085	-7.4197
-16.215	-7.2539
-16.146	-6.7881
-16.276	-6.6224
-16.406	-5.6566
-16.537	-5.4908
-16.667	-4.7251
-16.798	-4.5593
-16.928	-4.3935
-17.058	-4.2278
-17.189	-4.062
-17.319	-3.9962
-16.549	-3.8305
-15.68	-3.6647
-13.21	-3.3989
-13.341	-2.7332
-13.471	-2.5674
-11.401	-2.4016
-9.5317	-1.6359
-9.6621	-2.0701
-9.7925	-2.4043
-8.4229	-2.2386
-8.2532	-2.0728
-7.3836	-1.907
-6.914	-1.8413
-7.0444	-1.6755
-5.4748	-1.9098
-4.9052	-1.844
-4.1355	-1.6782
-4.2659	-1.5125
-4.3963	-1.9467
-3.2267	-1.7809
-2.4571	-1.6152
-2.5874	-1.4494
-2.7178	-1.8836
-0.8482	-1.7179
0.82142	-1.5521
1.691	-1.3863
1.6607	-1.2206
1.5303	-1.0548
2.1999	-0.089019
2.3695	-0.72325
2.2391	-0.55749
2.1088	0.10828
1.9784	0.27405
1.848	0.43981
1.7176	0.60558
2.3872	0.17135
2.4569	0.33711
2.3265	-0.19712
3.5961	-0.43135
3.4657	-0.26559
3.3353	-0.09982
3.205	0.065946
3.0746	0.23171
5.1442	-0.20252
5.0138	-0.33675
4.8834	-0.17099
4.753	-0.50522
4.6227	-0.33945
6.2923	-0.17369
6.1619	-0.0079212
6.0315	0.15785
5.9011	0.32361
6.9708	0.98938
9.7404	1.1551
8.81	1.3209
8.6796	0.98668
8.5492	1.1524
6.1189	1.3182
8.8885	1.384
8.7581	1.0497
6.2277	0.81551
6.0973	0.98128
6.867	1.147
6.7366	1.3128
6.6062	1.4786
6.4758	0.94434
8.6454	1.1101
6.2151	1.2759
6.0847	0.74164
5.9543	0.90741
5.8239	0.87318
5.6935	0.83894
4.8631	0.60471
4.7328	-0.22952
4.6024	-1.0638
4.472	-0.99799
4.9416	-0.83222
4.8112	-1.0665
4.6809	-1.1007
4.5505	-0.63492
5.1201	-0.46916
5.4897	-0.60339
5.1593	-0.63763
5.029	-0.67186
4.8986	-0.30609
3.7682	-0.34033
3.6378	-0.27456
3.5074	-0.50879
3.3771	-0.74303
3.2467	-0.17726
3.1163	-0.91149
4.0859	-0.74573
3.9555	-0.57996
3.8252	-1.0142
3.6948	-0.94843
5.0644	-0.98266
4.934	-0.81689
4.8036	-0.65113
4.0733	-0.48536
3.9429	-0.31959
3.5125	-0.35383
3.3821	-0.18806
3.2517	0.17771
3.1213	0.34347
2.991	0.50924
2.8606	1.875
2.7302	3.1408
2.5998	3.3065
2.4694	3.6723
3.5391	3.9381
2.2087	4.1038
2.0783	4.5696
2.1479	5.5354
2.0175	6.2011
2.8872	6.5669
1.7568	6.7327
1.6264	6.6984
1.496	6.8642
1.8656	6.53
3.9353	6.6957
3.8049	6.8615
3.6745	6.3273
3.5441	6.093
1.4137	6.1588
3.5834	6.0246
3.453	6.0903
3.3226	5.8561
4.0922	5.3219
2.3618	4.8876
2.2315	4.2534
2.1011	4.4192
1.9707	3.9849
1.8403	4.1507
1.7099	4.3165
1.5795	4.4822
1.4492	4.648
1.3188	4.8138
1.1884	4.9795
2.658	5.1453
2.5276	5.1111
2.3973	4.9768
2.8669	4.8426
4.0365	5.0084
5.1061	5.6741
4.9757	5.8399
7.2454	6.3057
7.115	6.7714
8.4846	7.1372
8.7542	7.503
8.6238	7.7687
8.8935	8.0345
9.8631	8.6003
11.733	8.766
12.302	8.9318
12.172	9.6976
12.042	10.063
12.011	10.229
12.681	10.395
12.55	10.561
12.42	10.726
12.29	10.892
13.059	11.358
13.529	11.524
13.399	11.689
13.268	11.555
13.138	12.021
11.607	11.887
11.477	12.053
11.347	11.718
11.216	11.384
12.486	11.05
11.355	10.516
11.225	10.681
11.095	10.847
9.7643	11.013
10.134	11.179
10.004	11.944
9.8732	12.11
9.7428	12.776
8.9124	13.542
8.982	14.607
8.2517	13.873
8.1213	14.039
7.9909	14.805
7.5605	14.971
7.7301	15.136
7.3998	15.302
7.2694	14.668
7.939	14.834
7.8086	14.999
7.6782	15.565
6.7478	15.731
6.6175	15.897
6.4871	16.362
5.5567	16.328
5.4263	16.494
5.2959	16.66
5.1656	16.826
7.3352	15.291
8.9048	14.057
10.174	14.023
10.944	14.189
10.814	13.954
11.683	13.82
13.853	13.586
15.323	11.952
17.892	9.3174
18.962	7.0832
30.631	-2.351
48.701	-15.285
61.971	-34.22
82.04	-49.754
102.01	-59.688
109.78	-73.622
120.95	-80.456
133.12	-82.791
134.79	-85.925
134.66	-91.259
137.53	-98.593
137.4	-104.23
138.57	-106.46
138.44	-110.8
138.91	-114.13
139.78	-115.06
139.65	-115.8
142.51	-115.63
142.38	-115.87
139.05	-116.1
138.92	-117.14
137.39	-118.87
137.26	-119.7
136.73	-119.54
135.7	-119.97
135.57	-119.81
135.04	-119.64
133.51	-118.88
134.38	-118.31
134.25	-119.34
134.62	-119.18
134.49	-119.01
133.56	-120.65
134.23	-120.48
133.3	-118.81
133.17	-117.45
133.04	-116.98
132.91	-116.62
132.78	-116.15
132.25	-115.99
132.12	-115.82
131.99	-115.65
131.86	-114.29
131.73	-114.12
130.89	-112.76
129.96	-112.29
129.83	-111.53
128.8	-110.96
127.37	-110.49
126.64	-109.73
125.21	-106.56
124.28	-100.3
120.25	-92.531
111.42	-84.665
101.39	-78
80.26	-69.034
58.93	-56.468
53.5	-41.902
38.269	-24.837
24.239	-8.4708
17.409	9.495
7.4782	28.161
2.2478	46.526
-2.9826	61.992
-11.913	77.158
-21.943	99.324
-28.474	114.79
-35.804	131.56
-47.735	153.12
-57.065	168.09
-61.395	182.35
-62.726	193.42
-63.656	207.68
-63.786	225.85
-64.317	240.02
-64.447	250.28
-64.578	255.55
-66.008	261.81
-66.138	270.28
-68.069	276.74
-68.299	280.71
-68.429	281.98
-71.46	282.44
-71.59	282.71
-67.121	283.37
-66.051	284.44
-65.881	285.2
-66.012	285.57
-65.942	285.74
-66.073	286
-65.503	286.47
-65.233	286.93
-65.364	287.1
-65.494	287.47
-64.124	287.83
-62.755	288.9
-62.285	289.56
-62.416	289.73
-62.146	289.99
-61.576	290.16
-61.707	290.33
-61.837	290.39
-61.967	290.56
-62.098	290.22
-62.228	289.19
-63.059	288.35
-64.189	287.52
-64.319	286.29
-67.25	278.65
-67.38	251.52
-70.01	207.88
-75.741	164.15
-83.871	124.31
-89.302	88.381
-92.532	49.546
-100.06	17.212
-107.19	-5.1221
-108.72	-27.256
-111.75	-42.191
-114.18	-57.425
-115.01	-75.259
-115.64	-87.793
-116.68	-100.03
-117.61	-108.66
-117.74	-115.1
-119.27	-121.43
-119.4	-122.66
-119.53	-123.1
-120.46	-123.03
-120.59	-123.47
-120.72	-124.5
-120.85	-125.14
-119.68	-125.37
-119.81	-126.2
-119.94	-126.04
-119.57	-126.57
-119.7	-126.41
-119.33	-126.24
-119.46	-126.08
-119.59	-125.91
-119.72	-124.94
-119.85	-124.18
-119.28	-123.91
-119.41	-123.75
-119.54	-123.58
-119.67	-123.51
-119.8	-123.35
-119.93	-123.18
-120.06	-122.92
-120.2	-122.75
-120.33	-122.29
-117.76	-122.02
-114.29	-121.85
-114.42	-121.69
-114.55	-121.62
-114.68	-121.46
-111.91	-121.29
-110.04	-121.13
-110.17	-120.86
-110.3	-120.69
-110.43	-120.53
-110.56	-120.36
-110.69	-120.4
-110.82	-120.23
-111.95	-120.07
-112.08	-119.9
-115.11	-120.13
-115.24	-119.97
-115.37	-119.8
-115.5	-119.64
-115.63	-119.67
-117.66	-119.7
-117.79	-119.74
-117.92	-119.57
-118.65	-119.41
-118.19	-119.24
-118.92	-119.28
-119.05	-119.41
-119.18	-119.54
-119.31	-119.68
-119.44	-119.51
-119.57	-119.55
-119.7	-119.18
-119.83	-118.82
-121.96	-118.55
-120.09	-118.38
-120.22	-117.92
-120.35	-117.75
-120.48	-117.59
-122.41	-117.42
-121.84	-117.26
-123.37	-117.09
-123.5	-116.22
-123.63	-115.46
-123.76	-115.29
-123.89	-114.63
-124.02	-114.46
-124.15	-114
-121.28	-113.63
-124.41	-113.46
-124.54	-113.2
-124.68	-113.03
-124.81	-112.57
-124.74	-112.4
-124.87	-112.23
-125	-111.57
-125.13	-111.4
-125.26	-111.64
-121.99	-111.47
-122.12	-111.31
-122.25	-111.14
-122.58	-111.67
-122.71	-112.21
-119.64	-112.04
-119.77	-111.88
-119.9	-111.71
-120.03	-110.35
-121.06	-109.28
-121.19	-108.71
-121.32	-108.55
-121.45	-108.38
-121.58	-107.52
-121.71	-107.05
-120.44	-106.59
-120.57	-106.42
-120.7	-106.75
-120.83	-106.09
-120.97	-105.92
-121.1	-105.76
-121.23	-105.59
-121.36	-105.32
-121.49	-104.46
-122.82	-104.29
-121.95	-103.93
-122.08	-102.86
-122.21	-102.7
-122.34	-102.63
-122.47	-102.46
-122.6	-103.1
-122.73	-102.93
-122.86	-103.47
-120.59	-102.8
-123.12	-103.14
-123.25	-102.97
-123.38	-102.8
-123.51	-102.64
-121.94	-102.47
-123.27	-101.81
-123.4	-101.64
-123.53	-101.28
-125.56	-101.61
-123.79	-101.44
-124.02	-101.28
-124.15	-101.41
-124.29	-101.55
-125.12	-101.78
-123.45	-101.61
-123.58	-101.85
-123.71	-101.68
-122.34	-101.12
-123.97	-101.35
-124.1	-102.29
-124.23	-102.02
-124.36	-101.95
-124.49	-101.79
-125.82	-101.62
-125.95	-101.96
-126.08	-101.79
-126.21	-101.63
-125.54	-101.46
-125.67	-101.29
-125.8	-101.13
-125.93	-100.96
-126.86	-100.8
-126.99	-101.03
-128.02	-100.87
-128.15	-100.7
-128.98	-100.13
-130.41	-99.968
-130.54	-99.802
-130.68	-99.636
-130.81	-99.471
-130.94	-99.505
-131.07	-99.739
-129.9	-99.173
-131.33	-99.008
-131.46	-98.642
-131.59	-98.476
-131.72	-98.31
-131.85	-98.145
-131.98	-97.979
-132.11	-97.813
-132.24	-97.647
-132.37	-98.081
-131.7	-97.316
-131.83	-97.15
-131.96	-96.984
-132.09	-97.018
-132.02	-96.953
-132.15	-96.787
-132.28	-96.021
-132.81	-95.655
-132.94	-95.29
-134.07	-95.124
-134.2	-95.158
-134.33	-94.992
-135.27	-95.026
-134.6	-95.461
-135.53	-95.295
-135.66	-95.629
-135.79	-95.463
-135.92	-95.498
-135.25	-95.432
-135.88	-95.366
-136.01	-95.4
-136.14	-95.235
-137.57	-95.469
-136.9	-95.303
-138.73	-95.137
-138.86	-94.972
-138.99	-94.806
-139.12	-95.04
-137.55	-94.874
-137.68	-94.708
-137.81	-94.543
-137.94	-94.677
-136.07	-94.511
-136.2	-94.345
-136.33	-94.18
-136.46	-94.014
-135.99	-93.848
-136.22	-93.682
-135.66	-93.517
-135.79	-93.251
-135.92	-92.585
-135.95	-92.419
-136.08	-92.253
-136.21	-92.688
-136.34	-92.822
-136.47	-92.856
-136.1	-92.69
-136.23	-92.725
-136.36	-92.559
-136.49	-92.393
-136.62	-91.727
-135.95	-91.262
-135.78	-91.096
-135.91	-90.93
-136.04	-90.164
-136.17	-89.999
-135.7	-89.833
-135.83	-90.267
-135.96	-90.101
-136.09	-89.535
-136.22	-90.07
-133.95	-89.204
-134.08	-89.038
-134.21	-88.272
-134.34	-87.607
-134.48	-87.441
-132.71	-86.575
-132.84	-86.409
-132.97	-86.244
-133.1	-85.278
-135.13	-85.112
-135.26	-84.946
-135.69	-84.78
-135.82	-84.615
-133.75	-84.449
-132.98	-83.783
-133.11	-83.617
-133.24	-83.252
-133.37	-82.986
-132.4	-82.72
-132.53	-82.054
-132.66	-81.889
-132.79	-80.823
-135.62	-80.057
-133.05	-79.891
-132.78	-79.726
-132.91	-79.56
-133.04	-78.994
-133.37	-78.228
-133.3	-77.562
-133.43	-77.197
-133.57	-77.031
-133.7	-76.865
-134.03	-76.099
-134.16	-75.434
-134.29	-75.068
-134.42	-75.102
-134.55	-75.436
-135.38	-74.671
-135.51	-74.505
-135.64	-74.339
-135.77	-74.773
-135.9	-74.007
-136.03	-74.242
-136.16	-74.876
-138.99	-74.71
-139.12	-74.544
-139.25	-74.379
-141.78	-73.613
-141.91	-74.547
-142.04	-75.181
-142.17	-75.616
-142.3	-75.75
-142.43	-76.084
-142.56	-76.218
-142.69	-76.653
-143.02	-76.487
-143.16	-76.321
-143.69	-76.855
-143.82	-75.989
-143.95	-75.824
-144.08	-77.158
-144.11	-76.992
-144.24	-78.026
-144.37	-77.861
-144.5	-77.695
-144.63	-77.529
-143.96	-77.363
-144.09	-77.198
-144.22	-77.032
-144.35	-76.766
-144.48	-76.5
-143.61	-76.334
-143.74	-76.169
-143.87	-74.703
-144	-73.437
-143.33	-73.271
-143.46	-72.906
-143.59	-72.74
-143.72	-72.774
-142.95	-72.608
-143.08	-72.243
-143.21	-72.077
-143.34	-71.911
-143.48	-71.845
-143.61	-71.58
-143.74	-71.414
-143.87	-71.248
-144	-71.082
-145.43	-70.916
-144.26	-70.751
-145.19	-70.685
-145.32	-71.019
-145.45	-70.353
-145.58	-70.688
-143.91	-70.422
-144.04	-69.856
-144.17	-70.19
-144	-69.825
-145.93	-69.659
-146.06	-69.393
-146.19	-69.327
-146.32	-70.561
-146.45	-70.396
-148.48	-71.83
-146.71	-71.664
-146.84	-71.498
-146.97	-71.633
-147.1	-71.167
-147.23	-71.001
-147.37	-70.835
-149.8	-69.77
-154.13	-69.904
-154.26	-69.738
-154.39	-69.572
-154.52	-70.007
-154.65	-70.541
-156.58	-70.375
-157.61	-70.209
-158.44	-69.343
-158.57	-69.178
-159.4	-68.312
-159.53	-67.546
-158.96	-67.08
-158.39	-66.815
-158.52	-66.749
-158.65	-66.583
-158.78	-66.417
-156.91	-66.552
-157.04	-66.986
-157.17	-67.92
-155	-68.554
-154.13	-69.289
-153.96	-69.723
-154.09	-69.557
-154.22	-69.391
-154.36	-68.425
-154.49	-67.06
-153.62	-66.894
-153.75	-68.128
-153.88	-67.962
-154.01	-67.797
-155.14	-68.631
-153.77	-68.465
-155.8	-68.899
-155.93	-69.234
-153.86	-68.168
-152.29	-68.002
-152.42	-67.836
-152.55	-67.57
-152.68	-67.005
-152.51	-66.639
-152.64	-65.973
-152.77	-65.007
-152.9	-64.342
-153.03	-64.176
-152.56	-64.41
-152.69	-64.544
-152.82	-65.079
-152.95	-65.513
-153.08	-65.347
-152.61	-65.181
-152.05	-65.016
-152.18	-64.85
-150.41	-64.384
-149.14	-63.518
-148.17	-62.552
-148.3	-62.387
-148.43	-62.221
-147.46	-61.855
-147.59	-61.689
-147.72	-61.724
-147.85	-62.358
-147.98	-62.692
-148.11	-63.426
-148.24	-64.361
-148.37	-64.395
-148.5	-64.429
-148.63	-65.663
-148.76	-65.497
-149.79	-66.432
-149.92	-66.266
-150.05	-66.1
-150.18	-66.334
-149.31	-66.169
-150.44	-66.803
-150.57	-66.637
-150.7	-66.471
-150.83	-66.806
-150.97	-66.64
-151.1	-66.474
-151.23	-66.308
-151.36	-66.143
-153.29	-65.977
-153.42	-65.611
-153.55	-64.845
-153.68	-64.079
-153.81	-62.914
-155.14	-61.948
-154.37	-61.482
-156.1	-61.216
-156.23	-61.051
-155.96	-60.985
-156.09	-60.719
-156.22	-60.553
-156.35	-60.388
-156.48	-60.322
-156.61	-60.156
-156.74	-59.99
-156.87	-59.924
-157	-59.959
-157.13	-59.793
-157.26	-59.427
-155.69	-59.461
-153.82	-60.096
-153.96	-60.93
-154.09	-60.764
-153.92	-60.598
-153.85	-60.433
-153.48	-60.267
-153.61	-60.101
-153.74	-59.935
-153.17	-59.77
-153.3	-59.604
-153.43	-59.438
-153.56	-58.872
-153.69	-58.706
-153.82	-58.541
-154.25	-57.875
-154.38	-58.209
-154.51	-57.543
-154.64	-57.378
-153.07	-57.212
-153.2	-57.046
-153.33	-56.88
-153.46	-56.715
-155.09	-56.549
-153.62	-56.383
-154.25	-56.317
-154.38	-56.651
-154.51	-56.486
-156.95	-56.32
-157.08	-56.154
-157.21	-56.288
-157.34	-56.123
-157.47	-55.957
-159.2	-55.191
-157.73	-54.525
-157.86	-54.86
-157.99	-54.194
-156.22	-53.028
-158.25	-52.862
-158.38	-52.897
-159.01	-52.731
-159.14	-52.565
-157.87	-51.399
-159.2	-52.333
-159.33	-52.168
-159.46	-50.902
-161.09	-50.736
-160.22	-50.57
-160.35	-50.405
-160.48	-50.239
-160.61	-50.073
-160.94	-49.907
-160.27	-49.742
-160.4	-49.576
-160.54	-49.41
-160.07	-49.244
-160.2	-49.078
-160.33	-48.913
-160.46	-48.747
-160.59	-47.981
-160.22	-46.515
-160.35	-45.45
-160.18	-44.784
-160.31	-44.618
-160.44	-44.752
-160.57	-44.587
-160	-43.821
-158.33	-44.255
-158.46	-44.089
-158.59	-44.424
-158.72	-44.258
-158.85	-43.492
-158.98	-42.726
-159.11	-42.46
-159.24	-42.095
-158.87	-41.729
-159	-41.563
-159.13	-41.197
-159.26	-41.032
-159.39	-41.066
-158.42	-41.2
-159.66	-41.334
-159.79	-41.669
-159.92	-41.703
-161.05	-41.537
-160.18	-42.871
-161.31	-42.705
-161.44	-41.04
-161.57	-40.174
-161.7	-40.008
-160.73	-39.842
-160.86	-39.577
-160.99	-39.511
-161.12	-39.945
-162.35	-40.479
-161.38	-40.914
-161.51	-40.748
-161.64	-41.382
-160.67	-41.716
-161.9	-41.551
-161.93	-41.385
-162.06	-40.719
-162.19	-39.553
-161.22	-38.287
-161.15	-37.722
-160.98	-37.356
-161.11	-37.19
-161.25	-37.224
-159.98	-37.059
-160.11	-36.793
-158.84	-36.627
-158.97	-36.361
-159.6	-35.296
-159.73	-34.33
-159.86	-34.164
-159.99	-33.998
-160.12	-33.832
-160.35	-33.667
-160.38	-32.901
-160.51	-32.735
-160.64	-33.169
-160.77	-33.004
-161	-33.538
-161.13	-33.372
-161.66	-33.206
-161.79	-33.541
-161.92	-33.475
-163.05	-33.309
-163.18	-33.043
-163.31	-33.078
-163.44	-33.212
-163.57	-33.046
-164.3	-32.88
-163.74	-32.714
-163.87	-32.249
-164.5	-31.883
-164.63	-31.117
-164.76	-30.951
-164.89	-30.786
-165.02	-30.62
-165.25	-30.754
-165.38	-31.688
-165.51	-31.523
-165.64	-32.157
-165.77	-31.991
-165.9	-32.625
-165.93	-32.459
-166.06	-32.294
-166.19	-32.928
-166.32	-33.862
-166.55	-34.296
-166.58	-34.131
-166.81	-34.665
-166.94	-35.199
-167.07	-35.433
-168.3	-35.668
-167.33	-35.502
-169.06	-35.736
-169.19	-36.47
-169.33	-35.405
-171.06	-34.839
-171.19	-34.673
-171.62	-34.107
-173.75	-33.941
-173.88	-33.576
-174.01	-33.11
-174.14	-32.444
-174.57	-31.678
-175.9	-31.513
-176.03	-31.347
-176.16	-31.181
-176.29	-31.015
-176.42	-30.85
-176.55	-29.784
-175.68	-29.618
-176.81	-28.552
-176.94	-28.386
-177.07	-27.921
-177.2	-27.555
-176.33	-27.289
-175.56	-27.123
-175.69	-26.958
-175.82	-26.892
-175.95	-26.726
-175.08	-26.56
-176.21	-26.395
-176.35	-26.429
-176.48	-26.563
-176.41	-27.197
-175.24	-27.032
-175.37	-26.866
-175.5	-28.3
-175.63	-26.534
-177.06	-27.968
-177.19	-28.103
-177.32	-29.637
-177.45	-29.871
-177.58	-29.705
-177.71	-30.14
-177.84	-30.674
-178.77	-30.508
-178.9	-30.342
-178.23	-30.177
-177.16	-30.111
-177.29	-29.945
-177.42	-30.079
-177.55	-30.414
-175.88	-29.748
-174.91	-30.082
-175.04	-29.916
-175.17	-29.25
-175.3	-29.085
-174.44	-28.919
-174.57	-27.953
-174.7	-26.787
-174.83	-26.622
-175.96	-26.456
-175.09	-26.99
-175.22	-26.824
-175.35	-26.659
-175.48	-26.493
-175.31	-26.827
-173.14	-27.161
-173.27	-26.995
-173.4	-27.33
-173.53	-27.064
-175.96	-26.898
-176.09	-26.732
-176.82	-26.567
-176.95	-26.601
-177.08	-27.135
-178.51	-27.969
-178.64	-28.904
-178.77	-29.438
-178.9	-29.472
-178.43	-29.606
-178.56	-29.441
-178.69	-29.275
-178.83	-29.109
-178.96	-28.943
-179.09	-28.577
-179.82	-28.412
-179.95	-28.246
-180.08	-28.08
-181.01	-27.714
-181.14	-27.549
-181.67	-27.383
-181.8	-27.417
-181.93	-27.251
-182.06	-27.086
-181.39	-26.72
-183.02	-26.554
-183.15	-26.388
-183.28	-25.922
-183.41	-25.757
-183.54	-25.591
-183.67	-25.425
-183.8	-25.559
-183.93	-25.894
-185.06	-26.428
-185.19	-26.262
-185.32	-26.096
-185.45	-26.631
-185.58	-25.765
-185.71	-25.599
-185.05	-25.433
-185.18	-25.268
-185.31	-25.802
-185.44	-24.936
-187.77	-24.77
-187.9	-25.304
-188.03	-25.239
-188.16	-25.073
-188.29	-25.307
-190.12	-25.141
-190.25	-24.976
-190.38	-24.41
-190.51	-23.444
-190.64	-22.478
-189.07	-21.713
-189.2	-21.547
-189.33	-21.181
-189.46	-21.015
-188.19	-20.749
-188.32	-21.284
-188.45	-21.118
-188.58	-20.152
-188.71	-19.986
-187.74	-19.821
-187.87	-19.655
-188	-19.489
-188.14	-19.023
-187.27	-18.858
-187.2	-18.692
-187.33	-18.526
-187.46	-18.36
-187.39	-18.195
-187.52	-18.529
-187.65	-19.163
-187.78	-19.597
-187.91	-19.731
-188.04	-19.566
-188.37	-19.4
-188.5	-19.234
-188.63	-19.068
-189.86	-18.903
-189.29	-18.737
-190.52	-18.571
-190.65	-18.405
-190.78	-17.94
-190.91	-18.074
-190.04	-17.908
-191.17	-18.442
-191.3	-18.276
-191.23	-18.111
-191.36	-16.745
-191.49	-16.279
-191.63	-16.113
-191.76	-15.848
-191.89	-15.482
-192.72	-15.316
-192.15	-15.15
-192.28	-14.485
-192.41	-14.819
-192.54	-14.653
-192.67	-14.487
-192.5	-14.322
-192.63	-14.156
-192.76	-14.19
-192.89	-14.024
-194.02	-13.858
-194.15	-13.693
-194.98	-13.527
-195.11	-13.361
-194.14	-12.895
-196.27	-12.73
-196.4	-12.564
-196.53	-12.398
-196.66	-13.132
-194.79	-13.667
-191.52	-14.201
-191.65	-15.435
-191.78	-16.269
-191.92	-16.403
-190.55	-16.338
-190.68	-16.472
-190.81	-16.606
-190.04	-16.14
-190.17	-15.975
-189.4	-15.809
-189.53	-15.943
-189.66	-15.977
-189.79	-16.012
-189.92	-15.946
-189.95	-15.78
-190.08	-15.714
-190.21	-15.549
-190.34	-15.283
-190.57	-15.017
-190.6	-14.851
-190.73	-14.685
-190.86	-14.52
-190.99	-14.354
