# Supplementary material for: Electrooculography-based continuous eye-writing recognition system for efficient assistive communication systems
Source: PLoS One. 2018 Feb 9;13(2):e0192684. doi: 10.1371/journal.pone.0192684 (PMC5806888; doi:10.1371/journal.pone.0192684)
Supplement: S1 Database — All the original isolated EOG data used in the experiments are contained in this database. (ZIP) [file pone.0192684.s001.zip › isolated/002/isolated_strokes/EOG_002_01_009.csv]

-10.386	6.0106
-10.471	5.8343
-8.6561	5.7579
-8.741	5.5816
-8.8258	5.0053
-8.9107	4.429
-8.9955	4.3526
-6.3804	4.2763
-6.4653	3.4
-6.5501	2.6236
-6.635	3.2473
-7.2198	2.471
-7.3047	2.1946
-7.3895	1.4183
-7.4744	0.14199
-6.2592	0.065661
-5.9441	0.58933
-6.0289	-0.787
-6.1138	-0.86333
-6.1986	-0.93966
-6.2835	-1.016
-6.7683	-1.0923
-6.3532	-1.3686
-6.438	-1.245
-6.5229	-1.3213
-6.6077	-0.19763
-4.8926	1.026
-4.9774	0.94971
-3.7623	1.3734
-3.8471	1.2971
-3.132	1.2207
-1.7168	1.1444
-1.8017	1.0681
-1.8865	1.3917
-3.4714	1.3154
-2.9562	1.2391
-3.0411	0.76275
-3.1259	0.68642
-3.2108	1.0101
-3.8956	0.53376
-3.3805	0.15743
-3.4653	-0.1189
-3.5502	-0.19523
-3.635	-0.27156
-2.4199	-0.14789
-0.30474	-0.22422
-0.38959	-0.30055
-0.47444	-0.37688
-1.1593	-0.45321
-3.5441	-0.42954
-3.629	-1.3059
-4.9138	-0.58219
-4.9987	-0.65852
-3.8835	-0.73485
-3.5684	-0.81118
-3.2533	-0.98751
-3.2381	-1.0638
-3.323	-1.1402
-1.7078	-1.4165
0.20735	-1.2928
0.12249	-1.3692
0.037643	-0.94549
-0.047208	-1.0218
0.16794	-1.0981
0.08309	-1.3745
-0.0017612	-1.9508
0.11339	-2.0271
0.028537	-2.1035
0.24369	-2.2798
0.65883	-2.3561
1.274	-2.4325
1.8891	-2.5088
2.1043	-2.5851
2.7194	-2.6614
3.9346	-2.6378
3.8497	-2.8141
4.5649	-2.8904
4.58	-2.9668
4.5952	-3.2431
4.5103	-3.3194
4.4255	-3.3957
4.3406	-3.4721
4.9558	-3.5484
5.6709	-3.9247
5.8861	-4.0011
5.8012	-3.5774
6.1164	-3.6537
6.4315	-3.3301
7.7467	-3.4064
9.3618	-3.4827
8.877	-2.459
9.1921	-2.5354
9.8073	-1.6117
9.7224	-1.688
9.6376	-1.6644
9.5527	-1.7407
9.4679	-1.817
9.383	-1.6933
9.2982	-1.7697
9.2133	-1.846
9.1285	-1.8223
9.3436	-1.8987
8.9587	-1.075
8.8739	-1.1513
8.789	-1.2276
8.2042	-1.304
7.5193	-2.1803
7.2345	-2.2566
7.1496	-2.333
6.8648	-2.4093
6.6799	-2.4856
6.5951	-2.662
6.2102	-2.6383
5.4254	-2.7146
5.3405	-2.7909
4.6557	-1.9673
4.5708	-1.8436
4.486	-0.71993
4.3011	-0.59626
4.2163	-0.67259
3.7314	-0.74892
3.6466	-0.82525
3.5617	-0.10158
3.4769	-0.17791
3.392	-0.25424
2.5072	-0.33056
2.4223	0.69311
3.0375	1.2168
2.9526	1.5404
2.8678	1.2641
2.7829	1.6878
2.6981	1.6115
2.6132	1.5351
2.5284	1.4588
2.7435	1.3825
2.6587	1.4061
2.8738	1.0298
2.789	0.95348
3.0041	0.87715
3.4193	0.80082
4.1344	1.0245
4.1496	0.94817
4.0647	0.87184
3.0799	1.1955
3.895	0.71918
3.8102	1.0428
3.7253	0.96652
3.6405	0.89019
2.6556	0.81386
3.4707	1.2375
3.3859	1.2612
3.301	1.1849
3.2162	1.1085
3.0313	1.0322
3.0465	0.85588
2.9616	0.87956
1.4768	0.80323
1.3919	0.7269
0.70709	1.5506
0.62224	2.8742
-1.6626	3.2979
-1.7475	3.2216
0.36768	3.1453
0.88283	2.1689
0.79798	2.0926
0.71313	2.0163
0.62828	2.2399
1.9434	2.2636
1.4586	2.1873
1.3737	1.2109
1.2889	2.0346
0.20403	1.9583
1.5192	1.882
1.4343	1.8056
1.3495	1.7293
1.2646	1.653
2.4798	1.5766
3.2949	1.5003
3.2101	1.024
3.1252	0.44765
3.0404	0.37132
2.9555	0.39499
4.4707	0.31866
2.7858	0.64233
2.701	0.96601
2.6161	0.88968
4.1313	0.81335
6.5464	0.13702
6.4616	0.060688
6.3767	-0.015641
6.2919	-0.091971
6.207	0.3317
6.1222	0.25537
6.0373	0.37904
5.0525	0.30271
4.9676	0.22638
2.4827	0.15005
2.3979	-0.12628
2.313	-0.0026053
2.2282	-0.078935
3.2433	-0.15526
1.4585	-0.23159
1.3736	-0.70792
0.68879	-0.78425
-1.2961	-0.86058
0.51909	-0.93691
-2.3658	-0.51324
-2.4506	0.010431
-2.5355	1.2341
-2.6203	2.0578
-0.30517	3.0814
-0.39002	4.1051
-0.47487	4.0288
-0.55972	4.7525
-1.5446	4.6761
-0.32942	3.1998
-0.41427	4.2235
-0.49912	4.1471
-0.58398	5.1708
-3.7688	5.0945
-3.9537	4.1181
-4.3385	4.0418
-7.1234	3.9655
-7.2082	3.3892
-7.2931	3.3128
-7.3779	2.4365
-7.4628	1.2602
-7.8476	0.48384
-7.9325	-0.19248
-8.0173	-0.76881
-8.1022	-1.2451
-8.787	-1.8215
-8.8719	-1.8978
-8.3567	-1.9741
-9.0416	-2.0505
-9.1264	-1.6268
-10.511	-1.7031
-10.596	-1.7794
-9.281	-1.8558
-9.3658	-1.9321
-9.4507	-2.6084
-9.5355	-2.7848
-9.4204	-2.8611
-9.5053	-3.5374
-9.4901	-5.4138
-9.575	-5.5901
-9.2598	-4.9664
-8.5447	-5.0427
-7.2295	-5.1191
-8.7144	-5.4954
-8.7992	-5.5717
-7.1841	-5.6481
-7.2689	-7.7244
-6.4538	-10.001
-6.5386	-10.577
-6.6235	-10.753
-6.4083	-10.83
-4.9932	-11.806
-3.378	-13.882
-3.4629	-14.959
-3.5477	-14.235
-2.9326	-13.211
-3.0174	-12.088
-2.8023	-11.264
-2.8871	-10.84
-2.972	-10.117
-1.7568	-10.193
-1.8417	-10.069
-1.9265	-10.146
-1.8114	-10.222
-1.8962	-10.298
-0.78108	-11.175
-0.86593	-11.251
-0.95078	-11.927
-1.0356	-12.004
-1.3205	-12.08
-1.4053	-12.156
-1.4902	-11.133
-1.575	-11.209
-0.65989	-10.985
-1.7447	-11.062
-0.82959	-10.938
-0.91444	-11.514
-0.9993	-11.991
-1.0841	-12.367
-1.169	-12.443
-0.053848	-12.52
-0.1387	-12.596
-0.22355	-13.372
-0.3084	-13.449
-1.5933	-13.525
-1.6781	-12.901
-1.763	-12.678
-1.8478	-12.354
-1.9327	-12.03
-1.1175	-11.807
-1.2024	-11.183
-1.2872	-10.359
-1.3721	-9.5355
-1.3569	-9.6119
-1.4418	-9.3882
-1.5266	-9.4645
-1.6115	-9.5409
-2.6963	-9.6172
-2.7812	-9.6935
-4.166	-9.7698
-4.2509	-10.146
-4.3357	-9.9225
-5.6206	-9.9988
-5.7054	-10.075
-5.7903	-10.151
-5.8751	-10.428
-5.96	-10.504
-6.5448	-10.88
-8.9297	-10.957
-11.515	-11.033
-11.599	-11.209
-12.184	-11.286
-12.269	-12.262
-12.354	-13.138
-12.239	-13.315
-12.324	-13.391
-10.808	-14.467
-10.893	-14.544
-10.978	-15.72
-7.563	-15.796
-7.2479	-15.873
-4.0327	-15.949
10.882	-18.625
31.898	-20.002
53.613	-20.078
81.028	-20.154
107.04	-20.231
134.16	-20.307
150.47	-20.383
166.39	-20.46
182.1	-20.536
192.42	-20.612
212.23	-16.689
226.95	-11.165
233.06	-8.0414
244.38	-6.1177
252.29	-3.894
252.21	-2.1704
253.12	1.4533
253.04	11.977
252.96	21.301
252.87	23.324
252.79	24.248
252.7	24.872
252.62	25.295
252.53	25.219
251.85	25.743
247.96	26.466
244.98	26.39
244.39	27.514
243.41	28.337
240.02	28.561
237.04	29.085
236.75	29.808
235.77	30.132
232.28	30.056
232.2	29.979
228.41	30.303
227.13	30.927
226.84	30.85
226.76	32.274
226.67	33.598
226.49	34.021
226.4	33.945
226.42	33.369
226.23	33.292
226.15	33.216
226.06	33.14
225.98	33.063
225.99	32.987
225.91	33.411
225.82	32.834
225.74	32.058
225.66	31.482
224.87	30.905
224.79	30.829
223	27.953
222.92	24.976
219.53	23.8
218.55	22.924
214.26	21.947
200.38	19.771
172.69	10.195
150.21	0.31849
119.32	-4.1578
92.037	-10.834
74.252	-17.71
56.967	-22.587
51.782	-25.263
35.897	-25.339
18.913	-25.416
1.3277	-25.492
-17.657	-25.568
-31.442	-25.645
-56.227	-25.721
-74.712	-25.797
-88.297	-25.874
-107.68	-25.95
-117.87	-23.626
-131.25	-19.503
-146.94	-16.479
-156.52	-13.255
-165.51	-12.032
-169.79	-11.508
-169.88	-10.884
-172.36	-9.6608
-173.05	-7.8371
-173.13	-6.9134
-175.11	-6.7897
-175.2	-6.4661
-175.68	-6.2424
-176.37	-5.9187
-176.45	-6.3951
-176.54	-6.4714
-176.62	-6.5477
-175.31	-6.924
-175.39	-7.0004
-175.48	-6.7767
-174.76	-6.853
-174.35	-7.3294
-173.63	-6.0057
-172.42	-4.882
-171.5	-5.7583
-170.39	-4.6347
-170.47	-4.711
-168.66	-4.7873
-168.74	-4.8637
-166.93	-4.94
-167.01	-4.9163
-167.9	-6.8927
-166.08	-6.969
-166.17	-6.4453
-166.25	-6.5216
-166.14	-6.598
-166.22	-6.6743
-166.01	-6.7506
-164.69	-6.827
-164.68	-9.9033
-163.36	-9.9796
-160.65	-10.056
-157.63	-10.932
-150.31	-15.809
-141.4	-26.285
-126.58	-53.061
-101.47	-80.138
-86.754	-97.614
-73.839	-119.79
-60.124	-137.57
-54.109	-152.34
-50.294	-161.72
-48.079	-164.4
-46.263	-166.67
-45.648	-171.25
-45.733	-176.12
-45.818	-178.8
-45.303	-180.28
-45.388	-181.45
-44.672	-184.03
-44.757	-187.31
-44.842	-188.98
-44.927	-189.56
-45.012	-189.64
-45.097	-191.11
-44.482	-191.19
-44.566	-192.26
-44.651	-192.84
-45.536	-194.12
-45.621	-195.99
-44.906	-197.27
-45.791	-198.05
-45.876	-199.32
-45.96	-200
-46.045	-200.07
-44.53	-200.45
-44.615	-201.13
-44.7	-201.5
-44.785	-200.68
-44.47	-200.46
-44.054	-199.93
-44.139	-198.81
-44.224	-198.39
-44.309	-198.46
-44.894	-199.54
-44.979	-200.71
-45.063	-200.99
-45.148	-202.17
-45.233	-202.24
-48.018	-202.52
-48.103	-203.6
-48.188	-202.27
-48.273	-201.25
-46.557	-201.13
-48.842	-200.7
-48.927	-199.88
-49.012	-199.45
-49.097	-198.33
-48.282	-198.41
-50.167	-198.68
-50.251	-198.76
-50.336	-199.24
-50.421	-199.71
-48.706	-200.59
-48.791	-200.66
-48.876	-200.74
-47.66	-199.82
-47.745	-199.89
-46.23	-198.97
-45.415	-198.65
-45.5	-198.72
-45.585	-199.1
-46.27	-198.38
-45.754	-199.25
-45.839	-199.33
-45.924	-199.5
-46.009	-199.58
-46.694	-200.66
-46.179	-200.73
-46.264	-200.81
-46.348	-202.59
-46.433	-202.66
-47.118	-201.54
-46.603	-202.01
-46.688	-202.09
-46.773	-202.17
-47.458	-202.24
-48.342	-202.32
-48.427	-202.4
-49.112	-203.57
-49.197	-203.65
-48.682	-203.73
-47.867	-203.8
-47.951	-203.88
-46.736	-203.95
-46.821	-204.03
-46.306	-204.11
-45.991	-204.18
-46.076	-204.66
-46.161	-204.74
-46.245	-204.81
-44.83	-204.89
-44.915	-205.17
-45	-205.64
-45.085	-205.72
-45.97	-206.19
-44.755	-206.47
-44.839	-207.55
-44.924	-207.62
-45.009	-207.8
-45.094	-207.88
-44.179	-209.25
-44.264	-209.83
-44.348	-210.2
-44.433	-210.28
-45.518	-210.36
-46.103	-211.03
-46.188	-211.91
-46.273	-211.99
-46.358	-212.06
-47.942	-212.04
-48.027	-212.62
-48.112	-212.19
-48.197	-211.47
-47.182	-211.54
-48.267	-210.92
-48.352	-210.6
-48.436	-210.67
-48.521	-211.15
-47.406	-211.23
-48.691	-211.3
-48.776	-212.08
-48.861	-211.26
-48.946	-211.33
-47.83	-211.41
-47.915	-212.58
-46.5	-211.96
-46.585	-212.04
-46.67	-212.11
-43.855	-212.19
-43.939	-211.77
-44.024	-211.04
-44.109	-211.12
-44.894	-209.79
-43.879	-211.27
-43.964	-212.15
-44.049	-212.92
-44.133	-213.7
-44.218	-213.78
-43.603	-214.45
-43.688	-214.93
-43.773	-215.51
-43.858	-215.58
-43.943	-214.56
-44.027	-214.63
-44.112	-213.61
-46.197	-214.79
-46.282	-213.66
-47.067	-212.24
-47.152	-214.32
-47.236	-214.39
-47.321	-216.07
-46.706	-216.14
-47.591	-216.22
-47.676	-216.3
-47.761	-216.07
-47.846	-216.15
-47.33	-216.23
-48.015	-215.3
-48.1	-215.38
-48.185	-214.86
-48.57	-214.83
-48.455	-214.91
-48.54	-214.98
-48.624	-215.16
-48.709	-215.24
-49.294	-215.21
-48.679	-215.39
-48.764	-215.57
-48.849	-215.64
-48.934	-216.42
-49.018	-215.8
-49.103	-215.87
-49.188	-215.95
-49.273	-216.02
-49.358	-216
-49.843	-215.98
-49.927	-215.85
-50.012	-215.43
-50.097	-215.51
-50.182	-216.08
-50.267	-215.66
-50.352	-215.93
-50.437	-216.31
-50.521	-216.09
-49.806	-216.16
-49.891	-216.44
-49.976	-216.52
-50.061	-216.39
-50.146	-216.47
-50.031	-216.55
-50.315	-216.72
-50.4	-216.7
-50.485	-216.77
-50.57	-216.85
-50.455	-216.93
-50.54	-217
-50.624	-217.28
-50.709	-217.36
-50.794	-217.23
-50.379	-217.31
-50.464	-217.59
-50.549	-217.86
-50.234	-217.94
-48.018	-218.11
-45.803	-218.19
-45.888	-218.27
-45.973	-218.14
-46.058	-218.22
-46.143	-217.5
-46.228	-216.77
-46.312	-216.75
-47.197	-216.82
-46.582	-216.9
-47.367	-216.98
-47.452	-217.15
-47.537	-217.23
-48.222	-217.01
-48.306	-217.08
-48.691	-217.36
-48.776	-217.44
-48.861	-216.41
-49.746	-216.49
-49.831	-215.76
-50.815	-215.84
-50.9	-215.92
-50.985	-215.49
-51.87	-216.07
-51.955	-217.25
-52.04	-217.92
-52.125	-220.2
-52.209	-220.27
-54.594	-220.35
-54.679	-220.43
-56.564	-220
-56.649	-220.08
-56.734	-220.16
-57.519	-220.83
-57.603	-221.51
-58.588	-223.09
-59.773	-224.46
-59.858	-224.54
-60.143	-224.61
-60.228	-224.69
-61.212	-224.87
-62.197	-224.94
-61.382	-225.02
-62.367	-225.1
-62.452	-225.97
-62.537	-226.05
-62.622	-227.13
-61.806	-227.3
-62.791	-227.38
-62.876	-227.45
-62.961	-227.53
-64.446	-227.61
-63.131	-227.68
-64.116	-227.66
-64.2	-227.84
-64.285	-227.71
-63.37	-227.79
-60.555	-227.86
-63.04	-227.94
-63.125	-228.22
-63.21	-228.49
-60.394	-228.77
-60.479	-228.85
-60.564	-228.92
-60.649	-228.9
-60.734	-228.88
-63.019	-228.85
-63.103	-228.83
-63.188	-228.7
-63.273	-228.88
-61.058	-228.96
-61.143	-228.33
-60.628	-229.11
-60.713	-229.49
-60.797	-229.56
-60.382	-229.74
-60.067	-229.82
-60.152	-229.89
-60.237	-229.87
-60.322	-229.14
-60.407	-228.12
-60.991	-227.9
-61.076	-227.97
-61.161	-228.35
-63.146	-228.43
-62.031	-229.3
-62.116	-230.18
-62.2	-230.95
-62.285	-231.03
-62.97	-231.51
-62.855	-231.68
-62.94	-231.86
-63.025	-232.64
-63.11	-232.71
-64.394	-232.79
-64.479	-233.97
-65.564	-235.54
-65.649	-236.52
-65.734	-236.59
-66.419	-236.67
-66.504	-236.75
-66.588	-237.02
-67.673	-237.1
-67.558	-237.18
-68.443	-237.75
-68.528	-237.83
-68.613	-238.01
-68.998	-238.08
-69.082	-238.16
-70.467	-237.83
-70.552	-237.81
-73.437	-237.69
-75.722	-236.86
-75.807	-236.14
-77.291	-236.22
-77.376	-235.99
-78.261	-236.07
-78.546	-236.14
-78.431	-236.52
-78.716	-236.6
-78.801	-237.67
-78.685	-237.45
-78.77	-237.63
-78.855	-237.7
-78.94	-237.18
-79.025	-237.06
-79.11	-236.33
-79.295	-235.41
-79.279	-235.48
-79.364	-234.76
-79.449	-234.84
-79.534	-234.91
-79.619	-234.69
-78.704	-234.77
-78.788	-234.34
-78.873	-234.72
-78.958	-233.79
-79.043	-233.87
-79.128	-232.95
-79.213	-232.42
-79.298	-232.4
-80.882	-232.28
-81.567	-232.35
-81.652	-232.63
-81.737	-232.51
-81.822	-232.58
-81.907	-232.66
-82.492	-232.73
-82.576	-233.01
-82.661	-232.99
-82.746	-233.06
-82.431	-233.14
-82.316	-233.02
-82.401	-233.09
-82.486	-232.77
-82.57	-232.85
-82.555	-232.32
-82.64	-232.1
-82.725	-232.47
-82.81	-232.25
-82.895	-232.33
-82.479	-232.4
-82.564	-232.48
-82.649	-232.56
-82.734	-232.63
-83.419	-232.71
-82.904	-232.78
-82.989	-232.56
-83.073	-232.64
-83.158	-232.71
-82.243	-232.79
-81.828	-233.27
-81.913	-233.94
-83.298	-234.02
-83.383	-234.6
-84.267	-234.67
-84.352	-235.15
-84.437	-235.72
-84.522	-236
-83.807	-236.08
-84.692	-236.15
-84.776	-236.73
-84.961	-237.21
-86.946	-237.28
-85.131	-237.36
-85.216	-237.44
-85.301	-237.51
-85.386	-237.69
-87.77	-237.96
-88.355	-238.34
-89.64	-239.02
-89.725	-239.59
-89.81	-239.47
-89.895	-239.75
-89.28	-239.92
-88.364	-241.1
-88.449	-242.47
-88.534	-242.55
-89.119	-242.63
-89.204	-243
-89.289	-243.48
-89.374	-243.56
-89.458	-243.63
-89.343	-244.31
-89.428	-244.69
-89.513	-244.76
-89.598	-244.84
-89.683	-244.91
-89.767	-244.99
-89.852	-245.57
-89.937	-245.14
-90.022	-245.62
-88.707	-245.7
-88.392	-245.77
-88.477	-245.85
-89.861	-245.92
-89.946	-246
-88.731	-246.08
-88.816	-246.15
-88.901	-246.23
-88.086	-247.01
-88.171	-247.08
-87.755	-247.16
-87.84	-246.64
-87.925	-246.71
-87.51	-246.79
-87.295	-246.86
-86.78	-246.94
-86.564	-247.02
-86.649	-246.69
-86.734	-246.77
-86.019	-246.85
-85.004	-246.92
-85.089	-246.1
-85.174	-245.28
-85.258	-245.35
-85.143	-244.93
-85.228	-245
-85.313	-244.48
-85.398	-244.56
-84.583	-243.93
-84.668	-244.01
-84.752	-244.69
-84.837	-244.76
-84.922	-244.84
-84.507	-244.91
-84.592	-244.39
-83.777	-245.07
-83.862	-244.54
-83.946	-244.12
-84.031	-244.1
-84.116	-244.17
-84.201	-244.85
-84.286	-245.53
-84.371	-245.6
-83.855	-245.68
-84.54	-246.25
-84.625	-246.33
-84.71	-246.41
-84.795	-246.28
-84.78	-246.36
-84.865	-246.44
-84.949	-246.91
-85.034	-246.99
-85.019	-246.07
-84.304	-247.14
-84.389	-247.52
-84.474	-247.79
-84.559	-247.87
-83.343	-247.95
-81.628	-248.02
-81.713	-247.8
-81.798	-247.88
-81.883	-246.45
-81.968	-245.63
-82.052	-245.7
-82.137	-245.78
-82.522	-246.96
-82.607	-248.33
-83.992	-248.71
-84.077	-248.79
-84.162	-247.56
-84.246	-247.64
-84.331	-246.22
-86.316	-246.49
-86.401	-246.47
-86.486	-246.34
-86.571	-246.42
-85.156	-246.5
-86.74	-246.77
-86.825	-246.95
-86.91	-247.93
-88.295	-247.1
-87.08	-248.08
-88.465	-249.05
-88.55	-249.23
-88.634	-249.31
-88.719	-249.28
-87.904	-249.36
-87.989	-249.44
-88.074	-249.61
-88.159	-249.69
-88.443	-249.77
-88.328	-249.84
-88.413	-249.92
-88.498	-250.19
-87.083	-250.27
-87.168	-250.35
-85.253	-250.42
-85.337	-250.4
-86.222	-251.08
-86.307	-250.95
-86.392	-251.63
-86.477	-251.71
-86.562	-251.78
-89.347	-251.86
-89.131	-251.03
-89.416	-251.11
-89.501	-251.29
-89.586	-251.36
-89.671	-251.44
-89.556	-251.52
-89.64	-251.59
-89.725	-252.57
-89.81	-252.64
-90.995	-252.22
-91.08	-252.3
-92.765	-252.37
-92.85	-252.45
-92.934	-252.53
-93.619	-252.6
-93.104	-253.08
-93.189	-253.36
-93.274	-255.03
-93.359	-254.81
-92.644	-253.38
-92.728	-253.46
-92.813	-253.54
-92.898	-253.11
-92.983	-253.19
-93.668	-253.27
-93.753	-253.84
-94.038	-253.92
-94.122	-254
-94.207	-255.27
-92.892	-256.85
-92.977	-257.42
-93.062	-257.5
-93.247	-257.78
-92.831	-257.85
-92.916	-257.93
-93.001	-258.01
-93.086	-258.08
-93.371	-258.26
-93.256	-258.33
-93.541	-258.61
-93.625	-259.29
-93.71	-259.96
-93.795	-260.44
-93.68	-260.52
-93.765	-260.59
-93.85	-261.67
-93.935	-263.05
-94.019	-263.12
-93.604	-263.2
-94.189	-262.87
-94.274	-262.55
-94.359	-262.63
-94.644	-262.3
-93.628	-262.38
-93.713	-262.46
-93.798	-262.93
-93.883	-263.01
-95.168	-263.08
-95.253	-263.16
-96.038	-263.04
-98.322	-263.11
-97.907	-263.39
-97.992	-263.47
-98.077	-263.84
-98.162	-263.92
-98.247	-264
-98.332	-263.77
-100.42	-263.65
-100.5	-263.72
-100.59	-263.3
-102.47	-262.98
-102.56	-263.05
-102.34	-263.03
-102.43	-263.61
-102.51	-263.18
-102.6	-263.26
-101.18	-263.84
-99.265	-264.71
-99.35	-265.59
-99.435	-265.66
-101.52	-266.24
-101.1	-265.72
-102.39	-264.39
-102.47	-263.67
-102.56	-262.85
-103.94	-262.72
-102.73	-262.8
-102.81	-263.67
-102.9	-263.75
-102.98	-264.03
-100.87	-264.1
-97.553	-264.18
-97.238	-264.36
-97.323	-264.43
-96.207	-264.51
-96.292	-264.59
-96.377	-264.56
-96.462	-264.44
-96.547	-264.51
-96.232	-264.59
-96.316	-264.57
-96.401	-264.24
-96.486	-264.32
-96.571	-264.8
-96.456	-264.87
-96.541	-265.05
-96.526	-265.33
-96.61	-265.3
-96.795	-265.38
-96.88	-264.95
-97.065	-264.63
-97.15	-264.71
-97.235	-264.68
-97.32	-264.16
-97.304	-264.24
-97.489	-263.91
-97.574	-263.69
-97.659	-263.76
-97.744	-263.04
-97.829	-263.12
-97.914	-262.89
-97.998	-263.57
-98.083	-263.05
-99.168	-262.82
-99.253	-262.6
-99.338	-261.88
-100.12	-261.15
-100.21	-260.63
-100.29	-260.7
-100.38	-260.78
-100.46	-260.06
-101.15	-260.13
-101.23	-260.31
-101.32	-260.99
-101.4	-261.06
-101.49	-261.14
-102.27	-261.21
-102.16	-262.29
-103.34	-263.07
-103.43	-263.74
-104.51	-263.82
-104.6	-263.9
-103.28	-263.97
-104.77	-263.45
-104.85	-264.13
-104.93	-264.2
-105.02	-264.38
-103.7	-264.45
-103.99	-265.03
-104.07	-266.21
-104.16	-266.28
-103.74	-266.96
-103.83	-267.04
-105.01	-266.51
-105.1	-267.19
-105.18	-266.67
-105.27	-265.74
-105.35	-265.72
-105.44	-265.79
-105.52	-265.57
-104.31	-265.45
-105.59	-265.52
-105.68	-265.6
-105.76	-265.68
-105.85	-265.45
-104.83	-265.53
-104.92	-265.7
-105	-265.78
-105.09	-265.86
-105.17	-265.93
-105.26	-265.61
-105.54	-265.69
-104.43	-266.16
-104.51	-266.24
-105.8	-266.32
-104.98	-266.39
-105.07	-266.17
-105.15	-266.14
-105.23	-265.42
-106.32	-266.3
-107.5	-266.47
-107.79	-266.55
-107.87	-266.83
-109.16	-267.3
-109.24	-268.08
-109.33	-268.16
-111.21	-267.93
-111.3	-268.61
-111.38	-268.08
-111.47	-267.76
-111.55	-267.84
-112.04	-267.51
-112.12	-267.59
-112.21	-267.67
-109.79	-267.74
-109.88	-268.12
-109.96	-268.69
-110.05	-269.37
-110.13	-269.45
-108.52	-269.52
-108.1	-270.4
-108.19	-270.48
-108.77	-272.05
-108.86	-272.03
-110.64	-272.11
-110.73	-272.18
-110.81	-272.26
-110.9	-272.73
-109.28	-273.11
-110.77	-273.59
-110.85	-274.06
-110.93	-274.54
-111.32	-274.82
-109.6	-274.89
-111.49	-275.17
-111.57	-275.24
-111.66	-275.12
-113.64	-274.8
-112.83	-274.87
-114.11	-274.45
-114.2	-274.53
-114.28	-274.6
-116.07	-274.68
-113.85	-274.76
-113.94	-274.83
-114.02	-275.41
-114.11	-275.88
-114.19	-276.56
-114.28	-276.64
-115.46	-275.91
-115.55	-274.89
-114.03	-274.37
-115.82	-274.44
-115.9	-274.52
-115.99	-274.6
-116.07	-274.27
-116.16	-274.35
-115.14	-274.82
-115.23	-275.5
-115.31	-276.38
-115.4	-276.45
-115.48	-276.53
-115.57	-276.61
-115.65	-277.08
-115.74	-276.76
-116.22	-276.83
-115.9	-276.11
-116.39	-275.49
-116.47	-275.16
-116.56	-275.24
-116.64	-275.32
-116.73	-275.39
-116.81	-274.97
-116.9	-275.55
-116.98	-275.62
-117.17	-277
-116.85	-277.57
-117.34	-277.65
-117.42	-277.73
-117.51	-276.7
-118.09	-276.78
-117.88	-276.86
-117.96	-276.63
-118.05	-276.11
-118.13	-276.19
-119.82	-275.66
-119.9	-275.74
-119.99	-275.41
-120.07	-275.09
-120.16	-275.17
-122.54	-275.54
-122.63	-276.72
-122.71	-277.3
-122.8	-277.37
-120.88	-276.35
-122.37	-275.52
