# Supplementary material for: Electrooculography-based continuous eye-writing recognition system for efficient assistive communication systems
Source: PLoS One. 2018 Feb 9;13(2):e0192684. doi: 10.1371/journal.pone.0192684 (PMC5806888; doi:10.1371/journal.pone.0192684)
Supplement: S1 Database — All the original isolated EOG data used in the experiments are contained in this database. (ZIP) [file pone.0192684.s001.zip › isolated/002/isolated_strokes/EOG_002_01_010.csv]

-3.5152	-6.2683
-3.1004	-6.3568
-3.4857	-6.0453
-3.871	-5.9338
-5.3562	-5.7223
-5.3415	-5.2109
-5.3267	-5.4994
-5.712	-5.6879
-5.6973	-5.2764
-5.6825	-5.1649
-6.7678	-5.3534
-5.653	-5.542
-6.7383	-5.1305
-5.9236	-5.419
-4.7088	-5.3075
-5.8941	-4.396
-5.8793	-3.8846
-4.7646	-3.7731
-4.7499	-3.1616
-4.7351	-3.5501
-4.4204	-3.8386
-4.7056	-3.7271
-4.6909	-3.6157
-4.6762	-3.1042
-4.6614	-3.3927
-4.3467	-3.2812
-4.3319	-2.8697
-4.6172	-2.7583
-3.6025	-2.6468
-4.5877	-2.8353
-3.573	-2.4238
-4.5582	-2.3123
-4.5435	-2.5008
-5.0288	-2.0894
-5.014	-1.9779
-3.4993	-1.8664
-4.9845	-1.7549
-4.2698	-1.6434
-2.355	-1.532
-1.1403	-0.32048
-1.1256	0.79101
-1.1108	0.90249
-1.0961	1.914
0.31865	2.6255
0.53339	2.7369
0.54813	0.54841
0.56287	0.4599
0.57761	0.57138
-0.0076452	1.8829
0.0070953	1.9943
-1.0782	0.90582
-1.0634	3.5173
-1.0487	3.6288
-1.0339	3.7403
-1.0192	3.8517
-1.0045	1.7632
-0.98972	1.8747
-0.97498	0.68619
-1.1602	0.79767
-3.2455	0.50916
-3.2308	0.62064
-4.716	0.53212
-4.9013	0.2436
-5.2865	0.35508
-5.2718	0.46656
-5.6571	0.57805
-5.6423	0.78953
-5.6276	1.501
-5.6128	1.6125
-6.2981	2.424
-6.2834	1.8355
-6.2686	1.9469
-6.2539	2.0584
-5.6391	1.5699
-6.2244	1.9814
-6.2097	2.0929
-5.5949	2.2043
-5.5802	2.3158
-5.0654	2.4273
-4.4507	3.2388
-4.436	2.6503
-4.4212	3.4618
-4.9065	3.5732
-2.6917	3.6847
-0.77699	3.7962
0.037752	3.2077
0.052492	4.0192
-0.73277	2.9306
0.081973	3.0421
1.6967	1.8536
1.7115	1.6651
4.7262	1.0766
3.4409	1.188
5.2557	1.9995
6.4704	1.411
6.4852	1.5225
6.4999	1.634
6.5146	2.4455
6.9294	2.5569
6.9441	1.9684
6.9589	2.0799
7.3736	2.1914
7.3883	2.3029
8.7031	2.4143
8.7178	2.5258
8.7326	2.2373
8.7473	1.5488
8.762	1.0603
10.677	1.1718
10.692	0.98324
8.8063	1.0947
7.521	1.2062
7.5357	1.3177
7.5505	0.92916
7.2652	1.0406
7.28	1.1521
7.4947	1.2636
5.7094	0.67509
5.7242	0.28657
5.7389	0.79805
5.7537	0.90953
5.7684	1.021
5.7831	0.8325
5.7979	0.64398
6.9126	1.0555
6.9274	0.86694
7.3421	0.97842
7.3569	1.5899
7.3716	1.7014
7.7863	2.7129
7.8011	2.8243
7.8158	2.9358
7.8306	2.1473
7.8453	2.2588
7.86	2.3703
7.3748	1.9818
7.3895	2.5932
7.4043	2.7047
7.419	2.8162
7.4337	3.5277
6.0485	1.3392
6.0632	-0.049354
6.078	0.062128
5.5927	0.073609
5.6074	0.18509
5.6222	0.29657
5.6369	0.40805
5.6517	0.51954
5.6664	0.63102
5.6811	0.5425
5.6959	0.65398
7.3106	0.76546
7.3254	1.0769
7.3401	1.1884
7.9548	1.3999
7.9696	1.5114
8.1843	1.6229
8.1991	2.0344
7.4138	2.1458
8.2285	2.2573
8.2433	2.3688
7.458	2.4803
7.4728	1.9918
8.2875	2.1032
8.3022	0.11472
8.117	0.2262
8.1317	-1.3623
8.1465	-1.2508
7.4612	-1.1394
7.476	-0.52787
7.4907	-0.11639
7.2054	-0.20491
7.2202	-0.093424
6.9349	0.21806
6.9497	0.32954
7.2644	0.24102
7.2791	0.3525
7.3939	0.46398
7.7086	0.57547
7.7234	0.68695
7.7381	0.99843
7.7528	1.1099
9.5676	1.5214
7.7823	1.6329
7.7971	3.0444
7.5118	4.4558
7.0265	4.5673
7.0413	4.6788
5.756	3.4903
5.7708	4.6018
5.7855	4.7132
7.2002	4.8247
7.915	4.5362
7.9297	4.6477
7.8445	3.2592
7.2592	4.8707
5.8739	4.9821
5.3887	3.9936
2.3034	4.1051
-0.68184	2.9166
-2.0671	3.0281
-2.0524	3.1395
-2.0376	2.351
-2.0229	3.0625
-4.0081	2.574
-3.4934	2.6855
-3.4787	2.7969
-4.1639	1.8084
-7.6492	2.8199
-12.434	2.0314
-14.32	3.0429
-15.605	3.1544
-15.59	2.3658
-16.275	3.3773
-16.561	1.7888
-16.146	1.9003
-15.531	0.41177
-16.117	-1.0768
-16.502	-1.3653
-16.087	0.14621
-16.072	0.25769
-16.658	0.36917
-17.543	0.48066
-17.528	-0.80786
-18.113	-0.69638
-18.099	-1.6849
-17.484	-1.7734
-17.469	-1.6619
-16.554	-2.6505
-14.24	-4.239
-12.025	-5.1275
-12.01	-4.416
-11.995	-4.3045
-9.0807	-5.393
-6.1659	-5.5816
-6.1512	-6.1701
-6.1364	-7.3586
-5.4217	-9.2471
-3.807	-9.1356
-3.7922	-9.2242
-3.7775	-9.1127
-1.7627	-8.8012
-1.548	-8.6897
0.16674	-8.2782
0.68148	-9.0667
1.5962	-8.9553
1.611	-8.8438
1.6257	-9.5323
2.1404	-9.6208
2.1552	-9.6093
2.1699	-10.198
2.4847	-10.986
3.4994	-11.175
6.0141	-10.063
6.0289	-9.6519
7.7436	-9.4405
7.7584	-8.729
7.6731	-8.0175
7.6879	-7.906
7.8026	-7.3945
7.8173	-7.783
7.8321	-7.6716
7.8468	-8.0601
7.9616	-8.5486
7.9763	-9.3371
7.991	-9.5256
9.2058	-9.4142
10.021	-9.3027
10.035	-11.291
10.65	-11.98
10.665	-11.868
12.079	-14.757
13.294	-14.645
13.909	-14.834
16.824	-15.122
16.838	-16.311
19.653	-16.599
19.668	-17.788
19.683	-18.676
19.697	-20.665
19.712	-22.353
20.727	-22.742
20.742	-23.23
20.756	-23.819
20.771	-24.207
20.286	-24.596
20.301	-25.185
20.315	-25.673
20.33	-25.562
21.445	-25.45
23.96	-25.939
23.974	-26.127
22.889	-27.016
22.904	-28.904
23.619	-30.193
24.433	-30.681
24.448	-31.07
24.463	-30.958
24.577	-30.947
26.992	-30.835
29.007	-30.924
29.022	-30.812
30.136	-30.401
30.151	-30.289
30.666	-30.178
31.581	-29.566
31.595	-29.955
32.11	-29.843
34.025	-31.032
36.44	-30.92
36.454	-30.809
35.369	-32.297
36.484	-32.986
38.499	-32.875
40.513	-31.963
41.428	-31.752
41.443	-30.74
42.058	-30.629
42.672	-29.317
42.687	-29.206
42.702	-28.494
42.717	-28.383
42.731	-27.771
42.746	-26.96
41.961	-26.848
40.675	-26.737
37.59	-21.925
37.605	-14.514
34.42	-4.2023
27.234	2.9092
19.549	11.321
16.964	24.732
11.279	33.644
1.2934	43.355
-11.092	58.267
-19.077	71.078
-22.362	84.79
-29.948	99.801
-40.833	113.61
-47.018	131.62
-51.603	145.24
-56.789	160.05
-56.774	171.46
-59.559	180.37
-59.544	192.58
-59.53	199.29
-60.715	207.4
-60.7	213.32
-62.286	215.13
-62.271	216.34
-61.856	219.35
-64.541	222.06
-64.527	224.97
-64.512	227.28
-64.497	227.6
-61.782	228.11
-60.368	228.22
-58.853	228.33
-57.738	228.44
-56.623	228.55
-55.009	229.07
-54.994	229.18
-54.979	229.69
-54.964	229.8
-54.95	230.01
-52.035	230.12
-51.42	230.03
-51.405	229.45
-48.091	229.56
-47.576	228.87
-46.161	228.58
-46.146	228.59
-46.132	228.7
-45.617	228.81
-46.102	228.93
-45.588	229.04
-43.273	229.15
-43.258	229.26
-40.543	229.37
-39.529	229.18
-39.514	228.39
-39.199	228.51
-35.384	226.02
-31.47	226.13
-29.755	223.84
-29.34	223.65
-17.825	223.36
6.9894	220.58
27.504	198.99
61.219	170.4
90.534	151.51
113.35	131.92
155.16	113.03
180.08	90.944
205.19	68.655
232.01	54.267
247.72	42.178
268.44	35.49
282.35	25.901
286.07	14.813
289.68	11.624
295.1	5.2359
295.11	-0.35266
299.73	-7.0412
299.74	-14.63
299.75	-21.618
299.77	-30.707
299.78	-33.795
302.2	-34.084
302.21	-33.972
299.83	-34.061
299.84	-33.949
297.86	-33.838
297.67	-33.726
296.59	-33.615
294.2	-34.603
291.82	-34.492
289.63	-34.38
289.65	-35.169
289.66	-34.657
287.98	-33.546
287.99	-33.435
288.01	-33.323
287.52	-32.612
287.43	-32.3
283.85	-32.189
283.86	-31.877
279.98	-31.766
278.59	-31.654
277.61	-31.543
276.92	-32.031
276.94	-31.92
276.95	-32.208
276.97	-33.097
277.68	-33.385
277.2	-33.474
277.21	-33.362
277.23	-32.651
276.84	-33.339
275.76	-34.628
274.27	-35.116
272.89	-35.505
272	-35.393
271.81	-35.282
270.43	-35.17
269.64	-35.259
264.96	-36.847
261.87	-43.836
244.39	-59.025
209.4	-87.213
188.72	-117.4
158.23	-133.19
128.05	-144.48
119.16	-149.87
99.377	-156.46
84.992	-164.04
67.506	-166.73
48.421	-166.62
44.536	-166.51
27.151	-166.4
9.8654	-166.29
-0.41984	-166.18
-10.905	-166.06
-16.09	-165.95
-24.276	-165.84
-34.161	-165.73
-39.946	-165.62
-42.031	-164.11
-46.017	-162.39
-46.002	-161.18
-48.187	-160.27
-50.072	-160.16
-50.258	-159.75
-51.943	-158.84
-51.928	-158.73
-52.513	-157.71
-52.899	-157.6
-52.884	-157.49
-53.469	-157.38
-53.455	-157.27
-53.44	-156.86
-54.425	-156.55
-54.41	-156.43
-54.396	-155.62
-54.381	-155.11
-54.366	-153.7
-55.151	-151.99
-55.137	-151.18
-54.322	-150.97
-54.307	-149.95
-53.692	-149.04
-54.178	-148.93
-54.163	-148.32
-54.148	-148.21
-54.133	-147.7
-52.819	-147.58
-52.804	-147.47
-52.789	-147.76
-51.674	-147.25
-51.66	-147.54
-51.045	-147.43
-51.03	-147.32
-51.015	-147.2
-51.001	-147.09
-50.986	-146.88
-50.371	-146.77
-50.357	-146.66
-50.342	-146.55
-50.327	-146.44
-49.712	-146.82
-48.198	-147.31
-48.183	-146.7
-48.168	-146.59
-48.153	-145.88
-48.139	-146.37
-48.124	-145.66
-48.109	-145.54
-49.294	-145.43
-49.58	-145.32
-52.865	-145.21
-52.85	-145.1
-52.935	-144.99
-56.521	-144.57
-52.906	-144.46
-56.491	-144.15
-56.476	-144.24
-56.462	-143.93
-56.447	-143.62
-55.732	-143.21
-56.417	-143.09
-56.403	-142.88
-57.188	-141.67
-57.173	-141.26
-57.159	-141.15
-57.144	-141.04
-57.129	-142.03
-57.114	-141.81
-56.3	-141.7
-54.785	-141.59
-54.77	-141.68
-54.755	-141.77
-53.641	-141.46
-52.326	-141.35
-52.311	-141.23
-52.296	-141.22
-52.282	-141.11
-50.367	-141
-50.352	-141.39
-48.637	-141.28
-48.623	-141.96
-48.608	-141.85
-47.893	-141.74
-47.878	-142.03
-47.864	-143.32
-47.849	-143.21
-47.234	-143.1
-46.619	-142.98
-46.605	-141.47
-46.59	-141.16
-46.575	-140.55
-46.561	-139.24
-46.146	-139.13
-46.531	-137.72
-46.516	-137.6
-46.502	-137.29
-47.087	-137.18
-46.172	-136.87
-46.157	-136.76
-46.143	-136.75
-46.128	-136.64
-47.713	-136.52
-46.798	-136.51
-46.784	-136.2
-48.369	-135.99
-48.354	-135.78
-49.139	-135.37
-49.125	-135.25
-49.11	-135.24
-49.595	-135.43
-49.58	-135.32
-50.066	-135.31
-50.051	-135.2
-51.636	-135.09
-54.521	-135.17
-51.607	-135.06
-54.492	-134.95
-54.477	-134.84
-54.463	-134.33
-55.948	-133.72
-55.933	-133.51
-56.018	-133.39
-56.004	-133.28
-55.989	-133.17
-57.074	-133.06
-57.059	-132.95
-57.045	-133.04
-57.03	-134.23
-57.015	-132.81
-58	-132.5
-56.986	-132.39
-59.971	-132.28
-61.556	-132.17
-61.541	-132.06
-61.827	-131.94
-61.812	-132.13
-61.797	-132.02
-61.782	-132.21
-61.468	-132.1
-61.753	-132.79
-61.738	-132.68
-61.724	-131.76
-61.709	-131.65
-61.594	-131.54
-61.579	-132.23
-61.565	-132.22
-61.55	-132.11
-61.635	-132
-61.52	-132.38
-61.506	-132.47
-61.491	-132.46
-61.476	-132.25
-61.461	-132.14
-61.247	-132.03
-61.232	-131.82
-61.217	-131.7
-60.602	-131.49
-61.188	-131.38
-60.673	-131.37
-60.658	-131.46
-60.643	-131.55
-59.129	-131.43
-58.114	-131.32
-57.599	-131.21
-57.584	-130.9
-57.57	-130.79
-56.655	-130.28
-56.34	-129.97
-56.326	-129.65
-56.311	-129.54
-56.296	-129.43
-56.081	-129.32
-55.467	-129.41
-55.452	-129.1
-55.437	-128.99
-56.022	-129.07
-55.408	-128.96
-55.393	-128.85
-55.378	-128.74
-55.363	-128.43
-54.649	-128.22
-54.034	-127.91
-54.019	-127.79
-54.004	-127.48
-53.99	-127.57
-53.375	-127.96
-52.56	-127.85
-52.545	-127.84
-52.531	-127.92
-51.216	-127.61
-50.901	-127.7
-50.886	-127.09
-50.872	-126.38
-50.857	-126.87
-50.642	-126.46
-50.628	-126.34
-50.613	-126.23
-50.598	-126.12
-50.583	-125.41
-50.569	-125.9
-50.554	-126.29
-50.539	-126.58
-50.524	-126.96
-50.51	-127.25
-48.395	-127.14
-48.58	-127.43
-48.565	-127.32
-48.551	-127.21
-49.936	-128.4
-47.821	-128.38
-47.806	-128.27
-49.992	-128.16
-49.977	-128.05
-49.962	-128.84
-49.947	-128.73
-49.933	-127.71
-49.918	-128.1
-48.803	-127.99
-49.888	-128.28
-48.774	-127.77
-48.759	-127.86
-49.844	-127.75
-49.83	-127.63
-50.915	-127.52
-50.9	-127.41
-50.885	-128.6
-51.871	-129.19
-51.156	-129.08
-51.841	-128.97
-51.826	-128.85
-51.812	-128.74
-51.797	-128.63
-51.082	-128.52
-51.767	-128.81
-51.753	-128.7
-51.738	-128.59
-52.623	-130.27
-52.608	-130.16
-53.894	-128.85
-53.879	-128.74
-53.864	-128.63
-56.249	-127.82
-56.235	-127.7
-57.52	-127.39
-57.505	-127.28
-57.49	-126.87
-57.476	-127.06
-57.461	-126.95
-57.446	-126.84
-57.432	-126.92
-56.217	-126.81
-57.402	-127.2
-57.387	-127.09
-57.373	-126.98
-57.358	-127.37
-56.643	-127.26
-56.628	-127.14
-56.614	-127.33
-56.599	-127.82
-56.584	-128.41
-54.369	-127.6
-54.355	-128.19
-54.34	-129.08
-54.325	-128.96
-57.21	-128.85
-54.296	-129.74
-54.281	-128.63
-56.966	-129.52
-56.951	-130.21
-58.937	-130.29
-58.922	-129.68
-58.907	-129.57
-58.893	-129.46
-55.978	-129.35
-58.163	-129.24
-58.148	-129.13
-58.134	-129.01
-58.119	-129.2
-54.804	-129.09
-58.089	-129.18
-58.075	-129.37
-58.06	-129.26
-58.045	-128.85
-54.53	-128.73
-54.516	-128.62
-54.501	-128.31
-54.486	-128.4
-50.571	-128.09
-49.657	-127.48
-49.642	-127.37
-49.627	-128.05
-49.612	-127.64
-50.498	-127.93
-50.583	-127.82
-50.568	-128.11
-50.553	-128.8
-50.539	-128.28
-53.624	-129.17
-52.709	-129.06
-52.695	-127.95
-52.68	-128.44
-52.665	-129.03
-55.85	-130.52
-55.836	-130.7
-55.821	-130.59
-55.806	-130.68
-55.791	-130.37
-56.177	-130.46
-56.162	-130.35
-56.147	-130.24
-56.132	-130.12
-55.718	-130.01
-56.003	-130.4
-55.988	-130.29
-55.973	-130.78
-56.259	-130.97
-55.844	-130.86
-56.929	-130.74
-56.914	-130.63
-56.9	-130.52
-56.885	-130.41
-54.77	-130.5
-54.755	-130.39
-54.741	-130.77
-54.726	-130.16
-57.211	-130.05
-54.697	-129.94
-54.682	-129.63
-54.667	-130.02
-54.652	-129.41
-54.638	-128.99
-54.623	-128.88
-54.608	-128.77
-54.593	-128.66
-52.579	-127.95
-52.564	-127.34
-52.549	-127.23
-52.534	-126.61
-52.52	-127
-50.905	-126.69
-50.89	-126.58
-50.875	-126.47
-50.861	-127.06
-51.646	-126.95
-50.831	-126.83
-50.816	-126.72
-50.802	-126.61
-50.787	-126.5
-50.772	-126.39
-49.357	-126.28
-49.343	-126.16
-49.328	-126.15
-49.313	-125.34
-50.699	-125.73
-50.684	-125.62
-50.669	-125.51
-50.654	-125.4
-50.64	-125.28
-51.425	-125.17
-51.41	-125.06
-51.395	-123.75
-51.581	-121.94
-51.566	-120.53
-52.151	-119.52
-52.136	-118.7
-53.422	-118.09
-53.807	-117.88
-53.092	-117.57
-53.777	-117.26
-53.763	-116.85
-53.748	-116.74
-53.733	-116.02
-53.718	-115.51
-53.704	-115.4
-53.689	-115.29
-53.674	-113.88
-56.759	-114.07
-53.645	-112.05
-57.03	-110.74
-57.015	-109.73
-55.701	-109.12
-55.286	-109.01
-52.471	-109.4
-52.456	-109.29
-52.442	-109.67
-52.427	-109.06
-54.512	-108.45
-54.497	-108.34
-54.483	-108.23
-56.468	-108.72
-56.453	-108.01
-57.338	-107.89
-57.324	-107.78
-57.309	-107.67
-58.394	-107.66
-57.279	-107.55
-57.265	-107.44
-57.25	-107.33
-57.235	-107.21
-57.22	-107.6
-56.606	-107.49
-58.291	-107.38
-58.276	-106.77
-58.262	-105.96
-58.247	-105.74
-56.532	-105.63
-56.517	-104.92
-56.503	-104.81
-56.288	-104.5
-56.273	-104.39
-55.458	-104.28
-55.444	-103.96
-55.429	-104.05
-51.914	-103.74
-51.899	-103.63
-48.385	-103.52
-48.37	-103.31
-48.355	-103.2
-48.34	-102.98
-48.326	-102.47
-48.311	-102.36
-48.296	-101.45
-50.681	-101.34
-48.267	-101.23
-50.652	-100.52
-50.637	-100.4
-50.622	-100.29
-52.608	-100.18
-50.993	-100.07
-52.578	-99.958
-52.564	-99.846
-52.549	-99.535
-53.734	-99.423
-53.719	-99.312
-53.705	-98.6
-53.69	-97.989
-53.675	-97.877
-55.16	-97.766
-53.646	-97.654
-54.031	-97.243
-55.116	-96.531
-55.101	-96.12
-55.787	-96.009
-55.772	-95.897
-55.757	-95.386
-55.742	-94.874
-55.728	-94.363
-57.413	-94.151
-57.398	-94.04
-57.383	-93.628
-58.469	-92.217
-57.154	-92.105
-58.139	-91.994
-58.124	-93.182
-58.11	-93.071
-58.395	-93.259
-58.08	-93.148
-58.066	-93.036
-58.051	-92.925
-58.036	-92.813
-58.321	-92.702
-58.307	-92.29
-59.192	-92.179
-59.177	-92.067
-59.162	-91.256
-59.148	-91.844
-57.933	-91.733
-57.918	-91.621
-57.903	-92.41
-57.889	-92.299
-58.474	-92.887
-58.459	-92.776
-59.644	-92.664
-59.63	-92.853
-59.115	-92.541
-59.1	-91.53
-59.085	-91.418
-59.071	-91.307
-59.056	-91.395
-58.241	-91.284
-58.226	-91.072
-58.212	-90.961
-58.197	-90.849
-58.182	-91.438
-56.768	-91.326
-57.553	-91.215
-57.538	-91.103
-57.523	-90.992
-57.509	-90.08
-56.094	-88.969
-56.079	-88.757
-56.064	-88.646
-56.05	-86.834
-55.935	-86.323
-55.62	-86.211
-55.605	-86.5
-55.591	-86.389
-55.576	-85.877
-55.961	-85.166
-55.546	-84.054
-55.532	-82.843
-56.317	-82.231
-56.302	-81.82
-56.787	-81.708
-56.773	-81.597
-56.758	-81.485
-56.743	-81.674
-56.128	-81.562
-56.714	-81.451
-56.699	-80.239
-56.684	-78.728
-56.67	-78.316
-56.055	-78.005
-56.64	-77.893
-56.625	-77.982
-56.611	-77.67
-57.696	-77.259
-56.581	-77.147
-56.566	-77.536
-56.552	-77.424
-56.537	-77.313
-56.922	-78.201
-56.307	-78.09
-56.293	-77.779
-56.278	-78.667
-56.263	-77.656
-57.748	-77.544
-57.734	-77.433
-57.719	-77.321
-58.504	-77.61
-58.489	-77.998
-58.475	-78.287
-58.46	-78.775
-59.145	-78.664
-59.131	-78.552
-57.716	-78.441
-58.001	-79.129
-57.986	-79.018
-57.972	-78.906
-57.957	-78.795
-56.542	-78.683
-57.627	-79.072
-57.613	-78.96
-57.598	-78.849
-57.583	-79.037
-56.068	-78.926
-56.054	-79.414
-56.039	-79.403
-56.024	-77.791
-56.009	-77.98
-55.395	-77.369
-55.98	-77.257
-55.965	-77.546
-55.95	-76.934
-57.436	-76.823
-57.421	-76.711
-57.606	-76.6
-57.591	-76.488
-57.577	-74.977
-59.362	-74.865
-59.347	-76.154
-60.633	-74.642
-60.618	-75.931
-59.103	-74.719
-59.088	-74.608
-59.074	-74.496
-60.559	-72.485
-61.044	-72.373
-60.329	-72.662
-60.315	-72.55
-60.3	-72.439
-60.285	-72.327
-60.77	-71.716
-60.256	-71.604
-60.241	-72.393
-60.226	-72.281
-60.211	-71.47
-60.697	-72.059
-60.182	-71.947
-60.167	-71.336
-60.152	-71.224
-60.138	-71.113
-60.623	-70.801
-60.608	-70.69
-62.193	-70.578
-62.179	-70.467
-62.164	-70.355
-64.549	-70.044
-64.535	-69.732
-64.52	-69.321
-64.505	-69.209
-64.49	-68.498
-66.276	-68.386
-66.261	-68.275
-66.246	-67.363
-66.431	-67.252
-65.517	-66.44
-66.402	-66.329
-66.387	-66.217
-66.372	-66.106
-66.358	-65.994
-64.443	-66.183
-65.328	-66.071
-65.313	-66.66
-65.299	-66.549
-65.284	-66.437
-63.569	-66.326
-63.554	-66.314
-63.54	-67.203
-63.525	-67.091
-64.91	-68.08
-63.495	-67.968
-63.481	-67.857
-63.466	-67.745
-63.451	-68.534
-63.437	-68.422
-63.422	-68.311
-63.407	-68.199
-63.392	-68.088
-63.378	-67.976
-64.763	-68.965
-64.748	-68.153
-65.033	-66.142
-65.419	-66.03
-65.004	-64.919
-65.389	-64.607
-65.374	-64.496
-65.36	-64.584
-65.345	-64.473
-65.33	-64.361
-65.315	-64.25
-65.301	-64.139
-65.286	-63.927
-66.171	-63.916
-65.256	-63.704
-66.142	-63.493
-66.127	-63.381
-66.112	-63.07
-67.397	-62.558
-66.083	-62.447
-66.068	-61.735
-66.053	-60.824
-66.039	-60.412
-67.624	-60.301
-67.609	-60.189
-67.594	-59.278
-68.28	-59.166
-68.265	-57.755
-68.65	-57.243
-68.635	-56.932
-69.321	-56.82
-69.306	-56.709
-69.091	-55.797
-69.276	-55.686
-69.262	-55.574
-69.247	-55.463
-69.632	-55.351
-69.617	-54.44
-70.603	-54.329
-70.588	-54.717
-70.573	-55.206
-71.858	-55.494
-70.944	-55.383
-71.429	-54.871
-71.414	-55.16
-71.4	-55.048
-73.885	-55.037
-71.37	-54.925
-71.355	-54.814
-72.741	-54.702
-72.726	-54.091
-73.811	-53.979
-73.796	-53.868
-73.782	-53.056
-73.767	-53.645
-73.752	-52.833
-74.937	-52.722
-74.923	-52.61
-75.608	-51.299
-75.593	-51.187
-74.878	-49.676
-74.864	-49.564
-74.849	-49.453
-75.534	-49.941
-75.519	-49.83
-73.605	-50.319
-74.89	-50.207
-74.875	-50.096
-74.86	-49.384
-74.646	-49.273
-71.231	-48.361
-71.216	-47.45
-71.202	-47.338
-71.187	-47.227
-74.572	-47.115
-71.157	-47.004
-71.143	-46.892
-72.928	-47.581
-72.913	-47.469
-76.598	-47.358
-76.584	-47.246
-76.569	-47.135
-78.254	-48.323
-78.239	-47.712
-79.625	-47.6
-79.61	-47.689
-81.695	-47.177
-82.78	-48.366
-83.066	-49.354
-83.051	-50.243
-83.036	-50.731
-84.021	-51.02
-84.007	-51.008
-82.492	-50.897
-82.477	-50.786
-82.462	-50.674
-82.448	-50.363
-83.333	-49.851
-83.318	-49.74
-84.604	-49.628
-84.589	-49.817
-84.574	-49.705
-84.959	-49.594
-84.345	-49.582
-84.33	-49.371
-84.315	-49.259
-84.3	-49.148
-84.286	-49.036
-83.371	-48.625
-84.256	-48.513
-85.641	-48.402
-84.227	-48.09
-85.612	-47.979
-85.597	-47.867
-85.582	-46.956
-87.068	-47.644
-85.553	-47.533
-87.038	-47.621
-87.023	-47.51
-87.009	-47.198
-86.994	-46.287
-85.479	-46.176
-86.964	-45.364
-86.95	-44.753
-86.935	-44.141
-86.92	-43.53
-84.406	-43.418
-84.891	-43.307
-84.876	-43.195
-84.861	-41.884
-85.747	-41.772
-85.732	-40.261
-85.717	-38.949
-85.702	-38.338
-85.488	-37.326
-85.473	-36.915
-84.758	-36.803
-84.743	-36.492
-86.529	-35.98
-86.514	-34.669
-88.799	-34.557
-88.784	-35.146
-88.77	-35.034
-88.755	-35.423
-87.74	-34.811
-88.725	-34.7
-88.711	-34.888
-88.696	-34.477
-88.681	-34.666
-87.666	-34.554
-87.652	-34.443
-87.637	-34.331
-87.622	-34.22
-88.608	-34.108
-88.593	-33.697
-88.578	-33.885
-88.563	-33.774
-88.549	-33.362
-89.034	-33.251
-88.819	-33.139
-88.804	-33.028
