# Supplementary material for: Electrooculography-based continuous eye-writing recognition system for efficient assistive communication systems
Source: PLoS One. 2018 Feb 9;13(2):e0192684. doi: 10.1371/journal.pone.0192684 (PMC5806888; doi:10.1371/journal.pone.0192684)
Supplement: S1 Database — All the original isolated EOG data used in the experiments are contained in this database. (ZIP) [file pone.0192684.s001.zip › isolated/002/isolated_strokes/EOG_002_01_011.csv]

-4.5421	0.037804
-4.5807	-0.52538
-3.8193	-0.88857
-2.6579	-1.4518
-2.1964	-1.515
-2.235	-1.8781
-1.9736	-1.9413
-0.5122	-2.0045
-0.55079	-2.0677
-0.58937	-2.1309
-0.62796	-2.1941
-0.96654	-1.9573
-0.70513	-2.0205
-0.94372	-1.1837
-0.9823	-1.2468
-1.0209	-1.31
-2.5595	-1.6732
-1.0981	-0.83641
-1.1366	-0.89959
-1.1752	-0.76278
-1.2138	-0.42597
-1.2524	0.81084
-1.291	0.74765
-2.8296	0.68446
-2.8682	1.7213
-2.9067	2.4581
-4.3453	2.3949
-4.3839	2.5317
-3.9225	3.5685
-5.3611	3.5053
-3.2997	3.4421
-5.4383	4.479
-5.4768	4.9158
-5.5154	5.0526
-6.754	4.8894
-5.5926	4.8262
-5.6312	4.763
-5.6698	4.6998
-5.7084	3.5366
-5.7469	1.7734
-4.6855	1.4103
-5.2241	-0.25294
-5.2627	1.5839
-5.3013	2.0207
-5.3399	1.4575
-4.8785	1.3943
-4.917	1.3311
-4.9556	-0.83207
-4.9942	-0.89526
-4.5328	-0.45845
-4.5714	-2.5216
-4.61	-3.2848
-4.6486	-3.348
-3.4871	-3.4112
-1.1257	-3.4744
0.63569	-3.5376
0.59711	-3.2008
0.45852	-2.664
0.41994	-1.2271
0.18135	0.20967
0.14277	-1.3535
0.10418	0.083288
0.065595	-0.7799
0.22701	-0.84309
0.38842	-0.90628
0.34984	-2.1695
0.31125	-2.2327
0.27267	-2.2958
0.63408	-2.359
0.5955	-1.2222
0.55691	-0.78541
0.81832	-0.2486
0.77974	0.68821
0.94115	1.225
0.90257	1.7618
0.86398	2.6986
0.8254	2.6355
0.78681	2.0723
1.0482	2.0091
1.0096	1.9459
0.97106	1.8827
0.93247	1.3195
0.59388	1.7563
0.6553	2.1931
0.31671	2.1299
-0.12187	2.8668
-0.16046	3.5036
-1.699	4.0404
-1.7376	3.9772
-1.7762	3.914
-2.8148	3.8508
-3.1534	3.1876
-2.792	2.4244
-2.8306	1.8612
-2.8691	1.3981
-3.9077	1.0349
-2.9463	0.97168
-3.9849	0.90849
-4.0235	0.8453
-4.0621	1.0821
-4.8007	1.0189
-4.1392	0.95574
-4.1778	0.59255
-4.2164	0.42936
-3.255	0.36617
-3.2936	0.10298
-2.9322	-1.1602
-2.5708	-2.6234
-2.6093	-3.0866
-2.0479	-3.8498
-1.7865	-5.013
1.2749	-5.0762
1.2363	-4.5393
1.1977	-4.6025
3.4591	-4.1657
4.4206	-4.2289
6.082	-4.7921
6.0434	-4.8553
6.0048	-4.9185
5.9662	-4.9817
6.4276	-5.0449
7.189	-5.108
8.6505	-4.6712
8.6119	-4.2344
8.5733	-4.2976
8.5347	-4.3608
8.4961	-4.324
8.4575	-4.2872
8.419	-3.5504
8.7804	-2.7135
8.6418	-2.7767
8.6032	-2.7399
8.5646	-2.4031
8.526	-2.2663
9.0874	-1.8295
8.6489	-1.8927
8.6103	-1.6559
8.5717	-2.0191
6.6331	-1.7822
8.4945	-1.8454
8.4559	-1.4086
8.4173	-1.8718
7.1788	-1.935
7.1402	-1.9982
9.4016	-2.0614
9.363	-1.6246
9.3244	-1.6878
9.2858	0.049052
6.9472	1.6859
6.9087	2.1227
6.8701	2.0595
6.8315	3.0963
6.7929	3.0331
4.8543	2.9699
4.8157	2.9067
4.7771	3.5435
4.7386	3.8804
5.9	3.8172
8.0614	3.754
8.0228	3.6908
7.9842	4.1276
7.9456	4.0644
10.107	4.0012
8.8685	3.938
8.8299	3.8748
8.7913	3.8117
5.6527	3.2485
8.7141	3.1853
8.6755	3.1221
8.6369	3.0589
8.5984	3.3957
5.4598	2.9325
8.5212	2.2693
8.4826	2.2061
8.444	2.243
9.3054	1.0798
9.2668	0.71658
9.2283	0.95339
6.0897	0.5902
6.0511	0.52701
6.0125	0.46382
3.4739	0.40063
3.4353	0.037445
3.3967	-0.025744
3.3582	-0.088933
4.1196	0.14788
3.481	0.08469
3.4424	-0.2785
3.4038	-0.24169
2.3652	-0.30488
3.1266	-0.36807
3.0881	-0.43125
3.0495	-0.49444
3.0109	-0.55763
2.1723	-0.62082
2.1337	-0.68401
2.0951	-0.7472
2.0566	-0.81039
2.018	-0.57358
-0.62062	-0.93676
-0.65921	-0.99995
-3.9978	-1.0631
-4.0364	-1.1263
-4.075	-1.1895
-5.3135	-1.8527
-5.3521	-1.9159
-5.3907	-1.9791
-5.4293	-2.0423
-5.3679	-2.1055
-5.6065	-2.1687
-5.6451	-2.2318
-5.6836	-1.495
-5.7222	-0.75822
-4.5608	-0.82141
-4.4994	-0.084596
-4.538	-0.94779
-4.5766	-0.21097
-5.7152	-0.27416
-4.6537	-0.33735
-5.7923	-0.40054
-5.8309	-0.46373
-5.8695	0.57308
-6.1081	0.50989
-5.9467	1.3467
-5.9853	1.2835
-6.0238	1.2203
-6.0624	1.2571
-6.301	1.1939
-6.2396	1.3308
-6.5782	1.2676
-6.6168	0.90438
-6.6554	0.74119
-6.6939	0.37801
-6.7325	0.31482
-7.5711	0.25163
-7.6097	0.18844
-7.6483	0.12525
-6.9869	0.062061
-7.0255	-0.0011273
-7.264	0.33568
-8.9026	0.2725
-8.9412	0.20931
-9.3798	0.64612
-9.4184	0.28293
-9.457	0.21974
-10.096	-0.043449
-9.5341	-0.10664
-9.4727	-0.16983
-9.5113	-0.23302
-9.5499	-0.2962
-9.6885	-1.3594
-9.6271	-1.4226
-9.7657	-1.4858
-9.8042	-1.549
-9.8428	-1.6121
-10.081	-1.1753
-10.12	-0.53853
-12.559	-0.60171
-12.597	-1.1649
-12.636	-1.1281
-12.674	-1.1913
-10.313	-1.2545
-10.352	-2.0177
-10.39	-2.7808
-10.429	-2.844
-10.467	-2.9072
-10.506	-2.9704
-11.244	-3.0336
-11.283	-3.6968
-11.322	-3.96
-11.36	-4.0232
-11.399	-3.3864
-11.437	-3.4495
-12.276	-3.5127
-12.315	-3.5759
-14.153	-4.3391
-14.192	-4.6023
-14.23	-5.3655
-14.269	-6.3287
-12.507	-6.3919
-14.346	-7.3551
-14.385	-7.8182
-14.423	-8.0814
-14.462	-8.1446
-14.5	-8.2078
-14.539	-8.271
-14.578	-8.3342
-13.816	-8.3974
-13.855	-8.5606
-12.493	-8.6238
-12.532	-8.3869
-12.57	-8.4501
-12.609	-8.5133
-11.548	-8.5765
-10.186	-8.6397
-10.225	-8.7029
-10.263	-8.7661
-9.002	-8.4293
-9.0406	-8.0925
-9.0792	-8.1556
-9.1178	-8.0188
-11.356	-8.082
-11.395	-7.2452
-12.734	-6.4084
-12.772	-7.3716
-12.811	-7.4348
-12.849	-7.498
-12.588	-7.5612
-12.926	-7.6243
-12.965	-7.6875
-13.004	-7.1507
-13.542	-7.2139
-13.081	-7.2771
-13.519	-8.1403
-13.558	-8.2035
-13.597	-7.3667
-14.735	-7.4299
-14.774	-7.493
-14.812	-7.0562
-14.851	-7.1194
-13.789	-6.6826
-13.128	-6.0458
-11.067	-6.109
-9.0052	-6.1722
-7.5438	-4.2354
-6.0824	-0.69855
-2.721	2.4383
1.3404	4.2751
4.2018	13.412
6.0633	27.149
9.7247	34.486
10.786	44.822
11.948	61.959
11.909	76.696
12.47	85.833
13.732	90.37
13.693	101.41
16.255	112.34
16.216	121.58
16.177	140.12
16.139	151.45
16.1	165.89
13.762	179.73
13.723	190.76
12.484	205.5
12.446	212.24
9.9073	224.27
7.6687	234.01
5.3301	237.05
3.0916	246.38
1.153	258.22
-0.58562	266.96
-2.0242	272.7
-5.1628	275.33
-8.1014	276.07
-9.74	277.91
-11.279	279.54
-12.317	280.58
-12.756	281.82
-12.994	283.65
-13.033	286.19
-14.371	287.33
-15.91	287.26
-15.949	288
-17.187	287.94
-17.226	288.77
-17.264	288.71
-17.303	288.05
-16.142	287.78
-17.38	287.12
-17.419	287.06
-16.257	287.09
-16.296	287.03
-14.835	286.97
-14.873	286.91
-14.712	286.64
-13.05	286.58
-11.289	286.52
-8.2274	285.55
-5.766	284.69
-5.8046	284.03
-3.2432	282.56
1.6182	281.3
4.7796	280.64
5.3411	280.57
8.5025	277.11
18.864	270.55
45.225	266.98
68.187	247.82
94.448	225.86
116.81	221.79
126.87	208.73
150.53	194.47
169.89	179.8
186.96	164.64
200.52	157.88
209.08	152.82
218.04	145.95
227.2	138.09
234.36	135.13
235.92	133.26
237.39	132
239.85	130.14
242.11	123.27
242.07	117.71
242.43	117.35
243.49	117.28
243.45	116.72
243.42	115.66
243.38	114.69
243.34	114.43
244.4	114.37
244.36	114.1
243.22	113.54
243.18	113.48
240.84	113.51
240.81	111.95
239.27	110.49
237.03	109.72
236.99	109.66
233.95	109.6
232.51	108.84
228.97	108.77
225.64	108.71
224.4	105.95
223.26	102.08
222.42	95.119
220.68	79.456
219.04	58.093
217	33.13
213.77	11.967
198.13	-13.897
183.69	-42.66
175.55	-61.223
162.31	-81.586
151.57	-94.849
132.33	-107.21
115.3	-126.58
107.76	-137.24
93.019	-148.7
77.48	-160.47
64.042	-168.73
47.203	-175.59
36.765	-177.75
22.726	-182.52
7.6873	-186.88
-5.2512	-188.04
-16.49	-188.51
-20.428	-189.57
-36.667	-189.63
-55.106	-189.7
-64.444	-189.76
-71.083	-189.82
-80.621	-189.89
-93.36	-189.95
-101.6	-189.01
-108.34	-189.08
-116.38	-188.74
-124.81	-188.1
-133.65	-188.17
-141.89	-186.33
-146.93	-184.09
-148.67	-182.06
-150.31	-180.52
-150.85	-180.08
-151.38	-179.74
-152.42	-179.51
-152.46	-178.97
-153.1	-179.03
-153.14	-178.6
-153.98	-177.86
-154.02	-177.92
-154.05	-176.99
-154.09	-177.05
-154.13	-175.71
-152.87	-174.68
-152.41	-174.74
-152.45	-174.8
-152.49	-174.37
-153.02	-174.43
-153.06	-172.69
-153.1	-171.26
-154.44	-171.32
-154.48	-171.28
-159.02	-171.25
-159.06	-170.11
-164.59	-164.87
-177.23	-160.84
-191.97	-154.6
-198.51	-145.16
-206.85	-140.62
-216.79	-126.19
-217.33	-109.85
-223.06	-98.814
-223.1	-82.577
-223.14	-68.741
-223.18	-50.304
-223.22	-32.667
-223.26	-21.43
-223.3	-1.4934
-223.33	15.043
-219.57	26.18
-219.61	43.017
-210.75	60.854
-193.89	81.591
-178.43	96.427
-164.07	106.96
-150.8	125.2
-137.34	139.94
-108.28	156.37
-91.421	173.81
-77.359	182.55
-61.698	190.69
-55.836	199.52
-44.875	212.66
-27.014	225.2
-12.552	229.83
-8.0908	233.37
-4.5294	238.21
-0.96799	243.44
1.1934	247.38
1.1548	248.32
1.7163	249.05
2.7777	249.39
2.7391	250.43
3.0005	251.66
2.9619	252.3
2.9233	252.44
4.7847	253.37
4.7462	254.11
4.7076	255.55
4.669	257.28
4.0304	257.22
3.9918	257.56
2.6532	257.49
2.6146	257.43
5.5761	257.87
2.5375	257.81
2.4989	257.24
2.4603	257.18
1.9217	257.12
3.4831	257.05
3.4445	256.99
3.406	256.93
3.3674	257.36
3.2288	258.1
3.3902	258.04
3.3516	257.67
3.313	257.61
3.2744	257.65
3.2359	257.58
3.8973	257.52
3.1587	257.46
3.1201	256.79
3.0815	256.73
3.0429	256.67
3.0044	256.6
2.9658	256.54
2.9272	257.08
4.0886	257.22
6.55	257.45
9.7114	257.39
9.6728	257.93
9.6343	257.26
9.6957	257.2
9.6571	256.84
9.6185	256.77
9.5799	256.71
9.5413	256.65
9.5027	256.88
7.7642	256.82
7.7256	256.76
7.687	256.69
7.6484	256.63
8.4098	256.77
8.3712	256.7
8.3326	256.64
8.2941	257.08
8.2555	257.01
8.8169	257.55
7.9783	257.19
7.9397	257.13
7.9011	255.46
6.8625	255.7
7.424	256.24
7.3854	256.17
7.3468	254.61
7.3082	256.25
6.4696	254.48
7.531	254.42
7.4924	254.36
7.4539	254.29
7.4153	255.13
5.7767	255.07
5.7381	255
5.6995	254.94
5.6609	253.78
6.1223	253.21
6.0838	253.15
6.0452	253.09
6.0066	253.02
5.968	252.86
7.7294	252.9
8.9908	252.73
8.9522	252.67
8.9137	252.61
8.8751	252.55
9.3365	252.48
9.2979	252.42
9.2593	252.26
9.2207	252.29
9.1821	252.13
9.4436	252.07
10.205	251.8
10.166	251.44
10.128	250.78
10.089	250.01
11.651	249.95
11.612	249.89
11.573	249.52
12.135	249.76
12.096	249.7
13.158	249.63
13.119	249.57
13.081	248.71
13.842	248.74
13.803	247.28
13.765	247.22
13.726	246.16
13.688	244.59
14.249	244.53
15.41	243.67
16.572	243.6
16.533	243.34
16.495	243.28
18.056	243.21
16.418	243.55
16.379	243.49
16.34	244.82
16.302	245.66
17.863	245.6
17.825	244.33
17.786	244.27
17.747	245.01
18.709	244.94
19.17	244.68
19.132	244.62
19.093	243.75
19.054	244.49
18.516	244.43
18.477	244.37
18.439	244.3
18.4	243.84
18.362	244.18
17.523	244.11
17.984	244.05
17.946	243.59
16.407	243.22
17.869	243.16
16.33	242.9
16.291	242.23
16.253	242.17
16.214	241.11
17.776	241.04
16.137	240.98
16.099	240.92
15.66	240.85
15.621	240.79
16.283	240.73
16.244	240.66
16.206	239.6
16.167	238.64
16.128	237.07
17.99	237.01
17.951	236.95
17.913	235.39
17.874	236.82
17.836	235.86
17.797	235.8
17.758	235.73
17.72	235.67
19.681	236.21
17.843	236.14
18.404	236.08
18.365	236.92
18.327	236.15
20.088	236.09
20.05	236.03
20.011	235.46
19.972	235.4
19.934	235.04
19.995	235.27
19.857	235.21
19.818	235.15
19.78	235.08
19.741	235.42
19.802	235.36
19.764	235.3
19.725	235.23
19.687	235.47
19.648	235.11
19.909	235.04
19.871	234.98
19.832	234.92
19.794	234.45
19.755	233.79
20.317	233.73
20.278	234.46
20.239	234.4
20.201	235.24
19.962	235.87
20.924	235.91
20.885	236.05
20.846	235.98
22.208	236.12
20.769	236.06
21.631	236.29
21.592	236.23
21.553	235.87
23.015	236.11
21.576	236.04
21.538	235.98
21.499	235.92
21.461	235.85
23.422	236.09
23.383	236.03
23.345	235.96
23.306	235.9
22.968	235.84
23.329	235.77
23.29	235.71
23.252	235.65
23.213	235.88
23.175	235.92
24.836	235.86
24.798	235.89
24.759	235.83
24.72	236.07
21.282	236
21.243	235.94
21.205	235.88
21.166	235.81
22.627	235.85
21.089	235.79
21.05	235.73
21.012	235.66
20.973	235.7
20.935	235.64
19.096	235.57
19.057	235.51
19.019	235.45
18.98	235.28
20.842	235.12
22.603	234.56
22.564	234.49
22.526	233.73
22.487	233.57
22.949	233.5
22.91	233.44
22.871	233.08
22.833	232.41
23.194	231.55
23.156	230.19
23.117	229.32
23.079	229.26
23.04	229.2
22.801	228.64
23.663	228.57
23.624	228.21
23.586	228.15
23.547	228.08
25.008	228.02
24.97	227.96
24.931	228.19
24.093	227.83
24.054	228.07
23.716	228
23.677	227.94
23.638	227.88
23.6	227.51
23.861	227.95
23.623	227.89
23.584	228.92
23.545	228.86
23.507	227.7
24.568	228.73
24.53	228.67
24.491	228.61
24.453	229.15
23.314	229.08
24.375	229.02
23.237	229.06
23.198	228.99
23.16	229.03
21.421	228.97
22.882	228.9
22.844	228.94
22.805	228.88
22.767	229.81
19.628	229.75
19.589	229.69
19.551	230.72
19.512	230.66
19.374	230.6
18.235	230.53
18.197	230.47
18.158	230.41
18.119	230.34
19.181	230.28
18.042	230.02
18.004	229.85
17.965	229.79
15.826	227.83
17.888	227.77
15.749	227.7
15.711	226.24
14.272	225.48
14.234	224.71
16.895	224.55
16.856	224.49
16.818	224.42
16.779	224.36
15.741	224.7
18.002	224.23
17.963	223.87
17.925	223.71
17.886	223.64
15.148	223.58
15.109	221.72
15.071	221.95
15.032	221.89
14.993	221.83
14.855	221.76
14.816	221.7
14.778	221.64
14.739	220.38
14.7	221.51
12.362	220.25
12.323	220.19
11.585	221.12
11.546	219.96
14.107	219.9
11.469	219.83
11.43	220.07
11.392	220.71
11.353	219.94
13.915	220.58
13.876	220.52
13.837	220.45
13.799	221.19
13.76	220.33
17.522	220.16
17.483	220.1
17.444	220.04
17.406	219.97
16.667	219.91
18.829	219.85
18.79	219.79
18.752	219.02
18.713	218.96
16.474	218.9
16.436	218.83
16.397	218.67
16.359	218.61
18.52	218.54
18.481	218.18
18.443	218.12
18.404	218.05
18.366	217.99
19.527	217.93
19.488	217.06
19.45	217
19.411	217.84
18.973	216.87
20.034	217.71
20.296	218.25
20.257	218.18
20.218	218.62
19.78	218.56
20.141	218.49
20.103	218.43
20.064	218.37
20.025	219.61
19.587	220.04
19.548	219.38
19.51	219.32
19.471	218.65
19.433	219.19
18.594	219.13
18.555	219.06
18.517	219.6
18.478	219.64
18.64	220.37
18.101	220.31
18.062	220.25
17.724	220.18
17.685	219.92
17.947	219.86
18.708	219.79
18.67	219.03
18.631	219.67
17.792	218.9
18.554	218.84
18.515	219.68
18.477	220.12
18.438	220.55
17.599	220.49
18.361	220.43
18.322	220.36
18.284	220.3
18.245	220.24
17.406	219.47
18.068	219.41
18.029	219.35
17.991	218.78
17.952	219.22
16.514	219.16
16.475	218.69
15.336	218.63
15.298	218.97
16.259	220.1
16.221	220.04
16.182	219.98
16.143	218.31
15.605	216.75
15.566	214.99
15.228	214.52
15.189	214.46
15.151	214.4
15.112	214.34
15.373	214.27
15.135	214.21
15.096	214.15
15.058	214.08
14.619	214.12
14.88	214.06
14.842	213.99
14.803	213.83
14.765	213.77
14.726	213.7
14.688	213.64
14.649	213.58
14.61	213.41
14.572	213.35
14.333	213.09
14.595	213.02
14.556	212.96
14.517	212.9
15.179	212.83
14.84	212.77
14.802	212.61
14.763	212.15
14.724	211.78
15.186	211.72
15.147	211.26
15.509	210.69
15.47	210.63
15.032	209.67
15.393	209.6
14.954	210.74
14.916	210.68
14.877	210.91
14.839	210.85
16.3	210.79
16.261	210.72
16.223	210.36
16.184	210.3
16.146	209.83
18.207	209.77
18.169	209.71
18.13	209.64
18.091	209.98
18.053	209.92
18.014	209.86
17.976	210.09
17.937	210.23
17.898	210.47
19.26	210.4
20.921	210.64
20.883	210.28
20.844	209.91
22.106	209.55
22.067	207.89
22.028	207.82
21.99	207.76
21.651	206.6
21.613	208.13
20.474	208.07
20.435	206.41
20.397	206.04
18.858	205.48
20.32	204.72
19.781	203.15
19.742	202.29
19.704	202.23
19.665	202.16
21.327	202.1
19.588	203.34
19.55	201.98
19.511	203.21
17.972	203.55
17.934	203.89
17.895	204.12
17.857	204.06
17.818	204
17.579	204.43
17.541	204.37
17.502	204.61
17.464	205.04
17.425	205.68
17.387	206.32
17.348	207.15
17.309	207.09
17.271	207.53
17.232	207.96
16.794	208
16.755	208.24
16.716	208.57
16.678	208.91
17.039	209.05
17.001	208.99
16.962	208.72
16.924	208.66
16.885	208.5
16.846	208.53
16.708	208.57
16.669	208.51
16.631	208.44
14.592	208.28
16.553	208.22
14.515	208.15
14.476	208.19
14.438	208.73
14.099	209.76
14.06	209.7
14.022	210.34
13.983	209.57
13.945	210.21
13.406	209.45
13.368	209.38
13.329	209.32
13.29	209.26
13.752	209.2
13.013	209.13
13.675	209.07
13.636	209.01
13.597	207.44
14.159	208.88
14.12	208.82
14.082	208.75
14.043	208.39
13.705	206.93
14.166	206.86
13.627	206.8
13.589	206.74
13.55	206.67
13.512	207.81
13.973	207.75
13.934	209.28
13.896	209.22
13.857	210.26
13.819	210.19
15.38	211.33
15.341	211.27
15.303	211.2
15.264	211.54
13.626	211.48
14.787	211.42
14.749	211.95
14.71	211.89
14.771	211.93
16.433	211.86
16.494	211.8
16.456	211.74
16.417	211.67
16.878	211.61
18.64	211.55
18.601	211.48
18.563	210.82
18.524	209.86
19.986	208.49
19.947	208.43
19.908	208.37
19.87	208.3
19.331	207.04
19.793	206.98
19.754	207.51
19.715	207.45
19.677	207.39
19.638	206.93
19.7	206.86
19.561	206.8
19.523	206.74
19.484	206.67
18.945	206.61
18.907	206.55
17.568	206.48
17.53	206.62
17.491	206.96
15.452	206.89
15.414	207.23
14.175	207.17
13.937	207.1
14.498	207.94
12.259	207.88
12.221	207.81
11.282	207.75
10.044	206.79
10.005	206.52
9.7666	206.46
9.728	206.1
9.6894	206.34
9.6508	206.27
9.8122	206.41
9.7736	206.35
9.735	206.28
9.6965	206.92
9.4579	206.16
9.6193	205.89
9.5807	205.83
9.5421	205.77
9.5035	205.9
9.265	205.84
9.2264	205.78
8.4878	205.71
8.4492	205.45
8.4106	205.39
6.872	205.32
7.6334	205.46
7.5949	205.7
7.5563	206.13
7.5177	206.57
7.4791	206.51
7.4405	206.44
7.4019	206.38
7.3633	206.32
8.7248	205.86
8.6862	205.79
8.6476	206.53
8.609	206.47
8.5704	206.4
8.5318	206.74
7.7932	205.68
7.7547	204.71
7.7161	204.65
5.6775	204.59
7.6389	205.42
7.6003	205.36
7.5617	205.3
7.5231	205.23
6.7846	204.57
7.446	204.51
6.7074	204.44
6.6688	204.38
6.6302	205.22
6.5916	204.25
6.553	205.09
6.5145	205.73
6.4759	206.37
6.4373	207.6
4.6987	208.04
4.6601	207.98
4.6215	208.21
4.5829	208.65
6.3444	208.59
6.3058	208.52
6.2672	208.46
6.2286	208.4
3.99	207.83
5.1514	207.77
3.3128	207.71
3.2743	207.64
3.2357	207.58
1.3971	207.52
3.1585	207.25
1.3199	207.19
1.2813	206.93
1.2427	206.66
1.2042	206.1
2.9656	205.74
2.927	205.68
2.8884	205.61
2.8498	205.55
1.0112	205.49
0.97265	205.42
0.73406	204.96
0.69548	204.7
0.65689	204.93
-1.6817	205.17
-1.7203	204.81
-1.7589	204.74
-1.7975	204.68
-1.836	204.32
-1.6746	204.25
-1.7132	204.19
-1.7518	204.13
-1.7904	204.36
-1.829	204.6
-3.6675	204.54
-3.7061	205.07
-3.8447	204.71
-4.6833	203.75
-3.9219	203.68
-3.9605	203.22
-3.9991	203.26
-4.0376	204.4
-4.0762	203.83
-2.2148	203.77
-2.2534	203.41
-2.292	204.54
-2.3306	205.38
-3.1692	204.42
-1.5077	205.25
-3.2463	205.19
-3.2849	204.23
-3.3235	204.16
-4.8621	202.9
-3.9007	201.74
-3.9393	201.67
-3.9778	201.11
-4.0164	200.55
-4.055	200.48
-4.0936	200.02
-4.1322	199.96
-4.1708	199.19
-4.2094	199.13
-5.8479	198.37
-5.8865	198.31
-5.9251	198.24
-5.9637	198.18
-4.4023	198.12
-6.0409	198.05
-6.0795	197.99
-6.118	197.93
-6.1566	197.96
-3.6952	198.5
-3.7338	198.44
-3.7724	198.37
-3.811	199.51
-4.1496	199.45
-1.7881	200.28
-1.8267	200.22
-1.8653	200.16
-1.9039	200.39
-4.3425	200.33
-1.9811	200.27
-2.0197	200.2
-2.0582	198.74
-2.0968	198.68
-4.5354	198.62
