# Supplementary material for: Electrooculography-based continuous eye-writing recognition system for efficient assistive communication systems
Source: PLoS One. 2018 Feb 9;13(2):e0192684. doi: 10.1371/journal.pone.0192684 (PMC5806888; doi:10.1371/journal.pone.0192684)
Supplement: S1 Database — All the original isolated EOG data used in the experiments are contained in this database. (ZIP) [file pone.0192684.s001.zip › isolated/002/isolated_strokes/EOG_002_01_012.csv]

12.087	-12.347
11.994	-10.874
11.901	-10.601
13.208	-10.028
14.215	-9.7553
14.122	-9.7824
14.028	-9.8095
13.935	-9.7366
13.042	-9.6637
15.749	-9.3908
15.656	-9.0179
12.763	-9.045
12.669	-8.6721
12.576	-7.3992
12.483	-7.4263
12.39	-6.3535
10.797	-6.3806
12.204	-6.4077
11.01	-4.7348
10.917	-6.4619
10.424	-4.789
10.331	-4.4161
10.638	-4.4432
10.145	-2.8703
10.051	-2.2974
9.9583	-1.7245
9.8652	-1.1516
10.172	-0.57868
10.079	-0.60579
9.9857	-0.63289
9.8925	-0.65999
11.399	-0.68709
12.606	-0.7142
12.513	0.2587
12.12	0.2316
12.027	0.20449
11.934	0.57739
10.64	0.55029
10.547	0.92319
10.454	0.89608
10.361	0.86898
8.8678	2.4419
8.3746	2.4148
7.8814	2.3877
7.7883	2.3606
7.6951	2.3335
6.2019	3.8064
6.1088	2.3793
6.0156	3.8522
5.9225	3.8251
5.8293	3.798
4.6361	3.7709
4.543	3.7437
4.1498	3.7166
3.0567	3.6895
1.6635	3.6624
0.77034	3.6353
0.27718	3.6082
-0.11599	3.5811
-0.60915	3.554
-0.70231	3.3269
-1.6955	3.2998
-1.7886	3.5727
-1.8818	3.5456
-1.975	3.7185
-2.0681	3.6914
-3.4613	3.8643
-3.5544	5.0372
-4.0476	6.9101
-4.1408	7.783
-4.2339	7.9559
-4.3271	7.9288
-4.4202	8.1017
-4.5134	8.2746
-4.6066	8.2475
-4.2997	8.0204
-4.3929	7.9933
-3.186	7.9662
-3.2792	7.9391
-3.3724	7.912
-3.4655	8.1849
-3.8587	8.1578
-6.4519	8.1307
-7.545	8.1036
-8.4382	7.6765
-8.5313	7.6494
-8.6245	7.0223
-8.7177	6.6952
-8.8108	6.668
-10.204	6.3409
-10.297	6.3138
-10.39	6.5867
-11.883	6.2596
-10.577	6.2325
-11.27	6.2054
-13.063	6.1783
-13.156	6.1512
-13.249	6.4241
-13.942	6.097
-14.836	6.0699
-14.929	6.0428
-15.022	6.2157
-15.115	5.7886
-15.208	5.2615
-16.401	5.2344
-16.495	4.8073
-16.588	4.7802
-18.781	4.7531
-18.874	3.326
-18.967	3.2989
-19.06	1.6718
-19.154	1.1447
-21.047	1.1176
-21.14	1.0905
-20.533	0.46338
-19.226	0.43628
-16.119	1.0092
-19.412	0.18207
-19.506	0.15497
-19.599	-0.97213
-19.692	-0.99924
-15.185	-1.0263
-15.778	-1.0534
-15.871	-1.5805
-15.965	-1.6076
-17.258	-1.6348
-16.151	-2.2619
-16.244	-3.089
-16.337	-2.9161
-16.43	-2.9432
-16.524	-2.9703
-15.117	-2.1974
-15.21	-2.2245
-15.303	-2.2516
-15.396	-2.2787
-16.989	-3.3058
-15.583	-4.9329
-15.676	-4.96
-15.769	-5.8871
-15.262	-6.0142
-15.355	-6.4413
-15.448	-6.4684
-15.542	-6.0955
-15.635	-6.1226
-15.728	-6.1497
-14.221	-6.1768
-12.114	-6.0039
-12.207	-5.831
-12.3	-5.8581
-11.294	-4.5852
-9.6868	-3.4123
-9.78	-3.4394
-8.2731	-3.4665
-8.3663	-3.4936
-8.2595	-3.5207
-8.2526	-2.5478
-8.1458	-1.3749
-6.7389	-0.90204
-5.3321	-0.92914
-5.4253	-0.75624
-5.2184	-0.78335
-4.8116	-0.51045
-4.9047	0.062448
-3.7979	0.035345
-1.4911	0.50824
0.81577	0.78114
0.72261	0.35404
1.1295	0.32693
4.5363	0.29983
7.5431	0.27273
7.45	0.24563
7.3568	0.21852
7.2636	0.19142
7.1705	0.76432
7.8773	0.73721
7.7842	0.71011
7.691	0.38301
7.5978	-0.44409
6.7047	-0.4712
7.4115	-0.4983
7.3184	-0.5254
7.2252	-1.5525
7.132	-2.7796
6.0389	-2.7067
5.9457	-2.7338
5.8526	-2.7609
5.7594	-2.788
6.3662	-1.6151
5.7731	-1.6422
5.6799	-1.6693
5.5867	-0.89643
5.4936	-1.7235
6.4004	-1.6506
5.3073	-2.9777
5.2141	-3.5048
5.1209	-4.4319
5.0278	-3.059
7.2346	-1.7861
7.1415	-1.8133
7.0483	-1.8404
6.9551	-1.8675
6.862	-1.8946
9.4688	-0.82166
10.376	-0.84876
10.282	-0.27587
10.189	0.49703
10.096	0.46993
10.203	0.44282
10.11	0.41572
10.017	-1.6114
10.824	-3.4385
10.73	-2.3656
13.437	-2.3927
13.344	-2.4198
13.251	-2.4469
14.458	-0.674
14.365	-0.7011
14.271	-0.7282
14.178	0.14469
14.085	0.31759
13.992	0.89049
13.099	0.86339
13.006	0.83628
12.912	0.80918
11.519	0.78208
11.426	0.75498
7.6329	0.52787
7.5398	0.50077
7.4466	0.47367
5.1535	0.44656
5.0603	1.1195
4.9671	1.0924
4.874	1.0653
4.7808	1.1382
4.6877	1.1111
4.5945	1.0839
3.7013	0.95685
3.6082	0.92974
2.815	0.20264
1.6219	-0.52446
2.6287	-0.55157
2.5355	-0.57867
2.4424	-0.60577
2.3492	0.067126
3.056	0.14002
3.7629	0.11292
3.6697	0.085818
3.5766	0.15872
3.4834	0.83161
0.39024	0.80451
0.29708	0.77741
0.20392	0.7503
-1.7892	0.023202
-0.5824	-0.9039
-1.9756	-0.331
-2.0687	-0.35811
-2.1619	-0.38521
-2.255	-1.4123
-1.0482	-0.43941
-0.74137	-0.46652
-0.83453	-0.49362
-0.92769	0.17928
-1.0209	-0.54783
0.48598	-0.57493
-1.2072	-1.102
-1.3003	-1.1291
-1.3935	-1.1562
-1.4867	-2.0833
0.72018	-2.1104
0.62702	-2.1375
0.53386	-2.1646
0.4407	-1.7918
0.34753	-1.8189
2.6544	-1.546
2.5612	-1.9731
2.4681	-2.3002
2.3749	-2.0273
1.0817	-1.6544
0.98857	-1.6815
0.89541	-1.7086
0.80225	-1.7357
2.6091	-1.7628
1.4159	-0.58988
1.3228	-0.61698
1.2296	-0.64409
1.1364	-0.67119
1.0433	0.60171
-0.54988	0.57461
-0.64304	0.5475
-0.7362	0.5204
-1.7294	1.3933
-1.8225	2.0662
-1.9157	2.9391
-2.0088	3.912
-2.102	3.8849
-2.2952	3.9578
-2.2883	3.9307
-2.4815	4.2036
-2.5747	4.1765
-2.6678	4.5494
-2.761	4.5223
-2.8541	4.4952
-3.5473	4.4681
-3.6405	4.041
-3.7336	4.4139
-5.8268	4.7868
-5.9199	4.9597
-7.7131	4.9326
-7.8063	4.9054
-5.7994	5.8783
-3.9926	7.4512
-1.4857	7.4241
0.82109	8.397
1.3279	8.4699
1.9348	9.1428
2.6416	10.316
3.1484	10.289
4.6553	11.262
4.5621	13.934
7.469	19.107
10.676	23.88
16.983	26.953
25.589	31.026
30.896	35.199
49.103	48.372
85.01	60.845
114.82	62.218
152.12	67.19
199.63	67.163
237.64	71.136
288.44	71.109
323.45	71.082
336.16	71.055
357.26	71.328
369.77	71.301
378.18	71.274
386.99	71.247
392.09	70.919
394	70.892
397.41	70.665
400.81	70.138
403.92	69.611
404.43	68.084
404.33	66.057
404.24	64.43
404.15	63.103
404.05	60.876
403.96	58.448
403.87	58.421
403.77	57.594
403.68	55.667
397.49	53.14
397.39	51.613
388.4	51.186
358.91	48.959
320.62	41.532
277.42	35.105
232.03	28.477
204.24	18.55
160.54	11.223
127.35	7.0961
107.56	3.269
76.363	2.2419
62.97	-0.2852
47.677	-1.3123
32.884	-1.4394
26.39	-1.6665
16.797	-1.6936
13.004	-2.0207
12.311	-2.0478
10.618	-2.3749
8.6246	-2.102
7.5314	-1.8291
2.6383	-1.7562
-2.4549	-1.7833
-4.4481	-1.7104
-6.5412	-1.1375
-8.1344	-1.1646
-9.2275	-1.1917
-9.3207	-1.2188
-10.514	-0.44595
-12.807	-0.47305
-13.1	-0.50015
-15.993	-0.52726
-16.087	-0.55436
-16.18	0.31854
-18.973	0.29144
-19.066	0.26433
-19.159	0.63723
-23.152	-0.18987
-23.245	0.58302
-26.439	0.55592
-26.532	0.52882
-27.225	0.50172
-28.218	0.47461
-27.911	0.44751
-29.004	-0.37959
-29.098	-0.70669
-29.191	-0.7338
-29.284	-1.6609
-28.377	-1.688
-29.47	-1.7151
-29.563	-1.7422
-29.657	-1.2693
-29.75	-1.2964
-28.843	-1.3235
-28.936	-1.3506
-29.029	-1.3777
-29.122	-2.3048
-30.216	-2.3319
-27.209	-2.959
-26.602	-2.9861
-26.695	-3.4132
-26.788	-3.3403
-24.081	-3.7674
-24.175	-3.7945
-24.268	-3.8216
-27.161	-4.1487
-24.854	-4.1759
-24.647	-5.303
-24.74	-5.3301
-24.833	-5.3572
-24.927	-5.3843
-24.52	-7.8114
-23.413	-9.5385
-23.506	-9.5656
-23.199	-9.5927
-23.292	-9.6198
-21.286	-9.3469
-21.379	-9.674
-21.472	-9.7011
-21.565	-8.0282
-21.658	-7.8553
-19.951	-7.8824
-20.045	-7.9095
-20.138	-7.9366
-20.231	-7.9637
-19.424	-7.9908
-16.717	-8.0179
-19.61	-8.045
-19.704	-9.5721
-19.797	-9.2992
-19.89	-9.6263
-17.783	-9.3534
-17.876	-9.3805
-17.969	-9.4076
-18.062	-7.7347
-18.156	-6.3618
-18.249	-6.3889
-18.342	-5.816
-18.435	-5.8431
-18.528	-5.2702
-18.621	-4.9973
-18.715	-4.8244
-18.808	-4.6515
-18.901	-4.4787
-18.994	-4.3058
-18.887	-4.3329
-18.98	-4.26
-19.074	-4.2871
-21.267	-4.3142
-19.36	-3.9413
-21.453	-3.9684
-21.546	-3.9955
-21.639	-4.0226
-21.733	-4.0497
-19.826	-3.7768
-23.619	-3.8039
-23.712	-3.831
-23.805	-3.4581
-23.898	-3.8852
-20.292	-3.9123
-20.385	-3.9394
-20.478	-4.5665
-20.571	-4.5936
-21.864	-4.8207
-20.257	-4.8478
-20.35	-4.8749
-20.444	-4.902
-20.537	-4.4291
-19.43	-3.7562
-17.723	-3.7833
-17.816	-2.7104
-17.909	-3.2375
-18.003	-2.4646
-16.496	-1.9917
-16.589	-2.0188
-16.682	-1.4459
-16.775	-1.773
-16.868	-1.3001
-17.462	-1.3272
-17.555	-1.3544
-17.648	-0.98145
-17.741	-0.80856
-15.934	-0.83566
-16.027	-0.86276
-16.121	-1.0899
-16.214	-1.117
-16.307	-1.1441
-14.3	-1.1712
-15.393	-1.3983
-15.486	-1.4254
-15.58	-1.6525
-15.673	-1.6796
-14.666	-1.7067
-14.759	-1.7338
-14.852	-2.7609
-14.945	-3.588
-15.338	-3.6151
-12.032	-3.6422
-12.125	-3.6693
-12.218	-3.8964
-12.311	-4.9235
-15.804	-5.7506
-12.897	-5.7777
-12.991	-5.5048
-15.084	-5.5319
-15.177	-4.659
-18.27	-3.8861
-18.363	-3.9132
-19.956	-3.9403
-20.05	-4.7674
-20.143	-4.7945
-21.036	-5.7216
-21.129	-5.7487
-21.222	-5.7758
-21.515	-6.1029
-21.609	-5.83
-23.302	-5.8572
-23.395	-5.8843
-23.488	-6.2114
-23.581	-6.2385
-22.074	-5.7656
-23.768	-5.7927
-23.861	-5.8198
-23.954	-6.3469
-24.047	-6.974
-21.84	-7.0011
-24.233	-7.2282
-24.326	-7.2553
-24.42	-7.5824
-26.013	-7.5095
-24.706	-7.5366
-24.799	-6.8637
-24.892	-6.8908
-24.985	-6.3179
-23.979	-6.345
-20.572	-6.3721
-20.665	-6.3992
-20.758	-6.1263
-20.851	-5.2534
-23.344	-5.2805
-23.438	-5.3076
-23.531	-4.8347
-23.624	-4.8618
-23.717	-4.8889
-27.41	-4.916
-27.503	-4.9431
-27.597	-4.4702
-27.69	-4.4973
-27.783	-3.6244
-26.176	-3.6515
-26.269	-3.6786
-26.362	-3.7057
-26.456	-3.7329
-23.149	-3.76
-26.642	-3.7871
-26.735	-3.0142
-26.828	-3.0413
-27.721	-4.4684
-26.314	-4.4955
-24.508	-4.5226
-24.601	-4.5497
-24.694	-4.5768
-24.787	-4.6039
-22.98	-4.631
-23.073	-4.6581
-23.167	-5.3852
-23.26	-6.6123
-23.353	-6.6394
-22.446	-7.1665
-22.539	-7.1936
-22.632	-7.5207
-22.726	-7.6478
-23.819	-7.6749
-23.712	-7.702
-23.805	-7.7291
-23.898	-7.7562
-22.591	-7.7833
-22.685	-7.7104
-22.278	-7.7375
-22.371	-7.7646
-22.464	-7.7917
-22.557	-7.8188
-24.85	-7.9459
-24.944	-7.973
-25.037	-8.0001
-25.13	-8.0272
-22.123	-7.6543
-25.316	-7.6814
-25.409	-7.7085
-25.502	-7.7357
-25.596	-7.5628
-22.589	-7.0899
-22.682	-7.117
-22.775	-6.8441
-22.868	-6.8712
-23.361	-7.4983
-22.655	-7.5254
-22.748	-8.2525
-22.841	-8.2796
-22.934	-8.3067
-26.127	-8.3338
-23.12	-8.3609
-23.214	-8.288
-23.307	-8.3151
-23.4	-8.0422
-26.893	-8.0693
-30.386	-8.0964
-30.479	-8.1235
-30.573	-8.4506
-30.666	-8.1777
-31.859	-8.4048
-31.952	-8.4319
-32.845	-8.459
-32.938	-8.7861
-33.032	-8.5132
-34.725	-8.5403
-34.818	-8.5674
-34.911	-8.3945
-35.004	-8.4216
-34.197	-8.0487
-34.29	-8.4758
-34.384	-8.5029
-34.477	-8.53
-35.87	-8.7571
-37.463	-8.7842
-38.556	-8.8113
-38.649	-8.8385
-38.743	-8.8656
-38.836	-8.8927
-37.929	-8.9198
-38.022	-8.9469
-38.115	-8.974
-38.208	-8.5011
-38.302	-8.5282
-37.395	-9.0553
-37.488	-9.0824
-37.581	-9.5095
-37.674	-9.5366
-38.667	-9.9637
-38.761	-9.9908
-38.854	-10.518
-38.947	-10.945
-39.04	-10.972
-39.333	-10.999
-35.626	-11.026
-35.719	-10.653
-35.813	-11.081
-35.906	-11.108
-39.799	-11.135
-39.892	-11.162
-39.985	-11.189
-40.078	-11.216
-37.472	-11.243
-41.165	-11.27
-41.258	-11.297
-38.851	-11.324
-38.944	-11.352
-37.137	-11.379
-35.831	-11.506
-35.924	-11.533
-36.017	-11.86
-36.11	-11.887
-35.803	-11.114
-35.796	-11.141
-35.89	-12.168
-35.983	-12.195
-36.276	-12.223
-36.169	-12.25
-36.262	-12.277
-36.355	-12.304
-36.449	-12.231
-35.642	-12.258
-33.835	-12.285
-33.928	-12.312
-34.021	-12.339
-34.114	-10.966
-35.007	-10.994
-35.101	-10.521
-35.194	-10.548
-35.287	-10.575
-35.38	-9.202
-37.473	-9.2291
-37.566	-9.2562
-37.96	-9.2833
-38.053	-9.3104
-36.746	-9.3375
-36.839	-9.3646
-36.932	-10.392
-37.025	-10.419
-37.319	-11.646
-37.412	-11.673
-38.505	-12.2
-38.598	-12.227
-38.691	-12.254
-39.184	-12.781
-39.278	-12.809
-39.771	-12.936
-39.864	-13.363
-39.957	-13.39
-40.45	-14.317
-40.143	-14.344
-41.437	-14.571
-41.53	-14.598
-41.623	-15.125
-42.816	-15.752
-42.909	-15.78
-43.002	-15.807
-43.095	-15.834
-43.189	-15.261
-43.282	-15.888
-43.375	-15.615
-43.468	-15.642
-43.561	-15.669
-43.654	-15.096
-43.748	-14.923
-43.641	-14.951
-43.734	-14.978
-43.827	-14.505
-43.92	-14.232
-44.213	-14.259
-44.307	-13.886
-44.4	-13.913
-44.493	-13.94
-42.986	-13.567
-43.079	-13.595
-43.172	-13.622
-43.266	-13.649
-43.359	-13.376
-40.652	-13.503
-41.945	-13.53
-42.038	-14.257
-42.131	-14.284
-42.525	-14.711
-39.818	-14.738
-39.911	-14.966
-40.004	-15.093
-40.097	-15.12
-42.09	-15.547
-40.083	-15.574
-40.177	-16.201
-40.27	-16.228
-40.363	-15.655
-42.556	-15.782
-42.649	-15.809
-42.742	-15.837
-42.836	-15.864
-42.929	-15.891
-44.722	-16.418
-44.815	-15.945
-44.908	-15.972
-45.001	-16.499
-45.095	-16.026
-45.888	-16.053
-45.981	-16.08
-46.074	-15.808
-46.167	-15.835
-46.76	-15.362
-47.054	-15.389
-47.147	-15.416
-47.24	-15.143
-47.433	-15.47
-47.526	-15.997
-47.619	-16.324
-47.713	-17.352
-47.806	-17.379
-47.899	-17.606
-47.992	-17.633
-50.085	-17.36
-50.178	-17.387
-50.271	-16.514
-52.765	-15.741
-52.858	-15.268
-53.751	-14.895
-53.844	-15.223
-53.937	-15.35
-55.23	-15.377
-55.324	-15.404
-57.517	-15.431
-57.61	-15.458
-57.703	-15.385
-62.096	-15.112
-62.189	-14.939
-62.583	-14.866
-62.676	-14.894
-58.469	-14.721
-62.862	-14.748
-62.955	-14.775
-63.048	-14.802
-63.142	-15.029
-58.935	-15.156
-56.528	-15.383
-56.621	-16.01
-56.714	-16.538
-56.807	-16.565
-56.201	-16.092
-55.094	-16.119
-55.187	-16.146
-55.28	-16.173
-55.373	-17
-54.366	-18.427
-52.859	-19.854
-52.953	-21.981
-53.046	-24.409
-51.739	-25.036
-49.632	-25.063
-49.725	-25.29
-49.818	-25.317
-49.912	-24.644
-50.005	-23.071
-47.698	-23.098
-47.791	-23.125
-47.884	-23.152
-47.977	-23.18
-48.071	-24.807
-47.064	-24.834
-47.157	-24.261
-47.25	-24.888
-47.343	-24.315
-48.136	-24.842
-47.83	-23.969
-47.923	-23.996
-48.016	-23.023
-48.109	-22.251
-50.402	-22.278
-50.495	-22.305
-50.588	-22.332
-52.082	-22.359
-52.175	-22.386
-52.268	-22.913
-52.361	-22.94
-52.454	-22.967
-52.547	-23.895
-52.541	-23.922
-52.634	-23.949
-52.727	-23.976
-52.82	-23.103
-52.913	-23.13
-51.906	-21.057
-53.1	-21.084
-53.193	-23.311
-53.286	-22.538
-53.379	-23.466
-52.672	-23.493
-52.765	-23.52
-52.859	-23.547
-52.952	-21.474
-53.045	-23.601
-52.138	-23.628
-52.231	-23.355
-52.324	-23.382
-52.418	-21.609
-54.411	-21.637
-54.504	-22.064
-54.597	-22.091
-54.69	-22.118
-54.783	-22.145
-56.676	-22.172
-56.77	-23.299
-57.263	-23.326
-57.356	-23.353
-57.149	-23.88
-57.542	-23.908
-57.635	-24.535
-57.929	-24.562
-58.522	-25.389
-58.615	-26.516
-59.208	-27.843
-59.301	-31.37
-59.394	-34.197
-59.488	-35.724
-59.781	-35.752
-59.974	-36.179
-60.067	-36.406
-60.16	-36.733
-60.653	-36.86
-60.747	-36.887
-61.04	-37.014
-61.133	-37.041
-61.226	-37.168
-61.319	-37.495
-61.412	-37.223
-61.506	-37.25
-61.599	-37.277
-61.692	-37.304
-62.485	-37.231
-62.178	-37.258
-62.271	-37.285
-62.364	-37.112
-61.258	-36.739
-61.351	-36.866
-60.644	-36.894
-60.737	-36.921
-60.83	-36.448
-60.423	-36.275
-59.217	-36.302
-59.31	-35.929
-59.403	-35.956
-59.896	-35.983
-59.489	-35.61
-59.582	-35.637
-59.676	-35.665
-59.769	-35.692
-60.362	-35.019
-60.455	-35.046
-60.048	-35.773
-60.141	-35.8
-60.235	-36.127
-60.828	-36.454
-60.921	-36.481
-61.114	-36.509
-61.207	-36.636
-61.3	-36.663
-62.194	-36.89
-61.487	-36.917
-63.18	-36.944
-63.273	-36.971
-63.366	-36.698
-64.059	-36.325
-64.152	-36.352
-64.246	-36.38
-64.339	-36.407
-64.432	-35.534
-63.425	-36.161
-62.418	-36.188
-64.711	-35.515
-64.805	-36.242
-62.698	-35.569
-62.791	-34.596
-62.884	-34.623
-62.977	-34.651
-64.77	-34.678
-63.664	-33.505
-63.757	-33.532
-63.85	-33.559
-63.943	-33.586
-64.036	-34.013
-62.329	-34.04
-62.423	-34.067
-62.516	-34.095
-62.609	-33.222
-64.502	-33.249
-62.795	-33.376
-64.688	-33.403
-64.782	-33.43
-64.875	-33.457
-66.168	-33.484
-66.261	-34.411
-66.354	-35.438
-66.447	-36.466
-66.54	-36.493
-67.934	-36.52
-68.027	-36.547
-68.12	-36.674
-68.213	-36.701
-68.306	-36.728
-70.599	-36.755
-70.693	-36.782
-70.786	-37.609
-70.879	-37.937
-69.972	-37.964
-71.065	-38.191
-71.158	-38.218
-71.252	-38.245
-71.545	-38.272
-71.638	-38.299
-71.731	-38.326
-71.824	-38.453
-73.317	-38.48
-73.411	-38.708
-72.104	-39.435
-72.197	-40.362
-72.29	-40.389
-72.383	-41.516
-73.976	-42.543
-73.57	-42.57
-74.563	-43.097
-74.656	-43.324
-74.749	-42.552
-75.942	-43.379
-76.035	-43.406
-76.128	-43.433
-76.222	-44.16
-76.315	-44.187
-76.408	-44.914
-75.401	-44.941
-75.494	-44.968
-76.187	-46.295
-76.281	-46.323
-77.974	-46.35
-78.067	-47.177
-78.16	-47.804
-78.253	-48.131
-78.346	-48.158
-78.44	-48.185
-78.533	-48.212
-78.626	-48.239
-78.719	-48.266
-77.412	-48.294
-77.505	-49.021
-77.599	-49.048
-77.692	-50.475
-78.085	-51.602
-77.878	-51.629
-78.271	-51.656
-78.364	-51.683
-78.457	-51.51
-78.551	-51.537
-78.244	-51.565
-78.337	-51.892
-78.43	-51.919
-78.523	-51.046
-78.616	-50.773
-78.01	-50.8
-78.803	-50.827
-78.896	-51.454
-78.989	-51.481
-79.482	-52.509
-78.875	-52.536
-78.969	-52.563
-79.062	-53.89
-79.155	-52.617
-80.148	-51.644
-80.241	-51.671
-80.334	-51.698
-80.428	-52.725
-80.521	-52.352
-83.714	-50.98
-83.807	-51.207
-83.9	-51.234
-83.993	-52.461
-84.087	-52.488
-85.68	-53.815
-85.773	-53.842
-85.866	-54.369
-85.959	-52.696
-84.952	-52.723
-85.045	-52.751
-85.139	-53.178
-85.232	-53.205
-85.325	-53.232
-84.018	-53.259
-85.511	-54.586
-85.604	-55.413
-85.698	-56.34
-85.791	-56.967
-83.884	-56.994
-83.977	-57.722
-84.07	-57.749
-84.163	-57.776
-83.357	-57.803
-81.15	-57.83
-81.243	-57.857
-81.336	-57.884
-81.429	-56.911
-81.522	-56.938
-81.616	-56.866
-81.709	-56.893
-81.802	-57.02
-81.895	-56.347
-82.988	-56.374
-83.081	-56.401
-83.175	-56.428
-83.268	-55.955
-81.761	-54.982
-81.754	-55.009
-81.747	-55.037
-81.84	-54.164
-81.933	-54.191
-81.627	-54.218
-81.72	-54.245
-81.813	-54.272
-81.906	-54.299
-81.999	-55.326
-80.192	-55.253
-80.286	-56.08
-80.379	-56.108
-80.472	-56.135
-82.465	-55.562
-80.658	-55.589
-79.951	-54.816
-80.045	-54.843
-80.138	-54.87
-82.131	-55.497
-82.224	-55.524
-82.317	-55.552
-82.41	-56.179
-82.504	-56.206
-82.597	-56.233
-80.99	-56.26
-81.083	-56.287
-81.176	-57.514
-81.269	-56.841
-83.163	-56.868
-83.256	-56.795
-83.349	-56.823
-83.442	-58.05
-81.735	-56.877
-79.928	-58.104
-79.821	-58.131
-79.915	-59.158
-80.008	-59.585
-79.801	-59.212
-79.894	-59.639
-79.987	-59.666
-80.08	-59.294
-80.174	-58.621
-78.867	-58.648
-78.96	-58.675
-79.053	-59.102
-79.146	-58.729
-79.939	-58.256
-79.833	-58.283
-79.926	-58.31
-80.019	-58.337
-80.112	-57.965
-81.605	-55.992
-81.698	-56.019
-85.092	-54.246
-85.185	-53.973
-85.278	-53.7
-86.871	-53.727
-86.964	-53.754
-87.057	-53.781
-87.151	-53.809
-85.244	-53.036
-85.337	-53.063
-85.43	-53.09
-85.523	-53.117
-86.616	-52.544
-86.709	-52.471
-86.803	-52.598
-86.896	-53.225
-86.989	-53.252
-87.082	-53.58
-87.175	-52.907
-87.268	-52.934
-87.362	-52.961
-87.455	-53.788
-87.548	-54.615
-87.341	-54.642
-88.034	-54.669
-88.127	-54.696
-88.221	-54.723
-89.414	-55.751
-89.507	-55.778
-90.8	-55.805
-90.893	-55.832
-92.786	-54.859
-95.28	-55.886
-93.073	-55.913
-93.166	-57.04
-93.259	-56.267
-93.352	-56.294
-96.045	-55.222
-93.539	-55.249
-93.632	-55.276
-93.725	-55.303
-93.818	-54.93
-96.311	-54.457
-96.404	-54.484
-96.497	-54.511
-96.591	-55.038
-96.684	-54.566
-96.777	-54.593
-96.87	-54.62
-97.463	-54.247
-98.156	-54.674
-98.25	-55.201
-99.043	-55.228
-99.136	-55.755
-99.229	-55.782
-99.322	-56.209
-99.315	-55.837
-99.409	-56.264
-99.502	-56.291
-99.595	-56.318
-99.788	-56.745
-99.381	-56.772
-99.974	-56.999
-100.07	-57.026
-100.16	-57.053
-100.75	-57.48
-100.35	-57.508
-100.94	-58.135
-101.03	-59.362
-101.13	-59.789
-102.72	-60.116
-102.71	-60.143
-103.01	-60.17
-103.1	-60.197
-103.19	-60.924
-103.29	-62.251
-102.98	-62.279
-103.07	-62.306
-103.16	-63.233
-103.26	-63.26
-103.45	-63.687
-103.54	-63.714
-103.64	-63.741
-103.73	-63.768
-101.52	-63.395
-101.62	-62.723
-101.71	-62.75
-101.8	-62.977
-101.9	-62.104
-101.99	-61.531
-102.08	-61.558
-102.18	-61.585
-102.27	-61.612
-103.96	-61.639
-102.46	-60.966
-104.15	-60.994
-104.24	-61.021
-104.34	-61.048
-106.03	-61.075
-106.12	-61.102
-106.91	-61.129
-107.01	-61.656
-107.1	-61.683
-107.19	-62.41
-107.29	-63.237
-107.38	-64.165
-107.47	-64.692
-107.57	-64.219
-107.66	-64.746
-107.75	-64.773
-107.35	-64.8
-107.44	-65.227
-107.53	-64.854
-107.63	-65.581
-107.72	-65.609
-107.81	-66.336
-107.91	-66.363
-107.7	-66.39
-107.79	-66.417
-104.78	-66.444
-104.88	-66.371
-104.97	-66.398
