# Supplementary material for: Electrooculography-based continuous eye-writing recognition system for efficient assistive communication systems
Source: PLoS One. 2018 Feb 9;13(2):e0192684. doi: 10.1371/journal.pone.0192684 (PMC5806888; doi:10.1371/journal.pone.0192684)
Supplement: S1 Database — All the original isolated EOG data used in the experiments are contained in this database. (ZIP) [file pone.0192684.s001.zip › isolated/002/isolated_strokes/EOG_002_02_001.csv]

-17.382	-4.7086
-17.367	-4.7017
-17.351	-4.6949
-17.335	-5.088
-17.319	-6.1811
-17.303	-6.1742
-17.288	-6.1673
-15.372	-6.1604
-13.656	-6.1535
-12.14	-7.6466
-10.024	-7.1398
-10.009	-7.1329
-9.0928	-7.126
-8.677	-7.1191
-8.3612	-8.4122
-7.6454	-8.4053
-7.6296	-8.3984
-7.1138	-8.3916
-6.798	-7.0847
-6.0822	-7.0778
-5.7664	-7.0709
-5.2506	-4.364
-4.6348	-4.3571
-3.319	-2.5502
-1.8032	-2.4433
-1.7874	-2.0365
-1.2716	-1.5296
-0.75584	-0.82268
-0.040045	0.5842
0.37575	0.69109
0.59155	1.898
0.90735	4.5049
1.1231	4.6118
1.3389	7.2186
1.7547	7.2255
1.7705	7.8324
2.0863	7.8393
2.3021	7.0462
3.6179	7.8531
4.7337	7.86
5.0495	7.8668
5.6653	7.8737
6.0811	7.0806
6.2969	5.9875
6.3127	5.9944
6.9285	5.7013
7.7443	5.7082
7.9601	4.1151
7.9759	4.2219
7.9917	4.2288
8.0075	4.2357
8.0233	2.9426
8.0391	2.2495
8.0549	1.3564
8.0707	1.3633
8.1865	0.67015
8.2023	-0.42296
8.7181	-1.8161
8.7339	-1.8092
9.2497	-0.4023
10.165	-0.39541
10.181	0.71148
10.597	-0.38164
10.413	-0.37475
9.8287	-0.36786
9.8445	-0.36098
9.8603	0.74591
9.8761	-1.0472
9.8918	-1.0403
9.9076	0.86657
9.9234	0.87346
9.9392	2.5803
9.955	2.5872
9.9708	4.3941
8.3866	5.101
7.0024	5.2079
5.5182	5.2148
5.534	5.2217
3.8498	5.7286
3.8656	5.7354
3.8814	5.3423
3.3972	5.7492
3.413	5.7561
3.4288	5.263
3.0446	5.2699
3.8604	5.0768
3.8762	4.0837
3.092	4.0905
2.6078	2.3974
1.8236	2.4043
1.8394	0.4112
0.95519	0.41809
0.97099	0.42497
-0.013217	0.43186
0.0025805	-0.76125
0.018378	-1.5544
0.53418	-1.5475
0.54997	-1.0406
1.6658	-1.0337
0.58157	-0.72682
0.59736	-1.5199
0.61316	-1.513
-0.17104	-1.5062
-0.15524	-1.4993
-0.13945	-0.69238
-0.12365	-0.6855
-0.10785	0.52139
-1.2921	1.5283
-0.076256	1.8352
-0.060459	1.8421
-0.044662	1.8489
-0.028864	1.8558
-1.2131	1.8627
-0.79727	0.2696
-0.78147	1.3765
-0.76567	1.3834
-2.0499	0.59026
-2.0341	0.59715
-2.0183	-0.89597
-2.0025	-1.9891
-1.9867	-1.9822
-2.4709	-1.9753
-2.4551	-1.4684
-2.4393	-1.8615
-2.4235	-1.8546
-3.3077	-1.8478
-3.2919	-1.8409
-3.0761	-1.834
-3.0603	-1.9271
-3.0445	-1.8202
-3.0287	-1.8133
-2.3129	-1.8064
-2.4971	-1.3995
-2.4813	-1.3927
-1.4655	-1.3858
-1.5497	-1.3789
-1.2339	-1.372
-1.8181	-0.96511
-1.8023	-0.95823
-1.7865	-0.85134
-2.5707	-0.84445
-2.5549	-0.83756
-2.3391	-0.83068
-2.3233	-0.82379
-1.7076	-0.8169
-1.2918	-0.71002
-0.97596	-0.70313
-0.16016	0.0037574
-0.14436	0.51064
-0.12856	0.81753
-0.91277	0.82442
-0.89697	0.53131
-0.88117	0.83819
-0.86538	0.84508
-1.1496	0.85197
-1.5338	0.85885
-1.518	0.56574
-0.30219	0.47263
-0.28639	0.47951
-0.27059	0.4864
0.84521	0.59329
2.361	0.60018
2.3768	2.4071
2.3926	2.4139
2.4084	2.4208
1.1242	0.62772
1.14	0.53461
1.1558	0.5415
0.37159	0.44838
1.0874	0.45527
1.1032	0.66216
1.119	0.66905
1.1348	0.67593
1.1506	0.68282
1.1664	0.68971
1.1822	2.5966
1.198	2.6035
0.51376	4.4104
0.42956	4.4173
1.1454	4.3241
0.46115	2.631
0.47695	0.43792
-1.4073	-0.2552
-1.3915	-0.24831
0.52434	-0.94142
1.2401	-1.5345
1.2559	-1.5276
1.2717	-1.5208
1.2875	-0.91388
1.3033	-0.90699
1.3191	-0.9001
-0.56508	-0.89321
-0.54928	-0.88633
-2.5335	-0.87944
-0.51768	-1.4726
-0.50189	-1.8657
-0.48609	-2.1588
-0.47029	-2.3519
-0.75449	-2.545
-0.7387	-2.8381
1.1771	-2.8312
1.1929	-2.6243
1.2087	-2.4175
0.32449	-2.4106
0.34029	-2.8037
-0.24391	-2.3968
-0.22812	-2.3899
0.38768	-2.383
0.40348	-2.7761
0.41928	-3.1692
1.8351	-3.1624
2.4509	-2.9555
2.4667	-2.9486
2.4825	-2.8417
2.4983	-2.8348
2.5141	-2.8279
1.6299	-2.821
1.6457	-2.3142
1.1615	-0.70727
1.1773	-0.70038
-0.0069521	-0.49349
-0.59115	-0.4866
-0.47536	-2.5797
-1.1596	-0.47283
-1.4438	-0.46594
-1.428	-0.45906
-2.0122	-0.95217
-1.9964	-3.1453
-2.2806	-0.9384
-2.6648	-0.93151
-4.049	-0.92462
-5.6332	0.78227
-5.6174	0.78915
-6.5016	-0.40396
-6.4858	-0.39707
-5.57	-0.39019
-4.7542	0.8167
-4.7384	-0.37641
-4.5226	-0.36953
-4.5068	-0.36264
-3.691	-0.35575
-2.4752	1.0511
-2.4594	1.558
-2.4436	1.5649
-1.9278	1.5718
-0.91202	1.8787
-0.89622	2.9856
-0.88042	2.9925
-0.86463	3.4993
-0.84883	3.5062
-0.83303	3.5131
-0.81723	3.52
-0.80144	3.5269
-0.78564	5.2338
-1.8698	5.2407
-1.854	5.2476
-3.4382	5.2544
-3.4224	5.2613
-3.4067	5.2682
-4.4909	5.2751
-4.4751	4.582
-4.8593	3.3889
-4.8435	2.8958
-4.9277	2.9026
-4.9119	3.9095
-4.8961	2.2164
-5.4803	1.6233
-6.3645	1.6302
-5.4487	1.2371
-6.1329	1.244
-5.3171	1.0509
-5.0013	0.75775
-4.9855	0.76463
-4.9697	0.77152
-5.0539	0.87841
-4.6381	0.48529
-4.6223	0.49218
-4.6065	0.49907
-2.5907	0.30595
-2.5749	0.31284
-2.5591	-0.080272
-2.5433	0.32661
-4.5275	-0.066498
-2.5117	-0.55961
-4.4959	-0.55272
-4.4801	-0.54584
-4.2643	-0.53895
-4.2485	-0.032063
-4.2327	-0.025176
-4.2169	-0.018289
-4.2011	-0.011402
-3.7853	-0.0045151
-4.6695	0.0023719
-2.8537	0.0092589
-2.8379	0.016146
-2.8222	0.023033
-2.8064	0.02992
-4.5906	0.43681
-4.5748	1.4437
-4.559	2.2506
-4.5432	2.2575
-2.4274	2.3644
-2.4116	2.5712
-2.3958	2.6781
-2.38	3.285
-4.4642	3.2919
-4.5484	3.2988
-4.6326	3.3057
-5.4168	3.3126
-5.401	4.0195
-6.0852	4.0263
-6.0694	4.0332
-6.3536	4.3401
-6.3378	4.647
-6.322	5.0539
-6.3062	5.6608
-5.9904	5.6677
-5.2746	6.9745
-5.2588	8.1814
-4.643	9.7883
-4.6272	13.895
-4.6114	19.102
-4.5956	23.509
-4.5798	31.316
-4.564	45.623
-4.0482	64.73
-3.4324	81.837
-3.4166	92.943
-3.4008	110.45
-3.385	127.76
-1.7692	140.86
-0.35345	152.27
-0.33765	161.88
-2.1219	182.28
-2.1061	196.99
-3.8903	204.7
-3.8745	215.61
-4.2587	222.01
-4.5429	228.52
-4.5271	233.93
-5.0113	235.83
-4.9955	236.44
-5.5797	237.75
-6.8639	238.15
-6.8481	239.26
-8.0323	239.27
-8.0165	239.27
-9.7007	239.98
-11.185	239.99
-11.669	240.29
-11.853	241.1
-11.837	241.11
-11.822	241.12
-12.006	243.42
-11.79	243.73
-11.774	245.34
-11.759	245.34
-11.743	245.65
-11.727	245.66
-11.711	245.36
-11.695	243.57
-11.68	240.98
-11.464	240.98
-11.448	240.99
-10.732	238.7
-10.216	239.11
-10.201	240.81
-10.185	240.82
-9.5689	241.73
-8.7531	240.83
-8.7373	240.84
-8.7216	240.35
-8.3058	240.35
-8.09	238.66
-7.8742	237.37
-6.5584	237.37
-6.5426	238.68
-5.3268	237.39
-5.311	237.39
-5.2952	237.4
-5.2794	237.41
-6.4636	237.42
-6.5478	236.52
-6.532	236.53
-8.1162	236.54
-8.1004	235.74
-9.2846	229.95
-9.2688	203.86
-10.953	160.86
-12.237	133.67
-13.321	104.08
-13.706	72.584
-15.19	47.891
-17.074	10.398
-17.058	-14.395
-18.342	-29.588
-19.527	-49.481
-20.511	-67.774
-21.895	-88.368
-22.979	-100.76
-24.563	-112.75
-25.948	-129.55
-25.932	-135.44
-26.516	-140.63
-26.5	-146.73
-25.884	-148.92
-26.469	-156.61
-26.453	-164.41
-28.237	-165.3
-28.221	-166.29
-28.205	-167.48
-28.19	-168.48
-28.174	-169.67
-28.158	-169.66
-30.942	-171.66
-30.926	-172.15
-31.511	-173.04
-31.495	-173.24
-31.479	-173.23
-31.463	-174.42
-31.647	-176.02
-32.832	-176.01
-33.716	-176.2
-33.9	-176
-35.884	-175.19
-35.868	-175.18
-39.653	-173.77
-39.637	-175.37
-41.921	-175.36
-41.905	-173.85
-41.89	-173.85
-42.774	-172.44
-42.758	-172.43
-41.842	-172.43
-39.526	-171.52
-37.111	-171.51
-37.095	-170.51
-37.079	-169.9
-36.163	-169.89
-35.147	-169.89
-35.132	-169.88
-35.116	-169.67
-35.5	-169.56
-35.184	-169.66
-34.768	-169.65
-34.753	-169.84
-34.737	-169.84
-35.121	-169.83
-34.705	-169.52
-34.289	-169.52
-34.274	-169.81
-34.058	-169.7
-34.042	-169.7
-33.326	-169.69
-32.61	-170.08
-32.595	-171.38
-32.579	-171.37
-32.563	-171.66
-32.447	-171.65
-32.031	-171.05
-32.016	-171.04
-32	-171.03
-31.284	-171.63
-30.268	-171.62
-28.952	-171.61
-28.937	-170.51
-28.521	-170.5
-28.505	-170.49
-27.789	-170.49
-27.573	-169.38
-27.558	-169.37
-26.942	-170.16
-25.926	-169.36
-24.71	-169.35
-24.094	-169.04
-24.079	-168.24
-23.763	-168.23
-22.047	-167.22
-20.031	-167.82
-20.015	-166.61
-20	-166.6
-18.784	-166.8
-18.768	-166.79
-18.752	-166.98
-18.736	-166.78
-18.721	-166.77
-17.505	-166.76
-17.489	-166.75
-17.473	-166.75
-17.457	-166.74
-17.442	-166.73
-15.926	-166.53
-15.91	-166.72
-15.894	-166.71
-15.878	-166.71
-15.863	-166.9
-15.847	-167.49
-16.431	-167.89
-16.415	-167.88
-16.399	-167.87
-16.384	-167.97
-14.568	-168.26
-14.552	-168.25
-16.336	-168.24
-16.321	-168.24
-16.305	-168.23
-16.389	-168.22
-16.373	-167.82
-16.357	-167.81
-16.342	-167.8
-16.326	-167.5
-16.31	-167.49
-16.294	-166.98
-16.278	-166.98
-14.963	-166.97
-15.347	-166.56
-15.331	-166.55
-15.315	-166.25
-15.299	-165.74
-14.884	-165.73
-15.268	-165.13
-15.252	-164.92
-15.236	-164.91
-15.22	-164.21
-14.805	-164.2
-14.789	-163.79
-13.673	-163.79
-13.657	-163.58
-13.641	-163.57
-12.426	-163.37
-12.41	-163.26
-12.394	-163.25
-12.378	-163.14
-13.962	-162.44
-14.047	-162.43
-14.731	-161.62
-14.715	-161.62
-14.699	-161.61
-17.783	-161.6
-17.768	-162
-17.752	-161.99
-17.836	-161.98
-17.82	-161.58
-19.304	-160.87
-19.289	-161.16
-19.273	-160.56
-19.257	-160.55
-18.341	-160.54
-19.125	-160.53
-19.11	-160.53
-19.094	-160.52
-19.078	-160.51
-19.062	-160.51
-19.646	-160.1
-19.631	-160.49
-19.615	-159.79
-19.599	-158.28
-18.583	-158.27
-18.567	-158.27
-18.552	-158.26
-18.536	-157.55
-19.32	-157.55
-18.504	-157.84
-18.488	-158.23
-18.473	-158.22
-17.557	-158.22
-17.341	-157.81
-16.925	-158.2
-16.909	-157.8
-16.894	-157.79
-16.878	-157.78
-17.962	-157.78
-15.646	-157.77
-15.63	-157.76
-17.615	-157.76
-17.599	-157.75
-18.483	-157.74
-18.467	-157.73
-18.451	-157.13
-18.436	-157.12
-18.42	-157.11
-18.404	-156.21
-18.488	-156.2
-18.473	-155.79
-18.457	-155.79
-18.741	-155.78
-19.225	-155.77
-19.709	-155.77
-19.694	-155.26
-20.478	-155.25
-20.462	-154.65
-20.446	-154.64
-20.43	-155.13
-21.215	-155.12
-21.199	-155.12
-20.383	-155.41
-20.367	-154.8
-20.351	-154.8
-20.336	-154.79
-20.32	-154.78
-20.304	-154.88
-20.288	-155.67
-20.272	-155.66
-20.257	-155.66
-21.041	-155.55
-20.225	-155.54
-19.509	-155.64
-19.093	-155.63
-19.078	-155.62
-18.562	-155.61
-17.746	-155.61
-17.73	-155.1
-17.714	-155.09
-17.699	-155.09
-16.983	-154.78
-16.967	-154.47
-16.951	-154.47
-15.735	-154.16
-15.42	-154.15
-15.404	-153.65
-15.388	-153.64
-15.372	-153.43
-15.656	-153.32
-14.841	-153.32
-14.825	-153.11
-14.809	-153.1
-14.793	-152.8
-15.577	-152.79
-14.762	-153.08
-15.546	-153.08
-15.53	-153.27
-15.514	-153.26
-17.098	-152.76
-15.483	-152.75
-17.267	-152.24
-18.951	-152.24
-19.435	-151.63
-19.519	-151.62
-19.904	-152.01
-20.388	-151.61
-20.372	-151.6
-20.356	-151.59
-20.94	-151.99
-20.925	-152.18
-20.909	-152.17
-21.693	-152.17
-21.077	-152.16
-21.261	-151.95
-21.246	-151.95
-21.73	-151.04
-21.714	-150.13
-21.198	-150.13
-21.182	-150.12
-21.167	-151.11
-21.651	-151
-21.635	-151
-21.119	-151.59
-21.104	-151.58
-20.988	-151.68
-20.972	-151.67
-20.956	-151.66
-20.64	-151.66
-20.125	-151.95
-20.109	-151.94
-20.093	-152.74
-19.677	-153.03
-19.661	-153.32
-19.646	-153.32
-20.03	-153.31
-20.014	-153.3
-20.698	-153.39
-20.282	-153.39
-20.267	-153.38
-20.251	-153.77
-20.235	-153.77
-21.219	-153.36
-21.203	-153.75
-21.188	-154.35
-21.172	-154.34
-20.156	-154.33
-21.14	-154.33
-21.124	-154.52
-22.009	-154.31
-22.593	-154.3
-22.577	-154.3
-22.961	-154.29
-22.945	-153.68
-22.93	-153.68
-22.914	-153.67
-23.698	-153.66
-23.782	-152.46
-24.466	-153.35
-24.451	-152.44
-25.935	-152.44
-25.919	-152.43
-28.103	-152.42
-28.087	-152.42
-27.472	-152.01
-28.156	-152
-28.14	-151.99
-28.724	-151.69
-28.708	-151.68
-28.693	-151.67
-28.777	-151.67
-28.661	-151.66
-28.745	-152.25
-28.729	-152.25
-28.714	-152.24
-29.298	-152.23
-29.182	-152.73
-29.966	-152.72
-29.95	-152.71
-29.935	-152.71
-29.919	-152.7
-29.903	-153.09
-30.487	-153.08
-30.471	-153.38
-30.956	-154.27
-30.94	-154.26
-30.924	-155.06
-30.908	-155.05
-30.892	-155.64
-30.877	-155.64
-30.861	-155.03
-30.845	-155.72
-30.829	-155.72
-31.113	-155.71
-30.798	-155.7
-31.082	-154.99
-31.066	-154.99
-31.05	-154.98
-32.135	-152.77
-32.119	-152.77
-32.103	-151.96
-32.087	-151.95
-32.071	-151.95
-32.856	-151.94
-32.04	-150.83
-32.024	-150.83
-32.008	-150.32
-31.292	-150.31
-31.277	-149.91
-31.261	-149.9
-32.045	-149.89
-32.029	-149.88
-32.013	-149.78
-31.998	-149.77
-31.982	-149.76
-31.966	-149.76
-31.95	-149.75
-31.934	-149.74
-31.919	-148.24
-31.903	-146.43
-31.887	-145.62
-31.871	-145.62
-31.855	-144.81
-32.44	-144.6
-32.424	-144.6
-32.408	-144.29
-32.392	-144.28
-32.176	-144.27
-33.561	-144.27
-33.545	-144.56
-33.529	-144.55
-34.013	-144.55
-33.997	-144.54
-34.582	-144.53
-34.566	-144.73
-34.85	-144.72
-36.734	-144.51
-36.718	-144.51
-37.403	-143.4
-37.387	-143.39
-37.271	-143.38
-37.355	-143.38
-37.239	-143.37
-37.324	-143.56
-37.308	-143.56
-37.292	-143.25
-37.276	-143.14
-37.26	-143.14
-37.245	-142.73
-37.229	-141.92
-37.213	-141.92
-37.197	-141.91
-37.181	-142.9
-37.266	-141.9
-37.65	-141.89
-37.234	-142.88
-37.618	-143.77
-37.602	-144.07
-37.587	-144.06
-37.571	-144.05
-37.555	-144.05
-37.539	-143.74
-37.523	-144.03
-36.508	-143.73
-36.492	-143.72
-35.676	-143.71
-35.66	-143.61
-35.644	-143.7
-35.629	-143.69
-36.413	-143.69
-35.597	-143.68
-35.581	-143.37
-35.765	-143.16
-35.75	-143.16
-35.734	-143.15
-35.718	-142.34
-35.702	-141.04
-36.287	-141.03
-36.271	-141.02
-36.855	-140.62
-37.339	-141.21
-37.823	-141.2
-37.808	-141.2
-38.192	-142.19
-38.176	-141.18
-38.16	-141.18
-38.144	-140.87
-38.129	-140.86
-37.713	-140.85
-37.897	-141.15
-37.881	-141.14
-38.165	-141.13
-38.15	-140.83
-36.934	-140.82
-36.918	-140.81
-36.902	-140.81
-36.486	-140.8
-36.571	-140.79
-36.555	-140.79
-36.539	-140.48
-36.023	-140.47
-36.007	-139.36
-36.492	-138.36
-36.476	-137.25
-36.96	-135.84
-36.944	-135.54
-36.928	-134.63
-37.613	-134.02
-38.297	-134.02
-38.381	-133.31
-38.365	-133.3
-38.349	-132.8
-39.634	-132.79
-39.618	-133.58
-41.502	-132.68
-42.586	-132.67
-43.57	-133.56
-43.555	-133.55
-43.539	-134.45
-43.523	-134.14
-43.507	-134.13
-42.491	-134.13
-42.476	-133.42
-42.46	-134.11
-42.444	-134.11
-42.628	-134.4
-43.612	-134.79
-45.097	-135.89
-44.281	-137.18
-44.265	-137.17
-45.849	-137.17
-45.733	-137.76
-45.718	-137.75
-45.702	-137.74
-45.686	-137.74
-45.67	-137.73
-45.454	-137.82
-45.639	-137.82
-45.623	-138.91
-45.607	-138.9
-45.791	-138.8
-45.775	-138.79
-46.16	-138.78
-46.144	-137.68
-46.128	-137.67
-46.512	-137.66
-47.196	-138.05
-48.281	-135.85
-49.465	-135.84
-49.449	-135.83
-50.333	-135.83
-52.018	-135.82
-54.802	-135.71
-57.686	-135.71
-59.57	-137
-60.954	-136.09
-62.239	-135.49
-66.123	-135.48
-69.507	-134.57
-69.491	-134.57
-69.875	-134.56
-69.86	-135.45
-71.244	-135.44
-73.628	-135.44
-73.612	-135.43
-73.596	-134.52
-73.581	-134.52
-74.865	-134.51
-75.049	-134.5
-75.033	-134.5
-75.017	-132.99
-75.002	-132.98
-74.786	-132.48
-73.67	-132.47
-72.154	-132.46
-71.738	-132.46
-71.723	-132.45
-71.007	-132.44
-70.991	-132.43
-70.975	-132.83
-67.959	-134.82
-67.944	-134.81
-65.328	-135.11
-65.112	-136.6
-65.096	-136.89
-65.08	-137.39
-65.065	-137.38
-64.249	-137.37
-63.933	-137.37
-63.117	-138.06
-62.401	-138.05
-61.986	-138.05
-61.17	-138.74
-60.154	-140.13
-60.138	-141.22
-56.922	-141.22
-53.007	-141.21
-51.791	-141.2
-51.775	-140.8
-51.759	-140.79
-51.743	-140.78
-52.828	-139.78
-51.212	-139.77
-51.196	-138.96
-51.18	-138.96
-51.164	-138.85
-51.149	-138.84
-51.133	-138.83
-51.117	-138.83
-51.101	-138.82
-50.785	-138.81
-51.17	-138.81
-51.154	-138.8
-50.138	-138.79
-50.122	-138.79
-50.106	-138.78
-52.791	-138.77
-52.775	-138.87
-52.759	-138.86
-55.043	-138.85
-55.027	-139.35
-55.312	-140.24
-55.296	-141.53
-55.28	-141.82
-55.264	-142.62
-54.949	-142.61
-52.933	-142.6
-52.917	-143
-52.701	-142.99
-52.685	-142.98
-52.67	-143.08
-52.654	-143.17
-52.638	-143.26
-52.622	-143.26
-52.606	-143.25
-50.091	-143.24
-50.075	-143.24
-50.059	-143.23
-48.943	-143.22
-48.727	-143.21
-48.012	-143.21
-47.996	-143.1
-46.88	-143.09
-46.864	-143.09
-46.848	-143.08
-46.233	-143.07
-46.817	-143.07
-46.801	-143.16
-46.185	-143.15
-46.769	-143.15
-46.754	-143.14
-46.738	-143.03
-47.822	-143.02
-48.606	-143.02
-49.59	-143.01
-49.575	-143.1
-49.559	-143.1
-49.543	-143.09
-49.227	-143.78
-51.811	-144.58
-51.796	-144.97
-51.78	-144.96
-53.664	-144.66
-51.748	-144.65
-51.732	-144.24
-51.717	-144.24
-50.701	-144.23
-50.685	-144.22
-50.669	-144.21
-52.253	-144.21
-52.238	-143.3
-49.222	-143.29
-47.306	-143.29
-46.59	-143.28
-46.574	-143.07
-46.559	-143.07
-46.543	-143.06
-46.627	-143.05
-46.611	-143.05
-46.595	-143.04
-47.58	-143.03
-47.564	-143.03
-47.548	-143.02
-47.532	-143.01
-47.516	-143
-48.401	-143
-48.385	-142.99
-49.369	-142.98
-49.353	-143.08
-49.337	-142.97
-50.522	-141.76
-51.006	-141.76
-51.39	-140.55
-51.374	-141.74
-51.458	-140.54
-52.743	-141.83
-52.827	-141.82
-54.711	-141.32
-54.695	-141.31
-55.079	-141.3
-56.164	-141.29
-56.148	-142.29
-56.132	-142.08
-56.716	-142.07
-56.701	-142.07
-57.185	-142.06
-58.069	-142.25
-58.053	-142.05
-58.037	-142.04
-58.022	-142.03
-58.806	-142.03
-58.79	-142.22
-59.074	-142.21
-59.058	-142.2
-59.543	-142.2
-60.027	-142.19
-60.011	-142.68
-60.495	-142.68
-60.579	-142.67
-60.164	-143.36
-60.548	-143.56
-60.532	-143.75
-60.516	-143.74
-61	-143.74
-60.485	-143.73
-60.469	-143.82
-60.453	-144.02
-60.937	-144.01
-60.921	-144.4
-60.406	-144.89
-60.39	-144.89
-60.374	-144.88
-59.858	-144.87
-60.342	-144.87
-59.827	-144.86
-59.811	-144.85
-59.795	-144.85
-59.579	-144.84
-59.463	-144.83
-59.348	-144.83
-59.332	-143.62
-59.316	-143.61
-59.1	-143.61
-58.284	-143.6
-56.869	-143.59
-56.853	-142.28
-58.237	-142.28
-58.221	-142.27
-58.205	-141.76
-58.19	-141.76
-58.174	-141.25
-58.358	-141.24
-58.342	-141.24
-58.326	-139.83
-58.311	-141.22
-58.295	-141.62
-59.279	-141.61
-59.263	-141.6
-59.247	-141.79
-59.232	-141.79
-59.216	-141.78
-59.2	-141.77
-59.084	-142.47
-59.068	-141.76
-59.053	-142.25
-59.037	-142.25
-58.021	-142.24
-57.005	-143.23
-56.989	-143.23
-56.974	-142.82
-55.958	-142.81
-55.942	-142.81
-55.326	-143.2
-54.81	-143.19
-54.795	-143.18
-54.779	-143.18
-54.763	-143.17
-53.847	-143.76
-53.832	-143.16
-54.416	-143.15
-53.8	-143.14
-53.784	-143.44
-53.768	-144.33
-54.353	-144.32
-54.337	-144.32
-54.321	-144.91
-54.305	-144.9
-54.289	-145.3
-53.674	-145.29
-53.558	-145.78
-52.642	-146.27
-52.626	-146.27
-52.61	-146.26
-52.595	-146.25
-52.879	-146.25
-52.563	-146.94
-52.547	-147.23
-52.531	-147.23
-52.516	-149.42
-52.5	-150.71
-52.484	-150.91
-52.768	-150.9
-52.752	-151.49
-52.737	-151.49
-53.121	-152.18
-52.505	-152.37
-52.489	-152.36
-52.473	-152.36
-53.058	-152.35
-53.342	-152.64
-53.326	-152.84
-53.31	-152.83
-53.294	-152.72
-52.979	-152.72
-53.263	-152.71
-53.247	-152.8
-52.431	-152.7
-52.415	-152.69
-51	-152.38
-50.584	-152.67
-50.568	-151.37
-50.552	-151.36
-50.536	-149.75
-50.021	-151.25
-50.005	-150.44
-50.489	-150.43
-50.473	-150.43
-50.957	-150.42
-50.442	-151.51
-50.426	-151.51
-50.41	-151.5
-50.394	-151.49
-50.878	-151.49
-50.363	-151.48
-50.347	-151.47
-51.131	-151.46
-52.715	-151.46
-54.099	-151.45
-54.084	-152.54
-54.968	-151.44
-55.652	-152.53
-55.636	-152.82
-57.22	-152.92
-57.205	-154.01
-58.189	-154
-58.173	-154.2
-57.157	-154.19
-57.141	-153.38
-57.126	-153.38
-58.11	-153.27
-58.794	-153.26
-58.778	-153.25
-59.962	-153.25
-59.947	-154.64
-59.931	-154.63
-59.915	-154.63
-58.699	-155.52
-58.684	-154.61
-58.668	-155.51
-58.652	-155.5
-56.036	-155.49
-54.02	-155.69
-54.005	-155.68
-53.989	-155.67
-53.973	-155.66
-54.557	-155.96
-54.541	-155.95
-54.526	-155.94
-54.51	-155.94
-54.394	-155.93
-54.378	-156.12
-54.362	-156.72
-54.347	-156.11
-54.431	-156.1
-54.415	-156.1
-54.399	-156.09
-54.283	-156.08
-54.268	-156.08
-54.652	-156.07
-54.236	-156.06
-54.62	-155.85
-54.604	-155.75
-54.589	-154.84
-54.973	-154.83
-54.557	-154.83
-55.041	-154.82
-55.025	-156.21
-55.01	-156.21
-55.394	-156.2
-55.378	-156.89
-55.362	-157.39
-55.346	-157.38
-55.331	-157.37
-55.515	-157.37
-55.499	-158.36
-56.083	-158.35
-56.067	-158.34
-56.052	-158.74
-57.736	-159.13
-57.72	-159.42
-57.704	-159.42
-59.888	-159.51
-59.873	-159.6
-60.557	-159.8
-60.941	-160.39
-60.925	-160.38
-61.409	-160.38
-61.694	-160.37
-62.178	-160.76
-62.162	-161.25
-62.646	-161.45
-62.83	-161.44
-63.415	-161.43
-64.199	-161.03
-64.183	-161.42
-64.467	-161.01
-64.451	-161.41
