# Supplementary material for: Electrooculography-based continuous eye-writing recognition system for efficient assistive communication systems
Source: PLoS One. 2018 Feb 9;13(2):e0192684. doi: 10.1371/journal.pone.0192684 (PMC5806888; doi:10.1371/journal.pone.0192684)
Supplement: S1 Database — All the original isolated EOG data used in the experiments are contained in this database. (ZIP) [file pone.0192684.s001.zip › isolated/002/isolated_strokes/EOG_002_02_002.csv]

-6.2546	-3.7289
-6.2738	-3.7231
-6.293	-3.9173
-5.5123	-3.9115
-4.3315	-4.3057
-4.3507	-4.2999
-4.3699	-4.2941
-2.6891	-4.1883
-3.8083	-4.1825
-3.8275	-4.1767
-2.4467	-4.0709
-2.4659	-2.8651
-2.1852	-2.8593
-1.7044	-2.5535
-1.7236	-3.1477
-1.2428	-3.1419
-1.062	-4.2362
-1.0812	-4.2304
-1.1004	-4.2246
-1.1196	-4.4188
-0.93884	-4.113
-0.95806	-4.1072
-0.77727	-4.1014
-0.99648	-2.4956
-1.0157	-2.4898
-1.0349	-2.484
-1.0541	-2.4782
-0.87332	-3.4724
-0.89253	-2.4666
-1.1117	-2.4608
-1.131	-2.455
-1.3502	-3.4492
-1.3694	-4.2434
-1.7886	-4.2376
-1.8078	-4.2318
-1.827	-4.226
-1.8462	-3.9202
-1.8654	-3.9144
-1.0846	-3.9086
-1.4039	-2.9028
-1.4231	-2.897
-1.3423	-1.0912
-1.3615	-1.0854
-1.3807	-1.0796
-1.3999	0.62616
-1.1191	0.63195
-1.1383	0.63775
-1.1575	0.64355
-0.97675	0.64934
-0.79597	0.65514
-0.71518	0.66094
-0.53439	1.5667
0.046402	1.5725
1.6272	1.8783
3.808	1.8841
4.9888	0.68992
5.1696	1.8957
5.3503	0.70152
5.3311	-0.49269
5.3119	-0.98689
5.6927	-1.4811
5.6735	-1.4753
5.7543	-1.4695
5.7351	-1.4637
6.1159	-1.4579
6.0967	-1.6521
6.0774	-1.6463
6.0582	-1.6405
6.039	-1.6347
6.0198	-1.7289
6.0006	-2.0231
5.9814	-2.0173
5.5622	-1.7115
5.543	-1.7057
5.3238	-0.89994
5.3045	-0.89414
4.7853	-0.88834
4.7661	0.017452
4.9469	0.52325
4.9277	1.929
4.9085	1.9348
4.8893	1.9406
4.6701	3.0464
4.6509	3.0522
4.4316	3.758
4.4124	3.7638
3.7932	3.9696
2.674	3.9754
2.6548	3.9812
1.5356	4.887
1.5164	4.8928
1.4972	5.5986
1.578	5.6044
1.5587	4.9102
0.93954	5.616
0.92033	5.6218
0.60112	5.6276
-0.2181	5.6334
-0.23731	4.9392
-0.35652	5.645
-0.37573	5.6508
0.50506	5.6566
0.78585	3.6624
0.86664	2.6682
0.84743	2.674
0.52822	2.6798
0.809	2.6856
0.78979	3.9914
0.77058	2.6972
0.75137	2.7029
-0.16784	2.7087
0.71295	2.7145
-0.20626	4.7203
-0.22547	4.7261
-0.24468	4.7319
-0.96389	6.7377
-0.083106	6.7435
-0.10232	6.9493
-0.12153	6.9551
-0.14074	6.7609
-1.06	6.7667
-1.0792	4.7725
-1.4984	4.9783
-1.5176	4.9841
-1.1368	4.9899
-0.25601	4.9957
-0.27522	3.4015
-0.29443	3.4073
-0.31364	3.4131
-0.33285	3.4189
-0.35206	3.4247
-0.67127	3.4305
-0.69048	3.4363
-1.4097	3.4421
-1.4289	3.4479
-1.9481	3.4537
-1.9673	2.8595
-1.9865	2.0653
-2.0057	2.0711
-1.225	2.0769
-1.3442	2.0827
-1.3634	2.0884
-1.3826	2.0942
-1.4018	2.1
-1.421	2.1058
-2.5402	1.7116
-2.5594	1.2174
-2.5786	1.2232
-2.5979	1.729
-1.5171	1.7348
-1.3363	2.0406
-0.95549	1.7464
-0.9747	1.7522
-0.99392	2.058
0.28687	2.0638
0.26766	2.0696
0.24845	2.0754
0.22924	2.2812
-1.09	2.287
-1.1092	2.2928
-1.1284	2.2986
-1.1476	2.3044
-1.1668	2.3102
-2.086	2.316
-2.1052	1.8218
-2.1244	1.8276
-2.1437	1.8334
-2.1629	0.33916
-2.6821	-0.15504
-2.7013	-0.94924
-3.7205	-0.94345
-4.4397	-1.1376
-3.7589	-1.1319
-4.4781	-1.1261
-4.4973	-1.3203
-4.5166	-1.3145
-5.8358	-1.1087
-5.855	-1.1029
-6.7742	-0.19707
-6.7934	-0.19127
-6.8126	-0.18548
-6.8318	0.82032
-4.351	0.82612
-1.7702	0.83191
-1.7895	0.83771
-1.7087	1.2435
0.07212	1.2493
1.8529	1.2551
1.8337	1.2609
1.8145	1.2667
1.7953	1.2725
1.7761	1.2783
1.9569	1.2841
1.9376	1.2899
1.7184	1.2957
1.6992	1.3015
1.88	-0.092729
1.8608	-0.18693
1.8416	-1.2811
1.8224	-1.2753
2.8032	-1.5695
2.784	-1.8637
2.7647	-2.0579
1.7455	-2.2522
0.42632	-2.2464
-0.89289	-2.2406
-1.2121	-2.6348
-1.2313	-3.029
-1.2505	-3.0232
-1.5697	-3.0174
-1.2889	-3.0116
-1.0082	-3.0058
-1.0274	-3.6
-1.0466	-3.5942
-1.4658	-4.9884
-1.085	-4.9826
-1.5042	-4.3768
-1.5234	-5.771
-1.5426	-5.7652
-2.1618	-5.7594
-2.1811	-5.5536
-2.4003	-5.1478
-2.4195	-5.142
-1.6387	-5.1362
-1.2579	-4.6304
-0.97711	-5.1246
-0.99632	-4.6188
-1.0155	-4.613
-0.83474	-4.6072
-0.85396	-4.6014
-0.87317	-5.0956
-0.69238	-4.5898
-0.71159	-3.784
0.1692	-3.7782
1.75	-3.7725
2.6308	-4.5667
2.6116	-4.5609
1.6924	-3.7551
2.7731	-3.7493
2.7539	-1.7435
2.7347	-1.7377
2.7155	0.36813
3.5963	0.67392
3.8771	0.67972
3.8579	1.1855
3.8387	1.1913
3.8195	1.7971
3.2002	1.8029
3.181	1.2087
3.1618	1.6145
3.1426	1.6203
3.1234	1.6261
1.7042	1.2319
1.685	1.2377
0.065768	1.5435
0.046557	1.5493
0.027346	2.0551
1.2081	3.2609
1.1889	3.2667
1.3697	3.8725
1.3505	5.7783
1.3313	5.7841
0.91208	5.9899
0.89287	6.1957
0.87366	6.2015
0.65445	6.2073
0.63524	6.213
0.61602	6.2188
0.59681	6.2246
0.5776	6.5304
0.058391	6.5362
0.53918	6.842
0.21997	6.8478
0.20076	6.8536
0.68155	7.1594
0.66234	7.1652
1.0431	6.871
1.1239	6.8768
1.1047	5.9826
3.8855	5.9884
6.4663	4.4942
7.0471	4.5
7.0279	4.5058
7.0086	4.0116
6.9894	4.0174
6.9702	4.5232
7.451	4.529
7.4318	5.0348
7.4126	4.6406
7.6934	4.6464
8.7742	4.6522
12.355	4.058
15.836	3.7638
15.817	3.7696
17.597	2.3754
18.378	2.3812
20.059	3.787
24.54	4.3927
35.92	4.8985
55.701	4.9043
83.382	5.3101
107.16	5.3159
129.94	5.9217
145.72	7.2275
158.11	7.2333
178.09	7.2391
190.17	7.2449
198.75	7.2507
208.33	8.4565
216.21	8.4623
218.89	9.5681
221.47	12.474
224.15	15.28
224.13	16.685
225.41	21.491
225.39	26.197
226.87	26.703
226.86	27.209
226.84	27.214
226.82	27.82
226.8	28.926
225.28	30.132
225.26	30.638
223.94	30.643
223.92	30.649
223.2	31.155
221.88	32.161
221.06	32.167
218.74	33.572
218.42	34.378
215.81	34.384
215.79	35.09
215.47	35.096
214.85	36.001
214.83	37.407
215.41	38.413
215.39	38.719
215.57	38.725
215.55	39.13
215.53	39.636
215.51	40.742
215.49	42.148
215.98	43.754
216.36	43.759
216.34	43.765
216.32	44.771
216.2	45.077
216.28	45.483
216.26	45.488
216.24	45.494
216.22	45.5
216.2	46.006
216.18	45.512
216.16	45.517
216.14	45.523
216.13	44.029
216.01	44.035
213.89	42.241
213.87	42.246
209.95	41.952
209.93	40.058
206.71	36.664
181.19	31.97
152.97	21.575
133.55	14.281
107.73	8.4869
96.314	0.59273
74.695	-1.4015
51.176	-1.3957
35.756	-1.3899
13.237	-1.3841
-0.28193	-1.3783
-22.201	-1.3725
-43.12	-1.3667
-58.34	-1.3609
-81.259	-1.3551
-96.178	0.050696
-114.8	1.9565
-131.52	3.3623
-137.44	6.0681
-144.95	10.574
-151.07	14.48
-151.09	16.985
-154.71	20.591
-156.63	23.897
-156.65	26.503
-156.67	28.209
-156.69	28.214
-156.71	28.52
-156.73	28.526
-156.75	28.532
-155.37	29.138
-151.29	29.143
-148.6	29.649
-145.42	29.955
-139.64	29.961
-136.46	29.967
-134.58	29.972
-132.4	29.978
-131.22	29.684
-129.44	29.99
-128.06	29.296
-127.48	28.501
-126	28.307
-124.12	28.313
-123.14	28.019
-122.25	28.325
-121.57	28.33
-120.59	28.036
-117.61	28.042
-114.73	28.048
-113.25	27.954
-112.57	27.459
-111.99	27.465
-112.01	24.971
-110.33	24.977
-110.35	24.983
-109.57	24.588
-108.98	24.594
-109	24.6
-108.32	22.606
-108.34	24.612
-108.26	24.717
-108.28	24.723
-108.3	24.729
-108.32	24.735
-107.74	24.741
-107.76	26.746
-107.78	25.452
-107.8	26.858
-107.82	26.864
-107.73	25.47
-107.85	25.475
-107.87	23.881
-107.79	25.487
-107.81	23.893
-107.73	23.899
-106.35	23.904
-106.37	23.11
-105.89	23.116
-105.91	23.122
-104.63	23.127
-104.15	23.633
-104.17	23.639
-103.98	24.445
-103.6	24.451
-102.52	23.656
-102.54	23.562
-102.56	22.768
-102.58	22.774
-101.4	22.78
-100.92	22.785
-100.94	21.491
-100.46	21.497
-100.48	21.503
-100.5	22.009
-100.51	22.014
-99.934	22.02
-99.953	23.526
-99.972	23.532
-99.992	24.038
-100.01	23.443
-100.03	23.449
-100.05	23.455
-100.07	23.461
-100.59	23.467
-100.61	23.472
-99.626	23.478
-99.645	24.784
-98.965	24.29
-98.984	24.996
-99.003	25.001
-98.622	26.307
-98.241	26.313
-98.261	26.319
-98.28	25.025
-98.299	24.33
-98.318	24.336
-98.238	24.342
-97.457	24.348
-97.476	24.554
-97.495	24.559
-97.114	24.565
-96.734	24.571
-96.753	24.577
-96.472	26.183
-96.491	27.888
-96.31	27.894
-96.33	28
-96.149	28.006
-96.168	28.712
-96.187	28.717
-95.806	28.723
-95.826	28.729
-94.745	28.735
-94.764	29.641
-94.283	29.646
-92.703	29.652
-91.022	29.958
-91.041	29.664
-91.06	29.969
-92.779	29.975
-91.099	30.081
-91.118	30.787
-91.137	30.093
-91.156	30.098
-92.875	30.104
-91.495	29.71
-91.514	29.016
-91.533	29.022
-89.952	29.027
-90.571	29.633
-89.991	29.039
-90.01	29.445
-90.029	29.451
-90.048	29.456
-90.668	29.462
-90.687	28.768
-92.306	28.774
-92.325	28.78
-90.744	28.785
-89.064	29.091
-89.083	29.097
-88.902	29.103
-88.921	29.109
-87.94	29.114
-87.96	29.52
-87.979	29.926
-87.998	30.332
-88.017	31.838
-87.536	31.843
-87.556	34.449
-86.775	34.455
-86.794	34.961
-86.813	34.967
-86.333	34.972
-86.352	34.978
-86.271	34.984
-86.29	35.59
-86.309	35.596
-85.829	35.601
-86.348	35.607
-86.367	35.013
-86.386	35.019
-85.905	35.025
-85.925	35.03
-85.944	34.236
-85.963	33.642
-85.982	33.648
-86.201	33.454
-85.821	33.459
-85.84	33.465
-85.859	33.871
-85.378	33.877
-84.498	33.883
-83.817	33.788
-83.836	33.894
-84.555	33.9
-84.574	33.906
-83.894	33.912
-83.913	33.817
-83.932	33.923
-85.151	33.829
-85.17	33.835
-86.59	33.84
-86.609	33.846
-86.628	34.152
-86.647	34.658
-85.467	34.664
-85.786	34.669
-85.805	34.675
-85.824	34.681
-85.843	35.787
-85.863	35.793
-87.482	37.198
-87.501	37.204
-87.52	37.71
-87.339	37.716
-87.859	37.722
-88.178	37.827
-88.197	37.833
-88.216	37.439
-88.235	37.445
-88.055	35.951
-88.074	37.456
-88.093	37.462
-87.612	36.568
-88.132	34.674
-88.151	33.28
-88.17	32.985
-88.689	32.991
-88.508	32.997
-88.728	32.103
-88.747	31.709
-88.766	31.714
-88.785	31.72
-88.704	31.726
-88.924	31.632
-88.943	30.738
-88.962	30.743
-89.281	29.949
-89	29.955
-89.02	31.061
-89.039	31.067
-89.058	31.072
-89.077	32.278
-89.097	32.284
-89.416	32.29
-89.435	32.296
-89.454	32.701
-88.973	32.707
-88.693	32.713
-88.712	33.519
-88.731	33.525
-88.75	33.53
-89.169	33.836
-88.789	33.842
-88.808	34.148
-88.827	34.654
-87.746	35.559
-86.665	37.465
-86.685	39.371
-86.704	39.877
-86.723	39.883
-86.042	39.888
-85.762	39.894
-85.081	39.9
-85.1	40.606
-85.119	40.611
-84.438	40.217
-83.958	40.223
-81.677	40.229
-81.696	40.835
-81.715	40.84
-79.934	40.846
-79.954	40.852
-79.873	40.858
-79.892	41.464
-79.911	40.869
-79.33	40.875
-79.35	40.081
-79.369	39.487
-79.388	39.493
-79.107	39.498
-78.127	39.404
-78.146	39.41
-78.165	39.316
-78.184	39.322
-78.203	39.327
-78.223	39.233
-78.942	39.339
-78.961	39.345
-78.98	39.351
-79.599	38.956
-79.619	38.262
-79.638	38.268
-79.657	37.674
-78.776	37.08
-78.796	36.585
-78.815	36.091
-78.134	36.097
-78.853	36.603
-78.172	36.609
-78.892	37.114
-78.911	37.72
-78.93	37.726
-78.949	37.732
-77.968	37.738
-77.988	37.743
-78.007	37.749
-78.026	37.755
-77.145	37.761
-76.164	37.767
-76.184	38.572
-76.203	38.578
-76.222	38.584
-76.241	38.79
-76.261	39.996
-76.28	41.801
-76.299	41.807
-76.318	41.813
-76.337	41.819
-76.357	41.825
-76.376	40.83
-76.395	40.836
-76.414	40.842
-76.633	40.848
-75.153	40.854
-75.172	41.359
-75.191	42.065
-75.21	42.071
-78.629	42.477
-78.849	42.482
-78.868	42.988
-80.487	42.994
-80.506	42.5
-81.226	42.006
-81.245	41.311
-81.264	41.317
-81.283	42.023
-80.602	42.029
-81.522	42.035
-81.541	41.34
-81.56	42.046
-81.979	42.052
-82.298	42.058
-82.418	42.064
-82.437	41.769
-82.456	41.775
-82.675	40.981
-82.494	40.587
-82.514	40.593
-82.533	40.498
-82.152	40.504
-81.971	41.01
-80.991	41.216
-81.01	41.622
-81.029	42.127
-81.048	42.133
-82.667	41.639
-82.687	41.645
-82.706	41.651
-84.325	41.656
-83.844	41.662
-85.263	41.668
-85.283	41.074
-84.302	41.68
-84.321	41.685
-82.14	41.091
-82.159	41.097
-82.179	41.103
-82.198	41.209
-84.417	41.514
-85.036	41.52
-85.256	40.926
-85.275	40.632
-85.294	40.138
-85.313	39.043
-85.132	39.049
-85.152	39.055
-85.171	38.961
-85.09	38.967
-84.509	39.572
-83.428	39.578
-83.448	39.784
-84.567	40.29
-85.186	40.296
-85.505	40.301
-86.624	39.807
-88.444	40.613
-90.163	40.619
-90.182	40.624
-91.301	39.83
-91.321	39.636
-91.34	39.642
-91.359	39.648
-89.378	39.853
-91.397	39.859
-91.417	39.865
-91.936	42.071
-92.455	45.077
-93.874	45.082
-94.993	45.088
-95.013	42.094
-95.032	42.1
-95.451	39.506
-95.47	39.511
-95.49	39.417
-96.809	39.423
-96.828	38.829
-97.947	38.835
-97.966	38.84
-98.886	39.446
-98.905	40.252
-98.024	42.358
-98.043	43.764
-98.062	42.169
-98.982	43.775
-99.001	43.781
-100.02	43.787
-100.04	42.193
-100.06	42.198
-100.08	42.204
-100.1	42.91
-99.516	42.916
-98.435	42.922
-97.355	43.627
-97.374	43.833
-95.793	44.039
-95.012	44.245
-95.031	44.551
-95.051	44.556
-94.67	44.562
-94.689	44.268
-94.708	44.274
-93.527	44.58
-93.547	44.585
-93.566	44.691
-92.685	44.697
-91.204	44.703
-91.223	46.109
-91.243	47.814
-90.762	48.92
-92.181	49.526
-90.8	49.832
-89.02	49.938
-89.039	49.943
-87.758	49.949
-87.777	49.955
-87.296	49.661
-86.716	48.967
-86.735	48.972
-86.754	48.978
-85.673	48.984
-85.692	48.99
-85.712	49.695
-85.631	49.701
-82.95	49.707
-82.969	49.713
-81.388	49.019
-81.408	49.524
-83.227	49.23
-83.246	48.136
-83.265	47.342
-83.285	47.148
-83.304	47.153
-85.623	47.159
-85.042	47.165
-85.761	46.471
-85.781	46.477
-87.5	47.382
-89.019	47.388
-87.538	47.394
-89.057	45.8
-89.077	44.206
-89.096	44.211
-89.115	44.217
-89.134	44.223
-89.153	46.029
-89.173	46.035
-89.592	46.04
-89.611	47.746
-87.93	47.852
-88.65	47.858
-89.969	47.864
-89.988	47.869
-90.007	47.875
-90.026	46.381
-90.046	46.387
-90.465	47.893
-90.484	47.898
-90.503	48.404
-90.522	47.91
-91.842	48.416
-93.161	48.422
-92.08	48.427
-93.199	48.933
-93.219	48.339
-93.338	48.345
-93.357	48.351
-92.376	48.356
-94.195	47.562
-94.215	46.268
-93.434	48.074
-93.453	48.98
-92.372	48.885
-92.391	48.991
-92.411	49.297
-91.53	50.103
-91.549	50.809
-90.768	50.114
-90.787	49.52
-90.807	49.526
-90.826	49.532
-90.845	50.138
-89.864	50.143
-89.884	50.149
-89.903	50.155
-89.922	50.161
-90.941	50.166
-90.96	49.872
-90.98	50.178
-90.999	50.384
-89.418	50.39
-91.037	50.395
-91.056	50.601
-91.076	50.907
-91.095	50.713
-89.814	50.719
-90.633	50.724
-90.652	50.73
-90.672	50.936
-91.491	50.942
-91.51	50.948
-91.729	51.353
-91.749	50.859
-91.768	51.365
-92.387	52.171
-91.806	52.177
-90.325	52.982
-90.345	53.988
-90.364	54.594
-90.883	55.3
-90.902	55.406
-90.921	55.411
-90.941	55.417
-90.96	55.423
-91.979	55.429
-91.998	54.635
-92.017	55.44
-92.037	55.446
-91.556	55.452
-91.675	56.358
-91.294	55.464
-91.314	54.669
-91.733	55.275
-91.752	55.781
-91.771	55.787
-91.79	55.293
-92.01	55.798
-93.229	55.804
-93.048	55.81
-94.067	56.316
-94.086	55.022
-94.106	55.027
-94.125	55.033
-94.144	55.039
-94.163	55.045
-94.182	55.651
-94.202	55.656
-94.421	55.662
-94.44	55.668
-95.159	55.674
-95.179	55.68
-95.198	57.485
-94.517	57.491
-94.536	55.697
-95.255	55.703
-95.275	55.708
-94.394	55.714
-94.913	57.52
-92.932	55.726
-92.951	55.732
-93.571	57.537
-93.29	57.543
-95.409	59.249
-93.328	59.555
-93.347	60.161
-94.767	60.166
-92.986	60.172
-93.005	60.278
-93.024	60.284
-93.044	60.29
-94.863	60.295
-93.782	60.301
-94.901	60.307
-94.92	60.713
-94.94	61.119
-94.959	61.324
-94.978	61.33
-94.997	61.536
-95.016	61.542
-95.036	61.448
-95.055	61.453
-93.974	61.459
-93.993	61.565
-94.013	61.571
-94.032	61.577
-92.951	61.882
-92.97	61.788
-92.989	61.794
-93.009	61.8
-92.728	61.806
-92.447	62.111
-91.466	62.117
-91.485	63.123
-91.505	63.129
-91.524	63.135
-92.543	64.04
-92.562	63.146
-92.581	63.152
-92.601	64.058
-92.62	64.264
-92.739	64.669
-92.758	64.675
-92.778	65.381
-93.497	65.387
-92.816	65.393
-93.535	65.398
-93.554	65.404
-93.574	66.31
-94.293	66.316
-94.312	66.322
-94.831	66.027
-94.85	65.433
-94.87	65.139
-95.389	65.145
-94.908	65.151
-94.927	65.156
-94.946	65.162
-94.966	65.168
-95.285	65.174
-95.304	65.179
-95.523	64.785
-95.543	64.791
-95.562	64.797
-95.581	64.803
-95.9	64.008
-96.219	64.814
-96.239	64.62
-96.258	64.626
-96.577	64.632
-96.596	64.637
-97.715	63.143
-97.735	63.149
-96.654	63.155
-96.573	64.261
-96.592	64.266
-96.311	64.272
-96.331	64.578
-96.05	64.584
-96.369	64.59
-96.388	64.395
-96.408	64.601
-96.727	64.607
-96.446	64.613
-96.465	64.619
-96.184	65.124
-96.204	64.63
-96.223	65.136
-95.742	65.142
-95.761	65.148
-95.78	64.653
-95.4	65.159
-95.419	65.165
-95.238	64.671
-95.057	64.477
-95.076	64.182
-93.796	64.188
-92.615	64.194
-91.934	64.2
-91.953	65.006
-91.973	66.111
-91.392	66.117
-91.411	67.023
-91.23	67.029
-91.249	67.035
-91.269	66.44
-91.288	67.946
-91.307	67.952
-91.326	66.058
-91.345	66.064
-91.565	66.069
-91.584	64.975
-91.603	64.981
-92.222	64.987
-92.742	66.293
-93.661	66.298
-94.68	66.304
-94.799	65.01
-94.818	64.416
-94.838	64.422
-95.057	64.427
-95.076	63.933
-95.095	63.839
-95.114	63.745
-95.734	63.85
-96.753	63.856
-97.272	63.762
-98.691	63.868
-98.71	63.774
-99.83	63.779
-102.25	63.785
-102.27	63.191
-102.29	62.397
-102.31	62.403
-102.33	62.408
-102.34	62.414
-102.36	62.02
-102.38	61.126
-103	61.132
-103.02	60.337
-103.04	58.643
-103.06	56.249
-103.68	55.355
-104.3	56.261
-103.72	56.266
-104.24	56.672
-104.26	55.878
-103.58	55.884
-103.59	56.69
-102.91	56.295
-102.03	56.301
-102.05	56.207
-102.07	56.213
-102.09	55.719
-101.41	55.724
-101.43	55.73
-101.45	55.736
-101.47	56.242
-101.49	56.248
-100.21	56.253
-101.53	56.259
-101.54	56.265
-100.16	56.371
-100.18	56.277
-98.902	56.282
-98.921	56.288
-98.94	56.294
-98.66	56.3
-98.679	56.306
-98.698	55.911
-98.717	56.317
-98.937	57.223
-98.956	57.229
-100.27	57.235
-100.29	56.64
-100.31	57.246
-102.13	57.252
-102.15	57.258
-102.17	58.264
-102.19	59.469
-102.21	60.075
-103.33	60.081
-103.35	60.087
-105.17	60.393
-105.19	60.098
-107.11	61.504
-107.92	61.51
-107.94	61.516
-108.56	62.721
-108.58	62.727
-108.6	62.733
-108.62	62.739
-108.04	62.745
-108.06	62.75
-108.08	62.756
-108.1	62.762
-108.72	62.768
-107.64	62.474
-108.76	62.179
-108.77	62.085
-106.29	62.091
-105.21	62.097
-105.23	61.703
-105.25	60.708
-105.27	60.714
-104.89	60.72
-104.71	60.726
-104.73	59.932
-104.75	59.937
-103.87	60.543
-102.39	60.549
-101.1	61.255
-101.12	61.761
-101.14	62.166
-101.16	62.172
-100.38	62.178
-100.4	62.184
-100.42	61.99
-100.44	62.695
-101.26	62.701
-101.28	62.707
-101.8	64.813
-103.12	64.819
-103.14	66.724
-104.15	66.73
-104.17	64.836
-105.99	64.842
-106.01	64.848
-106.33	65.453
-106.95	65.459
-106.97	63.465
-107.79	62.271
-107.81	62.277
-108.53	62.282
-108.55	62.288
-108.57	62.194
-108.59	62.2
-108.6	61.306
-107.12	61.311
-106.14	59.817
-106.16	59.223
-106.18	59.229
-105.8	59.835
-105.12	59.84
-105.14	59.846
-105.16	59.852
-105.18	59.958
-105.9	59.963
-105.92	59.969
-105.93	59.975
-107.05	59.981
-107.07	61.487
-108.59	59.992
-107.11	59.498
-108.63	59.504
-108.65	59.51
-108.67	59.516
-110.99	59.521
-111.01	59.527
-112.93	59.433
-112.95	59.439
-112.67	59.445
-112.68	59.35
-112.7	59.356
-112.72	59.362
-113.04	59.368
-113.06	59.374
-113.08	59.279
-113.1	58.685
-113.12	58.791
-113.14	59.497
-112.86	59.503
-112.88	60.608
-112.9	61.614
-112.92	61.72
-112.93	61.726
-111.85	61.732
-111.87	61.737
-111.89	61.643
-111.91	61.749
-111.93	61.755
-110.65	61.761
-112.57	62.666
-112.59	61.772
-112.61	62.678
-111.13	62.684
-110.55	61.79
-110.57	62.395
-110.58	62.401
-110.6	63.307
-110.62	62.313
-110.64	62.319
-110.66	62.324
-110.68	62.23
-110.3	62.236
-110.32	62.242
-110.34	62.248
-110.36	62.653
-110.78	62.659
-110.8	62.665
-111.81	63.571
-111.83	62.677
-111.85	61.982
-112.97	61.988
-111.89	61.994
-113.01	62
-113.03	62.006
-113.05	61.511
