# Supplementary material for: Electrooculography-based continuous eye-writing recognition system for efficient assistive communication systems
Source: PLoS One. 2018 Feb 9;13(2):e0192684. doi: 10.1371/journal.pone.0192684 (PMC5806888; doi:10.1371/journal.pone.0192684)
Supplement: S1 Database — All the original isolated EOG data used in the experiments are contained in this database. (ZIP) [file pone.0192684.s001.zip › isolated/002/isolated_strokes/EOG_002_02_003.csv]

-36.173	-14.641
-36.108	-14.608
-35.442	-13.375
-35.477	-12.742
-35.011	-12.409
-32.946	-12.376
-30.281	-11.943
-27.815	-10.51
-25.55	-8.3772
-24.484	-7.2442
-23.419	-6.7112
-21.353	-5.2782
-18.388	-3.5451
-16.123	-3.4121
-15.257	-2.8791
-15.192	-2.8461
-15.126	-2.7131
-14.361	-2.2801
-12.395	-2.747
-10.13	-2.714
-8.5646	-3.081
-8.5992	-3.648
-6.8337	-3.015
-4.9683	-2.082
-2.8029	-1.649
-0.73746	-1.1159
-0.57203	-1.0829
-0.60661	-0.5499
-0.04118	-0.51689
0.92425	-0.98387
1.8897	-0.95085
1.8551	-1.4178
2.0205	-1.3848
2.6859	-0.8518
3.3514	-0.81879
3.6168	-0.78577
3.5822	-0.35275
3.5477	-0.11974
4.4131	0.21328
5.6785	0.2463
5.6439	0.27931
4.2094	0.31233
4.1748	0.34534
3.0402	0.37836
3.0056	0.11138
2.9711	0.14439
2.9365	-0.12259
4.0019	-0.089573
5.3673	0.24344
7.0328	0.57646
6.9982	0.60948
6.9636	0.94249
7.729	1.3755
7.6945	1.4085
7.6599	1.4415
7.6253	1.4746
7.4907	1.1076
7.9562	1.1406
7.4216	0.47361
7.387	0.90662
7.7524	1.6396
8.4179	1.7727
10.683	1.8057
11.549	1.8387
11.514	1.8717
11.48	1.9047
9.645	1.9377
9.6104	1.9708
8.5758	2.0038
8.5413	2.0368
9.5067	2.0698
8.4721	2.3028
9.4376	2.3358
9.403	2.3689
8.3684	2.4019
8.3338	2.8349
8.2993	3.1679
8.2647	3.2009
8.2301	3.4339
8.1955	3.367
9.161	3.4
9.0264	3.233
8.9918	3.266
7.3572	3.299
7.3227	3.332
9.0881	3.1651
8.4535	3.3981
8.4189	3.4311
8.3844	3.4641
5.7498	3.4971
5.7152	3.4301
5.6806	3.1631
5.6461	2.8962
5.6115	2.9292
6.7769	2.9622
9.4423	2.9952
9.4078	3.0282
9.3732	2.7612
9.3386	2.7943
9.304	2.8273
11.169	2.8603
11.135	2.9933
11.1	3.0263
11.066	3.5593
8.5312	3.5924
8.4966	3.6254
8.462	3.3584
7.9275	3.4914
8.3929	3.5244
10.358	3.5574
10.324	3.3905
10.289	3.2235
10.255	3.2565
10.22	3.4895
10.185	3.5225
10.151	2.9555
10.116	2.9886
7.5817	3.0216
9.4471	3.0546
7.0126	3.0876
6.978	2.4206
6.9434	2.0536
6.9088	1.5867
8.8743	1.6197
8.4397	0.85269
8.4051	-0.21429
8.3705	-0.18128
10.036	-0.74826
10.001	-0.71524
8.2668	-0.68223
8.2322	-0.64921
8.1977	0.78381
5.2631	1.6168
8.1285	1.6498
8.0939	2.2829
8.0594	2.8159
8.0248	2.8489
7.9902	2.8819
7.9556	2.9149
7.9211	2.5479
7.1865	2.581
7.1519	3.014
4.7173	3.047
4.0828	2.68
1.8482	2.713
1.8136	3.146
1.7791	3.1791
0.74448	3.2121
0.7099	3.2451
0.67533	3.7781
0.64076	3.8111
1.6062	3.8441
1.5716	3.8772
1.537	3.9102
-0.39754	3.9432
-1.5321	3.4762
-0.46669	3.5092
-1.6013	3.5422
-1.6358	3.1753
-1.6704	2.5083
-2.405	2.5413
-1.7396	2.5743
-2.2741	2.6073
-2.3087	2.7403
-1.8433	3.7733
-2.6779	2.8064
-2.7124	2.8394
-2.747	2.8724
-2.7816	1.6054
-2.8162	1.6384
-2.8507	1.5714
-2.8853	0.60446
-2.9199	0.13748
-2.9545	-0.1295
-2.089	-0.096487
-2.1236	0.23653
-2.1582	0.26955
-2.1928	0.80256
-2.5273	0.83558
-2.1619	1.8686
-2.1965	1.9016
-2.231	1.9346
-2.2656	1.9676
-2.7002	0.20066
-3.1348	0.033677
-4.3693	0.066694
-4.4039	0.09971
-4.9385	0.13273
-5.1731	1.2657
-3.0076	1.2988
-3.0422	1.4318
-3.0768	2.0648
-3.1114	2.5978
-5.3459	2.6308
-5.3805	2.6638
-5.4151	2.6969
-5.4497	2.1299
-5.4842	1.9629
-6.1188	1.9959
-6.1534	2.0289
-6.188	2.5619
-6.2225	2.095
-6.2571	2.628
-4.2917	2.961
-3.7263	3.294
-3.7608	3.327
-3.7954	3.36
-3.83	3.3931
-3.9646	3.0261
-3.9991	2.3591
-4.7337	1.5921
-4.7683	1.0251
-4.4029	0.75814
-4.4374	-0.40885
-4.472	-1.3758
-4.5066	-1.8428
-4.5411	-2.3098
-3.0757	-2.2768
-3.1103	-2.2438
-3.1449	-2.3107
-3.1794	-2.9777
-4.714	-3.5447
-4.7486	-3.5117
-4.7832	-4.3787
-4.8177	-5.2457
-4.8523	-5.4126
-4.8869	-6.4796
-4.9215	-6.4466
-4.956	-7.3136
-4.9906	-7.2806
-5.0252	-6.3476
-5.0598	-6.3146
-3.1943	-6.2815
-3.2289	-6.0485
-3.2635	-6.0155
-3.2981	-6.8825
-4.3326	-7.0495
-4.3672	-7.0165
-4.4018	-6.9834
-4.4364	-7.0504
-4.4709	-7.0174
-4.5055	-6.8844
-2.6401	-6.8514
-2.6747	-6.8184
-4.8092	-6.7853
-5.0438	-6.5523
-6.5784	-6.5193
-6.613	-6.4863
-8.2475	-6.4533
-8.2821	-6.6203
-5.3167	-6.5872
-6.3512	-6.8542
-6.3858	-7.1212
-5.4204	-7.0882
-5.455	-7.0552
-4.4895	-6.7222
-5.5241	-6.2891
-5.5587	-5.9561
-5.5933	-4.5231
-5.6278	-4.4901
-3.8624	-4.4571
-2.397	-5.7241
-2.4316	-5.891
-2.4661	-5.858
-2.5007	-6.525
-1.9353	-7.492
-1.9699	-7.459
-2.0044	-7.826
-2.039	-7.7929
-2.6736	-7.7599
-2.4082	-7.9269
-2.4427	-7.8939
-2.4773	-8.6609
-2.5119	-8.6279
-3.5465	-8.5948
-3.581	-9.7618
-3.6156	-10.229
-3.6502	-10.296
-3.6848	-10.263
-5.0193	-10.53
-5.0539	-10.897
-6.1885	-10.564
-6.4231	-10.531
-6.4576	-10.498
-6.8922	-10.965
-6.9268	-11.132
-6.9613	-10.599
-7.3959	-10.066
-7.0305	-10.033
-7.4651	-9.9996
-7.4996	-9.9666
-7.5342	-9.8336
-8.1688	-9.7005
-7.6034	-9.6675
-8.2379	-9.6345
-8.2725	-9.8015
-8.3071	-10.268
-8.3417	-10.235
-8.3762	-10.202
-8.4108	-10.169
-8.4454	-10.136
-8.48	-10.103
-9.5145	-10.07
-9.5491	-10.037
-9.5837	-9.6044
-9.6183	-9.3713
-9.6528	-9.3383
-8.9874	-9.4053
-9.022	-9.9723
-8.0566	-10.239
-8.0911	-10.206
-6.8257	-10.273
-3.2603	-10.84
-3.2949	-13.107
0.77057	-13.074
0.736	-15.141
2.4014	-18.408
7.4668	-32.075
13.032	-47.342
25.198	-57.509
39.563	-65.076
49.629	-77.543
66.594	-95.21
81.059	-104.88
92.825	-107.64
101.79	-108.61
109.06	-112.88
117.52	-120.14
124.69	-124.01
130.35	-129.58
132.92	-135.75
137.48	-137.21
141.95	-138.18
145.01	-139.15
148.28	-139.21
151.54	-139.78
155.71	-140.05
156.78	-141.31
157.74	-142.28
157.71	-142.75
157.67	-143.32
158.14	-144.08
158.1	-144.95
157.57	-145.52
157.53	-145.88
157.5	-145.85
157.66	-145.82
156.83	-145.88
156	-146.05
155.96	-146.02
155.03	-145.79
154.99	-145.75
154.96	-145.72
154.92	-145.89
155.79	-146.35
157.05	-146.92
157.02	-147.39
157.78	-147.35
158.65	-147.72
159.91	-146.89
160.48	-146.86
160.45	-147.42
160.41	-147.39
160.78	-147.36
161.64	-147.32
161.61	-147.29
161.57	-147.46
161.54	-147.52
161.5	-147.49
161.47	-147.46
161.43	-147.53
161.4	-147.79
161.87	-147.76
161.03	-147.73
160.1	-147.69
159.36	-147.06
158.93	-146.23
157.89	-145.69
156.16	-144.36
155.12	-144.33
152.69	-143.1
148.85	-142.06
148.82	-140.93
146.48	-134.1
128.85	-124.66
105.02	-120.33
79.581	-111.6
54.747	-97.364
42.412	-85.431
17.077	-72.398
-2.8571	-53.565
-14.392	-35.632
-32.826	-23.699
-40.861	-6.5659
-54.195	15.967
-68.63	31
-74.465	46.033
-83.699	65.466
-90.334	78.499
-102.97	95.532
-117.5	111.37
-120.74	126.2
-120.77	143.73
-121.71	152.96
-121.74	166.3
-123.68	178.13
-126.51	188.66
-126.54	197.4
-128.88	198.03
-128.91	199.16
-131.25	201.6
-131.28	203.43
-131.32	204.96
-131.35	207.19
-131.39	207.63
-129.12	209.16
-127.96	209.19
-126.99	210.33
-127.03	210.36
-127.06	210.39
-125.79	210.43
-125.83	210.46
-125.86	209.69
-125.9	209.72
-127.23	210.56
-125.97	210.59
-126	210.62
-126.04	210.66
-124.87	210.69
-124.21	211.22
-123.64	211.56
-122.47	211.29
-122.51	211.32
-120.04	211.35
-120.08	211.39
-118.61	211.72
-118.45	211.75
-118.48	212.39
-118.12	213.02
-116.45	213.55
-114.99	215.19
-115.02	217.32
-112.35	219.35
-112.39	220.68
-111.32	220.92
-109.46	220.95
-109.49	221.68
-109.53	221.72
-109.56	222.35
-109.6	222.38
-109.63	222.42
-110.87	222.85
-110.9	222.88
-108.84	223.32
-110.57	223.35
-110.6	223.88
-110.64	224.71
-110.67	224.75
-109.01	224.78
-109.94	225.41
-109.38	226.15
-109.41	226.18
-109.35	227.01
-107.98	227.05
-108.02	228.68
-108.05	229.61
-108.08	229.64
-108.32	229.68
-108.05	228.11
-108.09	228.14
-108.12	228.18
-105.06	229.81
-102.09	229.84
-101.93	228.28
-101.96	228.31
-102	226.54
-102.03	225.07
-102.27	225.11
-102.3	224.74
-102.33	223.47
-103.37	222.31
-103.4	222.34
-106.44	222.37
-109.57	222.41
-109.61	222.44
-109.64	222.47
-106.88	223.7
-105.81	224.24
-105.85	225.77
-105.88	225.9
-105.91	225.94
-105.95	225.97
-108.78	226
-108.82	225.84
-110.85	225.87
-110.89	225.9
-108.92	225.93
-109.16	225.97
-109.19	224.8
-109.23	226.23
-109.26	227.37
-109.29	226.3
-109.33	224.93
-110.26	223.57
-110.3	223.2
-113.63	222.23
-114.67	221.16
-116.9	219.3
-116.94	217.53
-117.87	216.96
-121.01	216.7
-121.04	216.43
-121.68	215.96
-121.81	215.4
-123.04	214.93
-126.38	214.06
-126.41	213
-129.45	211.23
-131.98	210.06
-134.12	208.89
-134.85	206.93
-134.89	204.96
-138.12	204.39
-140.26	203.13
-141.39	200.66
-141.42	198.29
-141.46	196.93
-141.69	196.96
-142.03	196.99
-142.36	197.02
-143.1	196.66
-143.13	196.69
-145.87	196.12
-145.9	194.76
-146.34	193.99
-150.67	194.02
-150.7	193.96
-150.74	193.29
-150.77	193.32
-148.91	192.05
-148.94	192.09
-150.98	192.12
-151.01	192.15
-153.35	192.19
-153.38	190.92
-153.42	189.05
-154.45	187.89
-154.49	187.92
-155.42	187.45
-155.45	187.48
-156.59	187.22
-156.62	187.05
-155.56	187.08
-156.69	185.42
-156.73	183.45
-156.76	183.18
-156.9	183.22
-158.03	183.25
-159.57	182.28
-159.6	181.21
-159.83	182.25
-160.27	182.28
-159.9	182.31
-160.14	182.35
-160.17	181.68
-160.21	182.61
-160.64	182.65
-159.88	182.68
-159.91	182.71
-159.95	182.75
-159.98	182.78
-160.82	184.11
-160.85	184.14
-161.98	184.18
-162.02	184.21
-162.05	185.14
-163.49	184.48
-163.52	184.51
-162.16	184.54
-162.19	184.58
-161.43	185.51
-160.56	186.34
-160.3	186.37
-157.63	187.51
-157.66	187.84
-154.9	187.87
-154.93	187.91
-153.07	187.94
-153.1	188.57
-151.24	189.11
-150.07	189.14
-150.11	189.57
-150.14	190.1
-150.18	190.54
-148.91	190.57
-146.94	190.6
-146.98	190.94
-146.11	192.37
-146.15	193.5
-149.08	193.64
-146.22	193.67
-145.15	193.8
-145.19	193.83
-145.22	193.97
-147.16	194
-147.19	194.03
-147.23	194.07
-147.26	194
-147.29	194.33
-147.73	194.37
-147.76	194.4
-147.8	194.43
-147.83	194.46
-147.47	194.8
-147.5	194.83
-147.54	194.56
-147.57	194.6
-147.61	193.23
-147.64	193.26
-146.87	192
-146.91	192.03
-147.74	192.06
-147.78	192.09
-146.91	192.13
-146.95	192.16
-146.98	192.19
-147.02	192.73
-147.95	193.36
-147.09	192.79
-147.52	192.83
-148.15	191.86
-148.19	192.89
-148.72	192.63
-148.56	192.66
-148.59	192.69
-148.63	191.02
-148.66	192.36
-153	192.39
-156.43	191.12
-156.87	191.16
-156.9	190.49
-156.94	190.52
-156.97	191.56
-157	191.59
-157.04	192.62
-157.97	192.65
-158.01	192.69
-161.34	192.72
-161.38	192.75
-161.41	192.79
-162.45	192.82
-162.38	192.85
-164.12	193.29
-164.15	192.52
-164.18	193.35
-164.52	193.38
-164.25	192.72
-165.59	192.75
-165.62	192.78
-167.56	193.52
-169.49	193.55
-167.63	193.58
-169.56	193.12
-169.6	192.55
-169.63	192.28
-169.67	192.21
-167.6	192.25
-167.63	190.98
-167.67	191.01
-167.7	191.05
-169.84	192.48
-169.87	192.51
-170.01	191.25
-170.04	191.28
-171.18	191.31
-168.91	191.34
-169.55	192.68
-169.58	192.71
-169.61	192.44
-167.45	191.38
-166.98	191.41
-167.02	190.54
-167.05	190.38
-167.09	190.41
-166.32	190.44
-166.56	190.47
-166.59	190.31
-166.63	190.34
-166.66	189.97
-165.59	190.01
-165.63	189.54
-165.66	188.47
-165.7	188.51
-164.93	187.74
-164.17	187.77
-164.2	187.51
-163.74	186.84
-163.77	186.57
-163.81	186.9
-163.64	186.94
-163.68	187.67
-163.71	187.7
-163.74	189.04
-164.18	189.07
-164.21	189.1
-164.25	190.54
-164.28	190.87
-163.62	191
-163.65	191.03
-163.69	191.07
-163.72	191.2
-164.46	191.23
-164.49	191.47
-165.42	192
-165.46	192.93
-165.49	194.07
-165.53	195.4
-165.56	197.93
-166.1	199.86
-166.13	199.9
-166.17	199.93
-166.2	200.06
-165.94	200.1
-165.97	200.13
-166	200.06
-166.04	200.1
-166.07	200.13
-166.11	200.66
-166.44	200.69
-166.48	200.73
-166.51	200.76
-166.35	200.79
-165.18	200.83
-165.22	200.56
-165.25	199.39
-162.99	198.53
-162.42	197.56
-161.45	196.69
-161.49	196.72
-161.52	196.76
-160.66	196.79
-160.69	196.52
-159.93	196.36
-159.96	196.39
-160.8	196.92
-160.03	196.96
-160.67	197.59
-160.7	197.62
-160.73	197.65
-160.77	198.39
-160.7	198.42
-161.54	199.15
-161.57	201.29
-161.61	203.82
-162.74	204.85
-164.08	205.59
-164.71	207.02
-164.75	208.05
-164.78	209.09
-165.51	209.12
-165.55	209.95
-165.98	209.98
-166.02	210.02
-166.05	211.55
-166.09	211.58
-166.12	212.92
-166.16	212.95
-166.19	211.58
-166.23	210.22
-166.96	210.25
-167	210.08
-167.03	209.21
-167.46	209.25
-168.7	209.28
-169.33	208.41
-169.37	208.45
-169.4	209.38
-169.44	208.41
-168.67	208.45
-168.71	209.28
-168.74	209.31
-168.78	210.34
-169.61	210.38
-169.64	210.41
-169.98	210.54
-170.01	210.48
-170.05	210.61
-170.08	211.24
-169.82	211.98
-169.85	212.21
-169.89	212.34
-169.12	212.67
-169.16	213.61
-168.09	213.64
-167.13	215.17
-167.16	218.71
-166.99	221.54
-164.53	223.87
-161.86	226.11
-161.2	226.14
-161.23	226.27
-161.27	228
-158.1	231.24
-155.04	233.47
-155.07	234.4
-154.51	234.44
-154.24	234.47
-153.97	234.9
-153.41	235.24
-153.44	235.67
-153.48	235.8
-153.21	237.73
-153.25	239.17
-153.28	239.8
-153.32	240.13
-153.35	240.17
-152.99	240.2
-153.02	240.23
-153.05	240.27
-153.09	240.7
-153.12	240.73
-152.46	240.77
-152.49	240.8
-152.53	240.33
-151.76	240.36
-152.4	241.2
-151.83	241.83
-151.47	242.16
-151.5	242.2
-151.54	242.23
-151.97	242.46
-152	242.5
-152.04	242.53
-152.07	242.36
-152.11	242.39
-152.14	242.43
-152.18	242.16
-152.21	242.49
-152.25	242.53
-152.28	242.56
-151.92	242.79
-151.95	242.73
-151.98	242.76
-152.02	242.89
-151.85	243.02
-151.89	243.06
-151.92	242.89
-151.96	242.92
-151.99	242.96
-151.93	242.99
-151.56	243.02
-151.6	243.06
-151.43	243.29
-150.86	243.52
-149.8	243.85
-149.23	244.09
-149.27	244.12
-148.6	244.15
-147.74	244.39
-144.87	244.42
-141.71	244.85
-141.74	245.19
-140.48	245.42
-139.61	246.05
-139.05	246.08
-139.08	246.92
-138.31	246.95
-138.35	247.78
-136.78	248.32
-135.52	249.65
-135.35	249.68
-135.39	251.12
-135.02	252.35
-135.06	252.38
-134.19	251.22
-134.23	251.25
-134.26	251.28
-133.49	251.31
-133.23	251.65
-133.26	251.68
-133.3	252.81
-133.33	252.85
-132.27	252.88
-132.3	253.01
-132.34	252.95
-132.37	252.98
-132.41	253.01
-131.64	252.24
-130.28	252.68
-130.31	252.71
-130.34	253.24
-127.88	252.78
-126.41	252.41
-126.45	252.84
-126.48	253.38
-126.52	253.61
-126.55	253.64
-126.19	253.67
-128.12	253.91
-128.16	253.74
-126.09	253.77
-126.12	254.01
-125.06	254.04
-125.09	254.67
-125.13	255.51
-123.86	255.54
-124.1	255.57
-124.13	255.6
-124.17	256.44
-124.2	256.47
-121.74	256.5
-119.37	256.74
-119.4	258.17
-119.44	260.5
-119.47	260.54
-118.21	260.57
-118.24	262.5
-118.28	262.53
-118.31	263.77
-118.35	263.8
-117.68	263.83
-117.72	264.67
-117.75	264.7
-117.79	264.73
-117.52	265.27
-116.45	265.3
-116.49	265.83
-116.52	265.86
-116.56	265.9
-118.39	266.13
-118.43	266.36
-118.46	266.4
-118.5	266.43
-116.73	266.66
-116.17	266.8
-116.2	266.83
-116.23	267.16
-116.27	267.2
-116.1	267.63
-117.04	268.16
-117.07	267.69
-117.11	268.23
-117.14	268.56
-116.28	268.79
-115.01	269.13
-115.05	268.66
-115.08	268.69
-115.11	269.23
-113.35	269.26
-113.38	269.69
-113.42	269.72
-113.45	270.36
-113.49	270.89
-112.12	271.92
-112.16	271.96
-112.19	273.09
-112.23	273.12
-111.76	273.16
-111.1	273.19
-111.13	273.22
-111.16	273.25
-111.2	273.29
-111.23	273.62
-108.87	273.65
-108.9	273.89
-108.94	273.92
-108.17	274.55
-108.21	273.79
-108.24	273.52
-108.28	273.55
-108.31	273.58
-108.34	273.92
-110.18	273.35
-110.21	272.88
-110.25	273.42
-110.28	272.95
-108.32	272.98
-108.35	273.02
-108.39	271.85
-108.42	271.78
-108.46	270.31
-106.59	270.35
-108.03	270.38
-108.06	270.41
-108.09	270.45
-109.23	270.48
-108.16	270.51
-108.2	270.55
-108.23	270.18
-107.77	271.21
-107.9	272.24
-106.74	272.28
-106.77	272.31
-106.81	271.24
-104.44	271.28
-106.07	272.41
-106.11	272.44
-106.14	273.38
-106.88	273.41
-106.91	274.54
-107.65	274.58
-107.68	274.61
-107.72	274.64
-107.75	273.47
-107.39	272.11
-106.72	272.14
-106.75	271.57
-106.79	271.61
-106.82	271.74
-105.56	271.67
-103.89	271.41
-103.93	270.44
-103.96	271.47
-103.4	271.5
-103.43	270.54
-103.47	269.57
-103.5	269.6
-103.54	269.34
-102.97	269.17
-101.9	269.2
-101.94	269.14
-101.97	268.97
-102.01	269
-102.04	268.73
-101.48	268.77
-101.51	268.3
-101.55	268.43
-100.68	268.87
-101.62	268.5
-101.65	268.53
-101.68	268.57
-101.72	268.6
-100.95	268.63
-100.29	268.66
-99.423	268.9
-98.058	268.83
-98.092	268.86
-97.227	269
-97.261	268.93
-97.296	268.76
-97.33	269
-97.365	269.43
-93.5	269.46
-93.534	269.49
-93.569	269.43
-93.603	269.66
-93.638	269.89
-90.072	269.93
-90.107	269.96
-90.142	269.79
-90.176	269.83
-90.211	269.66
-89.945	269.69
-89.98	269.72
-90.014	269.56
-90.049	269.99
-90.184	270.02
-90.218	270.06
-90.253	270.19
-90.287	270.52
-90.322	270.56
-91.056	270.49
-91.091	270.32
-91.126	270.36
-92.26	270.69
-91.795	270.72
-92.329	270.75
-92.364	270.79
-91.898	271.12
-91.933	271.45
-91.068	272.29
-92.002	272.32
-92.037	273.15
-92.071	273.19
-92.606	273.22
-92.14	273.65
-92.175	274.28
-92.21	273.72
-92.244	273.35
-92.979	273.78
-92.313	273.82
-92.348	273.85
-92.382	273.88
-92.217	274.52
-92.252	275.05
-91.886	275.08
-91.921	274.81
-91.955	274.25
-93.19	274.28
-93.425	274.31
-93.459	273.85
-93.494	273.88
-93.528	273.31
-93.563	274.35
-93.397	274.38
-93.432	273.31
-93.467	272.54
-93.501	272.58
-93.536	273.41
-93.57	272.64
-93.605	272.68
-93.639	273.41
-93.674	273.44
-94.109	273.48
-93.743	273.51
-93.778	273.54
-93.812	273.57
-93.847	274.31
-92.881	274.34
-93.116	274.37
-93.151	275.91
-93.185	276.64
-93.22	276.67
-92.854	276.01
-92.689	276.04
-92.723	276.07
-92.758	276.1
-92.793	276.14
-92.227	275.77
-92.262	275.8
-92.296	275.74
-91.831	275.77
-92.365	276.1
-91.9	276.14
-91.935	275.87
-91.969	275.3
-90.904	275.34
-91.338	274.87
-91.373	274.9
-91.407	275.03
-92.242	274.97
-91.177	275
-90.311	275.03
-90.346	275.17
-90.38	275.4
-90.415	276.03
-90.25	276.47
-90.284	276.7
-90.319	277.43
-90.353	278.36
-90.388	278.4
-89.422	278.43
-89.457	277.56
-89.492	276.9
-89.526	277.03
-88.861	277.06
-87.095	277.6
-87.13	277.63
-88.964	277.66
-88.999	279.19
-89.034	280.33
-89.068	280.36
-91.103	280.59
-91.137	280.43
-91.172	280.06
-94.006	280.09
-94.041	280.13
-94.076	278.56
-94.11	277.29
-89.045	277.32
-93.979	278.66
-94.014	278.69
-94.048	278.72
-96.283	279.56
-95.818	280.09
-96.852	280.12
-96.887	280.16
-96.921	280.19
-96.956	280.22
-95.99	280.25
-95.525	279.79
-95.56	279.22
-95.594	278.75
-96.029	278.79
-95.663	278.82
-95.698	278.85
-95.732	278.89
-95.767	279.42
-96.202	280.15
-96.236	280.49
-96.271	280.72
-96.305	280.75
-96.34	281.98
-95.974	282.02
-95.409	282.05
-95.444	282.08
-95.478	281.22
-95.513	281.25
-95.547	281.88
-95.582	281.92
-95.917	282.25
-95.951	282.68
-95.986	283.11
-96.62	283.65
-96.655	284.08
-96.689	284.41
-96.724	284.15
-93.859	284.18
-92.193	284.21
-92.228	283.55
-91.662	284.08
-91.697	284.11
-91.331	284.14
-91.366	284.18
-91.401	284.41
-91.435	284.44
-91.47	285.08
-91.204	285.81
-91.539	286.04
-91.073	286.08
-91.108	286.11
-91.243	286.14
-90.777	285.67
-90.812	285.71
-90.846	285.34
-90.881	285.37
-91.415	285.41
-90.95	285.44
-90.985	285.47
-91.519	285.51
-92.254	285.94
-94.788	285.97
-94.823	286
-94.857	286.44
-96.292	286.47
-96.327	286.8
-96.461	286.54
-96.496	286.17
-96.53	286.1
-97.065	285.54
-99.499	284.87
-101.73	284.7
-102.67	284.03
-103.6	282.77
-104.84	282.1
-107.67	282.13
-109.51	281.57
-109.54	281.6
-109.98	281.63
-110.01	283.37
-109.45	283.4
-109.48	281.73
-110.51	281.07
-110.55	281.1
-111.48	280.83
-111.52	280.86
-112.45	280.9
-114.39	281.23
-118.62	282.46
-121.96	284
