# Supplementary material for: Electrooculography-based continuous eye-writing recognition system for efficient assistive communication systems
Source: PLoS One. 2018 Feb 9;13(2):e0192684. doi: 10.1371/journal.pone.0192684 (PMC5806888; doi:10.1371/journal.pone.0192684)
Supplement: S1 Database — All the original isolated EOG data used in the experiments are contained in this database. (ZIP) [file pone.0192684.s001.zip › isolated/002/isolated_strokes/EOG_002_02_004.csv]

4.4491	0.25354
4.3735	-0.10407
4.298	-0.061676
3.1224	-0.61928
3.3468	-0.97689
2.7712	-1.7345
2.6957	-2.0921
2.6201	-2.0497
0.94453	-1.6073
0.86896	-1.5649
0.79338	-1.5225
0.31781	-1.4802
0.34224	-1.4378
0.26667	-0.99538
0.1911	-0.95299
0.11552	-0.5106
0.039952	-0.8682
-0.03562	-0.82581
-0.31119	-0.78342
-0.38676	-0.74103
-0.86234	-0.39864
-1.5379	-0.35625
-1.6135	-0.71386
-2.3891	-0.67147
-2.4646	-0.92908
-2.5402	-0.88669
-2.6158	-1.2443
-2.6913	-1.2019
-2.7669	-1.5595
-2.8425	-2.5171
-2.9181	-2.4747
-2.9936	-2.4323
-3.0692	-2.39
-3.1448	-3.2476
-3.2203	-3.5052
-3.2959	-3.4628
-3.3715	-3.1204
-2.9471	-3.078
-3.0226	-2.6356
-3.0982	-2.1932
-0.77377	-2.1508
-0.84935	-2.1084
-0.92492	-2.066
-1.0005	-2.0237
-1.0761	-1.9813
1.2484	-1.9389
1.1728	-1.5965
1.0972	-1.5541
1.0217	-1.5117
0.94608	-1.4693
1.4705	-1.4269
2.7949	-1.3845
4.1194	-1.3421
4.0438	-0.79974
3.9682	-0.15735
5.6926	-0.11496
5.6171	0.62743
5.5415	1.1698
5.4659	1.2122
2.6904	2.0546
5.3148	2.097
5.2392	2.2394
5.1636	1.7818
5.0881	2.3242
4.4125	2.3666
5.5369	3.6089
5.4614	4.4513
5.3858	3.6937
5.3102	4.4361
4.0346	4.6785
5.1591	4.5209
3.6835	4.5633
3.6079	4.6057
3.7324	4.6481
3.3568	4.1905
3.2812	4.2329
3.2056	3.5752
2.5301	3.2176
3.0545	3.56
2.9789	2.9024
2.9033	1.5448
2.8278	1.8872
2.1522	1.9296
2.6766	1.672
2.0011	1.7144
1.9255	0.25676
1.8499	0.29915
1.7743	0.34154
2.2988	0.38393
2.5232	0.42633
2.4476	-0.031283
2.3721	0.011107
1.8965	0.053498
2.2209	0.095889
1.5453	0.43828
1.4698	0.18067
1.3942	0.32306
1.3186	1.0655
1.2431	1.1078
1.1675	2.0502
1.0919	2.0926
1.0163	2.135
0.44077	2.1774
0.3652	1.3198
-0.61038	2.2622
-0.68595	2.3046
-0.26152	2.347
-2.3371	2.3894
-2.4127	2.1318
-4.0882	1.5741
-4.1638	1.6165
-4.2394	1.6589
-5.715	1.7013
-5.7905	0.14371
-5.8661	-0.4139
-6.2417	-0.37151
-6.0172	-0.32912
-4.6928	-0.98673
-4.7684	-0.94434
-4.844	-0.90195
-6.3195	-0.85956
-6.3951	-0.81717
-6.7707	-0.77478
-6.8462	-0.73239
-6.9218	-0.69
-6.9974	-0.6476
-7.073	-0.60521
-7.1485	-0.56282
-7.2241	-1.1204
-7.7997	-0.47804
-7.8752	-0.43565
-7.6508	-0.39326
-7.7264	0.34913
-7.802	0.39152
-7.5775	0.43391
-6.1531	-0.1237
-6.2287	-0.081306
-7.9042	0.66109
-7.9798	0.70348
-8.0554	-0.15413
-7.931	-0.11174
-5.6065	-1.2694
-5.6821	-0.026961
-5.7577	0.01543
-4.8333	-0.042179
-4.9088	-1.0998
-4.9844	-1.2574
-4.86	-0.31501
-4.9355	0.027384
-3.8111	0.069775
-2.3867	0.11217
-2.4623	0.15456
-2.5378	0.19695
-2.6134	0.33934
-1.289	0.38173
-1.3645	0.42412
-1.4401	0.36651
-1.5157	0.4089
-0.59126	0.45129
0.43317	0.59368
0.3576	0.63607
0.28203	0.67847
0.20645	0.72086
0.63088	0.76325
2.0553	0.90564
1.9797	1.148
1.9042	1.1904
1.8286	1.2328
0.25302	1.2752
0.17745	0.41759
0.10188	-0.34002
0.026306	-0.69763
0.050734	-0.65524
-0.024838	-1.1128
-0.10041	-1.0705
-0.17598	-0.52806
-0.25155	-0.48567
1.6729	-0.44328
-0.4027	-0.40089
-0.47827	-0.3585
-0.55384	0.083891
-0.62941	-0.27372
1.695	-0.23133
1.2194	-0.28894
1.1439	-0.94655
2.0683	-0.90416
1.9927	-0.86176
3.3172	-0.81937
3.2416	-0.77698
3.166	-0.83459
3.0904	-0.2922
1.7149	-0.24981
2.9393	-0.20742
2.8637	-0.16503
2.7882	-0.62264
3.1126	-0.58025
3.637	-0.037856
4.3614	-0.49547
4.2859	-0.45307
2.8103	-0.51068
2.7347	-0.46829
3.2591	-0.9259
4.1836	-0.88351
4.108	-0.34112
4.0324	-0.29873
3.9569	-0.25634
2.4813	-0.21395
2.4057	-1.3716
2.3301	-0.12917
2.2546	-0.086776
3.179	-0.044385
3.1034	-0.0019939
3.0279	-1.4596
2.9523	-0.21721
2.8767	-0.17482
1.8011	-0.13243
1.3256	-0.09004
1.25	0.052351
1.1744	0.49474
1.0989	0.53713
1.6233	0.57952
1.9477	0.72191
1.8721	0.76431
1.7966	0.8067
1.721	0.84909
2.6454	0.89148
2.5699	0.43387
2.8943	0.47626
2.8187	0.51865
1.5431	0.56104
1.4676	0.60343
1.392	0.64582
1.3164	0.68821
1.2408	1.1306
-0.034724	1.173
1.0897	-0.28461
-0.085868	-0.24222
-0.16144	-1.3998
2.263	-1.8574
2.1874	-1.8151
2.1118	-1.7727
-0.26373	-1.7303
-0.3393	-1.6879
-0.41487	-1.6455
-2.5904	-1.6031
-2.666	-2.9607
-2.7416	-1.5183
-3.1172	-1.4759
-2.8927	-1.4335
-2.9683	-1.3911
-3.0439	-2.2488
-3.1194	-1.3064
-3.195	-0.76397
-2.4706	-0.72158
-2.5462	-0.37919
-2.6217	-0.3368
-2.6973	-0.29441
-2.7729	-0.85202
-2.8484	-0.0096252
-4.224	0.032766
-4.2996	-0.72484
-3.1752	-0.082453
-3.2507	-0.040062
-1.8263	0.0023289
-1.9019	1.3447
-1.9775	1.3871
-1.153	1.5295
0.5714	1.5719
2.0958	1.5143
2.0203	1.6567
0.34469	1.6991
0.26912	2.0415
-0.10646	2.2838
-0.18203	1.8262
-0.2576	2.3686
-2.1332	3.011
-1.1087	3.0534
-2.2843	3.0958
-2.3599	2.5382
-2.4355	3.1806
-2.911	3.223
-2.9866	3.2654
-4.0622	3.3078
-4.1377	2.7501
-4.2133	3.3925
-4.2889	3.6349
-4.3645	3.1773
-5.24	3.7197
-5.3156	3.7621
-5.3912	3.5045
-4.7668	3.5469
-4.1423	2.3893
-5.0179	2.4317
-5.0935	2.4741
-5.169	2.2164
-5.9446	2.2588
-6.0202	2.3012
-6.2958	2.9436
-6.6713	2.986
-6.7469	3.0284
-7.3225	3.0708
-7.798	2.7132
-7.8736	3.1556
-7.9492	3.698
-6.5248	3.7404
-6.6003	3.7827
-6.6759	4.3251
-4.2515	4.3675
-4.327	4.7099
-1.8026	4.7523
0.82181	5.1947
1.0462	15.937
15.171	26.679
30.395	29.322
36.22	33.264
55.444	40.507
75.368	52.049
83.693	62.791
95.217	74.734
103.74	82.276
115.77	88.219
129.59	101.56
136.01	116.5
138.94	128.95
141.56	136.19
145.89	144.93
147.71	157.97
147.64	165.32
147.56	173.66
148.19	182
148.11	185.44
148.03	190.58
147.96	197.23
147.88	198.97
147.81	201.21
147.63	201.75
145.96	202
145.88	202.64
143.31	204.08
141.83	204.12
139.65	205.27
138.78	205.31
137.1	205.35
135.63	205.39
135.55	205.44
134.48	205.68
133.4	205.52
133.33	205.56
132.55	205.61
132.47	205.35
132.3	205.39
131.12	205.43
131.05	204.18
130.97	204.22
130.9	202.86
131.62	202.9
131.55	202.94
131.47	202.99
132.69	203.03
132.62	203.47
133.24	203.51
133.17	203.36
134.09	203.4
134.02	203.44
132.94	203.48
133.87	203.53
133.79	203.17
133.71	203.21
133.64	203.25
133.56	203.3
133.99	203.34
133.91	203.38
134.54	203.42
134.46	203.77
133.19	203.81
133.11	203.55
132.23	203.49
132.16	203.33
131.78	203.08
131.71	202.52
132.43	200.96
132.36	199.6
132.28	199.05
133.71	198.59
134.43	198.23
134.35	197.67
134.28	196.62
134.2	195.96
135.23	196
136.75	196.04
138.78	196.09
138.7	196.13
137.72	195.97
137.65	196.01
137.57	195.26
139	195.3
138.92	195.34
138.85	195.38
138.77	194.63
138.7	194.67
136.52	193.61
134.24	193.65
132.27	191.29
130.29	189.54
124.12	187.38
113.44	178.02
106.57	147.86
95.391	122.61
73.316	96.549
60.94	61.691
38.965	38.434
14.789	15.776
5.1135	-7.4814
-15.062	-30.839
-30.338	-55.597
-47.813	-68.254
-69.289	-81.212
-81.364	-99.369
-99.24	-118.03
-111.52	-135.18
-126.09	-143.14
-141.47	-144.8
-142.64	-148.06
-151.82	-151.62
-162.29	-153.97
-167.87	-155.33
-172.14	-156.09
-172.62	-156.65
-172.7	-157.4
-173.17	-160.66
-173.25	-163.72
-173.32	-164.58
-174	-164.93
-174.07	-164.89
-174.95	-164.85
-175.02	-164.81
-174.3	-164.76
-173.78	-164.72
-173.85	-164.68
-173.83	-164.64
-172.2	-163.69
-170.58	-163.65
-170.65	-160.31
-170.73	-160.27
-170.2	-160.22
-169.58	-160.18
-168.86	-160.14
-168.93	-160.1
-169.01	-160.06
-169.08	-157.41
-166.06	-157.27
-162.73	-156.93
-162.81	-156.89
-162.88	-157.14
-162.96	-157.1
-163.04	-156.56
-162.11	-156.52
-162.19	-156.47
-163.16	-156.63
-163.24	-155.79
-163.31	-155.75
-163.39	-155.7
-163.47	-155.66
-163.74	-155.62
-165.12	-154.88
-165.19	-154.83
-165.27	-154.79
-165.34	-154.75
-165.42	-154.71
-164.89	-155.97
-165.57	-155.92
-165.65	-156.98
-165.72	-155.84
-165.8	-155.2
-165.67	-155.15
-165.75	-155.91
-165.82	-156.77
-165.9	-157.23
-165.87	-158.08
-164.95	-158.04
-165.03	-159.1
-165.1	-159.66
-164.68	-159.61
-164.75	-159.57
-164.73	-159.53
-164.9	-158.89
-164.98	-159.44
-165.05	-158.8
-165.03	-158.76
-164.51	-159.42
-164.58	-159.37
-165.26	-159.33
-165.33	-159.29
-165.91	-159.85
-165.98	-160.11
-166.06	-159.76
-166.13	-160.02
-165.71	-159.98
-164.09	-159.94
-164.16	-159.89
-164.24	-159.45
-164.41	-159.01
-162.99	-158.97
-163.06	-158.92
-163.14	-158.88
-163.21	-158.84
-163.29	-158.8
-162.17	-158.75
-162.24	-158.71
-162.32	-158.67
-162.39	-158.63
-161.37	-158.58
-161.14	-158.54
-161.22	-158
-161.29	-157.96
-161.37	-157.52
-160.35	-157.47
-160.42	-157.93
-160.5	-158.49
-160.57	-159.75
-160.65	-161
-160.72	-161.16
-160.8	-161.32
-160.88	-161.88
-160.95	-162.63
-160.03	-162.59
-161.1	-162.55
-161.18	-162.81
-161.25	-162.46
-161.33	-161.82
-160.5	-161.78
-160.58	-161.74
-160.66	-161.79
-160.73	-162.25
-161.91	-162.21
-160.88	-162.17
-160.66	-161.62
-160.73	-162.18
-160.81	-162.14
-160.88	-162.1
-160.46	-162.06
-160.54	-162.01
-160.61	-161.97
-160.69	-161.73
-160.76	-160.99
-160.84	-160.94
-160.91	-160.8
-160.99	-160.76
-160.26	-160.72
-160.64	-160.77
-159.22	-161.03
-159.29	-160.99
-160.67	-160.85
-159.64	-160.5
-159.72	-160.16
-159.79	-160.12
-159.87	-159.68
-159.94	-159.63
-159.12	-159.59
-160.1	-159.55
-160.17	-159.51
-160.25	-159.37
-160.32	-159.32
-160	-159.28
-160.57	-159.34
-160.65	-159.3
-160.72	-159.65
-161.2	-159.61
-160.88	-159.87
-160.95	-159.83
-161.03	-159.78
-161.1	-159.74
-161.18	-160.3
-161.25	-161.36
-161.53	-162.01
-161.6	-162.37
-161.68	-162.33
-162.36	-162.89
-162.43	-162.94
-162.51	-162.8
-162.68	-162.86
-162.76	-162.82
-162.93	-163.07
-163.01	-163.93
-163.08	-163.89
-163.46	-162.95
-163.54	-162.91
-163.61	-163.76
-163.69	-164.52
-163.76	-163.88
-163.84	-162.74
-163.61	-162.69
-163.69	-162.45
-163.77	-161.71
-163.84	-161.17
-163.92	-161.12
-163.89	-161.08
-164.07	-160.34
-164.14	-159.8
-164.22	-159.75
-163.99	-159.41
-163.87	-159.37
-163.95	-159.13
-164.02	-159.08
-164.1	-159.24
-164.17	-159.2
-164.25	-159.16
-164.52	-159.12
-164.6	-159.07
-164.67	-159.03
-165.55	-158.99
-165.63	-158.95
-165.7	-158.9
-168.68	-158.86
-168.75	-158.82
-171.13	-158.78
-171.2	-158.63
-173.08	-158.89
-175.35	-158.85
-175.93	-158.81
-176.91	-158.86
-176.98	-159.22
-179.16	-159.68
-179.23	-159.64
-177.51	-159.59
-179.38	-159.05
-179.46	-159.11
-181.13	-158.67
-182.61	-158.63
-183.79	-158.58
-183.86	-158.34
-183.94	-158.3
-184.41	-158.36
-184.49	-158.31
-184.26	-158.27
-184.34	-158.23
-184.41	-158.39
-184.49	-158.34
-185.97	-158.3
-184.64	-158.56
-184.72	-158.52
-184.79	-158.47
-183.77	-158.43
-184.14	-158.39
-184.22	-160.25
-184.29	-162.3
-184.37	-163.76
-184.15	-164.02
-183.62	-165.18
-182.4	-165.23
-182.47	-165.19
-182.55	-165.55
-182.62	-165.81
-184	-166.57
-184.07	-167.12
-184.15	-167.08
-184.23	-167.04
-184	-167
-184.08	-166.75
-184.15	-166.71
-184.23	-165.47
-184.3	-164.33
-183.48	-164.28
-183.56	-164.24
-183.63	-163.9
-183.71	-163.36
-184.08	-163.31
-184.16	-163.87
-183.83	-163.83
-183.91	-164.79
-183.98	-164.74
-184.06	-164.6
-183.64	-163.06
-183.71	-162.62
-183.79	-161.78
-183.46	-161.73
-183.54	-160.99
-183.31	-160.95
-183.09	-160.61
-183.16	-160.56
-181.74	-160.52
-179.02	-161.48
-179.09	-162.24
-179.17	-162.19
-179.24	-163.65
-177.12	-163.61
-177.19	-161.27
-177.27	-161.22
-177.34	-160.18
-179.72	-160.14
-178.7	-159.2
-178.77	-159.15
-178.85	-158.81
-178.92	-157.77
-180.1	-158.03
-180.17	-157.98
-180.25	-158.84
-180.82	-160.3
-180.9	-159.56
-181.38	-159.52
-181.45	-159.47
-182.83	-157.73
-182.9	-157.29
-182.98	-157.05
-185.45	-157
-185.53	-156.96
-187.2	-157.12
-187.28	-157.08
-187.36	-157.43
-189.63	-157.39
-189.71	-157.95
-189.78	-157.91
-189.86	-158.76
-187.73	-158.72
-187.21	-159.48
-187.28	-159.44
-187.36	-159.39
-186.34	-159.35
-186.41	-159.31
-186.79	-159.27
-186.86	-159.23
-186.94	-159.18
-187.01	-159.64
-186.89	-161.1
-186.96	-161.96
-187.04	-162.91
-187.12	-162.87
-187.39	-162.83
-187.27	-164.09
-187.34	-164.04
-187.42	-164
-187.49	-163.96
-187.57	-163.72
-187.45	-163.67
-187.72	-163.63
-187.8	-163.59
-187.87	-163.55
-188.45	-162.6
-188.42	-162.56
-188.5	-161.82
-188.57	-161.78
-188.65	-161.73
-188.53	-160.99
-188.6	-160.35
-188.68	-160.11
-191.25	-160.07
-191.33	-159.12
-194	-159.08
-194.08	-158.24
-194.15	-157.9
-194.93	-157.55
-195.01	-157.01
-195.48	-156.97
-195.56	-157.43
-195.63	-157.38
-195.71	-157.34
-195.38	-157.6
-195.06	-157.86
-195.13	-158.71
-194.51	-161.17
-194.59	-162.33
-193.26	-162.29
-193.34	-162.24
-193.41	-162.2
-193.49	-162.16
-193.06	-161.22
-191.14	-161.18
-191.21	-160.23
-191.29	-160.39
-190.87	-160.35
-189.14	-160.31
-188.12	-160.26
-188.19	-159.62
-188.17	-159.48
-188.24	-158.64
-189.52	-157.79
-189.59	-156.35
-189.67	-154.81
-189.75	-154.77
-189.82	-154.52
-191.7	-154.48
-191.77	-154.34
-193.85	-154.3
-194.92	-153.55
-195	-153.51
-195.27	-154.17
-195.35	-154.23
-195.43	-154.08
-195.5	-154.04
-195.58	-154
-196.55	-153.16
-196.63	-153.12
-196.7	-152.57
-197.88	-152.53
-197.95	-152.49
-198.53	-152.45
-198.61	-152
-198.18	-152.16
-198.26	-152.12
-197.93	-152.38
-197.11	-152.03
-197.18	-152.29
-197.26	-151.95
-197.34	-152.21
-196.51	-152.36
-196.59	-152.12
-197.56	-152.08
-197.64	-152.04
-198.81	-151.99
-198.89	-151.95
-198.96	-152.01
-199.04	-151.97
-198.02	-151.83
-197.19	-151.78
-196.77	-151.84
-196.84	-151.8
-196.92	-151.86
-196.39	-151.81
-196.47	-151.77
-196.54	-151.73
-196.62	-151.69
-198.6	-151.04
-196.77	-151
-196.85	-150.46
-196.92	-150.22
-197	-150.17
-196.37	-149.83
-195.85	-149.79
-195.92	-149.25
-196	-149.2
-196.08	-148.86
-195.55	-148.82
-194.33	-148.18
-195.7	-148.13
-195.78	-147.39
-195.85	-146.95
-196.23	-146.91
-196.3	-145.97
-197.68	-145.12
-197.76	-145.08
-197.83	-145.04
-197.91	-144.7
-197.98	-144.65
-198.06	-143.81
-199.33	-143.37
-198.81	-143.33
-199.48	-143.28
-199.56	-143.44
-200.24	-143.1
-201.31	-143.06
-200.19	-143.01
-201.46	-142.97
-201.54	-142.93
-200.41	-142.89
-200.49	-143.14
-200.56	-143.6
-199.14	-143.56
-199.22	-143.52
-199.29	-144.88
-200.07	-144.83
-199.44	-145.49
-199.52	-146.15
-199.59	-146.31
-199.67	-146.26
-199.75	-146.52
-199.22	-146.48
-199.3	-146.44
-199.37	-146.39
-199.45	-146.35
-199.32	-146.71
-199.4	-146.67
-199.47	-146.22
-199.75	-146.18
-200.53	-145.54
-201.3	-144.9
-201.38	-143.95
-201.65	-142.81
-202.23	-141.97
-202.3	-141.63
-203.98	-141.38
-204.05	-141.34
-204.13	-141.3
-205.51	-141.26
-204.28	-141.22
-204.46	-140.47
-204.53	-141.13
-204.61	-140.39
-206.08	-139.25
-206.16	-138.5
-206.43	-138.36
-206.51	-138.32
-206.59	-138.28
-207.56	-138.23
-209.14	-138.19
-210.11	-138.15
-210.19	-138.11
-210.26	-138.06
-211.04	-138.12
-211.11	-138.58
-212.49	-138.64
-212.57	-138.59
-212.64	-138.15
-211.02	-138.11
-211.09	-138.07
-212.57	-138.43
-212.64	-137.88
-210.22	-137.84
-212.69	-138.3
-212.77	-138.76
-210.45	-139.51
-210.52	-139.47
-209.7	-139.93
-209.77	-140.89
-208.85	-141.94
-208.92	-140.8
-210	-140.76
-210.07	-140.72
-210.15	-140.67
-210.23	-139.63
-210.3	-139.59
-211.78	-139.45
-211.15	-139.4
-212.13	-139.46
-212.2	-140.42
-212.28	-141.88
-213.75	-143.13
-213.83	-143.69
-213.91	-143.65
-213.98	-144.21
-215.26	-144.17
-216.53	-144.12
-216.61	-144.48
-216.68	-144.44
-216.76	-143.8
-216.04	-143.75
-216.91	-144.31
-216.99	-144.57
-217.06	-144.23
-217.14	-144.28
-216.41	-144.24
-216.29	-144.4
-216.36	-144.36
-216.44	-144.11
-216.52	-144.07
-214.79	-143.83
-214.87	-143.79
-214.94	-143.94
-215.02	-143.7
-215.09	-143.26
-212.57	-143.22
-212.64	-142.68
-212.72	-142.63
-212.8	-142.49
-212.87	-142.05
-212.05	-142.01
-212.12	-141.56
-212.2	-141.12
-212.27	-140.08
-213.05	-139.64
-213.02	-139.59
-213.1	-138.05
-213.18	-137.11
-213.25	-137.07
-213.63	-137.02
-213	-136.98
-213.08	-136.64
-213.25	-136.6
-213.33	-136.45
-213.7	-136.21
-213.78	-136.17
-213.86	-135.83
-214.33	-135.28
-214.01	-135.24
-214.08	-135.2
-214.16	-135.66
-214.23	-136.02
-214.31	-136.17
-214.08	-136.13
-214.06	-135.89
-214.14	-136.05
-214.21	-135.8
-214.49	-135.76
-214.36	-135.52
-214.44	-134.98
-214.51	-134.93
-214.59	-133.79
-214.56	-133.15
-213.94	-133.71
-214.02	-133.66
-214.09	-134.72
-214.17	-134.68
-213.74	-135.34
-213.42	-135.29
-213.49	-135.25
-213.57	-135.21
-213.64	-134.97
-214.82	-134.93
-214.9	-134.88
-216.87	-134.94
-216.95	-134.9
-216.22	-134.86
-216.3	-135.21
-216.37	-136.07
-216.45	-136.53
-218.13	-136.79
-216.9	-137.84
-218.28	-138.6
-218.35	-138.66
-218.43	-138.82
-218.5	-138.77
-218.08	-139.43
-218.65	-138.69
-218.73	-138.65
-218.81	-138.6
-218.88	-139.26
-218.46	-139.22
-218.53	-139.88
-218.61	-139.83
-218.68	-139.79
-219.26	-139.05
-219.33	-140.01
-219.41	-138.97
-219.49	-138.22
-219.56	-138.18
-220.24	-138.14
-220.31	-136.7
-220.39	-134.45
-221.26	-133.51
-221.94	-133.17
-222.71	-133.13
-222.79	-133.08
-225.17	-133.04
-225.24	-133
-225.32	-132.96
-227.39	-132.91
-227.47	-133.37
-228.44	-133.33
-228.52	-133.69
-225.89	-133.64
-224.17	-133.2
-224.25	-132.66
-224.32	-132.12
-224.4	-132.08
-224.47	-132.03
-225.15	-131.99
-225.22	-132.45
-225.3	-132.01
-225.67	-132.86
-225.15	-132.82
-225.23	-132.78
-225.3	-131.84
-225.38	-130.59
-225.55	-129.65
-225.33	-129.61
-225.4	-129.07
-225.48	-128.72
-225.55	-128.38
-225.63	-128.34
-225.71	-128.3
-226.08	-127.95
-226.16	-128.21
-226.23	-128.17
-226.81	-128.13
-226.38	-128.29
-226.46	-128.14
-226.53	-128
-223.41	-127.96
-222.29	-127.92
-222.36	-127.87
-222.44	-127.83
-222.51	-127.89
-220.49	-127.95
-220.56	-128.3
-220.64	-128.76
-220.72	-128.82
-222.09	-129.38
-220.87	-129.73
-222.04	-129.59
-222.12	-129.75
-222.19	-129.71
-222.27	-129.66
-221.24	-129.62
-221.32	-129.58
-221.4	-129.44
-221.47	-129.39
-222.35	-129.55
-222.02	-129.51
-222.1	-129.57
-222.17	-129.53
-222.25	-129.48
-222.32	-129.14
-222.3	-129
-222.38	-128.96
-222.45	-128.41
-220.93	-128.27
-221	-128.23
-221.08	-128.29
-221.15	-127.64
-221.23	-127.6
-221.3	-127.56
-221.38	-127.52
-221.46	-127.47
-221.53	-128.03
-221.61	-127.99
-220.08	-128.95
-220.16	-128.9
-220.23	-129.26
-220.31	-128.82
-220.38	-127.78
-218.46	-127.74
-218.54	-128.69
-218.61	-129.05
-218.69	-128.61
-220.76	-128.97
-219.74	-129.42
-219.31	-129.38
-219.39	-129.34
-219.46	-129.6
-219.54	-130.55
-217.12	-131.61
-217.19	-132.47
-217.27	-134.23
-217.34	-135.38
-218.92	-136.24
-218.99	-136.2
-219.07	-136.16
-219.14	-136.11
-218.22	-136.07
-218.2	-136.03
-218.27	-135.99
-218.35	-135.94
-219.42	-135.7
-218.5	-135.66
-218.57	-133.22
-218.65	-131.48
-218.73	-131.03
-219.8	-130.69
-219.88	-130.25
-220.95	-129.51
-221.03	-128.86
-221.1	-128.32
-221.68	-127.78
-221.25	-127.24
-221.83	-127.19
-222.51	-127.35
-223.58	-126.71
-224.76	-126.67
-224.83	-126.82
-225.21	-126.78
-225.28	-126.74
-225.36	-126.7
-226.33	-126.65
-226.41	-127.11
-225.59	-127.07
-225.66	-127.03
-225.74	-127.39
-225.61	-127.44
-225.69	-127.9
-225.76	-128.36
-226.74	-128.52
-226.31	-128.47
-226.39	-128.83
-226.47	-129.49
-226.54	-129.45
-226.62	-130
-226.29	-129.96
-226.07	-129.62
-226.14	-130.38
-226.22	-130.33
-226.29	-130.29
-225.17	-130.25
-225.25	-130.21
-225.32	-130.86
-225.4	-130.82
-226.67	-130.78
-226.75	-130.74
-227.22	-130.69
-227.3	-131.35
-227.37	-131.21
-227.05	-131.17
-225.93	-131.13
-226	-131.08
-226.08	-131.04
-226.15	-131.2
-226.23	-131.76
-225.5	-132.31
-225.58	-132.87
-225.65	-133.53
-225.53	-133.49
-227.61	-133.44
-227.68	-133.4
-227.96	-133.56
-228.03	-133.42
-228.11	-133.47
-228.18	-134.13
-226.06	-134.19
-226.13	-134.65
-227.91	-134.6
-226.09	-134.56
-227.66	-134.52
-227.74	-134.78
-227.81	-134.74
-227.89	-135.19
-226.16	-135.15
-226.24	-134.81
-226.32	-134.27
-226.39	-133.92
-226.47	-133.88
-224.54	-133.84
-224.62	-133.5
-224.69	-133.75
-224.77	-133.41
-224.84	-133.77
-224.32	-133.33
-224.4	-133.28
-224.47	-133.54
-224.55	-133.2
-224.52	-133.16
-223.7	-133.11
-223.77	-133.07
-223.85	-133.03
-223.92	-132.99
-224	-132.94
-224.08	-133
-224.15	-133.46
-227.53	-133.82
-227.6	-133.88
-230.18	-133.73
-230.25	-133.69
-230.33	-133.75
-230.6	-133.71
-230.68	-133.66
-230.86	-133.62
-230.93	-133.88
-232.41	-134.14
-232.48	-134.49
-233.76	-134.45
-234.43	-135.01
-234.51	-135.27
-234.58	-135.52
-236.36	-135.48
-237.84	-135.44
-238.01	-135.7
-238.09	-135.65
-238.16	-135.11
-238.64	-134.67
-239.41	-134.63
-239.49	-134.59
-239.56	-134.94
-240.44	-134.5
