# Supplementary material for: Electrooculography-based continuous eye-writing recognition system for efficient assistive communication systems
Source: PLoS One. 2018 Feb 9;13(2):e0192684. doi: 10.1371/journal.pone.0192684 (PMC5806888; doi:10.1371/journal.pone.0192684)
Supplement: S1 Database — All the original isolated EOG data used in the experiments are contained in this database. (ZIP) [file pone.0192684.s001.zip › isolated/002/isolated_strokes/EOG_002_02_005.csv]

0.72105	-2.9121
0.71849	-2.7576
0.71594	-2.8032
0.71338	-2.7487
0.71082	-2.8943
0.70827	-3.0398
0.70571	-2.7853
0.70316	-2.4309
0.7006	-1.9764
-0.20196	-0.52198
-0.20451	0.53247
-0.40707	0.58693
-0.90963	0.64138
-0.51218	0.69584
-0.91474	0.75029
-0.91729	-0.19525
-0.91985	-0.6408
-0.92241	0.01366
-0.92496	0.068115
-1.6275	0.52257
-1.6301	0.57703
-1.6326	0.73148
-1.6352	0.88594
-0.73774	0.94039
-2.6403	0.99485
-2.6429	1.0493
-2.6454	1.1038
-2.648	1.1582
-0.75053	0.81267
-0.75308	0.76712
-0.75564	0.72158
-0.75819	0.87603
-0.76075	0.93049
-0.76331	0.88494
-0.36586	0.9394
-0.56842	0.99385
-0.57098	0.94831
-0.67353	0.70276
-0.57609	0.55722
-0.57864	0.61168
-0.5812	-1.1339
-0.58376	-1.7794
-0.68631	-3.325
-0.68887	-4.2705
-0.69142	-4.216
-0.89398	-3.1616
-0.89654	-3.1071
-1.2991	-1.4527
-1.3016	0.30177
-1.3042	0.35623
-1.3068	1.3107
-0.90932	1.3651
-1.1119	1.4196
-1.1144	1.474
-1.617	1.8285
-1.6195	1.883
-1.1221	1.1374
-1.6247	1.1919
-1.6272	1.2463
-1.6298	1.0008
-1.9323	1.8552
-1.6349	2.7097
-1.8374	2.7641
-1.84	2.8186
-1.8425	2.8731
-2.7451	2.1275
-2.3477	1.582
-2.3502	1.1364
-2.4528	0.59088
-2.4553	0.14533
-2.8579	-0.00021159
-2.8604	-0.34576
-2.863	-0.2913
-2.8656	0.16315
-2.8681	0.21761
-2.8707	0.27206
-2.8732	-0.07348
-2.8758	0.38098
-2.8783	0.43543
-2.8809	0.48989
-2.4834	0.34434
-2.486	-0.0012037
-1.9886	-0.34675
-1.9911	-0.69229
-1.1937	-0.63784
-1.1962	-0.78338
-0.098786	-0.72893
-0.10134	-0.67447
0.4961	-0.42002
1.3935	-0.36556
1.391	-0.31111
1.3884	-0.25665
1.4859	-0.2022
1.4833	-0.34774
2.1808	-0.69329
1.4782	-0.63883
1.4757	-0.98437
2.6731	-0.92992
4.1705	-1.9755
4.168	-1.921
4.1654	-1.8666
4.1629	-0.7121
4.1603	-0.65764
2.6578	-0.60319
2.6552	-0.54873
2.6526	0.30572
1.4501	0.36018
2.6475	0.41463
3.845	-0.33091
3.8424	-0.27646
3.8399	0.578
3.8373	0.63245
4.9348	-0.71309
4.9322	-0.65864
4.9296	-1.8042
4.9271	0.25028
3.8245	0.30473
3.622	1.9592
2.5194	2.0136
2.5169	0.6681
2.5143	-1.1774
2.5117	-1.623
3.6092	-1.5685
3.6066	-1.9141
3.6041	-2.2596
3.6015	-3.2052
3.599	-3.7507
3.9964	-3.6963
2.4939	-3.9418
2.4913	-3.8874
0.48874	-3.8329
0.28618	-3.7784
0.28363	-3.724
-1.8189	-2.3695
-1.8215	-2.3151
0.27596	-2.2606
2.5734	-0.80616
3.9708	-0.75171
3.9683	-0.39725
3.9657	-0.3428
3.9632	0.11166
2.6606	0.56611
2.6581	0.22057
2.6555	0.47502
2.253	0.52948
2.2504	0.78393
2.2478	0.83839
2.2453	0.69284
2.2427	0.7473
2.2402	0.80175
2.2376	0.85621
2.1351	1.1107
2.1325	0.96512
2.1299	1.0196
1.9274	0.77403
1.9248	0.82849
1.4223	1.1829
1.4197	0.4374
1.4172	0.091851
0.51461	0.14631
0.51205	0.20076
-0.8905	0.25522
-0.89306	0.30967
-0.39561	0.36413
-1.0982	0.81858
-1.1007	0.87304
-1.1033	1.5275
-1.1058	1.5819
-1.1084	2.0364
-2.211	2.0909
-2.2135	1.7453
-2.3161	1.3998
-2.3186	1.4542
-1.4212	1.5087
-1.4237	1.5631
-1.4263	1.4176
-1.4288	1.472
-1.4314	1.5265
-1.134	1.781
-1.1365	2.0354
-1.4391	1.8899
-1.4416	1.9443
-1.4442	1.9988
-1.4467	2.0532
-1.4493	2.3077
-1.4519	2.1621
-1.1544	2.2166
-1.157	2.4711
0.14048	2.5255
0.13792	2.98
0.13537	3.0344
0.13281	3.8889
1.5303	3.9433
1.5277	3.9978
2.2251	4.0522
2.2226	4.5067
2.22	5.2612
1.9175	5.3156
1.9149	4.6701
1.9124	4.2245
2.9098	4.279
2.9072	3.5334
2.9047	3.1879
2.9021	2.4423
2.8996	2.3968
2.597	2.4512
2.5945	2.5057
0.99191	2.4602
0.98936	2.2146
0.9868	2.2691
-1.0158	1.6235
-0.018312	1.678
-1.0209	1.7324
-1.0234	0.98689
-1.826	0.54135
-2.6285	-0.1042
-2.6311	-0.049744
-2.1336	0.0047114
-2.1362	-0.44083
-2.1388	-0.38638
-2.1413	-0.33192
-2.1439	-0.27747
-2.1464	-0.72301
-2.149	-1.9686
-2.1515	-1.9141
-2.1541	-1.8596
-1.8567	-2.2052
-1.8592	-2.1507
-1.8618	-2.1963
-1.8643	-2.1418
-1.8669	-2.0874
-1.8694	-2.7329
-1.872	-2.6785
-1.8745	-3.524
-1.7771	-3.4695
-1.7797	-3.2151
-1.7822	-3.3606
-1.7848	-3.3062
-1.7873	-3.2517
-1.7899	-3.1973
-1.9924	-3.1428
-1.995	-3.5884
-1.9976	-3.8339
-2.2001	-4.1795
-1.9027	-4.125
-1.9052	-3.8705
-1.9078	-3.8161
-1.9103	-3.7616
-1.9129	-3.7072
-1.6154	-3.6527
-1.618	-3.5983
-1.6206	-3.9438
-1.6231	-3.8894
-1.9257	-3.9349
-1.4282	-4.1804
-1.4308	-4.526
-1.4333	-4.4715
-1.4359	-4.4171
-2.4385	-4.3626
-1.441	-4.7082
-1.4436	-4.6537
-2.4461	-4.1993
-2.4487	-4.1448
-3.4512	-4.0903
-3.4538	-4.0359
-5.6563	-3.9814
-5.6589	-3.927
-7.4615	-3.8725
-8.464	-3.6181
-8.4666	-3.5636
-9.2691	-2.7092
-9.2717	-2.6547
-9.8742	-2.6002
-10.877	-2.5458
-10.879	-2.4913
-10.882	-1.4369
-10.884	-1.3824
-9.887	-2.328
-9.8896	-2.2735
-9.8921	-2.2191
-8.2947	-2.1646
-8.2972	-2.6102
-6.8998	-2.5557
-6.6024	-0.60124
-6.6049	-1.8468
-6.6075	-1.5923
-6.91	-1.5379
-6.6126	-1.4834
-6.6151	-1.529
-6.6177	-3.7745
-6.6203	-3.7201
-6.8228	-3.6656
-5.0254	-3.6111
-5.0279	-1.2567
-6.8305	0.79777
-6.833	0.85222
-7.0356	2.7067
-7.0381	5.2611
-7.0407	6.2156
-8.7433	6.47
-11.846	7.8245
-14.348	9.879
-16.451	12.633
-18.153	15.388
-19.356	19.842
-20.159	26.397
-22.661	36.351
-34.264	49.606
-43.966	57.56
-46.269	66.215
-48.471	77.669
-54.474	92.524
-63.476	109.58
-69.779	125.03
-78.582	141.49
-85.784	150.04
-90.687	159.1
-98.289	177.25
-102.29	189.4
-103.79	197.36
-106.4	209.11
-108.3	220.57
-109.7	232.52
-111.6	239.78
-113.11	243.13
-113.11	248.19
-113.71	252.44
-114.71	257.19
-116.02	260.65
-116.72	262
-116.72	262.96
-118.33	264.21
-120.83	265.37
-120.83	265.82
-122.83	266.78
-122.84	269.13
-122.84	271.08
-123.94	271.44
-123.94	271.89
-124.05	271.95
-124.05	271.9
-124.05	272.16
-124.05	272.21
-123.96	272.37
-123.76	272.42
-123.76	272.47
-123.96	273.93
-124.07	273.98
-123.97	275.14
-124.07	275.19
-124.07	275.25
-124.08	275.3
-125.48	275.36
-124.08	274.61
-124.08	273.27
-124.09	272.72
-124.09	271.97
-125.49	271.33
-124.09	270.58
-125.4	270.64
-125.4	269.79
-124.4	269.85
-124.4	270.8
-124.41	270.86
-124.81	271.71
-124.81	271.76
-124.41	271.82
-124.22	271.17
-123.82	270.23
-121.12	269.98
-121.12	268.24
-117.23	266.29
-113.83	266.05
-111.83	265.9
-111.33	265.75
-111.34	265.81
-110.94	265.56
-109.04	265.62
-109.05	265.67
-107.15	265.73
-106.35	265.18
-105.15	263.54
-100.86	261.69
-93.758	256.24
-84.161	237.2
-73.563	218.05
-58.766	203.21
-33.268	180.66
-16.371	158.32
-0.97332	130.07
23.824	100.63
38.922	77.28
56.319	51.534
73.116	31.289
83.014	9.6433
97.311	-13.902
105.11	-26.648
117.21	-35.693
131.3	-47.239
135	-61.284
143.4	-70.93
154.1	-77.276
159.19	-84.021
160.89	-90.867
162.09	-95.612
164.99	-98.158
168.08	-102.6
168.08	-104.95
168.08	-105.39
168.08	-105.34
168.07	-105.49
169.17	-105.43
169.17	-105.38
168.07	-105.32
168.06	-105.27
168.06	-105.01
168.06	-104.96
166.56	-104.9
166.55	-104.35
166.55	-103.8
166.55	-103.74
166.54	-103.69
165.44	-103.33
165.44	-103.28
165.44	-102.82
164.73	-102.77
163.93	-102.71
163.93	-101.86
162.23	-100.81
161.32	-101.75
161.32	-101.7
161.02	-101.64
161.02	-101.59
161.01	-102.13
161.01	-102.28
161.01	-103.02
160.01	-103.67
158.9	-104.32
158.6	-105.16
158.6	-105.11
156.9	-105.05
154.89	-104
154.89	-103.94
154.89	-102.39
154.89	-102.33
154.88	-100.78
154.88	-99.725
156.08	-100.67
156.08	-102.12
156.07	-102.06
156.97	-101.21
156.97	-101.15
157.37	-103.4
157.36	-103.34
157.36	-103.49
157.36	-100.93
157.36	-100.88
158.15	-99.226
158.15	-98.872
158.15	-99.117
158.15	-98.763
158.64	-98.708
159.04	-98.654
159.04	-99.799
159.03	-101.04
159.03	-100.99
158.63	-101.54
158.63	-101.98
158.12	-100.83
158.12	-100.77
157.92	-100.72
156.92	-99.864
156.91	-97.909
156.91	-95.555
155.41	-95.5
155.41	-95.446
154	-95.391
154	-97.637
154	-99.482
153.2	-99.428
153.99	-100.07
153.19	-100.12
153.19	-100.26
153.19	-100.01
153.18	-99.756
153.88	-99.701
153.18	-99.047
153.18	-98.092
152.87	-98.038
152.87	-97.983
153.17	-98.829
153.17	-99.375
153.16	-99.52
153.16	-99.466
153.46	-99.411
154.46	-99.857
154.45	-99.802
154.45	-99.748
154.45	-99.693
154.45	-99.139
154.44	-98.584
154.44	-97.53
154.44	-97.476
154.44	-97.421
155.33	-96.467
156.53	-97.212
156.53	-97.158
156.53	-98.303
157.22	-98.249
157.22	-98.194
157.22	-98.14
157.21	-98.085
157.21	-98.031
157.21	-98.177
157.01	-96.922
157	-96.868
157.8	-95.813
157.8	-95.759
158.3	-95.704
158.29	-95.95
158.29	-96.095
158.29	-96.041
158.29	-95.986
158.58	-95.932
158.58	-95.878
158.58	-96.123
158.58	-96.369
158.77	-96.314
160.97	-96.26
158.77	-96.205
158.77	-95.851
158.76	-95.496
158.46	-95.442
160.66	-95.387
160.66	-95.333
159.95	-95.279
159.45	-95.224
157.95	-95.17
159.35	-95.415
159.34	-95.661
159.34	-95.706
159.84	-95.652
159.84	-95.597
159.83	-95.543
160.93	-95.488
160.93	-95.434
161.63	-95.38
160.92	-95.325
160.92	-95.271
160.92	-95.216
160.92	-95.162
161.41	-95.107
161.41	-95.053
161.41	-93.998
161.4	-94.444
161.4	-94.389
161.5	-94.335
161.5	-94.181
161.49	-94.126
161.49	-93.072
161.49	-93.017
162.09	-92.963
162.08	-92.908
162.08	-93.854
161.48	-92.599
161.48	-92.545
161.47	-92.49
161.47	-92.336
161.47	-92.981
161.77	-92.927
161.76	-93.473
161.96	-93.918
161.96	-93.864
161.96	-94.109
161.95	-94.055
161.95	-93.7
162.75	-93.646
162.75	-92.991
162.74	-92.937
163.24	-92.882
163.24	-92.228
163.64	-92.174
163.63	-90.919
162.93	-90.865
163.63	-90.81
162.93	-89.756
162.92	-90.701
162.92	-89.647
162.02	-89.592
162.92	-89.538
161.61	-89.483
161.61	-89.429
161.61	-89.375
161.61	-89.32
162.8	-89.266
162.8	-88.211
162.8	-88.557
162.79	-88.502
161.59	-88.448
161.59	-88.993
161.09	-89.239
161.08	-89.184
161.08	-89.13
161.38	-89.076
161.38	-89.021
161.37	-88.967
161.37	-88.912
162.37	-88.858
162.37	-88.003
162.36	-88.749
162.36	-87.894
162.26	-87.84
162.26	-88.185
161.65	-88.131
161.65	-88.977
161.65	-88.922
161.65	-89.468
161.84	-89.413
162.44	-89.359
162.44	-89.404
162.44	-88.35
162.43	-88.295
163.03	-88.241
162.73	-88.186
162.73	-89.132
163.02	-89.078
163.02	-88.523
163.82	-88.469
163.82	-88.914
163.81	-88.36
163.81	-88.305
164.81	-87.651
166.11	-86.996
166.1	-86.942
166.1	-86.887
167	-86.833
168.4	-85.479
169.89	-86.724
169.89	-86.67
169.89	-86.615
170.29	-87.961
170.28	-87.906
171.08	-88.352
171.08	-87.797
171.07	-87.743
171.07	-87.688
171.07	-88.134
171.07	-88.08
171.06	-86.625
170.16	-87.971
170.16	-87.916
169.26	-89.462
169.25	-90.907
169.25	-90.853
169.15	-91.498
168.85	-91.444
168.54	-91.389
168.54	-90.635
168.54	-89.981
168.54	-89.226
168.53	-86.872
168.53	-84.817
168.53	-84.763
168.23	-84.208
168.22	-84.154
168.82	-84.099
168.82	-83.445
168.82	-83.99
168.81	-83.336
168.61	-83.282
169.31	-83.227
169.31	-82.773
169.1	-82.718
169.1	-82.164
168.6	-82.109
168.7	-82.555
168.69	-82.9
167.39	-82.846
168.69	-83.191
167.39	-84.237
167.38	-85.183
167.38	-85.628
164.98	-85.574
167.38	-87.919
164.97	-87.865
164.97	-90.41
164.97	-90.356
163.16	-87.701
164.36	-87.647
163.16	-90.192
163.16	-91.438
163.15	-91.383
163.15	-92.229
164.35	-92.575
164.05	-92.92
164.04	-93.166
164.94	-93.111
164.94	-93.257
164.94	-93.202
164.93	-92.948
164.93	-92.893
165.23	-92.139
165.23	-90.884
165.22	-90.23
165.22	-89.276
165.22	-88.321
165.82	-88.267
166.41	-88.212
166.91	-88.158
166.91	-87.503
166.41	-87.449
166.9	-87.394
166.9	-85.14
166.9	-83.585
166.9	-82.331
166.89	-82.277
167.79	-80.522
167.79	-79.368
167.79	-79.313
167.78	-79.059
167.78	-79.004
168.38	-79.35
168.38	-79.295
168.37	-80.141
168.37	-81.786
168.27	-82.832
168.37	-82.978
168.76	-83.523
168.76	-85.769
168.76	-85.714
168.76	-83.36
168.75	-83.305
168.75	-83.251
168.75	-83.096
168.74	-83.042
168.74	-80.887
169.04	-82.933
169.04	-83.979
169.03	-84.924
169.03	-84.87
168.63	-84.815
168.63	-85.361
168.62	-85.306
168.62	-85.252
169.52	-85.197
169.52	-85.143
169.81	-85.088
170.11	-85.034
170.11	-84.98
170.41	-85.725
170.9	-86.671
170.9	-87.416
170.9	-87.362
170.4	-88.507
170.39	-88.453
169.99	-88.798
169.99	-90.544
169.99	-90.489
169.68	-90.435
169.98	-90.381
169.98	-88.626
169.98	-88.572
169.97	-88.417
169.67	-88.363
169.67	-87.808
169.67	-86.654
169.66	-86.199
169.46	-86.145
167.66	-85.39
167.66	-84.236
165.85	-83.282
165.85	-83.227
165.35	-83.173
165.05	-83.018
165.04	-82.064
164.64	-80.209
164.64	-77.855
165.13	-76.2
165.13	-76.146
165.13	-75.891
165.13	-75.337
165.12	-75.283
165.52	-75.128
165.52	-75.074
165.52	-75.019
165.51	-74.765
165.51	-74.71
165.71	-74.656
166.31	-74.601
166.3	-75.147
166.3	-75.092
166.3	-75.038
166.3	-74.984
166.29	-75.229
166.29	-77.375
166.29	-77.32
166.29	-77.266
166.98	-77.211
167.08	-74.757
167.08	-76.402
167.88	-76.348
167.87	-75.093
168.67	-75.039
168.67	-74.485
168.57	-74.33
168.56	-73.676
168.66	-73.621
168.66	-72.967
168.66	-71.512
168.55	-71.458
168.55	-70.703
168.45	-70.649
168.55	-71.294
168.54	-70.54
168.44	-70.485
168.54	-70.431
168.44	-69.577
168.43	-70.222
168.43	-69.268
167.43	-69.213
166.92	-69.159
166.42	-69.104
166.42	-70.55
166.42	-70.495
166.21	-70.041
166.41	-69.986
165.41	-69.932
165.41	-71.278
165.4	-71.223
165.4	-71.169
166.4	-71.414
166.4	-71.06
166.39	-70.905
166.39	-70.851
166.89	-70.796
166.89	-71.042
165.98	-71.387
165.28	-71.433
165.78	-71.379
166.48	-70.824
167.77	-71.27
167.77	-71.915
167.77	-71.861
170.07	-72.306
170.46	-72.252
170.46	-72.497
170.46	-72.443
170.06	-71.788
170.45	-71.734
170.05	-71.98
170.05	-71.125
170.05	-71.071
168.34	-71.016
168.34	-70.962
166.44	-70.107
166.44	-70.053
166.43	-69.898
168.73	-69.244
170.43	-69.189
171.13	-69.135
171.12	-69.081
171.12	-68.826
172.72	-68.772
172.72	-68.717
170.31	-68.663
168.91	-68.308
168.91	-68.254
168.8	-68.199
168.8	-68.145
168.8	-66.79
168.8	-66.736
171.09	-66.682
171.09	-65.527
172.59	-66.573
172.59	-65.418
172.58	-65.364
173.78	-65.209
172.58	-65.155
172.58	-65.2
171.07	-65.146
171.07	-65.091
172.57	-65.037
171.07	-64.883
171.06	-64.928
171.06	-64.874
171.26	-64.319
172.76	-64.265
172.75	-63.91
172.75	-64.356
172.75	-64.301
171.25	-64.247
172.54	-64.192
172.54	-64.138
172.54	-64.084
172.54	-64.029
169.93	-63.475
169.93	-63.42
169.53	-62.866
169.53	-61.911
169.52	-61.157
167.62	-60.902
167.62	-60.848
167.62	-60.393
167.61	-60.339
169.51	-60.285
168.51	-60.33
168.51	-60.776
168.5	-60.721
168.4	-60.667
168.8	-60.112
168.79	-59.358
168.79	-59.003
168.79	-58.649
168.79	-57.994
169.28	-57.94
169.28	-57.886
169.28	-57.831
169.28	-57.777
168.77	-58.322
169.27	-58.768
169.27	-59.313
169.27	-60.259
169.26	-60.804
169.26	-59.85
169.26	-59.795
169.76	-59.741
169.75	-59.687
169.75	-58.432
170.35	-58.378
172.75	-59.123
172.74	-59.069
170.34	-59.514
170.34	-59.46
169.54	-59.405
169.53	-59.751
169.53	-59.696
169.13	-59.542
169.13	-59.488
169.42	-59.433
169.42	-59.179
169.42	-58.924
169.42	-58.77
169.71	-58.615
169.41	-58.561
169.41	-58.506
169.11	-58.252
168.8	-57.897
168.8	-57.843
168.3	-57.088
168.3	-56.334
168.29	-56.28
167.89	-55.925
168.29	-55.171
168.28	-53.516
168.28	-52.762
168.68	-52.607
168.68	-52.453
169.27	-52.398
168.67	-51.544
168.67	-51.489
168.67	-50.535
168.16	-50.481
167.26	-50.426
166.46	-50.372
166.46	-50.317
166.45	-50.263
166.45	-50.208
166.45	-49.654
166.45	-49.599
166.44	-49.645
166.44	-49.59
166.44	-49.536
166.44	-50.882
166.33	-50.827
166.33	-50.773
166.33	-50.718
165.93	-51.064
165.92	-52.109
164.02	-52.055
164.02	-52
164.82	-51.946
162.91	-51.891
162.91	-52.037
162.91	-51.983
162.61	-51.228
163.4	-51.174
164.4	-51.119
164.4	-51.765
164.4	-51.01
164.39	-50.956
165.59	-50.901
165.59	-48.647
165.59	-48.592
165.58	-48.138
164.88	-48.084
164.88	-48.029
164.88	-45.875
164.87	-45.82
164.87	-45.766
164.87	-45.511
166.06	-45.657
166.06	-45.602
166.06	-45.548
167.16	-45.293
167.15	-45.239
167.65	-45.785
167.65	-45.13
165.95	-45.076
165.94	-45.021
164.74	-44.867
164.74	-45.412
164.54	-45.358
164.53	-44.903
164.53	-44.849
164.43	-44.794
164.43	-45.14
164.42	-45.086
163.92	-45.031
164.42	-44.977
163.82	-44.922
162.71	-44.868
162.71	-44.813
161.91	-44.759
161.91	-45.104
161.9	-45.05
161.9	-44.995
161.9	-44.941
161.6	-44.887
161.59	-44.832
160.79	-45.278
160.79	-45.223
160.79	-45.169
159.38	-45.114
159.38	-45.06
159.18	-44.505
159.18	-44.951
159.47	-44.896
160.07	-44.842
160.07	-44.788
160.07	-44.733
160.56	-44.679
160.56	-42.724
160.56	-42.47
160.55	-42.415
159.95	-40.461
159.15	-40.406
159.15	-40.352
159.14	-40.297
159.14	-40.743
159.14	-39.189
159.14	-39.134
159.43	-39.08
159.43	-39.325
159.43	-40.471
158.83	-40.416
156.62	-40.362
156.62	-40.307
154.52	-39.653
154.52	-40.198
154.21	-40.144
153.71	-40.09
154.21	-40.035
154.21	-39.581
154.2	-39.526
154.2	-39.472
154.2	-39.417
154.2	-39.763
154.19	-39.308
152.89	-39.254
151.49	-39.199
151.29	-39.145
151.28	-39.39
151.28	-39.036
151.28	-39.082
151.08	-39.027
150.67	-38.973
150.67	-39.318
150.67	-39.264
150.07	-39.209
150.06	-39.155
149.46	-38.7
149.46	-39.046
149.46	-38.991
149.05	-38.937
149.05	-38.883
148.45	-38.428
148.45	-38.374
148.44	-38.319
148.44	-38.265
148.44	-38.21
148.43	-37.056
148.43	-37.001
147.23	-36.947
146.53	-36.892
146.52	-36.838
146.02	-36.084
146.02	-36.029
146.52	-35.175
146.11	-34.92
146.11	-34.866
146.11	-33.911
146.11	-33.857
146.7	-33.802
146.3	-33.748
146.3	-34.593
146.3	-33.639
146.29	-33.585
147.99	-33.53
149.69	-33.476
149.69	-34.321
149.68	-33.967
149.68	-33.412
150.58	-33.358
150.58	-32.103
150.57	-31.649
150.57	-31.594
150.57	-30.04
151.37	-29.986
151.36	-29.431
151.36	-29.377
151.86	-28.622
151.86	-28.568
152.15	-27.913
152.15	-27.859
152.15	-27.804
152.15	-27.75
152.44	-26.695
152.64	-26.641
152.64	-26.387
152.64	-25.432
152.63	-24.978
152.33	-23.823
152.63	-24.169
152.62	-23.714
152.62	-23.66
153.92	-23.605
153.82	-23.551
153.81	-23.896
153.81	-23.842
153.11	-23.788
153.11	-23.733
150.9	-23.679
150.9	-23.624
150.9	-23.57
149.1	-23.515
149.59	-23.461
149.09	-23.406
149.09	-24.352
149.09	-24.297
148.58	-24.943
147.68	-24.889
146.58	-24.834
146.58	-25.68
146.57	-25.625
145.77	-25.771
145.77	-25.716
144.57	-25.662
144.56	-25.607
144.56	-25.553
143.46	-25.498
143.46	-26.144
143.05	-25.89
143.05	-25.835
143.05	-25.181
142.25	-25.126
142.24	-25.672
140.84	-25.317
139.84	-25.263
139.84	-25.208
137.13	-25.454
137.13	-25.599
137.13	-25.745
137.13	-26.291
139.82	-26.236
141.22	-25.882
141.22	-27.027
141.21	-26.973
140.71	-26.918
142.41	-27.564
140.71	-27.509
140.5	-27.855
140.5	-27.8
137	-27.746
140.5	-27.692
140.49	-27.537
140.49	-27.483
141.69	-27.428
142.49	-27.374
143.28	-27.319
144.18	-27.265
144.18	-27.51
144.18	-27.456
143.27	-27.401
143.27	-28.647
142.47	-28.693
142.07	-29.838
142.06	-29.784
141.96	-29.729
141.96	-29.675
141.96	-28.82
142.85	-28.766
143.45	-28.711
143.45	-27.557
143.45	-27.502
143.44	-28.548
142.84	-28.493
142.84	-29.339
141.94	-29.585
141.93	-29.83
141.33	-29.476
140.93	-29.421
140.13	-29.367
139.82	-29.312
139.82	-29.458
139.82	-29.403
139.82	-28.249
140.91	-28.194
140.91	-26.54
140.91	-25.286
141.21	-25.231
141.2	-25.177
141.2	-25.822
141.2	-26.368
141.19	-27.913
142.59	-26.259
144.19	-26.204
144.19	-24.95
144.98	-23.795
144.98	-23.741
146.18	-23.387
146.18	-23.332
147.37	-24.378
147.37	-23.223
147.37	-23.169
147.37	-24.014
147.36	-24.46
147.36	-24.805
147.36	-25.451
147.36	-25.896
147.85	-26.042
147.85	-26.288
147.85	-26.133
147.85	-26.079
147.84	-26.024
148.14	-25.97
148.14	-25.515
148.14	-25.861
147.83	-25.806
145.83	-25.752
145.63	-25.697
