# Supplementary material for: Electrooculography-based continuous eye-writing recognition system for efficient assistive communication systems
Source: PLoS One. 2018 Feb 9;13(2):e0192684. doi: 10.1371/journal.pone.0192684 (PMC5806888; doi:10.1371/journal.pone.0192684)
Supplement: S1 Database — All the original isolated EOG data used in the experiments are contained in this database. (ZIP) [file pone.0192684.s001.zip › isolated/002/isolated_strokes/EOG_002_02_006.csv]

-8.8585	-1.9167
-8.4207	-1.3981
-7.9829	-1.3795
-7.2451	-1.8609
-7.2073	-1.4423
-7.1695	-1.4237
-6.9317	-1.6051
-6.8939	-1.5865
-6.8561	-1.3679
-6.8183	-0.74934
-7.4805	-0.73075
-6.7427	-0.71215
-7.4049	-0.69356
-7.3671	-0.67496
-7.3293	-0.65637
-8.3915	0.36223
-7.2537	0.38082
-7.2159	-0.10058
-7.1781	-1.182
-7.1403	-1.1634
-8.2025	-0.6448
-7.9647	-0.6262
-8.6269	0.59239
-8.5891	0.61099
-8.5513	1.7296
-9.1135	1.9482
-9.0757	1.9668
-9.0379	2.1854
-9.0001	2.204
-8.3623	2.2226
-7.2245	2.2412
-7.1867	2.2597
-7.0489	3.0783
-7.0111	2.2969
-5.6733	2.3155
-3.9355	2.1341
-3.8977	1.5527
-2.7599	1.5713
-2.7221	1.5899
-2.0843	1.6085
-2.0465	1.6271
-2.0087	0.3457
-1.8709	0.3643
-1.8331	0.38289
-1.2953	0.40149
-0.15752	0.42008
-0.11972	-0.061322
1.2181	-0.042727
3.2559	-0.024132
5.1937	-0.0055369
5.2315	1.0131
5.2693	1.0317
5.3071	1.0502
4.9449	1.0688
5.4827	1.0874
6.9205	1.506
6.9583	1.8246
6.9961	2.5432
6.3339	3.1618
7.4717	3.1804
7.5095	3.199
6.4473	3.2176
6.4851	3.2362
5.8229	3.2548
6.5607	3.2734
6.1985	3.292
5.7363	3.3106
5.4741	3.3292
3.7119	3.3478
2.9497	2.7664
2.9875	3.385
1.8253	2.8036
1.8631	1.7222
0.40089	2.2407
0.43869	2.2593
-2.3235	2.5779
-2.2857	2.5965
-0.34791	2.4151
-2.2101	1.2337
-2.1723	-0.44768
-2.1345	0.87091
-2.0967	0.88951
-1.7589	0.9081
-2.3211	0.9267
-2.2833	0.14529
-2.2455	0.16389
-3.0077	-0.31751
-0.46991	-0.79892
-2.9321	-0.38032
-2.8943	-0.36173
-0.35651	-0.34313
0.28129	-0.32454
2.4191	0.19406
2.4569	-0.28735
2.4947	-0.26875
5.2325	-0.25016
5.2703	-0.23156
5.3081	-0.61297
5.3459	-0.19437
5.3837	0.32422
6.5215	0.34282
6.5593	-0.038587
8.1971	-0.41999
8.2349	-0.1014
8.2727	-0.082801
9.6105	-0.064206
9.6483	-0.045611
9.6861	-0.027016
9.7239	-0.0084206
8.4617	0.010175
9.7995	-0.27123
9.8373	-0.25264
9.8751	-1.034
9.9129	-0.21544
8.4507	-1.0968
8.4885	-2.3783
8.5263	-2.4597
8.5641	-3.3411
8.6019	-3.3225
8.6397	-3.7039
9.5775	-4.0853
9.6153	-4.1667
9.6531	-4.1481
9.6909	-4.1295
8.3287	-4.1109
8.3665	-4.5923
8.1043	-4.6737
6.6421	-4.6551
8.1799	-4.6365
8.2177	-4.1179
8.2555	-4.0993
8.2933	-4.5807
7.2311	-5.0621
8.6689	-5.0435
8.7067	-4.5249
8.7445	-4.5064
8.7823	-3.9878
7.4201	-3.2692
8.8579	-3.2506
7.4957	-2.532
7.5335	-2.5134
7.5713	-1.7948
7.3091	-1.7762
7.6469	-1.7576
7.0847	-0.23899
7.1225	-0.2204
7.1603	0.6982
6.0981	0.71679
6.1359	0.73539
6.1737	0.75398
3.1115	0.77258
3.1493	1.2912
0.78711	1.3098
0.82491	0.82836
0.86271	0.84696
0.90051	0.065553
0.93831	0.084148
-0.32389	-1.0973
-0.28609	-1.9787
-0.24829	-1.9601
-0.21049	-1.9415
-0.17269	-1.9229
-1.4349	-1.9043
-1.3971	-2.2857
-1.3593	-2.2671
-2.2215	-2.2485
-2.1837	-2.2299
-1.7459	-2.2113
-1.7081	-2.6927
-1.6703	-2.6741
-2.1325	-2.3555
-1.5947	-2.3369
-1.5569	-2.3183
-1.5191	-2.6997
-1.4813	-2.6811
-2.2435	-2.0625
-2.2057	-2.0439
-2.1679	-1.2254
-2.1301	-1.2068
-2.0923	-1.1882
-4.5545	-1.1696
-4.2167	-1.151
-4.1789	-1.1324
-4.1411	-1.1138
-1.1033	-1.0952
-2.0655	-1.0766
-2.0277	-1.258
-4.9899	-1.2394
-6.4521	-0.92081
-6.4143	-0.90221
-5.0765	-0.98362
-5.0387	-0.96502
-5.0009	-0.84642
-5.5631	-0.62783
-4.2253	-0.60923
-4.1875	-0.59064
-4.1497	-0.77204
-4.1119	-0.55345
-4.0741	-0.53485
-3.2363	-0.71626
-3.1985	-0.69766
-3.1607	-0.77907
-3.1229	-0.66047
-3.4851	-0.64188
-3.4473	-0.62328
-4.0095	-0.40469
-3.9717	0.21391
-3.9339	0.7325
-3.2961	0.2511
-1.9583	0.26969
-2.1205	0.98829
-2.0827	0.30688
-1.6449	0.32548
-1.6071	0.24407
-1.5693	0.26267
-1.5315	1.1813
-1.4937	2.0999
-1.4559	2.1185
-2.3181	2.1371
-2.2803	3.1556
-2.2425	3.6742
-2.6047	3.6928
-2.5669	3.7114
-2.5291	3.73
-2.4913	3.2486
-2.4535	3.2672
-3.1157	3.2858
-2.3779	3.3044
-3.0401	3.323
-3.0023	2.3416
-2.9645	3.3602
-2.9267	3.3788
-2.8889	3.3974
-2.8511	3.416
-2.8133	2.2346
-2.7755	2.2532
-3.5377	1.0718
-3.4999	1.0904
-4.6621	2.409
-4.6243	1.1275
-4.0865	1.1461
-3.6487	1.1647
-2.7109	1.1833
-2.6731	1.2019
-4.4353	1.2205
-4.1975	1.2391
-4.1597	0.85772
-4.1219	0.87631
-4.0841	2.0949
-4.2463	3.0135
-4.2085	3.0321
-4.3707	3.0507
-4.3329	2.8693
-4.2951	3.0879
-4.2573	3.1065
-4.0195	3.1251
-3.9817	3.1437
-3.9439	3.1623
-3.9061	3.1809
-4.0683	3.1995
-4.0305	3.218
-3.9927	3.2366
-3.9549	3.2552
-3.9171	4.1738
-3.8793	4.9924
-3.8415	4.211
-3.8037	4.5296
-3.7659	3.9482
-3.7281	3.9668
-3.4903	4.2854
-2.9525	4.304
-2.9147	4.7226
-2.8769	4.7412
-2.8391	4.7598
-3.0013	4.7784
-2.9635	4.797
-3.4257	5.4156
-3.6879	5.4342
-2.5501	5.4528
-2.5123	5.4714
-2.4745	5.49
-2.4367	5.5085
-2.3989	5.2271
-1.8611	5.2457
-2.3233	5.3643
-2.2855	5.6829
-2.2477	6.2015
-2.2099	6.9201
-1.6721	6.9387
-1.9343	6.9573
-1.8965	6.2759
-1.8587	6.9945
-1.8209	7.8131
-1.3831	7.8317
-1.3453	7.8503
-1.3075	7.0689
-0.96966	7.0875
0.46814	7.9061
1.8059	7.9247
1.9437	8.2433
1.9815	8.7619
2.7193	9.2805
4.0571	10.199
5.2949	10.218
10.433	11.336
10.471	12.655
12.808	19.473
13.446	28.992
16.384	38.511
21.722	51.229
26.36	69.148
28.997	80.366
29.935	93.485
30.273	112.8
30.311	123.62
31.149	139.94
33.186	155.96
33.224	166.48
35.962	181.6
36	195.32
37.638	211.53
37.975	225.85
38.013	238.27
38.751	250.09
38.789	259.91
38.127	274.83
38.964	283.55
39.002	285.46
38.74	292.58
38.778	301.1
38.316	303.62
38.353	305.14
38.191	307.96
36.029	309.68
36.067	311.29
33.205	312.81
33.242	313.03
33.28	313.05
31.618	313.27
31.656	313.49
30.294	313.81
30.331	314.02
28.769	314.64
28.807	314.66
28.845	314.08
28.583	314.1
28.62	314.02
28.658	314.04
28.696	314.05
29.534	314.07
29.572	314.69
29.609	314.71
29.647	314.73
28.885	314.75
29.723	314.17
29.761	313.58
29.798	312.6
29.836	310.62
29.874	308.44
29.112	307.56
29.15	306.68
28.587	292.5
28.625	259.41
27.663	227.53
26.801	192.05
26.539	153.77
25.776	129.49
22.614	96.408
17.152	68.526
14.09	47.945
13.428	19.864
12.865	0.88211
11.603	-19.799
10.341	-41.781
9.6788	-57.862
8.2166	-73.444
3.3544	-84.525
-1.7078	-97.306
-3.37	-110.89
-5.3322	-114.77
-7.3944	-122.95
-11.057	-132.43
-14.119	-135.31
-14.881	-136.49
-14.843	-136.78
-17.105	-137.26
-19.168	-137.64
-19.13	-138.62
-19.692	-140
-19.654	-140.98
-20.316	-140.96
-20.479	-140.95
-20.441	-140.93
-20.403	-139.91
-20.765	-139.89
-20.727	-139.87
-22.09	-138.95
-22.052	-138.93
-22.014	-137.92
-21.976	-138.3
-21.938	-138.28
-21.901	-138.26
-21.863	-138.54
-21.825	-138.52
-23.887	-138.5
-23.849	-138.19
-28.212	-137.37
-28.174	-135.35
-31.636	-133.63
-31.598	-133.61
-31.06	-133.19
-32.723	-133.17
-32.685	-133.46
-32.647	-133.74
-32.609	-133.72
-32.571	-133.7
-34.034	-133.68
-35.896	-133.66
-35.858	-133.44
-37.52	-133.33
-38.582	-133.01
-40.645	-132.19
-42.007	-130.77
-42.869	-128.45
-46.031	-125.13
-63.993	-122.81
-81.756	-122.1
-102.62	-114.08
-126.78	-101.56
-135.44	-87.739
-147.7	-76.321
-162.87	-67.602
-173.63	-52.884
-180.19	-43.965
-182.05	-35.046
-182.02	-24.628
-186.08	-22.309
-191.04	-19.591
-191	-16.972
-193.06	-16.253
-193.03	-15.235
-194.49	-14.816
-194.45	-9.5976
-194.41	-4.379
-195.08	-1.0604
-195.04	-0.041842
-195	0.47675
-194.26	0.49535
-192.92	0.51394
-192.79	0.53254
-192.75	1.5511
-192.71	2.4697
-193.67	3.3883
-192.64	4.8069
-192.6	6.0255
-192.56	6.1441
-192.52	6.1627
-191.58	5.5813
-191.55	4.0999
-191.51	4.1185
-191.47	2.6371
-191.43	2.6557
-192.39	2.1743
-192.36	1.2929
-192.32	0.81147
-192.28	0.83006
-191.24	1.3487
-192.21	2.8673
-192.17	4.9858
-192.23	5.8044
-192.19	5.823
-191.05	5.8416
-191.02	5.5602
-190.98	5.5788
-190.94	5.5974
-190.9	5.716
-190.77	5.7346
-190.73	6.3532
-190.69	6.4718
-190.65	6.4904
-190.61	7.009
-190.28	8.0276
-190.24	9.4462
-190.2	10.765
-190.16	12.083
-190.13	12.102
-190.09	13.021
-190.05	13.139
-190.01	13.258
-188.47	13.676
-187.04	14.195
-185.9	14.214
-185.86	14.532
-185.82	14.851
-184.49	14.869
-184.05	15.588
-184.01	17.307
-183.97	18.625
-183.93	18.944
-183.1	18.962
-182.76	18.981
-182.72	18.999
-182.68	19.018
-182.65	19.037
-182.21	18.755
-182.17	18.774
-182.13	18.792
-182.09	19.111
-181.26	19.33
-180.22	19.348
-180.18	19.367
-180.14	18.885
-180.1	18.904
-181.07	18.923
-180.03	18.941
-180.99	18.96
-180.95	18.978
-180.92	18.997
-179.58	19.216
-179.54	19.234
-179.5	19.653
-179.46	19.671
-179.43	20.19
-180.69	20.209
-180.05	20.227
-180.01	20.246
-179.98	20.264
-175.94	20.283
-175.2	20.302
-175.16	19.52
-175.12	19.539
-175.09	19.557
-172.55	19.576
-172.51	20.395
-172.47	20.413
-172.44	20.432
-174.9	20.45
-172.56	20.469
-174.52	19.688
-174.48	18.706
-174.45	17.825
-174.41	17.843
-171.87	17.862
-171.83	17.78
-171.8	16.599
-171.76	17.818
-171.72	17.836
-170.98	17.855
-170.94	17.873
-170.91	18.292
-170.87	18.811
-171.33	19.129
-171.29	19.148
-171.26	19.166
-171.22	19.085
-171.18	19.104
-171.14	19.022
-170.3	18.941
-170.27	19.059
-170.33	19.078
-170.29	19.197
-170.95	19.315
-170.91	19.934
-170.88	20.452
-173.04	20.671
-170.8	20.69
-172.66	21.308
-172.63	22.227
-172.59	23.545
-172.55	23.564
-172.51	23.583
-174.47	24.801
-174.44	23.62
-174.4	24.838
-174.36	24.857
-172.32	23.676
-172.29	23.694
-172.25	23.713
-171.11	23.531
-171.07	23.55
-169.53	22.669
-169.5	22.687
-169.46	22.706
-169.32	22.224
-168.28	21.843
-166.95	21.861
-166.91	21.88
-166.87	20.899
-166.83	20.917
-166.79	20.536
-166.76	20.054
-166.72	20.073
-167.48	20.092
-167.44	20.11
-168.61	20.129
-168.57	20.147
-168.53	21.066
-169.39	22.185
-169.35	22.203
-169.32	23.122
-169.28	23.14
-169.24	23.659
-169.8	23.178
-169.76	23.696
-170.43	24.515
-170.39	23.733
-170.35	23.752
-171.01	23.771
-170.98	24.289
-171.84	25.108
-171.8	25.126
-171.76	25.345
-172.62	25.464
-172.59	25.982
-173.15	26.801
-174.61	26.819
-174.57	26.838
-175.64	26.457
-175.6	25.475
-175.56	25.294
-176.62	25.312
-176.58	25.331
-177.75	25.35
-177.71	24.768
-177.67	24.787
-179.03	26.505
-179	27.024
-179.86	29.142
-179.82	30.061
-179.78	30.98
-180.24	31.698
-180.41	31.717
-180.97	31.735
-180.93	31.754
-181.39	31.773
-181.36	31.791
-181.32	32.11
-181.28	32.128
-181.24	32.147
-181.2	33.066
-182.37	33.084
-182.13	34.303
-182.09	34.721
-182.15	34.74
-182.12	34.659
-183.48	34.177
-182.44	34.196
-182.4	33.214
-183.46	32.333
-183.43	32.052
-184.49	30.97
-184.45	29.789
-184.41	29.207
-184.37	28.626
-183.24	28.845
-184.3	28.863
-184.26	28.182
-184.22	28.1
-185.29	27.519
-184.45	27.538
-186.61	26.656
-186.57	26.175
-186.53	25.493
-186.5	24.612
-185.26	24.631
-185.22	22.849
-185.18	20.968
-184.15	20.986
-184.11	22.105
-181.57	22.123
-181.53	22.142
-181.49	22.861
-179.86	22.879
-179.82	21.798
-179.18	20.916
-179.14	22.035
-179.11	22.954
-179.07	22.972
-179.03	22.991
-178.99	23.009
-178.95	23.828
-180.92	23.847
-179.98	24.065
-179.94	24.084
-179.9	23.802
-179.87	23.821
-181.33	23.84
-181.29	23.858
-182.55	23.877
-182.51	22.995
-182.48	23.914
-182.74	23.633
-182.7	23.651
-184.26	23.67
-184.23	23.688
-184.19	23.707
-186.05	22.626
-184.41	22.644
-184.37	23.763
-184.34	22.681
-184.3	22.7
-184.26	22.719
-184.22	22.737
-184.18	22.156
-184.15	21.374
-184.11	21.393
-186.17	21.412
-186.13	21.43
-186.1	21.449
-186.06	21.167
-186.02	20.086
-185.98	19.904
-185.94	18.923
-185.91	18.642
-185.87	18.06
-185.83	18.079
-186.09	18.097
-186.06	17.516
-186.02	17.535
-186.48	17.353
-186.44	17.372
-187	17.59
-186.97	17.609
-186.93	17.728
-186.89	18.246
-186.85	18.265
-186.82	18.283
-186.78	18.302
-186.74	18.921
-187.8	18.939
-186.66	19.958
-186.13	20.776
-186.09	21.695
-186.05	22.714
-187.31	23.332
-187.08	22.751
-187.04	22.769
-188.5	23.388
-188.46	23.907
-188.42	23.925
-188.39	23.844
-188.35	23.962
-189.81	23.981
-189.17	24
-190.64	24.218
-190.6	24.437
-190.56	25.055
-191.22	25.074
-191.18	25.093
-191.15	25.111
-191.11	24.53
-192.87	25.048
-192.83	25.167
-190.99	25.785
-190.96	25.804
-190.92	25.823
-190.88	25.941
-192.64	25.86
-192.51	25.878
-195.37	25.897
-195.33	25.916
-195.29	25.934
-192.95	26.153
-192.92	26.171
-194.08	26.39
-194.04	26.109
-193.8	26.427
-192.27	26.446
-192.23	26.464
-192.19	26.983
-192.15	27.002
-189.81	27.62
-190.08	27.639
-190.04	27.657
-190	28.176
-191.16	28.195
-190.63	28.213
-190.59	28.232
-190.55	28.25
-190.51	28.569
-190.47	28.588
-189.24	28.606
-189.2	28.825
-189.16	28.843
-189.12	28.862
-190.29	28.881
-189.05	28.899
-189.01	28.918
-188.97	28.436
-188.93	28.955
-188.9	28.973
-188.86	28.992
-190.02	29.611
-189.98	29.529
-189.65	29.548
-189.41	29.566
-188.57	28.585
-188.53	28.604
-188.49	28.122
-187.66	27.741
-187.62	27.759
-184.58	27.778
-184.54	27.797
-184.5	27.515
-183.37	27.534
-183.03	27.552
-182.99	27.071
-182.95	26.79
-184.82	26.708
-184.18	26.727
-184.14	26.745
-184.1	26.364
-184.06	26.383
-184.53	26.201
-183.99	26.22
-183.95	26.238
-183.91	26.757
-183.88	27.376
-184.34	27.394
-184.3	27.413
-184.36	28.031
-184.32	27.45
-184.29	27.469
-184.45	28.087
-184.21	28.106
-184.37	28.824
-184.34	28.843
-184.3	29.062
-184.06	29.08
-184.02	29.099
-183.98	29.117
-183.95	29.136
-183.91	29.154
-183.97	29.173
-183.93	29.192
-183.9	29.31
-183.86	29.329
-183.22	29.347
-183.28	29.366
-183.24	29.385
-183.21	29.303
-183.77	29.322
-183.03	29.34
-182.99	28.759
-182.96	28.078
-182.92	28.096
-183.58	28.115
-182.84	28.133
-183.5	28.152
-183.47	27.171
-183.43	26.089
-183.99	26.108
-183.85	24.726
-183.81	24.745
-183.78	23.864
-183.74	23.882
-184.7	23.901
-184.66	23.919
-184.63	23.938
-184.59	24.157
-184.55	24.175
-186.61	24.194
-186.57	24.212
-186.54	24.631
-186.5	24.65
-185.06	24.668
-186.82	24.687
-186.79	24.705
-186.75	25.224
-186.71	25.343
-184.97	26.461
-186.63	27.88
-186.6	27.898
-186.56	27.917
-188.22	27.935
-186.48	27.954
-188.35	28.373
-188.31	28.391
-186.97	28.71
-190.23	29.028
-186.89	29.047
-186.86	28.766
-186.82	28.784
-186.78	28.803
-189.74	28.521
-189.71	28.54
-189.67	28.859
-189.63	28.877
-189.59	28.996
-190.95	29.014
-190.92	29.033
-190.88	29.052
-190.84	29.07
-190.8	29.289
-190.17	29.307
-190.13	29.126
-190.09	28.745
-190.05	28.763
-190.01	28.782
-189.98	28.6
-189.94	28.019
-189.9	28.038
-189.86	28.656
-189.52	28.675
-189.49	29.693
-189.45	29.212
-189.41	29.231
-190.17	29.249
-189.34	29.268
-189.3	30.186
-189.26	29.305
-189.22	30.224
-189.98	30.242
-189.15	30.261
-189.81	31.279
-189.77	31.298
-189.73	31.916
-191.1	31.935
-191.06	31.354
-192.32	31.372
-192.28	31.391
-192.24	31.109
-194.41	30.828
-194.37	30.847
-194.33	30.365
-194.29	30.384
-194.16	29.902
-194.32	29.921
-194.28	29.84
-194.24	29.858
-194.2	29.877
-193.97	29.895
-193.93	29.914
-193.89	29.633
-193.85	29.651
-193.82	29.67
-193.38	29.688
-193.44	29.707
-193.4	29.126
-193.36	29.144
-193.33	28.263
-191.79	28.281
-191.75	28
-191.71	27.219
-191.68	28.037
-193.14	28.056
-191.8	27.274
-191.76	28.093
-191.72	27.212
-191.69	27.23
-193.05	27.249
-191.91	26.667
-191.87	26.786
-191.83	26.705
-191.5	26.723
-192.86	26.742
-192.82	26.76
-193.48	26.779
-193.45	26.897
-191.81	26.916
-193.37	27.035
-193.33	27.053
-193.89	27.572
-193.86	27.59
-191.62	27.609
-191.58	28.128
-191.54	28.246
-191.51	28.265
-192.67	28.883
-191.43	28.902
-191.39	30.321
-191.35	31.339
-191.32	31.658
-191.88	31.676
-191.24	31.395
-191.2	31.714
-191.17	31.732
-191.13	32.151
-191.09	32.169
-190.65	31.788
-190.61	31.807
-190.58	31.825
-189.44	31.844
-190.5	31.862
-190.46	30.981
-190.43	31
-191.39	30.118
-190.45	31.037
-190.41	31.255
-190.37	31.274
-190.34	30.793
-190.3	30.111
-189.46	30.13
-189.42	30.148
-189.39	30.367
-189.35	30.386
-189.31	30.404
-189.07	30.323
-189.23	30.341
-189.2	30.36
-189.16	30.478
-189.12	30.497
-189.08	30.516
-189.04	30.534
-189.01	30.453
-188.97	30.471
-188.73	30.49
-187.99	30.309
-187.96	30.127
-187.92	30.046
-187.88	30.064
-188.04	30.083
-186.3	30.102
-186.27	30.32
-186.83	30.139
-186.79	30.157
-187.45	29.576
-187.42	29.595
-187.38	29.613
-187.64	30.232
-187.6	30.25
-188.16	30.269
-188.13	30.088
-188.09	30.306
-189.15	30.325
-188.61	30.343
-189.98	30.362
-189.94	30.381
-189.9	30.699
-189.86	30.718
-189.22	30.436
-189.49	30.255
-189.45	29.774
-189.41	29.792
-190.37	29.811
-190.34	29.529
-191.8	29.548
-191.76	28.267
-191.42	28.585
-193.18	26.204
-193.15	26.222
-193.11	24.441
-193.07	24.459
-193.03	24.478
-193	23.697
-192.96	23.715
-193.42	24.934
-193.38	26.052
-193.34	26.071
-195.21	26.09
-195.17	25.208
-195.13	26.127
-195.09	26.545
-193.15	26.564
-193.12	26.583
-193.08	26.601
-193.04	27.22
-193	27.238
-192.57	27.257
-193.53	27.276
-193.49	27.294
-191.25	28.013
-191.21	28.831
-189.88	28.85
-189.04	29.469
-189	28.887
-188.96	28.906
-190.03	29.224
-187.79	29.243
-187.75	29.562
-187.71	29.58
-187.67	30.299
-189.34	30.317
-189.3	29.636
-189.26	29.655
-189.22	29.673
-186.99	29.392
-186.95	29.41
-186.91	29.229
-186.87	29.448
-186.83	29.266
-186.2	29.285
-188.26	28.503
-188.22	28.522
-188.38	28.54
-189.55	27.959
-188.31	27.978
-188.27	26.096
-188.23	25.415
-188.19	25.333
-188.16	24.852
-187.12	24.871
-187.08	25.389
-187.04	25.508
-187.01	25.626
-188.17	26.745
-188.13	26.764
-188.09	28.882
-188.05	28.901
-188.02	28.919
-189.08	28.938
-189.04	28.957
-189	29.975
-188.96	28.894
-188.03	28.912
-186.69	28.931
-186.65	28.55
-186.61	29.468
-187.88	29.487
-187.84	30.105
-189.4	30.124
-189.36	30.143
-189.32	30.761
-189.29	30.68
-189.25	31.498
-189.21	30.917
-189.17	30.936
-189.14	30.954
-189.1	31.773
-187.46	31.791
-188.12	31.81
-188.08	31.029
-188.05	31.847
-189.71	31.866
-189.67	31.884
-189.93	31.903
-189.9	31.921
-189.86	30.74
-189.82	30.759
-189.08	30.777
-188.54	30.796
-188.51	29.414
-187.47	29.433
-187.43	29.452
-185.79	28.87
-185.76	28.889
-185.72	28.407
-185.68	28.426
-187.24	28.145
-187.2	28.163
-187.17	28.482
-188.13	28.2
-188.09	28.219
-188.05	27.638
-188.02	26.556
-187.98	26.375
-186.94	26.393
-183.7	26.912
-183.26	26.931
-183.23	25.549
-183.19	25.568
-186.25	25.586
-187.91	25.605
-188.57	25.624
-188.54	25.642
-188.5	25.661
-188.86	25.479
-188.42	25.498
-188.39	25.317
-188.35	24.735
-187.61	24.354
-185.87	24.372
-184.43	24.391
-184.4	24.41
-184.36	24.228
-184.32	24.447
-185.38	24.465
-185.35	24.284
-186.51	24.502
-186.47	24.521
-185.63	24.54
-185.59	24.558
-184.56	24.377
-184.52	24.195
-184.38	24.214
-182.84	24.233
-182.81	24.251
-182.77	24.17
-182.73	24.088
-184.19	24.107
-184.15	24.126
-185.22	24.144
-185.18	23.463
-185.14	23.481
-185.7	23.5
-185.27	23.519
-184.03	23.537
-183.99	22.556
-183.25	22.574
-182.61	20.893
-182.08	20.912
-182.04	22.63
-182	20.949
-181.96	22.667
-182.53	22.686
-182.49	21.905
-182.45	21.923
-182.41	20.442
-182.37	21.96
-182.34	21.979
-182.3	20.498
-182.26	19.416
-182.22	19.135
-181.58	19.153
-180.75	18.772
-180.71	17.891
-180.67	17.909
-181.43	17.928
-182.4	17.946
-183.56	17.165
-183.52	16.583
-183.48	16.402
-184.24	16.221
-183.41	15.739
-183.37	15.158
-183.33	14.776
-183.29	14.295
-183.26	14.314
-182.72	14.332
-182.68	14.651
-182.64	14.669
-182.6	14.988
-183.07	15.007
-183.03	15.025
-184.29	15.044
-184.75	14.762
-184.72	13.581
-186.28	13.6
-186.24	13.618
-186.2	12.437
-186.16	12.355
-184.53	12.374
-184.29	11.893
-184.25	11.211
-184.21	11.93
-184.18	12.548
-182.94	12.567
-184.1	13.486
-184.06	12.604
-184.02	12.623
-184.59	12.641
-183.95	12.56
-183.91	12.179
-183.87	11.597
-182.64	11.616
-181.1	11.634
-179.66	12.253
-179.62	12.772
-179.58	12.79
-179.55	12.909
