# Supplementary material for: Electrooculography-based continuous eye-writing recognition system for efficient assistive communication systems
Source: PLoS One. 2018 Feb 9;13(2):e0192684. doi: 10.1371/journal.pone.0192684 (PMC5806888; doi:10.1371/journal.pone.0192684)
Supplement: S1 Database — All the original isolated EOG data used in the experiments are contained in this database. (ZIP) [file pone.0192684.s001.zip › isolated/002/isolated_strokes/EOG_002_02_007.csv]

-18.293	14.768
-18.121	14.535
-18.15	13.201
-17.979	12.167
-17.808	12.234
-17.636	11.9
-17.465	11.166
-18.494	10.133
-18.323	8.2992
-18.151	6.9656
-16.88	6.532
-16.709	6.3984
-16.537	6.2648
-15.066	5.9311
-16.195	5.2975
-16.024	4.6639
-15.852	2.0303
-16.781	-1.5034
-16.61	-3.537
-17.739	-4.3706
-17.567	-4.3042
-17.396	-4.2378
-17.225	-4.6715
-15.753	-4.6051
-15.582	-4.5387
-15.411	-4.4723
-14.74	-4.4059
-13.768	-4.3396
-11.297	-4.2732
-9.4259	-3.7068
-9.2546	-3.0404
-8.5833	-1.274
-7.1121	0.092332
-0.64078	1.7587
5.7305	3.9251
9.2018	7.6915
15.873	14.258
27.744	18.324
37.716	18.391
61.887	18.457
94.958	18.523
101.73	18.59
101.9	18.656
102.07	18.723
102.24	18.789
102.41	18.855
102.59	17.322
102.76	17.388
102.93	11.954
103.1	6.3208
103.27	3.8872
86.242	2.4535
70.413	0.81991
56.585	-2.1137
46.156	-2.0473
42.327	-4.8809
30.798	-7.1146
17.77	-9.1482
11.241	-9.8818
9.1122	-9.8154
5.2835	-9.7491
1.1548	-9.6827
0.026042	-9.6163
-2.3027	-9.2499
-7.6314	-9.1835
-12.06	-8.4172
-11.889	-7.2508
-13.318	-7.1844
-13.546	-7.118
-13.775	-7.0516
-14.004	-6.9853
-13.833	-6.9189
-14.461	-5.9525
-15.89	-5.8861
-15.919	-5.8197
-17.247	-5.7534
-17.076	-5.287
-16.905	-5.1206
-17.834	-5.0542
-18.662	-4.9878
-19.991	-4.9215
-19.82	-4.9551
-19.649	-4.7887
-22.377	-4.7223
-22.206	-4.656
-23.935	-4.6896
-23.763	-4.6232
-23.592	-3.1568
-24.121	-1.1904
-23.95	-1.1241
-24.278	0.14232
-25.407	1.0087
-25.236	1.5751
-25.865	1.6415
-25.693	1.2078
-25.522	1.7742
-26.051	1.3406
-25.88	0.90697
-26.008	0.97335
-25.837	0.039733
-25.666	0.40611
-25.994	0.47249
-25.823	1.5389
-26.552	1.6052
-26.381	0.67163
-27.009	0.73801
-28.538	0.30439
-26.667	-0.92923
-28.196	-2.8629
-28.024	-3.6965
-26.153	-3.9301
-25.982	-4.2637
-25.01	-4.9973
-24.239	-5.231
-24.068	-6.9646
-23.797	-8.5982
-22.325	-8.9318
-18.254	-10.265
-14.183	-8.7991
-14.012	-8.7327
-13.84	-8.6663
-12.969	-9.9999
-12.798	-9.9335
-12.627	-9.8672
-12.455	-10.601
-10.984	-10.534
-9.7127	-10.468
-9.1414	-10.902
-8.9702	-10.335
-8.7989	-9.7689
-7.4276	-9.4025
-7.2563	-9.0361
-7.0851	-8.6698
-6.9138	-8.3034
-9.0425	-8.137
-6.8713	-7.3706
-8.7	-7.3042
-8.5287	-6.5379
-8.8575	-6.4715
-8.6862	-6.2051
-6.0149	-6.1387
-5.8436	-5.3723
-6.7724	-6.006
-6.6011	-5.2396
-6.4298	-5.1732
-5.4586	-5.1068
-7.4873	-5.0404
-7.316	-4.3741
-4.9448	-3.0077
-3.5735	-2.9413
-3.4022	-3.0749
-3.231	-2.0086
-3.4597	-1.9422
-3.2884	-1.8758
-2.7171	-2.4094
-1.7459	-3.143
-1.5746	-3.0767
-2.5033	-3.4103
-1.2321	-3.3439
-1.4608	-3.3775
-1.2895	-3.5111
-1.1183	-4.2448
-0.94698	-4.1784
0.42428	-4.112
-0.50445	-4.0456
-0.33318	-5.2792
-0.16191	-3.9129
0.0093638	-5.1465
-1.0194	-5.0801
-1.0481	-5.0137
-0.87683	-4.9474
-0.70556	-4.881
-0.83429	-3.7146
-0.66302	-3.6482
-1.8917	-3.0818
-1.7205	-3.8155
-1.5492	-2.9491
-1.6779	-2.4827
-1.5067	-2.4163
-1.3354	-1.4499
-1.1641	-1.3836
-0.99286	-0.31718
-0.82159	-0.2508
-0.65032	-0.88442
-0.47905	0.68196
-0.30778	0.84834
0.96349	0.91472
0.034758	0.98109
0.20603	1.0475
0.3773	1.6139
-0.65143	1.8802
-1.2802	1.9466
-1.1089	1.813
-0.93762	1.3794
-0.76635	1.4457
-0.59508	1.5121
0.97619	1.5785
-0.25254	1.1449
-0.081274	1.2113
0.089995	1.2776
-0.13873	1.844
0.63253	2.0104
0.8038	3.0768
0.97507	3.8432
1.1463	4.8095
1.3176	4.8759
1.4889	4.9423
1.9602	6.8087
2.1314	6.0751
2.3027	6.0414
3.274	4.2078
5.8452	4.1742
6.0165	4.2406
4.4878	4.307
4.659	4.4733
4.1303	6.4397
4.3016	4.6061
4.4729	6.5725
4.6441	6.6388
5.9154	6.7052
6.0867	6.8716
6.2579	5.638
7.2292	5.7044
7.4005	5.6707
8.6717	5.7371
7.743	5.8035
7.9143	5.4699
8.0855	5.5363
8.2568	5.6026
8.4281	6.069
8.1994	6.1354
8.3706	6.2018
8.5419	6.5682
9.1132	6.6345
9.5844	6.7009
9.7557	6.4673
9.927	6.5337
10.098	6.6
10.27	6.6664
12.141	5.2328
12.312	5.5992
12.483	3.2656
14.155	3.3319
12.826	2.5983
12.997	2.6647
13.168	2.8311
13.34	2.8975
15.011	2.9638
13.882	3.4302
16.053	3.4966
16.225	3.563
14.396	3.6294
16.567	3.6957
17.339	3.7621
17.51	3.4285
17.681	3.3949
17.852	3.4613
19.824	3.5276
21.195	3.594
21.366	3.3604
21.537	3.4268
22.509	3.7931
23.78	3.8595
23.951	3.8259
24.123	3.8923
24.294	4.2587
24.465	4.325
27.736	4.3914
27.908	3.4578
28.079	2.8242
28.25	3.5906
28.721	2.9569
28.893	2.6233
29.064	2.6897
29.135	2.7561
29.306	3.2225
29.478	3.2888
29.649	3.3552
29.82	3.8216
28.892	3.888
29.063	3.9544
27.934	3.8207
28.105	3.5871
28.277	3.6535
27.648	3.7199
28.619	3.7862
27.99	4.0526
28.162	4.119
28.333	4.1854
27.404	4.2518
28.676	4.1181
27.747	4.1845
27.918	4.2509
27.089	4.5173
26.861	4.5837
27.032	4.65
27.203	4.7164
27.374	4.5828
27.546	4.6492
27.717	4.7156
27.888	4.6819
28.06	4.7483
28.231	4.0147
28.402	2.6811
29.173	1.1475
29.345	1.2138
29.516	-0.21979
29.087	-0.65341
29.258	-1.187
28.63	-1.1207
28.801	-1.3543
28.972	-0.9879
29.143	-0.92152
30.415	-0.85514
30.586	-0.78876
30.757	-0.72238
30.929	-0.656
31.1	-0.38962
31.871	-0.32324
32.042	-0.15686
32.214	-0.090484
34.185	1.9759
37.956	3.9423
44.127	10.909
46.499	18.575
49.97	28.741
52.341	39.008
55.913	54.274
59.384	74.341
61.055	89.507
63.526	108.27
64.798	124.94
65.169	147.71
67.44	169.17
67.611	180.14
69.983	193.41
70.154	207.47
70.325	222.34
71.196	234.7
71.368	240.57
71.539	251.24
73.11	261.9
73.282	270.17
73.453	277.94
72.924	281.5
70.995	285.97
73.267	288.94
73.438	290.2
73.609	290.87
71.68	291.73
71.852	291.8
73.423	293.07
73.294	293.13
73.466	293.2
73.637	294.07
73.808	294.33
75.879	294.8
76.051	294.87
76.222	294.53
76.393	295
74.664	295.06
74.836	294.63
77.107	294.4
77.278	293.76
77.45	293.83
78.521	292.8
79.092	292.86
79.263	293.63
79.435	294.9
80.106	294.96
80.477	295.03
80.648	293.89
80.82	293.96
80.991	294.03
82.162	292.29
82.533	291.56
83.905	291.33
84.376	291.39
84.547	289.26
85.319	275.33
87.29	247.89
87.461	216.56
88.832	182.73
89.204	156.39
90.975	128.56
91.146	97.524
91.517	73.291
91.689	44.857
90.06	24.423
90.231	6.4897
90.403	-22.744
89.274	-40.678
89.445	-53.311
89.616	-68.645
88.188	-82.378
88.359	-99.212
84.03	-111.15
77.501	-124.68
74.673	-134.71
72.944	-139.95
68.615	-148.78
65.386	-153.31
63.658	-160.75
62.229	-169.78
61.1	-173.41
59.272	-174.95
54.643	-176.08
50.614	-179.02
49.985	-181.35
50.157	-181.28
49.228	-182.02
47.299	-182.85
46.77	-182.78
45.542	-184.32
45.713	-184.45
45.084	-184.38
45.056	-184.32
44.427	-184.25
44.598	-183.49
44.769	-182.42
44.941	-183.25
44.412	-183.19
44.583	-183.12
43.754	-183.05
43.926	-182.99
44.097	-182.02
42.668	-181.05
38.639	-180.89
37.811	-180.52
35.082	-180.46
35.253	-179.29
34.925	-177.62
34.696	-176.76
34.067	-174.89
33.438	-172.52
31.91	-169.06
29.481	-166.09
14.852	-163.82
-0.97654	-162.06
-9.5053	-148.19
-17.734	-134.12
-26.963	-129.56
-46.191	-120.59
-60.52	-110.33
-69.049	-101.06
-82.778	-93.993
-93.906	-88.527
-108.64	-74.76
-122.26	-58.694
-126.79	-46.128
-129.42	-36.961
-132.15	-32.695
-131.98	-23.828
-135.11	-15.662
-136.84	-9.4957
-136.66	-4.1293
-139.19	-2.3629
-139.02	-0.79655
-140.25	1.9698
-140.08	4.3362
-139.91	4.9026
-138.84	5.569
-138.67	6.7353
-137.69	7.8017
-136.72	7.8681
-135.95	8.2345
-135.78	8.4009
-136.21	8.4672
-136.04	8.5336
-135.87	8.7
-135.7	9.5664
-135.52	10.533
-135.35	11.399
-134.58	11.466
-134.11	12.032
-133.94	12.298
-129.97	14.265
-129.8	16.031
-125.83	16.597
-124.25	17.564
-124.08	17.63
-121.91	18.197
-110.04	27.863
-95.069	40.829
-65.698	51.996
-39.827	65.562
-18.956	78.328
17.116	95.695
33.787	119.56
47.358	146.13
69.529	166.49
80.401	181.26
81.872	202.33
87.643	220.09
93.915	232.56
98.286	252.93
102.26	267.49
104.53	275.06
107.1	285.32
107.27	292.59
107.44	300.46
107.61	306.02
107.78	306.49
110.46	308.66
110.63	311.12
108.3	311.89
108.67	312.66
108.84	312.72
109.01	312.79
108.08	312.86
106.85	312.92
107.03	312.99
105.9	313.05
106.07	313.12
106.24	313.19
106.41	313.25
107.88	312.22
108.05	312.29
108.23	311.55
108.4	311.62
109.97	311.29
111.14	311.35
112.61	310.72
112.78	310.28
114.15	310.35
114.32	310.12
115	309.68
115.17	310.25
115.34	310.62
117.91	311.08
119.18	311.95
119.35	312.42
119.52	312.88
119.69	312.95
121.07	313.01
121.24	313.08
121.41	313.15
121.58	313.71
121.25	313.78
121.92	313.85
122.09	313.91
122.26	312.18
121.94	314.05
122.01	314.31
122.48	314.58
122.65	315.54
122.82	316.81
122.99	316.88
123.16	315.74
123.33	315.81
123.51	315.88
123.68	314.94
124.45	315.01
124.52	316.08
124.69	316.14
124.86	317.01
125.03	317.57
125.4	317.64
125.88	317.81
126.05	318.17
126.22	318.34
126.09	318.71
126.56	318.77
126.73	319.24
126.9	320.31
127.07	321.37
127.25	321.44
128.02	320.41
128.19	320.47
128.36	319.24
128.53	320.7
128.7	320.77
130.17	319.44
130.34	319.5
130.52	318.87
130.69	318.94
129.56	318.9
131.03	318.67
130.8	318.34
130.97	317.7
131.14	317.77
132.72	317.13
134.19	316.4
134.36	316.47
134.53	315.93
134.7	316
136.77	316.67
136.94	316.93
137.11	317.2
138.09	317.27
140.26	317.33
140.43	317.4
140.6	317.46
140.77	318.13
140.94	318.2
141.31	318.26
141.48	318.33
141.66	318
141.83	318.46
142	318.53
143.07	318.6
143.24	318.76
143.41	319.03
143.58	319.09
143.15	319.16
144.73	319.03
144	318.59
144.17	318.26
144.34	318.33
142.41	318.39
142.58	318.46
142.75	318.53
142.92	318.59
143.1	318.66
143.17	317.72
143.34	317.79
143.51	317.86
143.68	317.92
144.45	317.99
144.02	319.06
144.19	319.12
144.37	318.19
143.84	316.66
144.71	316.62
144.68	316.69
144.85	316.16
145.02	316.82
145.19	318.49
146.16	319.65
146.94	320.12
147.11	320.19
147.28	320.25
146.85	320.32
147.02	320.39
146.79	320.45
146.96	320.52
147.13	319.89
146.61	319.95
146.78	320.02
146.95	318.98
147.12	317.55
148.69	317.62
150.66	319.18
150.83	320.35
151.01	320.42
151.18	320.48
151.75	320.55
151.32	318.92
151.49	318.98
151.66	317.25
151.83	316.71
152	316.78
152.18	317.45
152.85	316.91
153.02	316.58
153.19	315.85
154.46	315.91
154.63	315.98
155.7	315.95
155.87	316.61
156.05	316.98
154.22	317.34
153.89	317.41
154.06	317.48
154.23	317.94
154.4	318.01
154.77	318.08
154.64	318.14
154.82	317.61
154.99	317.68
155.16	318.04
156.53	317.71
156.7	317.17
156.87	317.24
157.04	317.31
156.01	317.37
156.19	316.34
155.06	316.41
155.23	314.67
155.4	314.74
153.17	313.41
155.44	312.87
156.11	312.64
156.28	312.71
157.16	312.77
155.43	312.84
155.6	312.9
155.77	313.27
154.74	313.04
154.91	313.1
154.08	312.97
154.25	313.04
154.43	313.3
154.6	313.37
155.67	313.44
155.34	313.5
155.51	313.37
155.68	313.43
154.45	313.5
155.52	313.27
155.7	313.33
155.87	313.4
154.44	312.77
154.41	311.53
154.58	311.6
153.85	310.87
154.02	310.53
154.2	310
154.17	308.96
154.34	309.03
154.51	309.1
154.68	309.16
157.35	309.23
155.02	309.3
155.19	309.36
155.37	309.43
155.54	310.2
155.71	310.66
156.58	310.73
156.75	310.79
156.92	310.86
157.09	311.73
158.86	313.39
159.94	313.46
160.11	313.53
160.28	314.69
160.45	314.76
162.12	314.93
162.29	315.49
162.46	315.06
162.63	315.12
161.31	315.09
161.48	315.16
161.65	314.12
161.82	312.69
161.99	312.76
160.56	311.92
163.23	311.99
163.4	312.06
163.58	312.12
163.75	312.09
162.82	311.36
162.99	311.42
160.96	310.59
160.93	309.65
161.1	309.72
161.27	309.89
161.45	309.95
161.62	310.02
161.69	309.79
162.56	309.85
162.73	309.92
162.9	309.99
163.07	310.35
162.34	310.42
164.32	310.48
164.49	310.55
164.66	310.22
164.83	310.28
165	310.35
166.17	310.72
165.34	310.78
165.51	310.35
165.69	310.92
164.06	311.58
166.03	311.85
164.4	312.31
164.57	311.48
164.74	311.55
163.31	312.51
164.39	312.58
164.56	312.65
164.73	312.61
166	312.68
167.27	312.85
167.84	312.81
168.01	312.88
168.18	312.94
168.36	313.11
163.93	313.28
164.1	313.24
164.27	313.41
163.94	313.48
164.11	313.54
164.28	313.61
164.45	313.58
164.63	313.54
164.8	313.61
167.17	313.67
167.34	313.74
167.51	313.51
167.68	313.67
167.65	313.74
167.82	313.81
165.8	313.87
165.97	314.44
166.14	314.51
166.31	314.57
168.68	313.94
168.85	313.11
169.02	313.17
169.19	313.24
169.37	313.3
169.74	313.37
169.91	313.74
170.08	314.6
170.25	315.67
170.22	316.14
170.39	316.2
170.46	315.87
170.64	315.94
171.11	316
171.28	316.07
171.45	315.63
171.62	315.7
171.79	315.07
173.06	315.83
173.23	315.9
173.41	316.47
173.58	316.93
172.55	317.3
172.32	317.07
172.49	316.83
172.66	316.4
172.83	316.46
171.3	316.33
171.48	315.9
172.35	315.36
172.52	314.93
172.69	315.5
172.86	315.56
173.03	315.13
174.2	314.2
174.38	315.26
174.55	315.33
173.72	315.39
173.89	314.46
174.06	314.53
174.23	313.49
174.4	313.56
174.57	313.13
174.85	312.39
175.02	311.36
173.39	311.43
174.66	311.49
174.83	312.26
175	313.12
174.27	313.69
174.44	313.86
174.42	313.92
172.39	314.09
172.56	314.16
171.93	314.22
171.9	314.19
172.27	314.26
173.04	314.32
173.21	314.49
174.19	314.56
173.56	314.62
174.53	314.69
174.7	315.15
174.87	315.82
175.04	316.39
175.21	316.45
175.38	316.52
175.56	316.79
175.73	316.85
175.9	316.92
175.07	316.99
175.24	317.05
175.41	317.12
175.58	316.58
175.75	317.25
175.93	317.52
177.1	317.98
174.27	318.95
172.24	319.32
170.31	319.38
169.08	319.45
169.25	318.72
169.42	319.08
169	318.85
169.77	318.91
170.74	318.98
170.91	319.05
171.08	319.41
170.75	319.48
171.32	319.55
171.89	319.61
172.07	317.98
172.24	319.75
172.41	319.81
172.58	319.88
172.25	318.24
172.42	315.31
172.59	313.58
172.77	312.94
173.44	313.01
173.61	313.08
173.78	313.04
173.95	313.11
174.12	313.18
174.29	313.24
173.96	313.31
174.14	313.37
174.31	313.44
174.78	312.81
174.95	311.97
174.72	311.84
174.89	311.91
175.76	311.97
175.23	312.04
175.41	311.91
175.58	311.97
175.75	312.04
179.22	312.11
179.39	312.57
179.56	312.64
179.73	312.8
176.6	312.87
178.48	312.94
178.65	312.8
178.62	312.37
178.79	312.44
178.96	312.5
180.33	312.47
180.5	312.54
180.67	312.6
180.85	312.67
179.12	313.33
178.79	313.4
178.96	314.17
177.53	314.23
178.3	314.3
177.87	313.87
178.04	313.93
178.22	313.2
178.39	312.97
179.16	313.03
180.63	312.9
180.8	312.96
180.97	313.23
179.84	313.3
180.01	313.36
179.49	313.43
179.66	313.6
179.83	313.66
179.7	313.43
179.87	313.4
180.04	313.26
180.21	312.43
180.38	312.49
181.26	312.56
181.43	313.53
181.6	313.69
181.77	313.76
183.34	313.83
182.91	313.89
183.08	313.96
183.25	314.23
183.43	314.09
183.6	314.16
183.77	314.22
184.14	314.29
184.31	314.56
184.48	314.82
185.25	315.39
187.03	315.46
190.8	316.12
190.97	316.89
188.84	317.66
191.61	318.22
189.18	318.29
189.35	317.86
189.52	318.82
189.7	317.99
190.27	318.05
190.44	318.12
190.61	317.49
190.78	318.65
190.55	318.72
191.12	317.29
191.29	317.95
191.47	317.42
191.64	317.49
191.81	317.55
191.98	317.62
192.15	318.28
192.32	317.75
192.49	317.82
193.76	317.48
193.94	317.55
194.11	317.62
194.28	317.68
196.05	317.75
194.62	316.92
196.89	316.48
197.06	317.75
194.93	317.81
195.11	317.88
195.28	317.95
195.45	318.01
195.62	318.08
194.29	318.95
195.96	319.71
194.63	319.78
194.8	319.45
194.98	319.21
195.15	319.58
196.72	319.64
195.39	319.71
195.56	319.78
195.73	320.14
195.2	320.51
195.37	320.28
193.65	320.34
193.82	320.41
193.99	320.48
191.76	320.54
193.73	320.01
193.9	320.07
194.07	320.14
194.24	320.21
194.02	319.77
194.19	319.64
194.36	319.71
194.53	319.77
197.6	319.84
196.37	319.91
196.54	319.97
196.72	320.04
196.89	320.11
197.46	320.17
197.63	319.94
197.8	319.5
197.97	319.57
197.34	319.44
198.31	319.5
198.49	319.57
198.66	319.44
198.83	319.7
198.2	319.97
199.17	320.04
198.54	320.6
197.41	320.97
197.58	321.13
196.66	321.1
196.83	320.87
194.4	320.93
194.57	320.7
197.14	320.77
194.91	321.13
195.08	321.2
195.15	321.67
195.33	322.43
195.4	323
192.97	323.06
193.14	323.63
193.31	324.2
193.48	324.26
194.75	324.33
194.92	324.4
195.1	324.46
195.27	324.83
195.44	324.9
197.71	324.96
197.88	325.33
198.05	325.59
198.22	325.66
197.09	325.73
197.27	325.79
197.44	325.86
197.61	325.93
197.78	325.99
197.45	325.86
198.12	325.43
198.29	325.49
198.46	324.56
198.64	324.62
198.81	324.69
199.88	324.76
200.05	324.82
200.22	324.29
200.39	324.36
200.56	324.42
200.73	325.09
200.61	324.56
200.78	324.12
202.45	324.19
202.62	323.66
202.99	323.52
203.16	323.79
203.33	323.85
203.51	323.82
203.68	323.99
203.85	324.05
204.02	324.22
203.99	324.49
204.16	324.55
201.73	324.62
201.9	324.69
202.08	325.25
200.65	325.32
203.32	325.38
200.99	324.85
201.16	324.72
201.33	324.98
201.5	325.05
201.67	325.12
200.05	326.28
200.22	326.35
200.29	326.42
199.26	327.78
200.43	329.05
199.3	329.11
199.47	329.18
199.64	329.25
199.82	328.11
201.19	326.58
201.36	328.25
201.53	326.71
201.7	326.78
200.67	326.85
200.84	326.91
201.01	328.58
200.49	329.14
200.66	328.71
200.03	328.88
200.2	328.44
200.37	329.01
200.54	329.08
201.21	329.14
201.38	327.61
201.56	326.88
201.73	328.24
201.5	328.31
202.47	327.27
202.64	328.14
202.81	328.21
202.98	328.27
203.05	328.34
203.23	328.41
203.4	329.17
203.57	329.24
203.74	329.31
203.91	328.67
204.08	329.44
204.25	330.31
204.42	331.57
205.5	332.64
204.77	333
204.94	333.07
205.11	333.14
204.88	333.2
205.05	333.27
205.12	333.34
205.3	333.4
204.37	333.97
203.44	334.04
204.71	334.1
204.08	334.17
204.25	334.23
204.42	333.6
204.29	332.57
204.77	332.63
204.94	332.7
205.11	332.77
205.28	332.83
204.65	332.2
204.82	332.27
204.69	332.03
204.86	331.7
205.04	331.56
205.11	331.63
205.28	330.9
205.45	331.36
205.62	331.43
205.79	331.5
206.86	331.56
207.03	331.63
208.61	331.7
208.78	331.76
210.15	331.83
210.32	331.39
210.49	331.46
210.66	332.03
209.63	332.09
210.7	332.16
210.88	333.33
211.05	334.89
211.22	335.46
211.39	336.43
212.26	337.59
212.43	337.86
212.6	337.92
212.77	338.09
212.25	338.16
213.12	338.42
213.29	338.49
213.46	338.56
213.33	338.42
213.5	338.49
214.27	338.46
214.44	338.52
214.62	338.39
214.79	338.36
215.96	337.22
217.03	337.29
217.2	338.55
217.37	337.32
217.54	337.39
217.71	337.35
218.89	337.42
219.06	336.39
219.23	335.75
219.4	335.82
219.57	335.89
219.74	335.45
218.71	335.52
218.89	335.58
219.06	335.65
218.53	335.72
218.7	336.58
218.87	337.45
219.04	338.22
219.91	338.28
219.38	338.35
219.56	337.72
219.73	337.78
219.9	338.05
220.07	338.11
220.24	337.98
220.41	338.05
220.58	338.31
220.35	338.38
220.93	338.45
221.1	339.31
221.27	340.28
221.24	340.85
221.41	342.21
223.28	343.38
223.45	343.84
222.62	344.41
224.2	345.48
223.27	346.94
223.44	347.01
223.61	347.68
223.78	348.54
225.05	349.61
225.22	349.98
