# Supplementary material for: Electrooculography-based continuous eye-writing recognition system for efficient assistive communication systems
Source: PLoS One. 2018 Feb 9;13(2):e0192684. doi: 10.1371/journal.pone.0192684 (PMC5806888; doi:10.1371/journal.pone.0192684)
Supplement: S1 Database — All the original isolated EOG data used in the experiments are contained in this database. (ZIP) [file pone.0192684.s001.zip › isolated/002/isolated_strokes/EOG_002_02_008.csv]

-5.7028	-5.0731
-5.7269	-5.0551
-4.651	-5.037
-3.9751	-3.319
-3.2993	-3.401
-2.6234	-3.3829
-2.5475	-3.3649
-2.3716	-2.2468
-1.9958	-2.2288
-2.0199	-2.8108
-1.344	-2.1927
-0.36813	-2.1747
0.50775	-2.3567
0.48363	-1.7386
0.45951	-1.7206
0.43538	-1.5026
0.41126	-0.18452
0.38714	-0.16648
0.36302	-0.048446
0.3389	-0.03041
1.3148	-0.012374
1.6907	0.80566
1.8665	0.8237
1.8424	1.1417
1.8183	1.1598
2.3942	1.1778
2.37	1.3958
2.3459	1.2139
2.3218	1.4319
1.6977	1.95
0.57355	1.968
0.24943	1.986
0.22531	2.0041
0.20118	2.5221
-0.82294	2.5401
-0.84706	2.5582
-0.87118	2.1762
-0.8953	2.1942
-0.91943	2.2123
-1.3435	2.2303
-1.3677	2.1483
-1.7918	1.9664
-1.8159	1.6844
-2.24	0.90246
-3.1642	0.12049
-3.1883	-0.56147
-3.2124	-1.2434
-3.2365	-1.2254
-3.2606	-1.5074
-2.3848	-1.6893
-2.4089	-1.6713
-3.333	-1.4533
-3.3571	-1.6352
-2.3813	-1.9172
-3.4054	-2.1991
-2.9295	-2.5811
-2.9536	-3.1631
-3.8777	-3.145
-3.0019	-3.727
-3.026	-3.709
-3.0501	-3.1909
-3.0742	-3.0729
-3.6984	-3.0549
-2.7225	-3.1368
-2.7466	-3.6188
-2.7707	-4.0007
-2.7948	-3.9827
-2.819	-3.9647
-2.1431	-3.9466
-1.6672	-3.5286
-1.6913	-3.5106
-1.6155	-3.4925
-0.93958	-3.4745
0.43629	-3.4565
0.41217	-1.2384
0.38805	-1.2204
0.36393	0.69765
0.73981	0.71568
0.71568	0.93372
0.69156	0.95176
0.66744	0.96979
2.0433	0.98783
2.0192	1.0059
2.8951	1.0239
2.871	1.2419
2.2468	1.26
3.9227	1.278
2.1986	1.296
2.1745	1.2141
2.1503	1.0321
2.1262	0.85015
3.6021	0.86819
3.578	0.88623
3.5539	-0.29574
3.5297	-0.2777
3.5056	0.94033
3.6815	0.95837
3.6574	1.4764
3.6332	0.99444
4.2091	1.8125
3.585	1.6305
3.5609	1.6486
3.5368	1.6666
3.5126	2.2846
3.4885	2.4027
3.3644	2.4207
3.8403	1.5387
3.8161	1.5568
3.792	1.5748
3.7679	2.4928
2.1438	2.5109
2.7197	1.5289
2.6955	2.5469
1.2714	2.565
1.2473	1.583
0.92316	0.60106
0.89904	0.21909
0.87492	0.23713
0.35079	0.65517
0.32667	0.1732
0.30255	0.69124
0.27843	0.70927
0.25431	0.72731
-0.36982	0.24535
0.20606	0.26338
-0.41806	0.58142
-0.44218	0.39945
-0.26631	-0.08251
-0.29043	0.035526
0.28545	0.053563
-0.33867	0.071599
-0.36279	0.089635
-0.38692	0.10767
-0.61104	0.52571
-0.43516	0.54374
-0.45928	0.56178
-0.48341	0.87982
-0.50753	0.89785
0.06835	0.61589
0.34423	0.53392
0.32011	0.55196
0.29598	0.57
0.27186	0.58803
0.24774	0.60607
0.22362	0.6241
0.19949	0.64214
0.17537	0.66018
-0.04875	0.87821
-1.3729	0.89625
-1.397	0.81428
-1.4211	1.2323
-2.1452	1.2504
-1.4694	1.2684
-0.19348	0.88643
-0.21761	0.90447
-0.84173	1.5225
-2.6659	0.94054
-0.88997	0.95857
-2.8141	1.6766
-2.8382	2.4946
-3.0623	2.5127
-3.0865	1.9307
-0.41058	1.9488
-0.43471	2.1668
-0.45883	1.4848
0.91705	1.5029
0.39293	2.3209
1.6688	2.3389
1.6447	3.157
1.6206	3.175
2.2964	3.193
2.7723	3.5111
3.1482	3.5291
3.1241	3.7472
3.0999	3.9652
3.0758	3.9832
3.0517	4.0013
3.8276	3.8193
3.8035	3.6373
3.7793	3.6554
4.5552	3.8734
6.4311	3.8914
6.407	3.9095
6.3828	4.4275
6.3587	5.0455
8.0346	5.0636
8.0105	5.0816
6.5864	5.0997
6.5622	5.2177
4.8381	5.2357
6.514	5.1538
4.5899	4.4718
4.5657	3.8898
4.5416	3.9079
3.7175	3.4259
3.6934	2.8439
3.6693	2.562
3.6451	2.58
3.621	2.5981
1.9969	2.6161
1.9728	2.4341
1.0486	2.0522
1.0245	1.4702
1.0004	1.0882
-0.62372	0.70627
-0.64784	0.024307
-2.472	-0.75766
-2.4961	-1.4396
-2.5202	-1.4216
-2.5443	-1.4035
-2.5685	-2.2855
-2.6926	-2.8675
-2.7167	-2.8494
-1.0408	-2.8314
-1.0649	-2.8134
-1.0891	-2.7953
-1.1132	-2.7773
-1.2373	-2.7593
-0.76143	-2.7412
-0.78555	-2.7232
-0.80967	-2.7052
-0.8338	-2.6871
-1.5579	-2.6691
-0.88204	-2.651
-0.90616	-2.933
-0.93028	-3.115
-0.95441	-2.8969
-2.0785	-2.5789
-1.0027	-2.5609
-2.1268	-2.5428
-2.1509	-2.5248
-2.175	-2.3068
-3.4991	-2.2887
-3.5233	-2.5707
-3.5474	-3.2526
-3.5715	-3.2346
-3.7956	-3.2166
-4.7198	-3.1985
-4.7439	-4.1805
-5.768	-4.8625
-5.7921	-4.8444
-3.9162	-4.8264
-4.8404	-4.8084
-4.8645	-4.7903
-4.8886	-4.7723
-5.4127	-4.7542
-5.0369	-4.7362
-5.061	-4.7182
-5.0851	-5.3001
-5.1092	-5.2821
-5.1333	-6.0641
-4.9575	-6.046
-5.1816	-5.428
-5.2057	-6.21
-5.2298	-5.2919
-5.254	-3.9739
-3.2781	-3.9559
-2.8022	-2.6378
-2.8263	-1.7198
-2.8504	-1.5017
-2.8746	-0.98371
-2.5987	-1.4657
-2.6228	-0.94763
-2.6469	-0.9296
-0.77105	-0.51156
-0.79517	0.20647
-0.019295	-0.47549
-0.043418	-0.25745
-0.86754	-0.23942
-0.89166	-0.22138
-1.6158	0.29665
-1.6399	0.91469
-1.664	1.1327
-3.6882	1.1508
-3.7123	1.1688
-5.3364	1.1868
-5.3605	0.40487
-5.9846	0.42291
-6.8088	0.44094
-7.3329	-0.04102
-9.057	-0.62298
-9.0811	-0.60495
-9.8053	-0.58691
-10.629	0.53112
-10.653	0.54916
-11.278	0.5672
-11.302	2.0852
-11.326	3.4033
-11.35	4.2213
-11.174	4.2393
-11.298	4.2574
-11.322	3.8754
-11.346	3.8934
-11.471	3.9115
-11.495	2.2295
-11.519	2.2476
-11.543	3.7656
-10.967	2.7836
-9.9912	2.8017
-7.8153	2.8197
-6.1395	2.8377
-6.1636	2.8558
-4.0877	-0.12619
-2.9118	-3.6082
-1.6359	-5.8901
1.1399	-9.6721
3.1158	-13.854
3.7917	-21.736
18.868	-31.818
33.543	-38.4
43.119	-50.882
55.795	-62.864
62.271	-76.646
77.347	-87.628
89.323	-94.91
94.399	-109.69
99.475	-118.17
104.25	-121.36
111.63	-124.34
120.7	-128.62
128.88	-132.8
132.35	-133.28
135.73	-134.07
138.01	-134.75
140.18	-134.93
142.16	-135.41
143.13	-136.39
144.11	-137.58
144.09	-139.16
144.26	-140.74
144.24	-140.72
144.21	-141.5
144.59	-141.49
144.56	-141.47
144.54	-142.15
144.52	-142.73
145.39	-142.71
145.37	-142.79
145.34	-142.78
145.32	-142.66
147	-142.64
145.27	-141.72
145.25	-140.6
145.12	-139.99
144.9	-139.27
145.78	-139.25
144.55	-138.53
144.53	-137.31
144.5	-136.2
145.68	-136.08
146.45	-136.16
146.43	-136.14
146.41	-137.22
146.38	-138.41
146.36	-137.19
147.93	-136.07
147.91	-135.95
146.19	-135.73
146.16	-134.22
143.64	-130.8
141.21	-130.18
141.19	-127.46
140.16	-126.44
140.14	-125.63
137.42	-123.51
127.69	-120.19
120.17	-114.17
110.54	-98.854
91.72	-82.136
80.096	-69.718
59.272	-53.4
39.648	-39.682
35.024	-23.664
26.5	-4.5456
17.476	5.9724
3.7514	22.69
-8.2727	42.008
-12.697	59.327
-17.721	74.245
-24.845	82.363
-35.369	99.181
-42.493	120.8
-43.317	140.72
-46.342	157.13
-50.466	167.65
-52.29	182.67
-54.214	195.59
-57.238	209.51
-59.062	225.02
-59.886	229.54
-59.91	240.86
-62.635	254.68
-65.359	264.7
-65.383	275.92
-65.907	281.13
-65.931	281.85
-65.955	282.67
-66.079	283.79
-66.103	286.11
-66.128	287.72
-66.152	287.94
-66.076	288.26
-66.2	288.78
-66.224	289.4
-66.248	289.91
-66.372	289.93
-66.296	289.95
-66.321	289.47
-66.345	288.69
-66.369	288.1
-66.393	288.12
-65.817	288.14
-64.441	287.46
-64.465	287.78
-64.089	287.19
-64.114	287.81
-63.338	287.83
-62.062	288.45
-62.086	288.27
-61.11	288.28
-60.834	287.3
-60.358	286.52
-60.382	285.64
-60.406	284.96
-59.731	284.97
-58.455	284.89
-55.379	284.91
-55.403	284.93
-58.527	284.95
-58.551	283.56
-59.875	282.28
-60.599	282.3
-60.624	281.52
-61.248	275.54
-61.272	260.25
-62.396	231.77
-64.12	201.69
-65.644	160.11
-68.468	120.33
-72.992	88.645
-75.817	53.663
-81.541	26.181
-88.765	-2.9011
-91.689	-24.783
-94.513	-42.965
-101.74	-66.447
-108.46	-81.729
-110.69	-92.711
-112.41	-107.29
-112.43	-120.87
-113.96	-130.96
-113.98	-138.14
-114.41	-145.32
-114.63	-150.7
-114.65	-154.08
-115.18	-155.77
-115.2	-156.65
-115.23	-157.33
-115.85	-158.21
-115.27	-158.79
-114.8	-159.08
-114.82	-159.56
-114.75	-159.54
-114.47	-160.12
-114.1	-160.6
-112.22	-160.59
-110.14	-160.57
-108.97	-160.55
-108.99	-160.03
-109.02	-160.01
-109.04	-160.5
-110.26	-160.88
-109.09	-160.86
-109.11	-160.94
-109.14	-161.42
-109.16	-160.91
-109.18	-160.89
-108.21	-160.87
-108.23	-160.75
-108.26	-160.83
-108.28	-160.82
-109.31	-160.6
-109.33	-160.58
-109.75	-160.56
-109.78	-160.54
-109.8	-160.53
-111.03	-160.31
-111.05	-160.29
-111.07	-160.47
-111.1	-160.95
-110.72	-160.24
-109.15	-160.22
-108.47	-161.1
-108.5	-160.78
-108.52	-160.76
-106.94	-160.75
-108.77	-160.73
-108.79	-161.41
-108.82	-161.39
-108.84	-161.37
-107.06	-161.36
-107.09	-161.74
-107.11	-162.02
-107.14	-162
-107.16	-162.08
-106.88	-162.46
-106.91	-162.75
-106.93	-162.83
-106.96	-162.81
-107.28	-163.29
-107.01	-163.27
-107.23	-163.26
-107.25	-163.24
-106.68	-163.22
-105.9	-164.8
-104.83	-165.88
-103.85	-165.87
-103.87	-165.95
-103.5	-165.93
-102.72	-165.81
-101.25	-165.79
-100.37	-164.78
-100.39	-164.76
-99.919	-164.74
-99.543	-164.72
-99.367	-163.2
-99.391	-162.59
-98.815	-162.37
-98.839	-162.35
-98.563	-162.23
-98.088	-162.31
-98.112	-162.3
-98.436	-162.48
-98.16	-162.46
-98.484	-162.44
-98.508	-162.42
-98.532	-162.41
-98.656	-162.39
-98.681	-162.77
-98.705	-162.75
-98.729	-163.93
-98.753	-164.62
-98.977	-164.6
-98.801	-164.78
-99.025	-164.76
-99.049	-164.94
-99.074	-164.93
-99.098	-165.11
-98.922	-166.09
-98.946	-167.27
-98.97	-167.25
-98.894	-167.54
-99.018	-168.02
-99.042	-168.6
-99.066	-168.58
-99.091	-168.66
-98.515	-168.65
-98.439	-168.53
-97.463	-168.61
-97.487	-168.49
-96.611	-169.07
-96.135	-169.05
-96.159	-169.64
-96.184	-170.22
-95.408	-169.6
-95.432	-170.58
-94.656	-170.56
-94.08	-169.55
-94.104	-168.63
-94.128	-167.51
-93.552	-166.89
-92.177	-166.47
-92.201	-166.46
-92.225	-166.44
-90.949	-167.12
-89.573	-167.1
-88.497	-167.98
-88.521	-168.07
-88.545	-167.75
-88.57	-167.73
-87.894	-167.71
-87.218	-167.69
-87.242	-167.18
-87.266	-167.16
-86.39	-167.64
-86.414	-167.62
-85.538	-167.9
-85.563	-168.99
-85.387	-169.77
-83.711	-169.75
-85.435	-170.03
-85.459	-170.31
-85.483	-170
-85.507	-170.28
-83.531	-170.26
-81.856	-170.24
-80.48	-170.32
-79.304	-170.31
-79.328	-170.29
-78.752	-170.27
-78.776	-170.25
-78.8	-170.83
-78.824	-171.72
-79.448	-171.7
-78.573	-170.98
-78.597	-171.66
-78.621	-172.14
-78.645	-171.63
-78.669	-171.61
-77.693	-171.59
-77.717	-170.87
-77.741	-170.85
-77.766	-171.53
-78.19	-171.52
-78.614	-172.5
-78.638	-173.58
-80.862	-174.16
-82.686	-174.14
-83.91	-174.33
-83.934	-174.71
-83.959	-175.59
-84.183	-175.57
-84.207	-176.25
-83.131	-175.54
-83.155	-176.22
-83.179	-175.5
-83.203	-175.48
-82.927	-175.46
-83.252	-175.15
-83.276	-176.23
-83.3	-176.21
-83.524	-176.19
-83.348	-176.17
-83.572	-176.16
-83.596	-176.24
-83.62	-176.22
-83.645	-175.7
-83.169	-175.68
-83.193	-175.67
-83.217	-175.65
-83.241	-175.33
-82.765	-174.31
-82.089	-173.29
-82.213	-172.98
-82.237	-172.86
-82.262	-172.74
-83.386	-172.72
-83.41	-172.8
-84.234	-172.79
-84.258	-172.67
-84.282	-172.45
-84.306	-172.43
-84.33	-172.41
-84.655	-172.1
-84.679	-172.08
-81.903	-172.06
-84.727	-171.94
-84.751	-170.42
-83.975	-168.81
-84.599	-168.79
-83.823	-168.77
-84.348	-168.75
-84.372	-169.53
-84.396	-169.52
-84.42	-169.5
-82.644	-170.58
-82.668	-170.56
-82.692	-170.54
-82.716	-171.12
-83.441	-170.51
-81.765	-170.49
-81.789	-169.67
-81.813	-170.45
-81.837	-170.43
-83.461	-170.42
-83.485	-170.4
-83.509	-170.38
-83.534	-170.96
-82.658	-170.94
-82.682	-170.93
-82.706	-171.01
-82.73	-170.89
-83.054	-170.57
-82.778	-170.55
-83.102	-170.54
-83.127	-169.82
-83.151	-169.1
-83.175	-169.08
-82.899	-168.46
-83.223	-167.85
-83.247	-167.83
-83.271	-167.81
-83.295	-167.59
-83.119	-167.77
-83.144	-167.56
-83.168	-167.74
-83.192	-167.72
-83.516	-167.7
-83.54	-167.48
-83.564	-167.57
-83.588	-167.55
-83.612	-167.93
-84.237	-167.91
-84.261	-167.89
-84.285	-167.88
-84.309	-167.86
-84.333	-167.84
-85.857	-167.42
-85.881	-167.8
-85.905	-167.59
-85.93	-167.57
-85.754	-168.05
-86.478	-168.03
-86.502	-168.01
-86.526	-168.1
-86.95	-168.08
-87.274	-168.06
-87.898	-168.04
-87.923	-168.12
-87.947	-168.01
-89.071	-167.99
-87.995	-167.97
-89.119	-167.15
-89.143	-167.93
-89.167	-167.91
-90.291	-168.1
-89.616	-168.08
-90.84	-169.36
-90.864	-169.44
-90.888	-169.42
-90.912	-169.41
-90.936	-167.99
-90.06	-169.37
-90.084	-167.95
-90.108	-167.93
-90.133	-167.92
-88.857	-167.4
-88.881	-167.28
-88.905	-167.26
-88.929	-167.24
-88.953	-167.23
-88.977	-167.71
-89.001	-167.69
-89.826	-167.67
-89.85	-167.15
-89.874	-166.44
-89.898	-167.12
-89.922	-166.4
-90.246	-166.38
-90.27	-166.36
-90.894	-166.85
-90.919	-167.03
-91.943	-167.01
-91.967	-167.19
-90.991	-167.17
-92.015	-167.06
-92.039	-167.14
-92.763	-167.02
-92.787	-167
-91.112	-166.98
-91.136	-166.87
-91.16	-166.85
-91.184	-166.83
-91.208	-166.81
-89.832	-166.79
-89.856	-166.78
-89.88	-166.76
-89.905	-166.74
-89.029	-166.72
-88.253	-166.8
-88.277	-166.79
-88.301	-166.67
-87.425	-166.25
-87.449	-164.83
-86.873	-163.61
-86.898	-163.1
-86.922	-163.08
-86.946	-162.86
-88.47	-162.74
-88.494	-163.22
-88.518	-162.7
-90.142	-162.69
-90.166	-163.17
-90.79	-163.15
-90.815	-163.43
-90.839	-163.31
-91.163	-163.3
-90.887	-163.28
-91.211	-163.26
-91.235	-163.24
-91.259	-163.22
-91.683	-163.21
-91.708	-163.29
-91.732	-162.97
-92.356	-163.85
-92.38	-163.83
-93.004	-163.82
-93.028	-163.8
-93.052	-163.78
-93.076	-162.76
-93.101	-162.74
-93.725	-162.73
-93.449	-162.71
-94.373	-162.59
-94.397	-162.57
-93.821	-162.55
-95.645	-162.54
-95.669	-162.62
-95.694	-162.5
-97.118	-162.38
-97.142	-162.36
-97.166	-162.35
-97.19	-162.03
-97.214	-161.91
-98.438	-161.39
-98.462	-161.17
-98.487	-159.46
-98.511	-159.44
-98.535	-159.42
-98.559	-157.7
-97.383	-159.08
-98.607	-159.07
-98.631	-159.05
-100.56	-158.03
-102.48	-158.01
-102.5	-157.99
-104.43	-157.98
-104.45	-157.96
-103.88	-159.34
-103.9	-160.32
-102.62	-160.3
-102.65	-160.29
-102.67	-160.27
-101.8	-160.25
-101.82	-161.53
-100.84	-161.51
-100.87	-161.49
-100.89	-160.18
-98.817	-159.36
-99.341	-159.34
-99.365	-158.62
-99.39	-158.6
-99.414	-158.59
-98.138	-158.57
-97.662	-158.55
-97.686	-158.83
-97.71	-158.51
-97.834	-158.1
-97.558	-157.88
-97.583	-157.56
-97.607	-157.84
-97.631	-157.92
-97.655	-157.91
-97.579	-157.89
-97.403	-157.87
-97.427	-157.95
-97.451	-157.73
-97.676	-157.72
-97	-157.7
-96.524	-157.48
-96.548	-157.46
-96.572	-157.04
-96.596	-157.03
-96.62	-157.41
-97.444	-156.99
-97.469	-156.97
-97.493	-156.95
-97.517	-157.34
-97.541	-158.42
-97.565	-158.5
-97.589	-158.48
-97.613	-158.46
-97.937	-158.45
-98.661	-158.43
-99.686	-157.31
-102.11	-156.69
-104.03	-156.67
-105.06	-156.26
-105.08	-157.04
-105.61	-157.02
-105.93	-157
-105.65	-156.98
-105.98	-156.97
-106	-156.95
-106.03	-156.93
-107.05	-156.91
-107.38	-156.49
-109.1	-156.18
-109.12	-156.16
-109.15	-155.14
-109.57	-155.12
-109.6	-155.1
-109.52	-155.08
-109.54	-156.07
-109.17	-156.05
-109.19	-156.63
-109.22	-156.61
-109.14	-156.59
-109.16	-156.58
-108.09	-156.56
-108.11	-156.54
-108.14	-156.52
-108.16	-156
-108.19	-155.99
-107.61	-156.47
-107.03	-156.45
-105.96	-156.43
-105.98	-156.61
-105.71	-156.9
-103.13	-156.98
-103.15	-157.06
-103.18	-157.34
-103.2	-157.02
-105.83	-157.01
-103.25	-156.99
-105.87	-157.37
-105.9	-157.55
-105.92	-157.53
-107.25	-158.12
-107.27	-158.1
-107	-158.08
-107.02	-158.26
-107.04	-158.24
-107.07	-157.43
-103.59	-157.31
-103.62	-157.39
-103.64	-157.37
-103.66	-157.35
-104.79	-157.34
-104.81	-157.22
-104.84	-157.2
-104.86	-157.18
-104.88	-157.16
-103.01	-157.15
-103.03	-157.23
-103.06	-157.11
-103.28	-157.19
-103.31	-157.17
-103.33	-157.16
-103.35	-157.34
-103.38	-157.32
-104.5	-157.4
-104.53	-157.38
-106.45	-157.67
-106.47	-158.05
-106.5	-157.63
-107.92	-157.61
-106.55	-157.59
-107.97	-157.27
-107.99	-157.56
-108.02	-157.54
-108.04	-157.12
-106.67	-157.1
-108.09	-157.48
-108.12	-157.47
-108.14	-157.45
-108.16	-157.43
-108.19	-158.11
-109.11	-158.09
-109.14	-158.48
-107.66	-158.46
-107.68	-158.44
-105.31	-158.42
-105.33	-158.4
-105.76	-158.59
-105.78	-158.57
-105.8	-158.85
-105.83	-159.23
-105.85	-159.61
-106.08	-159.6
-106.1	-159.58
-107.83	-159.66
-107.85	-159.64
-107.87	-159.62
-108	-159.61
-107.92	-159.59
-108.05	-159.47
-108.07	-159.45
-108.09	-159.03
-108.92	-158.62
-108.94	-158.6
-108.97	-158.28
-108.99	-158.26
-110.01	-157.24
-110.14	-157.23
-110.16	-157.21
-110.19	-156.39
-110.21	-155.77
-110.24	-155.15
-110.96	-154.64
-110.78	-154.62
-110.81	-154.6
-110.83	-154.58
-110.86	-154.96
-111.88	-154.95
-111.9	-155.03
-111.93	-155.01
-111.95	-155.29
-110.98	-155.27
-111	-155.26
-111.03	-155.84
-111.05	-155.82
-111.07	-155.8
-110.1	-155.78
-110.82	-155.36
-110.85	-155.05
-110.87	-154.93
-112.19	-154.91
-111.72	-154.89
-111.94	-155.17
-111.97	-154.86
-111.99	-154.84
-112.01	-154.82
-110.84	-154.5
-110.86	-154.18
-110.89	-154.17
-110.91	-153.25
-111.44	-151.63
-111.46	-150.91
-111.48	-150.89
-111.51	-150.88
-111.53	-150.06
-112.26	-150.84
-112.28	-151.52
-113.1	-152
-113.43	-151.99
-113.45	-151.97
-113.48	-151.95
-113.5	-151.93
-113.52	-151.21
-115.05	-150
-114.07	-149.98
-115	-149.26
-115.02	-148.44
-115.05	-147.52
-115.07	-146.81
-114.59	-146.19
-115.52	-146.17
-115.54	-145.65
-115.57	-145.43
-115.59	-145.12
-114.71	-145.1
-113.84	-144.68
-113.86	-144.66
-113.39	-144.04
-112.61	-144.03
-111.33	-144.61
-111.36	-144.99
-111.38	-144.87
-111.41	-144.85
-110.43	-144.84
-109.36	-145.12
-109.38	-145.1
-109.4	-145.08
-109.43	-145.06
-110.55	-145.44
-110.38	-145.83
-110.4	-145.41
-110.42	-145.29
-110.45	-145.27
-111.57	-145.75
-111.6	-146.04
-111.62	-146.02
-111.74	-146
-111.77	-146.38
-111.89	-146.46
-111.92	-145.95
-111.94	-145.63
-111.97	-146.21
-111.49	-146.19
-112.01	-145.57
-112.04	-145.56
-112.06	-145.24
-112.09	-145.22
-111.61	-145.2
-111.93	-145.18
-111.96	-144.77
-111.98	-144.75
-112.71	-145.03
-112.03	-145.21
-112.05	-145.19
-112.08	-145.18
-112.1	-144.96
-113.23	-144.64
-113.25	-144.22
-113.28	-143.8
-113.3	-143.79
-113.32	-143.77
-115.35	-143.75
-115.37	-143.73
-116.5	-143.91
-116.52	-143.9
-113.94	-143.88
-116.27	-143.86
-116.29	-143.84
-116.32	-143.62
-116.34	-143.81
-115.56	-143.79
-114.49	-143.37
-114.51	-143.35
-114.54	-143.33
-114.56	-143.32
-114.39	-143.7
-114.41	-144.88
-114.43	-146.36
-113.16	-146.34
-113.58	-146.33
-113.01	-146.81
-113.03	-147.09
-113.05	-147.37
-113.08	-147.35
-113.7	-147.03
-113.73	-147.02
-113.75	-146.4
-113.77	-146.98
-113.8	-146.96
-114.72	-146.14
-113.85	-146.13
-114.47	-146.11
-114.5	-146.09
-114.52	-145.27
-114.54	-144.65
-113.37	-143.74
-113.39	-142.82
-113.42	-142.6
-113.24	-142.38
-114.66	-142.16
-114.69	-142.05
-114.71	-140.73
-114.74	-140.71
-112.46	-139.39
-112.49	-139.37
-112.51	-140.76
-112.53	-140.74
-112.56	-140.72
-111.78	-142
-111.81	-141.98
-111.83	-142.17
-111.85	-142.15
-112.68	-142.13
-112.7	-142.11
-114.13	-142.09
-114.15	-142.68
-114.17	-142.66
-115.3	-143.14
-115.32	-143.12
-115.35	-144.4
-115.37	-145.59
-115.4	-145.57
-115.42	-145.55
-115.44	-146.23
-115.47	-146.21
-115.49	-147
-114.12	-146.98
-114.14	-146.16
-114.16	-146.14
-114.19	-145.32
-114.21	-145.31
-112.94	-145.29
-112.96	-145.27
-112.38	-145.25
-112.41	-144.33
-112.43	-143.32
-111.76	-143.3
-111.38	-142.88
-111.41	-143.06
-111.43	-142.84
-111.45	-142.82
-110.58	-142.81
-110.6	-142.69
-110.63	-142.67
-110.65	-141.25
-110.87	-141.23
-110.5	-141.22
-110.82	-141.2
-110.85	-141.18
-110.87	-139.86
-110.89	-139.84
-110.62	-140.43
-110.64	-141.71
-110.67	-141.69
-110.69	-141.67
-111.02	-141.65
-111.04	-141.84
-111.06	-141.82
-111.09	-141.8
-111.11	-141.78
-111.74	-141.06
-111.76	-141.05
-111.78	-141.03
-112.61	-141.01
-113.23	-140.99
-113.66	-140.07
-113.68	-140.96
-113.8	-140.04
-113.83	-140.02
-113.75	-140
-113.38	-140.08
-113.4	-140.07
-113.43	-139.25
-113.45	-138.83
-112.57	-138.81
-112.6	-138.29
-112.62	-138.28
-112.65	-138.26
-112.67	-138.24
-110.39	-138.22
-110.42	-138.2
-110.44	-138.69
-110.47	-139.57
-108.69	-139.55
-108.51	-139.13
-108.54	-138.91
-108.56	-137.6
-108.59	-137.58
-108.61	-136.96
-107.04	-136.94
-107.06	-136.62
-108.88	-136.51
-108.91	-136.29
-110.03	-136.37
-110.06	-136.35
-110.08	-136.33
-112.1	-136.31
-112.13	-136.3
-113.65	-136.28
-113.68	-136.26
-113.7	-136.24
-113.72	-136.22
-113.75	-135.81
-114.57	-135.79
-114.6	-135.27
-114.62	-135.55
-114.85	-135.53
-114.67	-135.72
-114.89	-136.4
-114.92	-137.58
-114.94	-137.56
-115.37	-138.34
-114.99	-138.33
-115.41	-139.31
-115.44	-140.09
-115.46	-140.07
-115.49	-140.55
-115.51	-140.54
-115.53	-140.52
-115.56	-139.9
-114.08	-139.88
-115.01	-139.86
-113.93	-140.45
