# Supplementary material for: Electrooculography-based continuous eye-writing recognition system for efficient assistive communication systems
Source: PLoS One. 2018 Feb 9;13(2):e0192684. doi: 10.1371/journal.pone.0192684 (PMC5806888; doi:10.1371/journal.pone.0192684)
Supplement: S1 Database — All the original isolated EOG data used in the experiments are contained in this database. (ZIP) [file pone.0192684.s001.zip › isolated/002/isolated_strokes/EOG_002_02_009.csv]

0.61385	-2.2017
0.53915	-2.1926
0.46445	-2.6835
0.38974	-2.6744
-0.98496	-2.6653
-1.0597	-2.6562
-2.3344	-2.6471
-2.4091	-3.038
-2.9838	-3.0289
-3.5585	-3.0197
-3.6332	-2.6106
-4.5079	-2.0015
-4.5826	-1.6924
-3.3573	-1.2833
-3.432	-0.4742
-3.5067	-0.46509
-3.5814	0.24402
-3.6561	0.25313
-3.7308	0.56224
-3.8055	0.57135
-3.6802	-0.11954
-3.7549	0.78957
-4.2296	1.3987
-4.3043	1.4078
-5.479	1.4169
-5.5537	1.426
-5.6285	1.7351
-5.7032	2.1442
-4.9779	1.7533
-5.0526	1.7624
-5.1273	1.7716
-4.202	1.4807
-4.2767	1.4898
-4.3514	0.69888
-4.4261	-0.19201
-4.5008	-0.7829
-2.9755	-0.77379
-2.6502	-0.56468
-0.5249	-0.55557
-0.5996	-0.54646
-0.67431	-0.63735
-0.74901	-0.62824
-0.82372	-2.0191
1.0016	-2.01
0.92688	-0.60092
1.0522	-1.9918
0.97747	-1.9827
0.90276	-2.3736
2.2281	-1.1645
2.1534	-0.55537
2.0787	-0.24626
3.6039	-0.23715
3.5292	0.47196
3.4545	1.0811
2.8798	1.5902
2.8051	2.3993
3.3304	2.4084
3.2557	2.4175
3.181	2.2266
3.1063	2.9357
0.73161	2.9448
2.9569	2.9539
2.8822	2.9631
2.8075	2.9722
2.7328	3.0813
0.55809	3.0904
2.6834	3.3995
2.6087	3.4086
2.534	3.4177
2.4593	3.4268
0.18457	3.1359
0.10987	3.145
-1.3648	2.7542
-1.4395	1.8633
-1.5142	1.8724
-1.5889	1.0815
-1.6637	1.0906
-1.7384	1.4997
-1.8131	1.5088
-1.7878	1.1179
-1.2625	1.427
-1.3372	1.4361
-1.4119	1.2452
-1.4866	1.2544
-1.2613	1.2635
-1.336	1.2726
-1.4107	0.68168
-1.4854	1.2908
-1.5601	1.2999
-0.13481	1.309
-0.20951	0.31812
-0.28421	-0.77277
-0.35892	-0.96366
-0.43362	-0.95455
1.5917	-1.4454
-0.58303	-1.4363
-0.65773	-1.8272
-0.73244	-1.8181
-0.80714	-1.409
1.0182	-0.89989
0.94345	-0.89078
0.86875	-1.3817
0.79404	-0.87256
1.5193	-0.86345
2.0446	-0.85434
1.9699	-0.44524
1.8952	-0.036126
1.8205	-0.82702
1.7458	-1.1179
1.7711	-1.1088
1.6964	-1.0997
1.6217	-1.0906
2.847	-1.2815
2.7723	-0.87236
2.6976	-0.76325
2.6229	-0.55414
2.5482	0.25497
3.8735	0.26408
3.7988	0.27319
3.7241	0.2823
3.6494	0.29141
3.5747	1.1005
4.5	1.1096
4.4253	1.7187
4.3506	1.7278
4.2758	2.237
4.2011	2.3461
4.3264	2.7552
4.2517	2.8643
4.177	2.8734
4.1023	3.0825
4.0276	3.0916
4.6529	3.6007
4.5782	3.6098
4.5035	3.9189
4.4288	3.928
3.4541	3.3372
4.7794	3.1463
4.7047	2.9554
4.63	2.6645
4.5553	2.4736
4.2806	1.8827
4.2059	1.1918
4.1312	1.2009
2.5565	1.21
2.4818	1.2191
2.0071	1.2283
1.9324	1.2374
1.0577	0.94647
0.98295	0.65558
-1.0918	0.36469
-3.2665	0.3738
-3.3412	-0.91709
-3.8159	-2.308
-3.8906	-2.6989
-1.4653	-2.6898
-1.54	-2.6807
-1.6147	-2.6715
-1.3894	-2.2624
-1.4641	-2.2533
0.56121	-2.2442
0.8865	-2.2351
0.8118	-2.226
0.73709	-2.2169
1.2624	-2.5078
1.8877	-2.4987
1.813	-2.5896
1.7383	-2.6804
1.6636	-2.6713
2.9889	-2.8622
4.3142	-2.8531
4.2395	-3.244
2.7648	-3.6349
2.6901	-3.2258
3.1153	-3.2167
3.0406	-3.2076
2.1659	-3.1985
2.0912	-3.1894
2.0165	-3.1802
1.1418	-3.1711
1.0671	-3.162
0.99242	-3.4529
0.91772	-3.4438
3.043	-3.4347
2.3683	-3.5256
2.2936	-4.0165
2.2189	-4.0074
2.1442	-4.6983
2.9695	-4.6891
1.9948	-3.98
1.9201	-3.3709
1.8454	-3.0618
1.7707	-2.6527
2.796	-2.6436
2.7213	-2.5345
2.6466	-2.5254
2.5719	-2.2163
2.3972	-2.2072
3.8225	-2.4981
3.7477	-2.4889
3.673	-2.5798
3.5983	-2.5707
2.0236	-2.5616
1.9489	-2.5525
1.4742	-2.5434
1.3995	-2.1343
1.3248	-1.8252
-0.94988	-1.8161
-1.0246	-1.907
-1.0993	-1.7978
-1.174	-1.8887
0.9513	-1.8796
0.8766	-1.7705
0.80189	-1.7614
0.72719	-1.7523
0.65248	-1.8432
1.8778	-1.4341
0.60307	-0.82497
0.52837	-0.51586
0.45367	-0.40675
-2.221	-0.39764
0.30426	-0.088532
-1.0704	-0.079423
-1.1451	-0.070313
-1.2199	0.5388
-2.1946	0.54791
0.33074	1.757
0.25603	1.7661
0.18133	1.7752
0.10663	2.7843
-2.5681	2.7935
-2.6428	3.2026
-4.0175	3.7117
-4.0922	4.1208
-4.1669	4.3299
-7.4416	4.339
-7.5163	4.3481
-7.591	4.3572
-7.6657	4.1663
-7.7404	4.1754
-7.8151	4.1845
-7.8898	4.0937
-7.9645	4.1028
-8.2392	4.1119
-8.1139	4.021
-8.3886	4.0301
-8.4633	3.8392
-8.538	3.8483
-8.6128	3.8574
-8.4875	3.6665
-8.7622	3.6756
-8.8369	3.1848
-8.9116	2.5939
-8.9863	1.703
-9.061	1.7121
-9.1357	1.0212
-9.2104	1.0303
-9.2851	1.0394
-9.5598	0.54852
-9.6345	0.55763
-9.7092	0.56674
-9.7839	0.57585
-9.8586	0.58496
-9.9333	0.59407
-10.008	0.60318
-10.883	0.61229
-10.957	0.3214
-11.032	0.63051
-12.407	0.63961
-12.482	1.3487
-12.556	2.7578
-12.631	2.7669
-11.406	3.2761
-12.78	3.2852
-12.855	2.7943
-12.93	2.8034
-13.004	1.4125
-12.579	1.4216
-12.654	1.2307
-12.729	-0.16018
-12.803	1.2489
-12.878	-0.14196
-12.953	-0.13285
-13.427	-0.12374
-13.502	-0.11463
-13.577	-0.10552
-13.652	0.70359
-12.426	0.7127
-12.401	1.0218
-12.476	1.0309
-12.55	1.04
-12.625	1.0491
-12.7	0.35824
-12.074	0.26735
-12.149	1.0765
-11.924	1.5856
-10.899	1.5947
-9.6732	1.6038
-9.748	1.6129
-9.8227	1.622
-9.4974	1.6311
-9.5721	1.6402
-9.1468	1.6493
-9.2215	1.6584
-9.2962	1.6676
-8.5709	1.6767
-6.8456	1.6858
-5.2203	1.6949
-5.295	2.104
-5.3697	3.3131
-5.3444	3.3222
-5.4191	4.7313
-5.4938	5.3404
-5.5685	5.6495
-5.7432	5.8587
-5.7179	8.1678
-5.8926	10.577
-5.9673	11.386
-6.042	11.695
-8.0167	11.704
-6.1914	11.713
-6.2661	11.722
-6.3409	11.132
-6.4156	11.141
-7.3903	11.15
-7.465	10.759
-9.5397	10.768
-9.6144	11.077
-6.9891	11.086
-7.0638	11.095
-7.1385	10.404
-3.9132	9.7135
-3.9879	9.7226
-1.5626	8.2317
-0.7373	6.5408
-0.412	5.75
0.61329	5.2591
3.9386	4.7682
12.564	4.7773
39.689	5.2864
64.614	5.2955
85.84	5.3046
113.77	6.3137
133.79	6.3228
162.52	7.8319
183.54	8.441
200.97	12.45
217.29	12.459
224.52	12.468
235.64	17.277
246.97	22.287
249.59	27.696
254.12	32.505
254.24	33.814
254.17	39.123
256.69	44.332
256.62	47.241
256.54	49.95
256.47	50.459
256.4	51.169
256.22	52.478
256.15	54.187
253.37	55.096
252.6	55.205
248.82	56.114
245.05	58.023
244.17	61.132
243.6	61.141
242.22	64.151
241.05	66.06
239.97	67.469
238.1	68.178
233.52	68.187
233.45	69.296
229.57	70.005
228.8	70.014
227.73	70.923
226.65	70.933
226.58	70.942
226.5	70.051
226.43	70.06
227.35	69.169
226.28	68.978
226.2	66.987
226.13	65.496
226.05	64.705
227.28	64.715
227.2	64.724
227.13	64.733
227.05	64.742
225.48	63.951
225.4	63.96
225.33	63.469
224.36	63.178
224.28	62.987
224.21	62.697
222.53	62.206
221.06	62.115
220.78	62.124
220.71	61.233
216.23	61.242
206.16	59.851
194.28	51.96
166.21	40.169
131.83	28.979
115.76	20.288
92.784	12.797
73.009	5.6058
62.635	2.6149
48.96	2.6241
42.085	1.9332
24.61	1.9423
7.3358	1.9514
-9.8389	1.9605
-35.014	1.9696
-46.188	1.9787
-71.163	1.9878
-98.338	1.9969
-108.21	2.206
-123.79	2.2152
-133.46	2.7243
-147.64	3.3334
-161.01	3.9425
-162.59	5.7516
-164.06	8.0607
-166.14	9.1698
-167.81	11.579
-168.28	14.488
-170.46	15.497
-170.53	15.706
-173.01	15.715
-173.08	15.824
-173.86	16.034
-174.13	17.043
-174.21	18.452
-174.28	18.961
-174.36	19.17
-174.23	19.279
-174.31	20.788
-174.38	20.797
-174.46	22.806
-174.53	22.816
-174.61	22.325
-174.88	22.334
-174.95	22.943
-175.03	22.952
-175.1	22.961
-173.88	22.97
-172.45	22.979
-172.53	21.488
-172.1	21.498
-172.18	21.507
-168.15	20.216
-163.43	20.225
-162.9	19.234
-157.58	8.8431
-146.65	-12.148
-139.33	-36.539
-127.3	-62.03
-111.48	-80.62
-104.55	-90.311
-95.225	-95.202
-88.199	-107.39
-84.074	-124.98
-78.849	-132.27
-75.724	-137.07
-72.998	-141.56
-71.573	-142.45
-71.648	-144.84
-70.622	-146.93
-70.697	-147.52
-70.772	-149.91
-69.446	-151.9
-69.521	-152.09
-69.596	-152.38
-69.671	-152.37
-69.745	-152.47
-69.82	-152.46
-69.895	-152.45
-69.969	-152.44
-70.344	-152.43
-70.419	-152.42
-70.494	-152.61
-70.568	-152.6
-72.343	-152.59
-73.718	-152.58
-74.292	-152.57
-74.367	-152.57
-74.442	-151.76
-74.516	-151.25
-74.091	-150.54
-74.166	-149.73
-74.241	-149.02
-73.015	-148.61
-74.39	-148.6
-73.165	-148.99
-73.639	-148.98
-73.714	-148.97
-73.789	-148.87
-76.463	-148.86
-76.538	-149.55
-76.613	-148.84
-76.688	-148.23
-75.362	-147.92
-75.437	-147.51
-74.512	-147.5
-73.386	-147.49
-73.461	-147.48
-73.236	-147.47
-73.611	-147.06
-73.685	-147.06
-73.76	-147.05
-74.635	-147.04
-75.009	-147.03
-75.084	-146.52
-75.159	-145.81
-75.233	-144.2
-75.908	-142.79
-75.383	-142.28
-75.458	-142.27
-75.532	-142.26
-75.607	-141.66
-75.682	-141.65
-74.956	-142.24
-74.731	-142.23
-74.806	-142.42
-75.48	-142.41
-75.555	-142.4
-75.63	-142.39
-75.705	-142.68
-75.779	-142.67
-75.854	-142.16
-75.929	-141.76
-74.903	-141.75
-74.978	-141.34
-75.053	-141.93
-75.128	-142.72
-73.802	-143.11
-73.677	-143.2
-73.752	-143.19
-73.826	-143.48
-73.201	-143.47
-73.276	-143.46
-73.35	-143.46
-73.425	-143.15
-73.5	-143.14
-72.675	-143.13
-73.649	-143.12
-73.724	-143.21
-73.799	-143.2
-73.873	-143.49
-72.948	-143.48
-73.023	-143.47
-73.097	-143.46
-73.172	-143.46
-74.247	-143.05
-73.322	-142.84
-73.696	-142.33
-73.771	-142.32
-73.846	-141.21
-76.32	-140.2
-75.395	-139.49
-75.47	-139.18
-75.545	-139.67
-75.019	-138.96
-77.094	-138.95
-77.169	-138.95
-77.243	-138.34
-77.318	-138.23
-77.393	-137.72
-77.467	-137.11
-77.542	-137.1
-77.617	-137.09
-77.692	-137.08
-77.066	-137.07
-74.841	-137.06
-74.916	-137.05
-74.99	-137.25
-75.065	-137.24
-73.14	-137.23
-73.214	-137.22
-73.289	-138.31
-73.364	-137.2
-74.839	-136.99
-72.213	-136.78
-72.288	-136.77
-72.363	-136.66
-72.437	-136.45
-71.712	-136.65
-69.887	-136.64
-69.962	-136.43
-70.036	-137.02
-70.111	-136.41
-72.086	-136.4
-72.16	-136.39
-74.635	-135.78
-74.71	-135.77
-74.784	-135.36
-75.459	-135.35
-75.534	-135.35
-75.609	-135.34
-75.683	-135.33
-75.758	-135.32
-74.133	-135.71
-74.207	-135.7
-74.282	-135.29
-76.057	-134.78
-76.132	-133.87
-78.306	-133.46
-78.381	-133.45
-78.456	-133.44
-78.83	-132.04
-78.105	-132.03
-78.98	-130.22
-79.054	-130.21
-79.129	-129.6
-80.004	-128.79
-80.279	-127.78
-81.653	-126.37
-81.728	-125.06
-81.803	-124.55
-83.877	-123.84
-84.052	-123.34
-84.927	-123.33
-85.001	-122.82
-86.876	-122.81
-89.851	-122.8
-89.926	-122.79
-90.4	-122.78
-90.475	-122.77
-86.95	-122.46
-88.224	-123.05
-88.299	-123.04
-88.374	-123.04
-88.449	-124.03
-88.523	-123.02
-89.598	-124.01
-89.673	-123.4
-89.747	-123.39
-89.822	-125.08
-86.597	-125.07
-86.671	-125.86
-85.546	-125.85
-85.621	-125.84
-85.696	-125.94
-82.57	-125.93
-82.645	-125.92
-82.72	-126.91
-82.794	-126.9
-82.869	-126.89
-82.544	-128.28
-82.618	-128.77
-82.693	-128.86
-82.768	-128.85
-82.843	-128.84
-82.817	-129.04
-82.492	-129.83
-82.567	-131.32
-82.641	-131.31
-82.716	-131.5
-82.491	-131.49
-82.566	-131.48
-82.64	-131.47
-82.115	-131.46
-81.29	-130.55
-80.864	-130.54
-80.939	-130.53
-81.014	-131.33
-81.088	-131.32
-81.663	-131.31
-81.738	-132.9
-81.813	-131.29
-81.887	-131.28
-81.462	-130.77
-81.537	-130.76
-81.611	-130.55
-81.686	-130.54
-81.761	-130.33
-80.535	-130.33
-80.31	-130.32
-80.385	-130.31
-80.46	-130.3
-80.834	-130.49
-80.909	-130.48
-80.984	-130.77
-81.058	-131.26
-81.133	-130.75
-81.708	-130.74
-81.283	-130.73
-81.357	-130.53
-81.432	-130.52
-81.507	-130.31
-82.081	-130
-82.156	-129.79
-82.231	-129.78
-82.305	-129.77
-82.38	-129.76
-82.855	-130.55
-82.93	-131.04
-84.004	-131.93
-84.079	-132.63
-83.154	-132.92
-83.628	-132.91
-83.703	-133.3
-83.778	-133.99
-83.853	-133.98
-83.527	-133.97
-83.802	-133.46
-83.877	-133.45
-83.951	-133.44
-84.026	-133.43
-84.101	-133.42
-84.175	-134.72
-84.25	-135.51
-84.325	-136.4
-85.2	-136.39
-84.574	-136.38
-84.649	-136.37
-84.724	-136.36
-84.798	-135.45
-85.573	-134.64
-85.648	-133.33
-87.022	-131.82
-87.097	-131.22
-87.172	-130.11
-88.747	-130.2
-88.821	-130.19
-88.896	-129.08
-88.971	-130.17
-89.045	-130.16
-89.42	-130.15
-89.495	-131.34
-89.77	-131.33
-89.844	-131.32
-89.919	-130.12
-90.794	-128.91
-90.868	-128.5
-90.943	-128.49
-91.018	-128.48
-90.292	-127.77
-90.667	-127.96
-90.742	-128.85
-90.817	-129.54
-90.891	-130.13
-90.566	-130.82
-90.641	-132.72
-90.715	-134.21
-90.79	-134.4
-90.865	-135.49
-90.539	-135.48
-91.014	-136.47
-91.089	-136.46
-91.164	-135.45
-91.938	-134.84
-91.313	-134.83
-91.388	-134.82
-91.462	-134.81
-91.537	-134.81
-93.812	-135.7
-95.587	-135.69
-95.661	-136.38
-95.736	-136.57
-95.811	-135.66
-96.985	-134.65
-97.06	-133.24
-97.135	-132.13
-97.209	-131.82
-97.284	-130.81
-98.459	-129.91
-98.534	-129.6
-99.708	-128.99
-99.883	-128.68
-99.458	-128.67
-99.532	-128.66
-99.607	-128.65
-100.38	-128.64
-101.06	-128.63
-101.13	-127.92
-101.21	-127.91
-101.28	-126.91
-101.36	-126.9
-101.43	-126.89
-100.9	-126.78
-101.58	-126.77
-101.65	-127.16
-101.73	-127.95
-101.8	-130.54
-101.28	-132.53
-101.35	-132.92
-101.43	-134.01
-101.5	-134.61
-102.18	-134.8
-102.25	-134.89
-102.33	-135.48
-102.4	-135.47
-102.48	-134.86
-102.75	-134.85
-101.93	-134.84
-102	-134.73
-102.07	-134.72
-102.15	-134.71
-103.12	-134.51
-103.2	-134.5
-103.27	-134.69
-103.35	-133.78
-103.42	-132.57
-104.9	-132.56
-104.97	-131.75
-107.35	-130.64
-107.42	-130.03
-107.5	-129.62
-107.57	-129.61
-107.65	-129.3
-107.72	-129.3
-109	-129.29
-107.87	-129.28
-109.14	-129.27
-109.22	-129.36
-109.29	-129.55
-109.37	-129.54
-108.04	-129.53
-107.12	-129.32
-107.19	-129.11
-106.27	-128.7
-106.34	-128.7
-105.72	-128.09
-105.79	-126.98
-105.87	-126.37
-105.94	-126.36
-106.72	-126.85
-106.09	-127.14
-106.17	-127.13
-106.24	-128.22
-106.01	-129.31
-104.49	-129.3
-101.96	-129.3
-102.04	-129.29
-102.51	-129.88
-102.59	-129.27
-102.66	-129.26
-102.74	-129.25
-102.81	-129.44
-103.39	-129.43
-103.06	-129.42
-103.54	-129.41
-103.61	-130.5
-103.69	-131.7
-105.36	-132.09
-105.34	-132.08
-105.41	-132.07
-105.48	-132.16
-105.56	-132.15
-106.73	-132.14
-106.81	-132.03
-106.98	-132.02
-107.06	-132.11
-107.13	-132.1
-108.31	-132.19
-107.28	-132.19
-107.36	-132.18
-107.43	-132.17
-107.41	-132.16
-107.48	-132.55
-107.56	-133.34
-106.33	-133.33
-106.41	-134.42
-106.48	-135.21
-106.55	-135.2
-105.13	-135.19
-105.2	-135.29
-105.28	-135.38
-105.35	-135.37
-105.43	-135.46
-105.5	-135.45
-105.58	-135.54
-105.65	-135.93
-103.83	-135.92
-103.9	-136.11
-103.98	-136.3
-104.05	-137.09
-104.13	-137.79
-104.2	-137.78
-106.38	-137.77
-106.45	-137.76
-107.82	-137.35
-109	-137.34
-107.97	-136.73
-108.05	-137.32
-108.12	-137.31
-108.2	-137
-108.27	-137.29
-106.25	-137.79
-106.32	-138.08
-106.4	-138.37
-106.47	-138.76
-109.75	-138.75
-109.82	-139.94
-109.9	-141.03
-109.97	-141.02
-110.95	-141.01
-111.02	-141
-110.59	-140.99
-110.67	-139.88
-112.64	-140.98
-112.72	-141.77
-112.79	-142.86
-112.87	-143.45
-112.94	-143.54
-113.12	-143.93
-113.09	-143.92
-113.27	-143.91
-113.34	-144.8
-113.82	-145.69
-113.89	-145.68
-113.57	-144.48
-113.94	-144.47
-114.02	-144.46
-114.09	-144.45
-114.66	-143.44
-114.24	-143.43
-114.81	-144.42
-114.89	-145.61
-114.96	-145.6
-115.14	-145.49
-114.71	-145.78
-114.79	-145.48
-114.86	-145.47
-114.94	-145.46
-115.41	-145.45
-115.49	-145.44
-115.56	-145.43
-115.64	-145.42
-115.71	-144.51
-116.69	-143.3
-116.76	-143.69
-116.83	-143.68
-116.91	-143.68
-116.98	-143.67
-117.36	-143.66
-117.43	-143.65
-117.51	-143.64
-117.58	-143.63
-116.46	-143.62
-117.63	-143.61
-117.71	-143.6
-117.78	-143.29
-119.06	-142.48
-118.03	-142.48
-119.21	-141.97
-119.28	-141.96
-119.35	-141.35
-119.43	-140.64
-119.2	-140.63
-119.28	-141.32
-119.35	-141.31
-119.43	-140.6
-119.5	-140.59
-118.58	-140.58
-118.65	-140.57
-118.73	-140.57
-118.8	-140.36
-118.88	-140.35
-118.95	-140.04
-119.03	-139.63
-119.1	-138.92
-119.18	-138.91
-118.65	-138.2
-117.12	-138.19
-117.2	-138.18
-117.27	-139.07
-115.75	-138.17
-115.82	-138.16
-115.9	-139.25
-115.97	-138.14
-116.05	-138.13
-116.02	-138.12
-116.2	-138.11
-116.27	-138.1
-116.35	-137.19
-116.82	-136.38
-116.9	-136.17
-118.47	-135.77
-118.55	-135.36
-118.62	-135.35
-120.29	-135.34
-119.87	-135.33
-120.24	-135.62
-120.32	-136.31
-120.39	-135.6
-120.47	-135.19
-120.54	-134.88
-120.62	-134.87
-120.69	-134.87
-120.77	-134.36
-122.04	-134.05
-122.12	-134.04
-122.19	-133.83
-122.57	-133.82
-122.64	-133.81
-122.72	-134
-122.79	-133.99
-122.86	-133.78
-122.94	-133.97
-121.81	-133.96
-121.89	-133.76
-121.56	-133.75
-121.64	-132.74
-121.71	-131.63
-120.99	-131.22
-122.16	-130.31
-122.24	-131.2
-122.31	-130.29
-124.49	-130.28
-123.16	-130.27
-123.24	-129.56
-123.31	-128.86
-123.39	-127.95
-122.66	-126.94
-121.73	-126.93
-122.81	-126.92
-122.88	-127.31
-122.96	-128.4
-125.03	-128.39
-125.11	-128.38
-125.48	-127.17
-125.56	-128.36
-125.63	-128.96
-127.81	-128.95
-127.88	-128.94
-127.96	-128.93
-128.03	-128.32
-127.31	-128.31
-127.88	-128.3
-127.96	-128.89
-128.03	-129.48
-128.1	-129.87
-128.18	-130.06
-129.45	-130.36
-129.53	-130.45
-129.6	-130.54
-129.68	-130.93
-128.55	-131.62
-129.03	-131.61
-129.1	-131.6
-129.18	-131.59
-129.25	-130.88
-127.83	-130.87
-127.9	-130.56
-127.98	-130.95
-128.05	-131.35
-128.13	-132.44
-127.6	-132.83
-127.67	-132.42
-127.75	-132.81
-127.82	-132.8
-129.6	-132.79
-127.97	-132.78
-128.05	-132.47
-128.22	-132.06
-128.3	-131.85
-129.97	-131.85
-129.85	-131.14
-129.92	-130.03
-131.9	-130.42
-131.97	-130.41
-132.85	-131.1
-132.92	-131.09
-133.6	-131.78
-133.67	-131.77
-133.74	-130.96
-135.82	-129.85
-135.89	-129.55
-135.97	-129.54
-137.74	-129.53
-137.92	-129.52
-139.19	-129.51
-139.27	-129.8
-139.34	-130.09
-139.82	-130.58
-139.89	-130.57
-140.17	-130.46
-140.24	-130.85
-140.32	-130.85
-141.59	-130.84
-141.67	-130.83
-143.34	-130.32
-143.41	-130.81
-143.79	-130.3
-144.96	-130.29
-145.04	-130.28
-145.61	-130.77
-145.69	-131.06
-145.66	-131.05
-145.84	-131.05
-145.91	-130.94
-146.29	-130.93
-146.36	-130.92
-146.44	-130.21
-146.51	-129.7
-146.59	-129.69
-146.66	-129.68
-146.74	-129.67
-146.51	-129.66
-145.98	-129.65
-146.06	-130.04
-146.13	-130.74
-146.21	-130.73
-144.58	-131.82
-142.86	-132.61
-142.93	-132.6
-143.01	-131.79
-143.08	-130.58
-141.86	-129.97
-141.93	-128.76
-142.01	-128.75
-142.08	-128.34
-142.16	-129.24
-141.63	-129.73
-141.71	-130.02
-141.78	-130.51
-141.85	-131.1
-141.93	-132.09
-142	-132.68
-142.08	-132.87
-142.15	-132.16
-142.23	-131.05
-142.6	-130.24
-142.68	-129.24
-142.75	-128.73
-143.93	-128.72
-144	-128.71
-144.98	-128.7
-145.05	-128.69
-145.13	-129.18
-145.3	-130.57
-145.38	-131.36
-146.35	-131.35
-146.42	-131.94
-146.5	-131.34
-146.57	-129.93
-146.65	-127.82
-148.42	-127.01
-148.5	-126.8
-148.57	-126.59
-148.65	-126.58
-147.32	-126.57
-148.8	-126.56
-148.87	-126.55
-148.95	-126.74
-150.32	-126.73
-149.1	-129.63
-149.17	-132.62
-149.25	-133.01
-149.32	-133.6
-147.99	-133.59
-146.67	-133.58
-146.74	-133.47
-146.82	-133.36
-146.89	-133.35
-145.67	-133.74
-145.74	-133.73
-145.82	-133.73
-145.89	-133.92
-145.97	-133.91
-146.64	-134.3
-146.62	-134.29
-146.69	-134.28
-146.77	-133.87
-146.84	-133.76
-146.92	-133.25
-146.99	-132.44
-147.06	-131.63
-150.04	-130.83
-148.61	-130.32
-150.19	-129.51
-150.26	-129.5
-151.04	-128.19
-151.11	-128.18
-150.09	-128.17
-151.96	-127.36
-152.04	-127.35
-152.11	-127.34
-152.19	-127.33
-150.46	-126.23
-150.54	-125.82
-150.61	-125.21
-150.69	-125.2
-151.66	-125.19
-150.13	-125.38
-150.21	-125.37
-150.28	-125.36
-150.36	-125.45
-149.13	-125.84
-147.81	-127.43
-147.88	-129.52
-147.96	-130.22
-148.03	-130.31
-148.01	-130.5
-148.08	-130.49
-148.16	-130.48
-148.23	-130.47
-146.01	-130.26
-148.38	-130.25
-148.46	-130.24
-148.53	-130.23
-150.6	-130.42
-150.68	-130.22
-150.75	-130.21
-150.83	-132
-150.9	-130.19
-151.38	-130.18
-151.05	-130.17
-151.53	-129.86
-151.6	-129.85
-151.68	-128.74
-152.45	-128.73
-152.53	-128.72
-154.1	-128.72
-154.18	-129.01
-154.25	-129
-155.53	-130.09
-155.6	-130.38
-156.77	-131.87
-156.85	-133.26
-156.82	-133.25
-157.8	-133.24
-157.87	-133.63
-157.95	-133.62
-158.02	-133.32
-158.1	-133.31
-159.07	-133.3
-159.15	-133.29
-159.22	-133.28
-159.4	-133.27
-159.37	-133.26
-159.45	-133.65
-159.52	-133.04
-159.6	-132.63
-160.07	-131.92
-159.54	-131.02
-159.62	-131.01
-159.69	-131
-160.37	-130.39
-160.64	-130.38
-160.72	-130.37
-160.79	-130.26
-160.87	-129.65
-161.44	-128.84
-161.52	-128.33
-160.89	-128.32
