# Supplementary material for: Electrooculography-based continuous eye-writing recognition system for efficient assistive communication systems
Source: PLoS One. 2018 Feb 9;13(2):e0192684. doi: 10.1371/journal.pone.0192684 (PMC5806888; doi:10.1371/journal.pone.0192684)
Supplement: S1 Database — All the original isolated EOG data used in the experiments are contained in this database. (ZIP) [file pone.0192684.s001.zip › isolated/002/isolated_strokes/EOG_002_02_010.csv]

4.0795	-3.1769
4.0807	-3.2123
3.7818	-3.0477
3.983	-2.9831
3.9842	-3.0185
4.3854	-3.0539
4.3865	-2.8894
4.3877	-2.6248
4.3889	-1.9602
3.9901	-1.9956
3.9912	-1.531
3.9924	-1.3665
3.9936	-1.6019
4.3948	-1.4373
3.996	-1.4727
3.9971	-1.0081
3.9983	-1.0435
2.8995	-1.179
3.8007	-0.91438
2.7018	-0.9498
2.703	-0.98521
2.7042	-0.92063
2.6054	-0.85605
2.6065	0.30853
2.6077	1.5731
2.6089	1.5377
2.6101	1.5023
1.6113	0.96686
2.6124	0.93144
2.6136	0.89602
2.6148	-0.3394
2.616	-0.37481
1.0171	-0.41023
1.0183	-0.44565
1.0195	-0.48107
-0.57933	-1.0165
-0.57815	-0.1519
-1.377	-0.18732
-1.3758	0.27726
-1.4746	0.64184
-2.4734	1.2064
-2.2723	1.171
-4.2711	1.6356
-4.2699	0.70017
-4.2687	0.064752
-4.2676	-0.17067
-2.2664	-0.20608
-4.2652	-0.2415
-4.264	-0.57692
-4.2629	-0.31234
-5.1617	-0.34776
-5.1605	-0.68317
-5.6593	-0.71859
-5.6581	-0.95401
-5.657	-0.98943
-6.1558	-1.0248
-6.1546	-1.2603
-6.1534	-1.2957
-6.1523	-2.0311
-6.1511	-3.0665
-6.1499	-3.1019
-6.1487	-3.1374
-5.4476	-3.1728
-5.4464	-3.2082
-2.9452	-2.7436
-2.944	-2.779
-2.1428	-2.8144
-2.1417	-2.6499
-2.1405	-0.48528
0.46068	-0.5207
0.46186	0.54388
2.263	0.50847
2.2642	0.57305
0.26539	0.53763
2.2666	0.70221
2.2677	0.66679
2.2689	0.73137
2.2701	0.99596
2.2713	0.96054
4.4725	1.3251
4.4736	1.5897
4.4748	1.5543
4.476	3.4189
2.2772	3.3834
4.8783	5.248
2.0795	5.2126
1.0807	3.4772
1.0819	5.1418
-0.51696	5.1064
-0.51578	5.0709
-1.0146	5.0355
-1.0134	5.6001
-0.012248	6.3647
-1.0111	6.3293
-1.0099	5.4939
-1.0087	5.4584
-2.4075	5.423
-2.4064	4.7876
-3.4052	4.7522
-3.404	4.4168
-3.4028	3.8813
-3.4017	2.1459
-2.4005	2.1105
-1.4993	0.77509
-1.4981	0.73967
-1.4969	2.0043
-1.8958	3.1688
-1.3946	3.1334
-1.3934	1.898
-1.3922	0.56258
-1.3911	0.52716
-2.2899	-0.30826
-2.2887	-1.0437
-2.2875	-1.2791
-2.2864	-1.7145
-2.2852	-1.6499
-1.384	-1.3853
0.11717	-1.4208
0.11835	-1.4562
0.11953	-1.7916
0.4207	-1.827
-0.57812	-1.8624
-0.57694	-1.8979
-0.67577	-1.4333
-0.67459	-1.9687
-0.073412	-2.0041
-0.072235	-2.0395
-0.071058	-2.0749
-0.069881	-2.1104
-0.068704	-2.6458
0.63247	-2.6812
0.63365	-2.7166
0.63483	-1.452
0.636	-0.18745
-0.06282	0.27713
0.63836	0.64171
-0.060466	0.80629
-0.059289	0.97087
-0.058112	1.4355
-0.15694	1.4
-0.055759	1.3646
-0.054582	1.3292
-0.053405	1.2938
0.64777	1.2584
-0.051051	1.2229
0.45013	0.68753
0.4513	1.1521
0.45248	2.2167
0.95366	2.9813
0.45483	2.9459
0.45601	2.9104
0.45719	2.875
0.45836	3.1396
0.45954	3.1042
0.46072	2.7688
0.46189	2.7333
0.46307	2.6979
0.46425	1.7625
1.0654	1.7271
1.0666	1.6917
1.0678	1.6563
1.069	1.6208
1.0701	1.8854
3.3713	1.85
3.3725	1.8146
3.3737	1.7792
3.3748	0.64375
0.77602	-0.19167
3.2772	-0.22708
3.2784	-0.2625
2.3795	-0.29792
2.3807	-0.033339
-0.1181	-0.068757
-0.11692	1.2958
-0.11575	1.2604
-1.1146	-0.27501
-1.1134	-0.31043
-1.7122	-0.34585
-1.711	-1.2813
-2.1099	-1.4167
-2.1087	-2.2521
-1.7075	-2.2875
-2.1063	-3.2229
-2.1052	-3.2584
-2.904	-3.2938
-2.9028	-2.4292
-2.1016	-1.6646
-2.1004	-1.4
-2.0993	-1.4354
-2.0981	-1.2709
-2.0969	-1.5063
-1.6957	-1.5417
-1.6946	-1.8771
-1.1934	-2.7125
-1.1922	-2.548
0.20897	-3.8834
1.5101	-3.9188
1.5113	-3.9542
1.5125	-2.6896
1.5137	-1.925
0.21485	-1.9605
0.21603	-1.6959
0.21721	-1.7313
0.21838	-2.0667
0.21956	-1.5021
-1.9793	-2.3376
-1.9781	-3.473
-1.9769	-4.3084
-3.6757	-5.1438
-3.6746	-5.1792
-4.4734	-4.4146
-4.4722	-4.4501
-4.471	-3.6855
-4.4698	-2.5209
-3.6687	-1.0563
-4.4675	-0.39173
-4.4663	0.27285
-4.4651	0.63743
-4.464	0.60201
-3.3628	0.5666
-3.3616	0.53118
-3.3604	0.095759
-3.3593	0.060341
-3.3581	0.024923
-2.1569	-0.010495
-2.1557	0.35409
-2.1545	0.81867
-2.0534	1.7833
1.5478	2.5478
5.449	3.0124
5.4502	3.277
5.4513	2.9416
5.9525	2.9062
5.9537	2.8707
5.9549	2.8353
5.956	2.2999
5.7572	1.6645
5.7584	0.82907
5.1596	0.79365
5.1608	-0.041765
5.1619	-0.077183
2.3631	-0.1126
2.3643	-0.14802
2.3655	-0.18344
2.3666	-0.21886
2.3678	-0.55427
2.869	-0.58969
5.6702	-0.62511
4.8713	-0.66053
4.8725	-0.69595
4.8737	-0.73136
4.1749	-0.96678
4.1761	-1.0022
2.0772	-0.83762
2.0784	-0.87304
4.1796	-0.60845
4.1808	-0.44387
4.8819	-0.07929
4.8831	0.58529
4.8843	1.4499
4.8855	2.2145
4.8866	2.479
6.5878	3.2436
6.589	4.9082
4.8902	6.2728
4.8913	6.7374
4.1925	6.7019
4.1937	6.6665
1.6949	6.6311
1.0961	6.5957
1.0972	6.7603
-0.90159	6.7249
-0.90041	6.4894
-1.2992	6.654
-1.8981	6.6186
-2.3969	6.3832
-2.9957	6.3478
-2.9945	6.3123
-2.9934	6.5769
-2.9922	6.5415
-2.991	6.1061
-2.9898	5.0707
-2.9886	4.1353
-2.3875	3.1998
-1.8863	1.3644
-1.3851	-0.271
-1.7839	-0.30641
-1.7828	-0.74183
-1.7816	-0.97725
-1.7804	-1.7127
-0.97923	-1.7481
-0.97805	-2.3835
-0.97688	-3.0189
0.8243	-3.0543
0.82548	-4.0898
2.7267	-4.1252
2.7278	-4.1606
0.82901	-4.196
0.83019	-4.2314
0.53136	-4.2668
-1.5675	-4.3023
-1.5663	-4.3377
-3.7651	-3.8731
-6.0639	-0.60852
-7.3628	2.0561
-8.6616	3.9206
-10.66	14.585
-16.259	29.45
-21.958	35.814
-28.857	43.379
-34.456	60.644
-37.855	74.808
-41.353	83.973
-47.052	96.737
-52.551	108.2
-53.05	118.47
-55.549	132.33
-59.947	145.9
-62.246	152.66
-68.045	162.62
-76.144	176.79
-79.843	186.95
-81.842	196.62
-81.84	206.08
-82.939	215.95
-82.938	231.01
-82.937	242.48
-83.336	247.14
-83.335	248.91
-86.633	248.87
-87.532	249.94
-87.531	250
-89.53	250.26
-89.529	250.63
-89.527	252.29
-87.526	254.26
-84.625	255.22
-84.624	255.69
-84.623	255.95
-84.622	255.92
-82.92	255.88
-80.319	255.55
-80.318	255.11
-80.317	254.47
-79.216	255.04
-78.515	255.4
-78.513	255.37
-78.512	256.53
-78.511	256.5
-78.51	257.66
-78.509	258.53
-77.307	258.49
-77.306	258.96
-77.305	258.12
-74.304	257.49
-73.703	256.15
-73.702	254.61
-71.9	253.68
-71.899	251.94
-68.098	250.91
-65.297	250.87
-63.796	248.34
-59.994	247.5
-50.293	244.87
-37.492	233.13
-9.791	212.9
13.11	192.86
36.811	179.42
72.313	163.79
96.514	143.85
126.51	132.22
148.92	121.68
168.32	108.65
192.52	100.81
206.92	87.177
225.02	76.141
239.32	69.006
244.22	55.871
247.82	48.135
253.43	38
256.13	25.364
259.93	20.929
259.93	16.193
259.93	11.458
262.13	10.623
262.13	10.287
262.13	9.1518
262.13	9.1164
262.14	7.8809
261.94	7.7455
261.94	7.4101
259.94	6.5747
257.64	6.5393
253.74	5.4039
253.34	5.3684
252.94	6.433
252.45	6.3976
249.75	6.5622
247.15	7.1268
247.15	7.3913
246.45	7.6559
245.35	8.4205
244.65	8.3851
243.25	8.2497
242.95	8.2143
242.86	9.0788
239.76	9.0434
239.76	8.708
237.56	8.6726
237.56	8.6372
238.56	8.9017
238.56	8.8663
238.56	8.5309
238.57	8.4955
238.57	6.9601
239.67	6.9247
239.67	6.8892
239.67	8.4538
239.67	6.5184
239.67	5.283
240.77	5.2476
240.77	5.2122
240.78	5.1767
240.78	5.1413
239.68	3.8059
239.68	1.6705
239.68	1.6351
237.28	-1.0004
237.28	-4.0358
234.68	-5.8712
232.99	-5.9066
230.99	-6.042
213.49	-12.577
192.29	-32.913
179.09	-57.648
143.19	-91.484
113.49	-120.42
89.394	-130.05
55.595	-141.69
41.896	-149.53
19.897	-154.36
-1.0015	-159.8
-14.4	-159.83
-34.299	-159.87
-42.098	-159.9
-61.297	-159.94
-83.896	-159.97
-90.694	-160.61
-98.493	-160.64
-104.99	-160.68
-108.09	-160.71
-111.79	-160.75
-116.79	-159.99
-120.29	-159.42
-122.59	-159.46
-122.59	-159.39
-126.98	-159.43
-129.38	-158.86
-129.38	-158.4
-129.68	-158.03
-129.68	-157.67
-129.68	-157.5
-129.88	-157.64
-129.68	-157.68
-129.67	-157.11
-129.67	-158.25
-129.67	-158.28
-129.57	-158.32
-129.57	-158.35
-129.57	-157.89
-129.57	-156.82
-129.57	-156.26
-129.67	-156.29
-129.66	-155.83
-129.66	-154.87
-129.66	-153.5
-128.96	-152.44
-129.46	-152.47
-129.46	-152.51
-130.46	-152.14
-130.46	-153.18
-128.55	-155.11
-128.55	-155.15
-128.55	-155.68
-128.25	-154.92
-128.25	-153.35
-127.95	-153.39
-127.95	-152.73
-127.95	-152.46
-127.75	-152.4
-125.64	-152.43
-123.34	-152.47
-123.34	-152.5
-123.34	-152.54
-122.54	-152.67
-121.94	-153.01
-121.94	-153.44
-121.94	-153.48
-121.93	-154.82
-120.63	-154.85
-120.63	-154.89
-120.63	-154.12
-120.63	-154.16
-121.93	-154.19
-120.63	-154.53
-120.33	-154.76
-120.33	-155.7
-120.32	-156.53
-120.32	-156.57
-119.22	-156.6
-118.62	-156.84
-118.62	-157.38
-118.62	-157.71
-118.62	-158.05
-117.62	-158.08
-117.11	-158.12
-117.11	-157.65
-117.11	-157.39
-117.11	-157.42
-116.61	-157.46
-116.61	-157.49
-116.61	-157.53
-116.61	-157.27
-116.61	-157.6
-114.1	-157.64
-114.1	-157.67
-114.1	-157.71
-111	-157.24
-114.1	-157.28
-114.1	-157.31
-114.5	-156.75
-114.5	-156.48
-110.99	-156.42
-114.09	-155.75
-114.09	-155.29
-114.49	-153.23
-114.79	-152.16
-110.89	-151.5
-110.89	-151.53
-110.89	-151.57
-110.89	-151.6
-112.88	-151.64
-110.88	-151.17
-110.88	-151.21
-110.88	-151.14
-110.88	-151.18
-111.98	-151.22
-111.98	-151.25
-111.98	-151.19
-111.97	-151.32
-111.97	-151.36
-113.67	-151.49
-113.67	-151.53
-113.67	-151.46
-114.37	-151.6
-114.37	-151.53
-114.57	-151.57
-114.57	-151.6
-114.56	-151.34
-114.56	-149.68
-114.36	-148.11
-114.36	-147.55
-114.36	-148.18
-114.36	-147.62
-114.36	-147.25
-113.46	-147.29
-114.25	-147.22
-114.25	-146.06
-114.25	-144.69
-114.25	-144.03
-111.75	-143.97
-111.75	-143.7
-111.75	-144.04
-111.75	-144.07
-111.74	-144.11
-107.84	-144.44
-107.84	-144.48
-107.84	-144.51
-107.84	-144.55
-108.84	-144.88
-108.84	-144.92
-108.84	-144.65
-109.74	-144.39
-107.23	-143.63
-109.73	-143.66
-109.73	-143.7
-109.73	-143.73
-112.53	-144.57
-109.73	-144.6
-112.53	-144.94
-112.53	-145.27
-112.52	-145.31
-112.52	-145.74
-109.92	-145.78
-109.92	-145.82
-109.92	-145.85
-109.92	-144.69
-112.12	-143.52
-110.62	-143.06
-110.62	-143.09
-110.61	-142.03
-110.61	-140.96
-110.91	-142.4
-110.91	-142.43
-110.91	-142.47
-111.71	-143.9
-111.71	-143.94
-111.71	-143.98
-111.7	-144.01
-111.7	-144.05
-112.1	-144.08
-111.7	-144.72
-112.4	-144.75
-112.4	-144.79
-112.4	-144.82
-112.4	-144.06
-111.7	-144.09
-111.29	-144.13
-111.29	-144.17
-111.29	-142.8
-111.69	-144.24
-111.29	-144.27
-111.69	-145.11
-111.69	-145.14
-111.69	-144.28
-112.28	-144.31
-111.68	-144.55
-111.68	-144.58
-111.68	-144.92
-111.68	-144.65
-112.28	-144.49
-111.88	-143.93
-111.88	-143.96
-111.88	-144
-111.87	-143.33
-115.27	-143.37
-115.27	-143.6
-118.07	-144.14
-118.07	-144.97
-118.07	-145.01
-119.37	-145.04
-119.37	-145.28
-119.96	-145.32
-119.96	-145.55
-118.06	-145.59
-117.66	-146.62
-117.66	-147.46
-117.66	-147.49
-117.66	-147.53
-117.26	-147.56
-117.26	-147.6
-117.25	-147.73
-117.25	-147.77
-117.45	-148.8
-117.25	-149.04
-117.25	-149.08
-117.25	-150.71
-117.25	-151.85
-117.45	-151.88
-117.24	-151.92
-117.24	-151.95
-117.24	-152.39
-117.24	-152.42
-117.44	-152.46
-117.44	-152.49
-119.14	-152.53
-120.34	-152.77
-120.34	-152.8
-120.83	-152.84
-120.83	-152.87
-120.83	-153.01
-120.83	-153.04
-120.43	-152.98
-120.83	-153.01
-120.83	-153.05
-120.83	-153.18
-120.82	-153.12
-120.42	-153.05
-121.12	-152.69
-121.12	-152.73
-121.12	-151.76
-121.12	-151
-120.02	-150.93
-120.02	-150.97
-120.02	-150.2
-120.01	-148.84
-119.51	-148.57
-117.11	-148.41
-117.11	-148.24
-117.11	-148.48
-116.51	-148.32
-116.11	-148.35
-113.81	-147.79
-113.8	-147.12
-113.8	-146.96
-113.8	-146.89
-113.8	-146.93
-112.8	-146.96
-112.8	-146.7
-112.8	-146.53
-111	-146.17
-112.7	-145.6
-112.69	-145.64
-112.69	-145.38
-112.69	-145.41
-110.79	-145.45
-110.79	-144.68
-110.79	-143.92
-110.79	-143.95
-110.79	-143.99
-109.98	-144.02
-110.08	-144.06
-110.08	-144.09
-110.08	-143.43
-112.58	-142.77
-110.08	-142.8
-110.08	-142.84
-110.08	-142.87
-110.08	-142.71
-110.47	-141.34
-110.47	-141.38
-110.47	-141.41
-110.47	-141.45
-109.77	-139.98
-110.97	-140.02
-110.97	-140.05
-110.97	-140.09
-110.96	-141.73
-110.96	-140.76
-113.96	-140.8
-113.96	-142.23
-113.96	-142.27
-114.86	-142.3
-113.56	-140.94
-113.56	-140.77
-113.56	-140.81
-113.55	-140.84
-114.65	-142.38
-113.55	-142.42
-114.65	-143.45
-114.65	-143.69
-114.65	-143.72
-115.95	-143.86
-115.95	-144.09
-115.94	-144.13
-115.94	-144.16
-115.14	-144
-115.14	-143.93
-114.24	-143.97
-114.24	-144
-114.24	-144.14
-114.24	-143.98
-114.24	-144.01
-114.13	-144.45
-114.13	-145.18
-114.13	-145.52
-114.13	-145.55
-113.73	-145.79
-113.73	-145.82
-113.73	-145.66
-113.73	-145.19
-112.02	-144.33
-112.02	-143.67
-112.02	-142.8
-112.02	-142.54
-112.02	-142.57
-110.12	-142.01
-112.02	-142.64
-112.02	-143.68
-112.02	-143.71
-113.01	-143.75
-111.61	-144.88
-111.61	-144.92
-111.61	-144.95
-111.61	-144.99
-111.81	-145.03
-109.91	-145.06
-109.91	-144
-109.9	-144.03
-108.8	-144.07
-109.9	-144.1
-109.8	-144.14
-109.8	-144.17
-109.8	-144.21
-108.1	-143.94
-109.7	-143.18
-109.7	-143.22
-109.69	-142.85
-109.69	-142.19
-105.89	-141.72
-105.89	-141.46
-105.89	-141.29
-105.89	-141.23
-105.89	-141.26
-102.59	-140.1
-102.58	-140.13
-102.58	-141.37
-102.58	-140.21
-104.28	-140.24
-102.58	-139.48
-102.58	-139.41
-102.58	-139.85
-102.58	-139.88
-103.78	-139.92
-103.77	-139.55
-103.77	-139.59
-103.77	-140.02
-103.77	-140.06
-105.87	-141.19
-105.87	-141.23
-105.87	-142.27
-105.87	-143
-105.86	-144.14
-106.36	-144.17
-106.36	-144.21
-106.36	-143.14
-107.46	-143.18
-107.46	-143.21
-108.36	-141.75
-108.36	-141.78
-108.36	-141.82
-108.35	-140.66
-108.35	-140.69
-108.35	-140.73
-108.35	-141.96
-106.55	-142.6
-106.55	-142.63
-104.25	-142.47
-104.25	-142.5
-104.24	-142.54
-104.24	-140.97
-105.84	-141.01
-104.24	-140.44
-104.24	-140.48
-104.24	-140.82
-104.24	-140.45
-104.24	-140.89
-103.04	-141.12
-103.03	-141.36
-103.03	-142.09
-100.83	-142.13
-100.83	-143.56
-100.83	-143.6
-100.83	-142.23
-101.43	-141.57
-103.13	-141.31
-104.22	-141.04
-104.22	-140.78
-104.22	-140.51
-104.22	-140.35
-103.12	-140.38
-103.12	-140.42
-103.12	-140.85
-103.12	-140.89
-103.02	-140.92
-101.51	-140.96
-101.51	-140.49
-101.51	-140.13
-101.51	-139.17
-103.01	-139.2
-103.01	-138.24
-103.01	-138.27
-103.01	-137.61
-103	-137.04
-104.9	-137.68
-103.6	-138.41
-103.6	-138.65
-103.6	-138.78
-101.5	-138.82
-103.2	-139.86
-103	-139.89
-103	-138.93
-102.99	-138.96
-102.19	-139
-103.89	-139.03
-103.89	-139.07
-103.89	-138.3
-105.79	-139.14
-103.89	-139.17
-103.89	-139.21
-103.88	-139.24
-103.88	-138.48
-103.88	-139.52
-102.48	-139.55
-102.48	-138.59
-102.48	-137.92
-102.48	-137.26
-103.88	-137.29
-103.88	-137.33
-105.17	-137.36
-105.17	-138
-104.17	-138.03
-104.17	-138.07
-103.97	-138.11
-103.97	-138.14
-103.97	-138.28
-102.97	-138.31
-102.96	-137.65
-102.96	-137.38
-102.96	-137.42
-102.96	-138.45
-102.96	-138.49
-104.36	-137.92
-104.36	-137.96
-104.36	-138.59
-105.46	-138.83
-104.35	-139.27
-104.35	-139.5
-104.35	-139.84
-104.35	-139.57
-105.45	-139.61
-104.45	-140.04
-105.85	-140.08
-105.85	-140.11
-105.84	-139.85
-107.54	-139.88
-107.54	-139.92
-107.54	-140.36
-107.54	-141.39
-106.54	-142.13
-107.84	-142.26
-107.84	-142.3
-107.84	-142.53
-107.83	-142.57
-107.83	-142.4
-108.63	-142.44
-108.63	-142.47
-108.63	-142.51
-108.63	-142.74
-107.83	-142.78
-106.33	-143.02
-106.32	-143.15
-106.32	-143.09
-106.32	-143.22
-104.32	-143.26
-104.32	-143.29
-104.32	-143.33
-104.32	-143.26
-104.32	-142.5
-100.52	-141.53
-100.51	-141.27
-100.51	-141.31
-100.51	-141.34
-100.51	-141.38
-97.81	-141.41
-97.808	-141.45
-97.807	-141.48
-97.806	-141.52
-100.2	-141.35
-97.504	-141.19
-97.502	-141.22
-100.4	-141.26
-100.4	-141.49
-103.8	-141.53
-103.8	-142.17
-103.8	-142.2
-103.8	-143.44
-103.19	-144.17
-103.79	-144.51
-103.79	-144.54
-103.79	-144.68
-103.79	-145.61
-103.19	-145.85
-103.79	-145.88
-103.79	-145.92
-103.78	-145.16
-103.78	-145.69
-103.68	-145.73
-103.68	-145.76
-103.68	-145.8
-103.68	-145.83
-101.88	-145.67
-100.68	-145.7
-100.68	-145.74
-100.67	-145.47
-100.67	-145.21
-100.67	-144.44
-100.67	-143.78
-100.67	-142.92
-100.67	-141.75
-100.67	-141.19
-103.57	-140.92
-103.56	-140.86
-103.56	-140.89
-103.56	-140.63
-103.56	-140.16
-106.46	-140.2
-106.46	-140.23
-106.46	-140.57
-106.46	-140.61
-104.16	-140.34
-106.45	-140.38
-106.45	-140.41
-106.45	-140.45
-106.45	-140.48
-104.15	-138.62
-104.15	-138.65
-104.15	-139.89
-104.15	-139.02
-104.14	-138.86
-100.34	-138.89
-99.342	-139.63
-99.341	-140.07
-99.34	-139.7
-99.339	-139.74
-98.338	-139.77
-98.337	-139.81
-98.335	-139.84
-98.334	-139.18
-98.833	-138.21
-97.132	-138.25
-97.131	-138.28
-97.33	-139.32
-97.328	-138.96
-98.327	-138.99
-98.326	-139.03
-98.325	-139.06
-98.324	-139.1
-96.622	-138.53
-98.321	-138.57
-98.32	-139.4
-98.719	-139.44
-98.718	-138.67
-96.417	-138.71
-98.715	-139.54
-98.714	-139.58
-98.713	-139.62
-100.61	-140.15
-98.711	-140.19
-98.71	-140.22
-98.708	-140.26
-98.707	-139.79
-101.41	-139.83
-98.405	-139.76
-98.404	-139.8
-98.402	-139.83
-98.401	-139.87
-100.8	-139.91
-100.8	-140.64
-100.8	-141.68
-100.8	-141.71
-100.8	-141.75
-101.49	-142.78
-101.49	-142.82
-101.49	-142.85
-101.49	-143.19
-101.49	-142.92
-102.69	-143.66
-102.69	-143.69
-103.59	-143.73
-103.58	-144.37
-103.18	-144.4
-103.38	-144.94
-103.38	-144.97
-103.38	-144.81
-103.38	-144.94
-102.78	-144.98
-103.38	-144.91
-103.38	-144.35
-103.37	-143.68
-103.37	-143.72
-102.77	-143.66
-102.77	-143.69
-102.77	-143.73
-102.77	-143.76
-102.77	-143.8
-101.77	-143.83
-101.76	-143.87
-101.76	-144
-101.76	-143.94
-101.76	-143.97
-101.76	-144.01
-101.76	-144.04
-101.76	-143.28
-99.757	-142.32
-99.755	-142.15
-99.754	-142.19
-99.753	-141.72
-99.752	-141.76
-98.251	-141.79
-96.55	-141.13
-96.548	-141.16
-96.547	-141.2
-96.546	-141.23
-94.945	-141.27
-94.944	-141.31
-94.942	-140.84
-94.941	-140.88
-94.94	-140.91
-94.439	-140.95
-94.438	-140.98
-94.437	-141.42
-94.435	-141.05
-94.234	-141.49
-93.633	-141.52
-93.632	-141.86
-93.631	-142.3
-93.63	-142.33
-93.628	-142.37
-93.627	-142.4
-93.626	-143.44
-93.625	-144.17
-93.224	-143.51
-93.222	-142.54
-93.221	-142.48
-93.22	-141.71
-94.319	-142.55
-93.218	-141.68
-94.317	-141.72
-94.315	-141.76
-94.314	-141.39
-94.313	-141.43
-93.212	-141.46
-94.011	-141.2
-94.009	-141.23
-94.008	-140.47
-94.007	-139.9
-92.606	-139.64
-92.605	-139.37
-92.604	-138.91
-92.402	-138.15
-92.401	-138.18
-91.9	-139.02
-91.899	-139.05
-91.898	-139.49
-91.897	-139.12
-91.695	-139.16
-89.994	-138.79
-89.993	-138.83
-89.992	-139.16
-87.991	-138.5
-89.689	-138.33
-89.688	-138.67
-89.687	-138.71
-90.486	-139.34
-88.485	-139.58
-89.684	-139.81
-89.682	-139.95
-89.681	-140.38
-89.68	-140.72
-88.479	-140.75
-88.478	-140.49
-88.477	-140.22
-88.475	-140.16
-88.474	-139.9
-87.173	-139.93
-87.172	-139.67
-87.171	-139.7
-87.169	-139.54
-87.168	-139.77
-86.067	-139.81
-86.066	-139.84
-86.065	-138.98
-86.064	-137.91
-86.062	-137.05
-85.261	-136.38
-85.26	-136.32
-85.259	-136.16
-85.258	-135.69
-84.657	-135.23
-84.655	-134.66
-84.654	-133.9
-84.653	-133.43
-83.552	-132.87
-84.151	-132.9
-84.149	-133.54
-84.148	-133.57
-85.047	-134.11
-83.846	-134.15
-83.845	-134.18
-83.844	-134.22
-83.842	-135.15
-83.841	-135.19
-82.44	-135.22
-82.439	-135.26
-82.438	-135.29
-82.437	-135.23
-83.335	-135.26
-81.034	-135.8
-82.433	-136.03
-82.432	-136.47
-82.431	-136.81
-85.929	-137.64
-85.928	-138.88
-85.927	-138.91
-85.926	-138.95
-85.025	-137.78
-85.024	-137.52
-85.022	-137.55
-85.021	-137.59
-85.02	-138.22
-82.519	-137.66
-85.018	-138.3
-85.017	-138.33
-85.015	-138.87
-85.014	-139.4
-83.313	-139.44
-83.312	-139.87
-83.311	-139.91
-83.309	-139.84
-83.308	-139.88
-80.907	-139.61
-80.906	-138.95
-80.905	-138.48
-80.904	-137.92
-83.302	-137.06
-83.301	-137.09
-83.9	-136.63
-84.199	-136.66
-84.198	-136.7
-85.997	-136.73
-85.995	-136.37
-85.994	-136.4
-85.993	-135.34
-85.992	-134.07
-86.691	-133.41
-86.689	-133.05
-86.688	-132.68
-86.687	-133.12
-86.686	-132.75
-87.585	-132.19
-87.584	-132.22
-87.582	-131.16
-87.581	-131.19
-87.58	-130.53
-87.579	-130.56
-87.578	-129.6
-87.577	-128.33
-87.575	-127.77
-86.674	-127.01
-86.273	-127.04
-86.272	-126.58
-86.271	-126.31
-86.269	-126.35
-84.868	-126.08
-84.867	-126.12
-84.866	-126.45
-84.865	-126.79
-85.564	-126.82
-84.862	-127.36
-84.861	-127.4
-84.86	-129.43
-84.859	-127.47
-84.858	-129.5
-83.757	-129.54
-83.755	-127.57
-83.754	-127.41
-83.753	-127.34
-83.952	-127.38
-82.651	-127.41
