# Supplementary material for: Electrooculography-based continuous eye-writing recognition system for efficient assistive communication systems
Source: PLoS One. 2018 Feb 9;13(2):e0192684. doi: 10.1371/journal.pone.0192684 (PMC5806888; doi:10.1371/journal.pone.0192684)
Supplement: S1 Database — All the original isolated EOG data used in the experiments are contained in this database. (ZIP) [file pone.0192684.s001.zip › isolated/002/isolated_strokes/EOG_002_02_011.csv]

-0.31308	4.0702
-0.45384	4.0413
-1.6946	2.1125
-1.8354	0.78361
-1.9761	0.45475
-2.1169	0.02589
-2.2577	0.39703
-2.3984	0.76817
-1.4392	0.73931
-1.5799	0.71045
-1.7207	0.68159
-1.4615	1.2527
-1.6022	1.2239
-1.743	1.195
-1.8838	1.1662
-2.2245	0.5373
-2.3653	0.80844
-2.506	-0.22042
-2.6468	-0.24928
-2.7876	-0.27814
-4.0283	-1.107
-3.0691	-0.33586
-3.2099	-0.36472
-3.3506	0.30642
-3.4914	-0.12244
-3.6321	-0.7513
-3.6729	-0.78016
-3.9137	-2.209
-4.0544	-2.5379
-4.1952	-2.5667
-5.436	-2.7956
-5.5767	-3.1245
-7.6175	-3.6533
-7.7582	-3.9822
-6.799	-4.011
-6.9398	-4.1399
-6.7805	-4.1687
-6.9213	-4.5976
-7.0621	-4.6265
-7.2028	-5.2553
-6.6436	-5.2842
-6.7843	-5.313
-6.9251	-5.6419
-7.0659	-5.6708
-5.5066	-5.6996
-6.4474	-5.9285
-6.5882	-5.9573
-6.7289	-5.6862
-6.8697	-5.3151
-4.9104	-4.5439
-5.0512	-4.4728
-5.192	-4.2016
-5.3327	-3.8305
-5.4735	-3.8594
-3.7143	-3.4882
-3.455	-3.5171
-3.5958	-3.5459
-3.7365	-3.5748
-3.8773	-4.0037
-1.9181	-3.6325
-2.0588	-3.4614
-2.1996	-3.4902
-2.3403	-3.2191
-2.4811	-2.948
-0.62187	-2.9768
-0.76264	-2.6057
-0.9034	-1.9345
0.15584	-1.5634
2.8151	-1.5922
4.6743	-1.6211
4.5336	-1.45
4.3928	-1.4788
4.252	-1.2077
2.1113	-0.93654
2.1705	-0.9654
2.0297	0.0057368
1.889	1.2769
4.6482	1.848
5.7075	1.8192
5.5667	1.7903
5.4259	2.3614
5.2852	3.5326
5.9444	4.4037
5.8036	4.3749
5.6629	4.846
5.5221	5.7171
5.6814	5.1883
6.9406	6.1594
6.7998	6.1306
6.6591	5.5017
6.5183	5.4728
6.3775	5.444
6.8368	5.4151
6.696	5.3863
6.5553	4.5574
6.4145	5.3286
5.6737	5.2997
6.133	5.2708
5.3922	5.242
5.2514	4.4131
5.1107	4.3843
4.9699	4.0554
6.5292	3.9265
6.3884	3.8977
6.2476	3.1688
9.0069	2.44
8.8661	2.1111
8.7253	2.0822
8.5846	2.2534
5.4438	1.8245
6.5031	2.1957
3.7623	2.1668
3.6215	2.1379
3.4808	1.5091
1.94	0.68022
3.1992	0.65136
3.0585	0.6225
2.9177	0.59364
2.777	0.56479
2.6362	0.53593
5.4954	0.50707
2.3547	0.47821
2.2139	0.74935
2.0731	1.3205
0.83238	1.2916
0.69162	1.4628
0.35086	1.4339
0.21009	1.4051
0.069332	1.5762
0.028569	1.5473
-0.11219	1.5185
-0.25296	1.6896
-0.39372	1.6608
2.6655	1.7319
4.6248	1.703
4.484	1.6742
4.3432	1.6453
4.2025	1.5165
4.9617	1.4876
3.9209	1.1587
3.7802	1.1299
3.6394	1.101
3.4987	0.77216
4.2579	1.0433
4.7171	1.1144
4.5764	1.0856
4.4356	1.0567
4.2948	0.82787
6.0541	0.79901
5.9133	0.77015
5.7726	0.74129
5.6318	0.41243
3.591	0.38357
5.3503	0.35471
5.2095	0.32585
5.0687	0.29699
4.928	0.56813
3.9872	0.53927
5.9465	0.51041
5.8057	0.98155
5.6649	0.95269
5.5242	1.4238
3.2834	1.395
3.1426	1.3661
2.6019	1.3373
2.4611	1.8084
2.3204	2.5795
0.6796	2.5507
0.53884	2.5218
0.39807	2.493
-0.44269	1.6641
0.11655	2.4352
-0.024214	1.6064
-0.16498	1.5775
-0.40574	1.5487
-0.5465	1.5198
0.91274	1.4909
-0.82803	1.4621
-0.96879	1.1332
-1.1096	1.1044
-1.2503	0.87551
0.50892	0.84665
0.56816	0.21779
0.4274	0.18893
0.28664	0.96007
-0.054126	0.13121
2.1051	0.10235
1.9643	0.47349
1.8236	0.44463
1.6828	0.41577
1.5421	0.38691
2.9013	0.15805
2.7605	0.1292
2.3198	0.10034
2.179	0.071477
-0.36175	0.44262
-0.50251	0.41376
-0.64327	0.3849
-1.384	1.256
-1.5248	2.1272
-2.4656	2.0983
-2.6063	2.2695
-2.7471	2.2406
-2.8878	1.1117
-2.2286	1.0829
-3.1694	1.054
-3.3101	1.0252
-3.4509	1.2963
-3.5917	0.46745
-2.9324	0.43859
-3.3732	0.40973
-3.5139	0.58087
-3.6547	1.152
-4.9955	1.1231
-3.9362	0.49429
-4.777	-0.034569
-4.9178	-0.76343
-2.9585	-1.1923
-3.1993	-1.2211
0.35995	-1.25
0.21919	-1.5789
-3.6216	-2.6077
-3.7623	-1.6366
-5.2031	-1.6654
-5.3439	-1.6943
-5.4846	-1.7232
-5.6254	-2.752
-4.4661	-3.2809
-5.2069	-3.5097
-5.3477	-3.5386
-5.4884	-3.5675
-5.6292	-3.5963
-5.07	-3.6252
-4.1107	-3.454
-4.2515	-3.4829
-4.3922	-2.5118
-5.633	-2.5406
-5.1738	-1.6695
-5.3145	-2.5983
-5.4553	-3.6272
-5.5961	-3.6561
-5.7368	-3.6849
-2.3776	-3.7138
-2.5183	-3.7426
-2.6591	-4.6715
-2.7999	-3.8003
-2.3406	-3.8292
-1.9814	-3.4581
-2.1222	-3.4869
-2.2629	-3.5158
-2.4037	-2.5446
-5.2444	-3.5735
-5.3852	-3.6024
-6.126	-5.2312
-6.2667	-5.2601
-5.8075	-5.2889
-5.9483	-7.0178
-6.089	-7.0467
-6.2298	-7.0755
-6.3705	-6.3044
-4.8113	-4.6332
-4.9521	-4.6621
-5.0928	-4.691
-5.2336	-3.3198
-5.3744	-3.3487
-4.1151	-4.7775
-4.2559	-4.8064
-4.3966	-6.2353
-4.5374	-6.2641
-6.6782	-6.693
-4.8189	-6.7218
-4.9597	-7.3507
-5.1005	-8.7796
-5.2412	-7.4084
-7.682	-7.4373
-7.0227	-7.4661
-7.1635	-7.495
-7.3043	-8.9238
-7.445	-7.5527
-11.586	-9.3816
-11.727	-9.4104
-13.067	-10.339
-13.208	-10.368
-10.849	-10.397
-13.49	-10.426
-13.63	-10.455
-13.771	-10.084
-13.912	-9.8124
-11.553	-8.0413
-9.7934	-5.4702
-9.9342	-5.499
-8.8749	-4.5279
-9.0157	-4.1567
-6.1565	-4.1856
-3.7972	-2.0145
-3.938	-0.14332
-3.2788	4.4278
-3.2195	6.199
-0.36028	8.1701
2.699	14.741
13.158	28.912
24.117	44.384
24.677	59.755
27.736	69.326
32.595	80.997
35.054	100.07
35.914	120.64
40.473	143.41
44.532	155.38
44.391	164.45
44.251	178.32
44.11	190.69
43.969	207.57
45.128	218.44
44.988	222.01
43.547	233.58
43.406	242.95
42.265	251.52
42.124	260.99
40.184	265.66
40.043	271.04
39.902	276.81
37.561	280.58
37.421	281.35
37.28	282.92
36.639	284.29
37.598	284.46
36.358	284.43
36.217	284.7
36.076	285.78
34.135	285.75
34.595	286.82
34.054	286.79
33.913	286.86
33.772	287.13
33.032	286.8
32.891	286.77
36.55	286.74
36.409	286.42
37.668	286.39
37.528	286.36
37.387	285.13
38.046	285
37.905	282.47
40.965	280.94
46.824	277.91
52.383	273.48
68.442	270.06
84.502	254.03
96.161	230.9
120.12	213.07
141.78	186.44
157.04	161.31
175.1	150.38
184.96	131.05
184.82	114.83
184.68	97.496
184.53	72.867
184.39	60.939
184.25	47.31
184.11	33.581
183.97	18.852
183.83	1.1231
183.69	-14.806
180.45	-41.435
168.81	-65.063
149.77	-77.392
137.73	-95.221
131.49	-108.45
117.75	-124.68
104	-139.81
83.064	-144.64
60.923	-155.37
54.683	-165.19
39.542	-170.82
23.801	-176.05
10.86	-179.78
-3.3805	-179.81
-9.7213	-179.84
-27.662	-179.87
-41.603	-179.9
-48.844	-179.93
-56.884	-179.95
-66.625	-179.98
-84.166	-180.01
-93.007	-178.44
-94.547	-178.27
-101.09	-178.3
-110.93	-177.03
-124.27	-175.26
-134.51	-173.78
-136.05	-169.71
-138.79	-166.44
-145.73	-165.17
-151.97	-163.4
-156.71	-162.33
-159.85	-160.76
-160	-158.99
-160.94	-158.12
-161.08	-157.44
-162.02	-155.37
-163.36	-152.9
-163.5	-151.93
-163.64	-151.86
-163.78	-151.19
-162.72	-149.22
-161.76	-146.85
-158.6	-144.08
-156.14	-142.1
-155.08	-139.33
-153.33	-131.66
-150.27	-115.69
-147.11	-98.52
-138.25	-83.149
-122.39	-61.778
-107.83	-41.206
-92.07	-21.835
-74.911	0.73585
-63.052	24.707
-55.293	51.178
-51.533	73.349
-47.574	94.32
-39.915	119.89
-36.056	138.76
-32.196	160.83
-27.637	179.2
-27.478	192.38
-26.419	212.25
-25.259	221.42
-25.3	233.29
-22.841	248.36
-22.582	251.93
-20.522	252
-20.063	253.47
-20.204	256.05
-18.845	257.52
-18.985	258.39
-19.126	259.46
-16.367	260.53
-16.508	261.4
-16.649	261.97
-16.789	263.04
-16.93	264.61
-15.671	265.89
-15.812	266.66
-15.952	266.93
-16.093	267.5
-16.234	267.47
-16.175	267.34
-16.015	267.31
-16.156	267.28
-15.397	267.35
-14.438	267.63
-14.078	267.6
-14.219	267.77
-14.36	267.94
-13.101	268.01
-13.241	267.98
-11.782	267.85
-11.923	267.82
-12.064	267.79
-12.205	267.87
-11.845	267.74
-11.986	267.31
-12.127	266.88
-12.268	266.85
-11.208	266.82
-11.349	267.19
-11.49	267.66
-11.631	267.64
-11.771	267.61
-9.7122	267.58
-9.8529	267.55
-9.9937	267.52
-10.134	267.49
-10.275	267.46
-8.916	267.43
-9.0567	267.4
-9.1975	267.38
-9.3383	267.65
-11.879	267.62
-9.5198	268.09
-9.6606	268.06
-10.301	268.83
-10.442	269.3
-14.683	269.27
-14.824	269.24
-14.964	269.32
-15.105	269.29
-11.146	269.36
-14.987	269.33
-15.127	269.3
-15.268	269.37
-16.909	269.14
-13.75	269.11
-17.19	269.08
-17.331	269.36
-17.472	270.33
-17.613	271.6
-14.754	272.07
-14.894	272.44
-15.035	272.41
-15.176	272.88
-15.317	272.85
-14.157	272.93
-14.298	272.9
-14.439	272.77
-14.58	272.24
-14.72	271.91
-14.861	271.98
-15.002	271.95
-15.143	271.02
-13.683	271.89
-13.524	271.87
-12.665	271.84
-12.806	271.81
-12.946	270.98
-13.087	271.75
-13.228	270.92
-13.369	270.79
-13.51	270.56
-13.65	270.43
-13.391	270.41
-13.932	270.08
-14.073	270.05
-14.213	270.02
-14.754	269.99
-14.495	269.96
-15.036	270.13
-15.176	270.1
-15.317	270.17
-15.458	270.15
-15.499	270.12
-15.639	269.69
-15.78	269.66
-15.921	270.03
-16.062	270
-14.402	269.97
-14.543	269.84
-14.684	271.32
-14.825	271.29
-14.966	271.26
-15.106	271.23
-15.247	271.2
-17.188	271.77
-17.329	272.24
-15.669	272.21
-15.81	272.18
-15.951	271.66
-16.092	271.23
-14.832	271.2
-14.973	271.17
-15.114	271.14
-15.255	271.11
-15.395	270.68
-14.836	270.65
-15.677	270.62
-15.818	270.6
-15.959	270.57
-18.399	270.04
-16.24	270.61
-18.581	270.58
-18.722	269.85
-18.862	270.52
-19.203	269.79
-15.944	269.76
-18.685	268.84
-18.825	268.81
-16.866	267.28
-18.507	266.35
-18.648	266.32
-18.788	266.39
-18.929	266.36
-17.27	266.33
-19.211	266.3
-19.351	266.28
-19.492	266.25
-19.633	265.52
-18.474	265.29
-18.615	265.26
-18.755	265.23
-18.896	265.2
-19.037	266.07
-17.178	266.05
-17.318	267.52
-17.459	267.49
-17.6	268.86
-17.741	267.43
-16.681	268.8
-16.822	268.77
-16.963	267.34
-17.104	268.71
-17.244	267.49
-13.685	267.46
-13.826	267.43
-13.967	266.2
-12.707	267.37
-10.248	267.34
-9.589	267.71
-9.7298	267.68
-9.8705	267.65
-10.011	267.63
-10.952	266.5
-11.093	265.97
-11.234	265.74
-11.374	265.11
-10.715	265.08
-10.856	264.45
-10.997	264.12
-11.137	264.39
-11.278	265.07
-10.919	265.04
-11.06	265.01
-11.2	264.98
-11.341	264.95
-12.582	264.22
-11.623	264.19
-12.363	265.06
-12.504	265.04
-12.645	265.91
-14.186	264.98
-12.927	265.85
-13.067	265.82
-13.208	265.79
-13.349	266.16
-14.89	266.13
-15.03	266.1
-15.671	266.08
-15.812	266.55
-12.653	266.52
-16.093	266.19
-16.234	266.16
-16.375	265.53
-16.516	265.5
-16.656	265.57
-17.097	265.54
-17.238	265.52
-17.379	265.49
-17.519	265.46
-17.36	265.93
-17.601	265.9
-17.742	265.87
-17.883	266.74
-18.023	267.51
-17.164	267.48
-17.305	267.46
-17.446	267.43
-17.586	267.8
-17.727	267.77
-17.868	267.74
-18.009	267.71
-18.149	267.38
-18.29	267.35
-19.731	267.33
-18.572	267.3
-18.712	267.27
-18.853	265.74
-18.994	266.21
-19.235	265.08
-19.276	265.05
-19.416	265.02
-19.557	264.29
-19.698	264.27
-22.339	264.24
-22.479	264.21
-22.62	264.88
-22.761	264.85
-20.402	264.82
-23.042	264.79
-23.183	264.76
-23.324	265.53
-23.465	265.51
-20.805	266.18
-20.946	266.15
-21.087	265.92
-21.228	265.89
-24.168	265.86
-23.109	265.83
-23.25	265.8
-23.391	265.27
-23.532	265.25
-27.472	265.22
-24.813	265.19
-24.954	264.46
-25.095	262.93
-23.735	261.6
-23.276	261.17
-23.417	261.14
-23.558	261.11
-23.698	260.79
-23.839	260.76
-27.58	260.53
-27.721	260.5
-27.861	259.77
-28.002	259.74
-25.743	260.41
-25.884	260.18
-26.024	260.16
-25.765	260.33
-25.906	260.3
-23.547	260.27
-23.688	260.24
-23.828	260.01
-23.969	259.98
-24.31	260.15
-23.151	260.72
-24.591	261
-24.732	260.97
-24.873	261.14
-25.014	261.31
-23.154	261.28
-23.295	261.25
-23.836	261.72
-23.977	262.19
-24.317	262.46
-23.858	262.84
-23.999	262.81
-24.74	263.38
-24.58	264.15
-25.121	264.72
-25.262	264.69
-25.403	266.26
-25.844	266.23
-25.684	267.2
-25.825	267.18
-25.966	267.15
-26.107	267.52
-26.547	267.49
-26.388	268.16
-26.829	268.13
-26.97	268.2
-27.11	268.17
-27.251	268.15
-27.092	268.12
-27.533	268.09
-27.673	267.26
-27.814	268.03
-29.055	267.2
-29.196	267.17
-29.336	267.14
-29.477	266.61
-29.618	266.19
-29.759	266.16
-29.9	265.63
-30.54	265.1
-31.981	264.27
-32.122	264.24
-33.963	264.21
-34.103	264.18
-34.244	264.15
-34.385	264.03
-32.826	264
-34.666	263.47
-34.807	263.44
-34.948	263.41
-37.489	262.18
-35.229	262.15
-37.87	262.12
-38.011	262.09
-38.152	263.27
-38.293	262.54
-35.733	263.61
-35.874	263.58
-36.015	262.45
-36.156	263.52
-36.996	263.49
-35.537	263.46
-35.678	263.44
-37.919	262.31
-38.059	263.08
-40.1	262.25
-40.241	262.22
-40.382	262.19
-40.522	261.36
-40.663	261.33
-39.904	261.3
-40.045	261.28
-40.185	261.25
-40.326	261.12
-39.067	261.09
-40.608	259.76
-40.749	259.73
-40.889	261
-41.73	260.97
-41.171	260.94
-42.012	260.92
-42.152	260.89
-42.693	260.96
-41.934	262.03
-39.675	262.3
-37.615	262.27
-37.756	262.24
-37.897	263.41
-38.038	264.48
-37.078	266.46
-37.219	266.43
-37.36	264.7
-37.501	264.67
-38.741	264.64
-38.882	264.11
-39.023	264.08
-39.164	263.45
-39.305	263.43
-39.445	263.4
-38.286	263.37
-38.427	263.34
-38.568	262.61
-37.008	263.28
-38.849	262.85
-38.99	262.82
-40.131	262.79
-42.371	262.07
-42.512	262.04
-43.053	261.01
-43.194	260.98
-43.334	261.55
-43.475	260.52
-43.216	260.49
-43.657	261.46
-43.797	261.43
-43.938	262.41
-45.179	263.08
-45.32	263.45
-46.461	263.92
-46.601	263.29
-46.742	263.26
-47.483	263.23
-47.624	263.2
-47.864	263.17
-48.005	262.55
-48.146	262.52
-48.287	263.09
-46.127	263.06
-46.268	263.03
-46.409	263.4
-46.55	263.57
-46.79	264.84
-46.931	264.81
-47.072	264.59
-47.213	263.26
-45.454	263.23
-45.594	263.2
-45.735	262.67
-45.876	262.04
-47.817	262.01
-47.757	262.58
-47.898	262.76
-48.039	262.73
-48.18	263
-49.22	264.27
-47.961	265.54
-49.302	265.61
-49.443	265.58
-49.583	265.85
-49.724	265.82
-48.665	266.3
-50.006	266.07
-50.146	265.34
-50.287	266.01
-50.428	266.48
-50.569	266.45
-50.71	266.42
-50.85	266.99
-50.991	267.86
-51.132	267.84
-49.073	267.81
-49.213	267.78
-49.354	267.75
-47.495	268.32
-47.636	268.29
-47.776	268.26
-47.917	268.23
-48.358	266.9
-48.199	266.88
-48.639	266.95
-48.78	265.82
-48.921	266.89
-49.062	266.86
-48.902	266.83
-49.343	266.9
-49.484	266.87
-49.625	268.15
-50.466	266.82
-49.206	266.79
-49.347	266.76
-49.488	266.73
-49.629	267.6
-49.769	267.57
-49.91	267.54
-50.651	267.51
-50.792	267.49
-50.932	268.46
-50.573	269.63
-50.714	269.6
-50.855	270.57
-50.995	272.04
-51.136	272.01
-51.277	272.98
-51.318	273.25
-51.458	273.23
-51.599	272.1
-51.74	272.07
-51.881	272.04
-52.022	272.01
-52.162	271.98
-53.603	273.05
-53.744	273.42
-54.785	273.39
-54.925	273.67
-55.066	274.04
-57.707	273.61
-55.348	273.88
-57.988	273.85
-58.129	273.82
-58.27	274.29
-60.111	272.66
-60.251	272.64
-61.692	271.81
-61.833	271.78
-61.974	272.55
-63.814	273.22
-63.955	273.19
-64.096	273.16
-64.437	273.43
-64.578	274.3
-66.918	274.28
-67.059	274.25
-68.5	274.22
-68.641	273.29
-65.281	273.26
-65.422	273.43
-65.563	273.4
-65.704	273.37
-65.844	273.34
-65.385	273.32
-65.026	273.69
-65.167	273.66
-65.307	274.03
-67.048	274.2
-67.189	274.17
-67.33	274.24
-67.471	274.91
-67.611	274.88
-68.852	274.16
-67.193	274.13
-66.034	274.8
-66.174	274.47
-66.315	275.04
-66.456	275.01
-66.397	275.28
-66.537	275.25
-66.678	275.22
-66.819	275.4
-68.96	275.57
-69.1	276.14
-71.841	276.11
-71.982	275.48
-72.123	275.45
-70.063	275.22
-68.704	274.99
-68.845	274.67
-68.986	274.14
-69.127	274.11
-69.267	274.08
-69.408	273.95
-70.849	273.92
-70.99	273.69
-71.13	273.56
-73.671	273.13
-73.812	272.71
-73.953	272.68
-74.093	272.35
-72.634	272.32
-72.775	271.89
-72.916	271.46
-73.056	271.53
-73.197	271.5
-72.338	271.27
-73.479	271.25
-73.619	271.02
-73.76	270.99
-75.501	270.96
-75.442	270.93
-75.583	270.9
-77.423	270.27
-77.564	270.04
-79.505	269.21
-79.646	269.19
-79.786	269.16
-82.027	268.73
-82.168	268.7
-83.209	268.67
-83.349	268.54
-83.49	268.51
-83.631	268.48
-82.872	268.46
-83.912	267.43
-84.053	267.4
-84.194	267.27
-84.335	265.84
-83.575	265.81
-83.716	264.98
-83.857	264.15
-83.998	264.12
-84.139	264.1
-83.779	264.07
-84.22	264.04
-84.361	263.71
-84.502	263.98
-85.242	263.55
-83.883	263.52
-84.024	263.49
-84.165	263.46
-84.305	264.24
-83.646	263.41
-81.887	263.38
-82.028	263.35
-82.168	263.32
-82.309	264.59
-86.05	264.56
-86.191	264.53
-86.331	264.7
-89.772	265.78
-89.913	266.55
-90.754	267.72
-90.895	267.69
-91.035	268.46
-91.976	268.43
-91.317	268.9
-92.258	268.87
-92.398	268.85
-92.539	268.82
-93.38	268.29
-92.821	267.06
-93.661	267.03
-93.802	265.9
-93.943	266.57
-94.084	267.24
-94.224	267.21
-95.165	267.19
-95.306	267.16
-95.447	267.63
-96.888	267.6
-95.728	267.57
-95.869	267.04
-96.01	266.31
-96.151	266.28
-92.991	266.75
-93.132	266.73
-93.273	266.9
-94.614	266.87
-94.754	267.14
-96.295	267.51
-96.436	267.98
-96.577	268.65
-96.717	269.12
-96.858	269.09
-99.899	269.07
-100.04	269.04
-100.18	269.01
-100.32	268.48
-99.962	268.45
-100.3	268.02
-100.44	267.99
-100.58	269.46
-102.93	269.44
-100.87	269.41
-103.21	269.68
-103.35	269.65
-103.49	270.22
-103.63	269.59
-101.57	269.56
-101.71	268.63
-101.85	267.9
-101.39	267.38
-102.13	265.85
-101.67	267.32
-101.81	267.29
-101.95	267.26
-102.1	267.63
-104.34	267.6
-104.38	268.17
-104.52	268.14
-104.66	267.72
-102.6	267.69
-102.44	267.66
-101.98	267.63
-102.12	267.4
-102.26	266.77
-101.9	266.74
-102.34	265.81
-102.48	265.78
-102.63	266.86
-103.57	267.23
-104.81	267.4
-104.95	267.37
-105.09	267.34
-105.23	268.01
-105.17	267.98
-103.61	267.95
-103.75	267.92
-103.89	267.7
-104.03	267.67
-105.87	267.74
-106.01	267.71
-107.46	267.68
-107.6	267.65
-107.74	268.22
-108.48	268.69
-108.62	268.67
-108.76	268.64
-108.9	268.11
-109.04	268.08
-110.08	268.05
-109.32	267.62
-109.46	267.59
-109.6	267.16
-109.14	267.13
-109.89	267.51
-110.03	267.48
-112.07	267.85
-115.21	268.32
-114.75	268.59
-115.69	268.96
-115.83	268.93
-115.97	268.9
-116.91	268.77
-116.25	268.15
-116.39	267.72
-116.53	267.29
-116.67	267.26
-116.82	267.23
-116.16	267
-117.1	266.97
-117.24	265.64
-117.38	265.61
-117.52	265.59
-117.66	265.56
-117.8	263.53
-117.94	263
-118.08	261.77
-118.52	260.84
-117.06	260.81
-117.2	260.78
-117.35	259.76
-116.99	259.73
-116.83	259.7
-116.97	259.67
-117.11	260.14
-117.25	261.51
-115.49	262.68
-117.53	262.45
-117.67	262.82
-117.81	262.8
-119.95	263.47
-120.09	264.94
-121.03	266.11
-121.18	266.08
-121.32	266.05
-121.46	266.02
-120.8	265.99
-120.94	265.96
-121.08	265.54
-121.22	265.51
-122.46	265.48
-122.3	265.15
-123.74	265.02
-123.88	264.69
-124.02	264.66
-124.56	263.23
-124.71	263.2
-124.85	263.18
-124.99	261.95
-125.13	263.12
-125.87	261.79
-126.01	261.06
-126.15	260.03
-127.09	260
-127.23	259.97
-127.77	259.95
-127.91	259.92
-128.15	259.89
-128.29	259.36
-128.44	259.33
-129.98	259.3
-130.12	258.97
-129.26	258.94
-129.9	258.31
-129.54	258.89
-129.68	258.86
-129.82	258.83
-129.96	259.1
-130.3	259.07
-130.24	258.74
-130.58	258.51
-130.72	257.78
-130.86	257.55
-131.51	256.73
-131.15	255.9
-131.29	255.47
-131.43	255.24
-131.57	255.21
-132.21	255.18
-132.35	255.15
-132.49	255.12
-134.03	255.49
-136.37	256.47
-137.61	256.44
-137.75	256.41
-139.49	256.38
-139.64	254.85
-138.18	253.62
-138.22	252.89
-138.36	252.86
-138.5	252.33
-138.64	251.81
-137.98	251.68
-137.12	251.55
-137.26	251.22
-137.4	251.19
-137.54	251.16
-137.58	251.13
-137.72	251.1
-137.87	251.08
-138.01	250.65
-137.55	249.92
-137.29	249.89
-136.93	249.26
-137.07	248.73
-137.21	248.7
-137.85	248.17
-137.49	248.14
-137.63	248.62
-137.77	248.59
-137.91	248.56
-138.55	248.23
-138.7	248.2
-139.14	248.17
-139.28	248.34
-139.42	250.01
-139.86	249.68
-140	248.76
-140.14	248.73
-140.28	246.9
-138.72	247.77
-139.66	247.74
-139.8	247.61
-142.64	247.58
-142.78	247.55
-142.93	247.52
