# Supplementary material for: Electrooculography-based continuous eye-writing recognition system for efficient assistive communication systems
Source: PLoS One. 2018 Feb 9;13(2):e0192684. doi: 10.1371/journal.pone.0192684 (PMC5806888; doi:10.1371/journal.pone.0192684)
Supplement: S1 Database — All the original isolated EOG data used in the experiments are contained in this database. (ZIP) [file pone.0192684.s001.zip › isolated/002/isolated_strokes/EOG_002_02_012.csv]

-11.926	-2.7257
-10.649	-2.634
-11.971	-2.3423
-11.994	-2.2505
-10.417	-2.0588
-9.84	-1.9671
-9.1629	-1.8754
-9.1857	-1.1837
-9.2085	-0.69202
-8.4314	-0.00031938
-4.8542	0.091386
-1.6771	0.18309
-1.6999	0.2748
-1.7228	-0.2335
-1.7456	-0.14179
-1.7684	-0.05009
0.90872	-0.45838
0.88588	-0.36668
0.063039	-0.87498
2.7402	0.81673
2.7174	1.2084
2.6945	0.20014
2.6717	0.29184
4.1488	-0.11645
6.426	-0.024745
6.4031	0.066959
6.3803	-0.24134
6.3575	-0.44963
5.2346	-0.85793
5.2118	-0.76622
3.2889	-0.67452
3.2661	-1.2828
3.2433	-1.1911
3.1204	-1.0994
3.8976	-1.0077
3.8747	-1.816
3.8519	-1.7243
3.829	-1.6326
3.8062	-2.7409
3.7834	-2.6492
3.7605	-3.9575
3.7377	-3.8658
3.7148	-2.3741
2.892	-2.2824
1.6692	-2.1906
-1.5537	-2.8989
-1.5765	-2.1072
-1.5994	-1.9155
-1.9222	-1.8238
-1.9451	-1.7321
-1.9679	-1.5404
-4.5907	-1.4487
-4.6136	-0.35701
-5.5364	-0.2653
-5.5593	-0.1736
-5.5821	0.31811
-5.6049	0.0098123
-4.9278	0.10152
-4.9506	0.19322
-4.9735	0.28493
-4.9963	0.37663
-5.0192	0.36834
-4.942	0.46004
-5.0648	1.0517
-5.0877	1.3435
-5.1105	2.7352
-5.1334	2.8269
-5.1562	3.7186
-5.679	3.8103
-5.7019	3.102
-5.7247	3.9937
-5.2476	4.0854
-3.9704	4.1771
-2.5933	4.2688
-2.6161	3.2605
-1.6389	2.1522
1.5382	2.2439
3.9154	2.3356
3.8925	2.4273
3.8697	2.119
3.8469	2.2107
1.824	1.6024
1.8012	1.6941
1.7783	0.88585
1.7555	0.67755
1.7326	0.36926
1.7098	0.26096
1.687	0.35267
1.6641	0.34437
1.6413	0.43607
5.0184	0.52778
4.9956	0.61948
4.9728	0.71119
4.9499	0.90289
5.2271	0.7946
7.1042	0.8863
3.3814	0.97801
3.3585	1.0697
3.1357	0.86142
0.51286	0.95312
3.69	1.0448
3.6672	1.1365
3.6443	1.2282
3.6215	1.6199
1.4987	1.7116
3.5758	1.9034
3.553	1.9951
3.5301	2.0868
3.5073	2.2785
2.8844	2.6702
2.8616	2.7619
2.8388	2.8536
2.8159	2.6453
2.7931	2.237
1.2702	2.9287
1.2474	3.0204
1.2246	3.1121
1.2017	3.2038
1.9789	3.2955
1.656	3.3872
1.6332	2.8789
1.6103	2.9706
1.5875	2.7623
2.9647	2.854
3.6418	2.6457
3.619	2.7375
3.5961	2.8292
3.5733	2.5209
4.1505	1.7126
4.1276	1.0043
4.1048	1.096
4.0819	1.1877
4.0591	0.87939
5.9362	0.97109
5.9134	0.3628
5.8906	0.4545
5.8677	-0.053793
3.9449	-0.56209
5.822	-0.47038
5.7992	-0.37868
5.7764	-0.28697
5.7535	-0.095269
3.8307	-0.40356
3.8078	-0.31186
3.285	-0.22015
3.2621	-0.12845
3.2393	0.36326
1.2165	0.45496
1.1936	0.54667
1.1708	0.63837
1.1479	0.13008
1.1251	0.22178
0.10225	0.31349
0.079412	0.10519
0.05657	-0.3031
0.033729	-1.5114
0.010887	-0.11969
-0.11195	0.47201
-0.1348	0.063715
-0.15764	-1.1446
-0.18048	-2.0529
-0.10332	-2.7612
-0.22616	-3.4695
-0.249	-3.3778
-0.27185	-4.1861
-0.59469	-5.5944
-0.61753	-5.5026
-0.64037	-5.5109
-0.66321	-5.4192
-0.68605	-5.2275
-0.7089	-3.6358
-0.33174	-3.5441
-0.35458	-3.4524
-0.37742	-4.0607
-0.40026	-3.269
-0.62311	-2.3773
0.054053	-2.2856
0.031212	-2.9939
0.0083699	-3.5022
-0.014472	-3.4105
-0.73731	-2.5188
-0.76016	-1.2271
0.917	-1.1354
0.89416	-1.0437
0.87132	0.24804
0.84848	0.33975
0.82564	0.43145
0.80279	0.52316
0.77995	-0.58514
0.75711	-0.49343
-0.66573	-0.90173
-0.68857	-2.01
-0.71141	-1.9183
-0.73426	-1.8266
-0.7571	-1.7349
0.52006	-2.0432
0.49722	-1.9515
0.47438	-1.8598
-1.2485	-2.0681
0.028695	-1.9764
0.0058529	-1.9847
-0.016989	-1.893
-1.3398	-1.7013
-1.6627	-1.7096
-1.3855	-1.6179
-1.4084	-1.5262
-1.4312	-1.4344
-1.454	-1.3427
-1.4769	-1.251
-0.69972	-1.1593
-1.0226	-1.0676
-1.0454	-0.97592
-1.0682	-0.88422
-2.0911	-0.79251
-1.3139	-0.70081
-2.3368	-0.6091
-2.5596	-0.5174
-2.5825	-0.42569
-2.6053	-0.33399
-2.6281	-0.24228
-2.651	-0.15058
-2.6738	-0.058874
-2.6967	0.032831
-2.7195	0.12454
-2.7423	0.21624
-2.7652	0.40795
-2.788	0.39965
-2.8109	0.59136
-3.0337	0.68306
-3.0566	0.77477
-3.6794	0.86647
-3.7022	1.0582
-3.7251	2.4499
-4.8479	2.5416
-4.8708	1.3333
-4.8936	1.425
-4.2164	0.7167
-1.6393	0.8084
-2.7621	1.6001
-2.785	1.6918
-2.8078	3.2835
-2.8307	1.8752
-0.053498	3.2669
-0.07634	3.3586
-0.099181	3.4503
-0.12202	1.842
-0.14486	1.9337
1.2323	2.0255
1.2095	2.1172
1.1866	1.6089
1.1638	2.3006
2.7409	1.7923
3.2181	1.884
3.1952	2.5757
3.1724	2.8674
3.1496	3.5591
2.6267	4.4508
2.6039	4.5425
2.581	4.6342
1.7582	4.7259
1.7354	4.8176
-0.78749	6.3093
-0.81033	6.401
-0.83317	7.2927
-0.85601	7.3844
1.6211	8.5761
-0.9017	8.8678
-0.92454	8.9596
-0.94738	9.0513
-0.97022	10.843
1.5069	10.435
-1.0159	11.826
-1.0387	12.118
-1.0616	13.01
-3.3844	13.101
-1.1073	13.193
-1.3301	13.285
-1.353	13.377
-1.3758	13.468
-2.5986	12.76
0.078518	12.852
0.055676	12.943
0.032835	13.035
0.40999	13.927
-1.3128	14.019
-1.3357	14.11
-1.3585	14.202
-1.3814	14.294
1.2958	14.585
1.2729	14.477
1.2501	14.669
1.2273	14.76
1.2044	14.452
1.1816	14.544
1.1587	15.036
1.1359	15.127
1.1131	15.619
0.19021	15.711
0.16737	16.102
0.14453	16.194
0.12168	16.286
0.098843	16.378
-1.924	16.269
-0.54684	17.361
-0.56968	17.453
-0.59252	16.544
-0.61537	16.636
-3.6382	15.928
-3.661	16.019
-4.8839	16.111
-4.9067	16.503
-4.9296	18.095
-6.3524	19.086
-6.2753	19.178
-3.7981	19.27
-3.8209	19.361
-0.84378	19.953
-0.86662	21.945
3.1105	22.037
6.8877	24.528
6.8649	27.92
8.642	34.312
9.4192	43.803
15.296	53.995
38.873	57.887
59.151	62.178
81.428	64.47
141.5	64.562
188.18	67.154
217.86	67.245
253.84	67.337
280.31	67.429
304.09	67.52
322.37	67.612
335.15	67.704
342.22	66.895
346	65.287
349.18	63.079
354.65	60.771
359.23	57.462
360.51	52.654
361.59	49.546
362.46	49.037
364.94	48.529
367.52	47.221
371.49	41.813
375.17	31.504
375.15	25.296
371.93	23.588
371.9	21.679
371.88	21.171
371.86	20.463
371.83	17.254
367.31	14.446
367.29	13.438
367.27	10.13
343.54	10.221
313.72	7.813
274.7	7.9047
220.37	7.9964
187.65	8.9881
145.23	9.0798
109.81	10.572
86.683	10.663
62.66	10.755
55.637	10.747
39.914	10.838
19.091	10.93
10.368	9.6218
3.5456	11.113
-2.4772	11.805
-2.7001	12.997
-3.0229	14.789
-7.7458	16.18
-12.869	17.372
-14.091	17.464
-15.314	18.055
-19.137	18.447
-24.96	19.339
-27.183	19.431
-29.406	19.522
-29.428	19.614
-32.351	21.206
-35.474	22.497
-35.497	22.589
-38.42	22.681
-38.443	22.072
-36.566	23.164
-36.588	23.556
-36.611	23.648
-36.634	23.839
-36.657	23.931
-34.28	24.923
-34.303	24.114
-33.925	24.206
-33.948	24.298
-34.171	24.189
-32.794	24.281
-32.817	24.173
-32.84	24.265
-32.862	24.556
-32.885	24.548
-32.708	24.64
-32.731	24.431
-32.754	25.023
-32.777	25.615
-32.8	25.707
-30.622	25.798
-32.445	25.89
-32.468	25.982
-30.491	26.673
-30.514	26.765
-28.437	26.857
-28.459	27.148
-28.482	27.34
-26.605	27.432
-24.928	28.024
-24.051	28.115
-20.774	28.507
-20.796	28.299
-20.819	28.69
-16.742	28.882
-13.665	28.974
-13.688	29.066
-13.711	29.257
-13.734	29.449
-13.756	29.541
-13.779	29.632
-13.802	29.624
-14.525	29.716
-14.548	29.807
-15.771	29.899
-15.793	29.991
-15.816	30.083
-15.839	30.174
-12.762	30.566
-13.485	30.358
-13.508	30.449
-13.53	30.541
-15.253	30.633
-13.576	30.725
-15.299	30.416
-15.322	30.508
-15.345	31.1
-15.368	31.091
-13.69	31.183
-13.713	31.575
-13.736	31.666
-13.159	32.258
-12.282	32.15
-11.605	32.242
-11.627	32.333
-11.65	31.825
-11.673	32.517
-12.396	32.608
-12.419	32.7
-12.442	32.792
-12.464	32.283
-12.387	32.375
-12.11	32.467
-12.133	32.559
-12.156	32.65
-12.179	32.542
-12.202	32.334
-12.324	31.925
-12.347	32.017
-12.37	31.809
-12.793	31.601
-12.416	31.692
-12.839	32.084
-12.861	32.176
-12.884	32.267
-12.907	32.459
-12.53	32.551
-12.553	32.642
-12.576	32.734
-12.598	32.826
-13.021	32.918
-12.544	33.009
-14.267	33.101
-14.29	33.193
-12.613	33.684
-12.336	34.376
-9.4583	34.868
-9.4812	34.96
-9.504	35.051
-9.5269	35.543
-9.1497	36.435
-9.1726	36.526
-9.1954	36.618
-9.2182	36.71
-8.7411	36.001
-10.464	35.693
-10.487	36.585
-10.51	36.677
-10.532	36.768
-9.4553	38.26
-9.4781	38.352
-9.501	37.043
-9.5238	37.135
-10.047	37.127
-10.669	36.719
-10.692	36.71
-10.715	36.802
-10.738	37.694
-11.461	37.785
-10.784	37.877
-11.007	37.169
-11.029	36.76
-11.052	36.352
-11.075	35.844
-11.098	35.736
-11.121	35.727
-11.144	35.819
-11.166	35.711
-11.189	35.802
-11.212	35.894
-11.235	35.986
-11.258	36.277
-11.281	36.669
-11.003	36.461
-9.2263	36.553
-9.2492	36.644
-9.972	36.736
-9.9949	36.828
-10.018	36.819
-10.041	36.911
-10.063	37.003
-10.086	36.995
-9.3091	37.286
-10.132	37.378
-10.155	37.67
-10.178	37.761
-12.1	38.753
-10.623	39.945
-12.446	40.036
-12.469	40.128
-12.492	40.22
-12.515	39.912
-10.637	40.003
-11.06	40.095
-11.083	40.587
-11.106	41.278
-11.129	40.77
-9.6517	40.862
-9.6745	40.954
-9.6974	39.645
-9.7202	41.137
-11.243	41.729
-11.266	41.82
-11.289	41.912
-11.312	41.904
-11.334	42.095
-9.8573	41.987
-8.2801	42.079
-8.3029	42.171
-8.3258	41.862
-7.7486	42.354
-8.3715	42.446
-7.8943	42.537
-7.9172	42.629
-7.94	42.721
-7.9628	42.813
-8.3857	42.904
-8.4085	42.996
-8.4314	43.088
-8.4542	43.179
-8.077	43.271
-8.0999	43.063
-8.1227	43.154
-8.1456	43.246
-8.5684	43.438
-7.8913	44.03
-8.6141	44.821
-8.6369	44.913
-8.6598	45.405
-9.3826	45.496
-9.4055	45.588
-9.4283	45.68
-9.4511	45.771
-9.474	46.163
-10.497	45.955
-10.12	46.047
-10.143	46.138
-10.165	46.23
-10.188	47.522
-10.311	47.613
-10.334	47.705
-10.357	47.797
-10.38	46.689
-10.402	47.98
-12.125	47.072
-12.148	47.164
-12.171	48.255
-13.294	49.847
-12.217	49.939
-13.339	50.73
-13.362	50.822
-13.885	50.914
-13.908	51.006
-12.131	51.097
-12.954	51.189
-12.977	51.281
-12.999	51.372
-15.122	51.464
-11.945	51.556
-15.168	51.648
-15.191	50.939
-15.214	51.231
-15.236	51.923
-12.159	52.014
-12.182	52.106
-12.205	52.198
-12.228	51.789
-9.6506	51.081
-9.6734	51.173
-9.6963	50.965
-9.7191	51.056
-9.742	51.448
-9.7648	51.44
-9.7877	51.531
-9.8105	51.623
-9.8333	51.015
-9.8562	51.807
-9.879	51.498
-9.9019	51.59
-9.9247	51.682
-12.148	51.773
-11.27	51.065
-12.793	49.957
-12.816	50.048
-12.839	50.14
-12.862	49.032
-11.285	49.124
-12.907	48.815
-12.93	48.907
-12.953	47.999
-12.976	48.09
-12.999	48.182
-14.022	48.274
-14.044	47.865
-14.067	48.457
-14.09	48.549
-13.113	48.641
-13.136	48.732
-13.159	48.824
-13.182	49.416
-11.704	49.507
-10.927	49.599
-10.95	49.891
-10.973	49.983
-10.996	50.374
-11.019	50.466
-11.041	50.558
-11.064	50.649
-11.087	50.441
-11.11	50.633
-14.133	50.624
-9.0556	50.716
-9.0785	50.808
-10.601	50.9
-8.6242	51.291
-10.647	51.383
-10.67	51.475
-10.693	52.066
-10.716	51.658
-9.0384	51.75
-10.761	51.842
-10.784	51.933
-10.807	51.825
-11.03	51.717
-10.653	51.808
-10.675	51.8
-10.698	51.892
-10.721	52.283
-15.444	52.375
-10.767	53.067
-10.79	53.159
-10.812	53.25
-10.835	53.342
-9.5582	53.434
-9.581	53.525
-9.6038	53.617
-9.6267	53.109
-9.6495	53.201
-9.6724	53.092
-9.2952	53.184
-9.318	53.276
-12.341	53.367
-12.364	55.059
-12.587	55.551
-12.609	55.642
-12.632	55.734
-12.655	55.826
-12.378	54.918
-11.601	55.009
-11.624	54.601
-11.646	54.693
-11.669	54.284
-11.292	54.776
-11.715	54.968
-11.738	55.059
-11.761	55.151
-12.584	55.743
-12.606	55.835
-13.629	56.026
-13.652	56.118
-13.775	56.21
-12.698	56.301
-12.021	56.393
-12.643	56.785
-12.666	56.877
-12.589	57.468
-12.612	57.56
-11.935	58.952
-12.658	59.043
-12.68	59.135
-12.703	59.527
-13.926	59.618
-13.949	60.81
-13.972	60.902
-13.995	59.894
-13.318	59.985
-12.74	60.077
-9.7632	59.169
-9.786	59.26
-9.8089	58.952
-9.3317	59.444
-9.3546	59.536
-9.3774	59.627
-9.4002	59.719
-12.123	59.811
-11.746	59.902
-12.469	59.994
-12.492	60.086
-12.514	60.177
-13.337	60.269
-12.56	60.961
-11.883	61.053
-11.906	61.044
-11.929	61.136
-11.951	62.128
-9.8743	62.419
-11.997	63.011
-12.02	63.803
-12.043	64.195
-12.766	64.286
-12.789	64.678
-14.711	64.77
-14.734	64.261
-14.757	63.653
-11.88	63.245
-9.8028	63.336
-9.8256	63.628
-9.8484	63.62
-9.8713	64.012
-9.8941	64.103
-9.917	64.195
-14.34	64.287
-14.363	64.378
-14.385	64.87
-17.508	64.562
-17.531	64.653
-17.954	64.445
-17.977	64.537
-17.8	64.629
-18.123	64.42
-18.145	64.512
-18.168	64.604
-18.191	64.695
-18.214	65.387
-18.537	65.479
-18.56	65.071
-18.582	64.662
-18.605	64.554
-18.528	64.646
-18.551	64.737
-18.574	64.829
-18.597	64.921
-18.819	65.212
-18.542	65.304
-18.565	65.396
-18.588	65.488
-18.611	65.579
-18.634	65.471
-18.557	65.563
-18.579	65.654
-18.602	65.446
-18.625	65.538
-19.748	65.33
-18.671	65.421
-18.694	65.513
-18.716	64.505
-18.739	65.696
-19.562	65.788
-19.585	65.88
-19.608	65.971
-19.631	65.563
-16.753	65.755
-17.176	65.547
-17.199	65.638
-17.222	66.03
-17.945	66.122
-16.768	66.613
-18.991	66.705
-19.013	66.797
-19.036	67.189
-19.759	66.88
-18.582	66.972
-18.605	67.064
-18.628	66.555
-18.65	66.647
-18.673	66.739
-18.096	66.83
-18.119	66.922
-18.142	67.014
-18.165	67.706
-18.787	67.797
-18.81	68.389
-18.833	68.481
-18.856	67.872
-18.879	67.364
-20.702	67.256
-20.725	67.347
-20.747	67.439
-20.77	67.531
-20.793	67.623
-22.116	67.314
-22.139	67.406
-22.162	67.498
-22.184	67.589
-21.307	67.981
-21.33	68.073
-21.353	68.165
-21.376	68.256
-21.399	67.948
-20.021	68.04
-20.044	67.831
-20.067	67.923
-20.09	68.015
-20.113	68.306
-18.736	69.298
-18.759	69.99
-18.781	70.082
-18.804	72.273
-18.827	72.365
-17.85	72.457
-17.873	72.548
-17.896	72.64
-17.918	74.532
-18.941	74.624
-17.964	74.815
-18.987	74.907
-19.01	74.899
-19.033	75.09
-19.755	75.182
-18.978	75.274
-19.001	75.365
-19.024	75.457
-19.047	76.049
-20.97	76.541
-20.993	76.632
-21.015	76.724
-22.638	76.316
-22.661	76.307
-22.684	75.899
-22.707	75.991
-22.73	76.083
-22.752	76.174
-21.175	76.766
-21.198	76.858
-21.221	76.949
-21.244	77.041
-21.267	77.133
-19.889	77.224
-18.412	77.316
-18.435	77.408
-18.458	77.5
-18.481	77.591
-16.004	77.683
-15.426	76.475
-15.449	75.766
-15.472	76.658
-15.495	76.75
-14.518	77.441
-14.541	77.533
-14.564	76.525
-14.586	76.617
-15.309	76.008
-15.332	76.1
-15.355	76.892
-15.378	76.983
-15.401	78.675
-15.523	79.367
-15.546	79.459
-15.569	79.55
-15.592	79.042
-15.615	80.134
-15.938	79.225
-15.96	79.317
-17.283	79.409
-18.906	79.5
-18.729	79.592
-18.752	79.684
-18.775	79.776
-18.798	80.267
-18.82	80.359
-17.343	80.951
-18.866	81.042
-18.889	80.634
-18.912	80.326
-21.035	77.318
-20.957	76.709
-23.18	74.501
-23.203	74.593
-22.026	74.684
-22.049	74.376
-20.072	74.468
-20.094	74.959
-20.117	75.051
-20.14	76.143
-19.663	78.135
-16.786	78.226
-16.809	78.318
-16.832	78.41
-16.854	78.501
-20.877	78.593
-20.9	78.685
-20.923	78.777
-20.946	80.168
-20.969	80.36
-20.991	80.452
-21.014	80.743
-21.037	80.835
-21.06	82.127
-17.283	83.118
-18.406	83.21
-18.428	83.702
-18.451	83.794
-18.474	83.885
-15.797	83.977
-15.82	84.069
-15.843	84.16
-15.866	84.252
-16.488	83.844
-15.911	83.935
-15.934	84.027
-15.957	84.119
-15.98	85.011
-16.603	86.202
-16.025	86.794
-16.048	86.886
-16.071	86.477
-16.094	87.069
-16.717	86.661
-16.74	86.753
-16.262	86.844
-16.285	85.636
-16.308	85.728
-16.031	84.919
-16.054	85.011
-15.477	85.103
-15.5	85.194
-15.522	86.186
-15.145	86.278
-15.168	86.37
-14.491	87.061
-14.514	87.153
-14.537	87.345
-13.959	86.536
-13.982	86.628
-14.005	87.32
-14.028	87.412
-13.551	87.503
-13.574	87.595
-13.596	87.687
-13.619	88.078
-13.642	88.87
-12.865	89.462
-12.888	90.453
-12.911	90.545
-12.934	91.037
-13.456	91.929
-12.979	93.52
-13.002	93.612
-13.025	92.204
-13.348	92.295
-14.071	91.687
-13.393	91.779
-13.416	91.871
-13.439	91.462
-13.462	92.054
-14.585	92.146
-14.608	92.237
-14.63	92.329
-14.653	91.921
-14.676	92.012
-15.399	92.004
-15.422	92.096
-15.445	91.688
-15.467	91.179
-15.49	91.271
-15.813	90.863
-15.836	90.954
-15.859	90.946
-15.882	91.038
-15.605	91.129
-15.627	90.621
-15.65	90.713
-15.973	91.005
-15.996	90.696
-14.119	90.788
-14.142	90.68
-14.164	90.771
-14.187	91.063
-19.11	91.555
-17.433	93.947
-17.456	96.038
-17.479	96.13
-17.501	96.922
-19.524	97.013
-15.747	98.005
-15.77	98.097
-15.793	98.188
-15.816	98.58
-16.239	98.672
-16.261	98.464
-16.284	98.555
-16.307	97.747
-16.33	98.739
-18.753	98.83
-18.776	98.922
-18.798	99.014
-18.821	98.206
-18.044	99.197
-18.067	97.689
-18.09	97.781
-18.113	96.572
-18.435	96.564
-17.258	96.356
-18.481	95.647
-18.504	94.939
-18.527	94.631
-18.55	94.523
-16.973	94.614
-18.595	93.606
-18.618	93.698
-18.641	93.389
-18.664	92.981
-17.087	93.073
-17.11	93.165
-17.132	93.256
-17.155	93.048
-18.178	93.14
-17.201	93.231
-17.224	93.023
-17.247	92.215
-17.269	93.206
-17.592	92.398
-17.615	92.49
-17.638	92.582
-17.661	91.973
-17.684	92.765
-20.107	93.557
-20.129	93.648
-20.152	93.74
-20.175	93.832
-20.198	93.923
-21.621	94.815
-21.644	94.907
-21.666	94.999
-21.689	93.89
-20.212	95.182
-21.735	95.274
-21.758	95.365
-21.781	95.957
-21.803	96.049
-20.226	96.141
-20.249	96.232
-20.272	96.324
-20.295	96.416
-22.118	96.607
-21.541	96.599
-21.563	96.691
-21.586	96.782
-21.609	96.874
-21.632	96.866
-20.855	97.058
-20.878	96.349
-20.9	95.141
-20.923	95.333
-22.546	95.424
-22.769	95.516
-23.792	95.608
-23.815	95.7
-23.837	95.791
-26.06	95.283
-26.083	95.375
-26.106	95.466
-26.129	95.258
-26.152	95.35
-24.275	95.141
-24.297	95.533
-24.32	95.625
-27.243	95.417
-27.266	95.508
-28.289	95.6
-28.312	95.692
-28.834	96.083
-28.857	96.175
-27.58	95.567
-28.203	95.659
-28.226	95.45
-25.449	95.542
-25.471	95.334
-22.994	95.425
-22.917	94.817
-22.94	94.709
-21.263	94.8
-21.286	94.892
-18.808	94.984
-20.331	95.076
-20.354	94.967
-20.377	95.459
-20.4	95.551
-18.723	95.642
-18.746	95.334
-17.568	95.226
-17.591	94.517
-18.814	93.709
-15.637	93.801
-15.66	93.893
-15.683	93.984
-15.705	94.876
-16.528	94.868
-16.551	94.959
-17.474	95.051
-17.497	94.343
-20.42	95.235
-21.742	95.326
-21.765	94.618
-21.788	94.71
-22.111	94.401
-22.134	94.493
-22.157	94.085
-22.18	93.876
-22.202	93.868
-23.125	93.56
-23.148	94.052
-23.971	94.143
-23.994	94.235
-24.817	94.327
-26.239	94.018
-27.662	94.11
-29.085	94.102
-29.108	93.894
-29.131	93.985
-29.154	94.077
-29.176	94.169
-29.199	94.26
-29.222	94.352
-29.245	94.444
-29.868	94.535
-29.891	94.627
-29.914	94.719
-29.936	94.811
-29.959	94.902
-29.782	94.994
-28.605	95.086
-28.528	95.177
-28.551	95.269
-28.573	95.361
-30.096	95.453
-26.919	95.544
-26.942	95.636
-26.965	95.828
-26.988	96.219
-30.21	96.311
-30.233	96.403
-30.256	96.494
-30.279	96.286
-27.502	96.678
-27.525	96.77
-27.548	96.861
-27.57	96.953
-30.393	96.745
-27.616	97.536
-30.439	97.628
-30.462	97.72
-30.985	97.111
-31.007	96.603
-31.03	96.695
-31.853	96.287
-31.876	95.078
-30.699	96.37
-30.722	95.262
-28.644	95.353
-28.667	95.245
-28.69	95.337
-28.713	95.729
-30.636	96.32
-30.659	96.412
-30.682	96.504
-30.704	96.595
-30.727	97.787
-29.85	97.879
-29.873	96.87
-29.796	96.962
-29.819	95.554
-28.841	97.146
-28.564	95.737
-26.887	95.829
-26.91	95.921
-26.933	96.312
-26.256	96.404
-26.978	97.596
-27.001	97.688
-27.024	97.979
-28.747	98.071
-27.07	98.163
-27.093	98.254
-27.116	98.346
-27.138	98.738
-27.161	98.129
-26.484	98.221
-27.007	99.013
-27.03	100
-27.053	100.5
-27.875	100.69
-27.898	101.18
-29.421	101.27
-31.344	101.36
-31.367	101.45
-32.79	101.55
-33.512	101.44
-33.535	101.53
-34.858	101.42
-36.981	101.51
-38.304	101.51
-40.327	101.6
-41.149	101.79
-44.272	101.88
-45.295	102.17
-47.218	102.26
-47.241	102.36
-49.964	102.45
-49.987	102.34
-50.009	102.13
-50.032	101.62
-50.055	100.61
