# Supplementary material for: Electrooculography-based continuous eye-writing recognition system for efficient assistive communication systems
Source: PLoS One. 2018 Feb 9;13(2):e0192684. doi: 10.1371/journal.pone.0192684 (PMC5806888; doi:10.1371/journal.pone.0192684)
Supplement: S1 Database — All the original isolated EOG data used in the experiments are contained in this database. (ZIP) [file pone.0192684.s001.zip › isolated/002/isolated_strokes/EOG_002_03_001.csv]

9.1938	-1.2614
5.803	-1.6058
5.4123	-1.6503
5.4215	-1.3947
4.1308	-1.4391
2.34	-1.4836
2.3493	-1.528
2.3585	-1.6725
1.7678	-1.5169
2.3771	-1.5614
1.7863	-1.4058
1.7956	-1.3503
1.1048	-1.2947
-0.68592	-1.3391
0.023334	-1.3836
-3.6674	-1.428
-3.6582	-1.4725
-3.6489	-1.5169
-5.0396	-1.5614
-3.3304	-1.6058
-3.3211	-1.6503
-3.3119	-1.6947
-3.3026	-1.7392
-4.9934	-1.8836
-3.2841	-1.928
-3.2749	-1.9725
-4.9656	-2.0169
-4.9564	-1.8614
-6.0471	-1.9058
-6.0378	-1.9503
-6.0286	-1.7947
-6.0193	-1.9392
-4.9101	-1.9836
-4.9008	-1.9281
-4.8916	-1.9725
-4.8823	-1.9169
-4.8731	-1.6614
-4.5638	-1.2058
-5.6545	-0.55028
-5.6453	-0.59473
-5.636	0.76083
-6.3268	1.8164
-5.1175	2.1719
-5.1083	3.0275
-5.099	2.983
-5.0898	4.3386
-3.7805	4.2942
-2.5713	4.2497
-2.562	5.0053
-1.8527	4.9608
-1.1435	4.9164
-1.1342	4.8719
-0.32498	4.8275
-0.31572	4.783
-0.30647	4.3386
-0.29722	5.3941
-0.98796	5.3497
-0.77871	4.2053
-0.76945	3.8608
-1.0602	3.8164
-1.0509	3.7719
-1.0417	3.7275
-1.0324	3.583
-1.0232	3.5386
-1.0139	3.4941
-1.0047	3.4497
-1.4954	3.4052
-1.4862	3.1608
-1.4769	3.1164
-1.4676	2.6719
-0.95839	2.6275
-0.94914	2.083
-0.93988	1.5386
-0.93063	1.4941
-0.92137	1.1497
0.58788	1.1052
0.59714	1.0608
0.60639	0.31635
0.61565	0.27191
0.2249	-0.37254
2.5342	-0.41698
2.5434	0.83857
2.5527	0.59412
2.5619	0.14968
3.6712	1.4052
5.2804	0.060789
5.2897	0.016344
5.2989	-0.028101
5.3082	-0.072547
5.1175	0.18301
5.1267	0.13856
2.436	0.094117
2.4452	0.049672
4.0545	0.0052267
2.9637	-0.039219
2.973	-0.28366
2.9822	-0.32811
2.9915	-0.37255
5.3007	-0.417
5.31	-0.46145
5.3193	-1.3059
5.3285	-1.8503
3.0378	-1.5948
3.147	-1.6392
1.2563	-1.6837
1.2655	-1.5281
1.2748	-1.3726
1.284	-1.317
3.1933	-1.3615
3.2025	-1.1059
3.2118	-1.4503
3.2211	-1.1948
0.53031	-1.2392
0.53957	-1.2837
0.54882	-0.92812
0.55808	-0.97257
0.56733	-1.017
0.57659	-0.96146
0.58584	-1.0059
0.5951	-0.95035
0.60435	-0.9948
2.5136	-0.43924
2.5229	0.11631
4.0321	-0.12813
4.0414	-0.27258
4.0506	-0.11702
4.0599	0.23853
2.4691	0.19409
2.4784	1.2496
2.4876	1.3052
1.1969	1.2608
1.2062	2.2163
1.2154	2.1719
1.2247	2.1274
1.2339	2.083
0.34318	2.0385
1.2524	1.9941
0.36169	1.9496
0.37094	1.7052
0.3802	1.1607
-0.71055	1.1163
-0.70129	1.0719
-1.292	1.0274
-1.2828	0.98296
-1.2735	0.93852
-1.2643	0.19407
-1.255	0.14963
-0.84576	0.10518
-0.83651	-1.4393
-0.82726	-2.4837
-1.418	-1.4282
-1.1087	-1.4726
-1.0995	-1.517
-1.0902	-2.6615
-1.081	-2.7059
-0.57173	-2.3504
-0.56247	-2.7948
-0.55322	-2.8393
-0.54396	-3.0837
0.065294	-2.9282
0.074549	-2.5726
0.083804	-2.6171
0.093059	-3.0615
0.10231	-3.1059
1.0116	-3.0504
0.12082	-3.0948
0.13008	-3.1393
-0.060667	-3.1837
-0.051412	-3.2282
1.5578	-2.9726
1.5671	-3.3171
1.5764	-3.4615
1.5856	-3.406
3.1949	-3.1504
3.8041	-3.1948
3.8134	-2.8393
3.8226	-2.8837
3.8319	-2.2282
3.2411	-1.4726
3.3504	-1.5171
3.3596	-1.5615
3.3689	-1.306
3.3782	-0.6504
3.3874	-0.69485
3.3967	-1.2393
3.4059	-1.2837
3.4152	-1.3282
3.4244	-1.3726
1.6337	-3.3171
2.2429	-3.3615
2.2522	-1.406
0.46145	-0.65041
0.47071	-0.69486
0.47996	-0.7393
0.48922	-1.5837
0.49847	-1.6282
0.50772	-1.6726
2.617	-1.6171
3.1262	-2.7615
3.1355	-3.206
3.1447	-2.8504
1.254	-1.9949
3.1633	-2.0393
1.2725	-1.0838
1.2818	-0.8282
1.291	-0.57265
1.3003	-0.61709
3.1095	-0.66154
3.1188	-0.70598
3.128	-1.0504
3.1373	-1.0949
4.9465	-0.83932
6.3558	-0.88376
4.9651	-0.12821
4.9743	0.22735
4.9836	0.9829
3.1928	0.93846
3.2021	0.89401
2.8113	1.2496
1.0206	1.4051
1.0298	1.3607
1.0391	1.3162
1.0484	1.2718
1.0576	1.0273
0.36686	1.1829
0.37612	1.1384
-0.41463	1.094
-0.40537	1.2496
-0.39612	1.4051
-0.68686	1.3607
-1.6776	1.3162
-2.7684	1.2718
-2.8591	1.2273
-3.0498	1.1829
-4.4406	1.1384
-5.4313	1.094
-6.2221	1.0495
-6.2128	1.0051
-7.1036	0.96066
-8.4943	1.2162
-8.6851	1.1718
-9.5758	1.1273
-9.5665	1.0829
-9.5573	3.0384
-10.348	5.394
-8.6388	5.3495
-11.03	5.3051
-11.02	5.4607
-8.611	6.4162
-8.6018	6.3718
-8.5925	6.3273
-8.5833	6.6829
-8.574	7.2384
-7.0647	7.494
-6.1555	7.4495
-6.1462	7.9051
-6.137	7.8606
-6.1277	7.8162
-5.4185	7.2718
-5.4092	7.0273
-4.9	6.2829
-4.8907	5.7384
-4.4815	5.694
-4.0722	5.3495
-2.4629	4.5051
-2.4537	3.2606
-1.6444	3.2162
-1.1352	2.4717
-0.62592	2.1273
-0.61667	1.6829
-0.60741	1.4384
-0.59816	1.394
-0.5889	0.54952
-0.57965	-0.79493
-0.17039	-1.4394
-0.16114	-1.4838
0.54812	-1.5283
2.2574	-1.5727
3.6666	-1.6172
3.6759	-1.6616
3.6851	-2.006
3.6944	-2.0505
3.7036	-2.0949
4.5129	-2.3394
4.5222	-2.3838
4.5314	-2.4283
5.4407	-2.4727
5.4499	-2.8172
6.4592	-2.8616
7.4684	-2.4061
7.4777	-2.4505
7.4869	-2.4949
7.4962	-2.5394
7.5054	-3.0838
7.5147	-2.5283
7.524	-3.7727
8.2332	-3.8172
8.2425	-4.1616
8.2517	-5.4061
8.261	-5.5505
7.5702	-5.8949
7.5795	-5.9394
7.5887	-5.9838
6.598	-6.3283
6.6073	-5.9727
5.8165	-6.8172
5.8258	-6.8616
5.835	-8.3061
5.8443	-9.1505
5.5535	-9.195
3.8628	-9.3394
3.872	-9.3838
2.0813	-9.3283
2.0905	-8.4727
0.4998	-8.5172
-2.8909	-7.0616
-2.8817	-7.1061
-4.7724	-6.6505
-4.7632	-6.695
-2.8539	-4.6394
-1.2447	-3.5839
-1.2354	-3.6283
0.97384	-2.8727
0.9831	-2.5172
3.8924	-2.5616
5.7016	-2.5061
5.7109	-2.5505
5.7201	-1.895
5.7294	-0.63942
6.8386	6.3161
6.8479	13.372
7.9571	16.127
7.9664	23.483
7.9756	44.538
8.2849	61.794
8.2942	72.849
8.3034	87.405
8.3127	97.361
8.3219	116.32
8.3312	134.57
8.3404	144.53
7.7497	158.68
7.7589	169.54
5.3682	177.49
5.3774	185.55
3.0867	192.71
1.796	201.76
1.8052	208.02
0.81447	210.87
0.82372	215.23
0.83298	219.68
0.64223	220.34
0.65149	222.39
-1.4393	222.35
-3.03	224.21
-4.1207	224.66
-4.9115	224.62
-4.9022	224.77
-5.693	225.13
-5.6837	225.58
-5.7745	225.54
-6.7652	225.49
-5.756	225.45
-6.7467	224.9
-6.7375	224.36
-7.2282	224.82
-7.2189	225.27
-7.2097	225.23
-7.6004	225.18
-7.5912	225.14
-7.5819	225.09
-7.5727	225.05
-6.8634	224.9
-6.8542	224.86
-6.8449	224.62
-6.8356	224.17
-6.8264	224.13
-6.8171	224.48
-5.7079	223.54
-5.6986	222.89
-4.2894	223.35
-3.8801	223.3
-3.8709	221.46
-3.8616	221.42
-4.8524	221.17
-4.8431	219.63
-4.8338	219.18
-6.2246	218.64
-6.2153	216.99
-7.6061	214.85
-7.5968	202.5
-8.9876	182.86
-13.078	157.22
-13.069	125.27
-16.16	95.527
-16.851	61.783
-18.241	30.738
-18.232	9.1939
-20.523	-16.451
-20.514	-42.895
-20.504	-63.639
-22.695	-84.884
-22.686	-99.628
-23.477	-113.57
-23.467	-126.02
-23.458	-136.76
-24.549	-148.91
-24.539	-154.65
-24.23	-163.4
-23.421	-172.84
-21.712	-174.68
-21.702	-176.13
-22.693	-179.87
-21.784	-179.92
-21.775	-182.66
-19.565	-183.61
-19.556	-185.45
-20.447	-187.2
-19.338	-187.24
-20.428	-188.58
-20.419	-188.63
-20.41	-188.67
-20.401	-189.12
-19.191	-189.16
-20.382	-189.71
-20.373	-189.75
-20.364	-189.3
-20.354	-189.34
-19.145	-189.48
-20.336	-189.53
-20.327	-189.47
-20.317	-189.52
-20.308	-189.56
-17.799	-189.71
-17.79	-190.65
-17.78	-191.5
-16.271	-191.54
-16.162	-191.68
-16.153	-191.73
-16.143	-191.67
-16.134	-191.82
-16.125	-191.86
-16.816	-191.91
-16.806	-191.95
-16.797	-192
-16.788	-192.04
-16.779	-192.08
-16.869	-192.73
-16.86	-192.77
-16.851	-192.12
-16.842	-192.86
-16.832	-192.91
-16.823	-192.95
-16.814	-191.6
-16.805	-191.64
-16.795	-191.68
-16.686	-190.43
-17.777	-190.47
-17.767	-192.22
-17.758	-192.26
-18.349	-192.31
-18.34	-193.45
-18.33	-193.5
-18.321	-193.84
-18.312	-194.18
-18.903	-194.33
-18.293	-194.37
-18.284	-194.62
-18.275	-195.16
-17.066	-195.21
-17.056	-194.85
-14.747	-194.9
-14.738	-195.34
-14.729	-195.78
-14.719	-195.43
-13.21	-195.97
-13.201	-196.02
-13.192	-196.06
-13.282	-196.11
-13.273	-196.15
-13.264	-196.2
-13.255	-196.34
-13.245	-196.28
-14.436	-196.33
-14.427	-196.27
-14.418	-196.42
-14.408	-196.56
-14.399	-196.61
-16.29	-196.65
-16.281	-196.7
-17.371	-197.24
-17.362	-198.08
-17.353	-197.93
-17.544	-198.37
-17.334	-198.52
-17.525	-198.56
-17.516	-199.11
-17.507	-199.15
-18.697	-199.2
-18.688	-199.74
-20.079	-199.88
-20.07	-200.13
-20.06	-200.17
-21.151	-200.72
-21.142	-200.76
-21.233	-200.81
-21.223	-201.15
-21.714	-201.2
-23.305	-202.04
-23.295	-203.28
-24.086	-203.33
-24.077	-203.37
-23.868	-203.42
-23.858	-203.46
-23.849	-203.51
-23.84	-203.55
-23.831	-202.9
-23.021	-202.94
-23.812	-202.58
-23.803	-203.03
-23.794	-202.67
-23.984	-202.72
-23.175	-202.76
-23.966	-202.81
-23.957	-203.25
-23.947	-202.9
-23.938	-202.64
-23.129	-202.68
-23.12	-202.73
-23.11	-202.57
-23.101	-202.32
-23.092	-202.66
-22.883	-202.91
-22.873	-202.95
-22.864	-203
-22.855	-203.04
-22.846	-203.88
-22.236	-205.03
-22.227	-205.07
-22.218	-204.02
-21.609	-204.06
-21.599	-204.11
-21.59	-205.75
-21.581	-206.7
-21.572	-206.74
-21.362	-206.78
-21.353	-207.03
-21.344	-207.07
-21.335	-206.92
-21.525	-206.96
-21.316	-207.01
-21.507	-207.05
-21.498	-207.1
-21.488	-207.04
-21.579	-207.08
-21.47	-207.13
-21.561	-207.17
-21.551	-207.22
-21.542	-207.66
-21.533	-208.11
-21.323	-208.15
-22.114	-207.8
-22.105	-207.84
-22.096	-207.48
-24.386	-207.53
-24.377	-207.57
-24.368	-207.62
-24.359	-208.16
-24.349	-208.81
-25.14	-208.85
-25.131	-208.9
-25.122	-209.24
-28.512	-209.48
-28.503	-209.53
-29.794	-209.07
-29.785	-209.62
-29.975	-209.66
-29.966	-210.71
-29.657	-210.75
-29.748	-210.8
-29.738	-211.84
-29.729	-212.28
-29.72	-212.33
-29.911	-212.37
-29.901	-212.42
-29.892	-212.46
-29.883	-212.11
-29.874	-211.65
-29.664	-211.7
-29.655	-211.74
-29.646	-212.28
-29.637	-211.83
-29.527	-211.87
-27.718	-211.92
-27.709	-212.66
-27.7	-213.31
-27.69	-212.65
-27.381	-212.7
-27.372	-213.44
-27.363	-213.48
-27.353	-213.33
-27.344	-212.57
-29.335	-212.62
-27.326	-212.66
-27.316	-212.11
-27.307	-212.75
-26.498	-212.8
-27.789	-213.64
-27.779	-213.68
-27.77	-213.93
-29.061	-214.07
-27.751	-214.12
-29.042	-213.86
-29.033	-213.91
-29.024	-213.55
-30.014	-213.4
-29.205	-213.44
-29.696	-212.58
-29.687	-211.83
-29.677	-211.67
-29.668	-211.72
-29.159	-211.86
-28.15	-211.91
-28.14	-212.55
-28.131	-212.6
-28.122	-212.64
-28.113	-212.68
-28.103	-212.23
-28.094	-212.27
-27.485	-212.32
-27.176	-212.36
-27.166	-212.51
-27.157	-212.55
-27.148	-212.9
-27.139	-212.94
-27.129	-213.38
-27.02	-213.83
-27.011	-214.07
-27.002	-214.52
-26.692	-214.56
-26.683	-215.11
-26.674	-215.75
-26.965	-215.4
-27.255	-215.44
-26.946	-215.48
-27.237	-215.53
-27.228	-216.17
-27.218	-216.22
-27.209	-216.66
-25.3	-216.71
-26.691	-216.75
-26.681	-216.8
-26.672	-216.34
-26.663	-215.98
-23.554	-216.03
-23.544	-216.07
-23.535	-216.12
-23.526	-216.16
-23.517	-216.21
-23.507	-216.25
-23.498	-216.3
-23.489	-215.64
-23.479	-214.88
-23.47	-214.93
-23.261	-214.97
-23.252	-214.92
-24.142	-214.96
-24.133	-215.01
-24.324	-214.85
-24.315	-215.1
-24.305	-215.24
-24.296	-215.68
-24.287	-215.63
-25.678	-215.47
-25.668	-216.02
-25.659	-215.56
-27.55	-216.11
-27.541	-215.65
-28.631	-215.5
-28.622	-215.74
-28.613	-215.78
-29.404	-216.33
-28.594	-216.37
-29.385	-216.42
-29.376	-216.56
-29.367	-216.81
-29.257	-217.75
-27.348	-217.8
-29.239	-218.84
-30.43	-219.08
-30.42	-218.03
-30.811	-219.77
-30.802	-219.82
-30.893	-219.86
-32.283	-219.91
-32.274	-219.95
-32.265	-220.1
-32.256	-220.14
-33.346	-220.18
-33.337	-220.23
-32.028	-219.07
-32.719	-219.12
-32.709	-219.16
-32.7	-218.61
-32.691	-218.65
-31.582	-218.5
-32.672	-218.54
-32.663	-218.78
-32.654	-218.83
-32.645	-218.87
-30.835	-218.92
-30.826	-218.96
-30.817	-219.01
-29.407	-219.05
-28.898	-220.8
-28.189	-220.84
-28.18	-220.88
-28.17	-221.33
-28.161	-221.37
-28.152	-221.42
-27.043	-221.46
-27.033	-220.71
-27.024	-220.75
-27.015	-220.8
-27.006	-219.14
-25.796	-219.18
-25.787	-218.33
-25.778	-218.37
-25.769	-218.02
-26.659	-218.06
-26.65	-218.51
-26.641	-218.55
-26.632	-219
-26.022	-219.04
-26.013	-219.08
-26.004	-220.03
-25.995	-219.17
-27.485	-219.22
-25.976	-219.26
-27.467	-219.01
-27.458	-219.05
-27.448	-218.8
-28.639	-218.84
-27.43	-218.88
-27.421	-218.93
-27.411	-219.27
-27.402	-219.02
-27.393	-218.76
-25.584	-218.81
-25.574	-218.85
-25.565	-218.9
-25.556	-218.74
-26.047	-218.18
-25.137	-217.63
-27.128	-217.17
-27.119	-217.22
-27.11	-216.56
-27.4	-216.61
-27.391	-215.75
-27.382	-215.8
-30.373	-215.84
-29.963	-215.88
-31.154	-215.93
-31.145	-215.97
-31.135	-215.82
-32.226	-215.86
-31.117	-215.91
-32.208	-216.25
-32.198	-216.9
-32.189	-216.94
-33.68	-216.98
-32.171	-217.03
-33.661	-217.07
-33.652	-217.12
-33.643	-216.96
-33.634	-217.01
-33.024	-217.65
-33.615	-217.1
-33.606	-217.14
-33.597	-216.18
-35.887	-216.23
-35.878	-216.27
-36.269	-217.32
-36.26	-218.36
-36.25	-218.41
-35.041	-217.05
-35.032	-217.1
-35.023	-215.44
-35.013	-215.48
-35.004	-214.53
-34.995	-214.57
-34.986	-215.62
-34.976	-214.66
-34.967	-215.71
-34.958	-215.75
-36.149	-215.8
-36.139	-215.84
-36.13	-217.18
-36.121	-219.33
-34.912	-219.37
-34.902	-219.42
-34.893	-219.56
-34.884	-219.61
-34.875	-219.85
-33.365	-219.9
-34.556	-219.94
-34.547	-220.58
-34.538	-220.63
-34.528	-221.47
-32.619	-221.52
-32.61	-220.76
-32.601	-221.61
-32.591	-221.65
-33.082	-221.1
-32.573	-221.74
-32.563	-221.28
-32.554	-221.83
-32.545	-221.37
-33.036	-221.42
-33.026	-221.76
-33.017	-221.51
-33.008	-221.85
-32.999	-221.6
-33.589	-221.64
-33.58	-221.68
-33.571	-221.33
-33.562	-220.67
-32.352	-220.72
-33.543	-219.86
-33.534	-220.51
-33.525	-220.05
-33.515	-220.1
-32.306	-219.24
-30.397	-219.28
-30.388	-219.33
-30.378	-219.37
-30.369	-219.42
-28.86	-219.46
-28.851	-219.21
-28.841	-219.15
-28.832	-218.9
-30.323	-218.54
-28.814	-218.58
-28.804	-218.33
-28.795	-217.77
-28.786	-216.82
-28.777	-216.86
-29.667	-216.91
-29.658	-216.95
-31.649	-217
-31.64	-217.04
-33.83	-216.88
-33.821	-217.33
-37.012	-216.97
-37.003	-216.82
-37.893	-216.86
-38.584	-216.91
-38.575	-217.15
-38.566	-217
-38.556	-217.24
-37.847	-217.28
-38.138	-217.33
-38.129	-217.47
-38.119	-217.52
-38.51	-217.56
-38.501	-217.61
-38.591	-217.65
-38.582	-217.9
-38.573	-217.74
-37.364	-217.78
-37.054	-217.83
-37.045	-217.77
-37.036	-217.82
-35.527	-217.86
-35.517	-218.11
-32.708	-218.15
-31.899	-218.2
-31.89	-218.44
-31.38	-218.48
-31.071	-218.53
-29.362	-218.57
-28.953	-218.62
-27.043	-219.46
-27.034	-219.51
-27.025	-219.55
-27.016	-219.6
-27.006	-219.74
-26.997	-219.78
-26.988	-220.83
-26.979	-220.17
-26.969	-220.92
-26.96	-221.36
-27.751	-221.51
-26.442	-221.75
-25.832	-221.8
-25.823	-222.04
-25.814	-222.08
-25.805	-223.83
-25.795	-223.87
-27.086	-223.92
-27.077	-224.16
-27.068	-224.21
-27.858	-224.05
-27.049	-224.1
-27.04	-225.64
-27.031	-225.68
-27.021	-225.73
-27.312	-225.77
-26.703	-225.82
-26.694	-226.06
-26.684	-225.91
-26.075	-225.55
-25.266	-225.6
-25.257	-225.64
-25.247	-225.68
-26.338	-225.73
-26.329	-225.77
-27.519	-225.82
-27.51	-226.26
-27.501	-226.31
-27.492	-226.65
-26.282	-226.7
-26.273	-226.74
-26.264	-226.78
-26.255	-226.73
-26.245	-226.77
-25.136	-226.82
-25.127	-226.46
-25.118	-226.51
-25.108	-224.05
-24.799	-224.4
-23.89	-224.44
-25.781	-224.48
-25.771	-227.13
-25.762	-224.57
-24.853	-222.12
-23.444	-221.86
-23.434	-221.91
-23.425	-221.75
-23.416	-221.6
-24.807	-221.64
-24.797	-221.78
-24.788	-221.83
-24.779	-222.17
-24.77	-221.92
-26.96	-222.16
-26.951	-222.61
-26.942	-222.65
-26.933	-223.3
-26.423	-223.34
-26.714	-222.58
-26.705	-222.63
-26.696	-222.37
-26.686	-222.42
-26.077	-222.46
-26.668	-222.51
-26.659	-222.85
-26.649	-222.6
-26.64	-223.54
-23.831	-224.78
-23.822	-224.83
-23.812	-226.27
-23.803	-226.32
-26.594	-225.56
-23.785	-225.61
-23.775	-224.25
-23.766	-223
-23.757	-222.84
-23.747	-222.48
-21.038	-222.53
-21.029	-222.47
-21.02	-222.52
-21.01	-222.56
-24.701	-222.51
-24.692	-222.55
-24.683	-222.3
-26.073	-222.34
-26.064	-222.08
-28.555	-221.93
-28.546	-221.67
-29.636	-221.42
-29.627	-221.46
-28.518	-221.01
-28.309	-221.05
-28.299	-221.1
-28.29	-221.14
-28.281	-221.18
-25.672	-221.43
-28.262	-221.77
-28.253	-222.42
-28.244	-222.36
-28.235	-222.31
-25.725	-222.35
-25.716	-222.4
-25.707	-222.44
-25.698	-222.88
-27.088	-223.03
-25.179	-223.57
-25.17	-223.62
-25.161	-223.96
-25.151	-225.11
-27.042	-225.15
-25.133	-225.2
-25.124	-224.14
-25.114	-223.88
-25.105	-223.43
-27.096	-223.47
-27.087	-223.52
-27.077	-223.06
-27.068	-222.51
-26.659	-222.05
-27.35	-221.5
-27.34	-221.54
-27.331	-220.98
-27.922	-220.73
-27.913	-220.27
-28.403	-220.02
-28.394	-218.56
-28.385	-215.71
-28.375	-213.75
-27.866	-213.5
-27.257	-212.94
-27.248	-212.18
-27.838	-211.53
-27.829	-210.97
-24.92	-210.32
-24.911	-209.66
-24.901	-209.71
-24.892	-209.65
-25.583	-209.7
-25.374	-208.54
-25.364	-208.18
-25.355	-208.23
-25.346	-207.17
-23.837	-207.22
-23.127	-207.26
-23.118	-207.31
-23.109	-207.35
-23.1	-207.4
-23.79	-208.54
-23.781	-208.58
-25.272	-209.83
-27.863	-209.87
-27.853	-209.92
-27.844	-209.96
-27.835	-210.01
-27.826	-209.95
-30.316	-210
-27.807	-210.44
-29.498	-210.28
-29.489	-210.53
-29.479	-210.97
-30.47	-211.02
-29.461	-211.06
-30.452	-210.71
-30.442	-210.75
-30.433	-210.6
-31.724	-210.64
-30.415	-210.68
-31.705	-210.03
-31.696	-210.07
-30.387	-210.12
-28.478	-210.16
-27.268	-210.21
-28.459	-210.25
-28.45	-210.9
-28.441	-210.34
-28.431	-210.98
-28.422	-209.33
-29.613	-209.37
-29.603	-209.42
-29.594	-208.96
-29.585	-208.41
-29.576	-209.75
-29.566	-209.8
-29.557	-209.84
-29.548	-209.88
-29.539	-209.93
-29.529	-211.07
-29.52	-211.12
-30.811	-211.86
-31.402	-211.21
-31.892	-210.15
-31.883	-210.2
-33.074	-209.54
-33.065	-209.58
-31.355	-209.63
-31.846	-209.67
-31.837	-209.72
-31.828	-209.36
-32.918	-209.41
-31.809	-208.75
-31.8	-208.8
-31.791	-208.24
-31.781	-208.88
-32.772	-208.93
-31.763	-209.67
-31.754	-209.22
-31.744	-208.96
-31.735	-209.01
-32.726	-209.05
-32.717	-209.1
-32.707	-209.14
-32.698	-209.48
-30.689	-209.83
-31.78	-209.87
-31.77	-210.42
-31.761	-210.46
-31.752	-210.61
-29.743	-210.85
-29.733	-210.9
-29.724	-211.24
-29.715	-211.48
-29.706	-211.83
-28.396	-211.57
-28.387	-212.52
-28.378	-214.46
-28.369	-216.01
-28.359	-216.05
-28.35	-216.1
-28.341	-214.74
-28.331	-214.88
-27.822	-213.83
-27.813	-213.87
-27.404	-213.92
-27.394	-213.96
-27.385	-215.11
-27.176	-215.15
-27.167	-215.2
-26.057	-215.24
-25.948	-215.28
-25.939	-216.43
-25.93	-215.37
-25.82	-215.52
-25.811	-216.26
-25.802	-216.31
-26.393	-216.35
-26.383	-215.3
-26.374	-216.44
-25.365	-216.68
-25.356	-216.73
-25.546	-216.87
-25.537	-216.92
-25.528	-216.96
-25.519	-217.01
-25.509	-216.95
-26.3	-217
-25.491	-217.04
-26.282	-217.08
-26.272	-217.13
-26.263	-217.17
-27.454	-217.22
-26.245	-217.26
-27.435	-217.31
-27.426	-217.75
-27.417	-217.8
-29.408	-218.64
-27.398	-218.68
-29.389	-217.93
-29.38	-218.77
-29.371	-218.82
-30.661	-218.86
-29.352	-218.91
-30.643	-218.15
-30.634	-219
-31.024	-219.04
-32.115	-219.08
-32.106	-219.13
-32.097	-219.17
-33.387	-220.02
-33.378	-220.06
-33.369	-220.51
-33.359	-220.55
-33.35	-220.6
-35.241	-220.64
-35.232	-219.78
-37.122	-218.63
-37.113	-218.77
-37.104	-218.82
-37.095	-218.86
-36.085	-218.91
-37.076	-218.95
-37.067	-219.3
-37.058	-219.94
-37.848	-219.58
-37.839	-219.63
-39.23	-219.67
-39.221	-220.12
-39.211	-220.16
-39.202	-220.21
-37.793	-220.25
-37.784	-220.3
-37.774	-220.74
-37.765	-220.38
-39.056	-220.43
-38.547	-220.47
-40.937	-220.92
-40.928	-220.96
-40.919	-221.01
-42.81	-221.15
-42.8	-221.2
-42.791	-221.14
-42.782	-221.18
-41.673	-220.83
-41.663	-220.87
-41.654	-220.92
-41.645	-220.96
-41.636	-221.01
-41.626	-220.25
-42.717	-219.9
-42.708	-220.34
-42.699	-219.98
-42.689	-220.03
-41.58	-220.07
-41.871	-219.42
-41.862	-220.16
-41.852	-219.51
-42.943	-219.55
-41.834	-219.6
-41.825	-218.94
-41.815	-218.78
-41.806	-218.73
-42.997	-218.87
-42.987	-219.22
-42.978	-219.86
-42.969	-220.81
-42.96	-220.85
-43.15	-220.9
-42.841	-221.14
-42.832	-221.38
-42.823	-221.73
-42.813	-221.77
-42.804	-222.72
-42.795	-223.56
-43.186	-223.71
-43.176	-223.85
-42.167	-223.9
-41.358	-224.74
-41.349	-224.78
-41.339	-225.83
-41.43	-226.27
-41.321	-226.32
-41.312	-226.06
-41.302	-226.81
-41.293	-226.85
-41.384	-226.9
-41.275	-226.24
-41.265	-226.58
-41.256	-226.63
-41.247	-226.07
