# Supplementary material for: Electrooculography-based continuous eye-writing recognition system for efficient assistive communication systems
Source: PLoS One. 2018 Feb 9;13(2):e0192684. doi: 10.1371/journal.pone.0192684 (PMC5806888; doi:10.1371/journal.pone.0192684)
Supplement: S1 Database — All the original isolated EOG data used in the experiments are contained in this database. (ZIP) [file pone.0192684.s001.zip › isolated/002/isolated_strokes/EOG_002_03_002.csv]

5.7178	-2.8784
5.6518	-2.8854
5.5859	-3.0924
5.52	-3.7994
5.4541	-3.8064
5.3882	-3.8134
5.3223	-3.8204
5.2564	-3.1274
5.1905	-3.3344
5.1246	-3.3414
3.7587	-3.3484
3.6927	-3.3554
2.4268	-2.6623
2.3609	-2.6693
2.195	-2.6763
2.1291	-2.6833
2.0632	-3.2903
1.9973	-3.4973
1.9314	-3.5043
1.8655	-3.5113
1.3996	-3.5183
1.3337	-3.5253
1.2677	-2.7323
0.70183	-2.7393
0.63592	-2.4463
0.070011	-1.3533
0.0041018	-2.4603
-0.16181	-2.2673
-0.22772	-1.1743
-0.19363	-1.1812
-0.95954	-1.1882
-1.0254	-2.2952
-0.49136	-2.3022
-0.55727	-1.2092
-0.12318	-1.2162
-0.18909	-1.2232
-0.25499	-1.2302
-0.020905	-0.4372
-0.086814	-0.4442
0.54728	-0.45119
1.0814	0.44181
1.0155	-0.16518
0.94955	-0.17217
2.6836	-0.17917
4.6177	-1.2862
4.5518	-1.7932
4.4859	-1.8002
4.42	-1.8071
5.3541	-2.4141
5.7882	-2.4211
5.7223	-0.72813
4.5564	-0.73512
4.4905	-0.74212
3.1245	-0.74911
3.0586	-0.75611
2.9927	1.2369
2.9268	1.9299
2.8609	1.9229
1.895	1.9159
1.8291	1.2089
1.7632	1.9019
0.69726	1.8949
0.63135	1.8879
0.26544	1.8809
0.19953	1.874
0.13362	2.667
0.067715	2.66
0.80181	2.653
-0.064104	2.746
-0.13001	2.739
-0.19592	2.732
-1.6618	2.725
-0.32774	2.118
-0.39365	1.711
-0.45956	1.304
-0.52547	1.197
-1.5914	-0.10998
-1.1573	-0.11697
-2.5232	-0.12397
-2.5891	-0.13096
-2.655	-0.13796
-4.1209	0.05505
-2.1868	-1.2519
-4.3527	-1.4589
-4.4187	-1.4659
-4.4846	-1.4729
-4.5505	-1.4799
-4.6164	-1.4869
-4.6823	-1.7939
-4.7482	-2.3009
-4.8141	-2.3079
-4.88	-2.8149
-4.9459	-2.8219
-5.0118	-2.3289
-5.0778	-1.9359
-3.0437	-1.9429
-4.9096	-1.5499
-4.9755	-1.6569
-5.0414	-1.2639
-6.8073	-1.2708
-4.5732	-1.2778
-4.6391	-1.0848
-4.705	-1.0918
-4.2709	-0.098824
-6.2369	-0.10582
-6.3028	-0.11281
-6.8687	0.98019
-6.9346	-0.1268
-7.0005	1.9662
-7.0664	1.9592
-6.6323	0.45222
-6.0982	1.9452
-6.1641	0.43823
-6.23	0.43123
-6.8959	1.3242
-6.9619	1.3172
-7.0278	2.8103
-7.0937	3.7033
-7.1596	3.6963
-7.2255	3.6893
-7.2914	3.8823
-7.3573	4.6753
-7.4232	5.2683
-7.3891	5.2613
-5.055	5.2543
-1.321	5.2473
-1.3869	5.5403
-2.1528	5.5333
-0.41868	5.7263
-0.48459	5.7193
-0.5505	5.7123
-0.61641	6.1053
-0.68232	6.0983
0.25177	6.0913
0.18586	6.0844
0.11995	5.6774
0.054039	5.6704
-1.0119	5.1634
-0.07778	5.1564
-0.14369	6.0494
-0.2096	5.1424
-0.27551	5.1354
-0.34142	4.2284
-0.40733	4.2214
-1.2732	4.7144
-1.3391	4.7074
-0.40506	4.2004
-0.27097	3.1934
0.56312	2.1864
0.49721	2.5794
0.4313	2.5724
1.2654	2.1655
1.5995	2.1585
2.5336	2.1515
3.9677	2.1445
3.9018	2.1375
4.7358	2.1305
4.6699	2.1235
4.904	2.1165
4.8381	2.1095
4.4722	2.1025
4.4063	2.0955
4.3404	2.0885
4.2745	1.4815
4.2086	0.87453
3.8427	1.4675
3.7767	1.4605
3.6108	2.1535
3.5449	2.3466
3.479	2.3396
2.0131	2.3326
3.3472	2.3256
3.2813	2.3186
3.2154	2.3116
1.0495	2.8046
-1.3164	2.1976
-1.3823	1.1906
-1.4483	1.0836
-1.5142	-0.22339
-1.5801	-0.23039
-1.646	1.0626
-1.7119	1.0556
-1.7778	2.1486
-1.8437	2.3416
-1.9096	2.7346
-3.1755	2.3276
-3.2414	2.3207
-4.4074	2.1137
-4.4733	1.3067
-3.4392	1.2997
-4.6051	1.2927
-4.671	1.2857
-4.7369	1.4787
-4.8028	1.5717
-1.6687	1.5647
-1.1346	1.5577
-1.2005	1.7507
-1.2665	3.1437
-1.7324	3.1367
0.60173	1.7297
1.1358	1.1227
1.0699	0.71574
1.004	0.0087457
1.2381	-0.69825
2.8722	-1.4052
2.8063	-1.4122
2.7404	-2.9192
2.6745	-2.9262
1.9085	-1.4332
1.8426	-1.4402
1.7767	-1.3472
1.7108	-1.3542
1.6449	-1.3612
1.579	-1.3682
1.5131	-2.9752
1.4472	-4.8822
1.1813	-6.1892
1.7154	-6.1962
1.9494	-4.9032
1.8835	-4.9102
1.8176	-3.9172
1.7517	-4.6241
1.6858	-2.7311
1.3199	-2.7381
1.254	-2.7451
1.1881	-2.7521
0.52217	-2.7591
1.0563	-2.7661
0.39035	-3.8731
0.32444	-4.8801
0.25853	-4.8871
0.19262	-4.8941
0.72671	-4.9011
0.6608	-5.4081
0.59489	-4.6151
0.52898	-3.9221
0.96307	-2.4291
0.89716	-2.4361
1.3313	-2.943
1.2653	-3.25
1.8994	-3.257
2.1335	-3.264
3.6676	-4.671
3.6017	-4.678
3.5358	-5.285
5.1699	-3.792
5.104	-3.799
5.3381	-4.406
5.2722	-3.013
5.2062	-3.02
5.3403	-3.027
5.2744	-3.034
5.2085	-4.441
5.1426	-3.248
4.9767	-4.555
5.3108	-4.5619
5.2449	-5.6689
5.179	-5.9759
4.7131	-5.9829
4.1472	-5.9899
4.5812	-5.9969
4.9153	-6.0039
4.8494	-5.8109
4.7835	-5.2179
4.7176	-5.2249
4.6517	-6.0319
4.5858	-6.0389
4.5199	-6.9459
4.454	-6.9529
4.0881	-6.0599
4.3221	-6.0669
4.2562	-5.5739
4.1903	-5.5809
4.1244	-5.5878
3.7585	-5.0948
3.6926	-5.3018
3.6267	-5.3088
3.5608	-5.3158
4.3949	-5.3228
4.329	-5.3298
4.263	-5.6368
4.9971	-7.2438
4.9312	-8.4508
5.5653	-8.4578
4.7994	-7.3648
4.7335	-6.8718
4.6676	-6.6788
4.2017	-6.6858
4.5358	-6.6928
4.4699	-6.9998
4.404	-7.8067
4.338	-8.2137
3.8721	-8.2207
3.8062	-8.2277
3.7403	-8.7347
3.6744	-8.7417
3.6085	-8.2487
3.5426	-8.2557
3.7767	-8.7627
5.1108	-8.7697
5.0449	-8.7767
9.1789	-8.2837
9.113	-8.7907
10.047	-10.098
15.081	-10.205
15.015	-11.012
18.849	-11.019
36.583	-10.226
55.418	-10.233
79.052	-10.24
99.286	-8.9466
113.42	-8.6536
137.15	-6.6606
151.99	-4.9676
165.22	-4.0746
175.36	-4.0816
180.09	-1.9886
189.02	0.70441
196.56	2.4974
201.19	5.6904
206.23	8.4834
209.26	9.1764
210.69	11.969
211.73	14.962
211.66	16.055
213.2	19.348
216.13	21.741
216.07	23.934
216	26.227
215.93	26.62
215.87	27.513
216.5	28.906
216.44	29.699
214.67	31.792
214.6	31.986
213.74	33.679
213.67	33.772
212.71	33.765
212.64	33.758
211.27	33.951
209.21	33.944
206.84	34.237
206.38	34.73
206.31	34.723
206.04	34.716
205.58	35.509
205.51	34.402
204.65	33.795
203.18	33.788
204.52	33.681
203.05	33.674
202.98	33.567
201.72	32.76
200.55	31.053
201.59	31.246
200.82	30.139
200.75	29.832
200.69	29.825
198.32	29.818
200.56	29.811
200.49	29.804
197.82	29.197
197.56	27.69
195.29	25.583
194.53	24.576
193.66	24.369
192.09	24.062
192.03	23.155
189.16	21.748
183.2	19.541
172.13	15.034
142.67	10.527
108.3	0.91972
87.933	-10.687
59.868	-12.594
39.202	-12.601
18.536	-15.108
-8.2302	-15.115
-21.396	-15.122
-43.162	-15.129
-63.528	-15.136
-81.494	-15.143
-104.26	-15.15
-114.73	-15.157
-123.79	-13.364
-134.46	-10.871
-139.82	-10.178
-143.49	-6.9852
-144.06	-4.1922
-144.12	-3.8992
-145.09	-2.3062
-145.15	-0.11317
-145.22	0.67984
-146.18	2.2728
-146.25	4.5658
-146.32	5.6589
-146.38	5.8519
-145.05	5.9449
-145.11	6.8379
-145.18	6.8309
-143.05	6.8239
-141.11	6.8169
-140.08	6.8099
-140.14	7.9029
-140.21	7.8959
-139.98	7.8889
-139.24	7.8819
-138.61	6.7749
-138.67	6.7679
-138.74	7.0609
-138.71	7.0539
-138.77	7.0469
-138.84	8.54
-138.9	9.933
-138.97	9.926
-139.03	9.919
-139.1	9.912
-139.17	8.305
-139.23	6.898
-139.3	6.891
-139.36	8.284
-139.43	8.277
-139.5	6.87
-139.56	6.863
-139.63	6.856
-139.69	6.849
-139.76	8.242
-139.83	10.835
-139.89	11.228
-140.66	13.221
-140.72	13.214
-140.79	14.207
-140.86	13.2
-140.92	13.993
-140.99	15.186
-140.05	15.479
-140.82	15.472
-140.88	15.465
-140.95	16.258
-141.02	16.251
-141.08	15.444
-141.65	15.437
-141.71	15.43
-140.38	15.623
-139.95	15.616
-140.01	15.209
-140.08	14.402
-140.14	14.395
-138.51	13.388
-136.78	12.781
-136.84	12.474
-136.91	11.967
-136.97	10.16
-135.54	10.153
-134.61	8.0462
-134.67	7.8392
-134.74	7.8322
-134.5	7.5252
-132.57	7.5182
-131.53	7.5112
-131.6	7.4042
-130.77	7.3972
-131.43	6.5902
-131.5	6.5832
-131.56	6.5763
-131.63	5.5693
-131	5.3623
-131.06	5.5553
-130.23	5.5483
-130.29	5.5413
-130.36	5.5343
-130.43	6.1273
-130.49	6.1203
-130.56	6.1133
-130.62	6.9063
-130.69	7.6993
-128.36	7.6923
-128.82	7.6853
-128.89	6.8783
-128.95	7.1713
-129.02	7.1643
-128.98	7.1574
-126.45	8.1504
-126.52	7.6434
-126.58	7.6364
-126.65	7.6294
-126.51	8.8224
-126.58	10.015
-126.65	10.008
-126.71	11.001
-126.98	10.994
-126.84	10.987
-126.91	10.98
-126.98	9.9734
-127.04	9.9664
-127.11	8.7594
-126.87	7.0524
-126.94	7.0454
-127.01	7.0384
-127.07	7.0315
-127.14	7.7245
-126.3	7.1175
-125.67	7.1105
-125.73	7.4035
-125.8	7.3965
-127.37	7.9895
-127.43	7.9825
-126.4	7.9755
-126.46	7.9685
-125.83	7.9615
-125.9	9.1545
-125.96	7.9475
-126.03	7.9405
-126.79	7.9335
-126.86	7.6265
-126.93	7.9195
-126.99	7.9126
-127.06	8.6056
-127.12	8.5986
-126.49	8.5916
-127.26	9.3846
-127.32	9.3776
-128.79	9.3706
-128.85	9.3636
-126.92	9.3566
-126.98	9.1496
-127.05	8.1426
-128.42	8.1356
-130.08	8.3286
-130.15	8.3216
-130.21	8.0146
-130.28	8.0076
-130.35	8.0006
-130.41	7.9936
-126.98	8.5867
-127.04	7.9797
-127.11	8.3727
-126.28	8.3657
-127.94	8.8587
-128.01	8.8517
-128.07	8.8447
-128.14	9.7377
-126.01	9.9307
-128.27	11.324
-128.34	9.9167
-128.4	11.31
-128.47	11.303
-125.93	11.296
-126	11.289
-126.07	11.282
-126.13	12.075
-127	12.068
-124.76	12.261
-124.83	12.254
-124.9	12.047
-124.96	12.24
-125.03	12.233
-124.09	12.226
-124.16	12.219
-124.23	12.012
-124.29	12.005
-125.36	11.198
-125.22	11.191
-125.29	10.584
-125.36	10.577
-125.42	10.57
-127.39	10.563
-127.45	10.556
-127.52	11.749
-127.58	11.742
-125.75	11.735
-124.72	12.728
-124.78	12.421
-124.65	12.714
-124.71	12.707
-124.38	12.7
-124.45	12.693
-124.51	12.386
-124.58	12.379
-125.04	12.372
-124.71	12.365
-124.78	12.358
-124.84	11.651
-124.91	11.644
-124.97	11.637
-124.34	10.53
-124.41	10.923
-124.47	10.216
-124.54	10.209
-124.6	10.202
-123.87	10.195
-123.33	10.188
-123.4	9.581
-122.57	9.574
-122.63	9.367
-122.7	9.36
-122.76	9.553
-122.83	9.646
-122.9	9.639
-122.96	9.632
-123.03	9.625
-123.09	9.818
-123.16	9.811
-123.23	10.104
-123.29	10.097
-123.36	10.09
-123.42	9.7831
-123.89	9.7761
-123.96	9.7691
-124.72	9.7621
-124.79	9.4551
-125.35	9.4481
-126.82	9.4411
-126.88	9.4341
-127.85	9.7271
-127.92	9.9201
-130.08	10.013
-130.15	10.906
-128.11	10.899
-128.18	11.492
-128.25	11.085
-128.31	11.078
-130.48	12.071
-128.44	12.064
-128.51	12.057
-128.58	12.05
-128.64	12.443
-130.61	12.436
-130.67	12.429
-130.94	12.422
-131.01	12.415
-131.07	12.408
-131.24	12.401
-131.3	12.594
-131.37	12.887
-131.93	13.38
-132	13.373
-132.57	13.966
-132.63	14.659
-132.7	15.252
-132.76	15.245
-132.33	16.338
-132.4	16.331
-132.46	16.324
-132.53	16.317
-133.59	16.31
-133.66	16.303
-134.73	16.296
-134.79	16.089
-134.86	16.082
-134.92	16.075
-134.99	14.968
-135.06	14.961
-135.12	14.654
-134.69	14.647
-134.75	13.54
-134.32	12.333
-134.38	12.126
-134.45	11.619
-134.52	11.112
-134.58	11.105
-134.65	10.798
-134.71	10.291
-134.78	10.084
-134.85	9.6774
-134.91	9.0704
-134.68	8.4634
-134.74	7.8564
-134.81	7.3494
-132.78	6.8424
-132.94	6.1354
-129.61	4.9284
-129.67	4.9214
-131.74	6.1145
-131.11	6.7075
-131.87	7.1005
-131.94	7.0935
-132	7.0865
-133.07	7.1795
-132.13	7.1725
-133.2	7.1655
-133.27	7.0585
-133.33	7.0515
-133.4	7.0445
-132.46	7.0375
-132.53	7.0305
-132.6	7.0235
-130.96	7.0165
-131.33	7.0095
-131.39	7.1025
-131.46	7.7956
-131.53	7.8886
-131.59	7.8816
-131.66	8.0746
-130.62	7.6676
-130.69	7.6606
-130.76	7.6536
-130.82	7.2466
-130.89	6.9396
-130.95	6.4326
-131.02	5.6256
-131.08	5.6186
-131.15	4.8116
-132.02	4.0046
-132.08	3.6976
-132.15	3.6906
-133.41	3.6836
-133.48	3.6766
-134.45	3.6697
-134.51	3.6627
-134.58	3.6557
-134.64	3.6487
-133.81	3.6417
-133.38	3.6347
-133.44	5.2277
-133.51	5.2207
-134.37	6.6137
-133.64	7.3067
-133.71	7.3997
-133.77	8.7927
-133.84	10.386
-134.8	10.379
-135.07	10.872
-135.13	11.365
-135.2	11.458
-135.27	11.951
-136.63	11.944
-136.7	12.137
-136.76	12.13
-139.03	12.123
-137.4	12.116
-140.36	12.409
-140.43	12.102
-141.39	12.395
-141.46	12.388
-140.73	12.981
-140.99	12.174
-141.06	11.567
-141.12	11.56
-141.99	11.553
-141.26	11.546
-141.32	11.839
-141.39	11.832
-141.45	11.825
-141.52	11.818
-140.68	11.811
-140.75	11.804
-140.82	11.597
-140.88	11.89
-141.85	11.883
-141.91	11.876
-141.98	11.869
-142.95	11.862
-143.01	11.555
-143.38	11.548
-143.44	10.641
-144.41	10.634
-144.88	10.627
-144.94	10.62
-148.01	11.413
-148.07	11.406
-148.14	11.399
-148.51	11.392
-148.57	11.385
-150.74	11.678
-150.8	11.471
-151.37	11.664
-151.43	11.657
-148.9	11.45
-149.17	11.443
-149.23	10.536
-149.3	10.529
-149.96	10.522
-148.33	11.415
-148.4	11.708
-148.46	11.701
-147.63	12.194
-147.69	12.487
-147.16	12.18
-147.23	12.173
-147.29	11.666
-147.36	11.659
-147.12	10.752
-147.09	10.545
-146.96	9.3381
-147.02	9.3311
-146.49	9.3241
-145.95	9.3171
-144.52	9.7101
-144.58	10.503
-144.65	10.496
-143.02	10.489
-143.08	10.482
-142.05	9.6751
-142.11	9.6681
-142.18	9.6612
-141.25	9.6542
-142.01	8.6472
-142.08	7.6402
-142.14	7.0332
-142.21	7.0262
-141.48	6.7192
-141.54	6.7122
-141.61	6.0052
-141.67	5.9982
-141.74	5.0912
-141.61	5.0842
-141.67	5.0772
-142.44	4.2702
-142.5	4.2632
-142.57	4.9562
-141.93	4.9492
-142	4.9423
-142.07	4.9353
-141.83	4.9283
-142.2	4.6213
-141.96	4.6143
-142.03	4.6073
-142.1	4.5003
-140.66	5.1933
-140.73	5.1863
-140.79	6.5793
-139.66	8.2723
-139.73	8.7653
-139.79	8.8583
-139.86	9.7513
-139.92	9.7443
-139.99	11.737
-139.36	12.73
-138.92	12.723
-139.39	12.716
-139.45	12.709
-139.52	12.702
-139.58	12.695
-138.85	12.688
-138.92	12.881
-138.98	12.874
-139.05	13.067
-139.61	13.06
-139.18	13.253
-139.75	13.446
-139.81	13.239
-139.88	13.232
-141.14	12.825
-140.01	12.618
-140.08	12.011
-140.14	11.404
-140.21	11.397
-140.07	11.19
-140.14	10.783
-140.21	11.176
-140.27	11.169
-140.34	11.262
-141.2	11.355
-141.27	11.348
-142.74	11.342
-142.8	11.335
-141.37	11.328
-140.73	11.321
-140.8	11.214
-140.86	11.207
-140.93	11.3
-140.7	11.293
-140.76	11.286
-140.83	11.179
-140.89	11.472
-140.96	12.165
-141.03	11.758
-141.39	11.751
-141.46	11.744
-141.52	12.137
-142.69	12.13
-141.66	12.123
-141.72	12.116
-141.79	11.709
-141.85	12.102
-142.02	12.095
-141.69	12.088
-143.05	12.481
-143.12	12.474
-143.18	13.367
-145.05	14.16
-145.11	14.153
-145.18	14.446
-145.25	14.439
-143.81	14.432
-143.88	14.425
-142.94	15.018
-143.01	15.811
-143.08	15.804
-142.14	15.797
-142.21	15.79
-142.27	15.683
-142.34	15.476
-143.41	15.469
-143.47	15.662
-144.14	15.955
-144.2	15.648
-144.27	15.941
-144.34	15.934
-143.7	15.927
-143.77	16.22
-143.83	16.713
-143.9	17.206
-144.66	17.199
-144.53	17.192
-145.1	16.685
-145.36	16.078
-145.83	16.071
-146.39	16.664
-146.56	16.057
-148.13	16.05
-148.19	16.643
-147.06	18.036
-147.12	18.029
-147.19	16.622
-147.26	17.915
-147.32	17.908
-147.39	17.901
-148.95	18.094
-149.02	18.087
-149.09	18.08
-151.35	18.773
-151.42	18.766
-152.98	18.959
-153.05	18.952
-153.11	19.045
-153.18	19.038
-151.75	19.031
-150.51	20.124
-150.58	20.117
-148.84	21.61
-148.91	21.603
-148.18	22.096
-148.24	22.089
-148.31	22.682
-148.37	23.275
-152.34	23.468
-148.51	23.461
-148.57	24.154
-148.64	24.347
-148.7	23.74
-148.77	23.733
-147.54	23.726
-147.6	23.719
-148.97	23.712
-149.03	23.705
-150.6	23.698
-150.66	23.391
-151.53	23.184
-151.6	23.177
-152.16	23.67
-152.83	23.663
-152.89	23.656
-152.96	23.949
-153.03	23.642
-152.49	23.635
-152.56	22.828
-152.62	21.821
-152.69	21.814
-153.36	20.607
-154.62	20.6
-155.69	19.993
-155.75	19.886
-155.82	19.879
-155.89	19.872
-155.95	19.865
-157.02	20.958
-157.08	20.951
-157.15	22.444
-158.91	22.437
-157.28	20.93
-158.35	20.923
-158.41	19.516
-158.48	19.509
-160.54	18.602
-160.61	18.595
-161.48	20.488
-161.54	20.781
-161.61	20.774
-162.17	21.867
-162.24	21.76
-162.31	21.853
-162.37	21.846
-161.94	21.839
-160.8	21.832
-160.87	21.825
-160.94	22.018
-162.2	22.511
-161.57	22.504
-161.03	22.897
-161.1	23.89
-161.16	25.583
-162.43	25.576
-161.3	26.769
-161.36	26.962
-161.43	26.455
-161.49	27.148
-162.96	27.141
-161.03	27.134
-161.09	27.127
-161.16	27.12
-161.22	27.113
-163.69	27.106
-163.76	25.799
-165.32	24.892
-166.09	24.485
-166.15	24.478
-166.62	24.471
-166.69	24.464
-167.05	23.257
-167.12	21.95
-167.18	21.943
-167.65	21.436
-167.71	20.729
-168.78	20.722
-168.85	21.415
-168.91	21.408
-170.68	21.901
-170.74	21.394
-170.81	21.887
-170.88	21.68
-169.54	21.673
-169.61	22.166
-169.67	22.159
-169.74	23.752
-169.81	23.745
-168.97	23.738
-169.04	23.731
-169.1	22.625
-169.17	23.718
-171.04	23.711
-170.8	23.704
-172.47	23.697
-173.23	23.69
-173.3	23.683
-173.36	23.676
-172.73	23.669
-172.8	23.662
-172.86	23.655
-172.93	24.248
-172.99	24.241
-173.06	23.034
-173.13	21.127
-173.19	21.12
-173.56	21.113
-176.32	20.106
-176.39	19.699
-176.46	19.692
-178.42	19.685
-176.49	19.678
-176.55	21.171
-176.62	20.564
-176.69	21.957
-178.75	21.95
-177.52	20.943
-178.88	20.436
-178.95	19.829
-179.01	19.122
-179.78	19.115
-181.15	19.108
-183.11	19.101
-183.18	19.794
-183.44	20.387
-184.31	20.38
-184.38	20.373
-184.54	20.466
-184.61	20.459
-184.07	20.352
-184.14	20.345
-184.21	20.338
-185.07	19.731
-185.14	19.024
-184.4	19.017
-185.27	18.31
-185.34	18.303
-185.4	18.996
-185.47	18.989
-184.43	19.782
-184.5	19.775
-183.86	18.968
-183.93	19.761
-184.6	18.954
-184.06	18.947
-184.13	18.94
-184.19	18.633
-184.26	18.626
-184.93	18.619
-184.99	18.612
-185.96	18.605
-186.02	18.398
-186.09	18.391
-187.06	18.384
-187.12	17.077
-187.59	16.67
-187.65	14.463
-187.72	14.056
-189.89	14.049
-189.95	14.042
-192.12	13.435
-192.18	13.628
-192.25	13.621
-193.51	14.014
-194.28	14.007
-194.65	14.7
-194.81	15.593
-194.88	15.586
-195.34	15.579
-195.91	14.372
-195.98	13.965
-196.34	13.958
-198.11	13.951
-200.37	14.144
-200.44	14.137
-201.61	14.13
-204.07	14.323
-204.94	14.616
-206.7	15.809
-206.77	15.102
-208.74	15.995
-208.8	16.888
-209.47	16.781
-210.03	15.974
-210.1	15.067
-210.16	14.56
-211.43	14.053
-211.7	14.046
-212.06	14.339
-212.13	14.332
-212.19	14.825
-214.46	15.018
-215.63	15.011
-216.29	15.104
-217.56	15.897
-217.82	16.79
-218.89	16.783
-218.96	15.876
-220.32	15.269
-220.39	15.262
-224.25	15.255
-226.32	14.948
-226.39	13.941
-226.45	14.734
-226.52	14.727
-226.58	14.92
-226.75	15.213
-226.81	15.206
-226.28	15.799
-226.35	15.792
-226.41	15.785
-225.48	15.778
-225.54	14.871
-224.51	14.864
-222.68	13.757
-220.64	12.75
-220.21	12.743
-220.27	12.136
-219.54	12.129
-218.71	13.522
-217.87	13.515
-214.44	14.808
-214.5	15.501
-214.57	16.094
-212.34	16.087
-211.4	16.08
-211.47	16.073
-211.53	15.466
-210.8	14.259
-210.36	14.252
-207.53	14.245
-207.6	14.538
-207.66	14.531
-207.53	14.924
-207.59	14.917
-207.66	16.31
-207.73	16.303
-210.49	16.296
-210.56	16.289
-211.02	14.882
-211.09	13.875
-210.76	13.468
-210.82	13.361
-209.39	12.254
-208.85	12.247
-208.92	10.64
-208.99	9.7334
-209.05	9.0264
-205.92	9.0194
-209.18	9.2124
-209.25	8.9054
-208.21	8.8984
-208.28	8.8914
-205.85	8.8844
-205.91	8.8774
-205.98	8.5705
-203.84	8.0635
-203.91	7.7565
-202.98	6.7495
-203.04	4.4425
-203.21	3.1355
-203.27	3.1285
-203.34	4.1215
-203.41	4.1145
-203.47	5.8075
-203.54	7.1005
-203.6	7.6935
-204.47	8.2865
-204.54	8.2795
-204.6	8.2725
-205.07	8.2655
-204.73	7.0585
-205.2	5.7515
-205.26	4.0446
-205.33	2.9376
-206.2	2.8306
-206.26	2.5236
-206.33	2.5166
-206.39	2.5096
-206.46	3.9026
-207.43	5.6956
-206.99	6.7886
-208.16	8.5816
-208.22	8.4746
-208.29	8.4676
-208.66	5.6606
-208.72	5.6536
-210.29	2.6466
-210.35	2.2396
-210.42	1.9326
-208.99	0.82565
-209.05	0.41866
-210.02	0.41166
-210.08	1.7047
-207.65	2.9977
-207.71	2.9907
-207.78	3.3837
-208.75	4.4767
-212.21	4.4697
-212.28	4.4627
-212.34	3.3557
-212.41	2.7487
-212.48	1.6417
-212.54	0.63473
-212.51	0.52773
-212.57	-0.27926
-212.64	-1.1863
-212.71	-0.29325
-213.67	0.49975
-213.74	0.89276
-214.1	1.1858
