# Supplementary material for: Electrooculography-based continuous eye-writing recognition system for efficient assistive communication systems
Source: PLoS One. 2018 Feb 9;13(2):e0192684. doi: 10.1371/journal.pone.0192684 (PMC5806888; doi:10.1371/journal.pone.0192684)
Supplement: S1 Database — All the original isolated EOG data used in the experiments are contained in this database. (ZIP) [file pone.0192684.s001.zip › isolated/002/isolated_strokes/EOG_002_03_003.csv]

-8.8851	-14.201
-8.6132	-14.287
-7.8413	-14.373
-7.8695	-13.358
-7.1976	-11.244
-4.6258	-10.429
-0.65389	-10.515
1.618	-10.101
2.0898	-10.186
4.1617	-9.272
4.1336	-9.3577
5.1054	-9.4433
5.0773	-8.6289
5.6491	-8.3146
6.121	-7.9002
6.0929	-6.5858
7.1647	-5.0715
7.1366	-3.9571
6.6084	-4.0428
7.4803	-2.8284
7.4522	-2.914
7.424	-1.9997
7.3959	-1.4853
6.4677	-2.1709
7.3396	-1.6566
7.3115	-1.7422
7.2833	-1.8279
7.2552	-1.7135
7.227	-1.9991
7.4989	-2.0848
7.4708	-2.1704
7.4426	-2.256
7.4145	-3.5417
6.5863	-3.6273
6.5582	-3.713
6.5301	-4.5986
6.5019	-6.4842
6.4738	-6.5699
5.3457	-5.7555
5.3175	-5.8412
5.2894	-4.7268
4.6612	-4.8124
4.6331	-4.8981
5.705	-3.7837
5.6768	-3.8693
5.6487	-1.955
5.6205	0.25938
5.5924	0.17374
4.4643	2.4881
4.4361	2.4025
1.508	2.7168
1.4798	2.6312
3.8517	3.7456
1.4236	3.6599
1.3954	3.5743
1.3673	3.4886
1.3391	3.603
1.311	3.8174
1.2829	3.8317
1.2547	3.7461
1.8266	3.6604
-0.60155	3.5748
1.7703	3.4892
-1.1578	3.1035
-1.186	3.3179
-1.1141	3.2323
-2.1422	3.1466
-1.1704	3.061
-1.1985	2.9753
-1.2267	2.5897
-1.2548	2.8041
-2.1829	2.7184
-2.2111	2.3328
-2.2392	3.0472
-3.1674	2.9615
-3.1955	3.5759
-4.6236	3.4902
-3.7518	3.1046
-3.7799	3.019
-3.8081	2.8333
-3.8362	2.7477
-3.8643	2.6621
-3.8925	2.5764
-3.9206	2.4908
-4.5488	2.0051
-4.8769	1.9195
-4.905	0.83386
-4.9332	0.74822
-5.3613	1.6626
-6.1895	1.9769
-5.3176	1.4913
-6.2457	1.4057
-6.2739	1.32
-6.302	1.2344
-6.1302	1.1488
-5.2583	0.06312
-5.2864	-0.022518
-5.3146	-1.3082
-5.3427	-1.3938
-5.3708	-0.27943
-5.399	-0.36507
-4.5271	0.44929
-4.5553	0.36365
-4.2834	0.97802
-4.6115	1.5924
-4.1397	1.5067
-4.1678	1.7211
-4.596	1.8355
-4.6241	2.4498
-4.6522	2.6642
-4.6804	3.5786
-4.7085	3.4929
-4.7367	3.6073
-4.3648	3.6216
-3.0929	3.736
-3.1211	4.1504
-2.8492	4.5647
-3.1774	4.5791
-2.3055	4.6934
-2.3336	5.1078
-2.3618	5.0222
-3.2899	5.4365
-3.3181	5.3509
-3.3462	5.2653
-3.3743	5.1796
-3.4025	5.094
-3.4306	5.0083
-3.4587	5.3227
-2.5869	4.8371
-2.615	5.1514
-2.6432	5.8658
-2.6713	6.5802
-2.6994	6.7945
-2.7276	7.4089
-3.6557	8.2232
-4.8839	8.1376
-5.512	8.452
-6.5401	8.3663
-6.5683	7.8807
-6.5964	6.895
-6.6246	6.2094
-7.0527	6.1238
-5.9808	6.0381
-6.009	5.9525
-6.0371	5.8669
-6.0653	5.7812
-4.9934	6.6956
-5.0215	6.6099
-5.0497	7.7243
-5.0778	8.3387
-7.906	8.853
-7.1341	8.7674
-9.4622	8.6818
-9.4904	8.4961
-7.5185	8.5105
-7.1466	8.4248
-5.2748	8.3392
-3.2029	8.2536
-1.5311	8.1679
-1.5592	8.0823
-0.68735	7.9967
1.8845	7.911
-0.14362	8.0254
-1.1718	8.1397
-0.6999	8.0541
-2.228	7.9685
-0.75618	7.8828
-0.78432	7.7972
-0.81246	7.3115
-0.8406	7.0259
1.3313	6.6403
3.0031	5.9546
2.975	5.869
2.9468	5.7834
3.5187	5.6977
2.7906	5.6121
2.7624	5.2264
1.4343	5.6408
0.50615	5.5552
0.47801	5.4695
-0.85013	5.3839
-0.87827	4.2983
-0.90641	3.5126
-0.63455	3.027
1.8373	2.0413
1.8092	1.9557
1.781	0.27006
1.7529	-0.015574
1.1248	-1.2012
2.3966	-0.18685
1.0685	-0.27249
1.0403	-1.4581
1.0122	-1.5438
0.28406	-2.8294
0.25592	-2.915
-2.5722	-3.0007
-2.6004	-4.1863
0.5715	-4.272
1.3434	-4.3576
2.7152	-4.9432
2.6871	-5.2289
2.6589	-5.3145
2.6308	-5.4001
1.2027	-5.4858
1.1745	-5.5714
1.1464	-5.6571
1.1182	-5.7427
2.4901	-5.8283
2.262	-5.914
2.2338	-6.0996
2.2057	-6.1852
2.1775	-6.2709
4.9494	-6.3565
4.9213	-6.4422
4.8931	-6.5278
5.465	-6.9134
4.2369	-6.9991
5.4087	-7.0847
4.1806	-6.8704
4.1524	-6.856
4.1243	-6.4416
4.0962	-5.4273
5.268	-5.5129
5.2399	-4.9985
5.2117	-4.8842
5.1836	-4.9698
3.9555	-5.0555
6.4273	-5.1411
6.3992	-5.2267
6.371	-5.3124
6.3429	-5.298
3.8148	-5.3836
3.7866	-5.4693
3.7585	-5.5549
3.7303	-5.6406
3.3022	-5.7262
3.2741	-5.8118
3.2459	-5.8975
2.9178	-5.9831
2.2896	-6.0687
2.4615	-6.1544
1.1334	-6.24
1.1052	-6.6257
1.0771	-7.8113
1.049	-7.8969
1.2208	-7.9826
0.49267	-9.1682
0.46453	-9.2539
0.43639	-7.9395
-1.0917	-6.9251
-0.41988	-7.0108
-0.44802	-6.9964
-1.4762	-7.182
-1.5043	-7.2677
-1.5324	-7.3533
-1.5606	-7.439
-1.5887	-7.6246
-1.6169	-7.7102
-1.645	-7.5959
-2.4731	-7.6815
-2.5013	-7.7671
-2.5294	-7.8528
-2.5576	-6.9384
-2.5857	-5.8241
-4.1138	-5.9097
-4.142	-5.8953
-4.1701	-5.581
-5.9983	-6.0666
-6.0264	-6.1522
-7.1545	-6.2379
-7.1827	-6.3235
-7.2108	-7.6092
-7.2389	-7.6948
-6.1671	-7.7804
-7.2952	-7.8661
-7.3234	-8.0517
-7.3515	-8.1374
-7.3796	-8.223
-6.3078	-8.3086
-7.4359	-8.3943
-7.4641	-8.4799
-7.4922	-8.3655
-7.5203	-9.2512
-5.7485	-9.3368
-6.3766	-9.4225
-6.4048	-9.7081
-6.4329	-11.594
-4.661	-11.079
-1.9892	-12.865
-2.0173	-12.951
-2.0455	-13.936
-0.8736	-14.022
-2.6017	-14.108
-2.6299	-14.193
-2.658	-14.279
-2.6862	-14.664
-2.7143	-14.75
-2.7424	-14.636
-2.7706	-14.721
-2.7987	-14.607
-2.8269	-14.893
-1.955	-15.278
-0.48313	-15.364
-0.51127	-16.45
1.7606	-16.935
1.7325	-17.021
3.8043	-19.206
4.9762	-20.392
4.948	-21.778
8.1199	-25.563
11.892	-28.649
14.664	-43.035
28.335	-63.52
40.307	-72.306
49.979	-85.492
61.051	-97.877
64.723	-110.26
74.395	-123.15
85.967	-128.63
94.139	-134.72
103.41	-138.01
108.68	-145.89
110.55	-153.98
112.53	-155.76
113	-157.15
113.27	-160.23
113.34	-164.02
113.31	-166.3
115.09	-167.69
115.06	-168.98
116.93	-169.46
117.5	-170.25
117.47	-170.33
117.44	-170.82
118.12	-170.9
118.09	-171.49
118.06	-171.58
118.03	-172.36
118	-172.85
119.08	-173.23
117.95	-173.52
117.92	-173.8
117.89	-174.69
117.06	-174.98
117.84	-175.06
117.81	-175.15
117.78	-175.43
117.75	-175.42
116.62	-175.8
117.69	-175.89
116.87	-176.07
116.84	-176.16
116.81	-176.25
117.88	-176.33
117.85	-176.62
117.83	-176.9
117.5	-177.09
117.47	-177.07
112.34	-177.16
112.31	-177.25
112.28	-177.03
108.16	-177.42
111.33	-177.5
108	-177.59
107.97	-177.77
108.34	-177.76
108.32	-177.84
111.19	-177.93
113.36	-178.02
113.33	-178.1
113.3	-178.09
110.98	-178.07
110.95	-178.16
108.12	-177.44
107.19	-175.83
106.76	-174.72
105.53	-174.4
104.91	-173.49
101.18	-170.17
97.25	-163.86
94.822	-155.64
83.594	-146.23
59.866	-140.01
44.638	-134.5
28.509	-121.39
6.2813	-110.37
-3.9468	-95.558
-14.775	-79.343
-24.803	-69.029
-39.431	-49.614
-52.559	-30.6
-56.988	-13.886
-73.216	6.2286
-87.044	21.743
-99.372	40.957
-113.3	60.172
-121.43	76.086
-128.26	93
-132.38	107.61
-135.71	124.93
-140.14	134.84
-144.57	147.86
-144.6	163.57
-144.83	167.39
-144.85	168.1
-144.88	168.32
-145.21	168.63
-145.24	169.14
-147.37	169.96
-147.39	170.87
-147.42	171.49
-145.25	171.7
-145.28	172.82
-145.31	175.33
-144.83	177.44
-144.26	178.86
-143.69	180.17
-143.72	180.79
-143.15	182.2
-140.68	183.62
-137.5	183.53
-137.33	183.95
-137.36	186.16
-136.19	189.67
-135.42	195.59
-134.84	200.7
-132.37	203.02
-129.8	204.73
-129.53	206.05
-129.56	207.06
-128.68	207.67
-128.71	208.19
-127.64	208.1
-127.37	208.02
-127.4	207.93
-127.43	207.95
-127.45	208.26
-127.78	208.17
-127.51	208.29
-127.64	208.2
-127.67	208.12
-127.69	208.03
-127.72	207.75
-127.75	207.66
-127.78	207.58
-127.81	207.09
-127.44	207
-125.36	206.32
-122.69	206.03
-122.72	205.95
-122.75	205.86
-121.38	205.78
-121.1	205.59
-121.13	206.3
-120.46	206.22
-120.49	205.23
-120.52	205.15
-120.14	205.06
-119.37	204.98
-119.4	205.69
-119.43	204.81
-118.56	205.52
-118.29	205.43
-117.91	205.35
-117.94	205.26
-117.97	205.18
-117	205.29
-117.03	205.51
-117.05	206.02
-117.08	206.83
-117.11	206.75
-115.24	206.16
-115.27	206.08
-115.29	205.39
-115.32	205.41
-117.25	206.32
-115.38	205.74
-115.41	205.95
-115.44	205.86
-115.46	206.08
-115.19	205.99
-115.22	205.91
-115.25	206.22
-115.28	205.74
-115.3	206.05
-115.83	205.96
-115.86	205.48
-115.89	205.39
-115.92	205.01
-115.95	204.92
-117.17	204.84
-117.2	205.05
-117.23	205.16
-118.26	205.08
-117.29	204.99
-116.11	206.01
-116.14	206.82
-116.17	206.74
-116.2	206.25
-115.53	206.17
-115.55	206.08
-115.58	204.99
-115.61	204.91
-115.64	204.82
-114.67	204.74
-113.7	204.65
-113.72	205.17
-113.75	205.48
-114.78	205.39
-113.81	205.31
-113.84	205.22
-114.06	205.24
-114.09	205.15
-114.12	205.07
-114.15	204.98
-114.88	204.9
-114.9	205.11
-114.23	206.22
-114.26	206.14
-114.29	206.05
-114.32	205.97
-114.35	205.88
-113.97	206.2
-114.4	206.11
-114.43	206.02
-115.26	206.54
-116.49	207.25
-116.21	207.17
-116.24	207.08
-116.27	206.2
-116.3	206.11
-117.13	206.02
-116.36	205.94
-115.48	205.85
-115.51	205.77
-115.54	206.48
-115.57	205.2
-115.1	205.11
-115.12	206.23
-115.15	206.14
-115.18	207.25
-115.21	207.17
-115.24	207.18
-113.96	208.2
-113.99	207.01
-113.72	208.03
-112.65	206.84
-110.58	206.75
-110.61	206.67
-109.63	206.58
-109.66	207.6
-109.69	207.51
-109.42	207.43
-109.45	207.54
-111.27	207.76
-111.3	207.67
-111.63	207.78
-111.66	207.7
-111.69	207.81
-111.71	207.73
-109.14	207.64
-111.77	207.56
-111.8	207.77
-111.83	207.68
-111.86	208.2
-108.98	208.71
-111.91	209.43
-111.94	208.94
-111.97	209.86
-112	210.27
-109.92	210.49
-109.95	210.4
-109.98	210.31
-110.01	210.03
-109.44	209.54
-107.97	208.96
-106.69	209.37
-106.72	209.69
-106.75	209.6
-106.78	209.51
-106.81	209.43
-106.83	209.84
-106.86	210.36
-105.49	211.37
-105.52	210.19
-105.55	210.1
-105.57	210.71
-106.1	210.63
-105.33	210.54
-105.36	210.46
-105.39	210.17
-105.42	210.59
-106.04	210.5
-105.47	211.72
-105.5	211.63
-105.53	211.54
-105.56	211.46
-105.58	210.07
-104.41	209.99
-105.64	209.9
-105.67	208.62
-105.7	208.53
-105.72	207.24
-105.05	207.16
-105.08	207.07
-105.11	206.89
-103.34	206.8
-103.37	206.72
-102.59	206.63
-102.62	206.95
-103.75	206.46
-103.78	206.37
-103.81	206.69
-103.83	206.6
-103.86	207.22
-105.19	208.03
-103.92	208.25
-105.25	208.16
-105.28	207.77
-105.3	207.99
-105.33	207.9
-103.96	208.32
-105.39	208.23
-105.42	208.55
-105.44	208.46
-105.97	208.37
-106	207.49
-106.03	208.2
-106.06	207.92
-105.58	208.03
-105.21	207.95
-104.24	207.86
-104.27	207.58
-104.3	206.19
-104.03	206.1
-103.65	204.32
-103.48	204.23
-103.51	204.15
-103.54	203.76
-103.57	203.68
-103.59	203.59
-103.42	203.5
-103.45	204.62
-103.48	204.53
-101.51	205.85
-101.23	205.76
-101.26	206.58
-101.29	205.59
-101.32	204.71
-99.547	204.62
-99.576	204.53
-99.604	203.55
-99.632	203.46
-99.66	204.18
-97.688	204.09
-97.716	204.01
-97.744	203.92
-96.773	203.93
-96.301	203.85
-95.629	203.76
-95.657	204.78
-95.685	204.89
-95.713	206.81
-96.941	204.92
-95.77	204.84
-95.798	204.75
-95.826	203.36
-95.854	204.58
-96.282	204.89
-96.31	204.81
-96.338	206.02
-96.367	206.44
-96.395	206.55
-98.923	206.46
-98.951	206.38
-98.979	206.29
-99.207	206.21
-99.935	206.12
-99.964	206.04
-99.992	205.75
-100.02	204.36
-100.05	203.08
-99.076	202.99
-98.504	204.11
-98.532	204.02
-98.56	205.24
-98.589	205.45
-97.917	205.37
-97.645	205.58
-97.673	205.49
-97.701	205.91
-98.129	205.82
-97.757	205.74
-97.786	205.65
-97.814	205.37
-97.842	205.78
-96.27	205.69
-94.198	205.91
-94.226	206.52
-94.254	206.44
-94.283	207.25
-94.511	208.27
-94.539	208.18
-94.567	208.7
-94.595	208.61
-94.023	208.72
-94.651	208.64
-94.68	208.55
-94.708	208.97
-94.736	208.88
-94.164	209.2
-94.192	209.61
-94.22	209.82
-94.248	209.84
-94.277	210.45
-94.305	211.37
-94.333	211.28
-94.361	211.2
-94.389	211.11
-95.317	211.03
-94.445	210.24
-95.074	209.45
-95.102	209.37
-95.13	209.28
-96.458	209.9
-96.486	209.11
-98.114	209.03
-98.142	208.44
-98.17	208.65
-98.199	207.97
-98.227	207.68
-99.555	206.8
-99.583	205.41
-99.611	204.53
-99.739	204.34
-99.667	204.15
-99.696	203.87
-99.724	203.58
-99.752	203.5
-99.78	203.41
-99.808	203.33
-98.336	203.24
-98.364	203.36
-97.193	203.47
-97.221	203.38
-97.249	203.1
-97.277	202.81
-97.305	202.73
-95.533	202.64
-97.361	202.56
-97.39	202.37
-97.418	202.28
-97.446	202
-95.674	202.11
-95.702	202.03
-95.73	201.74
-95.758	201.96
-95.787	201.77
-92.715	201.69
-92.743	202.4
-92.771	203.01
-92.799	203.23
-93.927	201.74
-91.255	201.26
-91.283	200.97
-91.312	200.79
-91.34	200.7
-91.368	200.61
-91.396	200.53
-91.424	200.44
-91.452	200.36
-91.18	200.27
-91.509	200.19
-91.537	199.9
-91.565	199.81
-92.093	199.33
-91.621	199.24
-92.149	198.76
-91.877	198.67
-91.906	198.59
-93.734	198.4
-93.762	198.32
-92.59	198.33
-92.618	198.44
-93.846	198.66
-95.274	198.87
-93.903	198.79
-95.331	198.8
-95.359	199.72
-95.587	200.43
-96.215	200.34
-96.243	200.26
-96.471	200.17
-96.5	200.09
-95.728	200.1
-94.156	200.22
-94.184	199.93
-94.612	199.85
-94.64	199.76
-94.668	199.57
-94.397	199.49
-92.625	199.4
-94.053	198.52
-95.881	197.63
-94.109	197.55
-91.537	197.16
-91.565	196.37
-91.393	196.29
-91.422	195.8
-90.65	195.72
-90.378	195.33
-90.406	193.95
-90.434	195.16
-90.462	195.18
-90.09	195.09
-90.519	194.9
-90.547	193.12
-90.575	193.93
-90.903	191.55
-90.231	191.46
-90.259	191.58
-90.287	189.89
-90.316	189.8
-90.344	191.32
-90.272	191.23
-90.3	192.95
-90.328	193.26
-89.256	192.88
-89.784	192.79
-89.113	192.7
-89.141	192.62
-89.169	192.53
-89.197	192.45
-90.625	191.86
-90.653	191.78
-90.681	192.19
-90.71	192.11
-89.338	192.32
-89.366	192.23
-89.394	192.15
-89.422	192.26
-90.55	192.68
-89.478	192.59
-89.506	192.51
-89.535	191.92
-89.563	192.33
-90.091	192.25
-90.119	193.16
-90.747	193.08
-90.775	191.99
-90.803	192.91
-90.832	192.82
-88.86	192.74
-88.888	192.65
-88.916	192.26
-88.944	193.48
-90.972	193.39
-91	193.31
-89.629	193.22
-89.657	191.84
-89.685	191.75
-89.713	190.16
-89.741	190.08
-89.769	189.59
-89.797	189.51
-88.426	189.42
-88.454	189.34
-88.482	189.25
-86.41	189.66
-86.438	189.58
-86.466	189.09
-88.594	189.01
-88.623	188.92
-88.651	188.84
-88.679	188.75
-86.207	188.67
-85.535	188.98
-85.563	188.79
-85.591	188.71
-85.62	188.62
-83.648	188.54
-83.676	188.45
-83.704	188.37
-83.732	188.58
-83.76	188.49
-81.588	188.41
-81.616	188.32
-82.345	188.24
-82.373	188.15
-84.401	188.07
-82.429	188.28
-82.457	188.2
-82.485	187.81
-82.513	188.02
-84.342	188.44
-83.77	189.25
-83.798	189.17
-85.026	189.08
-83.754	189
-85.082	188.91
-85.11	187.52
-85.139	187.44
-85.767	186.55
-85.795	186.27
-85.823	186.18
-85.851	186.1
-85.879	186.01
-85.907	185.73
-85.336	185.64
-85.364	185.65
-85.392	185.37
-85.42	185.28
-85.448	185.2
-84.176	185.11
-84.204	184.93
-84.233	184.74
-84.261	184.65
-83.189	184.67
-81.217	184.58
-81.245	184.5
-81.273	184.31
-81.301	184.33
-81.33	184.24
-79.758	184.15
-79.786	184.07
-79.814	183.68
-79.842	183.7
-79.47	183.61
-79.598	183.23
-79.626	182.24
-79.655	182.16
-79.283	182.07
-79.711	180.78
-79.739	180.7
-79.767	180.81
-81.695	180.73
-81.723	180.44
-83.552	179.96
-83.58	179.47
-83.608	179.18
-83.836	179.1
-83.664	179.01
-83.692	178.53
-83.72	178.04
-83.749	178.36
-83.777	178.67
-83.105	178.59
-83.833	178.8
-83.861	178.01
-83.889	177.93
-85.217	177.84
-85.246	177.36
-85.274	176.57
-85.302	175.79
-85.33	175.7
-86.558	175.61
-86.586	176.13
-86.614	176.84
-86.643	176.06
-86.671	176.07
-86.699	175.99
-86.727	175.9
-86.755	175.81
-86.783	176.63
-86.811	176.54
-87.239	175.36
-87.268	175.27
-87.796	175.19
-87.824	175.4
-87.352	175.32
-87.88	175.23
-87.908	175.94
-87.936	176.06
-87.965	176.27
-87.493	175.89
-87.521	175.8
-87.549	175.52
-87.577	175.33
-87.605	175.24
-85.933	175.16
-85.962	175.07
-85.99	174.19
-86.018	174.1
-86.046	173.32
-84.674	172.93
-84.702	173.05
-84.73	172.76
-84.759	172.67
-84.887	172.59
-84.815	172.5
-84.843	172.62
-84.871	172.43
-84.899	172.35
-85.027	172.16
-85.056	171.87
-85.084	171.99
-85.112	171.7
-85.14	171.82
-85.668	171.83
-85.696	171.65
-85.724	171.66
-86.253	171.78
-85.781	172.49
-86.309	173
-86.337	173.02
-86.365	173.03
-86.393	173.15
-86.421	173.26
-86.449	172.98
-86.478	172.69
-86.506	172.8
-86.834	172.72
-86.562	172.63
-86.59	172.55
-86.618	172.46
-86.646	172.18
-86.675	172.09
-86.603	172.2
-86.631	171.92
-86.959	171.83
-86.987	171.65
-86.615	171.36
-86.643	171.28
-86.672	171.39
-86.7	171.31
-86.728	171.22
-87.756	169.23
-87.784	169.15
-88.212	170.86
-89.44	170.78
-89.469	170.69
-89.497	170.61
-89.525	170.52
-89.553	170.63
-89.581	170.85
-88.409	171.16
-89.937	171.28
-89.966	171.19
-89.994	171.81
-90.722	171.72
-90.05	172.44
-90.878	172.35
-90.906	172.26
-90.534	172.68
-90.563	172.59
-89.991	172.01
-90.019	171.92
-90.047	171.04
-89.175	172.05
-89.003	171.96
-88.331	171.88
-88.359	172.79
-88.388	171.71
-87.716	171.62
-88.444	172.54
-88.472	171.45
-88.5	172.37
-89.228	171.48
-89.256	171.39
-89.285	171.31
-89.013	171.22
-89.041	171.14
-89.069	169.65
-89.097	169.57
-89.925	169.48
-89.953	170.79
-89.982	172.01
-90.31	171.92
-90.938	171.84
-91.566	171.75
-91.594	171.67
-91.622	171.38
-91.65	171.29
-91.679	171.21
-91.707	171.02
-91.735	171.14
-91.763	171.05
-91.791	170.97
-91.219	170.68
-91.247	170.6
-91.676	170.51
-91.704	170.82
-91.932	171.24
-91.96	171.15
-91.988	171.47
-92.516	170.98
-92.544	170.9
-94.072	170.81
-94.101	170.72
-95.229	170.64
-96.857	170.15
-96.885	170.57
-98.513	170.48
-98.541	169.8
-98.769	170.31
-99.598	169.83
-99.826	169.04
-100.15	168.95
-100.18	168.77
-100.21	168.48
-100.24	167.8
-100.17	167.71
-100.19	167.03
-100.22	166.14
-100.25	166.05
-100.08	166.37
-99.707	166.28
-100.14	166.6
-100.16	166.11
-100.19	166.43
-100.42	165.94
-100.45	165.65
-100.58	164.87
-100.6	164.78
-100.43	164.7
-100.26	165.01
-99.989	164.23
-100.02	164.14
-100.54	164.06
-100.07	164.67
-100.1	164.58
-100.13	164.5
-100.16	163.71
-100.89	164.33
-100.91	164.24
-101.24	163.46
-101.27	162.77
-101.3	162.28
-101.33	162.2
-101.05	162.11
-101.08	162.03
-101.11	161.64
-101.14	161.56
-101.47	161.47
-101.5	161.39
-101.82	161.1
-101.85	160.81
-101.88	160.33
-101.91	158.94
-103.94	157.66
-106.46	156.97
-106.49	156.69
-106.52	156.5
-106.55	156.21
-106.58	156.13
-105.6	156.04
-105.63	155.96
-104.86	156.07
-104.89	155.99
-104.92	155.9
-104.95	155.92
-104.97	155.83
-102.8	155.74
-102.83	155.36
-102.86	154.47
-102.89	153.79
-102.91	153.1
-100.24	152.82
-100.27	152.73
-98.899	153.24
-98.927	153.16
-99.655	153.57
-98.983	154.09
-99.011	155.3
-99.039	153.92
-99.067	155.13
-99.095	155.04
-99.124	154.96
-99.152	155.97
-99.18	154.59
-99.208	154.5
-99.936	154.42
-99.964	152.93
-99.992	152.85
-100.02	153.66
-100.05	154.87
-100.58	154.79
-100.61	154.7
-100.63	153.52
-100.66	152.63
-100.69	152.55
-101.92	152.46
-101.95	152.17
-101.97	151.99
-102.6	151.9
-101.73	151.82
-101.86	151.73
-101.89	151.65
-101.91	151.56
-101.94	151.48
-101.37	151.39
-101.4	151.4
-101.43	151.32
-101.46	151.43
-102.08	151.35
-102.11	151.06
-102.14	150.68
-102.17	149.99
-102.2	150.5
-102.72	150.92
-102.25	150.83
-102.28	151.05
-102.31	151.46
-101.94	152.18
-101.96	152.09
-101.99	152
-102.42	151.92
-102.45	151.73
-102.48	151.65
-102.51	151.56
-102.53	151.48
-102.56	151.39
-102.59	151.31
-100.62	151.22
-99.946	151.23
-99.974	151.25
-100	151.36
-100.03	151.28
-99.559	151.19
-99.587	151.11
-99.615	150.82
-99.643	150.83
-99.671	150.55
-97.799	150.46
-97.828	150.38
-97.856	150.29
-97.884	150.21
-99.812	149.32
-97.94	149.24
-99.868	149.15
-99.896	148.26
-99.925	148.18
-100.35	148.09
-100.38	148.01
-99.909	147.22
-99.937	146.44
-99.965	146.35
-99.993	146.26
-97.922	146.18
-97.95	146.09
-97.978	146.01
-96.006	145.92
-96.534	146.24
-96.162	145.75
-96.19	146.07
-96.219	145.98
-95.347	145.89
-91.475	145.81
-91.503	145.32
-91.531	145.64
