# Supplementary material for: Electrooculography-based continuous eye-writing recognition system for efficient assistive communication systems
Source: PLoS One. 2018 Feb 9;13(2):e0192684. doi: 10.1371/journal.pone.0192684 (PMC5806888; doi:10.1371/journal.pone.0192684)
Supplement: S1 Database — All the original isolated EOG data used in the experiments are contained in this database. (ZIP) [file pone.0192684.s001.zip › isolated/002/isolated_strokes/EOG_002_03_004.csv]

-6.6009	3.5517
-6.5602	3.5129
-5.5196	3.4741
-6.4789	3.4353
-6.4383	2.8965
-5.6976	2.1577
-5.657	2.8189
-5.2164	2.08
-5.1757	2.0412
-5.1351	1.5024
-5.0944	1.4636
-4.3538	1.4248
-3.0131	1.386
-2.9725	1.3472
-2.9318	1.2084
-2.8912	1.1695
-2.8505	1.1307
-1.8099	0.79192
-1.7692	0.25311
-1.7286	0.014298
-1.6879	0.17549
-3.0473	-0.063326
-2.9067	-0.10214
-2.866	0.059049
-2.8254	-0.17976
-2.7847	-0.21858
-0.94407	-0.25739
-0.90342	-0.2962
-0.86278	0.26499
-0.82213	0.22618
-0.38148	0.18736
-0.84084	0.44855
-0.80019	0.30974
-0.75955	0.47093
-0.7189	0.43211
-0.67825	0.3933
-1.9376	0.35449
-1.897	0.31568
-0.75631	1.1769
-1.8157	1.1381
-0.67502	1.0992
-0.43437	1.0604
-0.39373	0.12162
0.14692	0.9828
0.18756	1.244
0.82821	1.2052
0.76886	0.26637
0.8095	0.027554
1.7502	-0.011258
1.7908	0.24993
4.1314	0.11112
4.1721	0.2723
4.2127	0.73349
4.2534	0.19468
6.494	0.15587
6.9347	0.11706
6.9753	0.078243
7.016	0.039431
7.0566	0.00061844
7.0973	-0.038194
8.5379	-0.077006
8.5786	0.38418
8.6192	0.34537
8.8598	0.30656
7.6005	0.16774
7.6411	-0.47107
7.6818	-0.50988
6.7224	-0.74869
7.1631	-1.4875
6.8037	-1.9263
6.8444	-2.0651
6.885	-2.1039
6.9257	-2.3428
7.6663	-2.3816
7.007	-2.2204
7.0476	-2.4592
7.0882	-2.298
7.0289	-2.0368
7.1695	-2.0756
7.2102	-1.8144
7.2508	-1.8533
7.2915	-1.8921
7.2321	-0.93088
7.2728	-0.96969
7.3134	-1.0085
7.3541	-0.14731
7.3947	0.11387
7.4354	0.075062
7.476	0.73625
6.5167	0.89744
4.3573	0.85862
4.3979	1.3198
2.8386	2.581
2.8792	2.5422
2.9199	2.3034
2.6605	2.6646
2.7012	2.6258
0.84182	2.5869
0.88247	1.4481
0.92312	0.50931
0.96376	0.4705
2.9044	0.43169
0.64506	0.39288
0.6857	0.95406
0.72635	1.8153
0.767	2.0764
2.0076	2.0376
-0.25171	1.9988
-0.91107	1.66
-0.87042	1.9212
-0.82977	1.8824
0.010874	1.8436
0.05152	1.5048
0.092166	0.46594
0.13281	-0.57287
0.17346	-0.71168
0.81411	-0.7505
0.85475	-0.78931
0.8954	-0.82812
0.93604	-0.76693
0.97669	-0.80574
1.0173	-0.84456
1.058	-0.28337
0.89863	-1.0222
0.93928	-1.061
0.57992	-1.1998
0.62057	-1.2386
0.66122	-1.4774
0.20186	-2.4162
0.24251	-2.4551
-1.7168	-2.4939
-1.6762	-3.4327
-1.6356	-2.5715
-4.0949	-1.7103
-4.0543	-0.94912
-6.1136	-0.78793
-6.073	-0.82674
-6.0323	-0.26555
-8.1917	-0.30437
-8.151	-0.34318
-9.4104	-0.38199
-9.3697	-1.0208
-10.229	-0.95962
-12.288	-0.99843
-12.248	-1.8372
-12.507	-2.3761
-12.467	-3.4149
-12.426	-2.4537
-12.385	-2.4925
-12.345	-2.5313
-12.304	-2.2701
-12.263	-1.3089
-11.323	-1.3477
-11.282	-2.3866
-10.941	-3.1254
-10.901	-3.5642
-10.86	-3.903
-10.319	-3.9418
-8.7787	-3.9806
-8.7381	-4.0194
-5.8975	-3.7582
-5.8568	-3.797
-3.7162	-3.8359
-2.8755	-3.4747
-2.8349	-2.4135
-2.7942	-1.3523
-2.3536	-0.89111
-0.91293	-1.4299
-0.67228	-1.4687
0.068365	-2.6075
0.10901	-1.5464
-0.55034	-3.0852
0.1903	-3.124
0.23095	-3.1628
0.2716	-1.7016
0.31224	-1.3404
0.35289	-1.1792
1.2935	-0.61805
1.3342	0.043142
1.3748	-0.095671
1.4155	-0.83448
2.3561	-0.8733
2.3968	-1.1121
2.4374	-1.1509
2.4781	-1.1897
2.5187	-1.2285
1.8594	-1.3674
1.9	-0.90617
1.9406	-0.44498
1.9813	0.71621
2.0219	1.7774
2.0626	2.0386
2.1032	1.9998
2.1439	2.561
1.1845	2.5221
1.2252	1.8833
0.46582	1.8445
0.50646	1.1057
0.54711	-0.2331
0.58776	-0.27192
1.4284	0.88927
-1.531	0.85046
-1.4903	0.81165
-4.3497	-0.42717
-4.309	-0.46598
-3.3684	-0.50479
-4.2277	-0.5436
-4.1871	-1.8824
-4.1464	-2.4212
-5.6058	-2.46
-4.0651	-3.0989
-4.0245	-3.8377
-3.9838	-3.8765
-3.9432	-3.9153
-5.4025	-3.9541
-3.4619	-3.5929
-3.4213	-3.0317
-3.3806	-3.0705
-2.44	-3.1094
-2.3993	-2.7482
-2.3587	-2.787
-2.318	-1.8258
-2.2774	-1.4646
-0.83673	-0.70341
0.70392	-0.64222
1.5446	-0.68104
1.5852	-0.51985
1.6259	0.34134
2.3665	1.2025
2.4071	2.3637
2.9478	3.4249
2.9884	3.4861
3.0291	4.1473
3.6697	5.0085
4.7104	4.9697
4.751	5.5308
4.7917	5.492
4.8323	5.4532
5.673	5.4144
6.8136	5.3756
6.8543	5.3368
6.8949	5.298
6.6356	5.2592
7.2762	5.2203
7.3168	5.9815
7.3575	5.1427
7.3981	5.1039
6.8388	4.7651
7.9794	4.7263
8.0201	4.6875
8.0607	4.3487
8.1014	3.7098
8.142	3.371
8.1827	2.9322
8.4233	2.5934
8.464	2.4546
9.2046	2.5158
9.4452	2.377
9.4859	1.4382
8.9265	1.3993
7.8672	-0.13947
9.0078	-0.17828
9.0485	-0.21709
9.0891	-0.7559
9.1298	-0.79472
8.3704	-1.2335
9.3111	-1.2723
9.3517	-1.3112
9.3924	-1.55
9.433	-1.5888
9.4737	-1.2276
10.614	-1.2664
10.655	-0.90522
10.696	-0.44403
10.736	0.61716
10.777	0.57835
10.818	0.53954
9.7582	0.50072
8.1988	-0.038089
8.2395	-1.1769
8.2801	-1.2157
7.8208	-1.3545
7.8614	-1.3933
7.9021	-2.1322
7.9427	-2.171
7.9833	-2.1098
8.024	-2.1486
8.0646	-1.5874
7.8053	-1.2262
7.8459	-1.265
6.7866	-1.2038
6.8272	-1.2426
6.8679	-1.2815
5.4085	-1.3203
6.9492	-1.3591
6.9898	-0.6979
7.0305	-0.73671
8.1711	-0.27552
8.4117	-0.014335
9.0524	1.7469
9.893	3.808
12.934	4.2692
15.974	4.4304
18.115	5.4916
27.256	7.3528
42.396	8.414
55.737	16.075
72.978	24.136
92.118	30.798
100.66	45.859
113	63.42
129.24	81.681
143.18	95.842
158.22	107.3
165.06	122.26
169.7	134.83
174.44	143.59
178.78	148.15
182.92	152.71
185.47	161.47
186.31	168.93
189.25	181.09
189.29	192.55
189.33	198.22
191.97	201.78
192.01	204.84
189.45	213.7
189.49	222.36
186.73	226.62
186.77	227.78
185.81	229.14
185.25	230.7
184.49	230.87
184.13	230.83
184.18	230.89
184.22	231.25
183.66	232.31
184.3	233.67
183.44	233.63
183.48	232.19
182.62	233.56
182.16	233.52
182.7	233.28
182.24	233.24
181.88	232
181.92	232.26
181.96	232.22
182.5	231.58
182.54	231.55
182.08	231.01
182.13	229.17
181.27	227.33
181.31	226.89
179.35	226.55
178.99	225.61
180.33	225.57
180.37	225.13
180.41	225
179.15	224.96
178.89	223.92
179.83	223.88
179.87	224.04
179.91	223.1
179.95	223.06
179.39	222.72
180.04	222.69
180.08	222.65
180.12	222.41
180.16	222.37
180.2	222.43
180.74	222.39
180.78	222.65
180.82	222.61
180.86	222.87
180.6	223.24
180.24	223.2
179.88	223.16
179.92	223.12
179.96	223.08
177	223.04
177.04	223
177.09	223.36
177.13	223.33
177.17	223.29
173.61	223.25
173.65	222.91
173.69	222.87
172.03	223.23
173.77	223.19
172.11	223.15
171.45	222.71
171.49	222.68
171.43	222.64
170.97	222.2
171.01	222.06
170.25	221.92
170.3	220.98
168.04	220.54
158.78	201.3
151.42	171.47
135.66	143.83
114.1	112.79
99.739	80.849
76.08	46.71
60.62	19.772
40.461	1.8327
17.302	-16.806
10.642	-33.045
-3.7171	-53.484
-18.476	-72.123
-33.036	-80.261
-47.095	-92.1
-57.255	-102.84
-74.314	-113.68
-87.573	-122.02
-100.03	-124.96
-110.89	-131.09
-115.85	-138.63
-124.11	-142.77
-131.27	-143.61
-134.23	-144.45
-139.09	-144.49
-143.95	-145.13
-144.91	-146.07
-146.47	-146.9
-149.03	-147.64
-149.89	-147.68
-151.04	-149.02
-151	-150.66
-152.06	-150.8
-152.52	-152.04
-151.98	-152.08
-152.34	-150.92
-152.3	-150.95
-152.26	-150.99
-153.82	-151.03
-152.18	-152.27
-153.64	-153.41
-153.6	-153.75
-153.36	-153.79
-151.92	-153.83
-151.88	-154.06
-151.84	-154.1
-151.99	-154.74
-150.35	-154.78
-150.31	-155.02
-150.27	-155.26
-150.23	-155.6
-150.19	-155.74
-149.35	-155.77
-147.91	-156.31
-146.77	-156.95
-146.73	-156.99
-146.69	-157.03
-146.55	-157.07
-146.51	-157.11
-146.47	-156.75
-146.43	-156.19
-146.38	-156.12
-145.54	-156.16
-145.8	-155.7
-145.76	-155.74
-145.72	-155.18
-144.98	-155.12
-143.84	-155.16
-144.1	-155.2
-144.06	-154.83
-144.02	-154.67
-143.98	-154.61
-142.54	-154.65
-142.5	-154.69
-142.46	-154.73
-142.42	-154.77
-142.38	-154.91
-141.83	-154.95
-141.79	-154.68
-141.75	-155.02
-141.71	-154.76
-141.67	-154.8
-139.43	-154.84
-139.39	-153.98
-140.05	-154.02
-140.01	-152.66
-142.17	-152.69
-142.13	-153.63
-142.09	-153.67
-142.45	-153.71
-142.41	-153.75
-142.77	-154.09
-142.72	-154.33
-143.08	-154.37
-143.04	-154.21
-143	-154.24
-143.06	-154.28
-143.02	-154.32
-142.88	-154.36
-142.84	-154.3
-142.5	-154.34
-142.26	-154.28
-142.22	-154.32
-142.18	-154.35
-142.54	-154.39
-142.1	-154.43
-142.06	-154.17
-142.02	-153.61
-141.97	-152.85
-141.93	-152.89
-139.39	-152.93
-139.35	-152.46
-141.51	-152.5
-138.97	-152.04
-139.73	-151.48
-139.69	-151.52
-139.65	-150.36
-140.91	-150.4
-140.87	-150.44
-141.23	-149.68
-141.19	-150.51
-141.35	-151.75
-142.11	-151.29
-141.26	-151.33
-141.22	-150.47
-141.18	-149.91
-141.14	-149.85
-141.4	-149.49
-140.96	-149.52
-140.92	-149.56
-140.88	-149.6
-140.84	-148.64
-140.6	-148.68
-140.56	-148.92
-140.52	-149.16
-140.48	-150.1
-140.44	-149.74
-141.5	-148.97
-140.46	-149.01
-140.41	-148.55
-140.37	-148.39
-140.33	-148.33
-140.29	-147.97
-140.25	-148.01
-140.21	-148.45
-140.17	-148.58
-139.53	-148.62
-138.59	-148.66
-138.55	-148.7
-138.21	-148.64
-138.17	-148.68
-138.13	-148.32
-138.79	-147.96
-138.75	-147.5
-139.2	-146.73
-140.46	-146.27
-140.42	-146.01
-141.08	-146.05
-141.14	-146.29
-141.1	-146.33
-144.26	-146.37
-141.02	-146.41
-140.18	-146.44
-140.14	-146.68
-140.1	-146.72
-140.06	-146.76
-141.62	-146.6
-143.88	-146.44
-143.84	-146.88
-145.7	-146.42
-145.65	-146.45
-145.41	-146.49
-145.57	-146.63
-145.53	-147.07
-143.69	-147.11
-143.45	-147.15
-141.81	-147.19
-141.77	-147.43
-143.03	-147.47
-142.99	-147
-142.95	-147.14
-142.91	-147.18
-144.37	-146.22
-144.33	-146.26
-144.29	-146.1
-144.74	-146.14
-144.7	-146.58
-144.66	-146.61
-144.62	-146.65
-144.58	-146.69
-144.64	-146.73
-144.6	-147.57
-144.56	-147.41
-144.52	-147.45
-145.68	-147.49
-146.84	-148.33
-146.8	-148.36
-146.76	-147.6
-146.72	-147.64
-145.48	-147.68
-146.63	-147.72
-146.59	-148.56
-146.55	-148.6
-146.51	-148.64
-144.57	-148.67
-144.93	-148.71
-144.89	-149.05
-144.65	-149.49
-144.61	-149.13
-142.87	-149.17
-142.83	-149.21
-142.79	-148.55
-142.75	-148.58
-143.41	-147.62
-142.67	-147.46
-142.63	-147
-143.28	-147.04
-143.24	-147.08
-144.7	-146.92
-144.66	-147.06
-144.62	-147
-144.58	-147.03
-143.04	-147.07
-144.5	-147.11
-144.46	-147.25
-144.42	-147.29
-144.38	-147.33
-142.14	-147.27
-142.1	-146.41
-142.06	-147.44
-142.02	-146.68
-144.17	-146.72
-143.63	-146.76
-143.89	-146.8
-143.85	-147.64
-143.81	-147.68
-142.37	-148.02
-141.23	-148.06
-141.19	-148.09
-141.15	-147.53
-141.11	-147.57
-141.07	-146.71
-140.73	-146.75
-140.69	-146.09
-140.65	-146.13
-140.61	-145.67
-141.97	-145.7
-141.92	-146.24
-142.08	-146.98
-142.04	-147.02
-142	-146.56
-141.96	-146.6
-141.92	-146.64
-141.88	-146.18
-142.84	-146.22
-142.8	-146.05
-144.56	-146.09
-144.52	-146.23
-144.48	-146.57
-145.74	-147.11
-146.4	-148.15
-147.06	-148.79
-147.01	-149.23
-146.97	-149.26
-148.13	-149.3
-146.89	-149.34
-147.55	-149.38
-147.51	-149.42
-147.47	-149.06
-148.23	-148.5
-148.19	-148.54
-149.05	-148.57
-149.01	-149.21
-148.97	-149.25
-149.33	-149.49
-149.29	-149.83
-149.75	-150.07
-149.71	-150.31
-148.76	-150.35
-148.22	-150.59
-145.88	-150.62
-145.84	-150.46
-145.8	-150.2
-142.76	-150.24
-142.72	-147.78
-142.68	-147.82
-142.64	-145.86
-142.6	-145.9
-142.56	-146.33
-142.52	-148.37
-142.48	-150.71
-142.44	-151.65
-142.4	-151.89
-138.15	-152.73
-138.11	-151.97
-138.07	-152.01
-138.03	-149.85
-142.19	-149.88
-142.95	-147.72
-143.11	-147.76
-143.07	-149.9
-143.03	-149.94
-143.89	-152.28
-143.85	-153.32
-143.81	-153.56
-143.77	-154.09
-142.83	-154.13
-143.69	-154.67
-142.75	-154.71
-141.6	-155.15
-141.56	-154.79
-141.52	-154.53
-142.08	-154.37
-142.04	-154.11
-142	-154.14
-141.96	-153.98
-141.92	-154.02
-141.88	-154.36
-141.64	-154.4
-141.6	-154.14
-141.56	-154.18
-140.82	-154.22
-140.78	-154.25
-140.74	-153.89
-140.69	-153.63
-141.35	-153.67
-141.51	-153.71
-141.47	-153.75
-141.43	-153.79
-142.39	-153.53
-143.45	-153.56
-143.41	-152.8
-143.37	-152.84
-143.33	-153.68
-142.19	-153.62
-142.15	-153.66
-141.11	-153.7
-141.07	-153.74
-141.03	-154.08
-140.99	-154.11
-141.94	-154.45
-141.9	-154.79
-141.46	-154.53
-141.42	-154.57
-140.78	-154.61
-139.84	-154.35
-137.6	-154.39
-137.56	-154.02
-137.52	-153.86
-137.48	-153.9
-137.44	-153.84
-137.4	-153.88
-137.36	-153.92
-138.32	-153.96
-138.28	-154
-139.43	-154.04
-139.39	-154.27
-139.35	-154.31
-139.31	-154.35
-139.27	-154.79
-139.23	-154.83
-139.19	-154.87
-139.45	-156.61
-142.21	-158.75
-142.17	-158.88
-143.43	-159.72
-143.39	-159.76
-143.35	-159.8
-144.51	-161.04
-143.27	-161.08
-142.13	-161.12
-142.08	-161.66
-142.04	-161.69
-142	-161.73
-141.16	-161.77
-141.12	-161.51
-141.08	-161.05
-140.04	-160.89
-141	-160.33
-140.16	-160.37
-140.12	-159.91
-140.08	-159.64
-140.04	-159.38
-140	-158.92
-139.96	-158.86
-139.92	-158.4
-139.87	-158.44
-139.83	-158.48
-139.79	-158.22
-139.75	-158.55
-140.41	-158.39
-141.77	-158.43
-141.53	-158.17
-141.89	-157.91
-141.85	-157.95
-141.81	-157.59
-142.07	-157.63
-142.03	-157.67
-142.09	-157.3
-142.05	-157.34
-142.01	-157.38
-141.97	-157.42
-141.82	-157.46
-141.78	-157.5
-141.74	-157.54
-141.7	-157.58
-142.76	-157.31
-142.72	-157.35
-143.48	-157.19
-143.44	-157.13
-143.4	-156.97
-144.16	-157.01
-144.12	-156.75
-144.08	-155.49
-144.04	-155.53
-144	-155.56
-144.66	-154.4
-143.71	-154.44
-143.67	-154.28
-143.63	-154.32
-143.59	-154.36
-144.65	-154.2
-144.61	-153.84
-144.57	-153.57
-144.53	-153.61
-143.39	-152.65
-142.05	-152.69
-142.01	-152.73
-143.07	-152.77
-143.03	-152.81
-141.49	-152.25
-141.45	-152.28
-141.41	-153.12
-141.36	-153.76
-140.52	-153.8
-138.28	-153.84
-138.24	-153.98
-138.2	-155.02
-138.16	-155.06
-136.42	-154.1
-135.38	-154.13
-135.34	-155.17
-135.3	-156.01
-135.26	-156.05
-136.22	-156.39
-136.18	-157.13
-138.64	-157.17
-138.6	-157.21
-138.55	-157.34
-140.71	-158.18
-140.47	-158.72
-140.43	-158.76
-141.39	-159.6
-142.55	-159.64
-142.51	-159.68
-142.47	-160.62
-143.03	-160.66
-142.99	-161.29
-142.95	-161.43
-143.01	-161.87
-142.97	-162.21
-142.93	-162.25
-142.89	-162.59
-142.74	-162.63
-142.7	-163.17
-142.66	-163.2
-142.62	-162.44
-142.68	-163.28
-142.64	-163.32
-143	-162.56
-142.96	-162.5
-142.92	-162.14
-143.78	-161.88
-142.04	-161.91
-144.7	-161.75
-144.66	-161.79
-144.62	-161.83
-144.58	-161.87
-143.54	-161.31
-143.89	-160.75
-143.85	-160.79
-143.81	-160.83
-146.87	-160.56
-146.83	-160.4
-146.79	-159.54
-146.75	-158.58
-146.71	-158.32
-145.07	-158.36
-145.03	-158.7
-144.99	-158.74
-144.95	-158.97
-142.61	-159.01
-142.57	-159.05
-142.53	-159.79
-142.48	-159.83
-142.44	-159.17
-141.3	-159.21
-141.26	-159.05
-141.22	-159.19
-141.18	-159.22
-141.14	-159.26
-140.8	-159.3
-140.76	-159.44
-140.72	-159.48
-140.68	-159.52
-140.44	-159.56
-140.4	-159.6
-140.36	-159.43
-140.32	-159.47
-140.28	-159.31
-140.33	-159.35
-140.19	-159.39
-140.15	-159.43
-140.11	-159.47
-140.07	-159.51
-140.13	-159.75
-140.09	-159.78
-141.05	-160.52
-141.01	-161.36
-139.87	-161.4
-139.83	-161.44
-139.79	-161.48
-139.75	-160.62
-139.71	-159.86
-137.97	-158.99
-136.02	-158.63
-134.48	-158.47
-134.44	-158.51
-134.4	-157.05
-131.66	-157.09
-129.82	-155.73
-129.78	-157.17
-129.74	-156.8
-129.6	-156.84
-129.56	-155.88
-129.52	-155.92
-129.48	-156.96
-129.44	-156.2
-129.8	-156.24
-129.36	-156.28
-129.32	-156.32
-129.27	-156.35
-129.23	-156.39
-129.59	-157.23
-129.55	-157.27
-129.51	-157.31
-129.47	-157.35
-129.43	-157.39
-129.39	-158.23
-129.35	-158.26
-129.51	-158.6
-129.47	-158.34
-129.43	-157.58
-130.09	-157.12
-130.05	-157.16
-130.01	-156.4
-132.36	-156.44
-129.92	-155.08
-131.28	-155.11
-131.24	-155.15
-131.2	-154.09
-131.16	-155.23
-130.82	-155.27
-132.78	-155.31
-132.74	-156.15
-132.7	-155.09
-133.36	-155.12
-133.32	-155.56
-134.18	-155.6
-134.14	-156.34
-134.1	-156.08
-134.06	-156.12
-133.11	-156.16
-133.07	-156.2
-133.03	-156.64
-132.99	-156.67
-132.95	-156.71
-132.91	-156.75
-133.87	-156.49
-133.83	-156.53
-133.79	-156.57
-134.95	-156.61
-134.91	-157.05
-134.87	-157.08
-134.83	-158.02
-134.79	-159.16
-134.75	-160.3
-132.6	-161.34
-130.56	-161.38
-130.52	-160.42
-130.48	-160.46
-130.54	-161.49
-130.5	-161.53
-130.46	-160.57
-130.42	-160.61
-130.08	-160.65
-130.04	-160.69
-130	-161.73
-129.96	-162.67
-130.62	-163.51
-130.58	-163.54
-130.54	-162.78
-130.5	-161.92
-130.45	-161.76
-130.41	-160.8
-129.67	-160.64
-130.33	-159.78
-130.29	-159.62
-131.35	-159.65
-132.11	-159.69
-132.37	-159.73
-132.53	-159.77
-132.49	-159.81
-132.45	-159.85
-132.41	-159.89
-132.37	-159.93
-132.03	-159.97
-131.99	-160
-131.94	-160.04
-130.8	-160.08
-128.96	-160.12
-128.92	-160.16
-128.98	-160.3
-128.94	-160.34
-130.5	-161.58
-130.46	-162.91
-130.42	-162.95
-130.38	-162.99
-129.94	-163.03
-129.3	-162.17
-128.66	-162.21
-128.62	-161.65
-129.18	-161.19
-129.14	-161.22
-129.49	-160.66
-129.45	-160.7
-129.51	-159.84
-129.87	-159.78
-129.43	-159.82
-129.79	-159.86
-129.75	-159.1
-129.71	-158.34
-129.67	-158.37
-129.23	-158.41
-129.19	-158.25
-129.15	-157.79
-129.11	-157.83
-129.47	-157.67
-129.03	-157.71
-129.38	-157.95
-129.34	-158.48
-129.3	-158.22
-129.76	-158.26
-129.72	-158.3
-129.98	-158.34
-129.94	-158.38
-129.9	-158.42
-128.86	-158.46
-128.82	-158.8
-128.78	-158.53
-128.74	-158.87
-126.8	-158.91
-127.26	-158.95
-127.22	-158.99
-127.18	-158.73
-127.13	-158.77
-126.89	-158.81
-126.85	-159.14
-126.81	-159.68
-126.67	-159.22
-126.63	-159.26
-124.99	-159.1
-124.95	-159.14
-124.91	-159.18
-124.87	-158.72
-126.13	-158.76
-124.79	-158.09
-124.75	-158.13
-124.71	-158.17
-124.67	-159.61
-124.62	-159.65
-124.58	-159.69
-125.04	-159.73
-125	-160.77
-124.96	-160.8
-126.42	-161.24
-123.88	-161.28
-123.84	-161.32
-123.8	-161.36
-123.76	-161.4
-126.42	-161.24
-126.38	-161.28
-126.34	-161.31
-126.3	-161.75
-124.66	-161.79
-123.82	-161.43
-123.77	-161.47
-123.73	-161.01
-123.69	-161.05
-123.65	-160.49
-125.21	-159.73
-125.17	-159.76
-125.83	-159.6
-125.79	-159.64
-125.75	-159.68
-125.71	-159.72
-125.67	-159.46
-125.63	-159.1
-127.59	-159.14
-125.55	-159.17
-124.71	-159.21
-124.66	-159.65
-124.62	-159.29
-126.08	-159.33
-126.04	-158.57
-126.8	-157.11
-126.76	-158.65
-126.72	-158.69
-127.98	-158.72
-126.64	-158.96
-126.6	-159.1
-126.56	-160.04
-126.52	-160.08
-127.78	-160.12
-126.44	-160.96
-126.4	-161
-126.35	-161.53
-126.31	-161.57
-127.07	-161.61
-127.03	-161.95
-128.79	-162.39
-129.45	-162.43
-129.41	-162.47
-129.37	-162.51
-129.33	-162.54
-129.69	-162.88
-129.65	-163.92
-129.21	-163.96
-127.97	-164
-127.93	-164.74
-127.89	-164.08
-127.85	-164.12
-126.1	-164.16
-126.06	-163.19
-126.02	-162.93
-125.98	-162.77
-127.84	-162.81
-125.9	-162.85
-125.36	-162.69
-125.32	-162.43
-125.28	-162.07
-125.24	-162.5
-124.6	-162.54
-124.56	-162.18
-124.52	-162.62
-124.48	-162.26
-125.04	-162.3
-124.99	-162.74
-126.85	-162.78
-126.81	-162.82
-126.77	-163.15
-128.23	-163.19
-128.19	-163.73
-128.15	-165.17
-128.11	-166.31
-128.07	-166.35
-128.33	-165.29
-128.29	-165.73
-129.15	-165.76
-129.11	-165.8
-129.07	-165.84
-129.03	-166.58
-128.99	-166.72
-130.44	-166.76
-130.4	-167
-130.36	-167.04
-133.22	-166.68
-133.18	-166.11
-133.14	-165.55
-133.2	-165.19
-132.46	-164.03
-133.12	-162.37
-133.08	-161.31
-133.04	-161.15
-133	-161.19
-132.96	-161.22
-132.92	-161.26
-132.88	-160.5
-131.33	-159.84
-131.29	-159.88
-127.15	-159.92
-127.11	-159.96
-127.07	-160
-127.03	-159.83
-130.39	-159.87
-126.95	-160.11
-126.91	-160.15
-126.87	-160.89
-126.13	-162.23
-126.09	-163.07
-125.95	-163.71
-124.51	-164.85
-124.47	-165.08
-122.23	-165.12
-123.08	-164.56
-123.04	-165.4
-123	-164.64
-125.16	-164.68
-125.12	-164.72
-126.48	-164.76
-126.44	-165.59
-126.4	-166.23
-126.76	-166.27
-126.12	-166.71
-126.08	-166.75
-126.04	-167.29
-126	-167.43
-126.46	-168.17
-125.92	-168.21
-125.87	-168.24
-125.83	-167.38
-126.29	-167.12
-126.25	-167.46
-126.21	-167.5
-126.57	-168.44
-126.53	-169.58
-126.49	-169.62
-126.45	-170.45
-126.01	-171.49
-125.97	-171.53
-125.93	-171.97
-125.89	-171.61
-126.25	-171.65
-126.21	-170.89
-126.47	-170.93
-126.42	-170.97
-126.18	-171
-126.34	-170.24
-126.3	-170.28
-126.26	-170.32
-126.22	-171.46
-124.08	-171.5
-126.14	-170.44
-126.1	-170.98
-126.06	-170.51
-126.02	-170.55
-124.38	-171.09
-124.34	-171.13
-124.3	-171.17
-124.26	-170.61
-125.91	-170.65
-124.17	-170.69
-124.13	-170.72
