# Supplementary material for: Electrooculography-based continuous eye-writing recognition system for efficient assistive communication systems
Source: PLoS One. 2018 Feb 9;13(2):e0192684. doi: 10.1371/journal.pone.0192684 (PMC5806888; doi:10.1371/journal.pone.0192684)
Supplement: S1 Database — All the original isolated EOG data used in the experiments are contained in this database. (ZIP) [file pone.0192684.s001.zip › isolated/002/isolated_strokes/EOG_002_03_005.csv]

4.2644	1.7073
4.0843	1.9384
2.5042	2.1696
2.5241	2.2007
1.044	2.2319
1.0639	2.063
1.0838	2.0941
1.1037	1.9253
1.8236	1.9564
1.8436	1.9875
1.8635	2.2187
1.8834	2.2498
1.2033	2.281
1.9232	2.3121
1.2431	2.5432
1.263	2.3744
1.2829	2.6055
1.0028	2.6367
1.0227	2.6678
1.0426	2.6989
1.0625	2.7301
1.0824	2.9612
1.0023	2.3923
1.0222	2.0235
1.0422	2.5546
1.0621	2.5858
1.082	2.6169
1.1019	2.648
1.1218	2.1792
1.1417	2.2103
1.1616	1.9414
1.1815	1.9726
0.60141	2.0037
0.62132	1.7349
0.64122	1.666
-0.43887	1.6971
-0.41896	1.7283
-0.39906	1.7594
-0.37915	1.7906
-0.35924	1.9217
-0.33933	1.9528
0.68057	1.784
-0.29952	1.8151
-0.27961	1.6462
0.74029	1.6774
0.7602	0.70852
2.0801	-0.36034
1.3	0.77079
1.3199	1.5019
1.3398	1.6331
0.55973	1.6642
1.3796	0.59535
1.3995	-0.17351
0.61946	-0.14238
0.63936	-0.11124
0.65927	-0.0801
1.4792	-0.14896
1.4991	-0.81782
1.519	-1.8867
1.5389	-1.8555
2.0588	-1.8244
2.0787	-2.5933
2.0986	-1.7621
2.1185	-1.531
1.3384	-1.4999
0.65834	-0.76872
0.67825	-0.73758
-0.0018477	-0.70644
-0.38194	-0.6753
-0.36203	-0.64417
-1.0421	-0.61303
-1.0222	-0.58189
-1.0023	-0.35075
-0.98241	-0.31961
-0.9625	-0.28848
-0.74259	-0.25734
-0.72269	-0.2262
-0.70278	-0.19506
-1.1829	-0.16392
-1.163	-2.4328
-1.3431	-2.4016
-1.3232	-2.4705
-1.3032	-2.4394
-1.8833	-3.7082
-1.2634	-4.4771
-2.6435	-5.346
-2.6236	-5.6148
-2.6037	-5.5837
-2.5838	-5.7525
-1.1639	-5.8214
-2.544	-5.7903
-2.5241	-6.1591
-1.3042	-6.128
-2.4843	-6.4969
-2.4644	-6.4657
-3.6445	-6.4346
-3.6245	-6.4034
-3.6046	-6.3723
-3.7847	-5.9412
-3.7648	-6.21
-3.7449	-6.1789
-3.725	-6.1477
-2.3051	-6.1166
-2.2852	-6.0855
-2.2653	-5.8543
-2.2454	-5.4232
-2.2255	-5.3921
-1.0056	-5.3609
-0.98566	-5.3298
-0.96576	-4.6986
-0.94585	-3.6675
-0.92594	-2.4364
-0.0060365	-2.4052
0.01387	-1.7741
0.033777	-1.743
0.053684	-0.91181
-2.5264	-0.88067
-0.9065	-0.84954
-0.88659	-0.8184
-0.86669	-0.78726
-0.84678	-0.85612
-2.8269	-0.82498
-2.807	-2.0938
-2.7871	-2.0627
-2.7672	-2.0316
-0.74725	-2.2004
-1.5273	-1.2693
-1.5074	-1.2382
-1.4875	-0.80702
-1.4676	-0.77588
-1.4477	-0.74474
-3.0278	-1.1136
-3.0079	-1.0825
-2.988	-1.0513
-2.9681	-1.0202
-1.3482	-0.98905
-1.2283	-0.95791
-0.60836	-2.5268
-0.58846	-0.89564
-0.56855	-0.8645
0.75136	-0.83336
1.1713	-0.80222
1.1912	-0.77108
1.2111	-0.13994
0.83098	0.59119
0.85089	0.92233
0.8708	1.1535
-0.40929	0.98461
-0.38939	1.2157
-1.8695	1.0469
-0.54957	1.078
0.070333	2.0092
0.09024	2.0403
0.41015	2.9714
0.73005	3.4026
0.74996	3.0337
0.76987	3.4649
0.78977	3.496
0.80968	3.7271
0.22959	3.7583
0.2495	3.1894
-0.1306	3.2205
-0.11069	2.5517
0.30922	2.5828
0.32912	2.614
0.34903	1.5451
0.36894	1.5762
0.98884	1.6074
1.0088	1.6385
1.0287	1.6696
3.9486	1.7008
3.9685	1.7319
0.88838	3.7631
-0.091715	3.7942
-0.57181	1.8253
-0.5519	0.95648
-1.332	0.98761
-2.4121	1.0188
-2.3922	1.0499
-0.97227	0.58103
-0.95237	0.61217
-0.93246	3.0433
-0.91255	2.5744
-1.5926	2.6056
-1.5727	4.6367
-1.5528	4.6679
-2.2329	4.699
-2.213	4.7301
-2.1931	3.7613
-2.1732	3.7924
-2.1533	2.8235
-2.1334	2.8547
-0.71348	2.4858
0.30642	2.517
0.62633	2.5481
0.64624	2.5792
1.2661	2.6104
1.9861	2.6415
2.006	2.6727
1.8259	3.2038
0.74577	3.4349
0.76568	3.4661
-0.014414	3.4972
1.1055	3.1283
1.1254	2.8595
0.045307	2.6906
1.1652	2.7218
1.1851	2.5529
1.205	2.284
1.9249	2.8152
1.9448	2.8463
2.3647	2.8774
1.9847	2.4086
2.0046	2.2397
2.0245	2.2709
-0.75562	1.202
-0.73572	1.2331
-3.3158	1.2643
-3.2959	-0.30458
-3.276	-0.87345
-3.0561	-1.1423
-0.43618	-1.4112
-0.41628	-1.38
-0.39637	-1.5489
0.62354	-1.5178
0.64345	-1.4866
0.66335	-1.4555
0.68326	-0.92434
0.30317	-0.8932
-1.6769	-0.86206
-2.557	-1.3309
-2.5371	-1.5998
-2.5172	-1.7687
-2.4973	-2.3375
-1.5774	-2.3064
0.44251	-1.6752
0.46242	-2.2441
2.5823	-1.613
2.6022	-1.5818
4.8221	-1.5507
4.842	-1.5195
4.862	-2.0884
4.8819	-2.0573
2.7018	-2.0261
3.5217	-1.995
3.5416	-1.1639
3.5615	-2.4327
3.5814	-3.5016
4.4013	-3.4704
5.6212	-3.4393
5.6411	-3.4082
5.661	-3.377
5.6809	-3.3459
5.6008	-3.3147
5.6207	-3.9836
5.0407	-3.9525
4.4606	-3.9213
4.1805	-3.8902
3.4004	-3.8591
3.4203	-4.6279
3.4402	-4.5968
3.4601	-4.5656
4.08	-4.5345
4.0999	-5.0034
4.9198	-4.9722
4.9397	-4.9411
4.1596	-4.91
4.1795	-4.8788
3.3994	-5.4477
3.4193	-5.6165
3.4393	-5.4854
3.4592	-5.4543
3.4791	-5.4231
3.499	-4.492
3.5189	-4.6608
3.5388	-4.6297
3.6587	-3.1986
4.4786	-3.1674
4.4985	-2.1363
4.5184	-2.1052
4.5383	-1.574
3.8582	-1.9429
3.8781	-1.9117
4.798	-1.8806
4.818	-2.9495
4.8379	-1.8183
5.7578	-1.7872
6.5777	-2.3561
6.5976	-1.7249
6.6175	-1.5938
6.6374	-1.0626
5.8573	-0.9315
5.8772	-0.90036
5.8971	-0.56922
5.017	-0.53809
5.0369	-0.50695
4.2568	-0.87581
4.2767	-1.3447
4.2967	-1.2135
4.3166	-1.1824
5.4365	-1.1513
6.2564	0.27988
5.6763	0.51102
4.8962	2.0422
3.4161	2.5733
1.936	2.6044
1.4559	4.3356
0.67581	6.7667
-0.80428	8.6978
-3.3844	10.629
-4.8645	14.16
-8.3446	20.891
-17.425	28.122
-25.305	32.054
-28.585	43.085
-35.765	56.716
-46.245	62.447
-60.125	75.178
-68.805	88.809
-68.885	105.24
-74.665	120.47
-83.645	124.4
-90.526	138.93
-95.706	158.86
-98.586	173.7
-105.17	186.13
-110.55	199.66
-111.13	213.19
-113.01	218.72
-118.09	225.55
-118.07	232.08
-122.65	233.31
-122.63	239.75
-124.31	245.48
-126.19	246.11
-126.17	247.84
-127.15	249.47
-127.83	250
-127.11	251.13
-127.09	251.16
-127.07	252.09
-127.05	252.73
-126.93	253.56
-125.81	253.79
-125.79	253.82
-125.77	254.15
-125.75	254.58
-125.93	255.41
-125.91	255.44
-125.89	256.07
-125.87	256.51
-125.25	257.14
-125.23	258.87
-123.91	258.9
-121.69	260.23
-121.67	260.86
-120.25	265.29
-119.43	270.72
-116.71	270.85
-115.89	271.89
-113.87	271.92
-113.05	273.85
-112.43	273.88
-110.91	275.61
-110.89	276.44
-110.87	277.07
-109.75	277.3
-109.43	277.53
-107.11	277.57
-107.09	277.7
-106.57	277.83
-106.55	277.86
-105.83	277.99
-104.81	278.02
-104.79	278.25
-105.47	278.38
-104.75	278.42
-105.43	278.45
-105.41	279.08
-105.39	279.91
-105.37	281.04
-105.35	282.37
-103.83	282.9
-103.81	283.63
-102.59	285.16
-102.57	285.2
-102.55	285.23
-102.03	285.26
-102.01	285.29
-100.39	285.32
-98.572	286.35
-97.052	285.48
-97.032	285.51
-97.012	285.54
-96.092	287.08
-96.072	287.11
-94.852	287.14
-94.833	287.17
-93.213	287.2
-92.493	285.73
-90.373	284.56
-90.253	283.79
-86.033	282.42
-86.013	281.06
-83.493	280.19
-81.773	279.82
-81.753	278.75
-76.633	264.88
-66.414	245.41
-59.194	217.94
-42.774	189.27
-25.454	170.41
-7.334	141.24
15.286	117.67
26.506	96.598
52.026	69.83
74.546	51.561
92.566	30.592
116.09	13.923
124.81	2.3542
136.13	-15.615
149.75	-25.184
157.97	-38.652
165.99	-54.521
169.8	-59.09
169.82	-68.259
171.74	-76.328
171.76	-87.897
171.78	-98.566
173.8	-100.53
173.82	-103.6
173.84	-106.47
173.86	-106.44
173.88	-109.31
171.9	-110.98
171.92	-110.95
169.54	-110.92
168.76	-110.89
167.48	-110.85
167.5	-111.62
165.92	-111.59
164.94	-111.56
163.96	-111.53
162.88	-111.5
162.9	-111.47
161.72	-110.64
161.74	-109.81
162.96	-109.77
162.98	-109.74
163	-109.71
164.92	-109.18
166.44	-108.75
167.56	-108.72
167.78	-107.09
167.8	-104.56
168.52	-103.42
169.04	-103.09
170.56	-103.06
170.68	-102.63
170.7	-102.4
171.52	-102.07
171.54	-101.94
172.86	-100.91
172.88	-100.08
172.9	-100.04
172.92	-99.413
172.94	-99.382
172.96	-99.051
172.98	-98.72
173	-98.689
173.72	-98.658
173.64	-98.627
173.66	-98.595
174.38	-97.564
174.4	-97.833
175.72	-98.002
174.44	-97.971
174.46	-99.54
174.48	-97.909
174.5	-97.878
175.32	-97.946
175.34	-99.415
175.36	-99.884
175.38	-99.853
175.4	-100.02
176.02	-100.19
176.04	-100.36
176.06	-100.63
176.08	-100.6
176.1	-100.57
176.12	-100.54
176.14	-100.5
176.16	-100.47
177.28	-100.44
176.7	-100.41
176.72	-100.38
176.74	-100.35
175.96	-100.32
175.98	-100.29
176	-99.755
176.02	-99.724
176.04	-99.292
174.86	-99.261
174.88	-99.23
172.8	-98.999
172.82	-98.768
171.14	-98.437
169.16	-98.406
169.18	-98.375
167	-97.443
167.02	-97.312
167.04	-95.481
166.16	-93.85
165.98	-93.819
165.7	-93.788
165.72	-92.457
165.14	-91.425
165.16	-90.894
165.18	-90.663
165.2	-89.332
165.22	-88.401
165.24	-88.37
165.26	-87.239
165.88	-85.907
165.4	-85.376
165.42	-85.345
165.44	-85.214
164.66	-84.983
164.68	-84.452
164.4	-83.321
164.42	-83.289
164.43	-81.658
164.45	-80.727
166.37	-80.396
166.39	-79.965
163.71	-79.934
166.43	-80.303
163.75	-80.272
163.77	-80.24
163.79	-80.409
163.81	-80.378
163.93	-82.047
163.45	-82.316
163.47	-84.985
163.49	-86.054
163.51	-87.022
164.03	-88.991
164.05	-90.36
164.07	-91.929
164.09	-91.898
164.11	-92.967
164.63	-92.936
164.65	-93.704
164.67	-94.873
165.19	-94.842
165.81	-96.311
165.83	-96.88
166.35	-96.249
166.37	-96.218
167.59	-96.186
169.11	-96.155
169.93	-96.724
169.95	-96.093
170.17	-96.062
171.99	-96.331
172.01	-96.3
172.03	-96.569
172.05	-96.537
172.07	-96.606
173.59	-96.575
173.61	-96.144
174.23	-96.113
174.25	-95.482
172.47	-95.451
174.29	-95.419
174.31	-94.688
174.33	-94.257
174.35	-94.226
174.37	-94.195
175.49	-94.164
175.51	-94.133
175.53	-94.101
175.55	-94.07
174.67	-94.039
175.29	-94.008
175.61	-93.977
175.63	-93.946
175.65	-93.915
175.67	-93.883
175.69	-93.852
175.71	-93.321
175.73	-92.59
176.55	-92.559
176.57	-90.528
176.59	-90.497
176.61	-88.366
176.63	-90.434
176.65	-90.403
176.17	-90.372
176.19	-92.341
176.21	-92.21
175.33	-92.179
176.25	-92.148
176.27	-92.116
176.29	-92.085
176.31	-90.154
176.33	-89.623
176.55	-89.592
175.77	-87.961
175.79	-87.83
175.81	-87.798
174.73	-88.767
174.75	-88.736
173.77	-90.205
173.79	-90.174
173.81	-90.143
173.63	-90.112
173.85	-90.68
173.87	-90.049
173.89	-90.018
173.91	-88.487
173.93	-88.456
173.95	-88.125
172.77	-87.094
172.79	-86.863
172.81	-86.831
172.03	-86.8
172.05	-86.769
172.07	-86.738
172.09	-86.107
173.11	-86.076
174.73	-86.045
174.75	-86.613
175.07	-86.582
174.29	-87.451
175.11	-88.12
175.13	-88.089
175.15	-88.058
175.17	-88.027
175.18	-87.295
177.1	-87.264
177.12	-86.633
177.14	-86.002
177.16	-85.971
175.28	-85.94
177.2	-85.909
178.62	-85.277
178.64	-85.846
178.66	-85.815
177.28	-86.984
178.7	-87.053
176.82	-86.722
175.24	-86.691
174.46	-86.359
174.38	-86.328
174.4	-85.597
174.42	-84.766
173.14	-84.735
173.16	-83.104
173.08	-83.073
173.1	-85.342
172.92	-86.41
172.34	-87.579
172.36	-87.548
171.78	-87.517
171.8	-88.986
171.62	-88.955
169.84	-88.924
171.46	-88.892
169.78	-88.861
169.8	-89.73
169.82	-89.699
168.34	-89.668
169.96	-89.637
168.58	-88.706
168.6	-88.674
168.62	-88.643
168.64	-88.412
169.16	-88.381
169.18	-87.55
169.2	-87.519
169.22	-86.688
168.74	-85.356
169.26	-85.125
169.28	-83.694
169.3	-83.663
169.32	-83.132
169.34	-83.101
169.36	-83.07
169.38	-83.039
168.9	-83.007
169.42	-82.976
170.34	-82.945
170.36	-83.314
170.78	-83.183
170.8	-83.052
171.72	-83.021
171.74	-82.089
171.76	-82.058
170.88	-82.027
170.9	-81.296
170.92	-81.265
170.94	-81.234
170.96	-82.303
170.98	-83.271
171	-83.24
171.42	-83.409
171.44	-83.378
171.06	-83.547
171.08	-83.816
171.1	-83.785
170.62	-84.953
169.34	-85.922
166.86	-86.491
162.88	-86.66
161	-87.129
161.02	-87.498
161.04	-87.667
161.06	-88.536
163.28	-88.504
163.3	-89.673
163.32	-89.642
163.34	-90.311
163.36	-89.58
165.48	-89.549
165	-88.318
165.02	-88.286
165.04	-88.255
165.06	-88.224
165.58	-87.993
165.6	-88.462
165.72	-88.431
165.74	-90.3
166.06	-90.268
167.58	-90.237
169.6	-89.606
169.92	-89.275
169.94	-87.944
167.66	-87.913
169.98	-87.982
170	-87.95
170.02	-89.119
171.44	-87.888
171.46	-89.057
171.88	-89.026
172.2	-89.695
172.21	-90.064
172.43	-90.033
173.55	-89.601
175.07	-89.57
175.09	-88.839
175.11	-87.608
175.13	-85.677
174.15	-85.646
175.77	-87.515
175.79	-86.283
175.81	-86.252
175.83	-86.221
175.85	-86.19
176.67	-86.159
176.69	-86.128
176.71	-86.097
176.73	-86.065
174.95	-86.034
174.97	-86.303
174.99	-85.972
173.61	-85.941
172.43	-85.91
171.85	-86.179
171.87	-86.747
171.89	-87.716
171.91	-88.385
172.53	-88.454
173.75	-88.423
173.77	-88.392
173.89	-88.361
173.91	-88.03
174.93	-87.998
174.45	-87.467
174.47	-87.936
174.49	-87.905
172.91	-87.374
174.53	-87.843
174.55	-87.812
174.57	-87.98
175.49	-88.449
177.31	-88.418
179.13	-89.287
179.55	-88.356
179.57	-88.325
180.49	-88.294
181.51	-88.262
183.63	-88.331
183.65	-87.8
183.67	-87.769
183.69	-87.738
183.71	-88.207
183.73	-88.976
183.75	-88.944
182.77	-88.913
183.79	-88.882
183.81	-88.851
183.83	-89.82
183.85	-89.389
183.97	-88.858
183.99	-88.726
184.01	-88.695
184.03	-88.664
183.05	-88.633
182.07	-88.602
182.09	-88.571
181.71	-88.54
181.73	-89.409
181.75	-89.377
180.97	-89.346
180.99	-90.015
181.01	-89.584
181.03	-89.553
181.05	-89.522
181.07	-89.491
181.09	-89.459
181.11	-89.628
181.13	-89.597
180.25	-89.566
178.47	-89.835
178.49	-90.104
177.01	-90.073
177.03	-90.141
177.05	-90.11
178.67	-90.079
178.69	-90.448
178.71	-90.517
178.73	-90.486
180.75	-91.055
179.07	-91.723
179.09	-92.092
179.11	-92.061
176.43	-91.63
179.15	-91.599
179.17	-91.568
179.19	-91.937
179.21	-91.906
176.53	-91.874
179.25	-91.843
179.27	-91.912
179.29	-91.881
179.31	-91.55
176.63	-91.119
176.65	-91.488
175.37	-91.456
175.39	-91.425
174.61	-91.394
174.63	-91.863
174.64	-91.332
174.66	-90.801
174.68	-90.77
174.7	-90.738
174.72	-90.707
174.74	-90.676
174.76	-90.145
174.18	-88.814
174.2	-88.783
174.22	-88.052
174.24	-88.72
173.96	-88.689
173.88	-88.658
174	-88.627
174.02	-88.596
174.04	-88.565
173.96	-87.834
173.98	-87.803
174	-88.471
173.32	-88.44
173.34	-88.609
173.36	-89.678
172.58	-89.647
173.4	-89.916
173.22	-89.985
173.24	-90.253
173.26	-90.222
172.98	-90.491
173.9	-90.56
173.92	-91.529
173.94	-92.598
174.66	-92.567
176.38	-91.435
176.4	-91.404
176.42	-91.373
176.44	-90.442
176.76	-90.411
177.18	-90.28
177.2	-90.349
177.22	-90.317
177.24	-90.186
179.36	-90.155
179.38	-89.924
179.4	-89.593
179.82	-89.462
179.84	-89.131
182.36	-88.8
182.38	-88.568
182.4	-87.437
182.42	-86.306
181.54	-86.275
183.56	-86.244
183.58	-86.213
183.6	-86.182
183.62	-85.45
183.94	-85.419
185.26	-85.388
185.28	-83.957
185.3	-83.926
185.32	-82.495
184.04	-81.864
184.16	-81.832
184.28	-81.501
184.3	-81.47
184.32	-81.839
183.64	-82.508
183.66	-83.677
183.68	-83.646
183.7	-83.614
183.72	-83.583
183.74	-83.552
183.76	-84.021
183.78	-83.89
183.8	-83.859
183.82	-83.828
183.14	-83.797
183.16	-84.165
183.18	-84.134
183.2	-84.603
183.92	-84.572
184.54	-85.941
184.56	-86.61
184.58	-86.579
184.6	-85.947
184.92	-85.916
184.94	-85.885
184.96	-85.154
184.98	-85.023
184.2	-84.292
185.02	-84.261
185.04	-84.229
185.06	-84.898
185.68	-84.867
185.1	-84.936
185.72	-85.405
185.74	-85.374
185.76	-85.343
185.78	-85.711
185.8	-85.68
187.92	-85.649
187.94	-85.618
186.96	-85.487
186.98	-85.456
186	-85.525
186.02	-85.494
186.04	-85.362
184.96	-85.431
184.98	-85.4
184.99	-85.569
185.01	-85.638
185.03	-85.807
185.05	-86.376
183.97	-86.344
183.59	-86.313
183.61	-85.682
183.63	-85.451
183.65	-85.42
183.87	-85.089
183.69	-84.958
183.71	-85.026
183.73	-84.895
183.15	-85.164
183.27	-85.333
181.39	-85.302
181.41	-85.971
181.43	-85.94
181.45	-85.908
183.47	-87.577
183.49	-85.846
183.51	-85.715
183.53	-85.484
183.15	-85.453
183.77	-85.422
183.79	-84.79
183.81	-85.359
183.83	-85.328
182.45	-85.297
182.47	-86.166
182.49	-86.535
182.51	-86.504
182.53	-86.473
183.15	-86.441
183.17	-86.41
183.19	-85.979
182.91	-85.948
182.93	-85.917
182.35	-85.786
182.37	-85.755
182.39	-85.823
180.61	-86.092
181.23	-86.061
180.05	-86.03
180.07	-86.099
180.09	-86.068
180.11	-85.937
181.33	-85.905
180.15	-85.674
180.17	-85.643
180.19	-85.412
178.31	-85.281
180.23	-85.25
178.35	-85.219
178.37	-85.287
178.39	-85.256
178.41	-85.225
180.33	-85.394
181.65	-85.463
181.67	-85.432
182.79	-85.401
184.31	-85.37
185.63	-85.338
185.65	-85.007
185.67	-84.176
186.19	-84.145
185.71	-83.214
184.43	-84.083
184.45	-84.452
183.37	-84.42
183.39	-84.389
183.41	-84.658
183.43	-84.927
183.45	-84.296
182.87	-83.865
182.89	-83.834
182.11	-83.502
182.13	-83.171
181.65	-82.74
181.67	-82.009
180.89	-81.978
179.11	-81.947
179.13	-82.616
177.85	-82.184
177.87	-82.253
177.89	-82.722
178.41	-83.191
178.43	-82.66
179.55	-81.829
181.07	-81.798
182.29	-81.767
182.31	-80.735
182.33	-80.704
182.35	-79.673
183.47	-77.842
185.39	-78.911
185.41	-78.18
185.43	-78.849
185.45	-78.817
183.57	-79.286
185.49	-81.055
185.51	-80.024
185.53	-79.993
185.55	-79.962
185.67	-79.131
185.69	-79.099
185.71	-77.868
184.12	-76.837
183.34	-76.806
183.06	-75.575
183.08	-76.744
183.1	-76.713
182.52	-76.681
183.14	-76.65
182.76	-76.619
182.78	-76.588
182.8	-77.957
182.82	-77.926
183.54	-77.895
183.56	-75.664
183.58	-75.632
183	-75.101
180.62	-75.07
178.14	-75.039
177.16	-75.008
177.18	-74.977
177.2	-76.446
176.32	-78.114
176.34	-78.083
176.36	-79.152
176.38	-79.121
176.4	-79.09
174.82	-79.059
174.84	-79.028
173.66	-78.996
173.68	-78.965
173.7	-77.834
172.92	-77.603
172.94	-77.772
172.96	-78.441
172.98	-78.41
173	-78.378
172.62	-79.447
171.14	-80.116
171.16	-80.085
171.18	-80.454
171.2	-80.423
170.22	-80.892
169.84	-81.661
169.86	-80.929
169.68	-80.898
169.7	-80.867
169.22	-80.536
169.24	-81.105
168.46	-81.074
168.48	-81.043
169.5	-81.011
170.02	-80.98
170.04	-80.949
170.06	-80.918
170.08	-80.887
170.2	-80.856
170.22	-80.825
170.24	-80.793
170.26	-80.562
170.28	-80.131
171	-80.1
171.02	-79.069
171.94	-79.038
171.96	-79.007
171.98	-78.575
172.6	-79.144
172.62	-78.513
172.54	-78.482
172.56	-78.451
172.38	-78.42
172.4	-78.989
171.22	-78.957
171.24	-78.926
171.86	-79.495
171.68	-79.464
171.7	-80.033
171.72	-79.002
170.24	-78.271
170.26	-78.24
169.68	-78.208
169.7	-78.877
169.72	-78.846
168.34	-78.815
168.36	-78.784
168.38	-78.753
168.4	-79.022
168.42	-79.49
166.94	-78.859
166.26	-78.828
164.38	-78.297
164.4	-77.866
164.42	-77.335
161.44	-76.404
161.46	-75.872
160.08	-75.741
160.1	-75.51
160.12	-74.479
160.04	-73.248
160.06	-73.217
160.08	-72.486
160.1	-72.454
160.12	-72.423
159.44	-71.192
159.46	-70.861
160.18	-69.03
160.2	-68.999
161.62	-68.368
161.44	-68.337
161.46	-68.305
161.47	-68.074
161.49	-68.043
163.11	-68.012
163.13	-67.881
163.15	-67.05
163.17	-66.219
163.19	-65.987
163.61	-65.956
165.93	-65.725
165.95	-65.694
165.97	-65.163
165.99	-65.132
168.41	-65.101
168.43	-65.069
168.45	-65.038
168.47	-63.807
168.49	-63.776
168.51	-64.445
170.63	-64.414
170.65	-64.383
170.67	-64.351
169.09	-64.32
170.91	-63.289
170.93	-63.258
170.95	-64.227
171.97	-64.196
172.29	-64.165
172.31	-64.434
172.33	-65.402
172.35	-66.771
172.37	-67.64
172.99	-68.309
173.01	-69.478
173.03	-70.547
172.45	-71.516
173.07	-71.484
172.49	-69.853
172.51	-70.422
171.93	-70.391
171.95	-69.66
171.97	-69.629
171.99	-69.598
172.01	-70.166
172.03	-70.135
171.25	-70.104
171.47	-70.073
170.59	-70.042
170.61	-70.011
170.63	-69.28
170.65	-69.248
171.07	-68.717
170.69	-68.686
170.71	-67.755
170.73	-66.224
170.15	-65.593
170.17	-65.162
170.19	-64.131
170.21	-63.199
170.23	-63.168
168.25	-63.137
169.67	-63.106
169.69	-62.275
168.21	-62.244
168.23	-62.513
165.95	-62.481
165.97	-62.45
165.79	-62.419
165.81	-62.388
164.63	-62.357
163.85	-62.326
163.87	-62.295
163.09	-62.263
161.21	-62.232
162.13	-63.201
