# Supplementary material for: Electrooculography-based continuous eye-writing recognition system for efficient assistive communication systems
Source: PLoS One. 2018 Feb 9;13(2):e0192684. doi: 10.1371/journal.pone.0192684 (PMC5806888; doi:10.1371/journal.pone.0192684)
Supplement: S1 Database — All the original isolated EOG data used in the experiments are contained in this database. (ZIP) [file pone.0192684.s001.zip › isolated/002/isolated_strokes/EOG_002_03_006.csv]

-10.534	0.76473
-10.555	0.6968
-10.577	0.12888
-10.598	0.56095
-10.619	0.89303
-9.1402	1.5251
-7.7613	1.7572
-7.7825	1.7893
-7.8037	1.7213
-7.8249	2.0534
-7.6461	1.9855
-7.6672	1.9175
-7.6884	1.8496
-7.7096	1.9817
-7.7308	1.9138
-7.452	1.8458
-7.4731	1.7779
-7.4943	1.41
-7.5155	1.7421
-7.5367	1.6741
-6.8579	1.6062
-6.879	2.0383
-6.9002	1.9704
-6.9214	1.9024
-7.2426	1.8345
-7.2638	1.2666
-7.2849	0.098666
-7.3061	-1.4693
-5.9273	-1.5372
-7.3485	-1.6051
-5.9697	-1.673
-5.9908	-1.741
-6.012	-1.8089
-3.7332	-1.8768
-3.7544	-1.9447
-3.4756	-2.3127
-3.4967	-1.8806
-3.5179	-1.9485
-0.93911	-2.0164
-0.96029	-2.0844
-0.98147	-2.6523
-1.0026	-3.0202
-1.0238	-3.5881
0.05499	-4.4561
0.03381	-4.724
0.012629	-4.9919
-0.0085509	-5.0598
-0.82973	-5.1278
-0.050911	-5.1957
-0.072092	-5.2636
-0.093272	-5.3315
-0.11445	-5.1995
0.26437	-4.8674
0.94319	-4.9353
1.022	-4.1032
1.0008	-4.1712
2.4796	-4.2391
2.4585	-3.107
2.9373	-3.175
2.9161	-2.4429
2.8949	-2.5108
4.6737	-1.3787
4.6526	-1.4467
4.6314	-1.5146
4.6102	-0.082505
4.589	-0.15043
4.5678	0.18164
4.5467	0.11372
4.5255	0.045793
4.5043	-0.022132
4.4831	-0.19006
4.5619	-0.25798
4.4408	-0.32591
4.4196	-0.39383
4.3984	-0.46176
3.9772	-1.0297
3.956	-0.49761
3.9349	-0.56554
3.9137	-0.23346
3.8925	-0.30139
3.8713	-0.36931
4.9501	-0.43724
4.929	-0.50516
4.9078	-0.57309
4.8866	-0.54102
3.4654	-0.60894
4.8442	-0.67687
4.8231	-0.64479
2.8019	-0.11272
2.7807	-0.18064
1.0595	0.75143
1.0383	0.68351
2.7172	0.61558
2.696	0.54765
3.6748	0.47973
3.0536	0.4118
3.0324	-0.45612
3.0113	-0.12405
2.9901	-0.19197
4.3689	-0.2599
4.2477	-0.32782
4.2265	-0.39575
4.2054	0.43632
3.6842	1.2684
4.163	2.2005
4.1418	2.6325
4.1206	1.5646
4.0995	2.4967
4.4783	1.4288
5.1571	1.3608
5.1359	2.5929
5.1147	1.025
5.0936	2.4571
5.8724	2.3891
8.0512	2.3212
8.03	3.7533
8.0088	4.4854
7.9877	5.5174
7.7665	6.9495
8.5453	5.3816
8.5241	6.6137
8.5029	6.6457
8.4818	6.5778
8.4606	6.5099
8.4394	5.042
8.4182	4.974
8.097	4.9061
8.0758	3.4382
5.2547	3.3703
5.2335	2.8023
5.2123	3.2344
5.1911	3.1665
7.9699	3.0986
5.1488	3.0306
5.1276	2.9627
5.1064	2.8948
3.7852	2.3269
5.064	2.2589
3.4429	1.891
3.4217	1.8231
3.4005	1.3552
3.3793	0.28723
5.6581	0.2193
5.637	0.15138
5.6158	-0.41655
5.5946	1.0155
2.4734	0.9476
4.1522	0.87968
4.0311	1.5117
1.5099	1.4438
1.2887	1.3759
0.36752	0.0079732
0.34634	-0.059952
0.32516	-0.12788
0.30398	-2.0958
0.4828	-2.1637
0.46162	-2.2317
0.44044	-2.2996
0.41926	-2.3675
0.39808	-2.6354
0.3769	-2.5034
0.25572	-2.1713
0.23454	-2.2392
0.21336	-0.90713
-0.0078196	0.42494
0.171	0.35702
0.14982	0.28909
0.12864	0.22116
0.10746	-0.34676
0.086279	-0.41469
0.1651	-1.0826
0.043919	-1.1505
0.022738	-1.7185
0.0015582	-1.2864
2.1804	-0.75431
2.1592	-0.82224
2.038	0.50983
2.0168	1.7419
1.9957	1.974
-0.72552	2.2061
2.3533	2.1381
2.3321	2.0702
1.9109	1.8023
1.9898	1.7344
1.9686	1.6664
1.9474	0.4985
1.9262	0.43058
1.905	-0.73735
1.8839	0.29473
-1.1373	0.2268
-1.1585	0.15888
-1.1797	1.391
-1.2009	1.423
1.778	1.3551
0.45677	1.2872
0.43559	0.019249
0.41441	-0.048676
0.39323	-1.0166
2.7721	-1.0845
2.7509	-1.2525
2.7297	-1.5204
2.7085	-1.3883
0.28733	-1.4562
3.5662	-1.5242
3.545	-1.5921
3.5238	-0.76001
3.5026	0.072068
-0.41857	0.30414
3.4602	0.23622
3.4391	0.16829
3.4179	0.10037
3.3967	0.032441
-0.52447	-0.23548
-0.54565	-0.30341
-2.4668	-0.37134
-2.488	-0.43926
-2.5092	-0.50719
-3.6304	0.22489
-3.6516	0.15696
-3.6727	0.089036
-3.8939	0.021111
-3.9151	1.3532
-5.3363	1.2853
-5.3575	-0.18267
-5.3786	-0.25059
-6.2998	-0.91852
-5.421	-2.4864
-6.6422	-2.5544
-6.6634	-2.6223
-6.6845	-1.8902
-6.7057	-2.2581
-5.5269	-2.3261
-6.7481	-0.494
-6.7693	-0.96192
-6.7904	-0.42985
-7.8116	-0.49777
-7.8328	-0.5657
-7.854	-1.2336
-7.8752	-1.8015
-7.8963	-1.3695
-8.5175	-1.4374
-8.5387	-1.9053
-8.5599	-1.9733
-8.5811	-2.0412
-8.6022	-2.1091
-8.6234	-1.777
-8.6446	-1.245
-10.466	-1.3129
-12.187	-0.8808
-12.208	-0.94873
-13.229	-1.0167
-13.251	-1.2846
-13.272	-1.1525
-13.293	-1.2204
-12.314	-1.2884
-12.035	-1.3563
-12.056	-2.1242
-12.078	-2.1921
-12.099	-2.2601
-10.42	-2.728
-12.141	-2.7959
-12.162	-2.8638
-11.583	-2.5318
-12.205	-1.7997
-11.626	-1.8676
-11.647	-2.4355
-11.668	-2.5035
-10.089	-2.5714
-8.1106	-3.0393
-6.0317	-3.1072
-6.0529	-3.4752
-8.0741	-4.9431
-8.0953	-5.011
-8.8165	-5.0789
-8.8376	-6.7469
-8.8588	-6.8148
-8.88	-6.8827
-8.9012	-6.9506
-10.022	-7.0186
-10.044	-5.2865
-10.065	-3.4544
-10.086	-3.5223
-10.107	-3.5903
-10.128	-4.0582
-10.149	-4.6261
-10.171	-4.694
-12.692	-6.162
-13.813	-6.2299
-14.134	-6.2978
-14.155	-7.3658
-14.177	-7.4337
-14.698	-7.5016
-14.719	-7.5695
-15.64	-7.2375
-15.661	-7.3054
-15.682	-6.3733
-17.204	-5.4412
-17.225	-5.5092
-17.846	-4.9771
-18.067	-4.745
-18.088	-4.6129
-18.41	-4.8809
-18.431	-4.9488
-18.852	-5.0167
-18.873	-3.9846
-18.194	-4.0526
-18.215	-2.6205
-18.237	-2.6884
-15.658	-1.3563
-15.679	-0.72426
-12.6	0.40781
-11.121	0.83989
-11.142	2.072
-9.7637	4.004
-9.7849	8.2361
-8.406	11.868
-4.9272	19
-2.9484	32.532
3.8304	42.864
6.7092	62.496
9.5881	80.129
12.067	91.461
16.646	105.59
18.325	113.12
23.503	124.06
26.282	140.19
26.261	155.92
26.94	165.35
26.919	172.59
26.897	188.52
27.076	201.95
27.055	210.18
28.334	221.01
29.013	229.45
28.992	239.38
29.67	248.11
29.649	250.44
28.928	251.27
28.907	252.01
27.586	253.44
27.564	254.27
26.343	255.1
26.322	256.73
27.501	257.57
26.28	258.2
26.259	258.93
26.237	259.86
25.816	260.09
26.195	260.03
26.674	259.96
26.653	259.89
26.631	260.12
26.11	260.05
26.089	259.59
26.068	259.52
26.047	259.85
26.026	259.38
25.304	259.32
25.883	258.55
25.862	258.18
25.141	258.01
25.12	257.74
24.898	257.68
24.277	257.01
24.256	255.44
23.235	247.77
23.214	220.1
20.893	187.34
18.771	160.97
17.35	124.4
15.129	90.332
13.108	59.764
10.887	28.196
9.0655	3.4285
8.5443	-23.239
3.9231	-43.507
-0.69803	-62.975
-1.3192	-83.643
-2.7404	-96.211
-6.2616	-111.78
-9.1828	-121.85
-11.304	-130.41
-14.225	-142.68
-15.246	-151.95
-17.567	-159.22
-21.089	-164.99
-21.11	-169.95
-23.031	-173.72
-23.052	-176.69
-24.273	-176.76
-26.095	-176.83
-26.116	-176.89
-27.037	-176.96
-27.058	-178.33
-26.179	-178.4
-24.4	-178.97
-23.222	-179.03
-23.243	-179.1
-21.564	-178.67
-21.585	-177.94
-21.606	-176.91
-21.628	-176.47
-21.649	-176.34
-24.07	-175.91
-24.091	-175.38
-25.212	-175.05
-25.233	-175.11
-25.255	-174.78
-25.276	-174.55
-22.597	-173.02
-22.618	-173.08
-22.639	-174.75
-22.661	-173.52
-25.382	-173.59
-25.403	-173.66
-25.924	-172.12
-27.245	-171.79
-28.766	-171.76
-29.688	-170.93
-31.709	-171
-33.43	-168.06
-34.351	-165.83
-34.372	-165.9
-35.994	-165.97
-37.715	-166.04
-43.236	-164.2
-64.457	-161.07
-86.378	-158.14
-93.799	-151.91
-110.22	-146.98
-126.74	-144.54
-135.66	-135.31
-147.88	-125.08
-155.21	-116.85
-170.13	-107.11
-187.65	-100.28
-194.67	-85.951
-197.39	-72.919
-198.91	-63.887
-202.63	-52.755
-206.15	-46.323
-207.07	-39.29
-208.2	-35.258
-209.32	-34.026
-209.34	-33.194
-210.46	-30.662
-211.48	-27.53
-211.5	-26.298
-212.52	-22.466
-212.54	-18.334
-212.57	-13.502
-213.49	-9.2697
-213.51	-8.9376
-213.53	-8.3055
-213.55	-7.9735
-212.67	-7.5414
-212.99	-7.3093
-213.01	-6.9772
-213.03	-6.0452
-213.06	-5.4131
-211.78	-5.081
-211.8	-4.8489
-211.82	-4.9169
-210.74	-4.9848
-210.76	-5.0527
-209.48	-5.7206
-209.5	-5.7886
-209.53	-5.8565
-209.55	-5.5244
-209.57	-5.5923
-206.29	-5.6603
-206.31	-5.5282
-206.33	-5.5961
-206.35	-5.0641
-206.37	-4.332
-202.59	-4.3999
-202.62	-3.7678
-202.64	-4.5358
-202.26	-4.6037
-202.28	-5.3716
-201	-5.4395
-201.02	-5.5075
-201.04	-5.5754
-200.96	-4.2433
-201.19	-4.3112
-201.21	-3.3792
-201.23	-2.4471
-201.25	-2.515
-201.07	-1.7829
-201.29	-1.8509
-201.31	-2.7188
-201.33	-2.7867
-201.35	-2.8546
-200.38	-2.9226
-200.4	-3.9905
-200.42	-4.5584
-200.44	-4.3263
-202.56	-4.3943
-200.48	-4.4622
-200.5	-4.5301
-200.52	-4.598
-200.55	-3.566
-202.57	-3.6339
-201.79	-3.7018
-201.81	-3.7697
-201.83	-3.8377
-201.85	-3.9056
-201.87	-3.9735
-201.89	-5.1414
-201.92	-5.3094
-201.94	-4.9773
-201.56	-5.0452
-203.38	-5.1131
-203.4	-5.1811
-203.42	-5.249
-203.44	-4.6169
-202.36	-5.3848
-200.58	-5.4528
-200.61	-5.5207
-200.63	-4.8886
-200.65	-5.6566
-199.57	-5.7245
-199.59	-5.7924
-199.61	-5.9603
-199.63	-5.9283
-200.35	-6.0962
-199.68	-6.1641
-199.6	-6.132
-199.62	-6.2
-199.64	-6.3679
-200.06	-6.6358
-199.68	-6.7037
-199.7	-6.7717
-199.72	-7.0396
-199.74	-6.9075
-199.77	-7.7754
-199.09	-7.8434
-199.11	-6.9113
-199.33	-7.9792
-199.35	-8.0471
-199.97	-8.1151
-199.99	-8.183
-200.01	-8.2509
-200.04	-8.3188
-200.06	-8.3868
-200.08	-6.8547
-200.1	-7.3226
-202.02	-7.9905
-203.54	-7.5585
-203.16	-6.6264
-203.18	-6.6943
-203.2	-6.7622
-203.23	-6.1302
-203.25	-6.1981
-202.17	-6.266
-202.19	-6.3339
-202.21	-5.7019
-202.23	-4.9698
-202.25	-4.5377
-201.37	-4.6056
-201.4	-4.2736
-201.42	-4.3415
-201.44	-4.1094
-202.36	-3.4773
-201.48	-3.5453
-201.5	-3.3132
-201.52	-3.3811
-201.54	-3.1491
-201.56	-3.217
-200.49	-3.2849
-200.51	-3.3528
-200.53	-3.4208
-200.55	-3.4887
-201.97	-3.5566
-201.99	-3.6245
-204.61	-3.5925
-206.73	-3.6604
-206.76	-3.5283
-206.98	-3.5962
-207	-3.6642
-207.02	-3.7321
-207.04	-3.4
-206.86	-3.4679
-205.68	-3.5359
-205.7	-3.6038
-205.72	-3.0717
-206.35	-3.1396
-205.17	-3.2076
-206.39	-2.8755
-206.41	-2.7434
-206.43	-2.8113
-206.45	-2.8793
-205.67	-3.1472
-205.69	-3.2151
-205.72	-3.383
-205.74	-3.651
-205.16	-3.7189
-204.68	-3.7868
-204.7	-3.8547
-204.72	-4.2227
-204.74	-4.2906
-205.26	-4.5585
-205.28	-4.6264
-205.91	-4.1944
-205.93	-4.7623
-204.65	-4.8302
-202.17	-4.9981
-200.49	-5.6661
-200.51	-5.934
-200.53	-6.1019
-199.45	-6.6699
-199.48	-6.7378
-199.5	-7.5057
-199.52	-6.8736
-199.54	-6.9416
-198.76	-7.0095
-198.78	-7.0774
-198.8	-7.1453
-198.82	-6.7133
-198.84	-6.7812
-198.07	-6.8491
-198.09	-7.317
-198.11	-7.385
-198.13	-7.4529
-198.95	-7.1208
-198.17	-7.1887
-198.99	-7.1567
-199.01	-6.3246
-199.04	-5.1925
-200.66	-5.2604
-200.68	-4.7284
-200.7	-4.7963
-200.72	-4.8642
-199.44	-4.9321
-199.46	-5.0001
-198.48	-5.668
-198.5	-5.7359
-198.53	-6.9038
-197.25	-6.9718
-198.47	-5.9397
-198.49	-6.0076
-198.51	-5.1755
-198.53	-4.5435
-196.45	-4.6114
-196.47	-5.7793
-196.5	-6.5472
-196.52	-6.2152
-198.14	-6.2831
-196.56	-6.951
-196.58	-7.0189
-196.6	-7.8869
-196.62	-7.1548
-197.54	-7.2227
-196.66	-8.0906
-196.69	-8.1586
-196.71	-8.2265
-196.73	-8.4944
-198.35	-8.5624
-198.37	-10.33
-198.39	-12.898
-198.41	-14.666
-198.33	-14.734
-199.06	-14.802
-199.08	-15.17
-199.1	-15.338
-199.12	-15.406
-198.84	-15.474
-198.86	-15.542
-198.88	-15.71
-198.9	-15.677
-198.93	-15.745
-198.35	-15.813
-198.97	-15.881
-198.99	-15.949
-199.01	-16.017
-200.03	-16.085
-199.05	-16.253
-199.07	-16.321
-199.09	-16.989
-199.12	-17.157
-199.14	-18.225
-198.16	-18.293
-198.18	-19.46
-198.2	-20.528
-198.22	-20.596
-198.24	-20.964
-196.46	-21.032
-196.49	-21.1
-196.51	-21.368
-196.53	-21.436
-199.65	-21.504
-199.67	-21.572
-199.69	-21.44
-199.71	-21.708
-199.73	-21.776
-199.75	-21.644
-199.78	-21.511
-199.8	-20.879
-199.82	-20.747
-197.84	-20.815
-198.66	-20.883
-198.68	-20.951
-198.7	-20.619
-198.72	-20.687
-198.15	-20.755
-198.77	-20.823
-198.79	-20.891
-198.81	-20.859
-198.83	-20.927
-198.25	-21.094
-198.27	-21.162
-198.29	-21.13
-198.31	-21.198
-198.34	-20.966
-198.26	-21.034
-198.28	-21.002
-198.3	-20.87
-198.32	-20.638
-198.44	-20.006
-198.36	-20.074
-198.38	-19.542
-198.41	-20.01
-198.43	-20.078
-198.65	-20.145
-198.67	-20.213
-198.69	-19.881
-198.71	-19.949
-198.43	-20.017
-196.85	-20.085
-196.87	-20.153
-196.9	-20.221
-196.92	-20.289
-195.24	-20.357
-195.26	-20.825
-195.28	-20.893
-195.3	-20.361
-195.32	-19.528
-194.64	-19.596
-194.67	-18.664
-194.69	-18.332
-194.71	-18.2
-195.43	-18.168
-194.75	-18.236
-194.77	-18.204
-194.79	-18.372
-194.81	-18.34
-195.53	-18.408
-195.56	-18.076
-196.38	-18.144
-196.4	-18.212
-196.42	-17.779
-198.44	-17.847
-198.46	-17.915
-198.48	-17.983
-198.5	-18.551
-198.53	-19.019
-200.25	-20.087
-200.27	-20.955
-200.49	-21.223
-200.51	-21.291
-198.63	-21.359
-200.55	-21.427
-200.57	-21.495
-200.59	-21.562
-201.22	-21.63
-200.54	-21.698
-201.26	-21.566
-201.28	-21.634
-201.3	-21.402
-201.32	-21.47
-200.54	-21.538
-200.56	-20.906
-200.59	-20.974
-200.61	-21.042
-201.43	-21.11
-200.65	-21.178
-200.67	-21.245
-200.69	-21.313
-200.71	-21.381
-202.03	-21.449
-202.05	-21.917
-202.08	-22.085
-202.1	-23.153
-201.02	-23.921
-201.64	-24.189
-201.66	-25.657
-201.68	-27.025
-201.7	-27.293
-200.52	-27.661
-200.05	-27.729
-200.07	-28.296
-200.09	-28.964
-200.11	-29.332
-199.03	-29.4
-199.05	-30.368
-199.07	-31.236
-199.09	-31.304
-199.11	-31.372
-198.84	-31.44
-198.86	-30.708
-198.88	-30.776
-198.9	-30.844
-199.02	-30.012
-198.94	-30.079
-198.96	-30.147
-198.98	-29.715
-199.01	-29.383
-199.13	-29.451
-199.15	-29.519
-199.17	-29.587
-199.19	-29.655
-199.21	-29.523
-202.73	-29.591
-202.75	-29.159
-202.77	-29.227
-204.4	-29.295
-204.42	-28.763
-207.64	-28.83
-207.66	-28.898
-207.78	-28.666
-207.8	-28.734
-206.02	-28.802
-207.84	-28.87
-207.87	-28.938
-207.89	-27.906
-209.71	-26.774
-207.93	-26.842
-209.75	-26.91
-209.77	-26.878
-209.79	-26.146
-209.81	-26.213
-207.54	-26.281
-207.56	-25.549
-207.58	-25.617
-207.6	-25.385
-209.92	-24.653
-208.14	-24.721
-208.16	-23.989
-208.18	-23.657
-207.3	-23.325
-209.33	-23.393
-209.35	-23.461
-209.37	-23.529
-209.39	-23.997
-206.91	-23.564
-206.93	-23.732
-206.95	-23.8
-206.97	-23.268
-209.1	-22.636
-207.22	-22.104
-207.84	-22.172
-207.86	-22.84
-207.88	-22.708
-207.9	-22.776
-206.42	-23.344
-206.44	-23.612
-206.46	-24.48
-206.49	-25.247
-206.51	-25.615
-205.63	-26.283
-205.65	-26.351
-205.67	-27.219
-205.69	-27.287
-206.61	-27.355
-206.63	-27.423
-206.66	-26.691
-206.68	-27.559
-206.7	-27.627
-206.72	-28.295
-204.64	-28.363
-205.76	-28.63
-205.78	-28.698
-205.8	-29.066
-208.92	-29.334
-208.95	-29.802
-209.17	-29.87
-209.19	-29.938
-209.21	-30.006
-209.83	-30.074
-209.85	-30.142
-209.87	-29.81
-209.89	-29.878
-209.82	-29.946
-209.84	-30.014
-209.86	-30.081
-209.88	-30.149
-210	-30.017
-209.92	-30.085
-209.94	-30.153
-209.96	-30.921
-209.98	-30.989
-210.11	-31.057
-210.03	-30.325
-210.75	-29.093
-210.77	-29.161
-210.79	-28.429
-211.61	-28.497
-210.83	-28.564
-212.25	-28.432
-212.28	-28.9
-212.3	-28.968
-213.32	-29.036
-213.34	-29.704
-214.16	-29.172
-214.18	-29.54
-214.2	-29.608
-213.92	-29.676
-213.94	-29.244
-213.77	-28.812
-213.79	-28.88
-211.91	-28.948
-212.53	-29.015
-212.55	-29.583
-212.57	-29.651
-212.59	-29.719
-208.91	-30.087
-208.74	-30.155
-208.66	-30.923
-208.68	-31.191
-208.7	-31.259
-206.62	-31.327
-206.64	-31.395
-206.66	-31.663
-206.68	-32.231
-207.5	-32.298
-205.63	-32.366
-205.65	-33.534
-205.67	-34.502
-205.69	-34.77
-205.71	-35.938
-205.73	-36.906
-205.75	-37.574
-205.77	-37.642
-204.1	-37.71
-205.32	-37.778
-205.34	-37.346
-205.36	-37.314
-205.38	-36.982
-204.2	-37.049
-204.52	-37.117
-204.54	-37.185
-204.56	-37.653
-205.69	-37.721
-204.41	-37.889
-203.43	-38.157
-203.25	-38.825
-203.27	-38.893
-203.29	-38.361
-202.91	-38.229
-202.93	-38.297
-202.96	-38.165
-202.98	-38.032
-203.4	-37.9
-203.42	-37.968
-203.44	-37.936
-203.46	-38.104
-203.48	-38.172
-204.7	-38.44
-204.72	-38.508
-204.75	-38.576
-204.97	-38.644
-204.99	-38.212
-205.81	-38.28
-205.83	-37.648
-208.05	-37.715
-208.07	-37.783
-205.99	-37.851
-206.52	-37.919
-206.54	-38.687
-206.56	-38.755
-206.58	-39.023
-205	-39.091
-204.52	-40.059
-204.54	-40.127
-204.56	-40.195
-204.58	-40.063
-204.31	-40.131
-204.33	-39.399
-204.35	-40.066
-204.37	-39.334
-203.69	-40.202
-202.01	-40.27
-202.03	-40.338
-202.05	-40.606
-199.78	-40.474
-198.7	-40.542
-198.52	-40.61
-198.54	-40.678
-198.56	-40.646
-198.58	-40.014
-198.8	-39.282
-198.62	-39.349
-198.65	-39.017
-201.67	-39.085
-200.29	-39.153
-200.31	-38.321
-200.33	-38.389
-200.35	-38.457
-202.47	-37.725
-200.89	-37.693
-202.51	-37.161
-202.54	-36.829
-202.56	-35.197
-203.38	-34.965
-203.4	-33.633
-204.12	-33.5
-204.14	-33.568
-204.16	-33.636
-204.98	-33.704
-204.21	-33.772
-204.23	-33.84
-204.25	-33.908
-204.27	-34.176
-203.59	-34.244
-203.61	-35.612
-204.23	-35.68
-204.25	-36.848
-204.27	-36.916
-203	-37.183
-203.02	-37.251
-203.04	-37.119
-204.16	-37.187
-204.18	-37.255
-204.4	-37.323
-204.42	-37.391
-204.44	-37.759
-204.47	-38.227
-202.29	-38.295
-202.31	-38.363
-202.33	-38.431
-201.05	-38.099
-201.07	-37.667
-200.39	-36.134
-200.41	-36.202
-200.43	-35.97
-200.46	-35.238
-202.18	-35.306
-200.5	-35.574
-202.22	-35.642
-202.24	-36.51
-202.26	-37.678
-202.48	-38.546
-200.6	-39.014
-200.63	-39.982
-200.65	-41.35
-200.67	-40.517
-200.69	-40.585
-200.01	-41.553
-200.03	-41.621
-200.05	-42.489
-201.47	-42.557
-202.79	-42.925
-202.82	-43.093
-202.84	-42.761
-202.86	-43.129
-201.78	-43.197
-201.8	-42.965
-201.82	-43.033
-201.84	-43.1
-201.86	-43.168
-201.69	-43.536
-201.71	-43.604
-201.73	-43.972
-201.75	-44.04
-201.97	-44.108
-201.79	-44.176
-202.01	-43.944
-202.03	-43.712
-202.05	-43.68
-203.18	-43.548
-202.2	-43.816
-204.72	-43.984
-204.74	-44.251
-204.76	-44.719
-207.68	-45.487
-207.7	-46.255
-208.82	-47.023
-208.85	-48.791
-208.87	-50.659
-208.99	-50.727
-209.01	-51.495
-209.63	-51.963
-209.65	-52.031
-208.67	-52.099
-208.69	-51.567
-208.71	-51.634
-208.74	-51.702
-208.76	-51.77
-208.78	-51.838
-208.8	-53.106
-208.82	-53.174
-208.84	-55.642
-209.16	-58.61
-208.88	-58.678
-209.21	-57.546
-209.23	-56.414
-209.25	-54.782
-209.27	-53.65
-209.09	-51.818
-209.31	-48.985
-209.33	-47.853
-209.35	-47.821
-210.67	-47.889
-210.7	-48.057
-210.72	-49.225
-213.34	-52.293
-213.36	-54.261
-215.48	-55.529
-214.3	-57.297
-214.32	-58.565
-214.34	-60.433
-214.37	-62.101
-217.49	-62.168
-217.51	-66.336
-219.23	-69.204
-219.25	-70.272
-220.57	-70.34
-220.99	-71.108
-221.01	-71.176
-221.03	-71.244
-221.06	-72.912
-220.68	-72.98
-219.4	-73.048
-219.42	-73.116
-218.24	-73.184
-217.66	-71.552
-217.28	-70.519
-217.3	-69.887
-217.33	-69.355
-217.35	-68.623
-217.77	-67.691
-217.39	-66.259
-217.41	-63.327
-217.43	-63.395
-217.45	-61.063
-217.87	-61.131
-217.5	-60.799
-217.52	-60.867
-217.94	-60.935
-217.96	-60.602
-219.88	-59.97
-219.9	-59.538
-221.82	-58.206
-221.84	-57.174
-222.76	-56.542
-223.69	-55.01
-223.71	-55.078
-224.53	-54.946
-224.55	-55.014
-223.77	-55.082
-222.99	-55.15
-223.01	-55.918
-222.13	-55.985
-222.16	-56.053
-221.98	-53.421
-222	-53.489
-222.02	-51.357
-222.04	-50.025
-220.06	-49.393
-217.58	-48.861
-217.6	-48.929
-217.62	-49.497
-217.65	-50.165
-217.67	-50.233
-215.89	-50.501
-215.91	-51.969
-215.93	-53.336
-215.95	-53.704
-215.57	-55.572
-215.49	-58.24
-215.52	-58.308
-215.54	-58.376
-216.96	-58.444
-218.58	-58.512
-218.6	-58.58
-218.62	-58.648
-218.64	-58.716
-217.06	-58.784
-217.68	-59.952
-217.71	-60.019
-217.73	-60.087
-217.75	-62.555
-216.77	-64.823
-216.29	-66.391
-216.31	-68.159
-215.73	-68.227
-215.75	-68.295
-214.98	-67.563
-215	-66.131
-215.02	-63.399
-215.04	-61.267
-215.86	-60.835
-215.08	-60.603
-215.1	-59.57
-215.12	-60.738
-215.14	-60.806
-215.17	-61.374
-214.09	-61.842
-214.11	-63.91
-214.13	-65.778
-213.55	-65.846
-214.17	-65.914
-214.19	-65.882
-215.01	-65.95
-215.04	-65.418
-215.06	-63.786
-216.18	-62.453
-216.2	-61.721
-216.22	-61.789
-216.24	-61.957
-214.86	-62.025
-214.08	-63.893
-214.1	-65.161
-214.13	-66.029
-213.35	-66.597
-212.07	-66.765
-212.09	-66.833
-212.11	-67.501
-212.13	-66.869
-213.45	-66.937
-214.07	-66.904
-214.1	-66.972
-214.12	-67.04
-214.14	-66.508
-214.76	-66.376
-213.08	-66.444
-213.1	-66.512
-213.12	-66.58
-213.14	-66.648
-214.16	-67.216
-214.19	-67.284
-214.81	-66.752
-215.63	-67.42
-215.65	-66.887
-217.07	-66.455
-217.09	-66.423
-217.11	-65.791
-217.13	-65.259
-215.76	-65.127
-215.78	-65.195
-215.8	-65.263
-215.02	-63.131
-215.04	-63.199
-214.06	-63.867
-213.18	-63.935
-213.2	-65.603
-213.22	-65.67
-213.25	-65.738
-212.67	-65.806
-212.69	-65.874
