# Supplementary material for: Electrooculography-based continuous eye-writing recognition system for efficient assistive communication systems
Source: PLoS One. 2018 Feb 9;13(2):e0192684. doi: 10.1371/journal.pone.0192684 (PMC5806888; doi:10.1371/journal.pone.0192684)
Supplement: S1 Database — All the original isolated EOG data used in the experiments are contained in this database. (ZIP) [file pone.0192684.s001.zip › isolated/002/isolated_strokes/EOG_002_03_007.csv]

8.4138	-6.2034
5.9699	-5.896
5.6259	-5.9886
4.382	-4.6813
2.338	-4.4739
1.9941	-4.5665
0.45016	-4.3591
0.10621	-3.0517
-0.93773	-1.8443
-3.5817	-1.8369
-5.7256	-1.1295
-6.0696	-1.0221
-6.4135	-1.1147
-6.7575	-1.2073
-7.3014	-1.2999
-7.6453	-1.9925
-7.9893	-1.9851
-9.2332	-2.0777
-8.6772	-2.1703
-9.9211	-2.2629
-10.265	-2.4555
-10.609	-2.5482
-13.353	-2.6408
-11.297	-3.1334
-13.541	-3.226
-13.885	-3.6186
-14.229	-3.7112
-14.573	-5.1038
-13.517	-5.1964
-13.861	-6.389
-14.204	-6.4816
-14.548	-7.2742
-14.892	-6.6668
-14.336	-6.7594
-15.58	-5.952
-15.924	-6.0446
-16.268	-6.1372
-16.812	-6.1298
-17.156	-7.0224
-17.5	-7.115
-17.844	-7.4077
-15.888	-7.5003
-14.032	-7.5929
-14.376	-7.4855
-14.72	-7.3781
-15.064	-7.4707
-15.308	-7.5633
-15.052	-7.6559
-15.395	-7.7485
-15.739	-7.8411
-16.083	-8.1337
-14.327	-8.0263
-13.271	-8.1189
-13.615	-8.4115
-12.859	-8.5041
-11.603	-8.3967
-10.447	-8.4893
-9.691	-8.7819
-9.5349	-8.4745
-9.8789	-8.5672
-10.023	-8.6598
-9.6668	-8.7524
-7.5107	-8.845
-7.8546	-9.1376
-8.1986	-9.2302
-8.5425	-8.8228
-4.7865	-8.9154
-5.1304	-8.708
-5.4744	-8.8006
-3.2183	-8.6932
-2.6623	-8.0858
-1.8062	-8.1784
-2.1501	-7.671
-2.4941	-7.5636
-1.838	-7.5562
-0.081975	-7.5488
2.0741	-6.9414
1.7301	-5.834
2.7862	-4.9267
4.2422	-4.3193
6.7983	-4.2119
8.8544	-4.0045
9.3104	-2.9971
9.4665	-1.4897
9.3225	-0.68228
8.9786	0.62511
9.1346	2.3325
8.7907	3.5399
8.8468	4.4473
8.8028	4.6547
8.7589	5.3621
8.4149	6.1695
10.371	6.6769
13.427	6.5843
14.483	7.0917
14.139	6.9991
14.295	6.9065
14.751	6.2138
14.407	6.1212
14.463	6.0286
14.119	6.536
13.775	6.8434
16.132	7.6508
17.288	7.5582
16.944	8.1656
17.7	8.473
17.356	8.8804
19.012	8.2878
21.268	8.6952
21.724	9.1026
21.38	9.41
21.036	10.217
20.692	10.125
20.348	10.732
20.004	9.9396
19.66	10.247
19.316	10.554
19.772	10.862
19.428	11.069
19.084	11.377
18.741	11.284
17.697	11.591
17.953	11.499
17.609	11.406
17.265	11.414
16.921	11.521
15.077	11.428
16.233	11.936
14.189	12.643
13.845	13.05
13.501	13.758
12.257	13.665
12.813	13.573
12.369	13.48
11.425	13.387
12.181	14.195
10.737	13.302
10.394	11.91
10.05	12.817
9.7056	13.424
10.462	13.332
11.218	12.539
10.874	12.447
10.63	13.054
10.286	12.961
11.842	12.869
11.498	12.776
11.154	11.984
10.81	11.891
10.066	11.598
10.122	11.506
10.378	11.413
10.034	12.221
9.6904	12.328
9.3465	12.735
9.6025	12.843
9.2586	13.05
8.9146	12.958
8.5707	13.965
9.2267	13.872
9.9828	12.68
9.6388	12.587
8.4949	11.895
8.151	11.602
8.107	10.709
7.7631	9.5167
7.4191	9.6241
7.0752	9.8315
6.7312	9.7389
6.3873	9.6463
6.0434	9.2537
5.3994	9.1611
5.0555	8.3684
5.0115	7.4758
4.6676	6.9832
4.3236	6.8906
3.9797	6.798
3.6357	6.3054
4.5918	6.2128
4.0479	6.1202
3.7039	6.0276
3.76	5.935
4.116	5.8424
4.4721	5.7498
5.4281	5.0572
5.0842	4.1646
6.2402	4.072
4.3963	3.0794
5.5524	2.9868
5.2084	2.8942
4.8645	2.8016
4.5205	1.3089
2.6766	-0.083658
3.8326	-0.47626
3.4887	-0.96887
1.2448	-1.6615
0.90081	-1.7541
0.25686	-1.8467
-0.087079	-3.0393
-0.93102	-4.3319
-3.875	-5.1245
-5.0189	-5.2171
-6.6629	-5.8097
-7.2068	-6.6023
-8.5507	-6.6949
-9.3947	-7.1875
-9.9386	-7.8801
-10.583	-8.7727
-10.927	-8.8653
-11.27	-8.3579
-11.614	-8.4506
-11.658	-9.3432
-12.002	-9.8358
-12.346	-9.9284
-12.19	-9.621
-11.634	-9.7136
-10.978	-9.8062
-11.322	-9.6988
-11.666	-9.7914
-12.01	-9.884
-11.954	-9.9766
-11.898	-10.069
-12.242	-9.7618
-11.186	-9.8544
-11.53	-9.947
-10.474	-10.04
-10.218	-10.132
-10.561	-10.225
-10.905	-10.817
-9.7493	-10.91
-10.093	-10.503
-10.437	-10.595
-10.781	-10.088
-12.925	-10.48
-11.469	-10.573
-13.613	-10.366
-13.957	-10.458
-14.301	-10.551
-14.645	-10.644
-13.189	-10.736
-13.533	-10.829
-13.877	-11.421
-14.221	-12.714
-15.565	-12.807
-14.409	-12.899
-14.752	-11.792
-15.096	-11.884
-15.44	-11.477
-17.584	-11.57
-17.928	-11.662
-18.272	-12.255
-18.616	-12.347
-16.96	-12.44
-16.204	-13.733
-16.548	-13.825
-16.892	-14.318
-17.236	-15.31
-17.58	-17.003
-18.824	-17.096
-19.168	-18.988
-19.512	-17.481
-20.856	-17.573
-21.099	-16.366
-21.443	-16.059
-21.787	-16.251
-22.131	-16.344
-22.475	-15.936
-21.919	-16.029
-20.663	-16.122
-21.007	-16.714
-21.351	-16.307
-23.295	-16.299
-24.239	-16.392
-24.883	-16.085
-25.227	-16.177
-25.571	-16.27
-25.915	-16.263
-25.959	-16.155
-26.303	-16.248
-26.647	-14.44
-26.89	-12.833
-27.234	-12.626
-26.178	-12.718
-26.522	-12.511
-28.266	-12.403
-28.61	-11.896
-30.054	-11.989
-30.398	-12.081
-33.442	-11.474
-37.186	-9.9664
-36.83	-8.659
-36.974	-8.7516
-37.318	-8.8442
-37.662	-8.9368
-38.006	-9.0294
-35.85	-9.822
-36.194	-9.9146
-36.538	-10.007
-35.581	-10.1
-35.925	-11.492
-36.269	-11.585
-38.513	-13.278
-38.857	-13.37
-39.201	-13.463
-37.545	-14.555
-36.189	-14.848
-36.533	-14.941
-36.877	-15.433
-37.221	-17.026
-37.565	-18.618
-36.709	-18.911
-37.053	-19.004
-38.197	-19.396
-38.541	-19.489
-39.885	-19.282
-40.229	-19.074
-41.672	-17.967
-42.016	-16.859
-41.26	-16.452
-41.604	-12.945
-41.948	-13.037
-39.692	-8.2297
-39.336	-2.7223
-35.28	4.085
-33.524	13.892
-32.068	21.9
-31.012	33.207
-28.956	51.415
-27.2	62.922
-26.844	76.029
-24.888	89.837
-25.232	99.544
-23.276	110.55
-21.92	121.16
-22.263	135.17
-19.907	149.67
-20.251	155.18
-20.595	164.69
-18.839	178.9
-19.183	188.3
-21.927	204.61
-22.271	218.32
-25.315	225.13
-25.659	233.53
-26.003	240.14
-27.747	246.85
-27.791	250.76
-28.635	251.56
-28.979	253.57
-29.323	255.38
-30.167	256.48
-30.511	257.29
-31.654	257.2
-31.998	257.11
-32.342	257.01
-32.686	256.92
-32.23	256.93
-32.574	256.84
-32.918	255.84
-33.262	256.65
-33.606	257.26
-33.45	258.07
-34.294	258.87
-34.638	259.58
-34.982	260.09
-35.326	259.4
-35.67	258.5
-38.314	257.51
-38.658	256.92
-36.501	256.33
-39.045	254.93
-35.989	253.44
-36.333	254.75
-36.677	255.65
-35.321	255.56
-36.465	255.47
-36.809	254.38
-37.153	253.88
-38.597	253.79
-38.941	252
-39.285	250.01
-39.629	246.41
-39.973	243.72
-40.317	235.23
-39.961	210.24
-39.905	175.84
-40.249	149.95
-40.592	126.66
-41.336	97.466
-41.28	65.173
-41.624	36.58
-42.168	18.288
-42.512	-3.1047
-43.056	-22.797
-44.9	-42.39
-46.244	-61.783
-49.588	-72.575
-50.232	-92.868
-51.676	-109.16
-52.82	-117.35
-55.364	-129.95
-57.708	-142.24
-60.652	-155.73
-63.796	-162.82
-66.34	-174.42
-68.583	-186.11
-72.627	-186.4
-77.271	-191.69
-79.415	-197.59
-79.759	-198.78
-80.403	-200.47
-83.747	-203.76
-87.091	-204.66
-89.735	-206.15
-90.079	-206.54
-93.223	-207.13
-94.467	-208.03
-96.311	-208.22
-98.455	-208.31
-98.799	-209.21
-99.143	-209.3
-99.487	-209.19
-99.831	-209.28
-100.97	-208.78
-101.32	-209.47
-101.66	-209.56
-103.81	-209.05
-104.15	-209.15
-103.99	-209.24
-104.34	-209.93
-104.68	-209.92
-105.53	-210.02
-105.87	-210.11
-106.21	-209.3
-106.56	-209.39
-106.9	-208.79
-106.45	-208.88
-106.79	-208.97
-107.13	-210.36
-107.48	-210.46
-106.22	-210.55
-106.87	-209.64
-107.21	-210.83
-107.55	-210.93
-109.2	-209.92
-109.54	-210.01
-109.89	-209.91
-111.03	-210
-113.67	-209.79
-117.82	-209.68
-118.56	-209.78
-121.6	-208.37
-124.05	-208.46
-124.39	-202.65
-130.04	-197.75
-142.38	-193.04
-153.12	-182.73
-166.77	-173.32
-178.01	-167.32
-182.76	-159.91
-191.8	-153.4
-204.84	-148.49
-224.89	-142.39
-239.33	-138.58
-242.18	-127.87
-250.92	-118.16
-266.76	-114.16
-279.61	-103.75
-286.05	-94.543
-291.4	-85.635
-296.24	-75.828
-299.68	-69.921
-304.23	-67.313
-307.67	-64.906
-310.12	-62.698
-310.46	-61.691
-313.1	-60.384
-315.05	-59.076
-315.39	-57.669
-317.34	-57.161
-317.68	-57.254
-319.82	-56.047
-320.77	-55.939
-321.61	-54.732
-321.96	-54.824
-322.3	-53.117
-322.64	-53.21
-322.69	-53.302
-323.03	-53.395
-323.37	-51.187
-323.72	-51.28
-324.06	-50.073
-324.41	-49.665
-324.75	-49.758
-324.29	-49.85
-324.64	-50.443
-323.98	-50.536
-323.63	-51.528
-323.97	-52.521
-324.31	-53.213
-324.66	-53.306
-324.2	-53.399
-324.55	-53.491
-324.09	-53.584
-324.43	-53.177
-324.58	-53.269
-324.42	-53.362
-323.07	-51.554
-323.41	-49.447
-321.25	-47.74
-319.5	-46.732
-318.04	-46.825
-315.09	-46.917
-315.43	-46.81
-313.17	-46.803
-313.02	-46.395
-308.96	-40.888
-287.01	-32.48
-261.45	-28.673
-232.79	-25.466
-190.24	-11.558
-159.98	1.7492
-127.12	6.0566
-102.07	23.164
-91.013	43.771
-72.757	68.779
-58.801	90.486
-56.045	100.49
-53.289	121.5
-53.633	138.41
-53.976	155.32
-54.32	173.42
-54.664	180.23
-55.008	195.04
-55.352	211.05
-55.696	214.75
-56.94	218.36
-57.284	224.77
-58.928	231.67
-61.472	235.28
-63.816	235.29
-64.16	236.5
-65.304	237.8
-68.948	238.41
-69.892	240.42
-73.936	242.43
-74.28	243.23
-78.224	243.54
-80.667	244.15
-81.011	244.06
-81.355	243.96
-81.699	243.87
-82.043	245.18
-84.387	245.99
-84.731	244.99
-87.475	245.8
-87.819	246.41
-83.863	246.32
-88.507	246.22
-88.851	246.13
-89.195	246.04
-89.539	244.94
-85.883	244.65
-86.227	244.56
-86.571	243.27
-86.915	242.17
-87.958	241.98
-84.502	241.29
-83.946	240.6
-84.29	240.3
-84.634	240.21
-84.978	239.42
-84.822	239.33
-85.166	238.43
-85.51	238.34
-85.854	238.25
-86.398	238.16
-86.742	238.06
-87.086	237.97
-87.43	236.78
-87.774	236.69
-88.718	236.99
-89.062	236.9
-89.405	237.51
-90.949	238.02
-91.293	238.22
-91.937	238.13
-92.281	239.54
-94.725	241.04
-95.069	241.05
-94.013	240.96
-96.057	240.87
-96.401	240.77
-96.745	240.68
-97.089	240.59
-95.733	240.5
-96.077	240.4
-96.421	240.31
-96.765	240.02
-98.109	239.93
-98.453	239.73
-98.796	239.64
-99.14	239.55
-99.484	239.26
-100.13	238.66
-99.772	237.77
-100.12	236.68
-100.46	235.59
-100.8	234.99
-101.85	234.3
-102.19	233.11
-102.54	231.51
-102.88	230.72
-103.22	230.63
-103.97	231.24
-104.31	231.04
-104.66	231.65
-105	231.56
-105.04	231.47
-107.69	231.37
-108.03	231.28
-108.38	230.99
-110.82	230.9
-108.46	230.8
-110.41	230.21
-110.75	229.42
-111.1	230.03
-112.54	229.83
-111.78	229.74
-112.13	230.25
-112.47	231.26
-112.81	231.16
-113.96	231.97
-113.5	231.28
-113.85	230.38
-114.19	230.29
-114.53	230.2
-115.68	230.11
-116.02	230.01
-116.37	230.72
-118.31	230.43
-118.65	230.64
-120.5	230.54
-120.84	230.15
-121.79	230.06
-122.13	229.97
-121.87	229.87
-120.72	229.78
-121.06	229.69
-121.41	229
-121.85	228.3
-120.79	228.61
-122.54	227.92
-122.88	227.23
-123.23	227.13
-124.87	226.34
-123.91	226.25
-124.26	226.65
-124.6	226.36
-124.95	226.27
-123.19	226.18
-122.33	226.08
-122.68	225.99
-123.02	225.9
-122.76	226.01
-123.11	226.51
-123.45	226.42
-123.8	227.13
-124.14	226.24
-124.48	226.94
-124.83	227.55
-124.67	228.26
-125.02	228.87
-125.36	228.77
-125.7	229.08
-126.05	228.99
-126.09	228.5
-126.44	228.4
-126.78	228.31
-127.12	228.22
-127.47	228.12
-127.81	228.03
-128.16	228.04
-128.5	227.85
-128.64	227.75
-131.99	227.26
-132.33	227.17
-132.38	227.08
-134.62	227.78
-132.16	228.29
-132.51	228.2
-132.85	226.71
-133.2	226.61
-133.64	226.52
-132.08	226.43
-132.43	228.54
-132.77	228.44
-132.82	229.95
-133.16	229.86
-132.7	229.87
-133.05	229.77
-133.39	229.68
-133.73	229.69
-135.08	229.9
-133.52	229.5
-133.87	229.41
-134.21	229.32
-134.55	229.22
-134.9	229.03
-135.24	228.74
-135.59	228.65
-135.93	228.65
-134.07	228.56
-134.42	228.47
-134.76	228.18
-135.11	227.78
-136.85	227.69
-137.19	227.3
-139.74	227.21
-140.08	227.11
-140.43	226.82
-142.67	226.53
-141.11	226.14
-142.76	225.74
-143.1	225.45
-143.45	225.06
-146.49	223.17
-144.73	223.07
-145.08	223.28
-146.02	221.39
-143.67	221.29
-144.81	221.2
-145.15	221.11
-145.5	221.02
-147.94	221.22
-148.28	221.13
-150.03	221.54
-150.37	221.45
-150.72	222.75
-151.06	222.66
-150.6	223.77
-149.55	223.98
-149.89	223.98
-150.24	224.19
-150.58	224.1
-149.62	224.51
-149.97	224.41
-150.31	223.82
-150.66	223.73
-151.9	223.64
-152.24	224.04
-153.59	224.65
-153.93	225.16
-154.28	225.36
-153.72	225.67
-152.46	225.28
-152.81	225.19
-153.15	225.09
-153.5	224.7
-155.44	224.51
-154.18	224.42
-156.13	223.22
-156.47	221.33
-154.12	221.24
-157.16	223.05
-157.5	222.95
-157.95	224.36
-159.69	224.97
-159.64	225.68
-160.38	225.68
-160.72	225.29
-161.07	224.6
-161.41	223.91
-160.35	223.51
-162.1	222.32
-162.44	221.73
-162.79	222.63
-163.13	222.54
-161.27	223.55
-161.62	224.06
-161.96	223.36
-162.31	224.07
-162.65	224.88
-162.99	224.79
-163.34	224.69
-163.68	224.6
-164.03	224.51
-163.17	223.52
-162.31	222.62
-162.66	221.43
-163	221.34
-163.35	221.55
-163.29	221.45
-163.63	222.16
-163.98	222.27
-164.32	223.28
-164.67	223.18
-166.21	224.09
-166.55	225
-166.9	225.9
-168.84	225.81
-167.59	225.72
-169.53	225.53
-169.87	223.13
-170.22	222.54
-171.36	221.65
-170.9	221.56
-172.05	221.46
-172.39	222.17
-172.74	222.88
-173.58	222.79
-174.62	223.89
-175.37	225.4
-175.71	227.11
-176.26	225.52
-177	224.52
-176.94	223.93
-177.69	223.14
-178.03	223.05
-178.38	222.95
-180.42	222.86
-180.76	222.77
-183.21	223.07
-183.55	222.98
-183.9	223.19
-185.14	223.1
-185.48	223.3
-185.83	223.91
-187.87	223.82
-188.22	223.73
-188.56	223.63
-188.9	222.84
-189.25	222.75
-189.99	222.06
-190.34	221.96
-190.68	221.87
-191.02	221.18
-191.37	222.39
-191.71	220.99
-189.86	220.9
-192.4	220.81
-192.74	220.22
-193.09	220.12
-194.43	220.03
-193.97	219.94
-194.32	219.85
-194.66	219.25
-192.61	219.16
-191.55	218.77
-191.29	218.67
-191.64	218.58
-191.98	218.49
-191.23	218.2
-191.57	217.6
-191.91	217.51
-192.26	217.92
-192.6	218.53
-191.95	218.43
-192.29	218.74
-191.93	218.65
-192.28	219.16
-193.02	219.06
-189.87	219.37
-190.21	219.28
-190.55	218.59
-190.9	219.09
-191.24	219
-188.29	218.91
-188.63	220.52
-188.97	221.22
-189.32	222.93
-192.86	222.84
-193.21	223.14
-193.55	223.05
-193.89	222.56
-194.24	221.77
-197.28	220.07
-197.63	217.98
-197.97	216.29
-198.31	215.4
-198.66	215.3
-199	215.11
-199.34	215.02
-199.69	215.33
-200.23	215.93
-200.58	216.64
-202.02	218.85
-202.36	218.76
-204.11	218.66
-204.65	216.27
-204.6	216.18
-204.94	214.59
-205.28	214.09
-205.63	214
-205.97	213.91
-205.42	213.11
-206.66	213.02
-207	212.03
-207.35	212.14
-208.09	212.04
-208.04	211.75
-208.78	211.66
-209.12	211.27
-209.47	211.17
-209.91	210.78
-209.06	210.69
-209.4	209.5
-209.74	208.1
-208.59	207.51
-208.93	206.92
-209.28	206.53
-209.72	205.83
-210.06	205.74
-210.41	205.05
-209.75	204.96
-210.09	204.86
-209.14	204.77
-209.48	204.68
-208.43	204.58
-208.47	204.79
-208.81	204.7
-209.16	204.61
-209.4	204.21
-209.05	204.12
-209.39	204.33
-209.73	204.24
-210.08	204.54
-209.82	204.85
-209.57	204.96
-209.91	205.67
-210.25	207.27
-210.6	208.28
-211.54	208.69
-211.29	209.2
-211.63	209.1
-211.97	209.01
-212.32	208.32
-212.26	208.23
-211.61	208.53
-211.95	208.74
-212.29	208.45
-212.64	208.35
-215.08	208.46
-215.43	208.37
-215.77	210.18
-217.81	210.08
-216.46	210.19
-218.5	210.1
-218.85	207.91
-219.19	207.81
-219.53	207.52
-218.18	207.03
-218.52	206.44
-218.86	206.04
-218.81	206.25
-220.65	206.16
-219.5	206.57
-221.34	206.47
-221.68	206.38
-222.03	206.29
-223.27	206.2
-222.72	206.1
-223.16	206.01
-223.5	205.62
-223.85	205.53
-224.19	205.23
-224.54	204.84
-224.88	204.75
-225.22	204.65
-224.07	204.56
-224.41	204.47
-224.76	204.68
-225.1	205.28
-225.44	205.59
-225.59	205.5
-225.93	205.41
-226.28	205.31
-226.62	205.42
-226.96	205.13
-226.11	204.64
-226.45	203.84
-226.8	203.25
-227.14	202.86
-228.68	202.47
-227.83	201.57
-228.17	201.48
-228.51	200.79
-228.86	201.3
-230.4	202
-232.95	201.91
-235.89	203.12
-236.23	201.72
-236.98	201.63
-239.02	201.24
-239.37	201.15
-239.71	201.35
-240.25	200.96
-240.6	200.57
-241.44	200.78
-241.79	200.68
-242.53	200.59
-243.07	200.5
-243.42	200.71
-244.46	202.31
-244.81	203.72
-246.55	203.63
-246.89	203.94
-247.24	203.84
-248.38	204.15
-248.73	203.66
-249.07	203.57
-249.81	203.47
-250.16	202.58
-249.5	202.49
-249.85	200.89
-250.19	200.7
-249.03	200.61
-247.78	202.12
-246.92	202.72
-247.27	202.63
-247.61	202.84
-247.95	202.95
-248.3	202.65
-248.64	201.76
-248.98	201.07
-249.33	200.98
-249.17	199.68
-248.42	197.09
-248.76	197
-249.1	195.51
-249.05	195.41
-249.09	195.32
-248.04	196.63
-248.38	198.14
-248.72	198.04
-249.07	199.05
-250.81	200.26
-251.16	200.16
-251.5	200.07
-251.84	198.98
-251.59	198.89
-251.93	198.79
-251.18	197.6
-251.52	198.31
-251.86	198.22
-250.41	199.12
-250.75	199.03
-251.1	198.94
-251.44	199.35
-251.98	199.25
-252.33	199.16
-254.47	199.47
-254.82	199.28
-255.16	199.38
-255.5	199.29
-252.35	200.2
-252.69	200.11
-253.03	198.91
-253.38	198.82
-253.72	198.73
-254.07	197.93
-254.41	197.84
-258.05	198.95
-258.4	200.66
-259.34	200.66
-259.69	200.57
-260.03	201.18
-260.57	201.09
-260.72	201.29
-261.26	201.2
-261.61	200.11
-261.95	199.32
-264.19	199.22
-267.14	199.13
-268.48	199.04
-268.83	197.45
-269.17	195.75
-270.31	194.96
-269.86	194.27
-270.2	193.58
-270.55	193.98
-270.89	193.89
-272.83	193.8
-273.88	193.71
-274.22	193.51
-275.27	193.22
-275.81	193.13
-277.75	192.23
-278.1	190.34
-280.24	190.25
-280.59	190.16
-280.23	189.46
-281.27	189.37
-281.62	188.68
-281.96	189.19
-282.7	189.09
-282.65	189.6
-283.39	189.61
-283.74	191.22
-283.68	193.02
-284.02	192.93
-283.67	192.84
-284.01	192.25
-284.36	192.15
-284.7	192.06
-285.44	190.27
-284.29	190.18
-284.63	192.08
-284.98	191.99
-283.32	192.7
-282.16	192.6
-282.51	192.71
-282.85	192.92
-283.2	193.13
-282.54	193.33
-282.88	193.24
-283.23	193.15
-283.57	193.06
-283.92	192.66
-282.26	192.27
-280.8	191.68
-280.85	190.99
-281.19	190.89
-281.54	188.5
-279.58	186.21
-278.32	185.62
-278.67	185.02
-279.01	184.93
-280.95	182.94
-279.7	182.85
-280.04	180.85
-280.39	180.76
-280.73	180.67
-282.67	180.17
-280.72	180.08
-281.06	179.99
-281.41	179.9
-281.75	180.2
-283.59	180.21
-281.24	181.22
-283.78	182.43
-286.13	182.33
-286.47	183.04
-289.31	183.55
-289.66	183.86
-292.1	184.86
-292.75	186.07
-293.09	185.98
-293.43	186.89
-293.78	187.39
-294.12	187.8
-294.47	187.71
-294.51	188.02
-294.45	188.52
-294.8	189.03
-295.14	189.44
-295.49	189.74
-294.43	191.55
-296.17	191.46
-296.52	191.37
-296.86	191.27
-297.21	191.18
-296.25	193.19
-295.89	193.1
-296.24	193
-296.48	193.41
-296.02	193.42
-295.37	193.33
-295.71	193.23
-296.06	193.04
-296.4	192.95
-297.24	192.36
-297.59	192.26
-297.93	190.87
-298.28	189.18
-298.62	188.49
-298.66	186.69
-299.01	185.6
-299.35	187.31
-299.7	187.71
-298.34	188.02
-298.68	187.93
-299.03	187.84
-299.37	187.34
-301.72	187.25
-300.06	186.66
-302.4	185.97
-302.75	184.77
-303.09	183.78
-304.24	181.79
-304.58	181.4
-304.62	181.3
-304.97	178.91
-305.31	179.72
-305.86	179.63
-305.4	179.53
-306.54	179.94
-306.89	179.35
-307.23	179.26
-308.97	178.36
-309.32	177.67
-309.66	176.88
-310.01	176.28
-309.85	176.19
-309.59	176.1
-309.94	176.01
-310.28	175.91
-310.63	175.52
-309.67	175.73
-308.91	175.74
-308.26	175.64
-308.6	176.15
-310.35	177.56
-310.69	177.47
-311.23	177.87
-311.58	177.78
-311.92	177.69
-314.27	177.6
-314.61	177.5
-314.95	177.41
-315.3	177.32
-315.64	178.73
-317.79	180.63
-317.33	181.34
-319.57	181.25
-319.92	181.16
-320.26	181.16
-320.61	181.07
-320.95	180.98
-321.69	180.88
-322.04	180.69
-322.38	180.6
-323.13	180.51
-323.47	180.31
-325.31	180.22
-327.46	180.13
-327.8	180.04
-329.04	180.04
-329.39	179.95
-329.93	180.36
-331.08	180.27
-331.42	179.77
-332.36	179.68
-332.71	179.39
-333.05	178.3
-333.4	177.3
-333.14	177.21
-333.48	177.12
-333.83	176.23
-334.17	175.13
