# Supplementary material for: Electrooculography-based continuous eye-writing recognition system for efficient assistive communication systems
Source: PLoS One. 2018 Feb 9;13(2):e0192684. doi: 10.1371/journal.pone.0192684 (PMC5806888; doi:10.1371/journal.pone.0192684)
Supplement: S1 Database — All the original isolated EOG data used in the experiments are contained in this database. (ZIP) [file pone.0192684.s001.zip › isolated/002/isolated_strokes/EOG_002_03_008.csv]

-2.2022	-5.2725
-0.73975	-5.2173
-0.27726	-5.6621
-0.31476	-6.3069
-0.15227	-6.2517
-0.18977	-6.1965
0.27272	-6.8413
0.23522	-6.0861
0.19771	-5.3309
1.4602	-5.2757
0.1227	-4.6205
0.0852	-4.0653
1.3477	-3.2101
0.01019	-2.5549
1.2727	-2.4998
1.2352	-2.2446
2.1977	-2.3894
2.1602	-2.1342
2.1227	-1.979
2.0852	-1.9238
1.0477	-0.76859
2.0102	0.58661
1.9726	1.1418
0.93514	1.497
1.8976	1.9522
0.86013	2.5074
0.82263	2.7626
0.78512	3.4178
-1.8524	3.473
-1.8899	3.8282
-1.9274	3.8834
-3.9649	3.9385
-4.9024	4.6937
-4.9399	4.7489
-4.9774	4.8041
-5.0149	4.1593
-5.0524	4.9145
-5.0899	4.9697
-5.8274	5.6249
-5.8649	5.6801
-5.9024	6.2353
-6.3399	6.2905
-5.9775	6.0457
-6.015	5.9009
-6.0525	5.9561
-6.49	6.5113
-6.5275	5.4665
-5.865	5.5217
-5.2025	5.5768
-5.24	5.932
-5.2775	6.5872
-4.315	6.6424
-1.4525	6.0976
-1.49	6.1528
-1.5275	5.408
-1.065	5.4632
-1.4025	5.0184
-0.040023	4.4736
-0.077528	4.0288
-0.11503	3.584
-0.15254	3.4392
0.60996	3.4944
0.57245	3.3496
0.53495	3.4048
0.49744	3.16
0.45994	3.2151
-0.37757	2.4703
-0.41507	0.82554
-0.45258	-0.61927
-0.49008	-0.86407
-0.52759	-1.1089
-0.86509	-1.6537
-0.9026	-2.5985
-0.9401	-2.5433
-0.97761	-2.4881
-0.71511	-3.2329
-0.75262	-2.8777
-0.79012	-2.8225
-0.82762	-2.1673
-0.86513	-1.2121
-0.0026345	-1.1569
-0.64014	-1.1017
-0.67764	-1.2466
-0.71515	-1.1914
-0.75265	-1.8362
-0.090159	-2.181
-0.12766	-2.3258
-0.16517	-2.3706
-0.20267	-2.6154
-0.94018	-2.5602
-0.97768	-3.305
-1.0152	-3.2498
-1.0527	-3.1946
-1.0902	-3.1394
-1.5277	-3.0842
-1.5652	-2.729
-1.6027	-3.0738
-1.6402	-3.0186
-0.87772	-2.9634
-0.91523	-3.3083
-0.95273	-3.2531
-1.4902	-3.1979
-1.5277	-3.2427
-0.46525	-3.1875
-0.50275	-3.0323
-0.54026	-2.9771
-0.57776	-2.8219
-0.61527	-2.7667
-0.35277	-2.2115
-0.39027	-1.7563
-0.42778	-1.5011
-0.46528	-1.4459
-0.20279	-1.3907
1.5597	-0.83553
2.1222	-0.78034
2.0847	-1.2251
3.4472	-0.66995
3.8097	-0.61476
3.8722	-1.0596
4.1347	-1.0044
4.0972	-0.94917
4.3597	-0.99398
4.5222	-0.93879
6.1847	-0.88359
7.7472	-1.5284
6.1096	-1.4732
6.0721	-1.418
7.6346	-1.9628
8.2971	-1.9076
8.2596	-1.8524
8.2221	-1.7972
8.9846	-1.742
8.9471	-1.1868
8.9096	-1.1316
8.8721	-1.0765
8.8346	-0.52126
8.7971	-0.46607
8.0596	0.089127
8.0221	0.14432
7.9846	0.49951
7.3471	0.85471
7.3096	1.3099
7.1721	1.3651
7.1346	1.4203
5.0971	1.4755
5.0596	1.5307
7.722	1.1859
4.9845	1.2411
4.947	1.2963
4.9095	1.3515
1.672	1.1067
1.6345	0.66184
0.097017	-0.48296
0.059512	-1.5278
3.622	-1.4726
3.0845	-1.6174
3.047	-1.5622
3.0095	-1.507
2.972	-1.4518
3.7345	-1.8966
6.097	-2.7414
6.0595	-3.2862
6.022	-3.231
5.9845	-3.0758
5.947	-3.0206
5.9095	-2.9654
5.8719	-2.9102
5.8344	-2.555
4.6969	-2.2999
5.8594	-2.2447
5.8219	-2.1895
5.7844	-2.1343
5.7469	-2.1791
5.7094	-2.1239
4.4719	-2.0687
3.5344	-2.0135
3.4969	-2.1583
3.4594	-2.1031
2.1219	-1.8479
2.7844	-1.6927
1.2469	-1.4375
1.2094	-0.78233
1.1719	-0.72714
1.1344	-0.67194
2.5969	-0.61675
1.0594	-0.061555
1.0219	-0.0063613
0.98435	0.64883
-0.65316	0.70403
-0.69066	1.7592
-1.3282	1.8144
-1.8657	1.8696
-1.9032	2.6248
-2.9407	2.68
-2.9782	2.0352
-3.0157	2.0904
-4.0532	2.1456
-4.0907	1.4008
-5.1282	1.456
-5.1657	1.5112
-6.8032	1.5664
-6.8407	1.6216
-6.9782	1.8767
-8.0157	3.1319
-8.0532	2.5871
-10.291	1.8423
-11.828	1.8975
-11.866	1.2527
-12.503	1.3079
-12.541	0.8631
-12.978	0.9183
-13.016	0.97349
-13.053	1.0287
-11.091	1.0839
-11.128	1.1391
-11.166	1.1943
-11.203	1.2495
-9.7408	2.3047
-9.7783	2.3599
-9.8158	2.415
-9.8533	2.4702
-9.8908	1.5254
-8.5283	1.2806
-7.3658	1.3358
-7.4033	1.191
-7.1408	1.4462
-5.9783	1.5014
-4.4158	1.5566
-4.4534	1.8118
-2.7909	1.867
-1.7284	1.9222
-0.56587	2.3774
1.5966	1.9326
1.5591	1.9878
1.5216	2.043
3.0841	2.0982
4.3466	2.1533
4.3091	1.8085
4.2716	0.56373
4.3341	-1.5811
5.2966	-2.5259
5.5591	-2.5707
6.3216	-2.5155
6.2841	-2.4603
5.6466	-2.3051
6.2091	-2.2499
6.1716	0.0052862
6.1341	-2.1395
6.0966	-2.0843
6.559	-2.0291
7.6215	-2.5739
7.584	-3.6187
7.5465	-4.1635
7.509	-4.1084
6.7715	-4.0532
6.734	-4.198
6.6965	-4.1428
6.659	-4.0876
6.6215	-4.0324
5.484	-3.9772
5.4465	-4.122
5.409	-4.1668
4.7715	-4.4116
5.334	-4.5564
5.1965	-4.8012
5.159	-5.546
5.1215	-6.4908
4.784	-6.9356
5.3465	-6.8804
4.709	-7.3252
4.6714	-7.4701
4.6339	-7.2149
4.0964	-6.6597
4.5589	-6.6045
4.0214	-6.0493
3.9839	-5.9941
3.9464	-5.9389
3.9089	-5.8837
4.0714	-5.8285
4.0339	-5.2733
3.9964	-5.1181
3.9589	-5.0629
4.3214	-4.8077
4.2839	-4.3525
4.2464	-4.2973
4.2089	-3.8421
4.1714	-3.0869
3.4339	-2.6318
3.3964	-2.9766
4.9589	-2.9214
4.9213	-2.8662
7.9838	-3.511
9.9463	-3.8558
9.9088	-4.2006
11.171	-4.3454
11.134	-5.7902
12.196	-7.735
14.059	-8.3798
18.121	-15.425
30.784	-28.969
45.846	-39.514
56.709	-49.559
73.771	-67.204
92.434	-80.949
103.6	-88.393
108.96	-96.138
121.52	-100.08
137.78	-101.73
149.15	-105.07
160.41	-105.02
168.27	-104.96
171.53	-107.11
176.9	-107.05
187.66	-109.6
200.32	-109.54
206.98	-109.49
208.05	-109.43
208.01	-109.38
209.07	-107.32
209.03	-106.67
209	-106.01
209.36	-105.96
209.32	-105.9
210.68	-105.84
210.65	-105.79
211.81	-105.73
212.97	-105.68
212.93	-105.62
211.7	-105.57
210.46	-105.51
208.82	-105.66
208.78	-105.6
208.45	-105.55
208.41	-103.79
207.67	-103.74
207.13	-101.28
207.1	-101.23
207.06	-100.17
207.02	-99.517
207.48	-99.462
207.45	-100.01
207.41	-101.65
207.37	-101.6
207.33	-101.54
208.7	-101.49
207.26	-101.43
207.22	-101.38
207.18	-101.32
208.55	-101.26
210.21	-103.91
210.17	-103.85
210.13	-104.6
210.9	-104.54
210.06	-104.49
210.02	-104.43
209.98	-104.38
207.65	-104.32
207.61	-104.27
205.57	-104.21
204.53	-104.16
204.5	-104.1
201.36	-99.047
201.32	-86.292
197.18	-77.637
188.15	-73.782
178.31	-68.327
172.47	-54.671
156.83	-39.116
144.2	-29.861
132.26	-18.406
116.12	-6.5506
100.58	8.3046
81.146	20.46
71.508	28.215
55.271	46.27
38.933	61.025
36.096	69.281
32.358	77.536
25.521	89.791
12.383	107.65
2.5459	120.6
-3.9916	132.36
-9.2291	142.21
-11.967	151.17
-21.004	165.42
-28.442	178.28
-30.079	192.23
-31.417	207.39
-37.554	214.64
-46.092	223.4
-50.729	237.45
-52.967	249.41
-55.604	257.96
-57.542	264.72
-58.779	268.47
-61.717	271.13
-65.454	275.88
-65.592	277.34
-68.229	278.89
-68.267	280.65
-69.304	282.51
-69.642	282.96
-69.679	283.42
-70.217	284.97
-70.854	286.53
-70.292	287.18
-71.129	287.84
-71.167	287.89
-71.204	288.25
-71.742	288.3
-71.779	288.06
-71.817	288.11
-71.854	287.67
-71.292	287.72
-70.829	287.78
-70.667	287.13
-69.104	287.19
-69.142	287.24
-67.079	287.3
-67.117	285.25
-64.754	283.21
-62.292	282.06
-62.329	280.52
-61.467	280.07
-61.204	279.83
-59.642	279.69
-57.579	279.74
-56.417	279.7
-56.154	279.25
-56.192	278.81
-55.729	278.56
-55.767	278.22
-55.804	277.77
-55.842	276.13
-55.879	272.98
-57.017	269.54
-57.054	263.29
-57.692	247.85
-57.729	212.3
-59.167	174.36
-61.004	138.91
-62.042	93.968
-64.079	52.723
-67.317	20.879
-70.654	-12.566
-74.292	-40.311
-77.429	-63.056
-79.767	-85.301
-82.004	-103.45
-86.842	-122.49
-93.279	-130.84
-96.417	-137.88
-97.554	-145.72
-97.592	-150.37
-99.729	-154.81
-101.37	-158.86
-102.2	-161
-104.64	-163.65
-104.68	-163.59
-106.62	-163.54
-106.65	-164.78
-105.59	-164.73
-105.63	-164.67
-105.67	-166.32
-105.7	-166.26
-105.74	-167.51
-105.18	-168.05
-106.32	-168.7
-106.35	-168.64
-106.39	-168.19
-106.43	-166.73
-105.37	-165.48
-104.9	-164.72
-104.94	-164.47
-104.18	-163.81
-104.22	-163.66
-102.85	-163.6
-102.39	-163.04
-102.43	-163.49
-101.97	-163.43
-102	-163.78
-100.24	-164.02
-95.98	-164.87
-96.017	-164.81
-93.255	-165.96
-93.092	-165.9
-92.73	-165.85
-92.467	-164.59
-92.505	-164.54
-90.642	-164.08
-87.88	-162.93
-86.817	-162.87
-86.655	-162.82
-86.192	-162.76
-85.43	-162.71
-84.267	-161.75
-82.905	-161.8
-82.942	-161.74
-81.68	-160.69
-80.317	-160.43
-78.755	-159.78
-77.092	-158.92
-75.53	-157.67
-75.567	-156.71
-74.105	-156.05
-74.142	-156
-74.18	-155.84
-74.217	-155.49
-74.455	-154.53
-74.492	-154.78
-74.53	-154.72
-74.567	-154.67
-73.005	-154.61
-72.242	-154.56
-72.08	-153.7
-72.117	-153.65
-72.155	-153.59
-72.192	-153.54
-72.33	-153.48
-72.367	-153.73
-72.405	-154.17
-72.442	-154.62
-71.98	-154.56
-71.717	-154.91
-71.755	-154.85
-71.792	-154.8
-71.83	-155.14
-70.667	-155.09
-70.705	-155.73
-70.742	-155.57
-70.08	-154.92
-70.817	-154.86
-70.155	-154.41
-70.192	-154.35
-70.23	-155
-70.267	-154.94
-70.305	-154.89
-70.042	-155.13
-69.68	-155.08
-69.717	-155.62
-69.755	-155.57
-69.792	-155.51
-69.53	-156.06
-69.567	-155.4
-69.605	-155.45
-69.042	-155.09
-69.08	-155.04
-69.117	-154.98
-69.155	-154.53
-69.192	-154.17
-68.73	-154.12
-68.767	-153.96
-68.505	-154.01
-68.342	-153.85
-68.38	-153.79
-68.217	-153.74
-68.255	-153.68
-68.292	-153.53
-68.33	-152.37
-68.567	-151.12
-68.605	-151.06
-68.742	-150.81
-68.78	-150.35
-68.817	-150.3
-68.855	-149.64
-68.892	-149.29
-68.93	-149.03
-68.967	-148.98
-69.005	-148.72
-69.043	-148.67
-68.38	-147.61
-68.418	-147.56
-68.455	-147.5
-69.493	-146.75
-70.03	-146.69
-70.068	-146.64
-70.105	-146.58
-70.543	-146.53
-70.58	-146.47
-70.618	-147.22
-70.655	-148.16
-70.693	-148.9
-70.73	-149.75
-70.368	-150.19
-70.405	-150.24
-70.443	-150.48
-70.48	-150.93
-70.918	-151.67
-70.555	-151.62
-70.993	-152.26
-71.03	-152.21
-71.568	-152.05
-71.605	-152
-71.643	-151.94
-71.68	-151.89
-71.718	-151.83
-71.755	-151.78
-72.093	-151.12
-71.33	-151.07
-71.568	-151.01
-71.605	-150.96
-71.643	-150.6
-71.68	-150.05
-71.718	-149.99
-73.155	-149.94
-73.193	-149.68
-73.23	-149.42
-73.268	-149.37
-73.305	-149.31
-74.243	-148.86
-74.28	-148.8
-74.318	-148.75
-75.355	-148.89
-75.393	-148.64
-75.43	-148.78
-75.468	-148.73
-74.905	-148.67
-74.943	-148.62
-74.98	-148.56
-75.018	-148.31
-75.655	-147.45
-75.693	-146.5
-76.33	-146.44
-76.368	-146.39
-76.805	-146.33
-77.743	-146.78
-78.08	-146.72
-79.518	-146.67
-79.555	-146.91
-79.593	-146.86
-79.63	-146.8
-79.668	-146.74
-81.305	-146.69
-81.343	-147.33
-80.58	-146.58
-80.618	-146.52
-80.655	-146.47
-78.893	-145.41
-78.93	-145.36
-78.068	-145.3
-77.505	-146.05
-77.043	-145.99
-77.08	-145.04
-77.118	-143.98
-76.855	-143.43
-75.193	-142.77
-72.63	-142.72
-72.668	-142.36
-72.705	-140.71
-70.543	-138.75
-70.58	-137.9
-70.618	-137.64
-70.655	-135.29
-70.693	-134.33
-70.73	-132.68
-71.568	-132.62
-71.605	-132.57
-71.643	-132.31
-73.78	-132.25
-72.818	-132.2
-72.855	-132.14
-72.893	-131.79
-72.93	-131.33
-72.968	-131.28
-73.005	-131.22
-74.343	-131.57
-74.38	-131.81
-74.418	-132.06
-74.455	-132
-74.493	-131.95
-76.13	-132.99
-76.168	-133.94
-75.106	-133.88
-76.243	-133.83
-75.181	-133.77
-75.218	-133.72
-76.356	-133.66
-76.393	-133.61
-76.431	-134.75
-76.468	-135.3
-76.506	-135.54
-77.743	-135.49
-77.781	-135.63
-78.818	-135.57
-78.856	-135.82
-78.893	-135.76
-79.731	-136.11
-79.768	-136.05
-79.806	-136
-79.843	-136.84
-80.081	-136.99
-80.118	-136.93
-80.156	-137.38
-80.293	-137.42
-80.331	-137.57
-80.368	-137.51
-80.606	-137.66
-80.643	-137.8
-80.681	-139.85
-80.718	-142.69
-80.756	-142.64
-80.493	-142.98
-80.331	-142.93
-79.768	-142.87
-79.806	-143.52
-79.843	-143.46
-79.881	-142.71
-79.418	-142.65
-79.456	-141.5
-79.593	-141.44
-79.631	-141.38
-80.268	-141.33
-80.306	-140.57
-80.343	-139.72
-80.381	-138.66
-80.418	-138.61
-80.456	-138.55
-80.493	-138.2
-80.531	-138.14
-80.568	-138.09
-80.506	-138.03
-80.543	-137.98
-80.581	-138.02
-80.818	-137.97
-80.856	-137.91
-80.793	-137.86
-80.831	-137.7
-80.868	-137.65
-80.906	-137.59
-80.943	-137.34
-80.781	-137.28
-80.218	-137.13
-80.256	-137.17
-80.293	-137.02
-80.931	-136.26
-80.668	-136.2
-80.706	-135.55
-81.043	-135.39
-81.081	-135.04
-81.318	-134.58
-81.156	-134.93
-82.293	-134.77
-82.331	-134.72
-81.268	-134.36
-82.406	-134.11
-82.243	-134.05
-82.281	-133.7
-82.318	-133.64
-81.256	-133.29
-82.393	-133.13
-82.431	-133.08
-83.668	-132.32
-83.706	-132.27
-83.443	-132.21
-83.581	-131.26
-83.618	-131.2
-83.656	-131.15
-82.993	-131.29
-83.031	-130.74
-83.068	-131.18
-83.106	-131.12
-83.143	-130.57
-83.881	-129.71
-83.918	-129.16
-84.056	-128.6
-84.093	-129.05
-84.131	-128.49
-84.668	-128.44
-84.706	-127.98
-84.443	-127.63
-84.481	-127.57
-84.518	-127.52
-84.556	-127.16
-84.593	-127.31
-84.631	-127.05
-84.969	-127
-85.006	-126.94
-85.144	-126.89
-85.181	-127.03
-85.219	-126.78
-85.956	-126.72
-85.994	-126.67
-86.931	-126.61
-86.969	-126.76
-87.006	-127
-87.544	-126.95
-87.581	-126.89
-87.619	-126.83
-87.656	-126.78
-88.694	-126.92
-89.831	-126.87
-88.769	-126.81
-89.906	-126.76
-89.944	-126.9
-89.981	-126.85
-90.019	-126.79
-90.056	-126.74
-90.094	-127.08
-90.131	-127.43
-90.169	-127.37
-90.206	-127.42
-90.244	-127.56
-89.981	-127.51
-90.019	-127.45
-90.056	-127.6
-89.994	-127.54
-88.231	-127.49
-88.269	-127.43
-88.306	-127.38
-86.344	-127.32
-86.381	-127.27
-86.419	-127.21
-86.456	-127.05
-86.494	-127.1
-85.631	-127.04
-84.269	-126.99
-84.306	-127.63
-84.344	-128.58
-85.181	-128.52
-84.419	-129.27
-84.456	-129.21
-84.494	-129.16
-84.531	-128.3
-85.369	-128.25
-84.606	-127.69
-84.644	-127.04
-84.681	-127.58
-84.719	-127.53
-85.556	-127.77
-85.594	-127.72
-85.631	-127.66
-85.669	-128.11
-85.206	-128.05
-85.244	-128.3
-82.981	-128.44
-85.319	-128.89
-85.356	-128.83
-85.394	-128.27
-85.431	-128.22
-85.469	-128.16
-85.506	-127.81
-86.044	-127.75
-86.081	-127.7
-86.119	-127.64
-86.156	-127.79
-86.194	-127.83
-86.231	-127.98
-86.069	-128.02
-86.206	-127.97
-86.244	-128.21
-86.281	-128.46
-86.319	-128.5
-86.356	-128.45
-86.594	-128.99
-86.631	-128.94
-86.669	-128.98
-86.706	-128.93
-86.644	-129.17
-86.681	-128.62
-86.719	-129.06
-86.756	-129.31
-86.894	-129.55
-86.631	-130
-86.669	-130.44
-86.706	-130.58
-86.444	-130.53
-86.581	-130.27
-86.619	-130.22
-86.656	-130.16
-86.694	-130.31
-86.631	-130.25
-86.969	-130.2
-87.006	-130.54
-87.044	-130.49
-87.381	-130.83
-87.419	-131.58
-88.456	-131.52
-88.494	-132.87
-88.531	-133.81
-89.469	-132.76
-88.607	-132.7
-88.644	-132.65
-88.682	-132.59
-88.719	-131.74
-89.657	-131.68
-89.694	-131.63
-90.732	-133.37
-90.769	-134.22
-90.807	-134.16
-90.844	-134.1
-90.882	-134.45
-90.919	-134.39
-90.957	-134.64
-90.994	-133.88
-91.632	-132.93
-91.669	-131.67
-91.707	-129.82
-91.744	-129.76
-91.782	-129.31
-91.019	-129.25
-91.057	-129.2
-91.094	-129.14
-91.132	-129.49
-89.569	-129.83
-89.607	-129.78
-89.644	-130.52
-89.682	-129.67
-89.719	-129.61
-88.657	-129.56
-89.494	-129.1
-89.532	-128.45
-89.569	-127.79
-89.607	-127.74
-88.644	-127.68
-88.682	-127.23
-88.719	-127.17
-88.757	-126.91
-88.194	-126.66
-87.532	-126.6
-87.169	-126.55
-87.207	-125.99
-87.244	-125.74
-86.682	-125.18
-85.419	-124.63
-85.457	-123.87
-85.494	-123.82
-85.532	-123.36
-85.469	-123.01
-85.507	-122.45
-85.544	-122.1
-85.582	-122.04
-83.819	-121.99
-83.857	-121.63
-83.294	-121.58
-83.332	-121.12
-84.169	-120.77
-83.007	-120.41
-84.244	-120.36
-84.282	-120.2
-84.319	-119.85
-84.357	-119.79
-83.194	-119.73
-83.232	-119.68
-83.269	-119.22
-83.307	-119.17
-83.344	-119.01
-82.182	-118.96
-81.319	-118.7
-81.357	-118.35
-81.394	-118.29
-82.332	-117.44
-83.569	-116.28
-83.607	-116.23
-83.644	-116.17
-83.682	-115.62
-84.219	-114.96
-83.557	-114.91
-82.494	-114.85
-82.532	-115.4
-82.569	-114.94
-82.607	-114.89
-82.544	-114.83
-82.582	-113.88
-84.419	-113.82
-84.457	-112.57
-84.494	-113.71
-84.532	-114.15
-86.069	-114.8
-86.107	-115.84
-84.644	-115.79
-82.782	-116.43
-81.719	-117.18
-80.857	-117.02
-80.894	-115.77
-79.632	-115.71
-79.169	-115.66
-79.207	-115.6
-79.244	-114.65
-79.782	-114.59
-79.819	-114.54
-80.157	-114.18
-80.194	-114.13
-80.232	-114.57
-79.47	-114.52
-79.207	-115.16
-79.545	-115.11
-79.582	-115.95
-79.62	-115.5
-79.657	-115.44
-78.895	-115.39
-78.932	-114.13
-78.97	-113.58
-79.007	-112.62
-80.645	-111.76
-80.682	-111.71
-81.62	-111.65
-81.957	-111.2
-81.995	-111.14
-81.832	-110.79
-81.57	-110.73
-81.607	-110.48
-81.645	-109.52
-81.482	-108.67
-81.52	-108.61
-81.557	-108.56
-81.095	-107.8
-81.632	-107.75
-81.67	-105.99
-82.207	-104.24
-82.245	-104.18
-82.282	-103.53
-82.32	-103.27
-81.857	-103.22
-81.895	-102.86
-81.932	-102.81
-81.97	-102.65
-81.707	-102.6
-81.645	-102.64
-81.782	-102.88
-81.82	-103.63
-81.857	-104.57
-81.995	-104.52
-81.932	-104.66
-82.07	-104.61
-82.107	-104.55
-82.545	-104.5
-82.182	-104.04
-82.12	-103.99
-82.157	-103.93
-82.195	-104.28
-81.532	-104.22
-82.27	-105.67
-82.307	-106.81
-82.345	-106.76
-82.382	-106.7
-81.72	-106.65
-80.157	-106.59
-78.595	-106.04
-78.332	-104.58
-78.37	-104.53
-76.907	-103.57
-76.945	-103.22
-76.982	-102.56
-77.02	-101.7
-78.557	-101.65
-77.195	-101.59
-77.432	-102.34
-77.47	-103.08
-77.507	-102.53
-79.145	-102.47
-77.582	-103.92
-77.62	-103.86
-77.657	-102.31
-77.695	-101.15
-79.332	-100.7
-79.37	-100.64
-79.407	-99.987
-79.745	-99.232
-80.182	-98.277
-80.72	-98.222
-80.757	-98.567
-80.795	-99.612
-81.332	-100.26
-80.87	-100.3
-81.307	-100.25
-81.345	-100.49
-81.382	-100.44
-82.72	-100.38
-82.757	-100.33
-82.895	-99.97
-82.932	-98.815
-82.97	-98.76
-83.007	-98.804
-83.045	-98.749
-84.182	-99.694
-84.22	-99.639
-84.557	-99.584
-84.695	-99.828
-83.332	-99.773
-82.97	-99.418
-83.007	-99.363
-82.545	-98.308
-83.082	-97.352
-83.12	-97.097
-83.157	-96.742
-83.195	-96.187
-83.233	-95.932
-83.27	-95.876
-83.308	-95.821
-84.145	-95.766
-84.183	-95.711
-82.42	-95.456
-81.558	-95.4
-79.095	-95.345
-78.733	-94.99
-78.77	-94.935
-76.908	-94.38
-76.545	-94.325
-76.583	-94.069
-76.62	-93.514
-76.658	-93.459
-74.995	-93.404
-75.033	-93.349
-75.07	-93.193
-75.108	-93.038
-76.845	-92.783
-76.883	-92.728
-76.92	-91.973
-76.958	-92.617
-76.995	-91.862
-78.733	-91.707
-77.47	-91.652
-77.508	-91.597
-77.545	-91.541
-78.883	-91.486
-78.92	-91.431
-78.958	-91.776
-79.995	-91.721
-80.033	-91.665
-78.87	-92.71
-79.408	-92.655
-79.445	-93.1
-79.483	-93.045
-79.52	-93.789
-79.058	-93.734
-79.095	-93.679
-78.833	-93.624
-78.87	-93.569
-78.908	-94.013
-78.945	-93.958
-78.983	-94.203
-79.02	-94.548
-79.058	-94.093
-79.395	-93.938
-79.133	-93.882
-79.47	-93.527
-79.508	-93.372
-79.545	-92.717
-79.583	-92.162
-79.62	-91.806
-79.658	-91.651
-79.695	-91.696
-79.233	-91.341
-79.27	-90.986
-79.208	-91.23
-79.245	-91.375
-79.283	-91.72
-79.32	-92.365
-79.758	-92.31
-79.395	-92.254
-79.433	-92.199
-79.47	-92.144
-79.508	-91.589
-79.545	-91.534
-79.383	-91.478
-79.42	-91.423
-79.458	-91.368
-79.495	-91.313
-80.333	-91.258
-80.37	-91.202
-80.608	-91.147
-80.645	-91.092
-79.583	-91.037
-79.62	-90.982
-79.658	-90.927
-79.695	-90.871
-79.733	-90.816
-78.47	-90.661
-78.508	-90.606
-78.545	-89.751
-78.583	-88.795
-80.62	-88.64
-78.658	-88.585
-78.695	-87.73
-78.733	-86.775
-78.77	-86.719
-79.808	-86.464
-78.845	-86.209
-78.483	-86.154
-78.52	-86.099
-77.358	-86.043
-77.395	-85.888
-76.433	-85.533
-77.57	-84.778
-77.608	-84.723
-77.245	-84.167
-78.383	-83.312
-77.32	-82.157
-77.358	-82.102
-78.496	-82.047
-78.233	-81.691
-78.271	-81.636
-78.308	-82.981
-77.846	-81.526
-77.883	-81.471
-77.921	-81.415
-77.958	-80.76
-77.996	-80.705
-78.033	-80.55
-78.371	-80.495
-78.408	-80.24
-78.646	-79.484
-78.683	-79.429
-78.721	-79.374
-78.858	-79.319
-78.896	-79.464
-78.933	-79.408
-78.971	-80.353
-78.908	-79.298
-78.946	-79.243
-78.783	-80.188
-78.821	-79.132
-78.858	-79.077
-79.096	-77.922
-79.133	-77.867
-79.071	-77.812
-79.108	-79.156
-79.146	-80.201
-79.083	-80.146
-78.821	-80.491
-78.858	-80.836
-78.896	-81.18
-78.933	-80.725
-78.471	-80.57
-77.908	-80.515
-76.746	-80.46
-76.783	-80.404
-76.821	-80.049
-78.058	-79.994
-78.096	-79.939
-78.133	-80.184
-78.171	-80.129
-78.208	-80.073
-77.946	-80.118
-77.983	-80.563
-78.021	-81.108
-78.058	-81.053
-78.296	-80.897
-78.333	-80.842
-78.371	-80.387
-78.408	-80.332
-78.446	-79.877
-78.583	-80.221
-78.921	-80.166
-80.558	-80.511
-80.596	-80.856
-81.733	-80.801
-84.371	-81.145
-81.908	-81.09
-81.946	-80.635
