# Supplementary material for: Electrooculography-based continuous eye-writing recognition system for efficient assistive communication systems
Source: PLoS One. 2018 Feb 9;13(2):e0192684. doi: 10.1371/journal.pone.0192684 (PMC5806888; doi:10.1371/journal.pone.0192684)
Supplement: S1 Database — All the original isolated EOG data used in the experiments are contained in this database. (ZIP) [file pone.0192684.s001.zip › isolated/002/isolated_strokes/EOG_002_03_009.csv]

-1.7782	-3.8148
-1.794	-3.8369
-1.8097	-3.8591
-1.8254	-3.2812
-2.7411	-3.0033
-1.6568	-2.5255
-1.6725	-2.5476
-1.6882	-2.5697
-1.7039	-1.9919
-1.7196	-1.914
-1.2353	-1.9361
-1.251	-1.7583
-1.2668	-1.4804
0.31754	-1.5025
-1.2982	-1.5247
0.28612	-1.5468
0.27041	-1.1689
0.25471	-1.1911
0.239	-1.1132
1.7233	-1.3353
1.7076	-1.1575
1.6919	-1.3796
1.6762	-1.7017
1.6605	-1.4239
1.6447	-1.246
1.629	-1.2681
1.6133	-1.1903
1.5976	-1.1124
1.5819	-1.0345
1.4662	-0.75667
1.4505	-1.0788
1.4348	-1.1009
1.4191	-1.2231
1.7034	-1.1452
1.6877	-0.86734
1.6719	-1.1895
1.6562	-0.91161
1.6405	-0.73374
2.9248	-0.65587
2.5091	-0.67801
2.4934	-0.50014
2.4777	-0.022272
2.362	-0.044405
3.6463	-0.56654
3.6306	-0.088672
3.6149	-0.31081
3.5991	-0.33294
2.6834	0.14493
4.5677	0.1228
4.552	0.20066
4.5363	0.17853
4.5206	0.1564
2.6049	0.13426
2.5892	0.012129
2.5735	-0.51
2.5578	-0.53214
2.5421	-0.054271
1.4263	-0.076404
1.4106	-0.69854
1.3949	-0.12067
1.3792	-0.7428
2.1635	-0.76494
1.3478	-0.78707
1.3321	-0.2092
0.21639	-0.23134
-0.59932	-0.25347
-0.01503	-0.2756
-0.43074	-0.99774
-0.44645	-2.0199
-0.46216	-2.042
-0.47787	-2.0641
-0.49357	-2.0863
-0.50928	-1.2084
-0.52499	-1.2305
-0.5407	-0.75267
-0.55641	-0.5748
0.82788	-0.59694
0.81217	-0.61907
0.79646	-0.6412
0.78075	-0.66334
-0.63495	-0.68547
-0.65066	-0.9076
-1.4664	-0.72974
-1.4821	-0.95187
-1.4978	-0.974
-0.4135	-1.6961
0.070792	-1.7183
0.055083	-1.7404
0.039374	-0.96254
0.92367	-0.68467
-0.19204	-0.7068
-0.20775	-0.82894
-0.22346	-1.6511
-0.23917	-1.6732
0.84512	-2.5953
-0.27059	-2.9175
-0.2863	-3.2396
-0.30201	-3.4617
-0.31771	-3.1839
1.2666	-3.206
1.2509	-2.7281
1.2352	-2.7503
1.2194	-2.7724
-0.39626	-1.8945
1.188	-1.9167
1.1723	-0.8388
1.1566	-0.86093
1.1409	-0.48307
-0.6748	-0.5052
0.0094877	-0.52733
-0.0062212	-0.44947
-0.92193	1.7284
-0.93764	3.9063
-4.1533	4.3841
-4.1691	4.962
-4.1848	5.2399
-4.2005	5.2177
-4.2162	5.5956
-7.2319	5.5735
-7.2476	5.3513
-8.9633	6.1292
-8.979	6.1071
-5.2947	6.0849
-8.6104	6.5628
-8.6261	6.5407
-7.0419	6.9185
-7.0576	7.2964
-6.0733	7.2743
-6.089	7.2521
-6.1047	6.83
-6.1204	6.4079
-6.1361	6.3857
-4.6518	6.2636
-4.6675	5.1415
-4.6832	3.9193
-4.6989	3.8972
-4.7147	3.1751
-3.1304	3.1529
-2.3461	5.0308
-2.3618	6.5087
-2.2775	6.9865
-2.1932	6.9644
-1.0089	6.9423
-1.0246	5.9201
-1.0403	5.198
-1.056	4.9759
-1.0717	3.3537
-1.0874	2.5316
-1.1032	2.9095
-1.1189	2.8873
1.5654	3.6652
2.9497	4.6431
3.334	5.0209
3.3183	5.4988
2.8026	6.4767
2.7869	6.4545
2.7712	6.4324
2.7555	6.4103
2.7398	5.3881
2.524	4.866
3.0083	4.8439
2.4926	4.5217
2.4769	4.1996
2.4612	4.4775
2.4455	4.7553
2.9298	4.9332
2.9141	6.2111
2.8984	6.9889
2.8827	7.7668
2.367	7.7447
2.3512	6.9225
1.1355	6.9004
1.1198	6.0783
1.1041	4.7561
-0.41159	4.234
1.1727	3.6119
1.157	3.5897
1.1413	0.1676
1.6256	-2.9545
1.3099	-2.9767
1.2942	-4.5988
1.2784	-4.9209
1.2627	-4.9431
1.247	-4.9652
0.13132	-4.9873
0.11561	-5.0095
0.099904	-5.0316
-0.71581	-7.0537
-0.73151	-7.0759
-0.74722	-7.098
-0.76293	-7.4201
-0.77864	-7.1423
-1.8943	-7.1644
-0.81006	-7.1865
-1.9258	-6.6087
-1.9415	-6.1308
-4.1572	-5.8529
-4.1729	-5.3751
-4.1886	-4.7972
-4.2043	-3.9193
-4.22	-3.9415
-4.2357	-2.7636
-4.2514	-3.4857
-1.7671	-3.5079
-1.7829	-4.63
-1.7986	-4.9521
-1.2143	-4.9743
-1.03	-4.9964
-0.54569	-5.0185
-0.5614	-4.7407
-0.57711	-3.6628
-0.59282	-2.3849
-0.60853	-2.4071
-0.52424	-2.2292
-0.53995	-1.8513
-0.55565	-1.8735
-0.37136	-1.8956
-0.28707	-2.3177
-0.30278	-2.3399
-0.01849	-2.362
-0.034199	-2.3841
1.2501	-2.0063
1.2344	-2.0284
1.2187	-2.4505
1.203	-1.8727
1.1873	-1.2948
4.6715	-0.51693
4.6558	-0.33906
4.6401	-0.36119
4.6244	1.0167
4.6087	1.8945
6.793	1.8724
6.7773	1.8503
6.7616	0.92814
6.7459	0.90601
4.3302	0.88387
4.3145	-0.53826
1.9988	-0.56039
1.983	-1.2825
1.9673	-1.6047
1.2516	-1.6268
1.2359	-1.6489
1.2202	-1.6711
0.8045	-1.6932
0.78879	-1.5153
0.47308	-1.7375
0.45737	-1.8596
-1.8583	-2.3817
-4.074	-2.9039
-4.0898	-2.926
-4.3055	-3.2481
-4.3212	-3.4703
-4.3369	-3.5924
-4.3526	-3.6145
-4.1683	-3.6367
-3.984	-3.6588
-3.9997	-4.7809
-4.0154	-3.7031
-4.4311	-4.8252
-4.0468	-4.8473
-4.4626	-4.5695
-4.4783	-4.7916
-4.494	-5.6137
-4.5097	-6.4359
-4.1254	-6.458
-4.1411	-7.4801
-4.1568	-8.0023
-4.1725	-8.0244
-3.7882	-8.0465
-3.2039	-8.0687
-3.2196	-8.2908
-3.2354	-7.0129
-3.2511	-6.8351
-3.8668	-6.7572
-3.8825	-6.7793
-4.6982	-5.1015
-4.7139	-5.1236
-4.7296	-5.1457
-2.9453	-4.6679
-2.961	-5.19
-2.9767	-5.6121
-4.7924	-7.3343
-4.8081	-5.5564
-6.0239	-5.5785
-6.0396	-5.6007
-6.0553	-4.5228
-6.171	-4.5449
-5.7867	-4.5671
-6.2024	-4.5892
-6.2181	-5.1113
-6.2338	-5.1335
-7.1495	-4.9556
-7.9652	-4.9777
-8.5809	-4.3999
-8.5967	-4.422
-8.0124	-5.0441
-8.0281	-5.0663
-6.9438	-5.8884
-6.9595	-6.6105
-6.9752	-7.5327
-5.5909	-7.5548
-3.7066	-7.5769
-0.52233	-8.7991
3.562	-8.8212
3.5463	-8.8433
21.431	-8.8655
57.915	-8.7876
83.899	-8.8097
109.78	-7.6319
133.67	-7.654
148.65	-5.3761
173.04	-5.3983
188.22	-5.4204
203.1	-5.4425
217.39	-3.6647
219.57	0.51321
224.96	4.2911
236.24	9.8689
236.83	14.047
243.71	17.525
243.89	19.903
243.88	21.08
245.46	22.058
245.45	24.036
245.43	26.714
245.42	28.092
245.4	29.07
245.38	30.048
245.37	32.825
244.35	33.703
244.34	35.481
242.92	35.459
241.31	35.437
239.99	36.415
239.07	37.193
239.06	37.871
238.04	37.848
234.33	37.826
234.11	38.604
230.6	38.582
230.58	38.56
230.57	39.638
230.55	39.916
232.63	40.093
231.32	40.071
231.3	40.049
231.29	39.527
231.27	38.505
233.06	37.283
231.24	37.261
231.22	37.239
231.21	38.416
227.99	38.394
231.18	38.372
228.56	37.15
225.05	36.528
225.03	36.206
225.01	36.184
225	35.761
224.98	35.739
224.17	35.617
224.15	35.395
221.64	34.573
205.22	30.651
185.2	26.429
160.19	24.207
127.67	12.984
108.06	1.1623
86.541	-3.8599
66.725	-8.682
50.609	-10.804
38.694	-11.326
34.378	-11.548
13.762	-11.571
-4.8534	-11.593
-21.069	-11.615
-41.785	-11.637
-52.1	-11.659
-76.116	-11.681
-100.33	-11.503
-115.35	-11.225
-132.16	-11.248
-142.58	-10.77
-159.79	-8.2919
-175.11	-6.114
-178.13	-5.4361
-180.14	-4.2582
-181.96	-2.9804
-182.97	0.29748
-184.29	3.4754
-185.9	7.3532
-185.92	11.631
-188.14	12.809
-188.15	13.287
-189.57	14.165
-189.58	14.143
-189.6	14.82
-189.61	14.798
-189.63	14.776
-189.65	14.754
-189.16	14.732
-189.18	15.11
-189.19	14.588
-189.21	15.765
-187.92	15.743
-187.94	15.721
-187.96	15.699
-187.97	16.177
-188.79	16.655
-186.9	16.633
-186.92	16.511
-186.93	15.988
-186.95	15.166
-187.57	13.944
-185.88	13.022
-185.9	13
-185.91	12.278
-185.93	12.256
-186.14	13.533
-185.56	13.111
-185.08	12.889
-185.09	11.267
-181.91	10.745
-181.82	9.6228
-178.94	8.7007
-177.75	8.5786
-177.07	8.4564
-175.19	8.2343
-174.8	7.3122
-171.82	-7.31
-153.33	-34.032
-136.75	-56.454
-125.46	-75.876
-106.28	-91.599
-95.696	-113.92
-95.712	-131.44
-93.627	-137.96
-93.643	-145.89
-93.659	-150.11
-92.874	-153.33
-92.89	-156.15
-92.906	-158.78
-92.922	-160.8
-92.937	-161.62
-92.953	-161.84
-92.969	-161.86
-93.784	-163.29
-94.3	-163.31
-95.616	-163.33
-95.632	-164.75
-96.547	-164.77
-96.563	-165.1
-96.579	-165.62
-97.694	-165.64
-97.71	-165.66
-97.726	-165.69
-97.741	-165.41
-97.757	-165.43
-96.873	-165.25
-96.889	-165.27
-95.804	-165.5
-94.32	-165.52
-92.436	-165.54
-90.451	-165.56
-90.467	-165.68
-89.083	-165.71
-87.799	-165.73
-84.914	-166.05
-82.63	-167.27
-81.646	-168.2
-79.561	-168.42
-76.977	-168.44
-74.893	-168.76
-74.909	-170.38
-73.824	-172.01
-73.24	-172.03
-72.256	-173.15
-71.771	-173.27
-71.787	-173.29
-70.403	-172.52
-69.019	-172.54
-69.034	-172.56
-69.05	-172.58
-69.066	-172.61
-70.481	-172.63
-69.097	-173.35
-69.113	-174.17
-69.128	-174.29
-69.144	-174.32
-69.36	-174.34
-69.376	-174.26
-69.391	-173.98
-69.407	-173.4
-69.423	-172.73
-69.738	-172.45
-69.754	-172.47
-69.77	-172.49
-69.786	-172.52
-69.301	-172.34
-69.217	-172.06
-69.233	-171.58
-69.248	-171.3
-69.664	-170.73
-69.28	-170.25
-69.296	-169.57
-69.311	-169.59
-69.327	-169.01
-69.743	-168.64
-69.358	-168.26
-69.474	-167.88
-69.49	-167.5
-69.505	-166.92
-69.521	-166.95
-67.037	-166.97
-67.053	-166.19
-67.068	-167.01
-67.084	-167.04
-69.6	-167.16
-69.615	-166.28
-70.331	-165.9
-70.347	-165.42
-69.263	-164.35
-67.778	-164.17
-67.794	-163.69
-67.81	-163.71
-67.825	-162.83
-67.441	-162.86
-67.057	-162.88
-67.073	-163.1
-67.088	-164.12
-67.104	-164.15
-66.52	-164.17
-66.535	-163.19
-66.551	-163.21
-66.567	-162.13
-66.582	-161.96
-65.198	-161.38
-65.214	-161
-65.23	-160.92
-65.245	-160.64
-65.761	-160.67
-64.277	-160.69
-64.292	-160.51
-64.308	-160.63
-64.324	-160.36
-65.84	-159.78
-64.355	-159.8
-64.371	-159.82
-67.087	-159.84
-67.102	-158.97
-69.718	-158.79
-69.734	-158.21
-70.35	-158.03
-70.365	-158.05
-70.381	-158.08
-72.897	-158.3
-72.912	-158.12
-72.928	-158.14
-74.844	-158.27
-73.96	-157.69
-73.975	-157.71
-73.991	-158.43
-74.007	-159.85
-74.022	-159.88
-74.038	-160
-75.454	-160.22
-75.469	-160.44
-75.485	-160.46
-75.501	-160.79
-74.117	-161.11
-72.532	-162.43
-72.548	-164.45
-72.564	-164.48
-72.579	-164.5
-71.695	-164.52
-71.711	-164.54
-71.727	-164.56
-71.742	-164.59
-71.758	-165.31
-71.674	-165.63
-71.689	-165.95
-71.705	-166.27
-71.721	-166.3
-71.837	-166.32
-71.852	-166.64
-71.868	-166.36
-71.884	-166.68
-71.899	-166.41
-72.215	-166.43
-72.231	-166.35
-73.946	-166.77
-73.962	-166.4
-72.278	-166.42
-73.994	-166.44
-74.009	-166.46
-74.025	-166.48
-74.041	-166.91
-71.356	-166.93
-71.372	-166.55
-71.388	-165.37
-71.404	-164.39
-73.619	-164.22
-71.435	-164.24
-71.451	-164.26
-71.466	-164.18
-71.482	-164.01
-71.798	-164.03
-70.514	-164.05
-70.529	-164.07
-70.545	-164.19
-70.561	-164.02
-72.876	-164.04
-72.892	-163.36
-72.908	-163.38
-72.923	-164
-72.939	-164.03
-74.955	-164.05
-74.971	-164.27
-74.986	-164.29
-75.002	-164.32
-74.218	-164.34
-74.433	-164.66
-74.449	-165.68
-74.465	-164.8
-74.481	-164.83
-72.996	-164.85
-74.512	-164.67
-74.528	-164.49
-74.543	-163.81
-75.759	-163.84
-74.575	-163.86
-74.591	-163.88
-74.606	-164.7
-74.622	-163.93
-74.738	-163.95
-73.953	-164.57
-73.969	-164.59
-73.985	-164.61
-74.001	-164.64
-75.516	-164.66
-75.532	-164.68
-75.848	-163.7
-75.863	-163.72
-75.879	-163.75
-75.895	-164.87
-75.91	-165.49
-75.926	-166.01
-75.942	-166.74
-75.958	-166.76
-74.373	-167.28
-74.389	-167.4
-74.405	-167.32
-74.92	-167.35
-74.936	-167.37
-76.852	-167.09
-76.868	-167.41
-76.883	-167.13
-79.399	-167.16
-79.415	-167.18
-79.43	-167.3
-79.446	-167.82
-79.462	-167.84
-80.878	-167.87
-79.493	-167.89
-80.909	-167.41
-80.925	-167.43
-81.14	-167.06
-82.356	-166.98
-82.372	-167
-82.887	-166.52
-82.903	-166.04
-82.919	-165.97
-83.835	-165.99
-83.85	-165.81
-84.466	-165.83
-84.482	-165.85
-82.997	-166.08
-82.513	-166.1
-81.629	-166.22
-81.645	-166.24
-81.66	-166.27
-81.676	-166.79
-83.592	-166.81
-83.607	-166.33
-83.623	-166.35
-83.739	-167.28
-82.355	-167.3
-82.37	-168.12
-82.386	-168.14
-82.402	-168.16
-82.817	-168.29
-82.033	-168.31
-82.049	-168.23
-82.065	-168.35
-82.08	-168.38
-82.896	-168.3
-82.912	-168.22
-84.327	-167.14
-84.343	-167.16
-84.359	-165.89
-85.374	-165.91
-84.39	-165.43
-84.406	-165.45
-84.422	-165.97
-84.137	-166.2
-84.153	-166.22
-83.669	-167.34
-83.684	-167.36
-83.7	-166.29
-83.716	-166.31
-84.632	-165.93
-84.647	-165.35
-84.663	-165.37
-84.679	-165.4
-84.694	-165.42
-84.71	-164.24
-84.726	-165.46
-84.642	-165.18
-84.657	-165.21
-84.673	-165.23
-82.989	-165.25
-83.004	-165.07
-83.02	-164.8
-83.036	-164.82
-81.451	-164.54
-83.067	-164.56
-83.083	-164.58
-83.099	-164.61
-83.814	-165.63
-82.23	-166.75
-82.246	-168.27
-82.261	-168.99
-82.277	-170.42
-82.293	-172.14
-80.509	-172.86
-80.524	-173.28
-80.54	-173.8
-80.556	-173.83
-82.371	-174.35
-82.387	-174.37
-83.603	-174.39
-83.619	-174.42
-83.034	-174.44
-83.05	-174.46
-83.066	-174.48
-83.081	-173.9
-83.097	-173.93
-81.513	-173.95
-81.528	-173.17
-81.544	-173.19
-81.56	-172.61
-83.576	-172.44
-82.291	-172.26
-82.307	-172.08
-82.323	-172
-82.338	-171.53
-83.654	-171.55
-82.37	-169.57
-82.386	-166.99
-82.401	-167.01
-82.417	-167.04
-83.733	-167.06
-82.948	-167.08
-84.964	-166
-84.98	-165.32
-84.996	-164.55
-86.011	-164.57
-86.027	-164.59
-87.743	-164.61
-87.758	-164.64
-86.374	-164.66
-86.09	-164.68
-86.106	-165.4
-86.121	-165.42
-86.137	-166.15
-85.153	-167.37
-84.168	-167.39
-84.184	-167.51
-84.2	-167.93
-84.215	-167.96
-83.331	-167.98
-83.347	-168
-83.363	-169.12
-83.378	-169.65
-83.394	-169.77
-82.81	-169.89
-82.825	-169.91
-82.841	-170.23
-82.857	-170.86
-82.873	-171.18
-81.388	-171.2
-81.404	-171.22
-81.42	-171.24
-81.435	-170.97
-82.951	-170.39
-82.967	-170.41
-82.983	-170.43
-82.998	-171.06
-83.014	-172.88
-83.33	-174.9
-83.345	-175.52
-83.361	-175.54
-83.377	-176.27
-83.392	-176.29
-83.808	-175.81
-83.824	-175.83
-84.64	-175.65
-84.655	-175.68
-82.371	-175.7
-84.687	-175.72
-84.702	-175.74
-84.718	-175.76
-87.834	-175.79
-85.65	-175.81
-85.665	-176.03
-85.681	-176.35
-85.697	-176.78
-88.112	-176.9
-85.728	-176.42
-85.744	-176.44
-85.76	-176.46
-85.775	-176.49
-88.391	-176.21
-88.407	-176.23
-91.122	-176.05
-91.138	-175.77
-91.154	-175.4
-91.169	-175.02
-91.185	-175.04
-91.401	-175.06
-91.417	-175.09
-90.632	-174.81
-89.948	-174.33
-89.964	-174.05
-89.979	-172.97
-90.595	-171.6
-90.611	-170.62
-90.627	-170.34
-90.642	-170.26
-90.658	-169.28
-90.674	-169.31
-90.089	-169.33
-90.105	-168.65
-90.121	-168.67
-89.937	-169.6
-89.952	-170.52
-89.168	-170.54
-88.584	-171.06
-88.599	-171.68
-88.015	-171.11
-88.031	-169.93
-87.647	-169.95
-87.662	-169.97
-87.678	-169.99
-87.294	-170.02
-86.209	-169.14
-83.825	-169.16
-83.841	-169.18
-83.856	-169.21
-83.872	-169.23
-83.888	-169.25
-81.004	-168.97
-81.019	-168.69
-81.835	-168.72
-81.851	-168.64
-82.866	-168.66
-82.882	-168.18
-82.898	-166.9
-83.014	-166.73
-83.029	-166.25
-84.945	-166.77
-84.961	-166.79
-84.976	-166.82
-84.992	-167.54
-84.108	-167.56
-84.024	-167.58
-84.039	-168.2
-84.055	-167.63
-84.071	-168.05
-83.086	-168.77
-83.102	-168.09
-83.218	-167.01
-83.233	-166.24
-84.149	-165.86
-83.265	-165.88
-83.281	-166.3
-83.296	-166.22
-83.312	-166.25
-84.228	-166.27
-84.243	-166.79
-84.259	-166.81
-84.275	-167.94
-84.291	-166.86
-85.206	-166.88
-85.222	-166.9
-86.638	-166.42
-86.653	-166.05
-85.369	-166.07
-86.685	-165.69
-86.701	-164.81
-85.416	-164.03
-85.432	-164.56
-84.448	-164.58
-84.063	-165.3
-84.079	-165.82
-84.095	-165.85
-84.21	-166.87
-84.126	-168.59
-84.142	-168.61
-84.158	-166.93
-84.173	-165.36
-84.289	-164.68
-84.205	-163.6
-84.22	-161.22
-84.236	-161.94
-84.252	-161.97
-84.268	-163.79
-83.983	-164.11
-83.999	-165.53
-84.015	-166.66
-84.03	-168.18
-82.146	-168.2
-82.162	-168.82
-82.278	-168.84
-82.293	-169.17
-81.509	-168.39
-81.525	-166.71
-81.54	-164.33
-81.556	-162.85
-82.472	-162.88
-82.488	-162.9
-82.503	-163.62
-82.519	-165.44
-82.535	-166.17
-82.55	-166.79
-80.966	-166.81
-82.582	-166.83
-82.597	-166.85
-82.613	-166.78
-82.629	-166.5
-81.045	-166.12
-82.66	-166.14
-82.676	-165.56
-82.692	-164.79
-82.707	-164.81
-80.823	-164.83
-79.739	-165.65
-79.755	-166.28
-79.77	-166.3
-79.786	-166.32
-79.402	-166.44
-79.417	-166.46
-79.433	-166.39
-79.449	-165.91
-79.865	-164.83
-79.88	-164.85
-79.896	-164.17
-79.912	-164
-79.927	-164.02
-80.643	-164.04
-80.659	-164.06
-80.674	-163.98
-80.69	-164.01
-79.406	-164.03
-80.722	-163.95
-80.737	-163.97
-81.153	-163.5
-81.469	-163.12
-81.184	-163.14
-81.4	-162.66
-81.416	-162.18
-81.832	-161.61
-83.047	-161.63
-81.863	-161.95
-83.079	-161.97
-83.094	-162.19
-83.21	-162.22
-83.326	-162.24
-83.342	-161.66
-83.357	-161.08
-83.373	-161.11
-83.389	-160.93
-84.204	-160.05
-84.22	-160.77
-84.536	-160.79
-84.551	-161.52
-83.667	-161.64
-83.783	-161.66
-83.799	-161.68
-83.814	-162
-83.83	-163.03
-83.546	-163.05
-83.561	-162.17
-83.577	-161.99
-83.593	-161.82
-83.609	-161.84
-82.324	-161.86
-82.94	-161.68
-82.956	-161.7
-82.971	-161.73
-82.987	-161.75
-81.503	-161.77
-81.519	-161.79
-81.534	-161.31
-81.45	-160.64
-80.766	-160.66
-80.681	-160.18
-80.697	-159.9
-80.713	-159.93
-80.729	-159.85
-81.544	-159.87
-80.86	-159.89
-80.876	-159.91
-80.891	-159.94
-80.907	-160.06
-81.123	-160.08
-81.138	-160.3
-81.154	-160.12
-81.17	-160.35
-81.186	-160.37
-82.501	-160.39
-82.517	-161.31
-82.533	-162.84
-83.748	-164.06
-84.464	-164.08
-85.28	-162.9
-85.296	-164.12
-85.311	-165.05
-86.327	-165.57
-85.343	-165.59
-85.258	-165.61
-85.274	-165.83
-84.29	-165.66
-84.306	-165.88
-84.321	-166.1
-84.337	-166.12
-84.353	-166.54
-84.368	-167.17
-84.484	-166.59
-84.5	-166.61
-84.515	-167.23
-84.531	-168.46
-84.547	-168.48
-84.563	-168.5
-84.378	-168.52
-84.394	-169.94
-84.41	-169.97
-84.125	-169.99
-84.141	-170.51
-84.157	-170.63
-84.473	-170.65
-84.488	-170.88
-84.304	-171.2
-84.72	-170.92
-84.735	-170.64
-85.351	-170.17
-86.767	-169.99
-86.783	-168.91
-87.798	-168.93
-87.814	-168.95
-87.83	-169.38
-87.845	-169.4
-86.261	-169.42
-86.577	-170.54
-86.592	-170.96
-86.608	-170.59
-87.424	-170.61
-87.44	-170.63
-87.455	-169.75
-87.471	-169.78
-87.487	-168.6
-89.102	-168.02
-89.118	-167.64
-89.134	-167.66
-89.15	-168.29
-89.165	-168.31
-89.381	-168.33
-88.697	-169.05
-88.712	-169.07
-89.728	-169.4
-87.944	-169.42
-88.16	-169.44
-88.175	-170.26
-88.191	-169.49
-89.807	-169.51
-88.222	-169.53
-89.838	-169.05
-90.854	-169.07
-90.87	-169.1
-91.285	-169.12
-91.301	-169.14
-92.117	-169.26
-93.632	-169.48
-93.648	-169.31
-94.564	-169.33
-94.579	-169.75
-94.995	-169.77
-95.011	-169.8
-96.027	-169.82
-96.342	-169.84
-96.358	-169.86
-97.674	-169.48
-98.089	-169.01
-98.105	-169.03
-99.221	-169.05
-99.237	-169.07
-99.252	-169.59
-99.568	-170.02
-99.584	-171.04
-100.2	-172.06
-100.22	-172.48
-100.23	-172.7
-100.25	-173.13
-99.662	-173.75
-99.178	-174.57
-99.194	-175.19
-99.209	-174.62
-99.725	-175.24
-101.54	-175.26
-103.26	-174.68
-103.27	-174.7
-103.29	-174.73
-103.5	-174.75
-103.32	-174.77
-103.34	-174.79
-103.35	-174.81
-102.97	-174.44
-102.98	-173.76
-100.9	-173.78
-100.91	-172.7
-100.93	-172.03
-100.94	-171.65
-103.26	-171.47
-103.28	-171.49
-104.19	-171.41
-105.31	-171.44
-105.32	-171.46
-106.24	-171.48
-104.85	-171.6
-104.87	-171.82
-104.89	-172.25
-103.9	-172.47
-105.02	-172.49
-105.03	-172.51
-105.05	-172.54
-106.26	-172.56
-106.28	-172.58
-106.9	-172.8
-106.91	-173.32
-107.23	-174.05
-108.64	-174.67
-107.26	-175.39
-107.27	-176.51
-107.29	-177.13
-107.31	-177.16
-109.12	-177.48
-107.34	-177.5
-107.35	-177.22
-108.37	-176.65
-108.38	-175.57
-109.4	-175.29
-109.42	-175.31
-110.33	-174.63
-110.35	-175.06
-110.96	-174.48
-111.68	-174.5
-111.69	-174.52
-112.41	-174.54
-112.43	-174.87
-111.74	-174.59
-111.76	-174.61
-111.77	-174.13
-111.79	-173.95
-114.2	-173.38
-111.82	-173.4
-114.24	-172.62
-114.25	-172.24
-114.27	-172.07
-114.28	-172.19
-111.8	-172.21
-111.81	-172.23
-111.83	-172.75
-111.85	-172.38
-111.86	-172.4
-111.68	-172.42
-111.69	-172.24
-111.71	-172.16
-111.72	-171.59
-111.74	-171.61
-111.76	-171.63
-111.77	-171.65
-111.79	-172.28
-111.8	-171.7
-110.92	-172.32
-109.63	-172.94
-109.65	-173.56
-109.67	-173.79
-109.68	-174.11
-110.7	-174.33
-110.71	-175.05
-110.73	-175.77
-112.74	-176.4
-111.76	-176.42
-112.78	-177.04
-112.79	-178.46
-112.81	-178.49
-114.42	-178.81
-114.74	-179.23
-116.55	-179.25
-116.57	-179.87
-116.59	-179.9
-117.8	-180.42
-117.02	-180.84
-118.53	-180.86
-118.55	-181.68
-118.56	-182.81
-118.78	-183.53
-118.8	-183.75
-118.81	-183.77
-118.83	-184.7
-118.84	-184.72
-119.06	-186.24
-119.07	-186.26
-119.09	-186.68
-119.11	-186.81
-119.02	-186.83
-119.04	-186.85
-119.05	-186.87
-119.07	-186.69
-119.88	-186.22
-119.9	-186.24
-120.72	-186.16
-120.73	-186.58
-120.75	-186.51
-120.76	-186.23
-119.98	-186.25
-120.79	-186.57
-120.81	-186.59
-120.83	-186.22
-120.84	-186.24
-120.86	-186.26
-121.27	-185.88
-121.29	-186.3
-121.3	-186.13
-122.02	-185.95
-122.04	-185.97
-123.15	-186.19
-123.17	-186.21
-122.28	-186.24
-122.1	-186.56
