# Supplementary material for: Electrooculography-based continuous eye-writing recognition system for efficient assistive communication systems
Source: PLoS One. 2018 Feb 9;13(2):e0192684. doi: 10.1371/journal.pone.0192684 (PMC5806888; doi:10.1371/journal.pone.0192684)
Supplement: S1 Database — All the original isolated EOG data used in the experiments are contained in this database. (ZIP) [file pone.0192684.s001.zip › isolated/002/isolated_strokes/EOG_002_03_010.csv]

1.9571	-6.7964
1.7826	-5.1061
1.6082	-4.6157
2.0337	-4.6254
1.4592	-3.8351
1.2848	-3.8447
1.1103	-3.8544
0.93581	-3.8641
1.4613	-3.8737
1.2869	-3.8834
1.1124	-3.8931
0.93792	-3.9027
0.76344	-3.5124
0.78897	-3.5221
0.5145	-3.5317
0.34002	-3.5414
0.16555	-3.0511
-0.0089236	-3.0607
0.016603	-3.0704
-0.15787	-2.5801
-0.33234	-2.5897
-0.50682	-2.5994
-0.68129	-2.6091
-0.55576	-2.6187
-0.73024	-2.7284
-0.90471	-2.7381
-0.27918	-2.0477
-0.25366	-1.8574
1.0719	-1.8671
0.8974	-1.6767
0.72292	-1.5864
0.54845	-1.4961
0.37398	-1.5057
0.1995	-1.3154
1.725	-1.0251
1.5506	-0.93475
1.3761	-0.64442
1.4016	0.045914
1.2271	1.0362
1.0527	1.5266
0.87819	2.3169
0.80372	3.4072
0.52924	4.7976
0.35477	5.4879
0.1803	5.4782
0.0058248	5.4686
-0.16865	6.4589
-0.34312	6.4492
-0.51759	6.6396
-0.69207	7.5299
-1.2665	7.5202
-1.041	7.8106
-1.2155	7.8009
-1.39	7.4912
-1.5644	7.3816
-3.1389	6.5719
-1.9134	6.5622
-3.2879	6.5526
-3.6623	5.5429
-3.4368	5.5332
-3.6113	5.3236
-3.7857	5.2139
-3.9602	5.2042
-4.1347	4.9946
-2.3092	4.9849
-4.4836	4.9752
-4.6581	4.5656
-4.6326	3.9559
-5.4071	2.8462
-5.5815	2.0366
-5.756	2.0269
-5.9305	1.5172
-6.105	0.70755
-6.7794	-0.40212
-6.4539	-0.71179
-6.6284	-1.1215
-6.8028	-1.2311
-6.3773	-1.4408
-7.1518	-1.5505
-6.2263	-1.8601
-7.8007	-2.2698
-7.9752	-2.3795
-8.1497	-2.3891
-8.3242	-2.6988
-8.4986	-3.1085
-8.6731	-3.1181
-8.8476	-3.6278
-8.1221	-3.6375
-6.8965	-3.6471
-4.971	-3.6568
-4.7455	-4.3665
-4.9199	-4.7761
-1.5944	-4.7858
0.53111	-4.7955
0.35663	-4.8051
0.18216	-4.4148
0.0076881	-4.4245
0.43321	-4.4341
0.65874	-4.4438
0.48427	-3.4535
0.3098	-2.6631
0.93532	-2.6728
1.2608	-2.5825
1.0864	-2.2921
1.4119	-2.2018
1.2374	-1.9115
2.163	-1.8211
5.4885	-1.8308
5.314	-1.8405
5.1395	-1.5502
4.9651	-1.4598
1.8906	-1.4695
4.6161	-1.4792
4.4416	-1.4888
4.2672	-1.4985
4.6927	-1.5082
2.5182	-1.5178
4.6437	-1.5275
4.4693	-1.5372
3.9948	-0.84683
3.8203	-0.8565
3.6459	-0.86616
3.4714	-0.87583
3.2969	-1.8855
3.1224	-2.1952
4.948	-2.2048
4.0735	-1.9145
3.899	-2.2242
3.7245	-1.9338
3.5501	-1.8435
4.2756	-1.8532
4.1011	-1.8628
3.9267	-2.0725
4.7522	-1.6822
4.5777	-2.0918
5.6032	-1.7015
5.4288	-1.6112
5.2543	-1.6208
6.0798	-1.2305
5.9053	-1.2402
7.4309	-1.2498
7.2564	-0.75952
7.0819	-0.56918
6.9074	-0.47885
6.733	-0.48852
6.5585	-0.59819
6.384	-0.60785
6.2096	-0.61752
6.0351	-0.52719
4.1606	-0.63686
3.9861	-0.64652
3.8117	-0.65619
3.6372	-0.56586
5.1627	-0.075526
3.3882	0.21481
3.2138	0.20514
3.0393	0.49547
2.8648	0.4858
1.7903	0.47614
1.6159	0.66647
1.4414	0.6568
1.2669	1.5471
1.0925	2.5375
2.518	2.6278
2.3435	2.6181
2.169	3.4085
1.9946	3.3988
1.8201	4.0891
3.5456	4.3795
3.3711	4.3698
3.1967	4.1601
3.0222	4.6505
0.94772	4.6408
0.77325	6.1311
-0.30123	6.5215
-0.4757	5.5118
-0.65017	6.5021
-1.4246	5.4925
0.20088	5.4828
0.026407	6.4731
-0.14807	6.4634
0.47746	7.3538
-0.19701	7.3441
-0.37149	7.3344
-0.54596	7.6248
-0.72043	8.3151
0.70509	8.7054
-1.0694	8.6958
-1.2439	8.9861
-1.4183	8.9764
-1.5928	8.9668
0.43273	10.757
0.25825	10.747
0.083781	9.1378
2.6093	9.3281
2.4348	9.3184
3.8604	9.3088
3.6859	9.2991
3.5114	9.0894
3.3369	8.7798
2.1625	7.8701
2.988	6.7604
2.8135	6.7508
2.639	6.2411
2.4646	5.7314
2.2901	5.2218
4.0156	4.9121
3.8412	4.7024
3.6667	3.0928
3.4922	1.3831
0.41774	0.57342
0.24326	-0.63625
0.068789	-1.7459
-0.50568	-2.3556
-0.68016	-2.5652
-1.5546	-2.8749
-1.7291	-3.3846
-2.4036	-4.8943
-4.0781	-7.3039
-4.2525	-7.3136
-5.127	-7.3233
-5.3015	-7.7329
-5.8759	-8.8426
-6.0504	-9.6523
-5.1249	-9.6619
-3.8994	-9.6716
-4.0738	-9.6813
-4.2483	-8.8909
-4.4228	-8.9006
-3.4973	-8.9103
-3.6717	-7.8199
-3.8462	-7.8296
-4.0207	-6.6393
-5.7951	-6.6489
-5.9696	-6.3586
-6.1441	-4.8683
-6.3186	-4.8779
-4.693	-3.7876
-4.8675	-3.7973
-4.342	-3.8069
-4.5165	-3.8166
-4.6909	-3.8263
-1.6654	-3.8359
-2.0399	-3.8456
-2.2144	-3.9553
-2.3888	-3.9649
-2.8633	-3.9746
-0.33778	-3.9843
-0.51225	-3.9939
-0.68672	-4.0036
-0.8612	-4.0133
-1.0357	-3.9229
-1.0101	-3.9326
-1.1846	-3.9423
-1.3591	-4.052
-1.5336	-4.0616
-1.908	-4.2713
-2.0825	-4.281
-2.257	-4.2906
-2.4315	-4.3003
-2.6059	-4.51
-4.9804	-4.3196
-5.1549	-3.8293
-5.3293	-3.839
-5.5038	-3.8486
-5.6783	-3.1583
-8.1528	-3.168
-8.3272	-3.1776
-8.5017	-3.1873
-8.6762	-3.897
-7.0507	-4.4066
-7.2251	-4.7163
-7.3996	-5.226
-7.5741	-6.4356
-8.0486	-5.6453
-6.623	-5.655
-6.7975	-4.8646
-6.972	-4.8743
-7.1464	-4.884
-7.3209	-5.2936
-7.1954	-4.6033
-7.3699	-5.313
-7.5443	-5.3226
-7.7188	-5.3323
-8.1933	-5.742
-8.0678	-5.7516
-8.2422	-5.6613
-8.4167	-5.671
-8.5912	-5.3807
-9.0657	-4.9903
-9.2401	-4.9
-9.8146	-4.6097
-10.389	-4.0193
-10.564	-3.629
-11.938	-2.7387
-13.612	-2.4483
-13.787	-1.258
-14.961	-1.2677
-15.136	1.2227
-16.81	4.513
-18.385	5.8033
-19.159	7.6937
-21.434	10.684
-28.308	15.874
-34.483	21.965
-39.957	29.855
-49.432	40.045
-54.706	50.736
-55.181	61.326
-60.555	72.316
-73.93	80.107
-84.104	89.497
-86.779	104.69
-88.453	112.98
-97.527	123.57
-108.1	134.36
-111.38	145.35
-113.35	161.94
-113.53	171.13
-115.2	183.62
-115.97	197.41
-119.15	203.1
-122.72	206.89
-122.9	215.18
-127.87	225.27
-130.75	231.26
-132.32	233.75
-133.4	236.84
-133.57	240.03
-133.74	241.62
-133.92	243.31
-133.19	243.9
-133.37	243.89
-133.54	243.98
-133.72	243.97
-133.89	245.06
-133.17	246.46
-133.44	246.45
-133.61	245.04
-133.79	245.03
-134.36	245.92
-133.64	245.91
-133.81	245
-133.99	244.49
-134.16	244.48
-134.34	244.47
-133.61	244.46
-133.49	245.35
-133.66	245.34
-133.83	246.43
-133.61	247.42
-131.98	247.41
-132.16	247.4
-132.33	248.49
-132.51	249.28
-132.68	248.47
-132.76	248.46
-131.33	249.05
-131.5	249.04
-128.38	249.03
-124.05	249.02
-124.23	248.41
-121.5	248.4
-121.68	248.39
-120.25	247.78
-118.33	247.27
-115.1	245.37
-110.97	243.06
-100.25	235.85
-83.524	220.64
-56.598	201.53
-33.372	186.12
-9.8469	164.71
19.779	148.4
39.804	138.29
67.73	122.98
87.755	111.37
104.28	91.259
129.01	76.249
142.53	64.94
152.96	51.93
167.08	42.42
178.31	33.611
184.73	28.001
189.96	21.191
189.78	16.782
191.71	14.372
191.54	13.562
191.36	12.953
194.19	12.943
194.01	12.933
193.84	12.924
193.66	12.914
193.49	12.904
193.31	12.895
193.14	12.385
189.97	12.375
189.79	12.966
189.22	13.456
189.04	13.546
185.87	13.837
183.39	14.427
183.22	14.717
182.54	14.808
182.37	15.198
182.2	15.988
182.02	17.179
182.15	18.569
181.97	18.559
181.8	18.55
181.62	19.54
181.15	19.53
181.27	19.521
181.1	19.511
180.93	19.001
180.75	19.492
180.98	19.482
180.8	19.472
180.63	19.463
180.25	18.953
180.08	19.343
179.5	19.334
179.33	19.524
179.15	20.114
177.78	19.705
177.61	18.895
175.33	18.185
173.56	17.476
172.18	17.466
170.71	16.256
170.13	15.047
169.86	14.537
163.88	13.527
153.91	4.1176
132.94	-19.592
98.461	-52.802
75.287	-80.511
50.912	-98.021
21.638	-111.43
6.0634	-123.84
-15.311	-136.95
-30.686	-141.96
-52.36	-142.17
-77.535	-142.88
-83.509	-143.59
-93.683	-143.6
-109.46	-143.91
-124.73	-143.92
-132.81	-143.93
-135.58	-143.94
-135.76	-143.95
-139.53	-143.96
-141.7	-143.87
-142.28	-143.18
-143.95	-142.29
-144.13	-142.3
-145.5	-141.8
-145.68	-141.61
-145.85	-141.32
-147.83	-141.33
-148	-141.34
-147.48	-140.35
-147.65	-139.46
-145.52	-138.97
-145.7	-138.38
-145.87	-137.79
-144.85	-136.3
-144.72	-136.31
-144.4	-136.32
-144.57	-135.13
-144.75	-135.14
-144.62	-135.15
-144.69	-135.16
-144.37	-135.17
-144.54	-135.18
-144.72	-134.69
-144.89	-133.8
-145.07	-133.81
-145.24	-133.82
-145.42	-132.83
-145.59	-132.84
-144.56	-132.25
-144.74	-132.26
-144.91	-132.77
-145.09	-132.78
-145.26	-133.79
-144.34	-134.49
-144.51	-134.5
-144.69	-134.51
-144.86	-133.82
-145.03	-134.03
-144.51	-134.04
-145.38	-134.05
-145.56	-134.56
-145.73	-133.87
-146.51	-134.58
-145.58	-134.69
-145.76	-134.7
-145.93	-134.91
-146.11	-135.22
-146.58	-135.73
-146.75	-135.74
-146.93	-135.15
-147.1	-135.76
-147.28	-135.17
-149.85	-135.18
-150.03	-134.79
-151.2	-134.8
-152.18	-135.41
-150.05	-136.02
-152.52	-136.03
-152.7	-136.04
-152.87	-136.15
-153.05	-136.56
-150.92	-136.57
-151.9	-136.98
-152.07	-136.98
-152.25	-136.99
-152.42	-136.2
-151.49	-136.21
-151.07	-135.62
-151.24	-135.63
-151.42	-136.24
-151.59	-136.25
-151.07	-136.26
-151.24	-136.27
-151.42	-136.28
-151.59	-135.69
-151.76	-135.7
-151.94	-135.11
-152.11	-135.12
-152.29	-134.63
-152.16	-134.04
-152.04	-134.05
-152.21	-134.06
-152.39	-133.67
-152.56	-134.08
-152.24	-133.69
-149.81	-133.9
-149.98	-133.91
-150.16	-134.12
-152.93	-134.13
-153.11	-133.64
-153.28	-132.85
-153.46	-132.86
-153.63	-132.87
-153.81	-132.47
-152.38	-132.38
-152.55	-132.39
-152.73	-133
-152.9	-133.01
-153.08	-133.02
-151.05	-133.03
-151.23	-133.04
-151.4	-133.45
-151.58	-133.06
-151.75	-133.07
-151.92	-133.08
-152.7	-132.39
-152.87	-132.2
-153.05	-131.41
-149.92	-131.92
-147.1	-131.93
-147.27	-133.14
-147.45	-133.65
-147.62	-133.66
-147.79	-134.07
-147.97	-134.08
-148.14	-134.09
-148.32	-134.1
-147.09	-134.11
-148.67	-133.22
-148.84	-133.93
-149.02	-133.24
-149.19	-132.55
-147.77	-132.56
-148.14	-132.56
-148.31	-133.27
-148.49	-133.98
-148.66	-133.99
-146.44	-134
-146.61	-134.01
-146.79	-134.02
-146.96	-133.33
-147.24	-133.34
-146.71	-132.65
-146.88	-132.36
-147.06	-132.37
-147.23	-132.28
-148.11	-132.29
-147.58	-132.3
-147.76	-132.21
-147.93	-132.22
-148.11	-132.33
-147.78	-132.34
-147.85	-132.35
-148.03	-132.36
-148.2	-132.37
-148.38	-132.18
-150.05	-132.19
-150.23	-132.2
-150.4	-132.41
-152.18	-132.22
-152.35	-132.13
-153.92	-132.14
-154.1	-132.15
-154.27	-132.35
-154.45	-133.16
-153.92	-133.17
-154.1	-133.78
-154.27	-134.29
-154.45	-134.3
-154.62	-134.01
-154.09	-133.62
-154.97	-133.63
-155.14	-133.64
-155.42	-132.55
-155.59	-132.46
-155.77	-132.37
-155.94	-131.38
-156.12	-131.99
-155.49	-131.4
-154.07	-132.01
-151.74	-132.02
-151.91	-132.03
-152.09	-132.24
-150.86	-131.85
-151.04	-131.86
-151.21	-131.87
-151.39	-131.78
-151.76	-131.79
-151.94	-131.8
-152.71	-131.81
-152.88	-131.82
-153.06	-130.93
-154.63	-131.84
-153.41	-131.84
-154.98	-131.85
-155.16	-131.16
-155.33	-132.17
-157.21	-132.18
-155.68	-132.19
-157.45	-132.2
-157.63	-132.21
-157.8	-132.22
-160.68	-132.53
-160.85	-132.54
-161.33	-132.55
-161.5	-133.56
-161.68	-133.57
-162.05	-133.58
-162.22	-133.59
-163	-132.5
-163.17	-132.51
-163.35	-132.52
-164.42	-131.23
-164.6	-131.24
-165.27	-130.25
-165.65	-130.26
-165.12	-128.37
-164.4	-126.38
-164.57	-126.69
-164.74	-126.5
-164.92	-126.41
-163.99	-126.22
-165.07	-126.23
-165.24	-126.13
-165.42	-125.84
-166.69	-125.55
-165.97	-125.36
-166.24	-124.37
-166.41	-123.28
-166.59	-121.89
-170.56	-121.8
-166.94	-120.21
-167.11	-120.22
-167.29	-121.83
-167.46	-121.84
-171.14	-121.85
-171.31	-121.86
-176.28	-121.87
-176.46	-121.78
-176.63	-121.79
-177.91	-121.8
-178.08	-123.01
-178.26	-123.02
-178.43	-124.03
-177.51	-125.54
-176.88	-126.15
-177.05	-126.36
-177.23	-127.07
-177.4	-128.38
-176.08	-128.39
-173.95	-129.5
-174.13	-131.31
-174.3	-133.72
-174.48	-134.83
-172.15	-134.93
-171.93	-134.94
-172.1	-134.95
-172.27	-135.26
-172.45	-135.97
-171.92	-135.98
-172.1	-136.59
-172.27	-136.6
-171.45	-136.01
-168.42	-136.62
-165.9	-136.63
-166.07	-136.04
-166.24	-136.05
-166.42	-135.66
-169.29	-135.37
-169.47	-135.38
-169.64	-135.09
-170.02	-134.6
-170.19	-133.61
-170.37	-133.62
-170.54	-132.33
-170.71	-132.34
-172.49	-132.35
-170.46	-131.46
-172.84	-131.47
-173.01	-132.38
-173.19	-132.39
-175.56	-133.7
-175.04	-133.01
-177.71	-133.02
-177.88	-134.42
-178.06	-134.43
-178.23	-134.54
-175.91	-134.55
-175.78	-134.76
-175.96	-134.77
-176.13	-134.78
-176.31	-134.99
-174.58	-135
-174.76	-135.01
-174.93	-135.02
-175.1	-134.83
-174.48	-134.74
-174.65	-134.75
-174.83	-134.76
-175	-134.77
-175.18	-134.68
-175.35	-134.69
-173.73	-134.8
-173.9	-134.81
-176.57	-134.92
-174.25	-134.73
-176.92	-134.74
-177.1	-134.75
-177.27	-134.56
-177.45	-134.57
-175.82	-134.58
-177.6	-134.59
-177.77	-134.6
-177.94	-134.81
-178.12	-135.01
-175.79	-135.22
-178.47	-135.53
-178.64	-135.54
-178.82	-135.55
-178.99	-135.56
-176.47	-135.57
-176.64	-135.28
-176.81	-134.79
-176.99	-133.7
-177.16	-133.71
-176.74	-133.72
-176.91	-133.73
-177.09	-134.54
-177.26	-135.05
-177.34	-135.66
-174.41	-135.67
-174.59	-135.88
-174.76	-136.09
-174.63	-136.1
-176.21	-135.61
-176.38	-134.82
-176.56	-133.83
-176.73	-134.04
-175.51	-132.85
-175.68	-132.86
-175.86	-133.57
-176.03	-133.58
-178.7	-134.29
-176.48	-134.9
-176.65	-135.4
-176.83	-135.81
-177	-135.82
-177.18	-135.83
-176.15	-135.44
-177.53	-135.45
-177.7	-135.46
-177.87	-134.57
-179.45	-133.68
-178.62	-133.69
-178.8	-133.7
-178.97	-134.81
-179.15	-134.82
-181.32	-135.43
-181.5	-135.44
-181.67	-134.55
-181.84	-134.36
-181.12	-134.37
-181.29	-133.08
-181.47	-132.49
-181.64	-131.1
-181.82	-129.91
-181.99	-129.52
-182.77	-129.53
-182.94	-129.94
-183.12	-129.95
-183.29	-129.96
-182.86	-131.17
-183.44	-131.18
-183.61	-132.49
-183.79	-132.49
-183.96	-132.5
-183.04	-132.51
-183.21	-132.52
-183.39	-132.53
-183.56	-131.24
-183.03	-131.75
-182.51	-131.76
-182.68	-132.57
-182.86	-133.88
-183.03	-135.29
-184.51	-136.1
-182.98	-136.11
-183.16	-137.32
-183.33	-138.33
-183.5	-137.44
-182.98	-137.45
-183.15	-137.46
-183.33	-137.47
-183.5	-137.48
-183.68	-138.59
-183.85	-138.6
-184.03	-138.71
-184.2	-140.12
-184.37	-141.43
-183.65	-141.84
-184.72	-143.05
-184.9	-144.26
-185.07	-144.27
-186.55	-144.28
-186.72	-144.28
-186.9	-143.89
-187.97	-144.3
-188.15	-145.01
-188.82	-145.92
-188.49	-146.63
-189.17	-146.84
-189.34	-146.85
-189.52	-146.76
-189.69	-146.77
-189.87	-147.28
-190.34	-147.29
-190.52	-147.3
-190.69	-146.91
-190.86	-146.82
-191.04	-146.83
-191.21	-146.84
-191.39	-146.95
-190.96	-146.96
-190.54	-146.97
-189.41	-147.18
-189.59	-147.49
-189.76	-147.6
-189.93	-147.71
-190.11	-147.72
-190.28	-147.73
-190.46	-147.54
-190.63	-147.55
-190.31	-147.56
-190.68	-147.27
-190.86	-146.37
-191.03	-145.38
-191.7	-145.39
-191.38	-143.8
-191.55	-143.81
-191.73	-143.82
-191.9	-143.83
-194.18	-143.84
-194.35	-145.85
-197.33	-146.86
-197.5	-146.87
-197.68	-145.98
-197.65	-145.99
-195.02	-145.1
-195.2	-143.91
-195.37	-143.92
-195.55	-143.93
-198.52	-142.34
-198.7	-142.35
-199.37	-143.96
-199.55	-145.57
-197.42	-146.38
-198.99	-146.39
-199.17	-147
-199.34	-147.11
-199.52	-147.12
-198.29	-146.63
-198.27	-146.24
-198.44	-145.65
-198.62	-143.66
-198.79	-139.96
-197.06	-137.17
-197.24	-137.18
-197.41	-137.99
-197.59	-138
-197.76	-140.61
-195.44	-143.22
-195.61	-144.33
-195.79	-145.84
-195.06	-145.25
-195.23	-144.56
-195.21	-143.67
-195.38	-143.68
-195.56	-143.29
-195.73	-141.6
-194.21	-139.01
-192.88	-139.02
-193.06	-139.03
-194.73	-141.64
-194.91	-141.65
-195.08	-141.66
-195.25	-141.67
-195.43	-141.68
-198.4	-139.09
-198.58	-138
-200.65	-137.71
-201.53	-137.52
-203.4	-133.83
-205.08	-130.04
-206.45	-128.95
-208.42	-128.75
-208.6	-128.76
-210.17	-127.67
-212.95	-127.18
-213.12	-127.19
-216.3	-126.9
-216.47	-125.71
-218.15	-124.62
-219.12	-124.43
-219.29	-123.44
-220.57	-122.35
-220.74	-122.06
-220.92	-122.07
-221.79	-122.08
-221.57	-122.09
-221.74	-122.1
-221.92	-122.41
-219.89	-122.42
-222.26	-122.43
-221.34	-123.24
-221.51	-123.25
-221.69	-123.26
-218.56	-125.17
-222.04	-125.18
-222.21	-125.49
-222.39	-125.7
-223.86	-128.01
-221.14	-128.02
-221.31	-128.33
-221.48	-128.64
-221.66	-128.64
-221.83	-129.85
-220.11	-129.86
-220.28	-129.87
-220.46	-129.88
-220.63	-129.89
-220.81	-129.3
-220.08	-128.71
-219.55	-128.72
-219.73	-128.73
-219.4	-128.34
-219.38	-128.35
-219.05	-128.36
-219.23	-128.37
-219.4	-128.78
-219.58	-128.79
-218.55	-128.8
-216.12	-128.81
-216.3	-129.32
-218.07	-129.83
-218.25	-129.84
-218.42	-129.55
-218.6	-129.56
-218.77	-129.57
-219.95	-129.58
-220.12	-129.09
-220.29	-129.6
-220.47	-129.91
-221.04	-129.92
-223.12	-129.93
-223.29	-129.93
-224.47	-129.94
-224.64	-130.45
-224.82	-130.46
-224.99	-130.47
-224.17	-131.58
-225.54	-133.89
-225.71	-135.6
-225.89	-135.91
-226.36	-136.52
-226.04	-136.53
-226.21	-136.74
-226.39	-136.85
-226.56	-136.86
-227.24	-136.87
-227.41	-136.88
-227.58	-137.29
-227.76	-137.2
-227.13	-137.21
-227.31	-136.82
-227.48	-136.83
-227.66	-137.24
-227.83	-137.25
-227.01	-136.86
-228.18	-136.87
-228.35	-136.68
-228.53	-136.39
-228.7	-135.9
-227.88	-133.41
-227.45	-132.32
-227.63	-132.32
-227.8	-131.23
-225.98	-131.04
-224.05	-130.45
-224.22	-130.06
-224.4	-130.07
-224.57	-130.08
-225.65	-130.09
-223.82	-130.1
-224	-129.71
-224.17	-129.42
-224.05	-129.23
-224.22	-129.24
-222.8	-128.75
-222.97	-128.06
-223.14	-128.07
-221.52	-127.68
-221.69	-127.69
-221.47	-128.1
-221.64	-128.11
-221.82	-128.12
-220.49	-128.13
-222.47	-128.24
-222.64	-128.25
-222.81	-128.16
-222.99	-127.67
-221.56	-126.88
-221.74	-126.59
-221.91	-126.6
-222.09	-126.61
-222.26	-126.62
-222.14	-126.62
-222.31	-126.63
-222.48	-126.64
-222.66	-126.65
-223.13	-127.46
-223.31	-128.47
-223.48	-128.78
-223.66	-128.39
-223.83	-127.4
-224.01	-127.01
-222.88	-126.42
-223.05	-125.53
-223.23	-125.54
-222.5	-125.55
-223.78	-125.56
-222.85	-125.57
-223.03	-125.58
-223.3	-126.59
-223.28	-126.6
-223.65	-126.61
-223.83	-126.62
-224	-126.63
-224.17	-126.94
-223.25	-126.55
-223.42	-125.06
-223.6	-122.97
-223.77	-121.98
-225.05	-121.99
-224.12	-122
-225.4	-122.01
-225.57	-122.31
-225.74	-122.32
-226.42	-122.33
-226.49	-122.34
-226.67	-122.35
-226.84	-122.36
-227.02	-121.77
-226.19	-121.78
-225.07	-121.79
-225.24	-121.8
-225.41	-121.91
-225.49	-121.32
-226.66	-121.33
-226.84	-121.94
-227.01	-121.95
-227.19	-122.66
-227.36	-123.17
-227.54	-122.68
-227.71	-122.69
-227.88	-122
-228.06	-121.11
-225.53	-120.12
-224.71	-121.83
-224.88	-121.94
-225.06	-120.95
-225.23	-121.96
-224.91	-121.97
-223.98	-121.98
-224.16	-122.99
-224.33	-123
-224.5	-123
-222.88	-123.01
-223.05	-123.02
-223.23	-123.43
-223.4	-122.34
-222.48	-121.35
-221.65	-120.96
-221.83	-121.07
-223	-121.08
-223.17	-121.29
-223.75	-121.4
-223.92	-121.41
-224.1	-121.42
-225.37	-122.43
-225.55	-122.44
-227.92	-121.45
-228.1	-121.46
-228.97	-121.47
-229.14	-121.48
-229.32	-121.49
-229.59	-121.5
-229.77	-122.31
-229.94	-122.32
-230.42	-121.53
-230.59	-121.24
-231.27	-121.25
-231.44	-121.26
-231.61	-120.97
-231.79	-120.98
-231.96	-120.59
-232.14	-120.59
-232.31	-120.6
-232.49	-119.01
-232.46	-117.42
-232.04	-117.23
-232.21	-117.24
-232.39	-117.25
-233.36	-116.96
-234.43	-116.97
-233.71	-116.68
-235.48	-116.69
-235.66	-115.8
-235.33	-114.71
-236.41	-114.72
-235.68	-115.83
-235.86	-115.84
-236.03	-116.75
-235.1	-116.76
-236.38	-116.87
-235.85	-116.88
-236.03	-116.79
-237.8	-116.9
-237.98	-116.91
-238.65	-116.92
-238.83	-116.93
-240	-116.94
-240.17	-117.75
-238.85	-117.76
-239.02	-117.77
-239.2	-117.78
-239.37	-117.78
-239.55	-119.39
-238.82	-119.4
-238.1	-119.41
-238.27	-119.42
-238.44	-119.43
-238.62	-119.44
-238.79	-120.15
-238.97	-120.26
-239.14	-120.57
-239.32	-121.18
-236.39	-121.19
-233.97	-121.2
-234.14	-122.11
-234.32	-122.12
-234.49	-122.13
-234.66	-122.14
-234.84	-122.15
-235.01	-120.96
-235.19	-122.17
-235.16	-122.18
-235.34	-120.89
-235.51	-120.9
-235.69	-120.91
-235.86	-120.02
-236.03	-119.73
-236.21	-119.64
-236.38	-119.35
-236.56	-119.06
-238.43	-118.87
-236.91	-118.37
-238.78	-118.38
-238.96	-118.39
-239.13	-117.6
-240.6	-116.21
-239.18	-116.22
-239.35	-116.23
-239.53	-117.64
-239.7	-117.65
-241.48	-117.66
-241.65	-117.67
-241.83	-117.58
-242	-117.59
-242.17	-116.3
-244.05	-117.61
-244.22	-117.62
-244.4	-117.63
-244.57	-118.64
-244.75	-117.65
-247.32	-117.76
-247.5	-119.47
-247.67	-119.48
-247.84	-120.29
-246.32	-120.3
-248.99	-120.71
-249.17	-120.72
-249.34	-120.03
-249.52	-119.34
-247.99	-118.55
-248.17	-118.56
-248.34	-118.56
-248.52	-118.27
-248.69	-117.48
-247.26	-117.49
-247.44	-117.5
-247.61	-118.31
-247.79	-117.52
-249.56	-117.53
-248.14	-117.54
-248.31	-117.35
-248.49	-117.16
-248.66	-116.77
