# Supplementary material for: Electrooculography-based continuous eye-writing recognition system for efficient assistive communication systems
Source: PLoS One. 2018 Feb 9;13(2):e0192684. doi: 10.1371/journal.pone.0192684 (PMC5806888; doi:10.1371/journal.pone.0192684)
Supplement: S1 Database — All the original isolated EOG data used in the experiments are contained in this database. (ZIP) [file pone.0192684.s001.zip › isolated/002/isolated_strokes/EOG_002_03_011.csv]

-2.6854	-0.72078
-2.9761	-0.70024
-2.9667	-1.3797
-2.9574	-0.65915
-3.248	-0.6386
-2.9386	-0.61805
-3.2293	-0.59751
-3.2199	-1.277
-3.2106	-1.3564
-3.2012	-1.3359
-3.1919	-1.9153
-3.1825	-2.7948
-3.1731	-3.3742
-3.1638	-3.3537
-1.1544	-3.3331
0.95494	-3.3126
0.96429	-3.292
-1.1263	-4.3715
0.38301	-4.351
-1.4076	-4.3304
-1.3983	-4.3099
-1.3889	-5.1893
-3.4796	-5.1688
-1.3702	-5.1482
-1.3608	-5.2277
-1.3515	-5.2071
-1.3421	-6.1866
-3.5328	-5.166
-3.3234	-5.0455
-4.0141	-4.9249
-4.0047	-4.9044
-4.6953	-4.3839
-4.686	-4.3633
-3.2766	-3.1428
-4.7673	-3.1222
-4.7579	-3.1017
-4.7486	-1.7811
-4.7392	-0.96058
-4.7298	-0.94003
-4.0205	-0.91949
-4.0111	-0.59894
-3.2018	0.3216
-0.49241	0.34215
0.11695	0.9627
0.12631	0.98324
0.13567	0.30379
0.14502	1.7243
0.15438	2.3449
3.4637	2.3654
3.4731	2.386
3.4825	2.4065
4.3918	2.5271
4.4012	2.5476
4.4105	2.5682
5.1199	2.5887
5.1292	2.6092
6.1386	2.6298
6.148	2.6503
6.1573	2.5709
6.1667	2.5914
5.176	2.512
6.1854	2.1325
6.1947	2.1531
6.2041	2.1736
6.2135	2.5942
4.6228	2.6147
7.1322	2.5353
7.1415	2.1558
7.1509	1.6763
7.1603	2.1969
4.6696	1.6174
4.679	1.438
2.8883	1.0585
2.8977	0.27908
0.40704	-0.00037587
-0.1836	-0.87983
-0.17425	-0.85928
-0.16489	-0.13874
-0.15553	-0.21819
0.45383	-0.19765
0.66318	0.6229
0.67254	0.64345
0.6819	-0.13601
0.49126	-0.51546
0.70062	-0.79492
0.70997	-0.77437
0.71933	-0.75382
0.72869	-0.73328
0.73805	-0.71273
0.9474	-0.69219
0.95676	-0.37164
0.96612	-0.051093
0.97548	0.46945
0.78483	0.89
0.99419	1.2105
1.0035	1.2311
1.0129	1.2516
1.0223	1.7722
0.031622	1.7927
0.04098	1.6133
-0.94966	1.1338
-0.9403	0.15437
-0.93095	1.1749
-1.0216	1.1955
-1.0122	2.716
-2.0029	2.7366
-1.9935	2.7571
-1.3842	3.4776
-1.3748	3.7982
-1.3654	3.8187
-1.3561	3.7393
-1.3467	3.7598
-1.3374	4.0804
-1.628	2.9009
-1.6187	2.9215
-1.6093	2.942
-1.5999	2.9626
-1.4906	2.9831
-1.4812	3.0037
-1.4719	4.2242
-1.4625	4.2447
-1.4532	4.2653
-1.0438	4.3858
-1.0344	4.4064
-1.0251	2.9269
-1.0157	2.9475
-1.0064	2.968
-0.39701	1.9886
-0.087648	1.7091
-0.078291	-0.070343
-0.068933	-1.8498
-0.059575	-2.4293
0.54978	-2.4087
0.55914	-1.7882
0.5685	-2.2676
0.57786	-1.7471
0.58721	-2.2265
1.1966	-2.206
1.2059	-2.4854
1.2153	-2.4649
1.2246	-2.1443
0.734	-2.1238
0.74336	-2.1032
0.75272	-2.0827
0.76207	-2.3622
0.77143	-2.0416
0.78079	-2.3211
0.79015	-2.3005
-0.3005	-2.28
-0.29114	-1.9594
1.4182	-1.5389
1.7276	-1.3183
1.7369	-1.2978
1.7463	-1.2772
1.7557	-0.75669
3.065	-0.73615
3.0744	-0.015599
3.0837	0.10495
3.0931	1.0255
2.0024	1.546
3.1118	4.2666
3.1212	6.7871
3.1305	7.5077
3.1399	8.2282
2.5492	8.2488
3.6586	8.2693
3.6679	8.2899
3.6773	8.3104
3.6867	8.331
5.196	8.3515
5.7054	7.672
5.1147	7.6926
3.7241	6.1131
3.7334	7.7337
2.5428	6.1542
2.5522	6.1748
2.5615	3.2953
1.3709	1.1159
1.3802	1.1364
0.78959	0.45696
0.79895	-0.022494
0.80831	-0.50195
0.81767	-0.8814
2.027	-0.86086
0.83638	-1.5403
0.84574	-1.5198
0.8551	-0.49922
0.76445	-0.47867
0.87381	0.14187
-0.11683	0.66242
-0.10747	1.083
-0.098116	1.7035
-3.3888	1.9241
-0.079401	1.9446
-0.070043	1.9652
-0.060685	1.7857
-0.051328	1.2062
-3.042	0.12679
-3.0326	0.14734
-3.0233	0.16788
-3.0139	2.0884
-3.0045	2.509
-6.2952	2.5295
-6.2858	3.2501
-6.2765	3.4706
-6.2671	3.7912
-4.9578	3.8117
-6.1484	3.8322
-6.139	3.4528
-6.1297	3.0733
-6.1203	1.9939
-4.911	-0.085566
-4.9016	-2.165
-4.8922	-3.5445
-4.8829	-3.6239
-6.0735	-4.1034
-5.9642	-4.4828
-5.9548	-4.4623
-5.9455	-4.4417
-5.9361	-4.0212
-5.9267	-4.4007
-3.2174	-4.3801
-3.208	-4.3596
-3.1987	-4.839
-3.1893	-4.8185
-3.18	-5.4979
-1.1706	-5.4774
-1.1612	-6.1568
-1.1519	-7.1363
-0.54253	-6.1157
-0.53317	-5.3952
-0.52381	-4.6746
-0.51445	-4.6541
-0.50509	-4.6336
0.30426	-4.213
0.31362	-4.1925
0.32298	-3.3719
0.33234	-2.5514
0.34169	-3.3308
2.5511	-3.3103
2.5604	-3.2897
2.5698	-3.2692
2.5791	-3.2486
2.5885	-2.4281
4.7978	-2.4075
4.9072	-2.387
5.8166	-2.3665
5.8259	-2.1459
4.9353	-1.2254
5.8446	-0.40482
5.354	-0.38427
5.3633	-0.36372
5.3727	0.25682
4.2821	0.27737
4.2914	0.29791
4.3008	0.31846
4.3101	-0.26099
4.3195	-0.24045
3.8288	-0.2199
4.0382	-0.69936
4.0476	-0.67881
4.0569	-0.65826
4.0663	-0.037717
2.0756	-0.61717
2.085	-0.59663
0.09435	-0.57608
0.10371	-1.3555
0.11307	-1.335
-1.1776	-2.3144
-1.1682	-2.2939
-1.1589	-2.2733
-1.1495	-2.7528
0.059854	-2.7323
0.069212	-2.7117
0.078569	-2.6912
0.087927	-2.6706
-0.30272	-2.6501
0.10664	-2.6295
-1.184	-2.609
-1.1746	-2.7884
-1.1653	-2.7679
-1.1559	-2.7473
0.15343	-2.7268
0.16279	-3.6063
0.17215	-3.5857
0.1815	-3.2652
0.19086	-4.3446
1.0002	-4.3241
1.0096	-4.3035
1.0189	-4.583
1.0283	-4.5624
0.23765	-4.2419
1.047	-4.2213
1.0564	-3.1008
1.0657	-3.0802
2.6751	-2.1597
3.5844	-2.0392
4.0938	-2.0186
6.9032	-1.8981
6.9125	-0.47751
9.9219	4.243
11.731	8.2636
14.041	11.184
18.95	17.905
18.959	29.025
21.369	41.246
21.878	54.566
21.987	65.287
22.697	75.407
25.206	90.328
30.315	105.15
33.025	115.17
34.734	123.89
34.744	132.41
34.753	148.93
35.762	163.85
35.772	172.97
35.781	187.29
35.79	196.21
34.8	207.03
35.809	219.05
34.118	230.77
34.128	239
34.137	243.72
29.846	254.74
29.856	262.26
29.865	263.88
29.875	268.3
29.484	272.12
26.193	273.44
26.203	275.06
25.712	276.98
25.721	281.2
25.931	283.62
25.94	283.94
25.949	284.56
25.959	284.98
24.968	285.4
25.977	285.82
25.587	285.84
25.596	285.96
25.606	286.29
25.615	287.61
26.024	287.63
27.234	287.65
27.243	286.37
27.952	286.39
27.962	286.31
30.371	286.33
32.98	286.35
32.99	285.37
34.999	284.19
37.408	280.91
42.618	270.33
44.227	252.35
54.037	228.67
64.046	197.69
64.955	171.01
65.765	144.53
65.774	117.26
65.783	95.076
65.793	70.296
65.802	50.617
65.811	31.737
65.821	10.958
65.33	-3.2215
65.339	-25.601
65.349	-41.78
64.458	-57.06
55.768	-77.739
47.777	-89.719
44.586	-102.4
38.296	-110.68
26.205	-123.36
12.114	-140.34
1.5237	-147.62
-9.467	-152.6
-20.458	-156.27
-31.548	-156.45
-39.439	-156.43
-42.33	-157.91
-46.82	-157.89
-54.711	-161.87
-65.601	-164.55
-74.092	-164.73
-76.083	-165.61
-77.273	-165.59
-86.264	-165.57
-95.755	-165.55
-103.85	-164.63
-110.64	-164.41
-110.93	-163.69
-112.02	-162.57
-114.91	-160.65
-121.1	-157.63
-126.19	-156.11
-126.18	-156.08
-127.17	-155.76
-127.16	-155.54
-127.15	-154.22
-127.14	-154.2
-127.13	-150.98
-128.02	-148.76
-129.81	-148.44
-129.8	-147.12
-129.8	-145.7
-132.79	-145.18
-132.78	-141.36
-134.87	-137.34
-134.86	-136.52
-139.65	-135.5
-139.64	-132.88
-139.83	-125.26
-139.82	-109.14
-139.81	-94.615
-139.8	-74.994
-139.79	-45.074
-138.98	-25.253
-138.97	-8.1325
-138.96	9.588
-138.96	31.709
-138.95	55.129
-128.24	70.35
-115.23	89.27
-100.42	104.79
-84.708	124.11
-75.399	147.33
-70.89	155.95
-62.68	166.57
-50.171	182.39
-40.762	201.81
-38.952	224.13
-37.043	235.16
-35.234	250.48
-27.224	264.4
-18.315	266.92
-14.205	269.94
-10.096	273.56
-7.5868	275.98
-6.5774	279
-5.8681	282.42
-5.3587	283.94
-4.2493	284.26
-3.54	285.48
-2.4306	287.2
1.1787	287.82
3.2881	288.04
3.7974	289.26
3.8068	290.38
3.8162	290.4
4.7255	291.22
4.0349	292.35
4.0442	292.97
4.0536	292.99
4.0629	293.51
5.6723	294.23
5.6817	294.75
5.691	294.77
6.5004	295.09
6.5097	295.51
7.5191	296.33
9.9285	296.35
9.9378	297.17
9.9472	297.89
9.9565	297.91
10.866	298.83
10.875	301.25
10.885	301.27
10.894	303.29
10.903	303.62
14.013	304.34
15.422	304.86
15.431	304.88
15.441	305.3
15.65	306.12
17.559	306.44
17.569	306.46
17.578	306.48
19.288	306.5
21.097	306.52
21.306	306.54
21.316	306.56
21.325	306.28
21.334	306.3
21.344	306.32
22.853	306.34
22.862	306.36
22.872	304.69
23.081	303.11
22.89	302.53
22.9	302.55
22.909	302.57
22.919	302.09
23.128	302.11
23.137	301.73
23.147	301.75
23.156	302.17
23.065	302.19
23.175	302.71
23.184	303.33
23.193	303.35
23.203	303.37
23.212	303.69
24.221	304.01
25.631	304.03
25.64	303.75
25.65	304.08
25.659	304.1
26.768	304.72
26.778	304.74
26.787	304.16
26.796	304.48
25.706	305.5
25.715	305.52
25.724	306.34
25.734	306.16
25.843	306.58
26.852	306.9
27.562	306.92
27.571	308.04
27.581	307.96
28.49	309.08
28.499	309.1
28.509	309.12
28.518	309.15
26.927	309.17
28.537	309.19
26.946	309.41
26.955	309.43
26.965	310.25
25.774	310.27
26.983	311.39
27.793	311.41
27.802	311.43
27.812	311.05
27.821	311.07
28.43	311.09
27.84	311.11
27.849	311.13
27.858	311.55
26.768	311.57
26.777	311.59
26.786	311.62
26.796	310.34
28.205	311.16
28.214	311.18
28.224	310.6
28.233	309.82
28.243	309.34
28.252	309.36
28.261	308.98
28.271	308
27.18	308.02
27.189	307.04
29.499	307.06
30.908	307.08
30.917	307.1
30.927	307.12
30.936	305.94
34.146	305.96
34.155	305.99
34.164	306.01
34.174	306.03
32.483	306.05
34.892	306.07
34.902	306.09
34.911	306.11
34.92	306.13
34.93	306.35
38.139	306.37
38.148	307.49
38.158	307.71
38.167	308.43
34.977	308.95
34.986	308.97
34.995	308.99
35.005	309.01
35.714	309.53
35.723	310.05
35.733	310.18
35.742	310.2
35.751	310.12
37.061	310.24
37.07	311.06
37.079	311.08
37.089	311.1
36.198	310.92
36.208	310.34
35.317	310.26
35.326	310.28
35.336	310.3
35.345	310.32
36.654	309.94
36.664	309.16
36.673	308.88
36.682	308.9
36.692	308.92
38.801	308.95
36.71	308.37
36.72	308.39
36.729	308.01
36.739	307.93
37.348	307.95
37.357	307.17
37.367	305.99
37.376	307.21
36.985	306.03
40.295	306.85
40.304	308.07
39.913	308.09
39.923	308.21
37.032	308.23
37.041	308.45
37.051	308.47
37.06	308.49
37.07	308.92
33.379	308.94
33.388	308.96
33.398	308.98
33.407	308.6
33.116	309.02
33.126	309.04
33.135	308.86
33.144	308.88
30.954	309.2
32.763	309.82
30.972	310.84
30.982	310.86
30.991	310.88
31.001	310.9
32.11	310.92
32.119	310.94
32.129	310.96
32.138	310.98
32.147	310.01
33.457	308.43
33.466	308.45
33.475	308.47
33.485	308.49
32.194	309.41
33.503	309.43
31.013	309.45
31.022	310.27
31.032	311.19
30.741	310.41
30.75	308.33
31.66	306.85
31.669	305.07
31.978	303.69
31.688	303.41
31.697	303.13
31.706	302.15
31.716	303.08
31.725	303.1
30.334	303.52
30.344	304.34
30.353	305.76
29.063	304.38
30.372	304.4
30.381	303.62
30.391	303.64
30.4	303.66
30.409	302.78
31.819	302.8
31.828	303.32
31.837	303.34
31.847	303.76
28.456	304.58
29.665	306.3
25.575	307.72
25.584	307.75
25.594	308.07
24.803	308.09
25.612	308.11
25.622	308.13
25.631	308.15
25.64	308.17
29.55	308.19
29.559	308.71
31.268	308.73
31.278	308.05
32.887	308.77
31.296	309.19
31.306	308.81
31.315	308.83
31.325	308.45
31.634	308.47
31.643	308.09
31.653	307.51
31.662	307.04
31.571	307.06
32.881	307.08
33.09	307.1
33.099	307.12
33.109	307.14
33.118	306.96
33.227	306.98
33.237	307
33.246	307.02
33.256	307.44
33.065	307.66
33.074	307.68
33.084	306.4
33.093	307.72
33.102	307.74
33.212	308.06
33.621	308.08
33.63	308.71
33.64	309.03
34.949	309.35
34.959	309.37
34.968	309.99
34.977	310.01
34.987	309.13
35.596	310.05
34.705	310.07
34.715	310.09
34.724	310.11
34.733	310.83
35.943	310.85
35.952	310.87
35.961	310.89
35.971	310.91
35.98	311.43
36.79	311.45
36.799	311.48
36.808	311.5
36.818	311.62
36.827	311.34
37.436	311.36
37.446	311.38
37.455	311.4
39.464	311.72
40.074	311.74
40.783	311.76
40.792	312.18
40.802	311.8
40.811	311.82
40.121	311.84
40.13	311.86
40.139	311.88
39.049	311.6
39.058	311.92
38.867	311.64
38.877	311.67
38.886	312.19
38.895	312.21
38.905	313.83
37.514	313.95
37.523	313.97
37.533	313.99
35.542	313.41
33.552	312.93
32.161	312.95
32.17	312.87
32.18	312.99
32.189	313.61
33.598	314.63
33.608	315.15
33.617	315.17
33.626	316.19
32.636	316.31
32.645	317.44
31.654	317.76
31.664	318.58
31.673	318.6
31.683	318.82
31.692	318.84
31.701	318.86
31.711	319.28
31.72	320.8
31.429	320.82
33.439	320.84
33.448	320.86
33.457	320.88
33.467	321.5
31.476	321.52
31.485	321.54
31.495	321.56
29.604	320.98
29.714	321.01
28.623	321.03
28.632	321.05
28.642	321.67
28.651	321.09
29.76	321.71
28.67	320.83
28.679	320.85
28.688	322.57
28.598	322.09
28.607	320.71
28.616	320.73
28.626	319.45
28.635	319.47
28.345	319.49
28.654	319.01
28.663	319.03
28.673	318.45
28.682	318.97
28.691	319
29.701	319.02
29.71	319.34
29.519	319.36
29.329	319.38
27.938	319.1
27.947	319.12
27.157	319.14
27.166	318.36
27.176	318.38
26.285	318.4
26.294	318.42
26.304	318.44
26.313	318.46
26.722	319.28
26.732	319.3
26.741	319.92
26.75	319.94
26.36	319.97
26.769	320.79
26.378	320.81
26.388	319.63
26.397	319.15
26.207	319.17
26.416	319.19
26.225	319.21
26.235	319.23
26.244	319.55
26.253	319.97
26.863	319.99
26.772	319.61
26.781	319.63
26.791	319.65
26.4	319.67
26.409	319.69
26.419	319.71
26.428	319.24
26.438	319.76
26.447	319.78
26.456	319.8
26.466	320.22
26.475	320.34
26.784	320.86
26.794	320.88
26.803	320.9
26.812	322.32
26.822	322.34
29.331	322.36
26.841	322.58
26.85	322.6
26.859	322.62
26.769	322.64
27.078	323.66
27.087	323.68
27.097	323.61
27.106	323.63
27.915	323.65
30.225	323.77
30.234	323.69
30.243	323.61
30.253	323.63
27.962	323.65
27.972	323.67
27.981	323.69
27.99	323.71
28	323.73
26.609	323.25
26.618	323.27
24.128	323.69
24.137	323.71
28.046	323.83
28.356	323.85
28.365	323.87
28.374	323.9
27.084	323.92
28.393	324.14
27.103	324.16
27.112	324.18
27.121	324.2
27.131	324.22
28.44	324.24
28.449	324.76
28.459	324.78
28.468	324.8
28.477	325.32
28.987	325.34
28.996	325.36
29.005	324.68
29.015	325.4
29.024	325.42
29.434	325.44
29.443	325.47
29.452	325.49
29.462	325.91
30.571	326.33
32.28	326.35
32.29	326.37
32.299	326.39
32.308	327.71
32.318	327.93
32.627	327.95
32.636	327.97
31.246	327.99
31.255	328.01
30.465	328.03
30.474	326.85
30.483	326.87
30.493	326.89
30.502	328.51
30.211	328.54
30.221	328.56
30.23	326.08
29.139	325
29.149	324.72
28.958	324.34
28.967	324.36
28.977	324.38
28.186	324.3
28.196	324.32
26.205	324.24
26.214	324.26
26.224	324.38
24.933	324.4
24.942	324.52
24.952	324.64
24.961	324.56
24.97	324.58
24.98	324.6
24.989	324.53
24.998	324.45
25.008	324.17
25.317	324.19
25.327	323.11
25.336	323.43
25.345	324.05
25.355	324.07
25.364	324.59
25.573	324.81
25.583	324.83
25.592	324.85
25.401	324.87
25.611	324.89
25.62	324.91
25.629	324.93
26.439	324.85
26.448	324.97
27.758	325.3
27.467	325.92
27.476	327.04
27.486	328.06
26.495	328.08
27.504	329.6
27.514	329.62
27.523	329.54
27.532	330.96
26.542	329.58
27.551	328.9
27.56	328.92
27.57	328.24
28.079	326.96
28.889	327.68
29.698	327.7
29.707	328.92
29.717	328.94
30.126	330.37
30.135	330.79
30.145	330.81
30.154	330.83
28.563	330.15
28.573	330.17
28.582	330.19
28.591	329.31
28.601	329.33
28.61	328.15
31.22	328.17
32.729	328.19
32.738	327.41
32.748	328.23
32.757	329.45
32.766	330.37
32.276	330.39
32.285	330.41
32.294	330.43
31.004	330.46
32.313	330.48
32.323	329.6
32.332	328.32
32.341	328.34
32.451	328.26
32.76	328.28
32.769	328.3
32.779	327.82
32.788	329.24
34.397	330.96
34.407	331.78
32.616	332.1
32.625	332.52
32.635	333.74
30.444	333.36
30.454	333.18
30.463	333.2
30.472	332.63
32.182	332.15
32.191	332.17
32.2	332.19
32.21	332.21
32.219	333.23
32.428	334.05
32.238	334.07
32.247	334.09
32.256	334.11
31.166	334.13
32.275	334.15
31.185	334.17
31.194	333.69
31.203	333.21
29.513	332.73
31.222	332.55
31.231	332.27
29.141	332
29.35	332.02
28.059	332.04
28.069	332.16
28.078	332.18
28.087	331.8
28.097	332.22
27.806	330.94
27.816	330.96
27.825	329.68
27.834	329.1
28.144	329.12
27.853	328.44
27.862	328.46
27.872	328.08
27.581	327.5
27.59	328.12
27.4	328.24
27.409	328.26
27.418	328.69
27.128	329.21
27.137	329.73
27.147	329.75
27.156	329.27
27.165	328.79
27.175	328.81
27.384	328.83
27.393	328.85
27.403	328.87
27.412	329.09
27.421	329.11
27.431	329.13
25.34	329.95
25.349	329.97
27.559	330.59
27.868	330.71
28.278	330.73
28.287	330.76
28.296	330.38
28.306	330.4
28.315	330.42
28.324	329.64
28.334	329.66
28.343	329.68
29.552	330.5
28.362	330.52
28.371	330.24
28.38	330.56
28.29	330.28
28.599	330.3
28.309	330.32
28.318	330.34
28.327	329.56
28.337	329.08
29.246	329.1
29.255	329.03
29.265	328.85
29.274	329.07
29.283	329.09
30.293	329.11
30.302	329.23
30.311	329.75
30.321	330.47
29.33	330.49
29.34	330.51
29.349	330.53
29.358	330.05
30.068	330.07
30.277	330.09
30.286	330.11
30.296	330.13
30.305	329.35
30.914	329.57
30.924	329.59
30.933	329.62
30.942	329.64
30.352	330.46
30.361	330.48
29.371	331.2
28.28	331.22
26.589	331.94
24.999	330.76
26.608	330.78
25.017	330.8
25.027	330.52
25.836	331.24
25.845	331.76
25.855	331.78
25.064	332.2
25.073	332.92
25.083	333.84
25.092	334.66
25.102	335.89
25.111	336.61
25.12	336.43
25.13	336.45
25.939	336.27
27.948	336.29
27.958	336.31
29.167	336.33
29.176	336.55
29.786	336.87
29.795	337.09
29.805	337.31
29.514	337.43
30.023	337.85
30.033	337.87
30.042	337.49
30.051	337.51
30.061	337.43
30.47	337.46
30.179	337.28
30.189	337.3
30.198	336.92
30.207	336.84
31.017	337.36
30.226	337.38
30.236	337.4
30.245	337.62
31.054	337.44
31.364	337.46
31.073	337.18
30.282	337.2
30.292	337.22
30.501	335.94
30.81	335.96
30.82	335.98
30.829	337.3
30.838	338.12
29.848	338.15
29.857	338.47
29.867	338.49
29.476	339.11
29.485	339.13
29.295	339.15
29.304	338.87
28.713	338.89
27.423	338.41
28.732	337.93
27.441	337.95
27.451	337.97
27.46	338.49
27.469	338.01
27.979	338.03
26.688	338.05
26.698	338.07
26.707	338.59
26.716	338.12
27.726	338.14
27.035	338.16
27.044	338.18
27.054	338.6
27.063	337.32
29.272	337.34
29.282	337.36
29.291	338.98
29.3	340.2
29.31	340.22
29.419	340.74
29.429	340.76
27.138	340.28
27.147	340.3
25.457	340.32
25.466	340.34
25.475	340.36
25.485	339.99
27.194	340.01
25.503	340.03
25.513	339.25
24.122	339.17
24.131	338.39
27.441	338.41
24.15	338.43
24.16	338.45
24.169	338.47
22.578	337.69
24.188	337.21
23.197	337.23
23.206	336.65
23.216	336.27
25.125	335.89
29.534	335.91
29.544	335.93
29.553	334.96
29.962	334.98
29.972	335
29.981	335.02
29.991	335.64
30	335.66
30.009	336.08
30.019	335.7
31.128	335.72
31.137	335.74
30.847	335.66
31.556	335.68
31.565	335.7
32.175	335.72
32.184	335.74
32.193	335.76
33.303	336.18
33.312	336.2
33.322	336.22
33.331	336.25
33.34	336.27
33.45	335.89
33.259	335.91
33.268	335.93
33.278	335.85
32.287	335.77
33.296	335.79
32.406	335.81
32.415	335.43
32.424	335.45
31.634	335.17
31.643	335.19
31.153	335.01
31.162	334.83
31.171	334.85
27.281	334.67
27.29	334.69
27.299	334.52
27.309	334.44
27.318	334.36
24.827	334.38
24.837	334.4
25.046	334.42
25.055	334.44
27.065	334.56
27.074	334.68
27.084	334.7
26.493	334.72
26.502	334.74
