# Supplementary material for: Electrooculography-based continuous eye-writing recognition system for efficient assistive communication systems
Source: PLoS One. 2018 Feb 9;13(2):e0192684. doi: 10.1371/journal.pone.0192684 (PMC5806888; doi:10.1371/journal.pone.0192684)
Supplement: S1 Database — All the original isolated EOG data used in the experiments are contained in this database. (ZIP) [file pone.0192684.s001.zip › isolated/002/isolated_strokes/EOG_002_03_012.csv]

-0.037313	-0.3263
-0.75826	-0.4528
-0.87921	-0.1793
-2.2002	-0.3058
-2.3211	-0.4323
-2.442	-0.5588
-2.563	0.014699
-2.6839	0.9882
-3.7049	1.6617
-3.8258	1.5352
-4.1468	1.4087
-4.2677	1.2822
-4.1887	1.1557
-4.5096	2.9292
-4.6306	2.8027
-4.7515	3.9762
-6.1725	3.8497
-4.9934	4.1232
-5.1144	3.9967
-5.2353	4.3702
-5.1563	4.7437
-5.1772	4.6172
-3.4981	4.4907
-3.7191	4.3642
-3.84	4.2377
-1.261	4.5112
0.81807	4.3847
2.1971	4.2582
2.0762	3.2317
1.9552	3.1052
1.8343	2.9787
0.21333	2.1522
0.092387	2.0257
-0.02856	1.8992
-0.54951	0.67269
0.62955	0.54619
0.5086	0.31969
0.38765	0.19319
0.26671	0.066686
0.14576	-1.5598
0.32481	-1.6863
0.20386	-1.8128
0.082918	-1.9393
-0.038029	-2.0658
-0.15898	-3.1923
-0.27992	-3.3188
0.59913	-3.4453
0.47818	-3.8718
0.35724	-3.9983
0.23629	-4.1248
2.2153	-3.7513
2.0944	-3.8778
1.9734	-4.0043
1.8525	-4.1308
2.9316	-4.7573
3.5106	-5.3838
3.3897	-5.5103
3.2687	-8.3368
3.9478	-6.8633
3.8268	-6.9898
3.7059	-7.1163
3.5849	-7.2428
2.864	-9.8693
3.343	-11.596
3.2221	-12.022
3.1011	-12.149
2.9802	-11.975
2.8592	-12.102
3.5383	-12.228
3.4174	-12.355
3.2964	-12.481
3.1755	-11.108
2.1545	-11.234
2.9336	-9.8608
2.8126	-9.8873
2.6917	-9.4138
2.5707	-9.5403
2.4498	-8.9668
3.0288	-8.5933
2.9079	-8.3198
2.7869	-8.8463
2.666	-8.5728
2.545	-7.9993
4.9241	-7.2258
2.3031	-6.9523
2.1822	-6.4788
2.0613	-6.0053
1.1403	-5.2318
1.0194	-5.3583
0.89841	-4.2848
0.77747	-3.8113
0.65652	-3.8378
0.53557	-3.9643
0.41463	-3.8908
-1.0063	-3.8173
-4.9273	-3.5438
-5.0482	-1.1703
-8.8692	1.4032
-8.9901	1.2767
-11.411	1.1502
-12.532	1.0237
-11.853	2.1972
-13.874	2.0707
-13.995	1.1442
-14.116	1.0177
-15.937	1.6912
-14.458	2.8647
-16.179	2.7382
-16.3	1.3117
-16.421	1.1852
-16.541	-0.041344
-15.462	-0.16784
-15.583	-0.29434
-15.704	-0.42085
-15.825	0.55265
-15.946	0.92615
-14.767	0.79965
-19.488	-0.12685
-19.609	-0.25335
-17.03	0.92015
-15.251	1.4937
-15.372	1.3672
-15.093	1.4407
-15.214	4.3142
-14.935	7.2877
-11.656	7.6611
-5.8766	7.5346
-3.6976	7.9081
-3.2185	8.5816
-2.1395	9.5551
-0.46041	10.229
1.3186	10.502
1.1977	10.376
2.9768	10.249
3.6558	9.8226
4.9349	9.6961
6.4139	10.47
6.293	10.343
8.072	9.9166
10.151	10.99
13.63	12.464
14.109	12.337
13.988	12.211
13.867	12.884
18.446	13.558
18.325	13.431
18.204	12.505
18.083	10.478
19.363	8.3516
20.842	8.2251
20.721	7.2986
20.6	7.0721
20.479	6.9456
18.758	7.1191
20.737	7.5926
20.616	7.4661
16.295	6.7396
16.174	6.6131
16.053	6.3866
15.932	6.2601
13.611	5.9336
13.49	5.8071
13.369	5.8806
11.948	5.7541
11.827	5.6276
10.706	6.1011
9.9855	5.9746
10.465	6.0481
10.344	6.9216
10.223	6.7951
10.102	6.6686
9.9808	6.5421
11.16	7.3156
9.7389	6.2891
9.6179	5.7626
9.497	5.6361
11.176	5.5096
13.455	5.7831
13.334	5.6566
13.213	5.1301
13.092	5.0036
11.571	3.9771
14.55	3.8506
14.429	2.5241
12.008	2.3976
11.888	2.2711
11.767	2.0446
11.646	1.9181
9.3247	1.7916
9.2037	1.6651
9.0828	1.5386
6.8618	1.0121
6.7409	0.88562
6.6199	0.85912
3.899	1.2326
3.778	2.0061
2.1571	1.8796
2.0362	1.7531
1.0152	2.9266
-1.5057	2.8001
0.77331	4.1736
-1.7476	4.0471
-1.8686	2.4206
-1.9895	2.2941
-3.4105	1.0676
-3.5314	0.94112
-4.6524	0.81462
-4.7733	0.28812
-4.8943	-0.23838
-7.6152	-1.0649
-5.1362	-1.1914
-5.2571	-1.3179
-5.3781	-1.4444
-5.499	-1.5709
-8.1199	-2.7974
-7.7409	-2.9239
-7.8618	-3.0504
-9.0828	-4.7769
-9.2037	-4.9034
-9.3247	-6.4299
-9.4456	-6.5564
-9.5666	-6.6829
-9.6875	-6.8094
-8.1085	-6.9359
-9.9294	-7.7624
-10.05	-7.8889
-10.171	-8.0154
-10.292	-8.1419
-8.7132	-6.9684
-8.8341	-7.0949
-8.9551	-7.2214
-9.076	-7.3479
-9.197	-8.7744
-8.4179	-7.6009
-8.5389	-7.7274
-8.6598	-9.1539
-8.7808	-9.2804
-8.8017	-8.1069
-6.7227	-8.2334
-6.8436	-6.9599
-6.9646	-6.5864
-7.0855	-6.4129
-8.1065	-6.4394
-8.2274	-6.1659
-8.3484	-6.2924
-8.4693	-6.4189
-8.5902	-6.5454
-8.8112	-7.5719
-8.9321	-6.7984
-9.0531	-6.9249
-9.174	-7.0514
-9.295	-6.2779
-9.4159	-6.4044
-9.5369	-6.5309
-9.6578	-6.6574
-9.7788	-6.7839
-9.8997	-6.7104
-10.021	-6.8369
-10.142	-6.9634
-10.263	-8.1899
-10.384	-9.1164
-9.4044	-8.4429
-9.8254	-9.3694
-9.9463	-9.4959
-10.067	-9.5224
-10.188	-9.6489
-9.2092	-9.3754
-8.2301	-9.4019
-8.3511	-9.7284
-8.472	-9.6549
-8.593	-9.9814
-7.4139	-10.108
-7.5349	-10.234
-7.6558	-10.361
-7.7768	-10.287
-7.8977	-10.414
-5.9187	-10.54
-6.0396	-10.467
-6.1605	-10.593
-6.2815	-10.72
-4.8024	-10.846
-4.3234	-10.973
-4.4443	-11.099
-4.5653	-11.226
-4.6862	-11.352
-5.4072	-11.579
-4.9281	-11.705
-5.0491	-12.332
-5.17	-12.458
-5.191	-12.585
-5.5119	-12.111
-5.6329	-12.238
-5.7538	-12.364
-7.0747	-12.391
-7.1957	-12.517
-10.017	-12.144
-10.138	-12.47
-10.259	-12.497
-12.779	-12.823
-12.9	-12.95
-14.021	-12.876
-14.142	-13.003
-16.263	-13.129
-16.384	-13.256
-16.405	-13.382
-19.226	-13.309
-19.347	-13.435
-19.468	-12.762
-20.789	-12.088
-20.91	-11.515
-21.031	-11.441
-21.152	-11.568
-21.273	-11.094
-21.394	-10.221
-21.515	-10.347
-19.036	-10.474
-19.157	-9.1004
-17.077	-7.9269
-16.498	-6.4534
-16.219	-3.8799
-13.54	0.19357
-13.661	2.9671
-10.882	3.1406
0.39684	6.0141
15.476	19.888
35.455	31.561
56.234	32.235
78.613	32.708
125.79	32.582
162.07	32.955
203.85	32.829
248.63	32.702
268.21	32.876
295.49	33.749
319.37	33.623
330.35	33.496
336.02	33.17
339.4	33.043
342.68	31.817
344.76	31.49
345.84	30.664
347.32	29.737
351.7	29.311
355.38	29.184
358.16	27.358
362.24	23.731
365.72	20.705
367.79	17.878
368.67	13.452
368.85	9.3251
369.53	7.2986
371.91	5.6721
374.29	3.3456
378.87	3.0191
383.25	1.6926
384.63	0.86605
385.91	0.73955
386.18	0.013053
388.16	-0.11345
390.94	-0.43995
393.32	-0.96645
396.4	-1.0929
400.18	-1.2194
400.06	-1.3459
399.94	-1.0725
399.82	-0.99895
399.7	-1.1255
394.38	-1.652
394.25	-2.1785
392.93	-2.805
389.41	-5.3315
389.29	-5.458
381.37	-6.3845
379.65	-10.211
370.13	-10.337
331.21	-11.564
289.49	-15.19
248.67	-17.517
200.54	-19.443
172.32	-24.07
134.2	-24.196
104.18	-29.823
83.661	-32.849
55.44	-32.976
45.019	-33.902
29.698	-34.029
10.277	-34.155
5.4562	-34.282
2.5353	-34.408
-1.7857	-34.835
-9.5066	-34.961
-18.528	-34.588
-21.648	-34.114
-23.369	-33.641
-25.49	-33.567
-26.211	-33.694
-27.432	-33.72
-29.953	-33.847
-30.074	-33.973
-33.495	-34.1
-33.616	-34.226
-36.137	-34.253
-36.658	-34.179
-36.779	-32.406
-37.4	-32.532
-37.521	-32.659
-37.642	-32.785
-37.763	-29.112
-37.884	-27.238
-38.005	-27.165
-38.126	-25.991
-38.246	-24.718
-38.067	-24.844
-36.788	-24.071
-34.709	-24.197
-34.83	-24.324
-33.651	-24.45
-33.772	-24.577
-33.893	-24.503
-33.714	-24.63
-33.835	-24.756
-31.656	-24.883
-29.877	-25.809
-29.298	-25.936
-29.419	-24.462
-29.54	-24.989
-27.861	-25.115
-27.982	-25.242
-28.103	-25.368
-28.224	-25.595
-27.444	-27.221
-27.165	-27.348
-27.286	-27.474
-27.407	-28.901
-27.528	-29.127
-28.049	-29.254
-27.97	-27.98
-28.091	-28.107
-28.212	-29.633
-25.033	-28.36
-21.054	-28.286
-21.175	-28.413
-21.296	-28.339
-22.217	-28.466
-22.338	-29.492
-22.459	-30.219
-22.58	-30.345
-22.701	-30.872
-22.822	-30.998
-21.342	-31.125
-22.363	-31.251
-22.484	-31.378
-22.605	-31.104
-22.726	-30.631
-21.747	-30.157
-21.868	-29.984
-21.989	-30.11
-22.11	-30.237
-22.731	-29.963
-21.952	-30.09
-22.973	-30.216
-23.094	-30.343
-23.215	-30.469
-22.436	-30.696
-19.257	-30.322
-19.378	-30.449
-19.499	-30.575
-19.62	-30.702
-17.24	-31.328
-17.361	-31.455
-17.482	-31.581
-17.603	-31.208
-17.724	-30.834
-19.945	-31.461
-20.066	-31.387
-20.187	-30.914
-20.308	-31.04
-16.929	-30.967
-15.25	-31.293
-15.371	-31.42
-15.492	-31.346
-15.613	-31.673
-15.734	-31.599
-17.055	-31.726
-17.176	-32.053
-17.297	-32.179
-18.617	-32.406
-18.738	-32.432
-18.859	-32.059
-18.98	-32.185
-19.101	-31.512
-19.222	-30.838
-18.143	-30.965
-18.264	-30.591
-18.385	-30.718
-18.506	-29.744
-19.827	-30.971
-19.948	-31.097
-20.669	-31.224
-20.79	-31.35
-20.911	-30.377
-23.932	-30.503
-24.053	-29.13
-24.174	-28.856
-24.295	-28.383
-21.915	-27.609
-23.836	-27.236
-23.857	-27.362
-23.978	-27.489
-26.599	-28.115
-27.02	-27.442
-28.341	-27.968
-28.462	-28.095
-28.583	-28.221
-29.204	-29.648
-28.825	-29.074
-28.946	-29.201
-29.067	-30.627
-29.188	-30.754
-29.309	-31.28
-28.23	-30.107
-28.651	-30.233
-28.772	-30.36
-28.893	-30.486
-30.413	-30.113
-30.534	-30.239
-31.955	-32.466
-32.076	-32.592
-33.097	-32.719
-33.218	-31.945
-29.839	-32.072
-29.96	-32.198
-30.081	-32.325
-27.102	-30.751
-26.323	-29.678
-26.444	-29.804
-26.565	-29.531
-26.686	-29.457
-26.807	-29.184
-27.828	-29.31
-27.949	-29.837
-28.07	-29.963
-29.191	-30.09
-28.311	-30.816
-28.432	-31.643
-28.553	-32.569
-28.674	-32.696
-28.795	-32.722
-27.316	-32.149
-26.137	-31.875
-26.258	-32.002
-26.379	-31.428
-26.5	-32.255
-26.221	-32.881
-26.742	-33.308
-26.863	-33.834
-26.984	-34.961
-26.705	-37.487
-26.426	-40.414
-26.547	-40.94
-26.668	-42.967
-26.789	-41.593
-26.609	-42.12
-24.33	-42.746
-24.451	-42.873
-24.572	-42.299
-24.693	-42.426
-23.514	-43.652
-23.635	-44.379
-23.756	-45.105
-23.877	-45.932
-23.498	-46.058
-23.419	-46.285
-23.54	-46.411
-23.661	-46.938
-23.782	-47.664
-20.403	-47.291
-24.024	-46.817
-24.145	-46.744
-24.266	-46.87
-24.687	-46.997
-24.507	-47.123
-24.928	-47.25
-25.049	-47.376
-25.17	-48.003
-25.291	-48.929
-23.412	-49.056
-23.533	-49.182
-23.654	-49.309
-23.775	-48.935
-25.896	-48.862
-24.017	-48.988
-24.438	-49.115
-25.259	-49.241
-25.38	-48.868
-27.801	-48.994
-27.922	-49.121
-29.943	-49.447
-32.864	-49.574
-32.984	-49.3
-33.105	-48.327
-33.226	-48.453
-33.347	-47.38
-33.468	-46.806
-32.289	-45.933
-34.71	-46.059
-34.831	-46.086
-34.952	-46.212
-35.073	-46.339
-32.894	-45.765
-33.215	-45.492
-33.336	-45.618
-33.457	-45.145
-33.578	-45.871
-32.599	-45.398
-30.92	-45.224
-31.041	-45.351
-31.162	-45.477
-28.482	-45.904
-27.103	-46.03
-27.224	-46.157
-28.345	-46.883
-28.466	-47.11
-28.587	-47.836
-27.708	-49.263
-27.829	-49.389
-27.95	-51.016
-28.071	-50.542
-29.192	-50.669
-29.313	-50.795
-29.434	-50.922
-29.555	-51.048
-29.676	-51.175
-32.097	-51.301
-32.218	-51.428
-34.039	-51.554
-36.16	-51.681
-36.28	-50.807
-38.801	-50.934
-38.922	-51.06
-39.043	-51.187
-39.164	-51.313
-39.285	-50.24
-40.206	-50.366
-40.327	-49.893
-41.248	-49.819
-43.169	-49.946
-43.29	-49.572
-44.811	-49.699
-44.932	-49.825
-45.053	-49.952
-45.474	-50.178
-45.295	-50.105
-45.516	-50.231
-45.637	-50.358
-45.758	-51.284
-46.478	-51.411
-45.399	-51.537
-47.92	-51.664
-48.041	-52.69
-48.162	-52.817
-50.983	-52.943
-51.104	-53.07
-54.225	-53.196
-54.346	-54.423
-51.467	-54.549
-52.888	-55.776
-53.009	-55.902
-53.13	-56.029
-53.251	-57.855
-50.372	-57.982
-50.293	-58.108
-50.414	-58.235
-50.535	-58.561
-50.656	-58.988
-49.376	-58.914
-49.497	-58.241
-49.618	-58.367
-49.739	-57.394
-49.86	-57.52
-48.981	-56.847
-49.102	-56.973
-49.223	-57.1
-49.344	-57.226
-50.465	-57.353
-50.586	-57.479
-50.707	-57.606
-50.828	-58.232
-50.949	-58.059
-52.77	-58.185
-52.891	-58.812
-54.712	-59.138
-54.833	-59.565
-52.454	-59.691
-55.574	-59.818
-55.695	-59.944
-55.816	-60.071
-55.937	-60.197
-55.958	-60.324
-58.579	-60.75
-58.7	-60.877
-60.521	-61.303
-60.642	-62.53
-59.263	-62.656
-59.384	-62.583
-59.505	-62.709
-59.626	-62.836
-59.747	-62.962
-58.968	-63.089
-59.089	-63.215
-59.21	-63.342
-59.331	-64.268
-60.351	-64.795
-60.472	-64.921
-60.593	-65.048
-60.714	-65.174
-60.835	-64.901
-62.756	-65.627
-62.877	-65.754
-63.798	-65.28
-63.919	-65.407
-64.04	-65.533
-65.161	-66.06
-65.282	-66.186
-65.803	-67.013
-65.924	-67.739
-66.045	-67.466
-68.766	-67.592
-68.887	-68.219
-69.008	-68.345
-70.129	-68.972
-69.249	-68.598
-70.37	-68.725
-70.491	-68.851
-70.612	-68.378
-70.833	-68.504
-70.854	-68.631
-70.975	-69.357
-71.096	-69.484
-71.217	-69.61
-71.438	-70.237
-71.459	-69.863
-71.68	-69.99
-71.801	-70.116
-71.922	-70.243
-73.643	-69.869
-72.564	-69.896
-74.285	-70.022
-74.406	-69.649
-74.527	-69.375
-76.647	-69.502
-76.768	-69.628
-78.289	-69.755
-78.41	-70.281
-78.531	-70.908
-81.852	-71.234
-81.973	-71.361
-85.594	-71.487
-86.615	-71.614
-86.736	-71.74
-87.557	-71.867
-87.678	-71.993
-87.799	-72.12
-88.62	-72.246
-88.741	-72.073
-91.162	-72.399
-91.283	-72.526
-91.404	-72.652
-94.725	-73.579
-96.145	-73.705
-96.866	-73.132
-96.987	-73.258
-97.108	-73.085
-98.029	-72.811
-97.65	-72.338
-99.671	-72.464
-99.792	-72.591
-99.913	-72.717
-101.63	-72.844
-101.75	-72.17
-103.88	-72.297
-104	-73.023
-104.12	-73.15
-104.94	-73.676
-105.06	-73.803
-105.18	-73.929
-106.1	-74.056
-106.22	-73.382
-106.34	-73.509
-106.46	-73.635
-106.59	-73.562
-106.71	-73.688
-106.33	-73.815
-106.45	-74.541
-106.57	-74.868
-108.39	-74.994
-108.51	-75.321
-107.23	-75.247
-107.35	-75.374
-107.47	-75.5
-107.59	-75.427
-107.72	-75.153
-107.34	-74.98
-107.96	-75.106
-108.08	-75.233
-108.2	-75.359
-107.82	-75.786
-106.44	-75.912
-106.56	-76.039
-106.68	-76.665
-106.8	-77.092
-108.03	-77.618
-106.95	-77.745
-107.07	-77.571
-107.19	-77.998
-107.31	-78.124
-108.93	-77.851
-107.55	-77.977
-107.67	-77.304
-107.79	-77.43
-107.91	-77.457
-111.03	-78.483
-111.16	-78.61
-111.68	-78.736
-111.8	-79.263
-111.92	-79.389
-115.44	-79.516
-115.56	-80.042
-115.68	-79.769
-115.8	-79.495
-115.02	-79.322
-118.24	-79.448
-118.37	-79.575
-119.49	-79.301
-123.71	-79.128
-121.33	-78.954
-123.95	-79.381
-124.07	-79.507
-124.19	-79.934
-124.31	-80.76
-121.93	-80.987
-122.05	-80.813
-122.17	-80.94
-122.3	-80.966
-122.42	-80.693
-120.14	-80.519
-120.26	-80.646
-120.38	-80.272
-120.5	-80.399
-120.62	-79.725
-120.74	-78.952
-120.86	-78.878
-120.98	-79.005
-121.11	-78.531
-121.23	-78.658
-119.35	-78.784
-119.47	-78.911
-119.59	-79.037
-119.71	-77.464
-120.53	-77.59
-120.65	-76.317
-120.77	-76.243
-120.89	-75.57
-118.71	-74.596
-121.44	-74.723
-121.56	-75.949
-121.68	-76.076
-121.8	-77.002
-117.72	-77.129
-122.04	-77.255
-122.16	-77.382
-122.28	-77.008
-122.6	-77.135
-120.42	-77.261
-120.54	-77.388
-120.67	-77.514
-120.79	-77.541
-120.91	-77.667
-119.53	-77.794
-119.65	-77.92
-119.77	-78.047
-119.89	-79.073
-121.51	-79.2
-120.33	-79.326
-120.45	-79.453
-121.18	-79.579
-121	-78.806
-122.02	-78.932
-122.14	-79.059
-122.26	-79.185
-122.38	-80.212
-121.6	-80.338
-121.72	-80.465
-121.84	-80.591
-121.96	-80.018
-122.08	-80.144
-121.01	-80.271
-122.33	-80.197
-122.45	-80.324
-122.57	-80.45
-122.69	-80.677
-120.91	-79.603
-119.63	-80.93
-119.75	-81.056
-119.87	-80.483
-118.39	-80.609
-116.92	-80.736
-117.04	-80.862
-117.16	-81.689
-117.28	-81.115
-119	-80.242
-118.92	-80.368
-119.04	-80.495
-119.16	-81.421
-118.58	-80.748
-119.1	-80.174
-119.22	-80.301
-119.35	-81.127
-119.47	-82.054
-118.99	-82.18
-119.11	-82.307
-119.23	-82.733
-119.35	-82.86
-119.47	-84.086
-119.19	-84.213
-119.71	-84.339
-119.83	-84.466
-119.96	-84.592
-120.08	-83.919
-118.9	-84.045
-119.02	-84.672
-119.14	-84.798
-119.26	-84.925
-120.38	-85.551
-119.3	-85.678
-119.42	-85.804
-119.54	-85.931
-119.66	-85.557
-120.99	-84.984
-119.91	-84.61
-120.03	-84.737
-120.15	-84.563
-120.27	-84.29
-120.19	-84.416
-120.31	-84.543
-120.43	-84.669
-120.55	-85.196
-119.47	-84.922
-119.59	-85.049
-118.82	-85.175
-118.94	-85.302
-119.06	-85.828
-117.88	-85.955
-118	-86.081
-118.12	-86.208
-118.24	-86.334
-119.66	-86.561
-118.48	-86.487
-118.6	-86.114
-118.73	-86.24
-118.85	-86.367
-120.27	-89.193
-120.39	-89.32
-121.41	-89.446
-121.53	-89.573
-121.65	-89.699
-123.67	-89.726
-123.79	-89.852
-125.21	-89.979
-125.33	-91.405
-125.46	-89.532
-127.68	-87.958
-127.8	-88.085
-129.32	-88.211
-129.44	-90.038
-129.56	-90.164
-130.58	-92.191
-130.7	-92.817
-131.02	-93.044
-131.14	-93.17
-131.27	-93.197
-131.39	-93.323
-131.51	-93.45
-131.63	-93.576
-132.55	-93.703
-132.67	-93.329
-134.19	-93.456
-134.31	-93.582
-134.43	-93.709
-135.55	-94.335
-135.67	-94.662
-136.4	-95.188
-136.52	-95.615
-136.64	-95.741
-136.76	-96.068
-136.78	-96.094
-137.1	-96.221
-137.22	-96.347
-137.34	-96.074
-138.96	-96.6
-139.08	-96.727
-140.81	-96.553
-140.93	-96.68
-141.05	-96.606
-142.37	-96.933
-142.19	-97.059
-142.31	-97.186
-142.43	-97.712
-142.55	-97.639
-140.17	-97.765
-140.09	-97.892
-140.21	-98.018
-141.64	-96.645
-141.76	-95.271
-143.28	-94.998
-143.4	-95.124
-143.52	-95.251
-144.54	-95.677
-143.46	-95.804
-144.78	-95.93
-144.9	-97.257
-145.02	-97.383
-145.15	-98.61
-143.87	-98.736
-143.99	-97.863
-144.11	-97.989
-144.23	-96.916
-146.15	-96.242
-144.47	-95.869
-146.39	-95.995
-146.51	-96.122
-146.63	-96.248
-147.85	-97.475
-146.88	-97.601
-147	-99.128
-147.12	-100.25
-144.94	-99.981
-143.66	-100.11
-143.48	-100.23
-143.6	-100.36
-143.72	-99.487
-142.64	-99.113
-143.96	-99.24
-144.08	-99.366
-144.21	-99.693
-145.43	-100.42
-145.25	-100.85
-145.37	-101.67
-145.49	-102.1
-145.61	-102.63
-145.73	-104.05
-145.05	-104.18
-143.97	-104.3
-144.09	-104.43
-144.22	-104.56
-144.34	-104.68
-143.16	-104.81
-143.28	-104.94
-143.4	-105.06
-143.52	-104.09
-145.84	-105.32
-145.26	-105.94
-145.38	-106.37
-145.5	-107.2
-145.62	-107.92
-145.75	-109.65
-141.27	-109.78
-141.39	-109.9
-141.51	-110.03
-141.63	-110.16
-147.35	-110.28
-147.47	-110.41
-150.79	-110.23
-150.91	-110.36
-153.03	-110.29
-155.66	-110.41
-155.78	-110.54
-156.4	-109.37
-156.52	-110.79
-154.14	-110.92
-154.26	-111.05
-154.38	-111.17
-154.5	-110
-154.62	-109.43
-150.94	-109.15
-153.56	-109.28
-153.69	-109.41
-153.81	-109.53
-157.03	-110.06
-153.25	-109.79
-153.37	-109.91
-153.49	-110.04
-153.61	-108.96
-153.73	-109.09
-150.55	-109.22
-150.37	-109.34
-150.5	-109.17
-150.62	-109
-150.74	-109.12
-150.26	-109.25
-150.38	-109.38
-150.5	-110.9
-150.62	-111.13
-152.74	-111.26
-152.86	-111.38
-152.98	-111.51
-153.1	-111.64
-151.23	-111.46
-151.35	-110.89
-151.47	-111.02
-151.59	-109.64
-151.71	-109.77
-150.23	-109.39
-150.35	-109.02
-150.47	-109.35
-152.49	-109.47
-152.61	-110.8
-152.23	-109.73
-152.36	-109.85
-152.48	-109.98
-152.6	-109.21
-152.72	-108.93
-150.04	-108.86
-150.16	-108.89
-150.28	-108.21
-150.4	-107.64
-153.32	-108.47
-153.44	-108.59
-153.57	-108.72
-153.69	-108.85
-153.81	-109.07
-153.43	-110.4
-153.55	-110.52
-153.67	-110.65
-153.79	-112.98
-150.51	-110.3
-151.63	-110.43
-149.55	-109.86
-149.67	-109.98
-152	-110.11
-152.12	-110.24
-154.84	-111.06
-154.96	-111.19
-155.08	-111.62
-156.2	-112.24
-156.32	-112.37
-156.44	-112.5
-156.56	-112.62
-156.68	-112.25
-158.31	-112.08
-158.43	-111.9
-160.35	-111.93
-160.47	-111.65
-162.39	-111.18
-162.81	-110.81
-163.83	-110.73
-165.15	-110.86
-165.97	-110.99
-166.09	-110.91
-168.11	-111.04
-169.64	-111.07
-171.16	-111.19
-171.28	-111.02
-172.2	-110.95
-174.62	-110.97
-174.74	-110.9
-176.36	-110.83
-176.48	-109.85
-176.6	-108.88
-178.82	-109.01
-182.25	-109.03
-185.67	-109.16
-187.39	-109.28
-188.21	-110.51
-189.23	-111.94
-189.35	-112.46
-190.17	-112.59
-190.49	-113.72
-190.61	-115.84
-191.73	-118.07
-191.85	-119.6
-191.98	-120.82
-194.8	-122.75
-194.92	-122.88
-198.14	-124.2
-198.26	-124.33
-199.78	-124.46
-199.9	-124.58
-198.62	-124.71
-200.14	-124.84
-200.26	-124.96
-200.39	-125.09
-198.71	-125.21
-195.63	-124.44
-195.75	-122.77
-195.87	-122.59
-195.99	-121.32
-194.81	-120.65
-194.93	-119.07
-192.95	-117.7
-193.07	-117.03
-193.19	-115.75
-192.92	-115.88
-193.04	-114.91
-193.16	-115.03
-193.28	-115.16
-193.4	-115.29
-193.52	-115.41
-192.54	-115.54
-192.66	-115.67
-194.28	-117.69
-194.4	-121.12
-195.32	-123.14
-195.45	-123.27
-195.57	-124.1
-195.69	-125.22
-193.91	-125.35
-193.93	-126.08
-194.05	-126.2
-194.47	-126.33
-194.59	-126.56
-191.21	-126.68
-190.93	-126.81
-191.06	-126.94
-188.98	-126.86
-189.1	-126.49
-188.02	-126.22
-188.14	-124.84
-188.26	-123.97
-188.38	-123.1
-188.5	-123.22
-184.82	-122.85
-184.94	-122.97
-188.86	-123.1
-188.99	-123.23
-190.31	-123.35
-190.73	-123.48
-190.85	-123.61
-191.27	-124.63
-191.39	-124.76
-193.21	-124.89
-193.33	-127.51
-196.15	-129.34
-199.57	-129.57
-203.6	-130.79
-207.02	-132.12
-207.14	-132.65
-209.16	-133.27
-209.28	-134
-209.4	-134.13
