# Supplementary material for: Electrooculography-based continuous eye-writing recognition system for efficient assistive communication systems
Source: PLoS One. 2018 Feb 9;13(2):e0192684. doi: 10.1371/journal.pone.0192684 (PMC5806888; doi:10.1371/journal.pone.0192684)
Supplement: S1 Database — All the original isolated EOG data used in the experiments are contained in this database. (ZIP) [file pone.0192684.s001.zip › isolated/002/isolated_strokes/EOG_002_04_001.csv]

-7.2938	6.9426
-7.2428	6.4227
-2.5917	6.0028
-2.5407	5.9829
-2.4896	5.763
0.56143	5.7431
0.61248	5.0232
1.0635	5.3033
1.1146	5.2834
1.1656	3.2635
1.2167	3.2436
0.86775	1.5237
1.3188	0.80377
1.3699	0.48387
1.4209	-0.036038
1.472	-1.0559
1.623	-1.0758
2.0741	-1.0958
2.1251	-1.1157
1.7762	-1.1356
1.8272	-1.1555
0.8783	-0.57538
1.2293	-1.3953
2.3804	-2.7152
2.4315	-0.83509
1.3825	-0.855
1.3336	-0.8749
1.3846	-1.1948
-0.16433	-1.2147
-1.0133	-1.2346
-0.062218	-3.0545
-0.011163	-3.0744
0.039891	-5.0943
0.090945	-3.1142
0.142	-3.1341
0.59305	-1.3541
0.24411	-3.174
0.29516	-5.1939
0.34622	-5.2138
-0.30273	-5.0337
0.44832	-5.0536
0.19938	-5.5735
0.25043	-5.0934
0.30149	-3.7133
-0.44746	-4.1332
0.40359	-4.1531
0.45465	-2.473
-0.2943	-2.4929
0.55676	-2.5128
2.4078	-1.3327
2.4589	-0.25264
2.5099	-0.072543
2.561	0.0075513
4.312	0.38765
6.5631	0.76774
9.3141	1.1478
9.3652	1.1279
9.4162	1.708
9.7673	1.6881
9.8184	1.8682
9.8694	2.0483
9.9205	2.8284
9.9715	2.8085
10.023	2.7886
10.074	3.4687
10.125	3.4488
10.176	2.9289
10.227	2.909
11.078	2.8891
10.529	2.8692
10.58	2.2493
10.631	2.8293
9.4821	2.8094
9.5331	2.1895
8.4842	2.1696
8.5352	1.1497
8.5863	2.1298
8.6373	1.1099
8.9884	0.59001
9.0394	0.4701
7.0905	-0.7498
7.1415	-0.76971
6.6926	-0.78961
6.7437	-2.5095
6.7947	-3.1294
6.8458	-2.5493
6.4968	-2.5692
5.5479	-2.8891
5.5989	-2.909
3.15	-1.229
0.40103	-1.2489
-2.4479	-1.2688
-2.3969	0.21133
-2.3458	-1.2086
-2.2948	0.37152
-3.6437	0.35161
-3.5926	-1.2683
-6.8416	-1.2882
-6.7905	-3.1081
-7.8395	-3.128
-8.8884	-3.1479
-9.5374	-3.1678
-9.4863	-4.0877
-10.035	-2.4076
-10.584	-0.62754
-10.933	-2.4474
-10.882	-2.4673
-11.431	-2.3873
-12.28	-3.3072
-12.229	-3.3271
-12.678	-3.347
-12.627	-3.3669
-12.576	-3.3868
-12.525	-3.4067
-14.074	-3.4266
-15.523	-3.4465
-13.972	-2.6664
-13.921	-2.3863
-13.869	-2.2062
-13.818	-2.2261
-12.167	-2.246
-12.116	-2.2659
-13.665	-1.9858
-13.514	-1.2057
-11.463	-1.2256
-13.312	-0.045553
-13.261	-0.065458
-9.51	2.1146
-8.7589	2.2947
-6.4079	2.2748
-5.4568	3.7549
-5.4057	3.835
-4.7547	4.1151
-3.8036	4.0952
-3.3526	3.7753
-3.3015	4.0554
-2.7505	4.0355
-2.6994	4.2156
-2.6484	4.1957
-1.3973	4.1758
-1.3463	4.1559
-2.4952	4.136
-2.4442	4.1161
-2.9931	4.0961
-2.942	4.0762
-2.891	4.4563
-2.8399	4.0364
-2.1889	4.0165
-2.1378	3.9966
-2.0868	3.9767
-2.0357	3.9568
-1.9847	3.5369
-2.5336	3.517
-2.6826	3.4971
-2.6315	2.2772
-2.5804	0.15728
-2.5294	0.13738
-2.4783	-0.28253
-2.7273	-0.30244
-2.6762	-1.4223
-2.6252	-1.4422
-2.5741	-2.5622
-0.72307	-2.5821
-1.072	-2.602
-1.021	-2.6219
-0.96991	-2.6418
-3.7189	-3.0617
-3.6678	-3.0816
-3.6167	-2.7015
-3.5657	-3.2214
-2.2146	-3.2413
-2.1636	-3.7612
-0.41253	-3.7811
-0.36147	-3.401
-0.31042	-3.0209
0.44063	-1.7408
-0.80831	-1.7607
0.54274	-1.7806
0.5938	-0.10055
0.64485	-0.12045
0.69591	-0.14036
-0.55304	-0.16026
-0.50199	-0.18017
-0.45093	-0.20007
-0.39988	-1.02
0.95118	-1.0399
1.0022	-1.0598
1.0533	-1.5797
1.1043	-1.0996
-0.14461	-0.41951
1.1064	-0.43941
-0.4425	-0.45932
-0.39144	-0.27922
-0.34039	0.00087089
-0.28934	-0.019035
-0.038282	-0.33894
1.6128	-0.35885
1.6638	-0.37875
1.7149	-0.39866
0.86593	-0.018562
1.817	-0.038468
1.868	0.44163
1.9191	-0.078279
1.9702	0.40182
1.1212	1.2819
1.1723	1.262
1.2233	1.7421
1.2744	1.8222
1.3254	1.8023
1.3765	2.0824
1.4275	2.9625
1.4786	2.9426
1.5296	2.9227
3.3807	2.9028
4.7317	2.8829
4.7828	3.4629
2.9339	3.643
2.9849	3.6231
4.836	3.6032
4.887	3.5833
4.9381	3.3634
4.9891	3.3435
3.2402	3.3236
3.2912	2.8037
3.3423	2.2838
3.3933	2.1639
3.4444	2.144
3.4955	1.3241
5.3465	1.3042
5.3976	0.28427
5.4486	-0.23563
5.4997	-0.25554
3.7507	-0.27544
3.8018	-0.29535
2.0528	-0.31526
2.1039	-0.73516
3.8549	-1.0551
2.806	-1.075
2.857	-1.7949
2.9081	-2.3148
2.9592	-2.6347
3.0102	-3.0546
3.4613	-3.0745
4.6123	-3.0944
4.6634	-3.1143
3.6144	-2.7342
3.6655	-2.7541
3.4165	-2.774
3.4676	-2.7939
3.5186	-2.8138
2.7697	-3.4337
3.2208	-4.0537
3.2718	-4.0736
3.3229	-4.3935
3.3739	-4.1134
3.325	-3.6333
2.976	-3.6532
2.3271	-3.6731
2.3781	-4.393
2.4292	-3.4129
2.0802	-3.1328
2.5313	-3.1527
1.7823	-3.1726
1.8334	-3.9925
1.8845	-4.4124
0.53551	-4.5323
0.58656	-4.5522
0.63762	-4.9721
-0.61133	-5.292
-0.56027	-5.1119
-1.3092	-5.1319
-1.2582	-5.1518
-1.2071	-4.7717
-1.1561	-4.6916
-1.105	-4.7115
-1.9539	-4.7314
-1.9029	-4.8513
-1.8518	-4.8712
-1.8008	-4.8911
-0.84973	-4.911
-1.0987	-5.3309
-1.0476	-5.3508
-0.99657	-5.3707
-1.5455	-5.3906
-0.49446	-5.2105
-1.4434	-5.0304
-1.3924	-5.0503
-1.3413	-4.6702
-1.2902	-4.1902
-0.63919	-3.8101
-0.58814	-3.33
-0.53708	-3.3499
-0.48603	-3.3698
-1.035	-2.7897
-0.38392	-2.8096
-0.33287	-1.9295
-0.28181	-0.3494
-0.23076	0.8307
-0.1797	2.9108
-0.12865	5.3909
-0.077596	6.271
-0.026542	10.251
4.1245	14.931
6.4756	18.311
6.5266	22.991
6.5777	29.671
6.6287	39.152
6.9798	49.032
7.0308	65.412
7.0819	78.692
7.1329	91.972
7.184	115.75
9.3351	130.53
10.286	142.51
12.637	154.69
12.688	161.77
11.239	173.65
13.09	181.93
13.141	187.41
13.192	195.79
13.243	200.27
10.595	202.05
11.246	203.43
11.297	205.81
11.348	208.29
11.399	209.27
8.5498	209.25
11.501	209.53
11.552	209.51
11.303	209.89
11.354	209.97
11.005	209.95
11.056	209.93
8.6072	209.91
8.6582	209.99
11.209	209.97
11.26	209.95
11.311	209.83
11.362	209.91
11.414	209.79
11.465	209.87
11.516	209.75
12.267	209.73
12.318	209.72
11.969	209.2
12.42	208.48
12.471	208.46
12.522	208.24
12.573	208.42
12.224	208.1
13.575	208.08
14.226	208.06
14.277	207.74
14.328	207.52
13.179	206.6
12.83	205.68
12.181	205.66
12.232	203.24
12.284	200.72
9.3346	199.8
6.6857	198.08
5.7367	192.46
4.3878	176.64
4.4388	142.72
3.5899	105.5
2.0409	75.077
0.19198	45.657
-2.857	19.537
-4.0059	-7.0826
-7.1549	-27.503
-7.1038	-48.022
-9.7528	-71.742
-9.7017	-86.962
-10.551	-102.18
-10.5	-117.8
-10.449	-127.92
-10.897	-139.04
-10.846	-146.46
-10.795	-158.98
-10.744	-173.3
-10.693	-176.92
-10.642	-178.84
-10.591	-180.06
-10.14	-180.08
-9.489	-181.1
-8.738	-181.72
-8.6869	-182.34
-7.4359	-182.96
-6.8848	-182.98
-6.8338	-183.2
-6.7827	-183.22
-6.7317	-183.24
-7.3806	-183.06
-6.6296	-183.08
-7.2785	-183.3
-7.2275	-183.62
-7.1764	-183.64
-7.1253	-183.66
-7.0743	-183.38
-7.0232	-183.4
-6.9722	-183.72
-6.9211	-183.44
-7.4701	-183.46
-7.419	-183.48
-8.568	-183.5
-8.5169	-182.72
-8.4659	-181.64
-9.7148	-181.66
-9.6637	-181.68
-9.6127	-180.5
-9.5616	-179.22
-9.2106	-178.74
-9.1595	-179.06
-9.1085	-181.48
-9.0574	-181.5
-9.0064	-181.52
-8.7553	-183.84
-8.7043	-183.96
-8.6532	-183.98
-8.6022	-180.8
-8.9511	-180.82
-8.5	-182.94
-8.449	-182.66
-8.3979	-182.68
-8.3469	-182.7
-8.4958	-182.72
-8.2448	-182.74
-8.1937	-182.76
-8.1427	-183.38
-8.0916	-183.4
-8.0406	-183.42
-7.9895	-183.84
-8.3384	-183.86
-8.2874	-183.98
-8.2363	-183.5
-9.6853	-183.52
-9.6342	-183.04
-9.5832	-182.76
-9.5321	-182.78
-8.4811	-182.8
-9.63	-182.82
-9.579	-183.14
-9.5279	-183.26
-9.4769	-183.28
-8.0258	-182.6
-9.3747	-183.32
-9.3237	-183.34
-8.0726	-183.16
-8.0216	-182.98
-7.5705	-182.99
-7.5195	-183.11
-7.4684	-182.63
-7.4174	-182.25
-7.3663	-181.77
-6.9153	-181.79
-6.8642	-181.71
-6.8131	-181.73
-6.7621	-181.75
-6.711	-181.77
-5.86	-181.79
-5.8089	-181.81
-5.7579	-181.83
-5.7068	-181.65
-5.7558	-181.67
-5.7047	-181.89
-5.6537	-181.91
-5.6026	-181.93
-5.2516	-181.75
-5.0005	-181.97
-4.5494	-182.29
-4.4984	-182.31
-4.4473	-182.73
-4.3963	-182.75
-4.7452	-183.77
-4.6942	-184.89
-4.6431	-184.91
-4.5921	-184.93
-4.541	-184.95
-4.69	-184.97
-4.6389	-184.99
-4.5878	-185.61
-4.5368	-185.73
-2.5857	-185.75
-2.5347	-185.87
-2.4836	-186.09
-2.4326	-185.71
-4.2815	-185.73
-2.5305	-185.75
-4.4794	-185.77
-4.4284	-185.79
-4.3773	-185.71
-5.4263	-185.43
-5.2752	-185.45
-5.2241	-185.47
-6.0731	-185.49
-6.022	-185.51
-6.471	-185.53
-5.9199	-185.55
-5.8689	-185.57
-5.8178	-185.59
-5.7668	-185.41
-6.2157	-185.43
-6.1647	-185.75
-9.2136	-185.37
-10.463	-185.39
-10.411	-185.01
-12.06	-185.03
-12.009	-185.05
-12.658	-184.77
-12.607	-184.79
-12.556	-184.81
-13.105	-184.03
-13.054	-184.05
-13.003	-182.77
-12.952	-182.39
-12.901	-182.41
-12.85	-181.83
-12.799	-181.35
-12.748	-181.17
-13.797	-180.39
-13.746	-179.61
-13.695	-179.63
-13.644	-179.45
-13.593	-179.17
-14.341	-179.19
-14.29	-179.21
-15.339	-179.23
-15.288	-179.25
-15.237	-178.97
-15.186	-178.99
-15.135	-179.01
-15.084	-179.03
-15.033	-179.55
-12.582	-179.07
-13.031	-179.59
-11.58	-180.61
-11.529	-181.53
-11.478	-181.95
-8.7267	-181.97
-6.3757	-182.09
-6.3246	-182.91
-6.2735	-182.53
-6.2225	-183.15
-4.2714	-183.17
-4.2204	-183.19
-3.8693	-183.21
-3.7183	-183.33
-3.6672	-183.35
-0.61617	-183.37
-0.56511	-182.69
0.68594	-183.21
0.737	-183.23
-0.11195	-183.25
0.83911	-183.27
0.89016	-183.79
0.94121	-183.3
0.99227	-183.32
0.14332	-183.84
0.29438	-183.86
0.34543	-183.88
0.39648	-183.9
0.44754	-183.92
-0.40141	-183.94
-0.35035	-184.46
-0.2993	-184.48
-0.24824	-184.7
-0.19719	-185.02
-2.8461	-185.04
-2.7951	-185.36
-2.744	-185.88
-2.693	-186.2
-0.54192	-185.92
-1.4909	-186.24
-1.4398	-186.86
-1.3888	-187.48
-1.4377	-187.5
-1.3866	-187.52
-1.3356	-187.64
-1.2845	-187.66
-1.2335	-187.68
-3.2824	-187.8
-3.2314	-187.82
-5.4803	-187.84
-5.4293	-187.86
-5.3782	-187.88
-9.3272	-187.5
-12.976	-187.52
-13.225	-187.54
-13.174	-187.56
-13.123	-187.08
-13.072	-187
-13.021	-187.02
-13.87	-187.04
-13.819	-187.06
-13.768	-187.08
-13.717	-187.3
-13.666	-187.32
-13.615	-187.34
-13.563	-187.86
-15.212	-187.88
-14.361	-187.9
-10.81	-187.92
-12.459	-188.34
-12.408	-188.46
-12.357	-188.38
-12.106	-188.5
-8.355	-189.12
-8.304	-189.14
-8.2529	-191.46
-8.2019	-191.48
-7.6508	-193.4
-7.3998	-193.42
-7.3487	-193.44
-7.2976	-192.26
-7.2466	-190.68
-8.1955	-189.9
-8.1445	-189.92
-8.0934	-189.74
-8.9424	-189.96
-8.8913	-189.98
-9.7403	-190.8
-9.6892	-190.82
-9.6382	-190.84
-9.5871	-190.86
-8.636	-190.88
-8.385	-190.9
-8.3339	-190.12
-8.2829	-189.84
-8.4318	-189.86
-8.3808	-189.58
-8.8297	-189.6
-8.7787	-189.62
-9.3276	-189.64
-9.2766	-189.46
-8.4255	-189.48
-8.3745	-189.6
-8.3234	-189.62
-8.2723	-189.34
-8.2213	-189.36
-7.4702	-189.88
-7.4192	-189.9
-7.3681	-191.02
-7.3171	-189.84
-7.966	-189.86
-7.915	-189.88
-8.3639	-189.9
-8.3129	-189.32
-8.2618	-189.34
-8.2108	-189.36
-8.1597	-189.38
-8.2086	-189.4
-8.1576	-190.92
-8.1065	-190.94
-8.5555	-192.26
-8.5044	-192.48
-8.4534	-192.5
-8.4023	-192.52
-8.3513	-192.54
-8.8002	-192.56
-8.7492	-190.98
-8.6981	-189.5
-8.647	-189.21
-9.496	-189.23
-9.4449	-189.25
-9.3939	-189.57
-9.3428	-189.59
-10.092	-190.11
-10.041	-191.33
-9.9897	-191.35
-9.9386	-193.27
-9.8876	-191.59
-10.137	-191.61
-9.7855	-191.63
-9.7344	-191.65
-9.6833	-191.67
-9.2323	-191.69
-9.5812	-192.61
-9.1302	-192.63
-9.4791	-192.65
-9.4281	-192.67
-9.377	-193.79
-9.626	-195.81
-9.5749	-195.83
-10.024	-195.85
-9.9728	-195.87
-10.922	-195.89
-13.071	-195.91
-13.02	-195.93
-12.969	-193.95
-12.918	-193.57
-12.366	-193.59
-12.315	-192.61
-12.264	-192.63
-12.713	-191.75
-12.662	-191.77
-12.611	-191.79
-12.56	-191.81
-12.509	-191.83
-12.458	-191.15
-12.907	-191.87
-12.456	-191.19
-12.405	-191.21
-12.354	-190.83
-12.303	-190.85
-12.952	-190.87
-12.201	-191.09
-12.15	-191.11
-12.099	-191.43
-12.048	-191.45
-12.996	-191.47
-12.945	-191.69
-13.094	-192.41
-13.043	-192.53
-12.992	-192.55
-13.741	-191.87
-13.69	-191.89
-14.239	-191.81
-14.188	-191.93
-14.137	-191.95
-14.686	-191.87
-14.635	-191.89
-14.984	-191.91
-14.933	-192.03
-14.882	-192.05
-13.431	-192.07
-13.38	-192.09
-13.329	-191.91
-14.877	-191.33
-14.826	-190.75
-15.075	-190.47
-15.024	-190.49
-15.673	-190.51
-15.622	-190.53
-15.571	-190.85
-15.52	-190.97
-15.469	-191.29
-15.418	-191.71
-15.367	-191.73
-14.616	-191.75
-14.565	-192.07
-14.514	-191.79
-14.963	-191.41
-15.112	-191.23
-14.961	-191.25
-16.41	-191.27
-16.358	-191.49
-16.307	-191.51
-16.756	-191.93
-16.505	-192.35
-16.454	-193.27
-16.403	-194.49
-15.452	-195.41
-16.801	-195.43
-15.35	-195.45
-15.299	-194.57
-15.248	-193.39
-14.197	-191.91
-15.146	-191.43
-15.095	-191.45
-15.044	-191.37
-14.993	-191.49
-16.342	-191.51
-16.291	-192.03
-16.24	-192.05
-16.188	-191.47
-16.137	-191.49
-16.086	-191.31
-16.035	-191.32
-15.984	-191.04
-15.933	-190.56
-15.882	-190.58
-15.831	-190.1
-16.08	-190.12
-17.029	-190.54
-16.978	-189.66
-17.527	-190.58
-17.476	-191
-17.425	-191.02
-17.374	-192.24
-17.323	-193.86
-17.272	-193.88
-17.221	-194.5
-17.169	-194.52
-17.118	-194.74
-17.067	-194.76
-17.016	-194.78
-16.665	-194.8
-16.614	-194.82
-16.563	-195.64
-16.512	-195.66
-17.161	-196.38
-17.11	-196.4
-17.059	-195.72
-17.208	-196.54
-17.157	-196.56
-17.106	-197.08
-17.055	-197.5
-17.004	-197.32
-16.953	-197.34
-16.102	-197.06
-16.851	-197.08
-16.799	-197.1
-17.748	-197.12
-19.097	-197.14
-17.646	-197.46
-18.995	-197.68
-18.944	-197.8
-18.893	-198.22
-18.842	-198.24
-17.391	-198.26
-16.84	-198.28
-16.789	-198.6
-16.538	-198.62
-14.987	-198.34
-11.736	-198.36
-11.685	-198.68
-11.634	-199.3
-11.583	-199.62
-13.032	-199.84
-12.98	-200.66
-12.929	-200.68
-12.878	-201.8
-10.927	-201.82
-10.576	-201.84
-10.525	-201.86
-10.474	-201.88
-10.423	-202
-8.1721	-202.02
-10.321	-202.04
-10.27	-202.06
-10.219	-202.08
-10.568	-202.1
-10.517	-202.12
-10.466	-202.74
-11.615	-202.86
-11.564	-202.58
-11.913	-202.6
-11.462	-202.22
-11.41	-202.24
-11.359	-202.36
-11.308	-202.38
-12.257	-202.4
-12.206	-202.42
-14.055	-202.44
-14.004	-202.86
-13.953	-202.48
-15.802	-202.9
-15.751	-202.92
-15.7	-203.14
-15.649	-203.26
-14.398	-203.28
-14.347	-203.3
-14.296	-204.32
-14.245	-205.34
-13.394	-205.76
-13.343	-205.78
-13.291	-205.8
-13.24	-206.12
-13.189	-206.14
-13.738	-206.46
-13.687	-206.48
-13.636	-206.5
-13.585	-206.92
-13.534	-207.14
-13.483	-207.16
-13.132	-207.18
-13.081	-207.6
-13.03	-207.62
-12.979	-206.74
-13.228	-207.66
-13.577	-207.68
-14.526	-207.7
-14.475	-208.31
-14.424	-208.33
-14.373	-208.25
-13.321	-208.27
-13.27	-209.19
-13.219	-210.51
-13.168	-210.53
-13.717	-211.65
-12.866	-211.67
-13.615	-211.69
-14.264	-211.71
-14.213	-209.63
-14.962	-209.65
-14.911	-211.57
-14.86	-211.59
-14.809	-212.31
-14.758	-212.63
-14.707	-212.85
-14.656	-212.87
-14.605	-213.29
-14.554	-213.31
-13.902	-213.33
-14.451	-214.05
-14.4	-214.07
-15.749	-214.09
-15.698	-214.31
-14.747	-214.33
-14.696	-214.35
-14.645	-214.57
-14.594	-214.39
-14.243	-214.21
-13.392	-214.23
-13.341	-214.25
-13.29	-214.27
-13.239	-213.99
-13.188	-214.01
-11.537	-213.53
-11.486	-213.35
-11.435	-213.67
-11.384	-213.69
-13.232	-213.71
-11.881	-213.73
-11.83	-213.45
-11.779	-213.77
-11.728	-213.79
-11.677	-213.81
-8.9261	-213.83
-8.8751	-213.55
-8.824	-213.37
-7.673	-213.39
-7.6219	-212.21
-7.5709	-212.23
-7.5198	-212.25
-8.2687	-213.47
-8.2177	-212.39
-9.1666	-212.01
-9.1156	-212.03
-9.0645	-210.75
-9.5135	-210.17
-8.9624	-208.89
-8.9114	-208.91
-8.8603	-208.93
-8.8093	-208.65
-9.2582	-208.67
-8.7072	-207.49
-9.1561	-207.51
-9.105	-207.53
-9.054	-207.15
-9.7029	-207.37
-9.6519	-207.39
-10.601	-206.61
-10.55	-205.43
-10.499	-204.25
-11.948	-204.27
-11.897	-204.79
-15.046	-204.81
-14.995	-205.13
-13.743	-205.15
-13.692	-205.17
-13.641	-205.79
-13.59	-205.81
-13.539	-206.73
-13.488	-205.85
-14.937	-205.87
-14.886	-205.89
-14.835	-205.31
-14.784	-205.33
-13.233	-205.35
-13.182	-205.07
-13.131	-205.09
-13.08	-205.11
-13.629	-205.43
-12.778	-205.45
-11.927	-205.87
-11.876	-206.39
-11.824	-205.71
-12.573	-205.73
-11.722	-205.15
-12.471	-205.17
-12.42	-205.19
-12.369	-205.21
-14.018	-205.23
-12.267	-205.25
-12.216	-205.27
-12.165	-205.79
-12.114	-206.41
-14.763	-206.52
-14.712	-207.94
-14.661	-209.26
-14.61	-209.88
-13.259	-209.9
-13.008	-209.92
-12.957	-209.94
-15.106	-209.36
-15.054	-209.98
-12.803	-211.6
-12.752	-211.62
-12.701	-211.64
-12.65	-212.56
-12.599	-212.68
-11.148	-212.7
-11.097	-212.72
-11.046	-213.04
-10.995	-213.66
-12.344	-213.68
-10.893	-213.7
-10.842	-213.72
-10.791	-214.64
-10.74	-214.16
-10.689	-214.68
-9.1376	-214.7
-9.0865	-215.32
-9.0355	-215.74
-8.9844	-215.76
-7.4334	-216.08
-7.1823	-215.8
-7.1313	-215.42
-7.0802	-215.84
-7.0291	-215.86
-10.178	-215.88
-7.527	-216.2
-7.076	-216.22
-8.3249	-216.24
-8.2739	-215.96
-8.2228	-215.98
-8.1718	-216
-8.1207	-216.52
-12.37	-216.94
-12.319	-216.96
-13.268	-217.18
-13.216	-217.8
-13.165	-217.62
-13.114	-217.64
-13.563	-217.66
-13.512	-217.68
-13.461	-217.7
-13.31	-218.52
-13.259	-217.74
-12.908	-217.76
-13.157	-217.78
-13.106	-217.8
-13.455	-216.82
-13.404	-215.04
-12.953	-214.76
-12.902	-214.78
-12.851	-214.7
-12.5	-212.92
-12.249	-212.34
-9.7975	-212.36
-9.7465	-211.98
-9.6954	-210.9
-8.2444	-210.02
-8.8933	-210.04
-8.0423	-209.86
-7.9912	-209.48
-7.9401	-208.9
-7.8891	-208.22
-8.538	-208.74
-8.487	-208.76
-8.4359	-208.78
-8.3849	-208.8
-8.3338	-207.92
-8.2828	-207.94
-8.2317	-207.66
-8.1807	-207.68
-8.1296	-207.9
-8.0785	-207.92
-8.0275	-207.94
-7.9764	-207.96
-7.9254	-207.98
-7.8743	-209.3
-7.8233	-209.32
-7.7722	-209.34
-7.7212	-209.36
-7.6701	-209.38
-8.9191	-210.6
-8.868	-210.62
-9.617	-210.64
-9.5659	-210.66
-9.5148	-209.48
-12.764	-209.5
-10.713	-209.52
-10.662	-208.24
-10.611	-208.26
-10.56	-208.28
-10.109	-209.4
-10.057	-209.42
-10.106	-208.94
-10.055	-207.96
-10.004	-207.58
-14.053	-206.7
-14.002	-206.22
-13.651	-206.23
-13.6	-206.85
-11.349	-206.87
-11.298	-206.89
-11.247	-207.71
-11.196	-207.73
-11.145	-208.05
-8.4938	-208.07
-8.4427	-208.09
-8.3917	-208.51
-8.3406	-208.53
-8.8895	-209.25
-8.2385	-208.67
-8.7874	-208.69
-8.7364	-209.31
-8.6853	-208.73
-9.2343	-209.35
-8.5832	-209.37
-8.5322	-209.39
-8.4811	-209.41
-8.4301	-209.43
-8.979	-209.05
-8.9279	-209.07
-8.8769	-209.39
-8.8258	-208.71
-8.7748	-208.23
-10.524	-207.95
-10.473	-207.97
-10.422	-207.79
-11.071	-207.61
-11.02	-207.23
-12.368	-206.85
-12.317	-205.47
-12.266	-205.49
-12.515	-205.51
-11.664	-203.93
-12.413	-203.95
-12.362	-204.67
-12.311	-204.69
-12.96	-206.21
-12.209	-205.53
-12.858	-205.55
-12.807	-206.77
-12.756	-205.59
-12.905	-206.81
-12.654	-206.83
-12.703	-206.85
-12.652	-207.67
-12.601	-207.89
-15.349	-208.61
-15.298	-208.63
-18.247	-209.25
-18.196	-209.57
-18.145	-209.29
-18.094	-209.21
-18.043	-209.23
-17.992	-208.65
-17.941	-208.67
-17.59	-208.19
-17.739	-208.71
-17.688	-208.73
-17.637	-208.25
-17.586	-207.67
-17.535	-207.69
-17.484	-207.71
-17.433	-207.73
-17.382	-207.75
-17.931	-207.77
-17.279	-207.49
-17.228	-207.51
-17.177	-208.23
-17.126	-207.95
-18.475	-207.97
-18.424	-207.59
-20.373	-208.01
-20.322	-208.13
-20.271	-208.15
-21.22	-208.87
-21.169	-208.89
-21.718	-208.91
-21.667	-209.63
-21.616	-209.75
-21.565	-209.87
-20.914	-209.89
-20.863	-210.71
-20.812	-211.53
-20.76	-210.75
-21.309	-209.97
-21.258	-209.99
-21.207	-210.01
-21.156	-210.83
-21.105	-211.35
-22.154	-213.77
-21.503	-215.49
-24.252	-215.51
-25.701	-215.53
-24.15	-215.55
-22.799	-215.57
-22.748	-216.49
-22.697	-215.61
-22.646	-214.73
-19.795	-214.75
-22.544	-214.17
-22.493	-214.19
-22.442	-213.21
-23.19	-213.23
-20.539	-213.24
-20.488	-213.26
-20.437	-214.28
-20.386	-213.3
-20.335	-213.32
-19.484	-213.34
-19.433	-213.36
-19.382	-212.68
-19.331	-212.2
-19.28	-212.22
-19.229	-212.24
-19.978	-212.26
-19.927	-212.28
-19.876	-212.3
-21.025	-212.62
-20.974	-212.64
-20.923	-212.66
-20.871	-213.08
-20.82	-213.1
-21.769	-213.12
-21.718	-213.14
-21.667	-213.16
-21.616	-213.18
-21.565	-213.2
-22.114	-213.22
-22.063	-213.24
-22.012	-213.26
-21.961	-213.38
-22.11	-213.4
-23.159	-213.82
-23.108	-214.54
-23.057	-213.86
-23.006	-213.18
-21.855	-212.6
-21.904	-212.62
-21.853	-212.64
-21.801	-211.66
-21.75	-211.28
-18.699	-211.1
-18.648	-210.82
-18.597	-210.84
-18.546	-210.86
-22.095	-210.88
-18.444	-210.9
-18.393	-210.92
-18.642	-211.24
-18.591	-210.66
-21.84	-209.78
-18.489	-209.4
-18.438	-209.32
-18.387	-209.34
-18.336	-209.26
-21.585	-209.18
-21.534	-208.6
-21.882	-207.32
-21.831	-207.34
-21.78	-207.56
-23.629	-207.58
-23.578	-207.2
-23.527	-207.22
