# Supplementary material for: Electrooculography-based continuous eye-writing recognition system for efficient assistive communication systems
Source: PLoS One. 2018 Feb 9;13(2):e0192684. doi: 10.1371/journal.pone.0192684 (PMC5806888; doi:10.1371/journal.pone.0192684)
Supplement: S1 Database — All the original isolated EOG data used in the experiments are contained in this database. (ZIP) [file pone.0192684.s001.zip › isolated/002/isolated_strokes/EOG_002_04_002.csv]

-8.6547	-11.674
-8.7414	-11.521
-8.8281	-11.167
-12.315	-11.214
-12.601	-11.261
-13.688	-10.508
-13.775	-10.755
-13.862	-10.801
-13.948	-11.748
-14.035	-11.795
-16.422	-10.742
-16.508	-9.9883
-14.895	-9.8351
-13.682	-9.4819
-13.768	-9.4286
-13.855	-9.4754
-13.942	-9.5221
-14.029	-9.5689
-15.315	-9.2157
-14.302	-9.2624
-14.389	-8.2092
-15.075	-7.256
-13.962	-6.9027
-13.249	-6.1495
-11.535	-5.0963
-9.7221	-4.343
-9.7088	-4.3898
-9.3955	-3.9365
-9.7822	-3.3833
-9.8689	-4.0301
-9.9556	-3.4768
-10.042	-2.7236
-8.629	-2.2704
-8.3156	-1.0171
-8.4023	-0.16389
-7.289	0.38935
-6.8757	0.34258
-6.1624	0.29582
-5.3491	1.5491
-4.7358	1.5023
-4.0225	1.4555
-3.2092	1.6088
-2.6959	1.862
-0.68262	2.1152
2.4307	2.0685
2.644	2.0217
2.5573	1.9749
3.6706	1.6282
3.5839	2.1814
3.4972	2.1347
5.0105	2.7879
6.4238	2.7411
6.3371	1.8944
6.2504	1.8476
6.1637	2.0008
7.977	1.9541
9.6903	2.5073
10.604	1.9605
10.517	2.3138
10.43	3.367
11.244	3.3203
11.157	3.5735
11.37	3.5267
11.283	4.38
11.697	6.9332
12.11	6.8864
12.023	9.4397
11.937	9.3929
11.85	9.3461
11.263	9.2994
11.177	9.2526
11.09	9.2059
11.003	9.1591
10.916	8.5123
10.83	8.4656
10.743	8.0188
10.556	8.372
9.7697	8.9253
9.683	8.8785
9.2963	8.2317
9.2096	7.785
9.1229	6.6382
9.0362	6.2915
9.2495	4.8447
8.8628	3.4979
8.7761	3.1512
8.6894	3.1044
8.1027	2.9576
8.016	2.5109
7.9293	2.8641
7.8426	2.9173
7.7559	3.1706
7.6692	3.8238
8.0825	4.5771
7.4959	5.1303
7.4092	5.0835
7.3225	5.0368
8.0358	4.49
8.6491	3.8432
8.5624	3.7965
8.4757	3.7497
8.389	3.2029
7.2023	2.2562
7.1156	2.5094
7.0289	3.0627
6.6422	3.2159
6.5555	3.1691
6.4688	3.4224
6.3821	3.3756
6.2954	3.3288
4.9087	2.9821
6.122	2.9353
4.7353	2.9885
4.6486	2.9418
4.5619	2.895
3.3752	2.8483
3.2885	2.8015
2.1018	2.8547
2.0151	3.408
2.7284	3.4612
2.6417	3.4144
2.555	4.1677
1.6683	4.1209
1.5816	4.0741
2.2949	4.0274
1.4083	3.9806
2.1216	3.3339
1.4349	3.0871
1.3482	3.0403
1.2615	2.8936
2.4748	2.8468
2.3881	1.6
4.0014	0.25327
3.9147	0.20651
5.328	0.15975
5.7413	0.71298
6.1546	0.66622
6.0679	0.61945
5.4812	0.57269
5.3945	0.52593
5.3078	0.47916
5.7211	0.4324
5.6344	0.48564
5.0477	0.43887
5.061	0.39211
4.9743	0.64535
4.8876	0.29858
4.8009	0.55182
4.7142	1.0051
5.2275	1.6583
4.5408	3.0115
4.4541	4.0648
4.3674	4.418
3.6807	4.3712
3.594	3.9245
2.1073	3.8777
2.0207	3.5309
2.034	3.6842
0.84726	3.6374
1.8606	3.5907
-0.62613	3.5439
-0.71283	2.6971
2.0005	2.6504
1.9138	3.4036
1.8271	2.5568
1.7404	2.5101
1.6537	2.4633
1.567	2.4165
-1.3197	2.3698
-1.4064	1.723
-1.4931	1.6763
-1.5798	1.4295
1.1335	1.3827
1.0468	1.236
0.96011	1.0892
0.87342	1.0424
-1.5133	0.99567
-2.2	0.94891
-0.28667	0.90214
-0.57337	-0.64462
-0.66007	0.80862
-2.5468	0.76185
-3.8335	0.71509
-3.9202	-0.13167
-4.0069	-0.17844
-4.0936	-0.2252
-4.1802	-0.27196
-3.0669	-1.1187
-3.1536	-1.8655
-3.2403	-2.1123
-3.327	-3.059
-3.4137	-3.5058
-3.5004	-3.5525
-3.5871	-3.8993
-3.6738	-4.9461
-3.7605	-4.9928
-3.6472	-4.0396
-3.1339	-4.0864
-5.1206	-4.1331
-5.2073	-4.1799
-3.394	-4.2267
-2.3807	-4.2734
-2.2674	-4.5202
-2.3541	-4.3669
-2.4408	-4.1137
-2.5275	-4.1605
-2.6142	-4.0072
-2.7009	-4.454
-2.7876	-4.1008
-2.8743	-4.1475
-2.961	-4.5943
-3.0477	-4.3411
-3.1344	-4.3878
-3.2211	-4.2346
-3.3078	-4.0813
-2.2945	-4.1281
-2.0812	-4.2749
-2.1678	-4.3216
-2.2545	-4.1684
-3.4412	-4.2152
-2.4279	-4.2619
-2.5146	-4.1087
-3.7013	-4.1555
-3.788	-4.2022
-3.8747	-4.249
-3.5614	-4.2957
-3.6481	-4.1425
-3.7348	-4.1893
-3.8215	-3.636
-4.8082	-3.6828
-4.8949	-3.7296
-4.9816	-3.0763
-6.1683	-3.1231
-6.255	-3.1699
-6.5417	-3.2166
-6.6284	-3.2634
-6.7151	-2.5101
-6.8018	-2.5569
-6.6885	-2.6037
-6.7752	-1.9504
-6.8619	-2.5972
-6.9486	-1.844
-6.1353	-1.2907
-4.922	-1.3375
-4.5087	0.11574
-4.5954	0.06898
-4.6821	1.3222
-4.2687	1.5755
-2.9554	1.5287
-3.0421	2.2819
-3.0288	3.7352
-1.7155	4.8884
-0.60223	4.8416
0.21107	5.4949
0.12437	5.4481
0.037678	5.4013
-0.049019	5.3546
-0.13572	5.3078
-0.22241	5.2611
-0.30911	6.3143
-0.39581	6.6675
-0.4825	7.2208
-0.6692	8.174
-0.7559	7.1272
-0.84259	7.0805
-0.92929	7.4337
-0.11599	7.3869
-1.1027	8.0402
-1.1894	6.9934
-1.2761	6.9467
-1.8628	7.5999
-1.4495	7.5531
-2.0362	7.5064
-2.1229	6.7596
-2.2096	7.4128
-3.2963	7.3661
-2.383	7.3193
-2.4697	7.2725
-2.5563	7.2258
-2.643	7.179
-3.0297	7.1323
-2.7164	7.0855
-3.9031	7.0387
-3.9898	6.992
-4.0765	6.9452
-4.1632	6.5984
-4.2499	5.6517
-4.0366	5.6049
-4.1233	5.5581
-4.21	5.5114
-4.2967	5.2646
-4.3834	5.2179
-4.4701	5.3711
-4.9568	5.6243
-4.5435	5.2776
-3.5302	5.2308
-3.6169	5.084
-2.8036	5.0373
-1.4903	4.9905
0.72302	4.7437
2.3363	4.697
2.2496	4.3502
6.3629	4.3035
13.776	4.5567
27.59	4.5099
47.903	4.6632
72.116	5.0164
88.529	4.9696
112.14	6.8229
128.56	6.8761
131.37	9.1293
135.08	9.1826
147.1	9.1358
152.91	10.189
156.02	11.242
155.94	12.096
156.75	12.349
156.66	15.102
156.58	17.755
157.39	18.108
157.3	19.362
157.22	20.515
157.13	21.268
157.04	23.821
156.96	25.975
155.97	26.328
154.98	26.681
153.6	27.734
153.21	28.788
153.12	28.741
151.54	29.794
151.45	30.547
151.36	30.801
151.28	30.754
151.09	31.207
151	32.36
149.02	32.313
150.83	33.067
150.74	32.12
150.66	32.073
150.57	31.826
148.58	31.78
150.4	31.733
150.31	31.686
150.22	31.639
150.13	31.593
151.35	31.546
151.26	31.499
148.47	31.452
148.39	32.206
151	32.159
148.81	32.112
148.73	32.065
148.64	32.719
148.55	32.672
148.47	32.625
148.38	32.678
148.29	33.231
148.21	33.185
145.42	33.138
148.03	33.391
147.95	33.344
147.86	33.298
147.77	33.351
144.99	33.504
145.3	33.457
145.21	33.711
145.13	33.664
145.04	33.617
144.55	33.87
144.47	33.824
144.38	34.277
144.29	34.23
144.21	35.883
143.52	35.836
143.43	35.79
143.35	35.743
142.66	35.696
142.57	35.649
142.49	35.603
141.6	33.856
140.71	33.809
137.83	31.362
123.94	26.716
106.45	20.769
82.867	11.922
63.48	1.7753
49.494	-3.5715
29.507	-3.6182
18.12	-3.665
1.4336	-4.8118
-13.653	-4.8585
-26.24	-4.9053
-46.226	-4.952
-55.813	-4.9988
-75.6	-5.0456
-100.69	-5.0923
-113.27	-5.1391
-124.26	-3.1859
-128.65	-0.83262
-137.13	0.12061
-146.52	0.37385
-151.81	3.5271
-155.89	6.9803
-156.38	7.7336
-156.47	10.387
-157.65	12.94
-158.84	13.493
-158.93	13.847
-159.01	13.8
-159.1	13.753
-158.39	14.406
-158.47	14.359
-158.56	14.313
-157.75	14.266
-157.83	14.219
-157.42	13.772
-157.51	13.726
-156.09	13.379
-156.18	14.132
-153.87	14.385
-152.65	14.439
-152.74	14.892
-152.23	14.845
-152.31	14.798
-153	14.752
-151.69	14.705
-150.27	13.758
-150.36	12.711
-150.15	12.664
-150.23	12.618
-150.32	11.971
-150.01	11.924
-150.09	11.877
-149.78	12.431
-150.17	12.384
-148.25	12.837
-147.84	14.09
-147.93	14.044
-147.21	13.997
-146	12.95
-144.59	12.803
-144.67	11.457
-144.76	10.91
-144.25	9.763
-143.03	8.9162
-141.82	8.2695
-141.91	8.2227
-141.99	8.176
-142.08	8.1292
-142.17	8.0824
-142.25	8.0357
-142.34	7.9889
-142.43	7.9421
-141.71	7.4954
-141.3	7.4486
-141.39	6.7018
-141.48	6.6551
-141.56	5.8083
-141.55	5.5616
-141.64	5.5148
-141.72	5.068
-141.81	5.4213
-141.9	5.3745
-141.08	5.3277
-141.17	5.281
-141.26	5.2342
-141.34	5.1874
-140.33	5.1407
-139.42	4.4939
-139.5	4.4472
-139.59	3.5004
-138.28	3.4536
-137.86	2.9069
-137.95	2.4601
-138.04	2.3133
-138.12	2.2666
-138.21	2.2198
-139.5	2.373
-139.58	2.3263
-139.67	2.3795
-138.56	3.0328
-138.04	2.986
-137.93	2.9392
-138.02	2.0925
-138.1	1.9457
-138.19	1.7989
-137.78	1.4522
-137.86	1.4054
-137.95	1.1586
-138.04	1.3119
-136.62	1.2651
-136.71	1.2184
-135.4	1.5716
-135.48	1.5248
-135.57	1.5781
-135.36	2.1313
-135.24	2.0845
-135.33	1.4378
-135.42	0.99101
-135.5	0.94425
-135.79	0.49748
-135.88	0.25072
-135.96	-0.29604
-136.05	0.15719
-136.14	0.21043
-136.32	0.56367
-136.21	1.0169
-136.3	1.7701
-136.38	1.7234
-136.47	1.6766
-136.56	1.6298
-136.64	1.5831
-137.73	1.5363
-137.82	1.8896
-136.9	1.8428
-137.99	1.396
-138.08	0.74927
-138.16	1.3025
-139.05	1.2557
-138.34	1.209
-138.42	1.1622
-138.51	1.1154
-138.6	1.4687
-139.48	1.4219
-138.77	1.1752
-138.66	1.3284
-138.74	1.2816
-138.83	1.2349
-139.92	1.1881
-139	0.94134
-139.09	1.0946
-141.08	0.84781
-141.16	0.80105
-142.45	0.75428
-142.54	0.70752
-142.62	1.1608
-142.71	1.514
-142.8	1.4672
-143.28	1.4205
-143.37	1.3737
-144.36	2.0269
-144.44	1.9802
-143.63	1.9334
-142.62	2.5866
-142.7	2.5399
-144.69	3.0931
-144.78	3.0464
-142.96	2.9996
-143.05	3.0528
-143.14	3.3061
-143.22	3.6593
-142.31	3.6125
-142.4	3.5658
-142.38	3.519
-142.47	3.4722
-142.56	3.4255
-142.34	3.3787
-142.03	3.332
-142.12	3.2852
-142.2	3.2384
-142.29	3.1917
-142.78	3.1449
-142.86	2.3981
-143.05	1.4514
-143.64	1.4046
-143.73	1.3578
-144.51	2.2111
-144.6	0.76432
-144.69	-0.38244
-144.77	-0.42921
-143.96	-0.47597
-144.95	-0.52274
-144.13	-0.9695
-145.12	-1.0163
-146.31	-1.563
-146.39	-1.6098
-147.38	-1.6566
-147.47	-1.9033
-148.95	-1.7501
-149.74	-1.7968
-149.83	-1.8436
-149.91	-1.8904
-150	-1.9371
-150.09	-1.4839
-150.17	-1.5307
-150.26	-2.0774
-150.85	-2.6242
-150.93	-3.471
-151.02	-3.5177
-151.11	-4.1645
-151.19	-4.5112
-151.28	-4.558
-151.37	-4.6048
-150.35	-4.8515
-147.64	-4.8983
-144.93	-4.9451
-145.01	-4.9918
-145.1	-5.0386
-145.19	-5.0854
-145.27	-5.1321
-145.36	-5.1789
-145.45	-5.2256
-146.33	-5.7724
-146.42	-5.8192
-146.31	-5.3659
-147.19	-5.9127
-147.28	-6.3595
-148.67	-6.4062
-147.45	-6.453
-147.54	-6.0998
-147.63	-6.1465
-147.71	-5.6933
-149.1	-5.74
-149.19	-5.4868
-150.77	-5.5336
-150.86	-6.2803
-150.95	-6.3271
-151.03	-6.3739
-149.92	-6.4206
-152.11	-6.2674
-152.19	-6.8142
-152.28	-7.1609
-150.87	-8.1077
-148.75	-8.1544
-151.04	-8.2012
-151.03	-7.148
-150.61	-6.0947
-150.7	-5.3415
-150.79	-6.1883
-149.87	-7.335
-149.96	-7.3818
-150.05	-7.8286
-150.13	-7.8753
-150.22	-7.9221
-150.31	-7.5688
-150.39	-7.4156
-149.38	-7.7624
-149.97	-7.8091
-150.05	-8.1559
-150.14	-8.2027
-150.53	-7.9494
-150.61	-7.6962
-151.3	-7.743
-151.39	-7.7897
-151.47	-7.8365
-152.26	-7.8832
-151.65	-7.93
-151.73	-7.9768
-151.82	-8.0235
-152.21	-7.4703
-153.59	-7.2171
-152.38	-6.9638
-152.47	-7.0106
-152.55	-7.0574
-152.64	-7.0041
-154.33	-7.0509
-154.41	-6.4976
-156	-5.7444
-156.09	-5.5912
-156.17	-5.6379
-156.36	-5.6847
-156.45	-5.7315
-156.53	-5.7782
-157.12	-5.825
-156.71	-5.8718
-156.79	-6.1185
-156.88	-6.4653
-156.97	-6.812
-157.05	-6.8588
-156.54	-6.9056
-157.23	-6.9523
-157.31	-6.8991
-157.4	-6.4459
-157.49	-6.2926
-155.67	-6.3394
-155.76	-5.5862
-155.85	-5.2329
-154.04	-5.2797
-154.72	-5.3264
-154.21	-5.3732
-154.3	-5.42
-154.38	-6.3667
-154.47	-6.4135
-153.36	-6.7603
-152.74	-8.007
-152.83	-8.0538
-152.92	-8.1006
-153	-7.1473
-154.39	-6.9941
-154.48	-8.2408
-154.56	-7.0876
-155.85	-8.3344
-155.94	-8.3811
-156.22	-8.7279
-156.31	-9.1747
-156.4	-9.2214
-156.68	-9.9682
-156.77	-10.015
-157.46	-10.562
-157.54	-10.608
-158.33	-10.255
-158.52	-10.302
-158.5	-10.349
-158.69	-9.7955
-158.78	-9.3423
-158.86	-8.9891
-159.75	-9.0358
-159.84	-9.0826
-160.02	-9.5294
-160.11	-9.5761
-160.2	-10.123
-160.28	-10.17
-159.47	-10.216
-159.56	-10.263
-159.64	-10.31
-159.73	-11.657
-160.72	-11.703
-164.6	-13.05
-167.79	-13.897
-168.08	-14.544
-168.16	-14.691
-168.55	-16.537
-169.14	-18.184
-170.22	-18.831
-171.91	-19.978
-173.9	-20.624
-175.58	-20.771
-179.77	-21.018
-186.26	-21.465
-189.04	-22.111
-191.73	-22.458
-195.02	-23.505
-196.7	-24.552
-197.69	-25.798
-200.78	-27.145
-204.86	-27.492
-209.35	-27.839
-214.14	-28.686
-216.22	-29.632
-217.21	-31.079
-219.6	-32.526
-221.88	-33.573
-222.47	-36.019
-223.16	-36.066
-223.64	-37.213
-223.73	-37.26
-224.22	-37.306
-224.3	-38.553
-227.59	-38.6
-230.78	-39.447
-230.86	-39.893
-230.95	-40.24
-231.04	-40.587
-230.82	-40.934
-230.91	-41.88
-231	-42.227
-231.08	-42.274
-231.17	-42.321
-228.06	-43.568
-227.54	-43.614
-227.63	-43.661
-227.72	-44.808
-229	-46.055
-226.49	-46.701
-226.58	-48.048
-226.66	-49.095
-226.75	-49.342
-226.84	-49.688
-223.92	-49.735
-223.21	-49.682
-223.3	-49.829
-223.38	-49.875
-223.47	-49.822
-221.16	-49.869
-221.24	-50.016
-221.33	-50.463
-221.42	-50.609
-221.5	-50.656
-221.59	-51.303
-221.38	-51.45
-221.46	-51.996
-221.55	-53.543
-221.64	-54.79
-220.72	-56.837
-220.81	-58.483
-220.9	-56.73
-220.98	-56.777
-221.27	-56.824
-221.36	-56.87
-221.45	-56.917
-221.53	-57.264
-221.42	-57.311
-221.21	-57.358
-221.29	-57.404
-221.38	-56.151
-221.47	-55.898
-219.95	-55.945
-220.04	-55.991
-220.13	-55.538
-220.21	-54.885
-222.1	-54.932
-220.39	-54.278
-219.07	-54.325
-219.16	-53.572
-219.25	-53.119
-219.33	-52.965
-219.32	-53.012
-219.41	-52.559
-219.49	-53.006
-219.58	-53.052
-219.67	-53.099
-220.25	-53.146
-220.34	-52.793
-220.43	-52.34
-220.51	-52.086
-220.9	-52.133
-220.99	-52.48
-221.07	-52.527
-221.16	-52.573
-221.25	-52.32
-221.33	-52.367
-221.42	-52.714
-222.91	-52.46
-222.99	-52.507
-223.08	-52.554
-224.87	-53.301
-224.95	-53.447
-225.04	-53.494
-226.13	-53.041
-226.01	-53.088
-226.7	-52.935
-226.79	-52.981
-226.87	-52.828
-227.46	-53.175
-227.55	-53.422
-227.63	-53.468
-228.42	-53.515
-229.61	-53.562
-230.59	-53.609
-231.28	-54.155
-231.57	-54.202
-232.75	-54.249
-232.84	-55.096
-233.43	-55.142
-233.51	-57.989
-234.1	-60.636
-235.59	-61.083
-236.37	-61.13
-239.06	-62.176
-240.35	-63.123
-240.63	-63.67
-240.72	-64.117
-240.81	-64.163
-241.99	-64.41
-242.98	-64.457
-243.27	-64.504
-243.85	-64.55
-246.14	-64.597
-248.83	-64.644
-248.91	-64.491
-249.9	-64.137
-249.99	-64.184
-247.27	-63.331
-245.56	-62.578
-245.65	-62.624
-245.73	-63.271
-245.82	-63.318
-245.91	-63.365
-244.89	-63.412
-244.98	-63.458
-245.07	-63.105
-245.15	-63.152
-244.74	-63.599
-244.83	-63.645
-244.51	-63.692
-244.5	-64.439
-243.99	-65.186
-242.67	-65.732
-242.76	-66.579
-242.85	-67.726
-241.53	-68.873
-241.62	-68.919
-241.11	-69.566
-240.79	-70.013
-240.88	-71.06
-239.07	-71.107
-236.65	-71.553
-236.44	-71.6
-236.53	-71.647
-236.61	-71.694
-235.3	-71.74
-235.39	-71.787
-235.47	-72.534
-235.56	-72.581
-235.65	-73.327
-235.43	-73.374
-235.52	-73.521
-235.61	-73.568
-235.7	-73.614
-236.08	-72.861
-235.87	-73.308
-235.96	-72.855
-236.04	-72.202
-236.13	-72.048
-236.52	-72.095
-237.8	-72.342
-239.59	-73.089
-239.68	-74.035
-239.76	-74.082
-240.45	-74.429
-243.64	-75.276
-244.32	-75.322
-248.11	-76.069
-248.2	-76.516
-249.98	-76.863
-250.07	-77.109
-251.56	-76.956
-252.04	-77.003
-252.13	-77.05
-253.42	-77.496
-254.8	-77.543
-255.89	-77.59
-256.98	-77.937
-258.06	-77.984
-258.75	-77.83
-259.54	-78.077
-261.32	-77.924
-262.61	-77.971
-263.1	-78.017
-263.98	-78.064
-264.07	-78.011
-264.76	-77.858
-265.14	-77.904
-265.23	-78.151
-265.62	-78.198
-267	-78.245
-267.09	-78.391
-268.78	-78.438
-268.86	-78.485
-268.95	-78.532
-269.04	-78.579
-268.42	-79.225
-268.51	-79.272
-268.2	-79.719
-268.18	-80.066
-268.27	-80.112
-268.36	-80.159
-268.64	-80.206
-268.73	-80.253
-269.12	-80.399
-269.9	-81.446
-270.69	-83.093
-271.18	-83.14
-271.26	-84.086
-271.35	-84.833
-271.84	-84.88
-271.92	-85.527
-272.01	-85.574
-272.1	-86.22
-272.18	-88.467
-273.77	-92.014
-275.66	-92.061
-277.34	-94.207
-279.93	-94.654
-282.52	-95.401
-282.9	-96.048
-282.99	-96.094
-283.78	-96.441
-283.86	-97.188
-283.95	-97.235
-285.54	-97.881
-284.12	-97.928
-285.51	-97.975
-285.6	-97.222
-284.78	-97.268
-284.87	-98.115
-284.96	-98.162
-285.04	-97.409
-285.13	-96.756
-284.12	-96.502
-284.2	-94.349
-284.29	-94.396
-284.38	-92.443
-283.26	-92.489
-282.55	-92.136
-282.54	-92.183
-282.62	-92.23
-282.71	-91.376
-282.8	-90.423
-282.78	-90.47
-282.87	-90.017
-282.96	-89.863
-281.94	-88.41
-282.03	-86.657
-280.22	-86.004
-277.9	-85.651
-275.79	-85.297
-273.98	-83.944
-272.16	-82.291
-271.45	-81.538
-271.24	-81.284
-271.12	-81.131
-270.61	-80.978
-269.4	-81.025
-266.78	-80.671
-263.87	-80.018
-261.56	-78.465
-259.84	-77.312
-259.23	-76.158
-258.32	-74.605
-258.01	-73.652
-256.99	-72.999
-256.48	-72.746
-256.57	-72.192
-256.45	-72.239
-255.74	-70.586
-255.83	-67.533
-250.41	-65.079
-245.7	-64.426
-245.09	-63.773
-244.27	-62.42
-243.46	-59.166
-242.65	-56.413
-240.33	-53.46
-237.42	-49.007
-236.41	-46.853
-235.99	-45.9
-233.28	-44.447
-229.67	-42.694
-228.35	-42.74
-227.94	-40.887
-224.83	-39.634
-221.91	-39.081
-222	-39.128
-221.99	-39.174
-220.07	-38.921
-218.36	-38.768
-217.85	-38.215
-217.93	-37.661
-218.02	-37.208
-217.31	-36.855
-216.49	-36.702
-214.78	-36.748
-214.87	-35.895
-214.95	-35.942
-212.24	-35.989
-211.93	-36.035
-212.01	-36.982
-212.1	-36.129
-212.19	-36.176
-210.57	-35.023
-210.66	-34.569
-210.75	-34.616
-210.83	-33.463
-210.92	-32.51
-210.21	-32.556
-210.29	-32.103
-210.38	-31.95
-210.47	-31.997
-210.05	-32.043
-208.24	-32.09
-208.33	-31.237
-208.41	-31.284
-205.5	-31.33
-205.59	-30.877
-205.57	-30.924
-205.66	-30.271
-205.75	-29.718
-205.13	-29.764
-205.22	-29.811
-205.31	-29.858
-205.39	-30.305
-205.48	-30.351
-205.57	-30.898
-206.85	-30.945
-206.94	-30.992
-207.03	-30.538
-207.11	-31.085
-206	-31.132
-205.79	-30.679
-205.87	-30.725
-205.96	-30.172
-206.05	-30.219
-207.13	-29.966
-207.22	-30.312
-207.31	-30.959
-207.39	-32.006
-207.48	-33.753
-206.07	-33.8
-206.15	-33.846
-206.24	-34.293
-206.33	-33.24
-207.91	-31.687
-206.5	-30.433
-206.59	-30.48
-206.67	-32.227
-206.76	-33.874
-208.35	-33.92
-208.43	-33.967
-210.92	-34.514
-211.01	-35.561
-210.39	-35.607
-210.48	-35.654
-207.57	-35.701
-207.65	-35.148
-207.74	-35.195
-206.23	-34.841
-208.11	-34.888
-208.2	-34.935
-209.49	-34.482
-211.57	-34.928
-211.66	-34.975
-211.75	-35.522
-211.83	-35.769
-211.92	-36.515
-213.21	-36.562
-212.09	-36.609
-212.18	-36.656
-212.27	-37.702
-212.35	-36.749
-213.64	-36.096
-212.93	-36.143
-214.62	-35.59
-215.4	-35.336
-215.49	-35.383
-216.78	-34.73
-216.86	-34.777
-217.55	-34.123
-217.64	-34.87
-217.42	-34.817
-218.01	-34.864
-217	-34.91
-217.08	-34.257
-217.17	-34.304
-218.36	-34.251
-219.34	-34.297
-219.43	-34.344
-219.52	-34.391
-219.6	-34.438
-219.69	-34.584
-220.28	-34.831
-220.36	-35.278
-222.55	-35.925
-221.84	-36.572
-221.92	-36.618
-222.01	-36.665
-222.1	-36.712
-222.18	-36.759
-224.27	-35.605
-224.36	-35.652
-225.74	-35.699
-225.83	-35.746
-225.92	-35.792
-227.7	-36.739
-226.09	-37.486
-226.18	-37.433
-226.26	-37.479
-225.05	-36.826
-225.14	-36.873
-225.22	-36.72
-225.31	-35.667
-225.4	-35.413
-225.48	-35.16
-225.77	-35.207
-225.76	-35.254
-225.84	-35.3
-225.93	-35.547
-226.02	-35.594
-226.1	-35.441
-226.19	-35.487
-226.28	-34.534
-226.36	-34.581
-226.15	-34.428
-226.24	-32.474
-226.32	-31.321
-226.41	-30.968
-226.5	-30.715
-226.58	-30.762
-226.87	-30.408
-226.96	-30.455
-227.04	-30.102
-228.13	-30.149
-228.52	-30.195
-228.6	-30.242
-228.69	-30.689
-228.78	-30.736
-228.86	-30.782
-228.35	-30.829
-228.44	-30.676
-228.52	-30.623
-228.61	-30.669
-231.2	-30.716
-231.28	-30.663
-231.87	-30.71
-231.96	-30.856
-232.04	-30.903
-234.73	-31.35
-234.82	-31.797
-234.9	-32.644
-234.99	-32.69
-233.78	-34.237
-233.86	-34.384
-233.95	-34.431
-234.04	-32.877
-234.12	-32.124
-232.51	-31.771
-234.3	-31.418
-234.38	-31.864
-234.47	-31.811
-234.96	-32.358
-234.04	-32.505
-234.13	-32.551
-234.22	-33.098
-234.3	-33.145
-234.89	-33.192
-234.48	-33.239
-234.56	-33.985
-234.65	-35.232
-234.74	-33.779
-235.32	-33.826
-235.41	-33.372
-235.5	-32.419
-235.58	-33.466
-235.67	-33.513
-235.76	-33.559
-235.84	-33.606
-235.83	-34.153
-236.02	-34.5
-236.1	-34.546
-236.09	-34.593
-236.18	-35.34
-236.27	-34.687
-236.35	-34.134
-236.44	-34.18
-236.53	-33.427
-236.61	-33.474
-237.1	-32.821
-237.19	-32.867
-237.27	-32.014
-237.36	-31.361
-237.45	-30.908
-237.53	-30.354
-239.22	-30.401
-239.21	-30.448
-240.49	-28.695
-240.58	-26.941
-240.97	-26.988
-240.75	-27.035
-239.64	-27.482
