# Supplementary material for: Electrooculography-based continuous eye-writing recognition system for efficient assistive communication systems
Source: PLoS One. 2018 Feb 9;13(2):e0192684. doi: 10.1371/journal.pone.0192684 (PMC5806888; doi:10.1371/journal.pone.0192684)
Supplement: S1 Database — All the original isolated EOG data used in the experiments are contained in this database. (ZIP) [file pone.0192684.s001.zip › isolated/002/isolated_strokes/EOG_002_04_003.csv]

-1.1141	0.1331
-1.1508	0.10565
-0.78756	0.07819
-0.62431	0.15073
1.3389	-0.17672
1.3022	0.095822
-0.43456	-0.13163
0.52869	-0.059091
0.49194	0.013453
0.45518	0.386
0.41843	0.15854
0.38168	0.23108
1.4449	0.20363
1.4082	0.27617
1.3714	-0.35128
1.3347	-0.97874
1.2979	-1.6062
2.7612	-1.5337
2.7244	-2.4611
2.6877	-1.6886
2.6509	-1.616
2.6142	-1.5435
2.5774	-2.1709
1.0407	-2.0984
1.0039	-3.1258
0.96716	-3.0533
0.93041	-4.5808
2.5937	-4.8082
2.5569	-4.7357
1.9202	-4.6631
2.1834	-3.5906
2.1467	-3.518
2.1099	-3.4455
2.0732	-2.473
2.0364	-3.3004
1.9996	-1.5279
1.9629	-1.4553
1.9261	-2.3828
1.8894	-1.5102
1.8526	-2.2377
1.8159	-2.1651
1.7791	-2.0926
1.7424	-1.2201
1.7056	0.75248
-0.23111	2.525
0.83214	2.5976
0.79538	3.1701
0.75863	3.2427
0.72188	3.0152
-2.0149	2.8877
-2.0516	2.9603
-1.5884	3.0328
-1.6251	1.6054
-0.66188	1.6779
-0.69863	3.1505
0.46462	1.823
-0.77213	2.4956
-0.80888	3.3681
0.35437	3.6406
-0.88238	3.7132
-0.91914	3.7857
-0.95589	3.8583
-0.99264	3.9308
-1.0294	3.1034
0.43386	1.7759
2.0971	0.94845
2.0604	-0.27901
-0.076395	-0.20647
0.68685	-0.13392
1.5501	-0.061378
2.1134	0.011165
2.0766	1.3837
0.73985	1.9563
0.7031	2.0288
-0.33366	2.1013
-0.37041	3.0739
-0.40716	3.1464
-0.44391	3.219
-0.48066	3.2915
-0.51741	4.3641
-0.55416	4.4366
-0.59091	5.4091
-0.62767	5.4817
0.33558	5.6542
0.29883	5.7268
0.26208	5.9993
0.22533	6.3719
0.58858	6.5444
1.4518	6.617
0.91507	6.6895
0.87832	6.762
0.84157	6.7346
2.4048	6.8071
3.8681	6.8797
3.8313	6.9522
3.7946	6.7248
3.7578	6.4973
2.2211	6.4698
2.1843	6.3424
2.1476	6.1149
2.1108	5.2875
2.0741	4.86
0.43731	4.2326
0.40055	1.5051
-0.6362	-0.62235
-1.3729	-0.7498
-1.4097	-0.67726
-2.3465	-1.1047
-2.3832	-1.7322
-3.52	-1.7596
-3.5567	-2.3871
-4.5935	-2.3145
-5.0302	-3.042
-5.067	-3.4695
-5.1037	-3.6969
-5.1405	-4.1244
-4.7772	-4.0518
-4.814	-4.6793
-4.8507	-5.3067
-3.9875	-5.2342
-4.0242	-5.6616
-2.961	-5.5891
-2.9977	-6.0166
-3.0345	-5.944
-3.0712	-5.8715
-3.108	-5.4989
-2.5447	-5.4264
-2.5815	-4.9538
-2.6182	-4.8813
-2.655	-4.6088
-2.6917	-4.2362
-2.6285	-4.4637
-2.6652	-4.0911
-2.702	-4.0186
-2.5387	-3.346
-1.2755	-2.3735
-1.3122	-3.2009
-1.349	-3.1284
-2.6857	-2.1559
-1.4225	-2.0833
-1.4592	-2.0108
-1.496	-1.9382
-1.5327	-0.86568
-1.5695	-0.79314
-0.30625	-0.7206
-0.343	-1.6481
-0.37975	-2.4755
-0.41651	-1.503
-0.45326	-1.4304
-0.39001	-1.3579
-0.42676	-1.2853
-0.46351	-1.2128
-0.50026	-0.14025
-0.53701	-0.067703
0.12623	0.0048407
-0.81052	0.077384
-0.84727	0.14993
-0.88402	1.6225
-0.92077	0.39502
-0.25752	-0.93244
-0.29427	-0.8599
-0.33103	-0.98735
1.0322	-1.2148
-0.10453	-1.1423
-0.14128	-1.1697
-0.17803	-1.0972
-0.21478	-1.0246
0.84847	-0.95209
1.1117	-0.87955
1.075	-1.207
1.0382	-1.1345
-0.098539	-1.0619
0.96471	-0.98937
0.92796	-1.3168
0.89121	-1.9443
0.85446	-1.8717
-0.2823	-2.1992
0.78095	-2.1267
0.7442	-2.0541
0.70745	-2.4816
0.6707	-3.009
0.63395	-2.9365
1.4972	-3.6639
1.4604	-3.5914
1.4237	-3.5188
1.3869	-3.4463
-0.74981	-2.5738
-0.78656	-2.5012
-2.2233	-2.4287
-2.2601	-2.3561
-2.2968	-2.2836
-4.0336	-3.011
-4.0703	-2.9385
-4.1071	-2.066
-4.1438	-1.8934
-3.0806	-1.8209
-2.9173	-1.7483
-2.9541	-1.9758
-2.9908	-1.7032
-3.0276	-1.3307
-3.5643	-1.2581
-4.1011	-1.1856
-4.1378	-0.51306
-4.1746	-0.44052
-5.0113	-0.36797
-4.3481	-0.29543
-4.3848	-0.82288
-4.4216	-0.85034
-4.4583	-0.7778
-4.4951	-0.90525
-4.4318	-0.83271
-3.9686	-0.56017
-4.0053	-0.68762
-4.0421	-0.61508
-4.0788	-0.54253
-1.7156	-0.46999
-1.3524	-0.19745
-1.3891	0.4751
-1.4259	1.5476
-1.4626	0.62018
0.00064275	2.1927
-0.036109	2.2653
-0.07286	1.0378
-0.0096114	1.1104
-0.046363	1.1829
-0.083114	0.65545
-0.11987	0.72799
-0.15662	0.80053
0.30663	3.1731
0.26988	3.2456
0.23313	1.8182
0.096378	1.8907
3.5596	1.9633
7.0229	2.0358
6.9861	2.1083
6.9494	2.1809
6.9126	2.2534
3.5759	1.326
6.8391	1.3985
6.8024	1.4711
7.8656	1.5436
7.8289	2.0161
7.4921	2.9887
8.1554	3.5612
8.1186	3.9338
8.0819	4.6063
8.0451	5.8789
7.3084	5.9514
6.3716	6.024
5.5349	6.8965
5.4981	8.069
5.4613	9.6416
4.1246	9.7141
4.0878	9.7867
4.0511	9.8592
4.0143	10.732
3.9776	11.304
3.9408	11.377
3.9041	11.949
3.8673	12.022
3.8306	12.094
2.4938	12.667
2.0571	12.74
2.0203	12.312
1.9836	12.385
1.9468	11.157
1.9101	10.63
1.3733	10.702
1.3366	9.4748
1.2998	8.2474
-0.33693	7.8199
-0.37368	7.8925
-1.6104	7.365
-1.6472	6.5375
-1.6839	5.8101
-1.7207	5.2826
-1.7574	5.3552
-1.6942	5.1277
-1.7309	5.2003
-1.5677	5.2728
-1.6044	5.2454
-1.6412	5.3179
-1.6779	4.4904
-1.7147	5.463
-0.35145	5.9355
-0.3882	6.4081
2.2751	6.8806
2.2383	7.4532
2.2015	6.6257
4.3648	7.5982
5.128	7.6708
5.3913	7.7433
5.3545	7.8159
5.3178	8.7884
5.281	8.861
6.3443	8.9335
8.3075	8.1061
9.8708	8.1786
9.834	7.5511
13.197	6.2237
16.661	6.2962
16.924	6.1688
17.187	6.2413
17.65	3.6139
18.214	-1.9136
27.277	-10.541
39.34	-20.269
48.603	-37.296
60.067	-51.923
66.23	-60.251
70.293	-71.078
84.656	-80.306
95.72	-88.133
96.083	-92.361
97.346	-99.288
99.909	-105.62
106.87	-107.74
113.84	-109.77
117.1	-111.1
118.86	-114.93
121.23	-118.55
123.89	-119.08
125.75	-119.71
127.12	-120.84
128.38	-121.96
128.34	-121.89
130.4	-122.32
130.37	-122.25
130.33	-123.67
130.29	-124.7
130.26	-125.93
128.12	-127.75
130.18	-128.08
130.15	-130.01
130.11	-131.44
130.07	-131.66
130.04	-131.59
130	-131.52
128.36	-131.65
128.33	-131.57
128.29	-131.5
128.25	-131.43
128.22	-131.36
125.08	-131.28
125.04	-131.21
125.01	-131.14
123.17	-131.07
125.43	-131.09
125.4	-131.32
125.36	-131.95
125.32	-132.38
125.29	-132.3
125.25	-132.23
125.21	-131.66
123.08	-132.39
123.04	-131.51
121.3	-131.44
121.27	-132.17
120.83	-132.7
120.79	-133.32
122.16	-133.25
119.32	-133.48
119.28	-133.41
119.25	-132.93
117.01	-132.86
119.07	-132.79
119.03	-132.72
119	-132.64
118.96	-132.97
118.32	-132.9
118.29	-133.43
118.25	-133.35
118.21	-134.78
118.18	-136.81
116.64	-136.74
118.1	-136.66
118.07	-138.09
118.03	-136.52
117.99	-135.25
116.76	-135.17
116.72	-135.1
116.68	-135.63
116.65	-135.96
116.61	-135.88
116.67	-135.31
116.64	-135.74
116.6	-135.67
116.56	-135.69
116.53	-136.02
115.89	-135.55
116.45	-135.47
116.42	-135.3
115.78	-134.63
115.74	-134.06
115.61	-133.98
115.57	-133.91
115.53	-133.74
112.9	-132.27
112.86	-132.19
110.52	-130.32
110.19	-130.25
110.15	-128.68
109.81	-125.7
109.78	-123.33
107.44	-120.96
97.802	-114.09
89.465	-107.71
85.828	-104.04
72.091	-98.869
57.955	-90.697
41.418	-75.324
24.281	-61.351
17.344	-43.379
5.1076	-22.806
-6.1291	-5.0338
-20.466	18.539
-33.503	35.711
-36.139	52.984
-42.876	68.956
-51.313	83.229
-62.85	102.1
-77.086	111.17
-89.523	121.55
-95.96	134.32
-102.9	151.19
-110.23	173.96
-111.07	191.54
-114.51	211.91
-115.14	226.08
-118.98	232.05
-121.62	237.33
-121.65	239.1
-123.89	239.87
-123.93	241.54
-126.26	243.02
-126.3	243.89
-126.44	244.56
-128.67	245.13
-128.71	245.41
-128.75	245.78
-128.78	246.55
-126.62	246.62
-126.66	248.7
-126.69	249.47
-126.73	250.24
-126.77	250.42
-124.21	251.09
-124.24	252.16
-124.28	252.73
-123.32	253.91
-123.35	255.48
-123.39	257.15
-123.43	258.32
-123.66	259.2
-123.7	260.07
-124.14	260.14
-123.77	260.41
-123.81	259.49
-124.25	259.56
-123.88	259.63
-124.32	259.7
-124.36	258.98
-124.39	259.85
-124.53	261.02
-124.57	261.49
-124.8	261.87
-124.84	261.74
-124.88	262.81
-124.91	263.38
-124.95	263.46
-125.59	262.73
-125.62	262.1
-125.76	262.17
-125.8	262.25
-125.03	263.02
-125.07	263.09
-125.11	263.16
-125.14	264.04
-125.18	264.11
-125.22	264.18
-125.25	264.85
-125.29	264.93
-125.23	265
-124.56	264.47
-122.8	263.84
-122.84	263.92
-122.88	264.59
-122.91	264.66
-124.25	264.33
-124.29	264.41
-124.32	265.18
-124.36	266.15
-124.4	267.22
-123.93	267.3
-123.97	266.27
-124.01	266.34
-124.04	266.41
-124.08	266.49
-124.12	266.56
-124.15	266.03
-124.19	266.1
-124.53	266.18
-124.56	266.25
-124.8	266.32
-124.84	267.4
-124.87	268.57
-125.91	267.74
-125.75	267.81
-125.68	267.89
-125.72	266.96
-125.76	267.03
-126.79	266.9
-125.83	266.98
-126.87	267.25
-126.9	267.32
-126.14	268.59
-126.18	270.07
-126.21	268.74
-126.25	268.81
-126.29	268.88
-123.32	268.96
-123.36	269.03
-123.4	269.1
-121.94	269.37
-121.97	268.15
-120.51	268.22
-120.55	269.69
-120.58	269.76
-120.62	271.24
-120.66	272.01
-120.69	272.08
-120.73	273.25
-120.77	273.53
-120.8	273.8
-120.84	273.87
-119.68	273.94
-119.71	274.32
-119.75	274.69
-119.79	274.86
-119.82	275.43
-119.26	275.51
-119.3	276.08
-119.33	276.75
-119.37	277.52
-121.51	278
-121.54	278.57
-121.58	278.64
-124.72	278.71
-124.35	278.79
-125.49	278.86
-124.43	278.93
-124.46	279.2
-124.5	279.28
-125.64	279.35
-126.57	279.42
-126.61	278.99
-127.65	279.07
-128.48	278.64
-126.92	278.71
-127.16	277.99
-127.19	277.56
-127.23	277.63
-127.27	277.7
-126.51	277.78
-126.04	277.85
-126.08	277.92
-123.42	278.49
-121.95	278.57
-120.59	278.64
-120.63	278.81
-120.66	278.88
-120.7	278.66
-120.74	278.73
-119.97	279.1
-120.01	279.97
-120.05	279.75
-120.08	281.12
-120.02	281.19
-119.66	281.56
-119.69	283.04
-119.73	283.11
-119.77	283.18
-120.2	281.85
-120.04	281.93
-120.08	282
-120.11	280.47
-119.45	280.54
-119.49	280.62
-119.52	280.69
-119.56	281.86
-120.8	281.93
-119.63	282.71
-120.87	282.78
-120.91	282.85
-120.94	282.32
-121.28	282.4
-121.32	282.47
-121.85	282.54
-121.89	281.31
-121.93	281.39
-123.36	282.76
-122	282.83
-123.44	283.3
-123.48	283.38
-123.51	283.45
-124.55	283.52
-124.59	283.59
-126.62	283.67
-126.66	284.04
-126.7	284.11
-128.03	284.18
-128.07	283.86
-128.11	283.93
-128.14	284.4
-127.78	284.47
-126.32	284.55
-126.15	284.42
-126.19	284.49
-126.23	284.57
-123.56	284.64
-122	284.71
-122.04	284.18
-122.07	284.26
-122.11	283.73
-121.85	283.8
-121.88	283.87
-121.92	283.95
-121.96	284.52
-122.39	283.99
-122.03	284.06
-122.07	284.14
-122.1	284.21
-122.14	284.88
-121.48	284.35
-120.21	284.43
-120.55	284.5
-120.59	284.57
-120.02	286.34
-118.86	286.42
-117.5	286.49
-116.93	285.76
-116.97	285.83
-117.01	285.91
-117.05	285.98
-114.48	286.05
-114.52	286.12
-116.06	286.2
-116.09	286.27
-116.13	286.04
-116.17	286.11
-116.2	287.19
-116.24	287.26
-116.28	287.33
-116.61	287.4
-116.65	287.48
-116.69	288.65
-116.72	289.42
-115.56	289.49
-116.8	289.57
-116.83	288.64
-117.97	288.61
-118.61	289.78
-118.04	289.86
-118.58	289.93
-118.62	289.2
-118.65	290.07
-118.69	289.35
-116.93	289.42
-116.96	289.49
-117	288.76
-117.04	289.64
-117.07	289.71
-115.81	289.78
-114.45	290.86
-114.48	290.93
-114.52	291
-114.56	291.97
-113.09	292.05
-113.13	292.12
-113.17	292.19
-113.2	292.26
-113.24	291.44
-111.08	291.51
-110.22	292.18
-110.25	292.25
-108.19	292.33
-108.13	292.4
-108.16	292.47
-107.4	292.74
-108.34	293.32
-107.47	293.39
-107.51	293.96
-107.55	294.03
-107.58	294.41
-107.82	294.98
-107.66	295.05
-107.49	294.82
-107.53	295.6
-106.57	295.77
-106.6	295.84
-104.84	296.01
-104.88	296.09
-104.91	296.26
-103.45	296.83
-102.39	297.7
-100.72	297.78
-100.76	298.45
-100.8	299.12
-100.83	299.19
-100.87	299.77
-99.408	299.84
-99.444	299.71
-99.481	299.98
-99.518	300.06
-99.555	300.13
-99.591	300.2
-99.628	300.47
-99.865	300.95
-99.902	301.72
-99.938	302.09
-99.975	302.16
-100.01	302.54
-100.05	303.01
-102.69	303.78
-105.82	303.85
-105.86	303.93
-105.9	304.8
-106.33	304.37
-105.77	304.44
-105.81	305.12
-105.84	305.19
-105.88	305.46
-105.92	305.84
-103.65	306.61
-105.99	307.08
-106.03	307.05
-106.06	307.13
-106.7	307.2
-106.14	307.27
-106.17	307.34
-106.21	307.42
-106.25	307.49
-106.28	307.56
-104.92	307.63
-104.96	308.11
-104.99	308.38
-105.03	308.55
-105.27	309.32
-105.3	310.5
-105.34	311.17
-105.38	311.44
-103.31	311.51
-105.45	311.79
-105.49	312.26
-105.52	313.23
-105.56	314.2
-103.5	314.58
-103.53	314.65
-103.57	315.12
-103.61	315.69
-105.55	315.77
-102.58	315.84
-104.72	315.91
-104.76	315.98
-104.79	316.06
-107.93	316.13
-104.97	315.3
-105.8	315.37
-105.84	314.35
-101.58	314.42
-105.41	313.69
-105.45	313.76
-105.49	313.34
-107.02	313.31
-107.06	313.38
-107.5	313.45
-107.53	313.53
-107.57	313.4
-107.61	313.37
-107.64	313.34
-107.38	313.42
-107.42	312.59
-107.45	312.66
-108.69	312.73
-107.53	312.81
-105.86	312.88
-105.9	311.95
-105.94	312.03
-107.17	311.2
-107.21	310.47
-107.25	310.34
-107.28	310.32
-107.32	309.39
-107.36	308.66
-106.19	308.73
-105.03	308.51
-105.07	308.28
-105.1	308.05
-105.34	307.22
-104.58	307.3
-104.62	307.37
-104.65	307.44
-104.69	308.41
-102.53	308.49
-102.26	308.56
-102.6	308.63
-102.64	308.7
-101.77	308.78
-100.11	308.85
-99.546	307.72
-99.583	307.79
-99.619	306.67
-98.656	306.74
-99.693	306.81
-99.73	306.88
-99.766	308.16
-100	310.43
-100.04	312
-100.08	312.07
-100.11	312.15
-100.15	312.22
-100.99	311.39
-101.02	311.46
-101.66	311.54
-101.7	309.61
-101.73	309.68
-101.77	308.35
-100.91	308.43
-101.84	309.7
-101.88	309.77
-101.92	310.94
-102.25	311.22
-102.29	311.29
-102.53	311.36
-102.56	311.23
-102.1	311.31
-102.14	310.28
-101.37	309.15
-101.41	308.52
-101.75	307.8
-101.79	307.87
-102.22	307.54
-100.86	307.61
-100.9	307.69
-103.53	307.76
-103.57	308.23
-106.71	308.81
-106.74	308.88
-106.78	308.95
-106.82	309.02
-103.75	309.1
-103.79	308.37
-103.83	308.04
-103.86	308.01
-106.5	308.19
-106.54	308.26
-107.37	309.03
-107.41	309.9
-107.45	310.78
-108.28	311.95
-108.32	312.02
-108.36	314.09
-108.39	312.47
-108.43	313.84
-107.97	313.91
-107	313.98
-107.04	314.06
-107.08	312.83
-107.11	312.4
-108.75	312.47
-108.79	312.55
-108.82	312.62
-108.86	312.69
-108.2	313.16
-109.73	313.24
-109.77	313.31
-108.11	313.38
-108.15	312.65
-107.28	312.73
-106.42	312
-106.46	312.07
-105.69	312.14
-105.73	312.22
-105.47	312.29
-105.5	312.36
-105.54	312.43
-105.58	313.41
-105.81	313.48
-105.65	314.55
-105.69	314.62
-105.72	313.8
-105.76	314.67
-105.8	314.74
-105.23	313.71
-105.27	313.79
-105.31	312.96
-105.34	313.03
-105.98	313.1
-105.22	313.18
-106.05	312.25
-106.39	311.42
-107.93	311.5
-110.36	311.47
-110.4	311.54
-111.14	311.21
-111.17	310.99
-108.11	311.06
-107.35	311.43
-107.38	311.5
-107.42	311.98
-107.46	312.05
-104.79	312.12
-104.63	312.19
-103.37	312.37
-103.4	312.44
-102.54	313.01
-102.58	314.08
-102.62	314.16
-102.65	314.23
-102.69	314.9
-102.73	314.97
-102.76	316.15
-102.8	316.22
-102.84	316.29
-102.87	317.46
-102.91	317.54
-102.95	317.61
-103.18	317.68
-103.22	316.05
-103.26	314.63
-103.99	314.5
-104.03	314.57
-106.57	314.24
-106.6	314.32
-106.64	313.89
-107.08	313.46
-107.11	313.33
-107.15	313.31
-107.19	313.08
-107.22	313.15
-109.46	313.12
-109.5	313.2
-111.43	313.27
-111.47	313.14
-109.61	313.21
-107.44	313.29
-107.48	312.86
-106.52	312.93
-106.55	313
-105.69	312.68
-105.03	312.75
-105.06	312.22
-105.1	312.89
-105.14	312.97
-104.77	313.04
-104.81	313.11
-104.85	312.88
-104.89	313.86
-105.32	313.93
-104.96	314
-105	314.08
-105.03	312.85
-105.07	312.22
-105.11	313.19
-104.64	313.27
-105.18	313.34
-105.22	313.81
-105.25	313.88
-105.99	314.36
-106.03	315.33
-107.56	315.4
-107.6	315.47
-106.24	315.35
-106.87	315.42
-106.91	314.79
-106.95	313.76
-106.98	313.84
-106.42	313.41
-106.46	313.48
-106.49	312.45
-106.53	312.53
-107.17	312.6
-106.6	312.37
-105.54	311.44
-105.58	311.52
-105.61	311.59
-106.75	311.66
-106.59	311.73
-106.62	311.81
-106.66	311.88
-106.7	312.95
-107.43	314.12
-108.27	314.2
-109.11	314.57
-109.14	314.34
-109.18	315.31
-109.22	316.19
-109.26	316.56
-109.29	317.23
-109.33	317.6
-109.37	317.98
-109.4	318.45
-109.44	318.92
-110.48	319.49
-110.51	319.57
-110.55	319.64
-113.09	319.71
-113.12	320.08
-115.16	319.86
-115.2	319.93
-115.23	320
-115.37	320.07
-115.31	319.65
-115.44	320.22
-115.48	320.29
-115.22	319.87
-115.25	319.54
-115.29	318.81
-115.33	318.88
-115.86	318.76
-115.4	318.83
-115.44	318.5
-115.47	318.17
-115.51	317.55
-115.55	317.62
-114.48	317.69
-113.42	317.76
-113.46	316.54
-113.49	317.91
-112.43	318.68
-111.57	318.75
-111.6	319.23
-111.64	319.1
-111.68	319.17
-112.61	319.24
-112.65	319.32
-112.69	319.39
-112.73	319.46
-112.76	319.53
-112.8	319.61
-111.64	319.68
-111.67	320.15
-111.71	320.92
-111.75	321.8
-113.98	321.07
-114.02	320.44
-116.16	320.51
-116.19	320.59
-116.23	320.66
-116.97	320.73
-117	320.4
-117.34	320.28
-118.38	320.35
-117.41	320.42
-117.25	320.49
-117.29	320.57
-117.32	321.24
-117.36	321.81
-116.6	321.88
-115.93	321.96
-115.97	321.43
-116.01	321
-116.04	320.77
-115.28	320.45
-114.72	320.92
-114.75	321.29
-114.79	321.36
-113.23	322.04
-111.46	321.61
-111.5	321.68
-111.54	322.25
-111.57	322.53
-110.21	322.2
-108.55	321.97
-108.59	322.05
-108.62	321.62
-108.66	320.39
-108.7	319.66
-108.73	319.24
-108.77	319.31
-110.51	318.58
-110.54	318.65
-112.58	318.03
-112.62	317
-114.25	317.07
-114.29	316.24
-112.73	316.32
-114.36	315.39
-114.4	315.46
-114.44	315.53
-114.47	315.61
-111.71	315.68
-114.55	315.55
-114.58	315.32
-113.42	315.7
-113.46	315.77
-111.19	316.14
-111.23	316.21
-111.27	316.29
-111.3	316.36
-111.34	316.43
-108.88	316
-108.91	316.08
-108.95	315.65
-108.99	316.22
-111.52	316.29
-110.16	315.87
-110.2	315.64
-110.23	315.61
-110.27	315.68
-110.21	315.56
-110.24	315.63
-110.28	315.7
-110.32	315.67
-107.36	315.75
-109.39	315.82
-109.43	315.89
-109.47	315.96
-109.5	316.14
-109.54	316.21
-109.58	316.28
-109.61	316.35
-109.65	316.63
-110.49	316.7
-108.82	316.77
-108.86	316.84
-108.9	316.72
-108.93	317.09
-108.97	317.16
-109.01	317.23
-110.74	317.31
-110.78	317.38
-110.82	317.45
-110.85	317.53
-110.89	317.6
-111.93	317.67
-111.96	317.74
-112	318.22
-113.64	317.89
-111.47	317.96
-111.51	318.43
-111.55	318.51
-111.58	318.98
-113.82	319.05
-113.86	319.12
-113.89	319.2
-113.93	319.27
-112.67	318.94
-114	319.01
-112.74	318.59
-112.78	318.66
-114.41	318.33
-113.15	317.5
-114.49	316.68
-114.53	316.75
-114.56	316.82
-114.6	316.39
-113.34	316.47
-114.27	316.54
-114.31	316.01
-114.35	315.28
-116.08	315.06
-114.42	315.13
-114.46	315
-114.49	314.57
-114.53	315.15
-116.27	315.22
-116.9	314.79
-117.34	314.46
-117.38	314.54
-117.41	315.01
-117.45	315.08
-117.49	314.75
-117.52	314.83
-117.56	314.7
-117.6	314.77
-118.33	314.64
-118.37	314.72
-119.51	314.39
-121.14	314.46
-121.18	314.53
-121.52	313.81
-121.55	313.88
-121.59	313.95
-121.63	314.82
-121.66	314.9
-121.7	314.97
-121.44	315.04
-121.77	316.02
-121.81	316.09
-121.05	316.16
-121.88	316.23
-121.92	316.01
-121.96	317.68
-122.6	317.75
-122.03	317.82
-122.07	317.9
-122.11	317.27
-122.14	318.04
-121.48	318.11
-119.52	318.19
-119.55	318.26
-119.59	318.23
-119.63	318.3
-119.66	317.78
-117.5	317.15
-119.74	316.62
-119.77	316.69
-119.81	316.77
-119.85	317.04
-115.18	317.11
-111.42	317.78
-111.46	318.86
-111.49	318.93
-111.53	319
-111.07	319.07
-111.1	319.15
-111.14	318.92
-111.18	318.99
-113.61	319.06
-111.25	318.84
-111.29	318.91
-111.32	318.98
-111.26	319.05
-111.4	319.13
-111.43	320.5
-111.47	321.27
-111.51	321.34
-111.44	321.42
-111.58	321.49
-111.62	321.46
-112.46	321.53
-112.49	321.01
-111.63	321.08
-111.67	321.75
-110.6	321.22
-110.64	321.9
-107.88	321.97
-106.01	322.04
-106.05	323.01
-106.09	323.09
-106.12	323.16
-107.16	323.23
-107.2	321.8
-107.23	323.38
-107.27	321.95
-107.31	322.02
-109.24	323.6
-109.28	323.67
-109.32	323.74
