# Supplementary material for: Electrooculography-based continuous eye-writing recognition system for efficient assistive communication systems
Source: PLoS One. 2018 Feb 9;13(2):e0192684. doi: 10.1371/journal.pone.0192684 (PMC5806888; doi:10.1371/journal.pone.0192684)
Supplement: S1 Database — All the original isolated EOG data used in the experiments are contained in this database. (ZIP) [file pone.0192684.s001.zip › isolated/002/isolated_strokes/EOG_002_04_004.csv]

-0.41975	1.6748
0.73317	1.0034
0.68609	0.93194
0.639	0.8605
0.59192	0.78906
-0.75516	0.71762
0.49775	0.64618
0.35067	-0.22526
0.30359	-1.5967
0.2565	-1.6681
0.20942	-1.7396
0.76234	-1.811
0.71525	-2.4825
0.66817	-2.5539
0.62109	-2.6254
0.574	-2.6968
1.5269	-2.7682
0.47984	-2.8397
-1.4672	-2.9111
-1.5143	-2.4826
-1.5614	-1.954
-1.6085	-1.7254
-1.6556	-1.2969
-1.7027	-0.36832
-1.7497	-0.43976
-4.1968	-0.5112
-4.2439	-1.5826
-7.891	-0.65409
-7.9381	-0.72553
-7.6852	-0.09697
-9.4322	-0.16841
-9.4793	-1.1399
-9.5264	-0.11129
-9.5735	0.11727
-7.9206	0.84582
-7.9677	1.1744
-8.0147	1.4029
-6.5618	1.7315
-5.3089	1.2601
-4.456	1.1886
-4.5031	1.5172
-4.5502	1.4457
-4.5972	0.8743
-5.5443	0.80285
-4.6914	-0.76859
-4.7385	-0.84003
-4.7856	-0.91147
-4.8327	-0.98291
-1.3797	-0.25435
-1.4268	-1.6258
-1.4739	-1.6972
-1.521	-1.7687
-0.46807	-2.6401
-0.51515	-2.9116
-3.2622	-3.183
-3.6093	-3.3544
-3.6564	-3.8259
-5.2035	-3.8973
-6.1506	-5.1688
-6.1977	-5.6402
-6.2447	-5.7116
-6.2918	-6.1831
-5.4389	-6.2545
-3.986	-6.126
-4.0331	-6.1974
-4.0802	-6.2689
-5.0272	-6.0403
-3.5743	-6.1117
-3.6214	-6.1832
-2.2685	-6.2546
-2.3156	-5.8261
-2.3627	-5.3975
-0.40973	-4.4689
-0.45682	-2.7404
2.0961	-2.8118
2.049	-0.48326
4.1019	-0.5547
6.0548	-0.62615
6.0078	1.3024
4.5607	1.731
4.5136	1.9595
4.4665	2.7881
4.4194	2.7166
3.1724	3.3452
3.1253	3.2738
3.0782	3.3023
3.0311	3.2309
2.984	3.1594
2.9369	3.088
2.8899	3.0166
2.8428	3.1451
1.9957	3.0737
1.9486	2.8022
1.9015	2.9308
1.8544	3.4594
2.2074	3.3879
2.1603	3.7165
2.1132	3.645
2.0661	3.5736
1.619	3.5021
1.9719	3.4307
1.8249	3.1593
1.7778	3.0878
1.7307	3.0164
1.6836	3.1449
2.3365	3.0735
2.2894	3.3021
2.2424	3.2306
2.1953	3.8592
1.4482	4.3877
1.4011	4.3163
0.55402	5.2449
0.50694	5.2734
0.45986	5.202
-0.88723	5.1305
-0.93431	4.1591
-1.3814	4.0876
-1.4285	4.0162
-1.0756	4.8448
-0.12264	4.7733
-0.16973	4.7019
-0.21681	4.6304
-0.26389	3.659
-0.31098	3.5876
-0.85806	3.9161
-0.90514	3.8447
-0.45222	3.7732
-0.49931	3.9018
-0.24639	3.8304
0.10653	3.3589
1.8594	3.2875
2.4124	3.216
2.3653	2.8446
4.6182	2.7732
6.0711	2.7017
6.024	3.3303
5.9769	3.9588
7.0299	3.8874
9.1828	3.8159
10.136	3.7445
10.089	3.6731
10.042	3.8016
8.8944	3.7302
9.9474	3.6587
10.2	3.5873
10.153	2.7159
10.106	2.6444
10.059	2.073
10.612	2.0015
10.565	3.2301
10.518	1.8587
10.471	1.7872
10.424	1.7158
11.577	1.6443
11.529	2.8729
9.9824	1.5014
9.9353	1.43
7.3882	1.3586
7.3411	0.88712
4.994	0.81568
3.4469	0.044239
3.3999	-0.027202
1.9528	-0.098643
1.9057	-0.47008
0.75862	-0.54153
0.71153	-0.61297
1.7644	0.21559
0.91737	1.4442
0.87028	1.3727
0.8232	0.0012686
0.77612	-0.070173
1.529	-1.0416
1.482	-1.3131
1.4349	-2.0845
1.3878	-2.1559
1.3407	-2.2274
2.4936	-2.9988
2.4465	-3.0703
2.3995	-3.1417
2.3524	-2.5131
4.1053	-1.9846
4.4582	-2.056
4.4111	-2.1275
3.364	-2.1989
3.317	-2.2703
3.2699	-2.4418
3.2228	-2.5132
3.1757	-2.6847
3.1286	-3.3561
3.9815	-2.8276
3.7345	-3.399
3.6874	-2.9704
3.6403	-2.9419
3.5932	-3.0133
3.5461	-3.0848
2.799	-3.1562
2.752	-3.0276
2.7049	-2.3991
2.6578	-2.4705
2.6107	-2.542
0.86362	-2.8134
0.81654	-3.6848
0.76946	-3.7563
0.92237	-3.4277
3.0753	-3.4992
3.6282	-3.5706
3.5811	-4.0421
3.534	-3.7135
3.487	-3.7849
4.1399	-3.8564
3.5928	-3.2278
3.5457	-3.5993
3.4986	-3.6707
0.95154	-3.7421
3.4045	-3.8136
3.3574	-3.285
3.3103	-3.2565
3.2632	-3.3279
2.2161	-2.8993
3.469	-2.9708
3.422	-2.6422
3.3749	-2.7137
3.3278	-2.0851
3.2807	-1.7566
2.7336	-1.828
1.3865	-1.6994
1.3395	-1.7709
1.2924	-0.94232
-2.9547	0.08624
-6.0018	0.014799
-6.0489	1.2434
-6.396	2.4719
-6.743	2.6005
-6.7901	2.529
-7.4372	2.0576
-7.4843	1.9862
-8.2314	1.9147
-9.3785	1.8433
-10.626	1.7718
-11.373	2.3004
-13.12	2.9289
-15.667	2.8575
-16.814	2.7861
-18.761	2.7146
-18.808	1.9432
-21.855	1.2717
-21.902	1.2003
-21.949	0.42886
-23.396	-0.64258
-23.443	-0.91402
-23.491	-0.98547
-23.538	-1.7569
-22.985	-2.5283
-20.932	-2.0998
-20.979	-2.1712
-20.526	-2.0427
-18.473	-2.1141
-17.12	-3.1856
-14.567	-3.257
-14.614	-3.7284
-10.961	-4.0999
-9.9084	-4.1713
-9.2555	-4.2428
-8.9026	-4.0142
-8.9497	-4.0856
-7.7968	-4.1571
-6.9439	-3.8285
-6.0909	-3.8
-6.138	-2.8714
-5.3851	-2.9428
-5.4322	-3.0143
-4.5793	-1.8857
-3.7264	-1.9572
-3.7734	-1.0286
-3.8205	-1.7001
-2.7676	-1.7715
-1.5147	-1.8429
-1.5618	-1.9144
-1.1089	-1.9858
-1.1559	-2.0573
0.19697	-2.1287
0.14989	-2.2001
0.1028	-2.2716
0.055721	-2.343
-0.19136	-2.4145
1.8616	-2.4859
1.8145	-4.0573
1.7674	-4.6288
1.7203	-4.7002
2.4732	-5.9717
3.0261	-7.0431
2.9791	-7.5146
2.332	-7.886
2.2849	-7.9574
2.2378	-8.0289
2.1907	-8.8003
-0.25636	-8.1718
-2.7034	-8.9432
-3.5505	-9.0146
-5.1976	-8.3861
-5.2447	-8.3575
-6.6918	-8.129
-6.7389	-7.6004
-5.3859	-7.6718
-4.633	-7.0433
-4.6801	-7.1147
-0.027191	-6.5862
0.12573	-6.2576
3.5786	-6.3291
5.1316	-4.1005
6.4845	0.92807
11.037	5.8566
16.09	12.785
33.743	18.414
63.496	20.942
81.449	25.071
102.2	37.799
128.85	56.528
140.91	68.457
151.96	74.285
164.11	86.514
173.67	100.64
180.12	109.07
181.97	114
183.63	118.63
185.88	129.76
185.83	141.19
185.78	148.61
187.54	154.64
187.49	159.67
188.44	170.2
188.4	178.53
188.35	180.66
189.2	184.08
189.15	186.21
188.21	186.14
186.36	187.17
183.01	189.1
179.97	189.03
178.12	190.36
177.97	190.38
177.92	190.71
176.98	191.44
176.93	191.37
175.18	191.8
171.14	191.73
171.09	191.66
167.74	191.58
167.7	191.21
167.15	191.24
164.9	191.17
164.85	191.1
162.71	191.03
162.66	190.66
162.61	190.48
162.57	190.41
162.52	190.34
161.47	190.37
161.42	190.3
162.38	190.23
165.03	190.16
167.68	190.08
171.14	190.01
171.09	190.54
174.44	190.47
174.89	191.1
175.55	191.03
175.5	191.06
175.45	195.88
176.31	201.31
176.86	202.44
178.11	203.97
178.07	205.4
179.72	205.33
179.87	206.56
179.82	206.98
180.58	206.91
180.53	207.14
180.48	207.37
180.94	207.5
180.39	207.43
180.34	207.36
180.29	207.28
179.45	207.21
180.2	207.14
179.35	207.07
179.31	206.8
179.26	206.93
179.01	207.26
178.96	207.18
177.42	206.71
177.37	206.14
177.32	206.07
177.28	206
177.83	205.93
178.38	206.36
176.94	206.28
176.89	205.51
176.84	204.54
175.89	203.77
175.85	203.7
175.6	202.73
175.55	202.06
175.41	201.98
174.16	199.41
172.51	177.44
159.26	154.27
139.92	127.5
130.37	92.827
112.22	65.455
93.076	34.684
77.329	9.8125
55.282	-18.559
42.335	-44.23
21.888	-61.302
2.8407	-78.873
-8.5063	-91.845
-26.453	-106.52
-34.901	-122.59
-50.548	-135.76
-67.395	-147.73
-77.542	-153.4
-92.889	-154.97
-101.44	-158.34
-114.48	-161.22
-126.83	-162.79
-127.78	-163.76
-134.12	-164.43
-141.77	-166
-143.72	-166.07
-145.27	-166.14
-147.21	-166.22
-147.26	-166.29
-151.51	-165.36
-151.55	-166.53
-156	-166.6
-156.85	-167.67
-156.9	-168.04
-158.24	-168.02
-159.19	-168.39
-159.24	-168.46
-158.78	-168.53
-157.93	-168.6
-157.98	-168.37
-158.92	-167.25
-158.97	-166.02
-159.52	-166.09
-159.57	-165.86
-159.61	-165.63
-160.66	-165.5
-159.71	-165.57
-159.25	-165.95
-159.3	-166.52
-159.35	-166.09
-159.4	-166.16
-159.44	-167.23
-159.49	-167.3
-159.54	-167.37
-159.58	-167.45
-160.63	-167.52
-159.18	-168.19
-159.13	-168.26
-159.17	-168.33
-158.72	-168.4
-156.97	-168.67
-154.91	-168.75
-153.76	-168.72
-153.81	-168.89
-152.15	-168.96
-150.6	-169.13
-150.15	-170.5
-150.2	-171.87
-150.24	-172.75
-148.09	-174.22
-146.04	-174.29
-146.08	-176.16
-146.13	-175.23
-146.18	-174.1
-145.43	-172.77
-144.47	-172.45
-144.52	-172.52
-143.97	-172.59
-143.01	-173.06
-141.66	-173.13
-141.71	-173
-141.76	-173.07
-141.8	-173.15
-141.85	-174.82
-141.1	-174.89
-141.14	-174.96
-141.19	-174.13
-141.24	-173
-140.48	-172.37
-140.13	-172.15
-140.18	-171.72
-140.23	-170.89
-140.27	-169.86
-140.32	-169.93
-140.37	-170
-140.41	-170.07
-140.46	-171.25
-140.51	-172.22
-140.66	-172.29
-140.7	-173.06
-139.55	-174.23
-139.6	-175.1
-139.64	-175.17
-139.69	-175.25
-139.54	-175.32
-139.59	-174.59
-141.33	-172.66
-141.38	-172.73
-143.33	-173.6
-143.37	-173.67
-143.42	-173.45
-143.47	-175.62
-141.61	-175.69
-143.56	-173.56
-143.61	-174.83
-142.86	-172.8
-142.9	-171.37
-141.85	-171.15
-140.8	-171.22
-140.84	-171.29
-140.39	-170.76
-140.44	-170.83
-139.49	-169.6
-139.53	-169.67
-139.58	-171.05
-139.63	-170.32
-139.67	-170.49
-138.92	-170.56
-138.97	-169.13
-139.02	-169.2
-139.06	-168.47
-139.91	-167.25
-139.96	-168.42
-140	-167.39
-140.05	-167.46
-139.1	-167.53
-137.84	-168.7
-137.89	-169.77
-139.24	-169.85
-139.29	-169.92
-139.33	-169.99
-140.68	-169.36
-142.53	-169.43
-142.57	-167.8
-143.22	-167.87
-143.27	-167.95
-143.32	-168.02
-143.36	-169.79
-143.41	-169.86
-144.36	-169.93
-144	-170
-144.05	-170.18
-144.1	-169.75
-144.95	-169.82
-149.19	-169.59
-149.24	-169.66
-154.29	-169.13
-154.33	-169.2
-156.38	-167.88
-156.43	-166.95
-154.47	-167.02
-154.52	-167.09
-154.57	-168.26
-154.02	-168.33
-153.26	-168.4
-150.31	-168.48
-150.36	-167.35
-151.8	-167.42
-151.85	-167.39
-153.5	-167.46
-153.55	-167.53
-153.59	-167.2
-154.44	-167.28
-154.49	-167.35
-155.33	-167.42
-155.38	-167.79
-155.43	-168.06
-155.48	-168.13
-155.52	-168.2
-157.37	-167.78
-157.42	-167.85
-157.46	-167.52
-159.91	-167.59
-159.96	-167.86
-160	-167.73
-160.05	-167.8
-160.1	-167.38
-162.25	-167.45
-160.19	-167.52
-162.54	-167.59
-162.59	-168.16
-162.63	-168.23
-162.68	-167.9
-160.13	-167.98
-160.18	-167.75
-160.22	-167.82
-160.27	-167.59
-160.32	-167.66
-158.26	-167.73
-158.31	-167.3
-158.36	-167.88
-158.41	-167.95
-158.45	-168.02
-158.5	-167.59
-160.25	-166.76
-160.29	-166.83
-160.34	-164.8
-160.39	-164.08
-160.43	-163.55
-160.48	-163.62
-162.43	-163.69
-162.48	-163.66
-164.62	-163.73
-164.67	-164.5
-164.72	-163.88
-164.76	-163.95
-162.71	-164.02
-164.86	-163.89
-164.91	-163.66
-164.95	-163.73
-165.7	-163.3
-165.75	-163.38
-165.79	-163.15
-165.84	-163.42
-165.89	-163.19
-166.84	-163.26
-165.98	-163.33
-166.53	-163.4
-166.58	-163.78
-166.62	-163.55
-167.07	-163.62
-167.12	-163.69
-167.16	-163.56
-167.21	-163.63
-167.26	-163.7
-167.71	-163.78
-167.75	-163.85
-167.8	-163.92
-167.85	-163.99
-167.89	-164.26
-167.94	-166.53
-167.99	-168.6
-168.04	-168.78
-168.08	-168.85
-168.13	-168.92
-168.48	-169.39
-168.52	-169.46
-169.37	-170.13
-169.52	-170.2
-169.57	-170.28
-169.61	-170.95
-169.66	-171.42
-169.71	-172.09
-169.75	-172.66
-169.8	-172.83
-169.85	-173.2
-169.89	-173.48
-169.94	-173.65
-169.99	-173.72
-170.04	-173.69
-170.08	-174.06
-170.13	-174.73
-170.18	-174.5
-170.22	-174.58
-169.57	-174.65
-169.62	-175.82
-169.67	-177.19
-169.11	-177.26
-168.66	-177.33
-168.21	-177.41
-168.25	-177.48
-168.3	-177.55
-166.85	-177.62
-166.9	-177.49
-166.94	-177.56
-166.99	-176.93
-167.04	-177.01
-166.38	-177.08
-166.43	-177.15
-165.28	-177.22
-165.32	-177.29
-165.37	-177.46
-163.22	-177.53
-163.27	-177.61
-163.31	-177.68
-163.36	-177.15
-163.41	-177.22
-162.85	-177.29
-162.5	-177.36
-162.55	-177.43
-162.6	-176.21
-163.04	-176.08
-162.69	-176.15
-162.74	-176.22
-162.78	-177.49
-162.83	-176.56
-162.88	-176.63
-162.93	-176.71
-162.47	-176.78
-162.52	-177.95
-162.47	-176.92
-161.11	-176.99
-159.46	-178.16
-159.51	-178.23
-159.55	-178.71
-159.6	-178.58
-159.65	-178.65
-159.7	-180.32
-159.74	-181.29
-161.49	-181.36
-161.54	-181.43
-161.58	-182.71
-161.63	-183.68
-161.68	-183.25
-161.93	-182.42
-161.97	-182.49
-164.22	-183.16
-164.27	-183.53
-166.41	-183.31
-166.46	-183.38
-167.11	-183.45
-167.16	-182.92
-167.2	-182.49
-167.25	-182.56
-167.3	-182.63
-166.14	-182.71
-166.19	-182.58
-166.24	-182.25
-166.28	-181.42
-166.23	-182.59
-163.48	-182.66
-163.53	-182.23
-163.57	-182.31
-163.62	-181.28
-164.27	-181.15
-160.81	-181.42
-160.86	-181.49
-160.91	-181.56
-160.96	-181.63
-164.5	-180.81
-161.05	-180.88
-161.1	-181.65
-161.14	-181.72
-161.19	-182.49
-164.74	-182.46
-164.79	-182.63
-164.83	-182.71
-164.88	-182.78
-163.83	-182.85
-165.37	-182.92
-165.42	-183.39
-165.47	-183.06
-165.51	-183.13
-164.26	-183.21
-164.31	-183.18
-164.36	-183.75
-164.4	-183.42
-165.75	-183.49
-164.5	-183.56
-164.54	-184.03
-164.59	-184.51
-164.64	-184.58
-164.69	-184.65
-164.33	-184.42
-164.38	-186.09
-164.43	-186.16
-164.47	-186.23
-164.52	-186.81
-162.77	-187.78
-162.82	-187.85
-162.86	-187.02
-162.91	-187.09
-161.66	-187.16
-161.7	-187.23
-163.35	-187.31
-167.1	-187.38
-167.14	-187.45
-167.19	-187.52
-167.24	-187.59
-167.39	-185.26
-167.43	-185.34
-165.68	-185.41
-167.43	-183.48
-167.47	-183.55
-167.52	-183.12
-167.57	-183.19
-166.62	-183.26
-166.86	-183.34
-166.91	-183.41
-166.96	-182.78
-167	-182.85
-166.85	-182.92
-167.1	-182.89
-167.15	-183.46
-167.19	-183.84
-167.04	-183.91
-166.09	-183.98
-166.13	-184.05
-166.18	-184.22
-166.23	-186.09
-167.27	-186.16
-166.32	-186.24
-166.37	-186.61
-166.42	-186.68
-166.46	-186.75
-166.81	-185.62
-166.36	-185.69
-167.4	-185.76
-167.45	-185.84
-166.1	-185.91
-166.05	-185.68
-166.09	-185.75
-166.14	-186.12
-166.29	-186.19
-166.33	-186.26
-168.88	-186.34
-168.93	-187.31
-168.98	-186.48
-169.02	-186.55
-166.57	-185.92
-166.62	-185.29
-166.66	-185.36
-166.71	-185.14
-166.76	-185.21
-165.7	-185.28
-165.65	-185.35
-165.7	-186.52
-165.75	-185.49
-165.79	-185.56
-165.54	-185.64
-164.89	-186.81
-164.93	-188.48
-164.98	-186.95
-163.13	-187.02
-161.48	-187.09
-161.52	-186.16
-161.57	-186.24
-161.62	-186.31
-161.66	-186.38
-161.01	-186.45
-161.06	-186.92
-161.11	-187.29
-160.55	-187.36
-159.9	-187.44
-159.05	-187.71
-159.09	-187.58
-159.14	-187.65
-159.19	-187.92
-159.13	-187.99
-159.18	-188.46
-159.23	-188.14
-159.28	-188.21
-158.22	-188.28
-159.37	-188.35
-159.42	-188.72
-159.46	-188.79
-159.51	-188.86
-158.96	-188.94
-159.01	-189.41
-159.05	-189.48
-159.1	-190.45
-159.75	-190.62
-159.19	-190.69
-159.44	-190.36
-159.49	-190.44
-159.54	-190.51
-160.08	-190.58
-160.13	-190.25
-160.28	-190.32
-160.32	-190.39
-160.37	-190.46
-160.72	-190.54
-160.76	-190.61
-161.01	-190.68
-161.06	-191.15
-161.11	-191.22
-162.85	-191.99
-162.9	-192.56
-162.95	-192.64
-164.89	-192.91
-165.74	-192.98
-167.39	-193.05
-167.44	-193.12
-169.28	-193.19
-169.33	-193.06
-169.38	-193.14
-169.82	-193.11
-169.87	-193.28
-169.92	-193.25
-169.96	-192.92
-169.61	-192.99
-169.66	-192.37
-169.71	-192.94
-169.75	-192.51
-169.8	-191.88
-167.85	-191.95
-166.99	-192.02
-167.04	-192.09
-167.09	-191.67
-166.04	-191.34
-164.28	-191.81
-164.33	-191.48
-164.38	-191.35
-164.42	-191.02
-166.37	-191.09
-164.52	-191.17
-164.57	-191.24
-164.61	-191.31
-164.66	-191.38
-166.61	-191.45
-166.65	-191.52
-166.7	-191.09
-166.75	-191.17
-166.79	-191.24
-166.84	-191.31
-166.89	-190.78
-168.04	-190.15
-168.08	-190.22
-168.13	-190.29
-170.18	-190.87
-170.22	-189.54
-170.27	-189.61
-170.32	-189.68
-169.07	-189.75
-169.11	-189.82
-169.16	-189.89
-169.21	-188.97
-169.25	-189.04
-167	-189.11
-164.95	-189.18
-165	-189.35
-165.04	-189.42
-165.09	-189.39
-164.64	-189.07
-164.48	-189.54
-164.53	-189.81
-164.58	-189.88
-165.12	-189.95
-164.67	-190.02
-164.72	-189.89
-164.77	-190.17
-164.81	-187.84
-165.36	-186.81
-164.91	-186.38
-164.95	-186.45
-165	-186.52
-165.05	-186.59
-165.6	-185.97
-165.14	-186.04
-166.19	-186.11
-166.24	-186.18
-166.28	-186.25
-167.13	-187.92
-167.18	-188.89
-169.23	-188.07
-169.27	-188.14
-167.32	-188.21
-169.27	-188.28
-169.31	-189.25
-169.36	-190.02
-169.41	-190.09
-167.15	-190.27
-167.2	-191.04
-167.25	-191.71
-167.3	-191.78
-168.04	-192.45
-167.39	-192.52
-167.44	-192.89
-167.48	-193.67
-167.53	-193.64
-167.58	-194.91
-167.03	-194.98
-167.07	-194.45
-167.12	-194.52
-167.17	-194.59
-168.21	-193.17
-168.06	-193.24
-168.11	-192.31
-168.16	-192.38
-168.2	-191.45
-169.55	-191.52
-169.6	-191.59
-169.64	-191.67
-169.69	-191.64
-169.74	-191.71
-172.48	-191.78
-172.53	-191.85
-172.58	-191.92
-172.63	-191.99
-172.67	-191.77
-175.12	-191.84
-175.17	-192.21
-175.21	-192.28
-175.86	-192.45
-176.51	-192.52
-177.56	-192.89
-177.6	-193.77
-179.45	-193.84
-179.5	-193.91
-177.64	-193.98
-176.69	-194.05
-176.74	-195.22
-176.79	-195.79
-176.83	-196.47
-176.28	-196.54
-176.33	-196.61
-176.37	-197.08
-176.42	-196.75
-177.07	-196.42
-177.11	-196.5
-177.16	-196.97
-177.51	-197.04
-177.56	-197.11
-177.4	-196.58
-177.35	-196.65
-177.4	-196.12
-177.44	-195.1
-177.49	-195.17
-177.64	-194.94
-177.69	-195.61
-177.93	-195.68
-178.38	-195.75
-179.73	-195.22
-181.87	-194.9
-181.92	-194.57
-181.97	-194.14
-182.02	-193.81
-182.06	-193.88
-183.31	-193.95
-183.36	-194.42
-183.4	-194.5
-184.65	-194.57
-183.5	-194.64
-184.74	-194.71
-184.79	-194.78
-185.64	-194.85
-187.09	-194.92
-185.73	-195.3
-185.78	-195.07
-185.83	-195.14
-185.07	-195.21
-185.02	-195.28
-184.57	-195.35
-184.62	-195.72
-184.66	-196.4
-184.71	-196.47
-185.16	-196.64
-184.8	-196.71
-184.85	-196.58
-184.9	-196.85
-183.65	-196.92
-182.49	-197
-181.14	-197.07
-181.19	-197.14
-181.23	-197.21
-179.18	-197.28
-177.73	-197.15
-177.47	-196.82
-177.52	-196.8
-179.37	-195.77
-178.12	-195.24
-178.16	-195.31
-178.21	-195.18
-178.26	-195.25
-179.6	-195.32
-179.65	-195.4
-178.7	-195.47
-178.75	-195.14
-178.79	-194.21
-179.84	-193.38
-178.89	-193.75
-179.53	-193.82
-179.58	-194.1
-179.63	-193.97
-179.68	-194.04
-179.72	-194.11
-181.17	-194.18
-181.22	-194.95
-181.26	-195.42
-181.31	-196
-181.36	-196.67
-181.4	-196.74
-181.45	-197.31
-181.5	-198.68
-180.55	-198.75
-179.59	-198.82
-181.04	-197.4
-181.09	-199.17
-181.13	-199.24
-180.78	-201.31
-180.83	-201.38
-180.88	-201.45
-180.92	-202.22
-180.97	-202.3
-181.02	-202.37
-181.06	-202.44
-181.11	-202.51
-181.16	-202.58
-180.91	-202.65
-180.95	-203.02
-181	-202.7
-181.05	-202.07
-181.09	-202.14
-181.14	-201.11
-181.89	-201.18
-181.93	-202.35
-181.98	-202.42
-182.03	-202.5
-180.38	-202.57
-180.42	-202.64
-180.47	-203.41
-179.02	-203.48
-179.06	-202.85
-179.01	-202.92
-179.16	-202.7
-179.21	-201.87
-179.25	-201.24
-180.8	-201.01
-179.35	-201.08
-179.39	-201.15
-179.44	-201.53
-179.49	-201.6
-181.94	-201.67
-179.58	-201.94
-179.63	-202.01
-179.68	-202.08
-179.42	-201.85
-178.97	-201.93
-179.02	-201.5
-177.96	-201.37
-178.01	-201.44
-177.46	-201.51
-178.11	-201.68
-178.15	-202.35
-178.2	-202.23
-179.35	-203.3
-179.39	-203.37
-179.44	-204.04
-178.79	-204.91
-178.84	-205.78
-177.88	-205.85
-176.83	-205.93
-176.88	-206
-176.92	-206.57
-176.97	-206.64
-178.12	-205.71
-178.17	-205.78
-179.91	-206.85
-179.96	-207.33
-181.91	-207.4
-182.55	-207.47
-182.6	-207.54
-182.45	-207.71
-182.49	-207.58
-182.14	-207.65
-182.59	-207.73
-179.74	-207.8
-177.18	-207.07
-177.23	-206.34
-177.28	-206.11
-178.92	-206.18
-178.97	-206.55
-179.02	-206.33
-179.07	-206.4
-177.11	-206.47
-177.16	-206.84
-177.21	-207.71
-177.25	-206.98
-177.3	-206.75
-175.85	-206.43
-175.9	-206.1
-175.94	-206.17
-175.99	-206.24
-177.54	-206.41
-179.48	-206.48
-179.53	-206.55
-179.58	-207.13
-180.52	-207.2
-180.67	-207.87
-180.62	-207.94
-180.67	-207.31
-180.71	-207.38
-178.76	-208.35
-178.81	-208.43
-178.65	-209.3
-178.7	-209.37
-178.75	-209.44
-178.8	-209.51
-181.54	-209.58
-181.59	-209.65
-182.14	-209.73
-182.18	-209.8
-179.23	-209.87
-180.38	-209.94
-177.23	-210.01
-177.27	-210.08
-177.32	-210.15
-176.87	-210.23
-176.91	-210.3
-176.96	-211.17
-177.01	-212.04
-177.05	-212.11
-177.3	-212.58
-178.85	-213.25
-178.9	-213.33
-178.94	-212.8
-180.19	-212.47
-179.04	-212.54
-177.78	-211.61
-177.83	-212.68
-177.88	-212.75
-178.73	-212.03
-178.77	-212.1
-178.82	-213.17
-178.87	-213.54
-178.91	-213.51
-180.26	-214.08
-180.31	-214.75
-180.36	-214.83
-180.4	-214.9
-180.45	-214.57
-181.1	-214.64
-180.94	-214.01
-180.99	-214.08
-182.44	-214.15
-182.48	-214.23
-183.23	-214.5
-183.28	-215.67
-185.73	-216.54
-187.87	-217.01
-187.92	-217.08
-187.97	-217.66
-188.01	-218.13
-189.46	-218
-189.51	-218.37
-188.16	-218.44
-189.6	-219.71
-189.65	-220.38
-189.7	-219.46
-190.44	-218.73
-189.79	-218.8
-189.84	-218.47
-189.89	-218.54
-189.93	-218.11
-190.68	-218.18
-190.03	-218.26
