# Supplementary material for: Electrooculography-based continuous eye-writing recognition system for efficient assistive communication systems
Source: PLoS One. 2018 Feb 9;13(2):e0192684. doi: 10.1371/journal.pone.0192684 (PMC5806888; doi:10.1371/journal.pone.0192684)
Supplement: S1 Database — All the original isolated EOG data used in the experiments are contained in this database. (ZIP) [file pone.0192684.s001.zip › isolated/002/isolated_strokes/EOG_002_04_005.csv]

-0.598	-1.7269
-0.61711	-0.20987
0.56378	-0.19287
1.5447	1.3241
1.8256	2.3412
1.8064	3.2582
2.9873	3.5752
2.9682	3.5922
2.9491	3.9092
2.43	3.9262
1.5109	4.0432
0.49176	4.0602
0.47265	4.0772
0.45353	4.0942
0.43442	4.1112
0.41531	4.1283
-0.60381	4.1453
0.077079	4.0623
0.057966	4.0793
-0.66115	4.0963
-0.68026	3.8133
-1.1994	3.8303
-1.2185	3.1473
-2.3376	1.3643
-2.3567	-0.91866
-2.3758	-1.2016
-2.3949	-1.9846
-1.3141	-1.9676
-0.83317	-1.9506
-0.85228	-2.2336
-0.77139	-2.2166
-1.1905	-1.8996
-1.2096	-1.8826
-1.2287	-1.0656
-1.2478	-0.24856
-1.267	-0.23155
-1.3861	0.68546
-1.4052	0.70247
-1.4243	1.4195
-1.0434	1.4365
-1.0625	2.0535
-0.28164	2.0705
-0.30075	2.0875
0.28013	2.2045
0.26102	2.2215
1.8419	3.2385
0.22279	3.2556
0.20368	2.2726
-0.41543	3.6896
-0.43455	3.7066
0.14634	3.6236
0.12723	3.6406
0.10811	2.3576
0.089	2.3746
1.5699	1.0916
3.2508	0.10864
5.3317	-0.37435
5.3125	-1.0573
5.2934	-1.0403
5.2743	-1.0233
7.9552	-1.0063
7.9361	-0.9893
7.917	-0.97229
7.8979	-0.95529
5.1788	-1.3383
5.8596	-1.3213
5.8405	-1.3043
3.5214	-2.5872
3.5023	-2.5702
3.4832	-4.0532
6.1641	-4.3362
6.145	-4.0192
6.1258	-4.0022
6.1067	-3.9852
3.0876	-3.9682
3.0685	-3.9512
1.5494	-2.5342
0.53028	-2.5172
0.81117	-2.5001
0.49205	-1.6831
0.47294	-1.6661
0.25383	-1.2491
0.23471	-1.6321
0.2156	-1.6151
-0.0035117	-1.5981
-0.022625	-2.6811
-0.041738	-1.5641
-0.36085	-1.5471
-0.37996	-1.53
-0.39908	-1.513
-0.41819	-1.496
-1.0373	-1.279
-1.7564	-1.262
-1.7755	-1.245
-1.7946	-1.228
-1.8138	-2.411
-1.8329	-2.994
-2.152	-2.977
-2.1711	-2.96
-3.2902	-3.3429
-3.3093	-3.8259
-3.3284	-3.8089
-5.1476	-4.0919
-5.1667	-4.0749
-6.8858	-3.6579
-6.9049	-3.2409
-7.224	-3.2239
-7.0431	-3.2069
-7.0622	-3.1899
-7.0813	-2.9728
-7.1005	-2.6558
-6.5196	-2.6388
-4.8387	-2.6218
-4.8578	-3.0048
-4.8769	-2.5878
-4.896	-2.5708
-2.5151	-2.3538
-2.5343	-2.3368
-2.5534	-2.6198
-2.5725	-2.3028
-2.5916	-2.2857
-2.0107	-2.2687
-2.0298	-1.6517
-2.0489	-1.6347
-2.068	-0.8177
-1.3872	-1.0007
-0.80627	-1.2837
-0.82538	-0.46668
-0.8445	-1.2497
-0.86361	-1.2327
-0.88272	0.18435
-0.50184	-1.1986
-0.52095	0.21837
-0.54006	0.23538
-0.55918	0.25239
-0.57829	0.2694
0.3026	0.28641
0.28348	1.1034
0.26437	1.1204
0.34526	1.1374
-0.97386	1.1544
0.30703	1.2715
0.28792	0.38847
0.2688	0.40548
0.24969	0.42249
-0.66942	1.3395
-0.68854	1.3565
-0.70765	1.5735
-0.72676	1.5905
0.45412	1.6075
-0.76499	1.2245
-0.7841	1.2416
-0.80322	0.15856
-0.82233	0.17557
-0.84144	-0.10742
-0.86056	0.70959
-0.87967	-0.0734
-0.89878	-0.056391
-1.2179	-0.039381
-0.93701	-0.022372
-0.95612	0.79464
-0.97524	0.011647
-0.99435	0.82866
-1.0135	0.84567
0.16742	0.36268
-0.45169	0.37969
-0.4708	0.39669
-0.48991	0.4137
-0.90903	-0.16929
-0.92814	-0.95228
-0.94725	-0.53527
-0.96637	-0.41826
-0.98548	0.49875
-1.7046	1.2158
-0.62371	1.8328
-0.64282	1.8498
-1.7619	1.8668
-1.781	1.8838
-0.70016	1.9008
-0.71927	1.3178
-0.73839	1.0348
-1.8575	1.0518
-0.77661	1.0688
-0.79573	1.6859
-0.81484	1.7029
-0.83395	1.7199
-0.85307	1.7369
-0.27218	1.7539
-0.29129	1.7709
-0.31041	1.7879
-0.32952	1.0049
-0.54863	1.0219
-0.36775	1.0389
-0.38686	0.25595
-0.40597	0.17296
-0.42509	0.18997
-0.2442	0.30698
0.036686	0.32399
0.017573	1.141
-0.0015402	1.158
0.47935	0.27502
0.46023	0.29203
1.7411	-0.39096
1.722	-1.274
1.7029	-1.7569
1.6838	-1.9399
1.6647	-1.9229
2.6456	-1.9059
0.92644	-1.8889
0.90733	-1.8719
2.1882	-1.8549
4.4691	-1.6379
4.45	-1.6209
4.4309	-1.6039
4.1118	-1.5868
4.0926	-1.5698
3.5735	-1.5528
3.5544	-1.7358
3.5353	-1.7188
1.2162	-1.5018
0.097081	-1.4848
0.077967	-0.96778
0.058854	0.049228
0.039741	0.66624
0.020628	1.0832
1.1015	2.2003
1.0824	2.6173
1.0633	2.6343
1.0442	3.1513
0.72506	3.1683
0.70595	2.6853
-0.11317	2.3023
-0.13228	1.9193
-0.15139	1.5363
-0.97051	1.5533
-0.18962	1.1704
-0.20873	0.68736
-0.22785	1.0044
-0.24696	1.0214
-1.0661	1.0384
-0.28519	1.0554
-0.3043	1.3724
-0.32341	1.3894
1.7575	1.4064
2.1384	1.4234
2.1192	1.4404
2.3001	1.4575
2.281	1.4745
2.3619	1.4915
2.3428	1.5085
2.3237	1.2255
2.3046	1.7425
2.2855	1.7595
4.5663	2.1765
4.5472	2.1935
4.5281	2.2105
4.509	2.9276
3.9899	2.9446
3.9708	2.9616
3.9517	3.7786
3.9325	2.9956
3.9134	3.0126
3.5943	3.8296
3.5752	3.8466
3.4561	4.1636
3.437	3.4806
3.4179	4.0976
3.3988	4.1147
4.5796	3.3317
4.5605	3.3487
4.5414	3.3657
4.5223	3.3827
4.0032	3.3997
3.9841	2.1167
3.965	3.2337
3.9458	3.2507
4.4267	3.2677
4.4076	3.2848
4.3885	3.3018
4.3694	2.2188
4.3503	2.2358
4.3312	0.45279
4.3121	-0.4302
3.7929	-0.41319
1.1738	-0.39618
-1.1453	-0.079173
-1.1644	-0.062164
-1.1835	0.15485
-1.2026	0.17186
-1.2217	0.88887
-1.3408	1.5059
-1.36	1.5229
-1.4791	2.7399
-1.4982	3.9569
-1.9173	5.3739
-2.7364	6.5909
-4.0555	8.7079
-7.1746	14.425
-10.894	23.542
-15.913	30.059
-20.932	37.676
-23.251	45.393
-24.47	49.51
-33.589	60.727
-44.608	71.344
-48.928	82.361
-51.947	94.078
-56.866	101
-70.185	113.51
-80.504	126.93
-82.523	140.75
-84.942	153.56
-91.061	157.88
-96.68	172.2
-100	186.31
-103.32	192.63
-105.14	202.95
-106.36	209.37
-108.98	216.38
-114.7	221.7
-119.61	224.42
-119.63	231.03
-121.15	237.35
-121.17	242.37
-121.19	249.08
-121.21	249.5
-121.23	249.52
-121.25	250.74
-121.27	250.75
-120.59	252.97
-120.61	252.99
-120.62	253
-119.94	254.12
-119.26	254.64
-118.08	254.85
-118.1	253.87
-118.12	253.09
-118.14	253.11
-117.16	251.82
-116.48	250.64
-116.5	250.06
-115.12	249.47
-115.13	249.49
-113.85	249.51
-113.87	249.52
-113.89	249.54
-113.91	249.56
-113.93	248.98
-114.75	248.99
-114.77	247.41
-114.79	246.83
-114.81	246.54
-113.53	246.56
-113.54	246.28
-113.56	246.09
-113.58	246.11
-113.6	246.33
-111.42	246.35
-110.64	246.66
-110.66	247.38
-110.68	247.4
-110.7	248.01
-109.22	248.03
-108.04	248.05
-108.06	247.66
-107.27	248.08
-107.29	248.1
-106.21	247.72
-105.03	247.73
-105.05	247.75
-104.07	247.77
-103.49	247.78
-102.11	246.9
-99.727	246.72
-94.546	246.13
-89.065	242.85
-86.385	239.57
-85.404	235.59
-81.023	233.1
-70.042	231.42
-60.361	223.04
-50.28	216.25
-41.899	212.87
-26.118	198.99
-10.837	185.8
-5.6566	171.72
8.2243	152.54
19.305	134.26
31.486	111.47
43.167	97.39
50.248	82.207
67.929	61.924
80.31	46.041
90.49	30.158
100.37	17.575
101.15	0.091873
106.63	-17.591
119.21	-30.874
128.19	-42.957
129.88	-50.74
133.26	-62.123
140.84	-73.806
150.12	-78.589
155.7	-82.972
156.78	-91.855
158.26	-101.64
159.94	-107.72
160.62	-110.5
160.6	-110.49
161.08	-111.27
161.37	-112.65
161.65	-114.04
161.83	-114.42
161.81	-114.6
162.69	-115.78
164.27	-116.87
164.25	-117.15
162.63	-117.43
162.61	-117.42
161.69	-117.1
161.37	-117.08
161.06	-115.67
160.84	-114.25
160.82	-114.03
160.8	-114.01
160.78	-115.4
160.76	-116.68
160.74	-116.86
160.72	-116.85
159.3	-117.23
159.28	-117.21
157.26	-116.8
156.55	-116.18
156.33	-114.86
155.41	-113.74
155.39	-113.13
154.37	-112.31
153.65	-112.29
154.43	-110.28
154.41	-112.76
154.39	-113.64
154.37	-113.63
154.35	-112.81
155.33	-111.89
156.12	-111.87
156.1	-111.26
156.68	-109.64
156.66	-109.12
156.64	-108.41
157.22	-108.09
157.2	-108.07
158.58	-108.06
163.26	-108.04
167.34	-108.02
167.32	-107.7
167.31	-107.99
167.29	-107.97
167.27	-107.95
168.15	-108.84
168.13	-108.82
168.61	-108.8
168.89	-108.79
169.57	-107.87
170.65	-107.35
172.13	-105.93
172.11	-104.82
173	-104.7
174.38	-104.08
174.36	-103.47
174.34	-103.45
174.32	-103.43
175.9	-103.92
175.88	-103.9
175.96	-104.38
175.94	-104.36
175.92	-104.35
177.1	-104.73
177.08	-104.71
177.57	-104.6
177.55	-104.18
177.53	-103.46
178.11	-102.45
177.59	-102.43
177.57	-102.91
177.55	-102.89
176.83	-104.08
176.81	-104.36
176.19	-104.44
176.17	-104.63
176.16	-106.31
176.14	-106.29
176.12	-108.78
176.1	-108.76
176.08	-108.74
176.06	-106.22
176.04	-104.41
176.02	-104.19
176	-103.77
175.98	-101.96
176.66	-101.94
177.15	-101.92
177.33	-101.91
177.31	-101.89
177.29	-98.571
178.17	-96.254
178.15	-96.237
178.13	-95.52
178.11	-94.403
178.39	-94.386
178.57	-93.369
178.35	-92.952
178.34	-92.935
179.12	-92.618
178.9	-92.601
179.48	-92.184
179.46	-91.667
179.44	-92.15
179.42	-92.133
179.4	-92.316
180.38	-93.099
180.36	-93.382
180.34	-93.365
180.32	-93.348
180.01	-93.331
181.39	-93.814
181.37	-93.297
181.35	-92.98
181.33	-92.263
179.81	-92.246
179.79	-93.229
179.77	-93.712
179.75	-94.495
178.03	-95.278
177.01	-95.861
177	-96.444
176.98	-96.927
176.96	-97.11
178.64	-97.093
179.72	-96.876
179.7	-96.859
179.68	-96.542
179.66	-96.125
181.24	-96.108
180.62	-95.691
180.6	-95.674
180.59	-95.657
180.57	-95.64
182.75	-95.623
182.73	-94.406
182.71	-94.389
183.79	-93.272
185.27	-92.755
186.15	-92.538
186.13	-92.521
187.31	-92.304
188.19	-91.687
188.68	-90.47
189.16	-89.353
189.14	-88.636
187.72	-88.619
187.7	-88.602
187.68	-88.585
187.66	-88.968
187.64	-88.951
187.62	-88.934
189	-89.017
189.28	-88.999
189.26	-88.982
190.35	-88.865
190.33	-88.048
190.81	-87.531
190.29	-87.214
190.27	-87.197
190.25	-84.58
189.13	-84.563
190.21	-85.246
189.09	-87.129
189.07	-88.212
189.05	-88.695
191.24	-88.778
193.02	-88.761
193	-88.144
192.98	-88.127
192.96	-87.01
192.94	-86.993
192.62	-85.876
192.6	-85.059
192.58	-84.242
190.46	-84.225
186.94	-83.608
186.93	-83.591
186.31	-84.174
185.49	-84.157
185.47	-84.14
185.15	-84.123
185.13	-84.706
185.11	-83.489
183.19	-83.472
183.17	-83.455
182.25	-83.438
182.23	-83.421
180.81	-82.704
178.8	-81.787
177.18	-81.77
176.46	-80.953
176.44	-80.936
176.32	-80.919
176.3	-80.902
176.28	-80.885
175.26	-80.868
175.24	-81.651
176.22	-80.834
176.2	-81.617
176.19	-82
175.27	-81.983
175.25	-81.966
175.93	-81.949
176.31	-81.932
176.79	-80.715
176.77	-80.698
176.75	-80.081
176.73	-79.664
177.21	-80.047
177.49	-80.03
177.48	-81.513
177.46	-82.796
177.54	-82.779
177.82	-82.762
177.8	-82.745
178.28	-81.428
178.26	-80.811
178.34	-80.794
178.32	-80.777
178.7	-80.16
178.68	-80.143
178.57	-80.126
178.65	-80.109
178.63	-80.092
178.61	-80.575
178.59	-80.058
178.47	-80.041
178.45	-80.024
178.43	-79.507
178.41	-78.49
178.39	-76.373
178.07	-76.356
179.25	-76.339
178.04	-76.322
178.02	-78.105
176.9	-79.588
176.88	-79.571
177.16	-80.254
176.94	-80.237
176.92	-80.82
178	-79.903
178.08	-79.886
178.06	-79.869
178.04	-78.552
177.93	-78.535
177.91	-78.518
177.89	-79.401
178.17	-79.384
178.15	-80.267
178.13	-80.85
178.71	-80.833
179.49	-80.916
179.47	-82.099
180.35	-83.382
180.33	-83.365
182.12	-83.348
180.3	-82.931
180.28	-81.914
180.26	-80.996
180.24	-80.979
182.02	-81.362
182	-81.345
181.98	-82.128
181.96	-83.011
181.94	-83.494
183.22	-86.577
183.2	-89.96
183.29	-92.143
183.27	-95.126
183.15	-96.309
183.23	-96.692
183.11	-96.475
182.09	-93.158
180.27	-93.141
179.05	-93.124
179.03	-93.107
179.01	-93.09
178.99	-93.073
180.18	-93.056
180.16	-93.839
180.14	-96.022
182.22	-93.805
182.2	-93.788
183.38	-91.371
184.46	-90.854
184.44	-90.437
184.42	-89.72
183.3	-88.903
183.28	-87.786
183.27	-86.369
184.35	-84.252
184.33	-82.035
184.31	-81.018
184.89	-81.001
184.87	-80.384
184.85	-81.567
184.83	-81.55
184.81	-81.533
184.89	-81.816
183.87	-81.099
183.86	-81.082
183.54	-80.665
183.52	-80.248
183.5	-80.231
182.58	-80.214
182.56	-80.197
182.54	-80.18
182.52	-80.163
183.4	-80.146
183.38	-80.329
183.36	-80.912
183.34	-80.895
183.33	-81.278
183.51	-81.561
183.49	-81.644
183.47	-81.627
185.55	-81.61
183.43	-81.493
183.41	-81.476
183.19	-81.459
183.17	-80.542
183.15	-80.325
181.13	-80.308
181.12	-78.891
181.1	-78.174
181.08	-78.157
181.06	-78.04
180.84	-78.023
180.82	-78.006
180.8	-77.489
180.78	-77.472
183.26	-77.255
183.24	-77.238
183.22	-77.221
183.41	-77.204
183.19	-77.187
183.17	-77.37
183.15	-77.653
183.13	-79.036
184.01	-80.119
182.49	-80.702
183.97	-81.785
183.95	-82.568
183.93	-82.751
183.91	-82.934
182.4	-82.917
183.88	-84.6
183.86	-87.083
183.84	-87.066
183.82	-87.049
183.3	-85.832
183.28	-85.815
183.26	-85.798
182.24	-85.781
182.42	-85.764
181.4	-85.747
181.38	-85.73
180.57	-85.713
180.55	-85.696
180.53	-85.679
180.81	-85.262
180.79	-85.145
180.77	-84.728
180.75	-83.41
181.53	-81.593
181.51	-81.576
181.49	-81.559
181.47	-80.442
180.66	-80.425
181.14	-80.408
180.32	-80.391
180.3	-80.374
180.28	-80.357
180.76	-79.84
180.74	-79.523
180.72	-79.106
180.7	-78.989
180.68	-78.972
180.06	-78.955
180.05	-79.038
177.33	-79.321
176.31	-79.304
176.09	-79.587
175.27	-79.57
175.25	-80.153
175.23	-80.136
175.21	-80.119
175.79	-82.602
175.77	-82.785
175.75	-86.168
175.73	-83.251
174.12	-81.034
174.4	-81.417
173.68	-81.4
173.66	-83.183
173.64	-83.166
173.62	-83.749
174.3	-83.732
174.28	-83.715
174.26	-85.998
174.24	-84.881
174.22	-82.164
175.51	-82.147
174.69	-81.53
174.67	-81.213
174.65	-81.096
174.13	-80.379
174.21	-79.662
174.19	-79.245
174.17	-79.228
174.15	-78.911
174.13	-79.194
175.81	-78.877
175.8	-78.86
175.78	-78.843
175.76	-78.626
174.64	-78.609
174.62	-78.592
174.6	-77.975
173.78	-77.958
174.56	-77.941
173.74	-77.924
173.72	-77.907
172.8	-77.89
172.79	-77.873
173.07	-77.856
173.05	-77.839
173.03	-78.022
173.01	-78.505
172.99	-78.488
173.77	-78.471
173.75	-78.454
173.73	-79.037
173.71	-78.42
173.69	-77.003
175.17	-76.986
174.56	-76.169
174.54	-76.952
174.52	-76.935
176.5	-76.918
176.48	-78.301
176.46	-78.284
174.44	-78.267
174.42	-78.25
174	-78.233
174.48	-78.216
174.46	-78.199
174.15	-77.382
174.13	-75.965
171.81	-75.948
171.79	-75.931
171.77	-75.814
171.75	-75.797
171.73	-75.78
170.21	-75.863
170.19	-75.846
170.17	-75.929
170.15	-75.912
171.64	-75.895
170.12	-75.878
170.1	-75.861
170.08	-75.744
168.06	-75.727
170.04	-75.71
171.52	-75.693
171.5	-75.676
171.48	-75.759
171.46	-76.342
172.04	-76.824
172.02	-76.807
172.01	-76.79
172.49	-76.773
172.47	-76.656
173.15	-76.639
173.13	-76.622
173.11	-76.605
173.09	-76.588
173.47	-76.571
173.45	-76.654
173.43	-76.537
173.41	-76.52
173.4	-76.503
173.38	-76.486
173.36	-76.769
173.34	-76.752
172.72	-76.835
173.6	-76.818
173.58	-76.501
173.56	-76.484
173.54	-76.467
172.62	-75.85
172.2	-75.833
170.69	-76.716
170.67	-76.699
170.65	-76.282
169.23	-76.265
170.61	-76.248
169.19	-76.231
169.17	-76.214
170.55	-76.197
169.53	-76.18
169.51	-76.163
169.49	-74.746
169.48	-74.729
169.46	-73.612
168.54	-72.595
168.52	-72.578
168.5	-72.761
168.48	-72.744
168.46	-72.727
168.44	-73.21
168.42	-75.093
168.4	-75.076
168.38	-75.759
168.36	-75.742
168.15	-75.725
168.13	-76.808
168.11	-75.691
168.09	-75.674
168.07	-75.657
166.35	-75.44
166.33	-76.523
166.31	-76.506
164.99	-75.589
166.27	-75.572
165.55	-76.055
165.54	-76.438
165.52	-76.421
165.5	-76.604
166.78	-77.087
166.56	-76.67
166.54	-76.653
166.52	-76.336
163.9	-76.319
166.48	-76.302
166.46	-75.885
166.44	-75.868
166.43	-75.851
164.11	-75.134
164.09	-75.217
164.07	-75.2
164.05	-74.783
164.03	-74.766
165.41	-75.149
165.39	-75.832
165.37	-76.615
163.95	-76.598
163.93	-76.581
163.92	-76.564
163.9	-76.747
163.88	-76.43
163.86	-75.713
164.34	-75.696
164.32	-75.679
164.3	-76.962
164.28	-76.945
163.36	-76.928
164.24	-76.911
162.82	-77.994
162.8	-78.277
162.79	-78.26
160.97	-78.543
162.75	-78.526
160.93	-78.209
160.91	-78.192
160.89	-77.375
160.87	-77.358
162.25	-77.341
160.33	-76.524
160.31	-76.507
160.29	-76.49
159.98	-76.473
159.96	-76.456
159.94	-76.438
159.92	-76.421
160.1	-76.404
160.08	-76.387
160.06	-76.47
160.64	-76.353
160.62	-76.236
163.8	-75.519
163.78	-74.902
163.77	-74.885
163.75	-73.868
163.43	-72.351
166.31	-72.334
166.29	-71.717
166.27	-71.7
166.25	-71.683
163.33	-71.666
166.21	-72.249
166.19	-72.232
166.17	-72.215
166.15	-71.598
163.54	-71.081
163.52	-70.564
163.5	-70.547
163.48	-70.53
163.46	-70.513
160.54	-70.496
160.52	-70.679
160.5	-71.462
160.48	-71.445
160.46	-71.428
159.84	-72.311
159.83	-73.194
159.81	-73.277
159.79	-73.26
159.77	-73.243
158.95	-73.226
158.93	-72.409
157.51	-72.392
157.49	-72.375
157.47	-72.358
156.65	-72.341
156.63	-73.524
156.62	-73.507
156.6	-72.39
160.68	-72.373
160.66	-72.356
160.64	-72.339
163.42	-72.322
160.1	-72.305
163.78	-72.888
163.76	-72.871
163.74	-72.854
163.72	-72.837
163.01	-72.82
165.09	-73.803
165.07	-72.786
165.05	-73.769
165.03	-72.752
163.61	-72.035
163.59	-72.018
163.57	-72.001
162.65	-71.984
162.63	-71.967
161.11	-72.35
161.09	-72.333
161.08	-73.116
161.06	-72.399
160.64	-72.382
160.62	-72.365
160.6	-72.348
160.58	-70.631
160.56	-69.214
161.44	-69.197
160.52	-69.18
160.5	-69.163
159.28	-69.146
158.27	-69.129
158.25	-69.112
157.43	-70.495
157.41	-72.178
157.39	-72.161
156.77	-72.144
156.75	-73.027
156.73	-73.01
156.71	-73.293
156.69	-73.276
156.67	-73.559
156.66	-74.042
155.44	-74.025
155.22	-74.108
155.2	-74.591
153.78	-74.674
153.76	-74.857
153.44	-75.04
151.32	-75.223
151.9	-75.306
151.88	-75.489
151.86	-75.572
150.64	-77.455
150.63	-77.438
151.11	-77.421
151.09	-80.304
151.07	-78.787
151.05	-78.77
150.53	-76.952
150.51	-76.935
149.09	-76.918
149.07	-77.801
150.45	-77.784
150.43	-78.667
150.82	-79.95
150.9	-79.933
150.88	-81.016
150.86	-79.899
151.44	-79.882
153.52	-79.465
153.5	-77.648
153.48	-77.131
154.16	-76.614
155.44	-75.997
156.02	-75.98
156.01	-75.763
155.89	-75.646
155.87	-75.629
155.95	-75.712
155.93	-75.895
155.91	-76.478
155.79	-76.561
155.77	-77.644
155.75	-77.627
155.73	-76.81
154.91	-76.293
153.5	-76.276
154.88	-76.259
153.46	-75.742
153.44	-75.525
153.42	-75.408
152.8	-75.391
153.28	-75.374
152.56	-75.957
152.54	-75.94
152.52	-75.923
152.5	-77.206
153.08	-77.189
152.27	-77.172
152.25	-77.155
152.23	-75.838
151.41	-75.821
151.39	-75.204
149.97	-74.787
149.95	-74.77
149.93	-74.753
149.91	-74.736
149.89	-75.819
149.87	-78.402
149.86	-80.785
151.84	-80.768
151.62	-80.751
151.6	-80.734
151.58	-78.317
151.56	-80.2
153.64	-80.183
154.72	-78.266
154.7	-80.149
154.68	-78.232
154.36	-76.015
154.35	-75.998
154.33	-75.981
154.31	-75.964
154.29	-75.947
153.47	-77.63
154.25	-75.413
154.23	-75.196
154.21	-75.179
154.19	-75.062
153.37	-75.045
153.35	-75.028
153.34	-74.611
153.32	-74.594
153.3	-74.577
152.68	-74.56
152.66	-74.543
152.24	-74.026
152.22	-74.009
152.2	-73.492
151.88	-73.975
151.86	-74.358
151.84	-74.341
151.82	-74.324
151.81	-74.307
151.79	-74.29
151.77	-74.373
152.05	-74.356
152.03	-74.339
153.41	-74.122
153.69	-74.105
153.67	-74.088
153.65	-74.071
153.63	-74.254
155.61	-74.237
155.6	-74.22
155.58	-74.203
155.56	-74.186
153.54	-73.569
153.52	-73.552
153.5	-72.735
153.48	-72.718
153.46	-72.701
153.44	-72.684
155.22	-73.166
155.2	-73.149
155.19	-73.132
154.97	-73.115
154.95	-73.098
154.93	-73.281
154.91	-73.164
154.89	-73.247
154.87	-73.23
153.85	-73.113
153.83	-73.096
153.81	-72.879
153.79	-72.962
154.77	-72.945
155.36	-72.928
157.04	-72.911
157.02	-72.894
157	-72.877
156.98	-71.76
157.16	-71.743
157.14	-71.426
157.12	-70.609
156.6	-70.592
157.68	-70.575
157.66	-69.358
157.65	-68.041
158.43	-67.924
158.41	-67.407
158.99	-67.39
159.37	-67.873
159.35	-67.956
159.53	-67.939
159.71	-67.922
159.69	-67.905
159.67	-67.788
159.65	-67.771
159.64	-67.754
159.62	-67.537
161.5	-67.02
161.48	-66.703
159.56	-66.686
159.54	-65.869
159.52	-65.852
161.3	-65.835
161.28	-66.918
159.66	-66.901
159.44	-68.084
159.23	-68.967
159.21	-69.35
159.69	-68.933
159.67	-68.716
159.65	-68.699
159.53	-68.682
