# Supplementary material for: Electrooculography-based continuous eye-writing recognition system for efficient assistive communication systems
Source: PLoS One. 2018 Feb 9;13(2):e0192684. doi: 10.1371/journal.pone.0192684 (PMC5806888; doi:10.1371/journal.pone.0192684)
Supplement: S1 Database — All the original isolated EOG data used in the experiments are contained in this database. (ZIP) [file pone.0192684.s001.zip › isolated/002/isolated_strokes/EOG_002_04_006.csv]

0.42174	1.8566
0.43276	1.4111
0.043775	1.3657
0.45479	1.3202
0.46581	0.77479
0.47683	0.52935
0.48785	0.48391
0.09887	0.93846
0.10989	0.89302
-0.37909	0.14758
-0.36807	0.80213
-0.35705	0.75669
-0.44604	0.91124
-0.33502	0.8658
-0.424	1.1204
-0.41298	1.0749
0.098041	1.4295
-0.39094	1.384
-0.37992	1.3386
-0.3689	1.2931
-0.45788	1.2477
-0.44686	1.6022
-2.4358	1.5568
-2.4248	1.3114
-2.4138	1.7659
-2.4028	2.2205
-0.39177	2.175
-2.2808	1.6296
-2.2697	1.0841
0.14129	1.5387
0.15231	0.99325
0.86333	1.8478
0.87434	1.8024
0.88536	0.65692
0.89638	1.1115
0.4074	2.366
0.71842	2.3206
0.72944	2.5751
0.040458	2.2297
0.051477	2.4843
-0.037504	2.1388
0.77352	1.6934
0.78453	1.6479
0.79555	1.6025
0.80657	1.557
0.017591	0.61159
0.02861	-0.13385
0.039629	0.52071
-0.74935	0.47526
-0.73833	0.42982
-3.3273	2.0844
-3.3163	1.7389
-3.3053	2.6935
-5.3943	2.648
-5.3832	2.6026
-6.0722	1.5572
-6.0612	0.11171
-6.0502	0.066266
-6.0392	1.4208
-5.3281	1.3754
-3.2171	1.7299
-3.2061	1.6845
-2.4951	2.039
-2.4841	1.9936
-0.97305	1.9482
-0.96203	1.9027
-0.95101	1.8573
-0.93999	1.8118
-2.429	1.7664
-2.418	1.7209
-2.4069	1.2755
-2.3959	-0.069949
-1.1849	-0.91539
-1.1739	-0.96084
-0.86286	-1.2063
-0.85184	-1.2517
-0.84082	-1.2972
-0.8298	-1.3426
-1.1188	-1.3881
-1.1078	-1.4335
-2.3967	-1.4789
-2.8857	-1.5244
-1.7747	-1.5698
-2.8637	-1.5153
-2.8527	-2.7607
-2.8416	-1.8062
-2.8306	-1.8516
-1.7196	-1.8971
-1.7086	-1.9425
-1.6976	-1.9879
-1.6866	-3.0334
-1.6755	-3.0788
-1.6645	-3.1243
-1.6535	-2.0697
-1.6425	-1.8152
-1.6315	-1.5606
-1.6204	-1.206
-0.70942	-1.2515
-0.6984	-1.2969
-0.68738	-1.3424
0.12364	-1.3878
0.13465	-0.73327
0.94567	-0.77871
0.95669	-0.12416
0.96771	-0.1696
1.4787	0.28496
1.4897	0.23951
1.5008	0.49407
1.5118	0.54863
1.0228	1.2032
1.5338	2.1577
1.5448	2.1123
1.5559	2.0668
1.5669	2.5214
0.4779	2.476
1.5889	2.4305
0.49994	2.3851
0.51096	1.8396
0.52198	1.7942
0.533	1.7487
0.54401	1.7033
0.55503	0.95785
0.56605	0.71241
0.57707	1.367
-0.21191	1.3215
-0.20089	1.3761
-0.18987	1.3306
-0.17885	0.48519
-0.16783	0.43975
-1.1568	0.094302
-1.1458	-0.55114
-1.1348	-0.59659
-1.1238	-1.142
0.78726	-1.4875
0.79828	-1.5329
0.8093	-1.9784
0.82032	-1.9238
0.83134	-1.9692
2.8424	-2.0147
2.1534	-2.3601
2.1644	-2.4056
2.1754	-2.151
0.58643	-2.1965
2.4975	-2.2419
2.5085	-2.5874
2.5195	-3.0328
2.5305	-3.5782
2.5415	-4.6237
4.0525	-4.6691
4.0636	-3.8146
4.0746	-3.26
4.0856	-2.9055
4.0966	-2.6509
4.1076	-2.4964
4.1187	-2.0418
4.1297	-2.0872
4.3407	-1.7327
4.1517	-2.1781
4.1627	-2.3236
4.1738	-2.369
4.1848	-3.2145
4.5958	-3.2599
4.6068	-3.3053
4.9178	-4.1508
4.9288	-4.1962
4.9399	-4.2417
4.9509	-3.4871
4.6619	-3.5326
4.6729	-4.378
4.6839	-3.6235
4.295	-4.1689
4.306	-5.0143
3.917	-5.6598
3.928	-5.7052
3.839	-5.7507
3.8501	-5.7961
3.8611	-5.8416
2.5721	-6.387
2.5831	-6.4325
2.5941	-5.9779
2.6052	-5.9233
2.6162	-5.9688
2.6272	-5.5142
2.6382	-4.7597
2.6492	-4.1051
1.5602	-3.5506
1.5713	-3.596
1.5823	-3.2414
1.5933	-2.9869
5.0043	-2.4323
8.4153	-2.4778
8.7264	-2.3232
8.7374	-2.3687
8.7484	-2.4141
8.7594	-1.8596
8.5704	-1.905
8.5815	-2.5504
8.5925	-2.5959
5.7035	-2.6413
5.7145	-2.6868
2.9255	-2.1322
2.9366	-2.6777
2.9476	-2.4231
2.9586	-1.4685
5.7696	-1.514
5.7806	-1.2594
5.7916	-1.9049
5.8027	-1.9503
3.0137	-2.3958
3.0247	-2.4412
2.5357	-2.4867
2.5467	-2.5321
2.4578	-2.1775
1.7688	-2.223
1.7798	-2.2684
0.49082	-1.6139
-0.19816	-1.1593
-0.18714	-1.0048
-0.77613	-0.15021
-0.76511	-0.19565
-0.75409	1.9589
-0.74307	3.4135
-0.032049	3.668
-0.021031	4.3226
-0.010012	4.2771
0.0010074	4.8317
-0.38797	4.7862
-0.37695	5.2408
-0.36594	5.1954
-0.35492	5.3499
-0.3439	6.1045
-1.8329	6.059
-2.1219	6.0136
-2.1108	5.9681
-2.8998	7.3227
-2.8888	8.3772
-4.9778	9.0318
-5.1668	8.9864
-7.2557	8.9409
-8.2447	8.8955
-9.7337	8.85
-11.723	8.1046
-12.312	8.0591
-12.601	6.9137
-13.49	5.8682
-16.579	5.8228
-18.868	5.7774
-18.957	4.8319
-21.946	4.7865
-25.535	4.441
-25.524	3.0956
-26.512	2.9501
-26.501	1.3047
-27.09	-0.24075
-27.079	-0.78619
-27.368	-1.3316
-27.957	-2.1771
-27.946	-4.1225
-29.735	-5.268
-30.024	-5.7134
-30.013	-5.7589
-31.702	-6.8043
-31.691	-9.1497
-31.68	-11.495
-29.969	-12.541
-28.658	-13.186
-28.647	-13.832
-28.636	-14.677
-28.625	-14.722
-27.814	-13.968
-27.003	-13.213
-26.592	-12.259
-26.581	-12.204
-26.27	-11.85
-25.059	-11.895
-23.648	-11.941
-23.637	-11.986
-25.026	-12.431
-25.015	-12.477
-24.804	-13.022
-24.793	-13.368
-24.782	-13.413
-24.771	-13.959
-23.56	-14.004
-22.949	-14.05
-22.738	-14.095
-22.727	-13.54
-22.716	-13.186
-21.905	-13.231
-22.094	-13.277
-22.083	-13.322
-22.072	-13.368
-22.061	-13.613
-21.55	-14.459
-21.539	-14.804
-21.528	-14.849
-21.517	-14.895
-21.506	-14.94
-21.495	-14.986
-21.484	-15.031
-21.473	-14.277
-21.462	-12.922
-20.851	-10.867
-20.14	-9.4129
-20.128	-9.2584
-20.117	-9.2038
-19.506	-8.7493
-19.495	-7.8947
-19.484	-7.9402
-18.273	-7.3856
-18.262	-0.63105
-16.951	7.0235
-14.64	14.578
-3.8293	27.333
6.1817	39.387
7.7927	54.842
8.9037	68.596
10.615	82.151
13.326	95.905
14.937	104.36
18.248	115.51
22.159	127.67
23.87	145.72
25.281	165.78
25.292	180.93
25.303	198.39
25.314	208.44
25.325	219.7
25.236	235.25
25.247	245.21
24.358	252.86
24.369	256.01
24.38	259.47
24.391	265.22
24.702	268.88
24.713	270.23
25.024	270.39
25.135	271.64
25.146	273.5
25.757	274.25
25.168	274.61
25.179	274.76
24.59	274.71
24.601	275.27
25.212	275.92
25.223	275.88
26.034	275.83
26.045	275.79
26.356	275.74
27.267	276
27.578	275.95
27.589	275.21
27.6	275.16
26.811	275.11
27.622	274.37
27.633	274.32
27.644	273.88
27.656	272.93
26.767	271.39
27.678	262.34
27.689	233.8
27.7	199.35
27.711	163.21
26.322	128.06
24.633	92.615
24.644	61.27
23.555	42.224
22.466	11.779
20.777	-14.967
19.288	-31.412
17.499	-52.958
15.81	-70.603
15.021	-84.749
14.032	-97.094
13.143	-110.34
11.854	-119.68
10.565	-124.83
10.576	-135.08
6.9869	-143.22
6.9979	-153.67
3.1089	-162.21
1.82	-164.16
1.231	-166.3
0.44201	-168.05
0.45303	-169.59
0.46404	-170.24
-0.12494	-170.58
-0.11392	-170.63
-0.1029	-170.68
-0.09188	-170.92
-0.080861	-170.97
-0.069842	-171.01
0.54118	-171.06
0.5522	-171.5
0.36321	-171.15
0.37423	-171.19
-0.81475	-171.24
-0.80373	-171.28
-2.4927	-171.33
-2.4817	-171.38
-2.4707	-171.42
-4.4597	-171.47
-4.4486	-171.51
-4.4376	-171.56
-6.1266	-171.6
-4.4156	-171.35
-4.4046	-171.39
-6.3935	-171.44
-6.3825	-171.28
-6.9715	-170.43
-6.9605	-169.98
-8.8495	-169.82
-10.738	-169.87
-13.027	-169.11
-15.316	-168.26
-21.805	-163.5
-33.394	-155.95
-55.783	-150.59
-74.972	-144.74
-82.261	-130.48
-101.25	-118.83
-116.14	-115.08
-131.73	-97.721
-150.12	-81.366
-155.81	-69.812
-166.2	-53.057
-175.38	-44.403
-176.77	-42.248
-178.26	-38.993
-181.15	-35.039
-181.14	-32.984
-183.33	-31.93
-186.42	-28.275
-186.41	-22.621
-189	-18.866
-188.99	-18.912
-189.37	-17.157
-189.36	-16.702
-188.95	-16.748
-189.34	-16.793
-189.33	-16.839
-189.32	-16.884
-189.31	-16.93
-189.1	-16.975
-189.09	-17.021
-189.07	-17.366
-189.06	-17.811
-189.55	-19.657
-189.04	-21.802
-189.03	-22.648
-189.02	-23.493
-189.01	-23.739
-186.4	-24.184
-186.39	-24.33
-186.38	-24.375
-186.36	-24.62
-184.75	-24.666
-184.74	-24.711
-184.73	-24.557
-184.72	-24.502
-184.71	-24.548
-183.8	-24.593
-183.79	-24.639
-183.78	-25.684
-183.77	-25.029
-183.75	-25.175
-182.94	-25.22
-182.93	-24.966
-182.52	-24.911
-182.51	-24.657
-182.9	-24.102
-182.49	-23.748
-182.88	-23.793
-182.87	-23.838
-182.86	-23.884
-183.94	-23.929
-182.83	-23.975
-184.92	-24.02
-184.91	-24.266
-184.9	-23.711
-187.39	-23.757
-187.38	-23.802
-184.67	-23.047
-184.66	-22.793
-181.15	-22.538
-181.63	-22.584
-181.62	-22.629
-181.61	-22.575
-181.6	-22.22
-181.09	-21.666
-181.08	-21.711
-181.07	-21.756
-181.06	-20.602
-181.55	-20.247
-181.03	-20.293
-181.02	-20.038
-181.01	-20.384
-181	-20.129
-181.19	-20.175
-181.18	-19.72
-181.17	-19.765
-181.16	-20.311
-181.45	-20.356
-181.44	-20.402
-181.42	-20.747
-181.61	-20.793
-181.6	-20.838
-181.59	-20.884
-181.88	-21.429
-181.87	-21.474
-181.86	-21.52
-182.05	-22.365
-182.04	-22.411
-182.03	-23.456
-182.01	-23.502
-182	-24.147
-181.99	-24.193
-181.98	-24.238
-181.97	-24.683
-181.76	-25.029
-181.75	-25.374
-181.74	-25.42
-181.53	-25.865
-181.72	-25.911
-181.7	-25.956
-181.69	-26.001
-181.98	-26.047
-181.67	-26.092
-181.96	-26.438
-181.95	-26.683
-181.94	-26.629
-182.23	-26.674
-181.72	-26.72
-181.71	-26.765
-181.69	-26.81
-181.68	-25.756
-181.67	-24.901
-181.06	-24.747
-181.35	-23.492
-181.34	-22.338
-181.33	-21.783
-182.12	-20.929
-182.11	-20.374
-182.39	-20.019
-182.38	-19.965
-181.47	-18.81
-181.46	-18.856
-181.45	-18.901
-181.44	-17.347
-181.43	-17.092
-180.52	-16.938
-180.51	-16.983
-180.5	-15.928
-180.48	-14.274
-181.47	-13.619
-180.46	-13.665
-181.35	-13.01
-181.34	-13.056
-181.33	-12.301
-182.52	-12.347
-181.31	-12.392
-181.5	-12.237
-181.49	-12.483
-181.47	-12.228
-182.76	-12.274
-182.75	-12.319
-182.74	-11.565
-183.43	-11.31
-185.02	-10.956
-186.21	-10.201
-186.2	-10.146
-186.89	-10.192
-186.88	-10.037
-184.96	-10.083
-186.85	-10.128
-186.84	-10.674
-186.83	-10.719
-186.82	-10.765
-184.91	-10.81
-186.8	-10.355
-186.79	-10.401
-186.78	-9.9464
-187.67	-9.7918
-187.65	-9.8372
-187.74	-9.6827
-187.73	-9.2281
-187.72	-9.2736
-187.91	-8.419
-187.9	-8.4645
-187.89	-8.5099
-187.88	-8.5554
-187.87	-8.1008
-188.16	-8.1462
-188.14	-8.1917
-190.13	-8.2371
-190.12	-8.2826
-189.51	-8.128
-191.5	-8.1735
-191.49	-7.6189
-192.68	-6.9643
-192.67	-7.9098
-191.46	-7.9552
-189.24	-8.6007
-186.83	-9.1461
-185.52	-9.9916
-184.61	-10.437
-180.6	-10.482
-180.59	-10.828
-179.98	-11.573
-179.97	-11.619
-184.06	-11.664
-179.95	-11.71
-179.93	-11.955
-179.92	-12.301
-179.91	-12.346
-180	-12.391
-179.19	-12.437
-179.18	-13.482
-179.17	-14.328
-179.16	-14.373
-179.95	-14.819
-179.94	-14.864
-182.62	-14.91
-182.61	-15.355
-181.8	-14.8
-184.69	-14.846
-184.68	-15.491
-184.67	-15.537
-184.66	-15.582
-183.95	-15.028
-183.94	-15.073
-183.93	-15.719
-183.91	-16.164
-183.9	-16.909
-183.89	-16.955
-184.58	-17
-184.57	-18.446
-184.56	-19.391
-185.45	-19.537
-185.44	-19.582
-186.23	-19.628
-186.22	-19.673
-186.2	-19.718
-186.49	-19.764
-186.48	-19.809
-186.87	-19.855
-186.86	-20.4
-186.85	-19.946
-187.14	-19.991
-187.13	-20.537
-187.12	-21.982
-187.1	-23.127
-187.09	-23.173
-187.48	-22.418
-187.17	-22.464
-187.16	-22.509
-187.15	-22.555
-187.14	-21.3
-187.03	-22.846
-187.02	-22.891
-187.01	-22.936
-186.99	-22.982
-186.38	-23.027
-186.97	-22.873
-186.96	-22.918
-187.65	-22.364
-187.64	-22.109
-185.13	-22.155
-185.12	-21.2
-185.11	-20.045
-185.1	-19.691
-185.38	-19.736
-183.17	-19.482
-183.16	-19.527
-183.15	-19.573
-183.14	-18.818
-185.33	-18.864
-183.12	-18.909
-183.11	-18.154
-183.1	-18.1
-183.09	-18.045
-183.07	-18.091
-183.06	-18.136
-183.05	-17.482
-183.04	-17.527
-182.63	-16.873
-182.62	-16.918
-182.41	-16.963
-182.4	-17.709
-182.39	-17.754
-182.08	-17.8
-182.06	-17.345
-182.05	-17.391
-182.04	-16.936
-182.03	-16.982
-181.52	-17.027
-181.51	-16.872
-181.5	-17.118
-181.49	-17.163
-181.48	-17.209
-181.06	-17.254
-181.05	-17.3
-181.04	-17.545
-181.03	-17.491
-181.32	-17.336
-181.21	-17.381
-181.2	-17.327
-181.19	-16.872
-181.18	-16.418
-181.57	-16.363
-181.15	-16.009
-181.14	-16.054
-181.13	-16.6
-181.12	-17.145
-183.01	-17.19
-183	-17.236
-182.99	-16.781
-182.98	-16.827
-180.97	-16.872
-182.86	-16.918
-182.84	-16.763
-184.43	-16.509
-184.42	-16.254
-181.11	-16.299
-181.1	-16.345
-181.09	-16.69
-180.78	-16.436
-180.77	-16.781
-177.76	-16.827
-177.75	-17.372
-177.73	-18.218
-177.72	-17.463
-179.41	-17.508
-177.7	-17.054
-177.69	-17.099
-177.68	-17.545
-177.67	-18.49
-178.66	-18.536
-178.55	-19.081
-178.54	-19.827
-178.52	-20.472
-178.51	-20.517
-179.4	-20.963
-179.39	-21.008
-179.38	-21.054
-179.57	-21.299
-179.56	-21.345
-179.85	-20.99
-179.84	-21.035
-179.83	-20.681
-179.81	-20.726
-179.5	-20.772
-179.49	-20.517
-179.48	-20.563
-179.47	-20.308
-179.46	-20.354
-179.25	-20.399
-178.84	-20.444
-178.83	-20.49
-178.81	-19.635
-178.8	-19.681
-178.29	-19.426
-178.28	-19.472
-178.27	-18.417
-178.26	-18.363
-177.95	-18.408
-177.44	-18.453
-177.43	-18.499
-177.42	-18.644
-176.3	-18.69
-174.89	-19.335
-174.88	-19.881
-174.87	-19.926
-174.86	-19.972
-174.85	-20.017
-174.84	-18.962
-174.83	-19.008
-174.82	-18.953
-176.11	-18.999
-175.89	-19.744
-176.68	-19.79
-176.67	-19.935
-176.66	-19.981
-176.65	-20.426
-175.84	-20.471
-175.83	-20.517
-175.82	-20.562
-175.81	-20.608
-176.6	-20.653
-176.58	-20.699
-177.37	-20.944
-177.36	-21.49
-177.35	-20.935
-178.34	-21.58
-178.33	-21.926
-178.32	-22.471
-178.31	-23.017
-178.3	-23.062
-177.49	-23.308
-177.37	-23.553
-177.36	-23.599
-177.35	-23.644
-176.74	-23.689
-177.93	-23.735
-177.92	-23.78
-177.91	-23.826
-177.9	-24.171
-177.69	-24.217
-177.57	-25.262
-177.56	-26.008
-177.55	-25.353
-177.54	-25.398
-176.63	-25.444
-175.32	-25.489
-175.31	-25.435
-174	-24.88
-173.99	-24.926
-172.88	-24.971
-172.86	-24.717
-172.85	-24.362
-172.84	-23.507
-172.83	-23.553
-172.22	-23.598
-172.21	-23.644
-172.2	-23.589
-171.79	-23.635
-171.88	-23.68
-171.37	-23.726
-171.35	-23.471
-171.34	-23.316
-171.33	-22.762
-171.32	-22.807
-171.31	-22.253
-171.3	-21.798
-171.79	-21.844
-172.88	-21.889
-174.27	-21.935
-174.26	-22.48
-174.24	-22.025
-174.73	-22.071
-174.12	-22.116
-174.11	-22.162
-174.1	-22.807
-173.39	-22.253
-173.38	-22.298
-173.37	-22.944
-172.76	-22.689
-172.75	-22.934
-172.73	-22.98
-172.72	-23.725
-172.01	-23.771
-172	-23.816
-171.99	-24.862
-171.98	-25.507
-171.97	-26.553
-169.36	-26.598
-169.35	-25.643
-171.93	-25.089
-170.82	-25.134
-170.81	-25.18
-170.8	-25.225
-170.79	-24.671
-171.88	-25.116
-172.07	-25.162
-174.26	-24.407
-174.25	-24.452
-176.24	-24.498
-176.22	-24.543
-174.21	-24.589
-176.2	-23.934
-176.19	-24.58
-176.18	-24.025
-176.17	-23.471
-174.16	-22.516
-174.15	-22.561
-174.14	-22.607
-174.13	-21.552
-173.51	-21.598
-173.5	-21.443
-173.49	-21.489
-173.48	-21.834
-173.47	-21.88
-175.86	-21.925
-172.75	-21.97
-172.74	-22.616
-172.73	-22.661
-172.72	-22.707
-174.6	-22.652
-174.59	-22.698
-174.58	-21.743
-174.57	-21.789
-172.66	-22.834
-174.55	-23.679
-174.54	-23.825
-174.53	-23.77
-174.72	-23.816
-174.51	-23.861
-174.69	-23.907
-174.68	-23.952
-174.67	-23.398
-174.66	-23.443
-174.15	-23.488
-174.14	-23.534
-174.13	-24.779
-174.12	-24.825
-174.61	-24.87
-174.1	-25.916
-174.18	-26.161
-174.17	-26.207
-174.16	-26.252
-174.85	-26.297
-174.84	-26.343
-174.83	-26.288
-174.82	-25.534
-174.81	-25.579
-175.9	-25.625
-175.88	-26.47
-175.87	-26.516
-175.86	-26.661
-174.15	-26.706
-175.84	-26.852
-175.83	-26.997
-175.82	-26.943
-175.81	-27.188
-173.9	-27.334
-174.79	-27.379
-174.77	-27.425
-174.76	-27.27
-176.45	-27.515
-174.54	-27.561
-174.53	-27.606
-174.52	-28.252
-174.51	-28.297
-176.4	-28.943
-174.89	-28.988
-174.88	-28.434
-174.86	-28.479
-173.15	-28.524
-172.34	-28.57
-172.33	-29.715
-172.32	-30.361
-172.31	-30.706
-170.8	-30.752
-172.29	-30.497
-172.28	-30.543
-172.27	-29.888
-172.25	-29.933
-170.74	-29.979
-170.73	-29.424
-170.72	-29.47
-170.71	-29.515
-170.7	-29.561
-168.79	-29.606
-166.98	-29.652
-166.77	-29.697
-166.76	-30.442
-166.74	-29.788
-165.73	-29.733
-165.82	-29.379
-165.81	-28.824
-165.8	-28.37
-166.89	-28.415
-165.78	-28.96
-165.77	-29.006
-165.76	-29.051
-165.74	-29.097
-164.63	-29.142
-163.92	-29.788
-163.91	-30.133
-163.9	-30.779
-163.89	-30.224
-163.88	-29.669
-163.87	-29.715
-164.56	-29.76
-165.05	-30.406
-165.03	-29.651
-166.22	-29.697
-166.21	-30.842
-166.2	-31.588
-166.19	-32.233
-165.18	-32.278
-165.17	-32.324
-165.16	-32.069
-165.15	-31.215
-165.74	-32.16
-165.12	-32.206
-165.71	-32.951
-165.7	-32.997
-165.69	-31.842
-166.58	-31.787
-166.57	-31.833
-168.06	-31.978
-168.05	-33.424
-168.04	-33.469
-167.53	-33.515
-165.41	-33.56
-165.4	-33.606
-165.39	-33.751
-165.08	-33.796
-165.07	-33.842
-165.06	-33.987
-165.05	-33.233
-165.04	-34.478
-165.03	-35.224
-165.02	-35.269
-165	-35.315
-164.99	-34.46
-164.98	-34.505
-164.97	-34.551
-164.96	-35.796
-164.95	-36.442
-164.94	-35.987
-165.73	-36.033
-165.72	-36.078
-166.31	-36.124
-166.29	-36.169
-166.28	-35.014
-166.57	-35.06
-166.56	-35.105
-168.45	-35.151
-168.44	-36.496
-168.43	-38.742
-170.82	-38.787
-170.81	-39.933
-170.79	-39.978
-170.78	-40.423
-170.77	-40.469
-170.76	-41.014
-170.75	-41.56
-170.74	-42.305
-170.73	-42.351
-170.72	-42.396
-171.51	-42.442
-171.5	-42.487
-171.48	-41.332
-171.47	-41.378
-170.26	-41.423
-170.35	-40.869
-170.34	-40.614
-170.33	-40.46
-171.52	-40.205
-171.11	-39.851
-171.1	-39.896
-171.09	-39.541
-171.07	-39.187
-171.46	-38.932
-171.15	-37.978
-171.84	-37.323
-171.83	-36.769
-171.82	-35.814
-171.81	-35.86
-171.1	-35.905
-171.09	-35.95
-171.08	-35.996
-171.06	-35.541
-171.75	-35.587
-171.74	-35.632
-171.73	-35.678
-172.92	-35.723
-172.91	-35.669
-174.1	-36.314
-174.09	-36.359
-174.68	-36.405
-174.97	-37.65
-174.95	-38.796
-175.24	-39.441
-175.23	-40.287
-175.42	-41.132
-175.41	-41.478
-175.4	-41.523
-175.49	-41.568
-175.48	-42.414
-175.47	-43.359
-176.15	-44.305
-176.04	-44.35
-176.93	-45.196
-176.92	-45.341
-176.91	-45.387
-176.9	-45.532
-176.29	-45.577
-176.28	-45.823
-176.27	-46.868
-176.26	-46.914
-176.14	-46.959
-175.53	-47.005
-175.52	-45.95
-175.51	-47.096
-176.1	-47.141
-176.59	-47.186
-176.58	-49.032
-176.57	-47.577
-176.56	-48.523
-176.15	-48.568
-176.13	-48.614
-176.12	-50.259
-176.11	-50.305
-176.1	-50.75
-175.69	-50.795
-176.08	-50.841
-176.07	-50.886
-176.06	-49.132
-176.05	-47.377
-175.24	-47.423
-175.02	-46.768
-175.01	-46.814
-175	-45.959
-175.39	-46.004
-174.98	-46.05
-174.97	-44.695
-174.96	-44.741
-174.95	-43.686
-175.34	-43.632
-174.93	-43.277
-174.91	-42.123
-174.9	-41.368
-174.89	-40.513
-176.48	-39.959
-176.47	-40.004
-176.46	-39.15
-179.15	-39.195
-179.14	-39.241
-181.63	-39.286
-181.61	-40.232
-183	-40.977
-182.99	-42.022
-181.58	-42.268
-182.97	-42.313
-182.96	-44.259
-182.95	-44.304
-182.94	-44.35
-181.73	-44.795
-183.92	-45.041
-183.9	-46.286
-183.89	-46.331
-184.48	-47.077
-183.67	-47.122
-183.66	-47.668
-183.65	-48.013
-183.64	-48.159
-184.43	-50.204
-183.12	-50.25
-183.11	-50.295
-183.09	-50.34
-182.38	-50.386
-183.37	-48.431
-183.36	-48.477
-183.35	-47.122
-183.34	-45.968
-183.33	-45.913
-184.32	-45.959
-184.31	-46.004
-184.6	-46.049
-184.58	-46.095
-183.27	-45.64
-183.76	-45.686
-183.75	-46.231
-183.74	-46.277
-183.83	-46.322
-182.52	-45.868
-182.51	-45.913
-182.5	-45.958
-182.49	-44.904
-182.47	-44.949
-180.96	-44.995
-180.95	-46.14
-180.94	-46.586
-179.43	-46.631
-179.32	-46.677
-178.81	-48.022
-178.8	-48.067
-178.79	-50.413
-178.78	-51.658
-177.66	-50.504
-174.95	-50.549
-174.94	-49.095
-174.93	-48.64
-172.12	-48.386
-171.21	-48.431
-171.2	-48.476
-171.19	-48.522
-172.08	-48.567
-172.06	-48.613
-172.05	-48.958
-172.04	-50.204
-172.03	-49.049
-173.32	-49.094
-172.21	-49.14
-173.3	-49.185
-173.29	-49.131
-173.28	-48.976
-174.77	-48.522
-173.25	-48.167
-174.74	-48.413
-174.73	-48.258
-174.52	-47.303
-175.11	-47.349
-175.1	-47.394
-175.49	-47.44
-175.48	-47.685
-175.47	-47.731
-175.46	-48.076
-175.14	-48.122
-175.13	-47.967
-175.12	-47.612
-175.11	-47.658
-175.1	-46.503
-175.09	-44.349
-175.08	-42.594
-175.57	-42.64
-175.56	-42.685
-175.55	-42.731
-175.53	-44.476
-175.52	-44.521
-175.51	-44.567
-175.4	-45.212
-175.99	-45.258
-175.98	-46.903
-175.37	-46.949
-175.36	-47.294
-174.85	-47.34
-175.34	-45.485
-175.32	-45.53
-175.31	-43.276
-175.9	-43.321
-175.29	-43.367
-175.28	-42.912
-175.27	-42.958
-175.26	-43.003
-175.25	-43.049
-174.54	-45.494
-174.52	-43.039
-174.51	-41.885
-174.5	-40.43
-175.19	-40.476
-175.18	-40.521
-176.67	-39.867
-179.16	-39.912
-179.65	-39.158
-181.14	-37.703
-181.13	-36.448
-181.11	-36.494
-181.1	-37.439
-179.59	-37.485
-181.08	-38.43
-181.07	-39.676
-182.56	-39.721
-182.55	-41.067
-181.14	-41.712
-182.73	-41.757
-182.72	-41.203
