# Supplementary material for: Electrooculography-based continuous eye-writing recognition system for efficient assistive communication systems
Source: PLoS One. 2018 Feb 9;13(2):e0192684. doi: 10.1371/journal.pone.0192684 (PMC5806888; doi:10.1371/journal.pone.0192684)
Supplement: S1 Database — All the original isolated EOG data used in the experiments are contained in this database. (ZIP) [file pone.0192684.s001.zip › isolated/002/isolated_strokes/EOG_002_04_007.csv]

-1.6362	0.3766
-0.85704	0.42468
-0.97784	0.47277
-1.0986	0.82085
-1.2194	0.86893
-0.54022	0.91701
-0.66101	0.76509
-0.78181	0.81318
-0.9026	0.46126
-1.0234	0.50934
-3.4442	0.15742
-3.565	-0.3945
-3.6858	-0.44641
-3.8066	-0.69833
-2.7274	-1.8503
-2.8482	-2.8022
-2.969	-3.1541
-3.0898	-2.706
-3.2106	-2.5579
-2.3313	-2.5098
-2.4521	-2.5618
-2.5729	-3.3137
-2.6937	-3.1656
-3.1145	-4.3175
-2.9353	-4.2694
-3.3561	-4.1213
-3.4769	-4.0733
-3.2977	-4.0252
-3.4185	-3.9771
-2.6393	-3.929
-0.76009	-3.8809
-0.88088	-4.2329
1.0983	-3.7848
0.97753	-3.1367
2.4567	-2.2886
2.3359	-1.5405
2.2151	-1.0924
2.0943	-1.0444
0.37355	1.4037
0.25276	0.3518
0.13196	0.39988
0.011167	0.44796
1.5904	0.49604
2.0696	0.54412
1.9488	0.59221
1.828	1.8403
1.7072	1.8884
2.3864	2.7365
2.2656	2.9845
2.8448	3.0326
2.724	3.8807
2.6032	3.9288
2.8824	3.7769
2.7616	3.2249
2.6408	2.473
2.52	2.5211
3.4992	2.3692
5.7785	1.0173
5.6577	-0.73465
5.5369	-1.3866
5.4161	-1.3385
4.9953	-1.2904
6.5745	-1.2423
6.4537	-0.59424
6.3329	-0.34616
6.2121	-0.29807
4.3913	-0.24999
4.2705	-0.20191
4.1497	-0.45383
4.0289	-0.50575
3.9081	-0.45766
4.5873	-0.40958
4.4665	-0.4615
4.3457	-0.31342
1.8249	-0.16534
2.7041	-0.11725
0.48335	0.13083
0.36255	0.47891
0.24176	0.82699
-1.179	0.87507
0.00016931	2.4232
-1.4206	2.4712
-1.5414	0.91932
-1.6622	0.4674
-1.783	0.41548
-0.9038	0.46356
-1.0246	0.51165
-1.1454	0.45973
-1.2662	0.50781
-2.687	0.55589
-1.5078	0.60397
-3.5286	0.65206
-3.6494	0.70014
-3.7702	0.74822
-4.691	0.7963
-4.8118	0.84438
-4.6325	0.89247
-4.7533	0.64055
-2.1741	0.68863
0.90507	0.73671
1.4843	0.78479
1.3635	1.1329
1.2427	1.181
1.6219	1.529
1.0011	1.5771
0.8803	1.6252
0.7595	2.1733
-1.6613	3.0214
0.51791	3.6694
0.39712	3.7175
0.27632	3.7656
0.15553	3.8137
0.53474	3.8618
1.1139	4.1099
0.99315	4.1579
0.87235	4.006
0.75156	4.0541
-0.069239	4.1022
-0.49003	4.1503
-2.3108	4.1983
-2.4316	3.4464
-1.3524	3.4945
-2.6732	3.5426
-2.794	3.5907
-2.9148	3.6388
-3.0356	2.5868
-1.9564	2.1349
-2.0772	-0.117
-2.198	-2.1689
-2.3188	-1.5208
-2.4396	-2.0727
-2.5604	-2.0247
-3.5812	-1.9766
-3.702	-2.1285
-3.8228	-2.0804
-3.9435	-2.0323
-3.1643	-1.9843
-3.2851	-1.7362
-1.9059	-1.6881
-2.0267	-1.04
-2.1475	0.40807
-0.66831	0.45615
0.21089	0.50423
0.090096	-0.94768
-0.030699	0.3004
-1.1515	0.34848
-1.2723	1.1966
-1.3931	1.2446
-1.5139	1.2927
-1.4347	1.3408
-1.5555	1.3889
-0.87626	0.53697
-0.99706	-0.71495
-1.1179	-0.86687
-1.2386	-0.018784
-1.5594	-0.7707
-0.98024	-0.82262
-1.101	-1.7745
-1.2218	-1.7265
-1.3426	-1.6784
-1.4634	-1.9303
-0.28421	-1.8822
-1.505	-2.1341
-1.6258	-2.086
-0.6466	-2.038
1.1326	-1.9899
1.8118	-1.9418
1.691	-1.5937
1.5702	-1.2456
1.4494	-0.19756
0.52864	0.65053
0.40784	0.69861
0.28705	0.84669
0.16625	0.89477
2.9455	0.94285
2.8247	0.99094
2.7039	1.539
4.7831	2.3871
4.6623	2.4352
4.8415	2.4833
4.7207	2.5313
4.5999	1.7794
4.4791	1.8275
4.0583	1.8756
4.0375	1.4237
3.9167	1.0718
3.4959	1.1198
3.3751	0.76792
2.8543	0.716
3.1335	0.26408
3.0127	-0.58783
2.8919	-1.2398
2.7711	-1.1917
2.2504	-1.1436
2.1296	-1.3955
2.0088	-1.4474
1.188	-1.3993
0.56718	-1.3513
-0.15362	-2.3032
-0.27441	-2.2551
-1.3952	-2.207
-1.516	-2.1589
-0.6368	-3.2109
-0.75759	-3.6628
-0.87839	-2.5147
-0.99918	-3.5666
-0.81998	-3.7185
-0.14077	-3.6704
-1.0616	-2.6224
-1.1824	-2.5743
-1.3032	-0.9262
-1.724	-0.17811
-1.3447	-0.13003
-1.4655	-0.081951
-1.5863	-0.033869
-1.0071	0.014213
0.47207	-0.037705
1.8513	-0.58962
1.7305	-0.54154
1.6097	-0.79346
1.4889	-0.74538
0.1681	-1.3973
0.047305	-1.3492
-0.073489	-1.3011
-0.19428	-2.1531
0.48492	-2.105
-0.83587	-2.0569
1.5433	-2.0088
1.4225	-1.9607
-1.0983	-1.9126
0.28095	-1.8646
0.16015	-1.8165
0.039357	-1.7684
-0.081438	-1.7203
-0.20223	-0.57223
-0.32303	0.075851
-1.9438	0.12393
-2.0646	0.27201
-2.1854	0.3201
-2.3062	0.36818
-1.827	-1.2837
-1.9478	-1.2357
-2.0686	-0.78758
-2.1894	0.66051
-2.3102	3.1086
-1.331	5.0567
-1.4518	6.0048
-1.5726	5.1528
-1.6934	3.3009
-1.8142	1.849
-1.8349	0.69708
-1.9557	-0.054839
-2.0765	-0.20676
-2.1973	-0.25867
-3.3181	-0.51059
-3.4389	-0.76251
-3.5597	-0.71443
-3.6805	-1.1663
-1.6013	-0.61827
1.0779	-0.57018
0.9571	-0.1221
0.83631	0.22598
-0.68449	-0.025938
-0.80528	0.022144
-3.1261	-0.32977
-3.2469	-0.68169
-3.3677	-0.93361
-5.1885	-0.98553
-3.6093	-1.4374
-4.9301	-1.9894
-5.0508	-2.6413
-5.1716	-2.5932
-5.2924	-1.8451
-1.5132	-1.197
-1.634	-0.54895
-1.7548	-0.20087
-1.8756	0.24721
-3.4964	0.69529
-3.6172	0.74337
-4.638	0.79145
-6.1588	0.23954
-6.2796	0.28762
-8.2004	0.3357
-6.5212	-1.2162
-6.642	-3.3681
-6.7628	-1.8201
-6.8836	-0.17197
-7.0044	-0.12389
-7.1252	1.4242
-7.2459	2.0723
-7.3667	2.1204
-6.0875	2.1684
-7.6083	2.2165
-7.7291	2.0646
-9.6499	1.7127
-9.9707	1.1608
-9.9915	1.2088
-10.812	0.15693
-10.933	-1.195
-11.054	-0.54691
-11.475	-0.49883
-11.295	-0.45074
-11.416	-0.30266
-11.537	0.44542
-11.658	1.5935
-11.779	2.2416
-11.699	2.2897
-11.82	3.1377
-11.941	3.1858
-11.562	3.2339
-11.683	6.582
-11.803	7.1301
-10.824	10.578
-10.945	15.826
-10.066	22.374
-8.2866	27.322
-6.2074	36.87
-0.9282	48.619
-1.049	59.367
3.6302	67.415
3.5094	79.663
4.8886	101.91
4.7678	120.56
5.347	137.41
6.2262	154.26
6.1054	167.9
6.6846	177.75
6.5638	187
8.6431	204.65
11.022	216.2
10.901	223.64
10.781	232.39
10.66	235.24
10.039	241.49
9.9183	254.84
7.7975	264.48
5.4767	267.33
4.8559	270.68
4.7351	278.03
5.1143	282.48
4.9935	287.12
4.8727	293.57
4.9519	296.22
6.8311	298.07
7.0103	299.42
6.8895	299.86
6.7687	300.31
9.148	300.96
9.0272	302.11
8.9064	303.36
8.7856	304.11
8.6648	304.65
8.544	305.3
6.3232	305.35
6.2024	305.7
6.0816	305.75
8.4608	305.79
9.24	305.24
9.1192	305.29
9.5984	303.94
9.4776	303.99
9.3568	304.03
10.836	302.18
11.115	301.03
10.994	297.68
13.674	296.43
13.553	289.07
16.232	280.62
17.211	269.67
17.09	260.02
17.97	253.97
18.849	241.91
22.528	218.36
25.307	196.01
25.186	177.56
25.066	153.51
24.945	133.86
24.824	116
24.703	90.552
24.583	64.7
24.462	48.648
24.341	34.396
21.32	15.244
21.199	-5.408
18.079	-16.46
17.958	-33.212
16.637	-51.064
14.116	-64.516
10.195	-82.768
4.7746	-94.92
1.2538	-105.97
-2.767	-114.42
-8.1878	-123.18
-10.809	-132.93
-13.029	-136.98
-18.65	-146.33
-23.671	-157.58
-28.492	-162.13
-34.113	-164.29
-36.933	-168.04
-37.054	-170.79
-38.575	-171.84
-39.696	-172.09
-41.417	-172.05
-45.137	-172.4
-45.258	-172.35
-48.079	-172.7
-49.6	-172.85
-51.821	-172.81
-54.141	-173.26
-54.262	-175.31
-54.383	-177.26
-56.104	-177.21
-54.925	-177.17
-55.045	-177.12
-55.166	-177.57
-55.287	-177.02
-56.708	-176.97
-57.728	-176.93
-58.649	-177.08
-58.77	-177.63
-58.891	-177.58
-59.312	-176.93
-59.132	-176.88
-59.553	-177.44
-59.674	-177.39
-59.495	-176.04
-59.616	-177.29
-59.736	-177.24
-59.857	-176.4
-59.978	-176.35
-60.099	-176.3
-60.52	-176.25
-60.64	-176.2
-61.261	-176.36
-61.382	-176.31
-61.503	-176.26
-62.924	-174.91
-65.544	-174.86
-65.665	-173.92
-67.986	-173.17
-68.107	-172.22
-70.928	-171.07
-73.348	-170.92
-75.369	-169.48
-79.19	-167.93
-85.511	-166.78
-89.232	-165.73
-102.65	-162.68
-116.57	-157.43
-125.19	-151.99
-140.61	-147.24
-152.74	-142.09
-170.76	-134.84
-185.88	-124.69
-191.4	-114.15
-203.82	-107.1
-218.84	-99.35
-233.36	-92.702
-242.78	-88.054
-246	-77.706
-251.92	-69.658
-256.24	-64.61
-256.36	-55.961
-256.69	-45.613
-258.01	-38.365
-258.13	-36.517
-260.65	-33.569
-260.77	-29.721
-263.39	-26.873
-265.21	-24.325
-265.33	-22.977
-265.45	-22.329
-265.97	-22.281
-265.49	-22.033
-265.61	-21.984
-264.23	-21.136
-264.36	-20.488
-264.98	-20.34
-263.9	-19.892
-264.02	-19.844
-264.14	-19.296
-264.26	-18.948
-264.38	-19.2
-264.5	-19.152
-265.82	-18.804
-265.94	-18.156
-266.06	-15.908
-266.18	-14.159
-264.3	-14.011
-264.43	-13.963
-264.55	-13.915
-264.67	-12.967
-262.49	-11.919
-262.61	-11.871
-260.13	-11.623
-260.25	-11.275
-258.27	-11.227
-257.79	-10.879
-255.41	-10.831
-251.53	-10.382
-251.65	-7.7344
-249.98	-1.8863
-239.7	3.5618
-226.42	7.5099
-202.74	15.058
-175.06	26.006
-157.18	37.854
-127.6	56.202
-105.62	74.45
-85.942	89.098
-67.562	109.95
-61.083	124.39
-51.504	136.64
-43.925	155.49
-39.446	173.44
-36.366	188.49
-32.887	195.73
-30.308	204.68
-29.529	218.63
-29.65	227.48
-29.77	238.93
-29.091	251.48
-28.112	258.32
-28.233	271.97
-28.354	283.62
-28.474	291.07
-27.395	297.22
-27.516	300.16
-28.837	302.71
-28.957	303.46
-30.178	304.61
-30.299	305.26
-31.32	305.4
-31.441	305.65
-31.061	305.7
-31.682	305.95
-31.803	307.3
-32.324	308.84
-33.445	308.89
-32.665	308.94
-32.786	310.39
-32.907	310.44
-33.928	310.49
-34.449	310.53
-34.169	311.58
-34.29	312.03
-34.411	312.68
-34.532	313.13
-35.053	314.17
-34.373	314.22
-36.094	314.07
-36.215	314.12
-37.036	314.17
-39.557	315.11
-39.677	315.16
-39.798	315.71
-39.919	316.16
-40.04	316.61
-38.961	317.15
-39.081	317.2
-38.202	318.05
-38.323	319
-36.144	319.35
-37.565	319.39
-37.685	319.44
-37.806	320.09
-37.927	321.04
-38.048	321.09
-37.868	321.14
-37.989	321.28
-38.11	322.33
-38.231	322.38
-36.252	322.43
-36.372	322.48
-36.493	323.42
-36.614	324.67
-38.835	324.72
-36.856	324.77
-39.076	325.72
-39.197	324.56
-39.318	324.61
-41.739	322.86
-41.86	322.91
-41.98	324.76
-42.101	324.2
-40.622	326.15
-40.743	326.2
-38.464	326.25
-38.584	326.3
-38.705	326.34
-35.626	326.39
-38.147	326.44
-38.268	325.69
-36.688	326.14
-36.809	325.49
-36.93	325.53
-37.051	325.58
-37.172	325.63
-37.292	325.68
-35.213	325.73
-35.334	325.77
-35.455	325.82
-34.676	325.87
-34.796	325.92
-35.117	325.97
-33.638	326.01
-35.359	326.76
-35.479	326.11
-35.6	326.86
-35.721	327.21
-35.842	327.25
-34.763	328.7
-34.883	330.25
-35.004	330.7
-35.125	330.75
-34.546	330.8
-34.667	331.04
-34.787	331.09
-34.908	331.24
-35.029	331.29
-34.55	331.34
-34.671	331.58
-34.791	331.63
-34.912	331.68
-34.033	331.73
-33.254	332.08
-33.375	331.82
-33.495	331.87
-33.516	332.22
-33.637	331.97
-33.758	332.02
-33.879	332.06
-34.099	332.91
-34.22	333.06
-35.741	333.11
-35.862	333.16
-35.983	333.8
-36.003	333.85
-33.524	333.3
-35.145	333.65
-35.266	333.3
-35.387	333.35
-39.007	333.79
-35.628	333.84
-39.649	333.89
-39.77	333.54
-39.89	333.99
-40.411	334.33
-40.532	334.98
-40.653	335.43
-40.774	334.78
-39.694	335.53
-38.415	334.87
-36.636	334.62
-36.757	334.67
-36.878	334.02
-36.998	334.07
-38.719	334.11
-38.84	334.86
-38.961	334.81
-39.082	334.76
-37.602	334.81
-37.723	333.05
-37.844	331.8
-37.965	331.05
-38.086	330.8
-37.306	330.85
-37.427	330.9
-37.548	330.84
-37.669	330.89
-37.79	330.94
-37.11	330.99
-37.231	331.14
-37.352	331.68
-37.473	332.33
-39.094	332.38
-37.714	332.43
-37.835	332.48
-37.956	332.22
-37.277	332.57
-37.198	332.62
-37.318	332.37
-37.439	332.42
-37.76	332.46
-37.681	332.81
-37.801	332.86
-37.922	332.91
-38.043	332.96
-38.164	333.01
-38.285	333.05
-38.405	332.9
-38.526	332.75
-38.647	332.3
-38.268	332.35
-37.789	331.79
-37.909	331.84
-38.03	331.19
-38.151	330.44
-38.372	330.69
-38.293	330.73
-38.613	330.78
-38.734	330.83
-38.855	331.18
-38.776	331.23
-38.897	330.97
-39.017	331.02
-39.138	330.27
-39.259	330.32
-40.78	330.37
-39.501	329.11
-39.621	329.16
-40.942	329.21
-41.063	329.26
-42.484	329.01
-42.605	329.06
-42.725	329.6
-44.446	329.65
-44.567	330.8
-46.188	330.85
-46.309	329.8
-46.429	329.34
-46.85	329.09
-47.571	328.54
-48.592	328.59
-48.712	328.64
-48.833	328.68
-50.454	328.73
-50.575	328.78
-51.996	328.83
-52.116	328.88
-52.237	329.72
-52.758	329.77
-52.879	329.82
-53.3	329.07
-53.42	328.62
-53.641	328.66
-53.762	328.81
-53.883	328.86
-54.004	328.81
-54.124	328.66
-54.245	328.71
-54.366	328.75
-54.187	329
-54.308	330.35
-54.428	330.1
-54.549	330.15
-56.07	330.19
-56.191	330.24
-58.412	332.29
-58.532	332.34
-58.653	332.39
-59.974	332.83
-60.095	332.88
-60.216	334.03
-60.336	334.28
-57.557	334.33
-60.578	334.97
-60.699	335.02
-60.82	335.97
-61.44	336.02
-61.561	336.07
-61.682	336.12
-61.803	335.26
-61.923	336.21
-62.044	336.26
-61.865	336.31
-61.986	336.36
-62.107	335.6
-62.227	335.65
-64.048	336.5
-63.569	336.55
-64.39	337.8
-64.511	336.64
-64.631	337.89
-67.152	337.94
-67.273	337.99
-67.394	336.64
-67.515	338.08
-66.835	338.33
-66.956	339.58
-67.077	339.63
-67.198	340.78
-67.319	340.82
-65.139	340.87
-67.56	341.12
-67.681	341.77
-67.802	341.92
-67.923	341.97
-65.743	342.01
-65.864	341.96
-65.985	341.41
-66.106	341.06
-66.227	341.11
-64.747	341.15
-64.868	341.8
-64.989	341.25
-65.11	341.9
-65.731	341.35
-65.351	341.39
-65.472	341.34
-65.593	341.39
-65.714	341.14
-66.134	341.19
-66.255	341.23
-66.376	340.58
-66.497	340.23
-66.618	340.28
-68.038	340.33
-68.159	340.47
-68.28	340.42
-68.401	340.57
-68.522	340.62
-69.542	340.67
-69.663	341.52
-69.784	341.56
-69.905	342.31
-69.126	342.36
-68.346	342.41
-68.467	342.46
-68.588	342.7
-69.209	343.15
-67.63	343.4
-67.75	343.45
-67.871	343.5
-67.992	343.74
-68.113	344.19
-66.134	344.74
-66.254	344.89
-66.375	344.94
-66.496	345.48
-68.017	345.53
-66.338	345.08
-66.458	345.13
-66.579	345.18
-66.7	345.22
-66.821	344.67
-66.642	344.72
-68.862	345.37
-68.983	345.92
-69.104	345.97
-69.225	346.01
-69.345	346.36
-69.466	346.61
-69.587	346.16
-69.708	346.01
-70.729	345.75
-70.849	345.9
-70.97	345.85
-71.391	345.9
-70.412	345.95
-71.633	346.49
-71.753	346.54
-71.374	347.79
-71.495	349.04
-69.316	349.39
-71.737	349.53
-71.857	349.48
-71.978	349.53
-72.099	349.28
-71.22	349.33
-71.341	348.18
-71.961	348.22
-71.382	349.27
-72.203	349.62
-71.624	349.87
-71.745	350.12
-71.865	350.06
-71.486	350.81
-71.607	350.86
-71.728	351.71
-71.849	351.76
-71.969	351.8
-70.79	351.25
-72.211	350.9
-72.332	350.95
-72.453	351
-72.573	351.04
-71.394	351.09
-71.515	351.14
-71.636	350.99
-71.756	351.24
-71.877	351.08
-70.298	351.13
-70.419	350.18
-70.54	349.23
-70.66	349.28
-72.981	349.33
-72.002	349.37
-71.623	349.42
-71.744	348.77
-69.664	348.82
-70.585	348.87
-70.706	347.31
-70.327	347.36
-70.448	346.11
-70.568	345.96
-71.489	345.81
-71.61	345.85
-71.731	345.9
-71.852	346.15
-71.672	346.2
-71.793	346.05
-71.914	346.49
-72.035	346.54
-72.156	346.59
-72.276	346.64
-72.397	346.69
-72.518	346.73
-72.639	347.28
-73.26	348.13
-73.68	348.78
-73.801	348.83
-73.922	348.88
-74.543	348.92
-75.564	348.97
-75.784	349.02
-75.905	349.57
-76.426	349.12
-76.547	349.16
-76.667	348.91
-76.788	348.96
-76.909	349.01
-77.03	348.76
-77.151	348.8
-77.371	348.85
-77.392	348.9
-77.513	348.95
-78.234	348.4
-78.355	348.44
-78.975	347.29
-79.096	346.84
-79.717	347.29
-79.838	347.34
-79.959	347.39
-80.079	347.43
-80.2	347.28
-81.921	347.03
-82.042	346.68
-80.563	346.03
-81.083	345.57
-81.204	346.12
-82.625	346.77
-82.746	346.82
-81.567	346.87
-82.987	346.91
-83.108	347.06
-83.229	347.31
-83.35	347.36
-82.271	347.41
-82.391	347.45
-82.512	347.3
-82.633	346.65
-83.954	346.2
-82.874	345.95
-82.995	345.99
-83.116	345.14
-82.237	346.09
-83.358	346.14
-83.478	345.29
-83.999	345.34
-84.12	344.28
-82.641	343.33
-84.362	342.58
-84.482	342.63
-84.603	342.68
-83.624	342.42
-81.745	342.47
-81.866	342.52
-81.986	342.07
-82.107	342.62
-82.228	342.66
-79.449	342.91
-79.57	343.06
-79.69	343.31
-79.311	343.36
-79.432	343.4
-77.353	343.45
-77.474	343.9
-77.594	343.55
-77.715	344
-77.036	344.04
-75.457	344.39
-75.578	344.64
-75.098	344.69
-75.219	344.74
-75.94	345.29
-75.361	345.63
-75.482	345.68
-75.602	345.73
-75.723	346.28
-76.144	346.43
-76.265	346.27
-76.385	346.72
-76.506	346.77
-76.627	346.42
-77.148	346.47
-77.269	346.51
-77.389	346.56
-78.01	346.61
-77.931	346.66
-78.452	346.71
-78.573	345.25
-78.693	345.3
-78.814	345.45
-78.535	344.5
-78.656	344.25
-78.777	344.2
-78.897	344.34
-81.218	344.39
-81.339	344.44
-84.16	344.39
-84.281	344.44
-84.101	344.48
-84.622	344.53
-84.343	344.58
-83.864	344.73
-83.985	344.68
-84.105	344.82
-84.226	344.87
-84.347	344.92
-84.468	344.97
-84.589	345.02
-79.609	345.06
-84.83	345.01
-84.951	344.96
-85.072	345.01
-85.193	345.06
-84.213	345.1
-81.434	345.15
-81.555	344.8
-81.676	343.95
-82.296	343
-80.417	343.05
-80.538	343.79
-80.659	343.14
-80.78	342.89
-81.2	342.94
-80.821	342.99
-80.942	343.33
-81.063	343.38
-81.184	344.13
-81.804	344.18
-81.925	344.23
-82.046	344.27
-82.167	344.32
-82.288	344.37
-82.408	343.72
-82.229	343.47
-82.65	343.51
-82.771	343.56
-82.892	343.21
-83.912	343.26
-84.033	343.01
-84.154	343.05
-84.575	343.1
-84.496	343.15
-85.616	343.9
-85.737	343.95
-85.858	344
-85.979	343.34
-85.1	342.49
-85.22	341.84
-85.341	341.49
-85.462	341.54
-86.583	341.58
-85.704	341.63
-85.824	341.38
-85.945	341.43
-86.066	341.48
-87.387	341.52
-86.307	341.57
-86.428	342.82
-86.549	342.07
-86.67	342.12
-87.391	342.46
-86.311	342.31
-86.432	342.36
-86.553	342.21
-86.674	342.26
-88.395	342.31
-88.515	342.55
-88.636	342.8
-88.757	342.85
-88.878	342.9
-88.399	342.95
-88.519	342.99
-89.24	343.34
-89.861	344.69
-89.382	346.14
-89.503	346.59
-89.623	346.63
-89.744	346.68
-90.965	346.73
-89.986	347.38
-91.207	347.43
-91.327	347.47
-91.448	348.72
-91.569	348.77
-90.59	347.62
-90.711	347.67
-90.831	347.71
-90.952	348.46
-91.073	348.51
-89.994	348.86
-90.615	348.91
-90.735	348.76
-89.656	347.6
-89.777	346.35
-89.898	345.2
-90.018	344.35
-90.139	343.7
-90.26	343.74
-90.381	343.19
-89.802	342.84
-89.922	342.79
-89.543	343.34
-89.664	343.38
-91.785	343.43
-91.906	344.08
-92.026	344.63
-94.647	344.08
-92.268	344.12
-94.189	343.17
-94.31	343.22
-94.43	343.27
-96.051	343.32
-96.172	343.36
-96.293	343.41
-96.414	343.46
-96.534	343.51
-96.655	343.56
-95.576	343.61
-95.297	344.05
-95.418	344.1
-95.538	344.65
-95.659	344.7
-95.58	344.75
-95.701	343.69
-95.822	343.14
-95.942	343.19
-96.063	343.24
-96.184	343.29
-96.305	343.93
-96.426	343.38
-95.446	344.03
-94.367	344.08
-94.188	344.13
-94.309	344.17
-94.729	344.22
-94.55	343.77
-94.371	343.82
-94.492	343.27
-94.613	343.22
-94.733	343.66
-94.254	343.71
-94.375	343.36
-94.496	342.11
-94.617	342.66
-94.737	342.7
-93.858	342.75
-93.279	342.8
-93.4	341.35
-93.421	341.4
-92.841	341.44
-92.862	341.49
-92.983	341.54
-93.104	340.69
-91.725	340.74
-91.845	340.78
-90.466	340.83
-90.587	340.88
-92.208	340.93
-90.829	340.98
-90.949	341.02
-91.07	341.07
-91.191	341.12
-91.312	341.17
-91.433	341.22
-93.053	341.27
-93.174	341.31
-93.295	341.36
-93.416	341.51
-92.637	341.56
-93.857	341.61
-93.978	341.65
-94.099	342.8
-94.22	342.85
-96.04	342.9
-96.961	342.95
-97.082	342.09
-97.203	343.84
-97.124	343.89
-97.244	343.94
-97.365	342.89
-97.486	340.63
-96.407	341.08
-96.528	341.13
-95.248	340.68
-95.369	340.73
-95.49	340.17
-95.611	340.22
-97.932	339.87
-98.052	339.12
-98.173	339.17
-98.294	338.92
-95.915	338.96
-98.536	338.51
-96.156	338.56
-96.277	338.51
-98.898	338.06
-96.519	338.1
-96.64	338.65
-96.76	338.2
-96.881	338.75
-99.602	338.8
-98.323	338.84
-101.34	338.89
-101.46	338.44
-102.49	338.49
-102.61	338.54
-99.427	338.18
-99.548	338.13
-99.668	337.78
-99.789	337.83
-102.01	337.48
-102.13	337.53
-102.75	337.57
-102.87	337.42
-102.99	337.67
-102.21	337.72
-102.33	337.77
-102.46	337.51
-102.58	336.86
-102.1	336.01
-100.82	335.06
-100.94	334.51
-99.359	335.15
-99.48	335.2
-97.801	335.25
-97.922	336.2
-96.043	336.25
-96.163	337.29
-96.284	336.34
-96.405	336.39
-96.526	337.64
-96.647	336.49
-96.767	335.63
-99.488	335.68
-98.309	335.33
