# Supplementary material for: Electrooculography-based continuous eye-writing recognition system for efficient assistive communication systems
Source: PLoS One. 2018 Feb 9;13(2):e0192684. doi: 10.1371/journal.pone.0192684 (PMC5806888; doi:10.1371/journal.pone.0192684)
Supplement: S1 Database — All the original isolated EOG data used in the experiments are contained in this database. (ZIP) [file pone.0192684.s001.zip › isolated/002/isolated_strokes/EOG_002_04_008.csv]

-4.3618	-6.6204
-2.3324	-6.148
-2.4029	-5.3756
-2.4734	-4.7032
-2.5439	-3.9308
-2.6145	-3.9584
-2.685	-4.7859
-2.7555	-4.8135
-2.8261	-4.8411
-0.096581	-4.8687
-0.16711	-4.8963
2.1624	-4.9239
2.0918	-4.1514
2.0213	-4.179
1.9508	-4.2066
1.8803	-3.3342
1.8097	-4.2618
1.7392	-3.3894
1.6687	-3.417
1.9982	-2.9445
1.5276	-2.5721
1.4571	-2.9997
1.3866	-3.0273
1.316	-2.6549
1.3455	-3.2825
1.175	-2.7101
1.1045	-2.6376
1.0339	-2.5652
1.0634	-2.5928
1.7929	-2.6204
1.7224	-2.448
1.6518	-2.1756
1.5813	-1.7032
1.5108	-1.1307
3.2403	-1.1583
3.8697	0.014089
3.7992	1.1865
3.7287	1.8589
3.6581	1.8313
4.8876	2.1037
4.8171	2.5762
4.7466	2.9486
5.976	3.621
6.0055	4.0934
7.535	4.0658
7.4645	4.0382
7.4939	4.0106
7.4234	3.9831
5.6529	3.9555
5.5824	3.9279
5.5118	3.9003
5.1413	3.8727
5.3708	3.8451
5.0002	3.6176
4.9297	3.29
4.8592	2.9624
4.7887	2.9348
4.7181	2.1072
4.3476	2.8796
4.2771	2.852
4.2066	2.8245
3.836	2.1969
3.7655	2.1693
3.395	1.0417
3.3245	1.0141
3.2539	0.98653
1.7834	0.15894
3.1129	-0.46864
1.6424	0.10377
1.5718	-0.52381
1.5013	-0.5514
-0.56923	-0.17898
-0.63976	-0.20657
-1.1103	0.26585
-1.1808	0.73826
-1.2513	1.3107
-2.3219	1.8831
-2.3924	1.8555
-2.4629	1.8279
-2.5334	1.8003
-2.604	1.7727
-3.5745	1.7452
-3.645	0.51758
-3.9155	1.69
-3.9861	1.6624
-2.9566	1.6348
-3.9271	2.1072
-3.9977	2.0797
-4.0682	2.2521
-4.1387	2.2245
-3.0092	1.9969
-3.0798	2.1693
-3.1503	1.9417
-3.2208	1.9141
-4.3913	1.2866
-3.3619	1.259
-4.2324	1.1314
-4.3029	1.1038
-4.3734	1.0762
-4.444	1.0486
-3.0145	1.021
-3.085	0.99346
-3.1556	0.96587
-3.2261	0.93829
-3.2966	0.8107
-3.3671	-0.016886
-3.4377	-0.044471
-3.5082	-0.072056
-3.5787	-0.099642
-3.6492	-0.42723
-3.7198	-1.2548
-3.7903	-1.2824
-3.8608	-0.50998
-3.3313	-0.53757
-3.4019	-0.56515
-3.4724	-0.89274
-3.5429	-0.62032
-3.6135	-0.64791
-2.784	-0.6755
-2.8545	-1.7031
-2.925	-2.8307
-2.9956	-1.8583
-3.0661	-1.8858
-2.8366	-2.6134
-2.9071	-2.641
-2.9777	-2.6686
-3.0482	-2.6962
-4.4187	-2.0238
-3.1892	-2.0513
-3.2598	-1.6789
-3.7303	-1.7065
-3.8008	-1.7341
-4.7713	-2.4617
-4.8419	-2.4893
-4.9124	-2.5169
-4.9829	-3.6444
-4.9535	-3.672
-5.924	-2.5996
-5.9945	-2.6272
-6.465	-1.9548
-6.5356	-0.88237
-5.3061	-0.10996
-6.6766	0.26246
-6.7471	0.23487
-6.8177	1.2073
-6.8882	1.7797
-6.2587	1.2521
-6.3292	1.2245
-6.3998	0.29694
-6.4703	1.1694
-6.5408	1.1418
-5.4114	1.1142
-4.2819	1.6866
-4.3524	1.659
-4.4229	2.2314
-5.4935	2.2038
-4.564	2.1763
-4.3345	2.7487
-4.405	3.1211
-4.1756	3.0935
-4.2461	2.6659
-4.2166	2.6383
-2.8871	2.6107
-2.9577	2.5832
-1.5282	2.5556
-0.89873	2.528
1.8307	2.5004
1.7602	2.4728
1.6897	2.4452
2.5192	2.4177
3.8486	2.3901
3.7781	2.1625
3.7076	2.0349
3.6371	2.0073
3.8665	1.9797
5.196	1.9521
5.1255	1.9246
5.055	1.897
6.2844	1.4694
6.5139	1.4418
6.4434	1.8142
6.3728	1.7866
6.3023	1.759
5.9318	2.0315
6.1613	1.7039
5.8907	1.6763
5.8202	1.6487
5.7497	1.9211
4.2792	1.8935
5.6086	1.5659
5.5381	1.8384
5.4676	2.0108
5.3971	2.6832
3.4265	3.4556
3.356	3.428
1.0855	3.9004
1.015	3.8728
0.74442	3.8453
0.6739	5.6177
0.60337	5.5901
0.53284	7.8625
0.46232	5.5349
1.7918	5.5073
2.3213	5.4798
2.2507	7.8522
2.1802	8.3246
2.1097	8.297
2.0392	8.7694
1.9686	8.7418
1.8981	8.7142
1.8276	8.1867
1.3571	8.1591
1.6865	8.1315
1.616	7.2039
1.5455	5.1763
1.4749	2.5487
1.4044	2.5211
2.0339	0.99356
1.9634	0.56597
1.8928	0.13838
1.8223	-0.5892
0.75179	-1.3168
0.68126	-1.7444
0.010733	-2.472
-0.059794	-3.1995
-0.13032	-3.2271
-0.60085	-3.7547
-0.67137	-3.9823
-0.7419	-4.3099
-0.81243	-5.1375
-0.88295	-5.3651
0.54652	-6.1926
0.47599	-6.8202
0.40547	-6.9478
0.034941	-6.9754
-0.035586	-7.003
-0.10611	-7.0306
-0.17664	-7.6582
-0.24717	-8.6857
-0.31769	-8.7133
1.6118	-8.7409
1.5413	-8.7685
1.4707	-9.4961
1.4002	-9.0237
1.1297	-9.0512
1.6591	-9.5788
1.5886	-9.6064
1.5181	-9.634
1.4476	-9.1616
1.377	-9.1892
2.3065	-9.2168
1.236	-9.6443
1.1655	-9.6719
1.0949	-8.9995
2.0244	-9.0271
3.1539	-9.0547
1.8834	-8.8823
1.8128	-8.6099
1.7423	-8.1374
2.5718	-8.165
4.3012	-8.1926
4.2307	-8.1202
4.1602	-8.0478
4.4897	-7.9754
4.4191	-7.903
4.3486	-7.4305
4.2781	-7.4581
4.2076	-7.4857
4.137	-7.5133
3.6665	-7.5409
3.596	-8.0685
3.5255	-7.5961
3.4549	-7.6236
3.7844	-7.6512
3.3139	-7.6788
3.2434	-7.7064
3.1728	-7.734
2.9023	-9.0616
3.4318	-10.189
2.9612	-10.217
2.8907	-10.744
2.8202	-10.772
1.9497	-10.799
1.8791	-10.827
0.90861	-10.855
0.83809	-11.582
0.76756	-10.91
-0.0029674	-10.537
1.0265	-10.565
0.95598	-10.593
0.88545	-10.62
0.81493	-10.648
0.7444	-10.675
0.67387	-10.703
0.80335	-10.731
0.73282	-10.758
2.4623	-10.386
3.5918	-9.7133
3.5212	-9.2409
3.4507	-9.2684
3.3802	-9.296
3.3097	-9.3236
3.2391	-9.3512
3.1686	-9.3788
3.0981	-9.4064
2.7276	-9.434
2.957	-9.5615
4.0865	-9.5891
4.016	-9.9167
5.1454	-9.9443
6.2749	-9.9719
7.2044	-10.899
8.0339	-10.927
9.4633	-14.255
13.693	-17.282
17.822	-21.81
25.952	-31.737
46.781	-42.965
63.611	-50.193
79.34	-60.92
101.37	-70.248
110.8	-71.675
125.13	-77.403
139.56	-86.23
151.69	-93.958
165.52	-97.886
170.25	-99.213
179.58	-102.84
189.51	-106.97
192.43	-108.7
192.36	-109.12
194.69	-110.55
194.62	-111.98
196.25	-112.51
198.88	-113.13
198.81	-113.46
201.94	-114.89
201.87	-114.92
201.4	-113.54
202.33	-113.57
202.26	-113.6
202.19	-113.63
202.12	-113.65
201.05	-115.38
200.18	-115.41
197.81	-115.44
197.74	-117.26
197.67	-117.29
197.59	-116.82
199.82	-116.85
199.75	-116.28
199.68	-116.3
199.61	-114.63
199.54	-113.56
199.47	-113.59
199.4	-113.41
199.33	-113.44
199.26	-112.37
197.49	-113.6
197.42	-114.82
197.35	-116.35
197.28	-116.88
199.61	-117.51
199.54	-117.53
200.57	-117.96
200.5	-117.79
200.43	-117.82
200.35	-117.84
198.58	-118.07
198.51	-118.1
198.44	-118.13
198.37	-117.95
200	-117.98
198.23	-118.21
198.16	-118.24
198.09	-118.26
196.52	-118.09
196.45	-118.12
196.38	-115.85
195.21	-113.38
195.14	-112.7
193.27	-112.43
191.9	-111.46
191.33	-109.69
189.76	-105.81
189.69	-94.841
187.01	-85.768
169.24	-82.096
150.47	-74.924
133.7	-60.651
117.33	-50.179
108.96	-38.406
90.292	-23.434
76.321	-12.661
66.551	6.3109
57.38	21.583
54.01	34.156
39.339	45.228
25.369	54.201
22.198	69.773
16.328	82.045
11.557	96.018
3.0865	110.59
-5.384	121.66
-11.355	137.24
-17.025	153.11
-19.896	163.08
-26.366	169.55
-32.837	183.12
-36.207	198.4
-36.978	205.37
-38.248	208.14
-41.019	219.51
-43.289	232.39
-44.46	237.46
-44.53	240.73
-46.601	244.6
-47.271	249.68
-48.242	252.85
-50.912	253.22
-50.983	253.29
-53.654	253.77
-53.724	253.74
-53.795	254.51
-53.865	256.68
-53.936	257.66
-54.406	258.33
-54.477	258.6
-53.347	258.57
-53.818	258.55
-53.888	258.22
-53.959	258.49
-54.029	258.46
-53.4	258.44
-53.47	258.41
-53.541	257.78
-53.611	257.75
-54.382	258.52
-53.752	258.5
-53.823	258.87
-53.894	258.84
-52.364	258.81
-52.035	259.19
-50.305	259.16
-50.276	259.13
-50.346	259.1
-50.417	258.88
-50.487	258.85
-50.358	258.82
-50.428	258.99
-50.499	258.97
-50.169	258.94
-50.04	258.91
-50.11	258.68
-50.181	258.66
-50.251	258.63
-48.922	258.7
-48.992	258.67
-47.463	257.65
-47.534	256.92
-49.204	256.89
-49.275	256.36
-51.145	255.44
-51.216	254.71
-53.086	253.48
-55.557	252.05
-55.627	246.42
-56.898	227.9
-58.568	197.07
-58.639	167.44
-59.209	136.61
-60.48	99.587
-66.95	69.059
-72.821	41.832
-73.891	6.9041
-75.962	-19.223
-78.232	-41.151
-80.403	-65.879
-81.874	-83.806
-82.644	-105.23
-85.215	-120.56
-87.985	-131.69
-89.056	-146.12
-91.026	-150.94
-95.597	-155.47
-98.467	-161.8
-98.538	-163.83
-98.908	-164.75
-98.979	-166.08
-99.049	-166.11
-99.52	-166.14
-99.59	-166.16
-99.661	-166.19
-100.03	-167.32
-101.4	-167.35
-103.17	-167.38
-103.24	-166.3
-103.31	-165.03
-103.38	-165.06
-101.75	-164.29
-101.83	-164.31
-101.9	-164.34
-101.97	-164.17
-102.34	-164.2
-100.61	-163.52
-102.48	-162.55
-102.55	-162.58
-102.62	-162.11
-104.09	-162.13
-104.16	-162.46
-104.23	-162.99
-104.3	-162.72
-104.37	-162.74
-104.54	-162.77
-103.71	-163.1
-103.78	-164.23
-103.85	-163.95
-103.92	-163.98
-105.69	-162.91
-105.77	-163.44
-106.64	-162.96
-107.81	-162.69
-108.18	-162.72
-108.85	-162.75
-108.92	-162.78
-110.19	-162.8
-110.86	-162.83
-109.43	-162.76
-109.5	-162.79
-109.57	-162.81
-109.64	-160.94
-110.61	-158.37
-110.68	-158.4
-111.15	-157.62
-111.22	-157.25
-111.29	-156.98
-111.36	-156.91
-111.13	-156.93
-111.21	-156.66
-111.28	-156.59
-111.35	-156.32
-111.72	-156.04
-111.49	-156.07
-111.56	-155.9
-111.63	-155.93
-111.7	-155.95
-112.07	-155.88
-112.14	-155.91
-112.21	-155.74
-113.18	-155.46
-112.85	-155.19
-112.92	-155.22
-112.99	-154.55
-113.66	-153.68
-113.73	-154.5
-113.4	-153.83
-113.47	-153.86
-113.55	-154.79
-112.62	-154.21
-112.69	-154.24
-111.56	-154.27
-111.13	-154.3
-111.2	-154.32
-110.77	-154.05
-110.34	-153.98
-109.21	-154.01
-108.78	-154.23
-108.85	-154.46
-108.92	-154.89
-108.29	-155.32
-107.16	-155.34
-106.13	-155.37
-105.7	-156.1
-105.77	-156.63
-104.44	-156.65
-99.915	-156.98
-99.985	-157.01
-100.06	-157.14
-100.13	-157.56
-103.6	-157.89
-103.67	-158.22
-103.74	-158.65
-103.81	-159.38
-103.88	-160.3
-105.35	-160.83
-105.42	-161.46
-105.49	-161.49
-105.56	-162.51
-102.93	-162.54
-103	-163.17
-103.07	-163.2
-103.14	-163.22
-103.81	-163.25
-102.38	-163.28
-103.95	-163.31
-104.03	-163.33
-104.1	-164.56
-104.17	-164.59
-102.74	-165.82
-102.81	-165.84
-102.88	-166.47
-102.95	-165.9
-105.52	-164.73
-102.89	-164.75
-102.96	-164.28
-103.03	-165.31
-103.1	-165.34
-104.67	-165.56
-104.74	-166.79
-104.81	-167.42
-104.88	-167.65
-104.95	-167.68
-105.92	-168.1
-105.99	-168.63
-105.87	-168.36
-105.94	-167.99
-104.61	-168.01
-106.08	-167.84
-106.15	-167.27
-106.22	-166.2
-106.29	-165.42
-106.16	-165.45
-106.23	-166.28
-106.3	-167.41
-106.37	-167.43
-106.64	-167.46
-106.51	-168.09
-105.18	-168.12
-105.25	-168.34
-104.22	-170.47
-103.99	-170.5
-103.06	-172.33
-103.13	-172.05
-103.21	-170.28
-103.28	-169.51
-104.35	-169.54
-104.42	-169.56
-104.49	-169.69
-104.56	-170.82
-104.63	-172.25
-104.7	-172.58
-104.77	-172.6
-104.84	-172.33
-105.21	-171.36
-105.28	-171.39
-105.35	-171.41
-105.42	-171.44
-105.59	-170.77
-105.66	-170.8
-105.63	-170.52
-108.2	-170.05
-108.27	-168.98
-108.35	-167.91
-108.82	-169.03
-106.49	-170.16
-109.26	-170.69
-109.33	-171.02
-109.4	-171.44
-110.27	-172.07
-108.14	-172.1
-108.21	-172.13
-108.28	-172.55
-108.35	-173.58
-109.92	-174.71
-108.49	-175.34
-108.56	-175.36
-108.63	-174.79
-108.7	-174.82
-110.27	-174.15
-110.34	-174.18
-110.41	-174.2
-111.19	-174.23
-111.26	-174.96
-111.63	-175.19
-111.7	-175.21
-111.77	-175.24
-111.84	-175.27
-111.61	-175.1
-111.68	-175.12
-111.75	-174.45
-111.82	-173.68
-111.89	-173.31
-111.96	-173.33
-111.63	-173.06
-111.7	-172.79
-111.77	-172.42
-111.84	-171.84
-111.51	-171.87
-111.58	-171.9
-111.65	-172.53
-111.73	-172.15
-111.8	-172.18
-109.97	-172.21
-110.04	-172.24
-110.11	-172.26
-110.18	-171.79
-108.75	-171.82
-108.12	-172.35
-108.19	-171.87
-108.26	-172.4
-108.33	-171.93
-109.1	-171.96
-109.17	-172.89
-111.34	-173.71
-111.41	-174.04
-110.58	-174.07
-110.65	-174.5
-110.72	-174.52
-110.79	-174.35
-110.87	-174.38
-110.24	-174.41
-109.41	-174.43
-109.48	-174.46
-109.55	-174.49
-110.52	-174.52
-109.69	-174.54
-109.96	-174.57
-110.03	-175.2
-110.1	-175.93
-111.77	-175.95
-111.24	-175.98
-111.31	-176.01
-111.38	-176.44
-111.45	-176.06
-111.52	-176.49
-110.79	-177.02
-111.66	-177.05
-111.73	-178.07
-111.81	-179
-111.88	-179.03
-111.65	-179.26
-113.22	-179.49
-113.29	-179.51
-113.36	-179.54
-113.43	-179.77
-113.5	-180.2
-113.57	-180.22
-113.64	-180.25
-113.71	-180.28
-114.88	-180.71
-114.95	-180.73
-115.02	-181.26
-117.19	-181.49
-117.26	-182.12
-117.73	-182.74
-117.8	-182.17
-118.77	-182.2
-118.85	-182.83
-118.52	-182.85
-118.99	-182.88
-119.06	-182.91
-119.13	-182.94
-120.5	-183.16
-120.57	-183.59
-120.64	-184.12
-120.71	-184.65
-120.78	-184.17
-120.85	-184.7
-119.92	-184.73
-119.99	-184.76
-120.06	-185.39
-120.13	-185.41
-119.8	-184.84
-119.07	-184.27
-119.14	-184.3
-119.21	-185.12
-119.29	-185.65
-119.36	-185.68
-118.53	-186.61
-118.1	-187.83
-118.17	-188.86
-118.24	-189.39
-118.31	-189.42
-118.38	-188.94
-118.45	-188.47
-118.52	-188
-117.49	-188.03
-117.56	-188.05
-117.63	-188.08
-117.7	-188.21
-117.77	-188.24
-116.84	-188.26
-114.51	-188.79
-114.58	-189.32
-114.65	-189.75
-118.13	-189.97
-114.8	-190
-113.17	-190.33
-113.24	-190.36
-113.31	-190.09
-112.38	-189.51
-112.15	-189.04
-112.22	-188.77
-112.29	-188.8
-111.56	-188.12
-111.63	-188.15
-111.7	-188.98
-111.77	-189.01
-111.84	-189.73
-111.91	-189.06
-111.98	-188.29
-112.05	-188.32
-113.12	-187.34
-113.19	-187.37
-111.77	-186.6
-111.84	-186.63
-111.91	-187.05
-111.98	-186.68
-112.05	-186.71
-111.72	-186.44
-111.49	-186.46
-111.56	-186.79
-111.63	-186.82
-112.2	-186.85
-112.27	-187.27
-112.34	-187.7
-112.41	-187.73
-112.48	-187.76
-112.55	-187.79
-112.22	-188.31
-112.29	-188.64
-112.36	-189.97
-112.43	-190
-112.51	-191.12
-111.78	-191.15
-111.85	-191.18
-111.92	-191.21
-111.99	-191.23
-112.86	-189.96
-112.93	-189.99
-114	-188.42
-114.07	-187.64
-114.14	-187.67
-114.21	-187.2
-114.28	-186.53
-114.35	-185.35
-114.42	-184.48
-113.29	-184.11
-113.26	-183.04
-113.33	-183.06
-113.4	-182.79
-113.47	-182.62
-113.55	-182.35
-114.22	-182.37
-114.29	-182.4
-114.36	-181.93
-114.43	-181.96
-113.9	-181.99
-113.07	-182.01
-113.14	-182.04
-113.21	-181.57
-112.48	-181.6
-111.55	-181.62
-110.92	-181.35
-110.99	-182.08
-111.06	-181.41
-110.93	-181.43
-111	-181.46
-111.07	-180.89
-111.14	-180.42
-111.21	-180.44
-111.49	-180.97
-110.66	-180.4
-110.73	-179.93
-110.8	-179.65
-110.87	-179.68
-111.84	-179.31
-111.91	-179.34
-112.78	-178.76
-114.75	-178.19
-114.42	-178.22
-115.69	-178.05
-115.76	-177.97
-116.33	-177.8
-116.4	-177.83
-116.07	-177.76
-116.54	-177.59
-116.61	-177.81
-116.68	-177.64
-116.75	-177.67
-116.43	-177.5
-116.5	-177.22
-116.57	-177.55
-116.64	-177.58
-117.11	-177.01
-116.78	-177.03
-116.85	-177.06
-116.92	-175.99
-117.09	-175.02
-118.06	-174.64
-118.13	-174.47
-118.2	-174.5
-118.27	-174.53
-118.34	-174.25
-118.61	-173.38
-118.68	-173.41
-118.35	-172.74
-118.42	-172.76
-115.59	-172.59
-118.57	-172.22
-118.64	-171.55
-118.71	-170.97
-118.78	-171
-118.85	-170.63
-118.92	-170.66
-118.99	-171.09
-119.06	-172.11
-119.13	-172.14
-119.2	-172.17
-119.27	-171.9
-119.34	-172.82
-119.41	-172.25
-119.48	-172.28
-118.35	-172.31
-119.22	-172.33
-119.29	-172.96
-119.46	-172.99
-119.53	-173.02
-119.61	-173.04
-119.38	-173.87
-119.45	-174.8
-119.52	-174.83
-119.59	-175.45
-118.36	-175.48
-118.43	-175.51
-118.5	-175.54
-118.57	-174.56
-119.94	-174.39
-118.51	-175.22
-118.58	-175.55
-118.85	-175.77
-118.92	-176.6
-119.89	-177.33
-119.96	-177.46
-120.03	-177.39
-120.1	-177.41
-119.17	-177.44
-120.55	-176.67
-120.62	-176.7
-121.09	-175.62
-121.16	-175.65
-119.73	-175.68
-121.4	-175.41
-121.47	-175.43
-121.54	-175.46
-122.71	-175.49
-121.38	-175.82
-121.45	-175.84
-121.52	-175.87
-121.59	-175.5
-123.46	-175.53
-123.53	-175.35
-123.6	-175.38
-123.67	-175.41
-123.74	-175.44
-123.81	-175.46
-123.89	-175.49
-123.96	-175.32
-124.03	-175.55
-124.1	-175.77
-124.57	-175.8
-124.64	-176.43
-124.71	-177.06
-124.78	-177.59
-124.85	-177.61
-124.92	-178.14
-124.99	-178.07
-125.06	-178.1
-125.13	-178.12
-123.3	-178.15
-122.67	-178.18
-121.34	-178.41
-121.41	-178.43
-121.58	-177.86
-120.95	-177.89
-121.53	-178.52
-121.6	-178.54
-121.67	-178.57
-122.24	-178
-121.81	-178.03
-121.88	-178.05
-121.95	-178.08
-122.02	-177.51
-120.99	-177.54
-120.06	-177.56
-119.83	-177.59
-119.9	-176.62
-119.97	-175.75
-121.04	-175.77
-121.11	-174.3
-121.18	-172.83
-121.55	-172.86
-121.62	-172.89
-121.99	-172.91
-122.07	-172.94
-124.04	-172.77
-124.11	-172.9
-123.38	-172.92
-122.65	-173.75
-122.72	-173.78
-122.79	-172.61
-124.46	-172.63
-124.53	-173.76
-125.4	-173.79
-125.47	-174.42
-126.44	-174.44
-126.51	-175.57
-126.58	-176.8
-125.75	-177.53
-125.82	-178.15
-125.89	-178.18
-125.96	-177.61
-125.23	-178.24
-125.31	-178.26
-125.38	-178.49
-125.45	-178.52
-126.32	-178.65
-125.59	-178.67
-126.96	-178.7
-127.03	-178.43
-127.1	-178.46
-127.37	-177.89
-125.84	-177.91
-125.91	-177.94
-125.98	-177.97
-126.05	-177.4
-126.02	-177.12
-124.99	-176.95
-126.06	-176.98
-126.13	-177.01
-126.2	-177.03
-128.07	-177.26
-128.15	-177.09
-128.22	-176.92
-128.29	-175.94
-128.36	-174.87
-128.43	-174.6
-128.5	-174.93
-128.57	-174.95
-128.64	-175.28
-129.41	-175.31
-131.08	-176.14
-131.15	-176.96
-131.22	-176.99
-131.29	-176.22
-128.66	-176.25
-129.23	-176.17
-129.3	-175.2
-129.37	-174.23
-131.64	-174.26
-129.51	-173.49
-129.59	-173.51
-129.66	-174.34
-129.73	-174.37
-130.3	-175.4
-128.27	-175.42
-128.34	-174.65
-128.41	-174.88
-128.48	-174.11
-130.65	-173.23
-128.62	-172.76
-128.69	-172.49
-128.76	-172.52
-128.83	-172.04
-131.6	-172.47
-131.67	-172.8
-134.04	-172.53
-134.11	-172.85
-134.08	-173.88
-134.15	-173.91
-134.23	-175.34
-134.3	-175.06
-134.37	-173.89
-133.54	-173.92
-133.61	-173.95
-133.68	-175.17
-133.75	-175.2
-134.72	-175.23
-133.89	-174.36
-132.66	-175.29
-132.73	-175.91
-132.8	-175.94
-132.87	-175.67
-132.44	-176
-132.51	-176.12
-132.58	-175.85
-132.65	-175.88
-133.22	-175.91
-132.79	-175.83
-132.87	-175.46
-133.44	-175.49
-133.51	-175.02
-134.08	-175.54
-134.15	-175.57
-136.12	-175.6
-136.19	-175.63
-136.26	-176.05
-136.33	-176.08
-136.4	-176.61
-137.67	-176.94
-137.74	-176.96
-137.81	-177.29
-139.28	-177.62
-139.35	-177.65
-139.42	-177.67
-140.29	-177.9
-141.46	-177.93
-142.13	-178.96
-142.21	-180.18
-142.28	-180.21
-142.35	-179.04
-141.82	-179.07
-142.39	-179.5
-142.46	-179.52
-142.53	-179.55
-142.6	-178.28
-141.57	-177.51
-141.54	-177.53
-141.61	-177.56
-141.68	-177.99
-142.05	-177.42
-141.12	-176.44
-141.19	-176.07
-141.26	-175.8
-141.03	-175.83
-141.4	-175.05
-141.07	-175.38
-141.15	-175.41
-141.22	-175.44
-141.29	-174.56
-141.76	-174.59
-141.83	-174.62
-141.9	-174.05
-142.97	-173.27
-143.04	-173.3
-143.81	-172.73
-143.88	-172.76
-144.95	-172.38
-145.02	-172.41
-143.39	-172.24
-145.16	-172.27
-145.23	-172.5
-145.3	-172.52
-146.67	-172.55
-146.74	-172.68
-146.81	-173.01
-146.89	-172.73
-146.96	-172.26
-147.03	-171.99
-146.6	-172.02
-145.87	-171.84
-145.94	-172.07
-145.81	-172.3
-145.38	-172.33
-144.85	-172.75
-145.22	-173.28
-145.29	-173.31
-145.36	-173.34
-146.23	-173.06
-146.3	-173.09
-146.37	-172.92
-146.44	-172.65
-145.71	-172.47
-145.08	-172.4
-145.05	-172.03
-145.13	-171.36
-145.2	-171.38
-143.77	-171.81
-143.64	-171.84
-143.71	-172.37
-143.78	-172.9
-143.85	-172.92
-141.92	-172.45
-143.99	-172.48
-144.06	-172.01
-144.13	-171.83
-144.7	-171.86
-143.57	-171.89
-143.64	-172.12
-143.71	-172.64
-143.78	-172.67
-145.05	-172.9
-143.92	-173.53
-143.99	-173.75
-144.07	-173.88
-144.14	-173.91
-145.41	-173.94
-145.48	-173.96
-146.25	-173.89
-147.52	-173.72
-147.59	-172.85
-147.96	-172.07
-148.03	-171.9
-148.1	-171.93
-148.17	-172.86
-148.24	-172.78
-148.51	-171.81
-148.58	-171.84
-150.85	-170.27
-150.92	-170
-152.09	-168.72
-153.56	-168.55
-153.63	-168.58
-154.41	-168.51
-154.48	-168.53
-154.55	-167.86
-154.62	-167.89
-154.69	-168.02
-154.76	-168.74
-154.83	-168.97
-153.9	-169.9
-153.97	-170.73
-154.04	-171.15
-152.71	-170.78
-152.78	-170.81
-152.15	-170.84
-152.22	-171.26
-152.29	-171.29
-152.36	-171.32
-153.13	-170.95
-153.2	-170.97
-153.27	-171
-153.35	-171.53
-152.72	-172.46
-152.69	-172.48
-151.86	-172.51
-150.43	-172.14
-150.5	-171.57
-148.77	-171.5
-148.44	-171.52
-148.51	-172.05
-148.58	-172.08
-149.15	-172.11
-148.52	-172.13
-149.29	-172.16
-148.36	-172.59
-148.43	-172.22
-149.5	-172.24
-148.57	-172.27
-148.64	-172.3
-148.71	-172.33
-148.79	-172.35
-149.66	-171.88
-149.53	-171.31
-149.6	-171.04
-149.67	-170.26
-149.94	-169.49
-150.01	-169.32
-150.08	-169.05
-149.95	-169.07
