# Supplementary material for: Electrooculography-based continuous eye-writing recognition system for efficient assistive communication systems
Source: PLoS One. 2018 Feb 9;13(2):e0192684. doi: 10.1371/journal.pone.0192684 (PMC5806888; doi:10.1371/journal.pone.0192684)
Supplement: S1 Database — All the original isolated EOG data used in the experiments are contained in this database. (ZIP) [file pone.0192684.s001.zip › isolated/002/isolated_strokes/EOG_002_04_009.csv]

-0.55963	-3.405
-0.59155	-3.3956
1.0765	-3.2862
1.0446	-2.7768
1.0127	-2.7674
4.2808	-1.958
0.94889	-1.9485
0.91698	-2.7391
0.88506	-2.1297
-0.04685	-1.2203
2.2212	-1.2109
-0.11068	-2.1015
-0.14259	-2.192
0.4255	-2.9826
0.39358	-3.2732
1.3617	-3.2638
1.3298	-2.9544
1.2978	-2.945
1.2659	-2.1356
0.23402	-1.3261
1.2021	-1.2167
1.1702	-0.90731
1.1383	-0.89789
1.1064	-0.68848
1.0745	-0.67906
1.0425	0.13036
1.0106	0.13977
0.97872	0.14919
0.9468	0.1586
0.11489	-0.23198
0.082977	-0.22257
0.051064	1.6868
0.019151	2.5963
-0.91276	2.8057
-3.0447	2.8151
-3.0766	2.6245
-3.1085	2.5339
-3.1404	2.5433
-2.5723	2.0528
-2.8042	1.3622
-2.8362	0.47159
-2.8681	-0.519
-3.5	-0.50958
-2.9319	-2.0002
-3.1638	-1.9907
-3.1957	-2.1813
-3.2276	-1.3719
-3.2595	-1.3625
-2.6915	-1.3531
-2.7234	-2.1437
-2.7553	-2.1343
-1.2872	-2.1248
-1.3191	-3.2154
1.349	-3.206
1.3171	-3.1966
1.2852	-3.9872
1.2532	-4.2778
1.2213	-3.9683
3.3894	-3.9589
3.3575	-3.9495
-0.074413	-3.3401
1.7937	-3.3307
1.7618	-2.4213
1.7298	-1.7119
1.6979	-1.5024
-0.033977	-1.693
1.6341	-1.6836
1.6022	-1.6742
1.5703	-2.3648
1.5384	-2.1554
-0.19354	-2.6459
-0.22546	-2.9365
-0.35737	-2.9271
-0.38928	-2.9177
-0.42119	-2.6083
-0.65311	-2.5989
-0.48502	-2.0895
-0.51693	-2.58
-0.54885	-2.5706
-0.58076	-1.8612
-0.81267	-1.8518
-0.84459	-1.8424
-0.8765	-1.833
-0.90841	-2.6235
-0.94032	-2.6141
-1.2722	-1.8047
-1.3042	-1.7953
-2.3361	-0.88588
-2.368	-0.17647
-1.0999	0.43295
-0.3318	1.0424
-0.36372	2.6518
-0.39563	3.7612
-0.42754	3.7706
0.84055	4.28
0.80863	4.2894
0.77672	3.7989
0.74481	3.8083
-0.68711	3.8177
-0.71902	3.8271
-0.75093	4.2365
-0.78284	3.7459
-0.81476	3.7554
-3.2467	3.7648
-1.3786	3.6742
-1.4105	3.6836
-1.4424	3.993
-1.4743	3.8024
-1.5062	3.6118
-1.5381	3.6213
-3.4701	2.6307
-3.502	0.94009
-3.7339	0.94951
-5.4658	1.3589
-5.4977	1.3683
-5.7296	1.3778
-5.7615	2.7872
-5.5935	3.0966
-4.8254	3.106
-3.2573	2.1154
-3.2892	1.8248
-3.3211	1.4342
-1.853	1.4437
-1.8849	1.7531
-1.6168	1.7625
-1.6488	2.1719
-1.6807	2.1813
-0.11258	2.1907
0.6555	2.5002
1.5236	2.5096
1.4917	2.919
1.4598	3.5284
2.6279	3.5378
2.5959	3.5472
2.564	2.9566
2.5321	3.5661
2.5002	2.9755
2.9683	3.5849
2.9364	3.5943
2.9045	3.6037
2.8725	4.1131
2.5406	4.1226
4.5087	4.732
4.4768	5.2414
4.4449	4.7508
4.413	5.2602
3.3811	5.0696
3.3492	4.279
3.3172	4.2885
3.2853	3.6979
3.2534	3.5073
2.7215	3.4167
2.6896	2.7261
2.6577	2.7355
2.6258	2.745
2.5939	2.6544
1.3619	2.6638
1.33	1.7732
1.2981	1.7826
1.2662	1.392
1.5343	1.4015
1.5024	1.3109
1.4705	1.0203
1.4386	1.0297
1.4066	0.23911
1.8747	0.24853
1.3428	-0.54206
1.3109	-0.53264
1.279	-0.023225
1.2471	1.0862
1.4152	1.3956
1.3832	1.505
1.3513	2.5144
1.3194	2.5239
-0.012493	2.5333
1.2556	2.5427
1.2237	2.5521
1.1918	3.6615
1.4599	3.7709
1.1279	3.7803
1.396	3.4898
1.3641	3.4992
1.3322	3.5086
1.3003	3.518
-0.33162	3.5274
-0.36354	1.9368
-0.39545	2.0463
-0.42736	0.45567
1.4407	0.46509
1.1088	0.4745
1.0769	0.48392
1.045	0.49333
1.0131	0.20275
3.4812	0.31216
3.4492	0.32158
3.4173	0.030994
3.3854	0.34041
3.3535	0.049825
3.5216	0.059241
3.4897	0.068656
3.4578	0.078072
3.4259	0.38749
2.3939	0.3969
5.362	-0.093681
5.3301	0.41573
3.6982	0.42515
3.6663	-0.065435
1.0344	-0.056019
1.0025	-1.4466
0.77055	-2.6372
-0.46136	-2.6278
1.0067	-2.6184
-0.52519	-2.0089
-0.5571	-1.9995
-0.58901	-2.5901
-0.62093	-2.5807
-0.25284	-2.9713
-0.68475	-2.9619
-0.71666	-3.2524
-0.74858	-2.943
-1.6805	-2.7336
-1.7124	-2.7242
-2.6443	-2.7148
-2.6762	-2.9054
-2.7081	-2.896
-2.7401	-2.8865
-1.772	-2.8771
-1.8039	-2.6677
-1.8358	-2.3583
-1.8677	-2.3489
-2.7996	-2.6395
-2.8315	-3.13
-2.8634	-3.9206
-2.8954	-4.8112
-2.9273	-4.1018
-3.5592	-4.0924
-3.5911	-3.583
-3.623	-3.5736
-3.6549	-3.0641
-3.6868	-3.0547
-4.0187	-3.5453
-3.8507	-4.0359
-3.8826	-3.5265
-3.9145	-3.5171
-2.7464	-3.5076
-1.0783	-3.9982
-1.1102	-4.0888
-1.4421	-4.0794
-1.7741	-4.57
1.094	-4.5606
1.0621	-4.0512
1.0302	-3.7417
0.99829	-3.7323
0.96638	-3.7229
1.7345	-3.5135
1.7026	-3.5041
1.6706	-3.8947
1.6387	-3.8852
0.80682	-4.0758
1.5749	-4.0664
1.543	-4.057
1.5111	-4.0476
1.4792	-4.2382
0.64725	-4.2288
0.61534	-4.7193
0.083426	-4.7099
0.051513	-4.7005
0.0196	-4.6911
-1.6123	-4.1817
-1.6442	-4.1723
-1.6761	-4.1628
-1.7081	-4.6534
-1.74	-4.644
-4.7719	-4.9346
-4.8038	-4.9252
-4.8357	-4.9158
-4.8676	-4.9063
-2.5995	-4.8969
-4.9314	-5.1875
-4.9634	-5.1781
-4.9953	-4.8687
-5.9272	-4.8593
-5.5591	-3.9499
-6.191	-2.8404
-6.2229	-2.531
-6.2548	-2.5216
-6.2867	-2.8122
-5.7187	-2.8028
-5.0506	-2.9934
-5.0825	-2.9839
-4.5144	-2.9745
-4.5463	-2.9651
-3.4782	-2.9557
-3.5101	-2.7463
-3.5421	-2.9369
-3.574	-2.9275
-4.2059	-2.918
-4.2378	-2.7086
-4.2697	-2.6992
-4.3016	-2.8898
-3.2335	-2.5804
-2.9654	-1.771
-1.7974	-1.7615
-1.8293	-2.1521
-1.8612	-2.1427
-1.8931	-1.3333
-1.925	-1.3239
-1.9569	-1.3145
-1.9888	-1.0051
-3.2207	-0.79564
-3.2527	-0.28622
-3.8846	0.5232
-3.9165	0.53261
-3.9484	0.54203
-4.1803	0.95144
-3.9122	0.96086
-3.4441	0.97027
-3.476	1.5797
-1.608	1.5891
-1.6399	1.5985
-0.67179	1.6079
2.5963	2.2174
2.5644	2.5268
4.8325	2.6362
9.3006	2.8456
18.069	2.855
46.437	3.1644
71.805	3.6738
89.573	5.3833
120.44	6.9927
137.81	8.1021
157.18	9.5115
175.55	10.321
188.61	11.13
207.88	15.54
219.65	20.249
228.82	21.159
233.59	23.168
235.15	26.977
238.62	33.487
246.19	38.496
250.46	39.406
251.33	41.415
251.49	44.424
251.46	49.334
251.43	55.343
251.4	57.853
251.37	57.862
251.33	58.972
251.3	60.281
251.07	60.59
251.04	61.7
250.51	63.309
249.88	64.319
249.34	64.328
245.81	66.037
242.08	67.747
240.35	67.956
240.32	68.066
237.78	68.075
233.95	68.085
229.42	68.094
226.49	68.203
226.46	68.213
224.92	68.522
223.99	68.532
223.56	68.941
222.83	68.95
222.8	68.86
222.76	69.169
222.13	69.179
222.1	69.188
221.87	68.898
221.84	68.907
221.8	68.916
221.47	68.526
219.34	68.335
215.61	68.345
214.08	68.254
212.75	68.263
211.21	67.573
210.48	65.582
206.85	61.492
200.62	58.501
188.29	54.011
170.25	48.92
142.72	43.729
123.49	37.039
110.36	34.748
92.926	28.858
85.294	23.167
69.062	17.776
50.73	11.886
31.099	10.895
8.9667	10.405
0.63474	10.114
-20.197	10.124
-43.029	10.133
-59.861	10.142
-85.393	10.152
-99.025	10.161
-118.66	10.171
-138.29	10.18
-144.82	10.489
-151.15	10.499
-161.08	11.708
-177.62	12.918
-187.05	13.527
-189.08	17.137
-191.61	21.446
-194.04	21.455
-194.08	21.665
-196.01	21.674
-197.14	21.684
-197.17	23.793
-198.5	25.102
-199.64	26.012
-200.37	26.821
-202.3	28.331
-202.33	29.74
-202.36	29.749
-202.39	29.459
-200.73	29.468
-200.46	29.478
-200.49	28.387
-200.52	27.297
-200.55	27.306
-200.29	24.915
-200.02	24.325
-200.05	21.534
-200.08	22.044
-200.11	22.053
-199.05	23.862
-196.38	25.172
-196.41	25.181
-194.24	25.191
-193.27	25.2
-191.81	25.21
-191.84	25.219
-190.87	25.228
-190.9	25.238
-190.93	24.047
-190.77	24.057
-190.8	24.066
-190.83	24.075
-189.66	24.085
-188.29	24.094
-188.02	24.104
-185.46	24.113
-185.49	24.123
-182.02	24.132
-177.95	24.141
-175.78	14.151
-170.32	-3.1398
-164.65	-21.73
-151.68	-39.121
-130.91	-53.312
-112.44	-67.802
-106.18	-81.293
-100.81	-88.583
-96.34	-96.074
-96.372	-106.06
-95.403	-120.96
-95.435	-138.65
-94.667	-145.44
-94.299	-147.73
-94.331	-149.72
-94.063	-149.71
-94.095	-149.7
-94.027	-149.69
-91.259	-149.68
-91.091	-150.57
-91.123	-150.56
-88.254	-150.55
-87.986	-151.14
-88.018	-151.13
-86.85	-150.32
-86.882	-149.61
-85.514	-149
-84.446	-147.89
-84.178	-146.99
-84.21	-146.48
-83.342	-145.87
-82.274	-144.96
-81.206	-143.65
-79.937	-142.84
-79.969	-141.73
-80.001	-140.42
-79.033	-139.81
-79.065	-139.1
-78.097	-137.99
-78.129	-137.38
-78.161	-137.37
-77.193	-137.36
-77.225	-137.15
-77.257	-137.14
-77.288	-136.43
-77.52	-136.43
-76.252	-136.12
-76.284	-136.11
-76.316	-136.4
-76.348	-136.39
-76.38	-136.38
-76.212	-136.67
-77.144	-137.16
-77.176	-137.75
-75.608	-137.74
-74.24	-138.03
-71.671	-138.22
-71.703	-138.41
-71.735	-138.6
-68.967	-138.59
-68.999	-138.58
-69.031	-138.57
-69.063	-138.57
-69.095	-138.86
-68.927	-138.85
-68.959	-138.54
-68.991	-138.53
-69.022	-138.32
-69.154	-138.21
-69.086	-138.2
-69.118	-137.69
-69.15	-137.68
-69.182	-137.67
-69.214	-137.66
-68.146	-138.75
-68.178	-138.74
-68.21	-138.73
-68.242	-138.72
-68.274	-138.71
-68.205	-139.41
-68.237	-139.4
-68.269	-139.39
-68.301	-139.38
-68.433	-138.67
-68.465	-138.66
-68.497	-139.35
-68.829	-139.34
-68.861	-139.33
-70.193	-139.42
-70.225	-139.61
-70.256	-139.7
-70.288	-140.19
-67.72	-140.28
-70.352	-140.27
-70.384	-140.96
-70.416	-140.25
-70.648	-139.75
-68.48	-139.64
-70.712	-139.63
-70.744	-139.62
-70.776	-139.71
-73.208	-140.5
-71.239	-141.49
-71.271	-141.88
-71.303	-142.07
-71.335	-142.16
-73.767	-142.85
-71.399	-143.44
-71.431	-143.43
-71.463	-143.72
-71.495	-143.71
-73.627	-144.3
-73.659	-144.29
-75.19	-143.69
-75.222	-143.48
-75.254	-143.47
-77.986	-144.26
-78.018	-144.75
-78.05	-144.84
-78.082	-144.73
-75.414	-144.72
-75.446	-144.61
-75.478	-144.7
-75.51	-144.59
-77.442	-144.38
-75.573	-144.37
-75.705	-144.36
-75.737	-144.35
-75.769	-143.64
-77.201	-142.43
-75.333	-142.43
-77.265	-142.12
-77.297	-142.81
-77.329	-142.8
-79.161	-142.99
-77.393	-142.98
-77.424	-142.17
-77.456	-142.16
-77.488	-141.65
-77.52	-142.14
-77.552	-141.63
-77.584	-141.62
-77.616	-141.61
-77.648	-141.6
-78.48	-141.69
-78.512	-141.68
-78.544	-141.67
-78.576	-141.67
-77.007	-141.66
-78.239	-141.65
-78.271	-141.64
-78.303	-141.53
-78.535	-141.02
-78.067	-140.61
-78.099	-140.6
-78.131	-140.59
-78.163	-140.98
-79.295	-140.97
-78.227	-141.46
-79.358	-141.45
-79.39	-141.64
-79.422	-141.43
-79.454	-140.92
-78.386	-140.91
-78.418	-140.31
-78.45	-140.3
-78.482	-139.59
-78.514	-139.58
-78.546	-139.57
-78.578	-139.56
-78.61	-140.25
-78.641	-141.04
-79.773	-141.73
-78.105	-142.22
-78.137	-142.31
-80.669	-142.8
-80.701	-142.29
-81.433	-141.68
-81.465	-140.67
-81.497	-139.36
-81.529	-138.45
-80.661	-138.45
-81.592	-138.84
-81.624	-138.83
-82.256	-138.82
-82.288	-138.81
-81.02	-138.8
-82.352	-138.09
-82.384	-138.98
-82.416	-138.07
-82.848	-138.06
-82.48	-137.25
-82.512	-136.24
-82.544	-135.83
-82.575	-135.72
-84.307	-135.71
-83.239	-135.7
-83.271	-135.59
-83.303	-135.08
-83.335	-134.38
-86.267	-134.37
-86.299	-135.16
-86.331	-135.15
-86.363	-135.64
-83.495	-135.63
-85.726	-136.12
-85.758	-134.91
-85.79	-134.6
-85.822	-133.99
-83.354	-133.98
-83.386	-133.57
-83.218	-133.26
-83.25	-133.25
-83.882	-133.24
-81.414	-133.23
-81.446	-133.22
-81.478	-133.22
-81.509	-133.21
-81.941	-133.2
-81.273	-133.19
-81.305	-132.88
-81.337	-132.87
-81.369	-132.76
-82.101	-132.75
-82.133	-132.74
-82.165	-132.73
-82.197	-132.72
-82.229	-132.61
-82.26	-132.6
-82.292	-132.69
-82.324	-132.98
-82.356	-133.17
-82.388	-132.66
-82.82	-132.66
-82.852	-132.75
-82.884	-132.54
-82.916	-132.73
-82.948	-132.72
-84.18	-133.11
-84.212	-133.9
-84.243	-133.89
-84.275	-133.08
-82.907	-133.07
-83.439	-131.76
-83.471	-133.05
-83.503	-131.74
-85.335	-133.03
-83.967	-133.02
-85.899	-133.01
-85.931	-131.7
-85.963	-131.5
-86.694	-131.49
-86.026	-132.28
-86.058	-132.27
-86.09	-132.86
-86.122	-132.85
-86.854	-132.84
-86.786	-133.23
-86.818	-133.22
-88.55	-133.21
-88.582	-133.6
-90.114	-133.89
-90.146	-134.48
-91.377	-134.47
-92.209	-134.16
-92.241	-134.15
-93.173	-134.84
-93.205	-134.84
-94.137	-134.93
-94.169	-134.92
-94.601	-134.91
-94.633	-134.9
-94.665	-134.89
-94.697	-134.18
-94.728	-134.17
-94.36	-134.16
-94.492	-134.15
-94.524	-134.84
-94.556	-134.93
-95.188	-134.92
-94.62	-134.81
-93.752	-134.9
-93.784	-134.09
-93.016	-134.08
-92.548	-134.08
-92.58	-134.07
-92.611	-132.96
-92.643	-132.15
-92.675	-131.04
-93.107	-130.63
-91.939	-130.62
-91.971	-130.11
-93.203	-130.1
-93.235	-130.09
-93.667	-129.78
-93.699	-128.37
-93.731	-127.16
-93.762	-126.25
-92.894	-125.44
-92.926	-125.33
-92.958	-125.12
-92.99	-124.02
-93.022	-123.01
-93.054	-122.8
-94.286	-122.79
-94.318	-122.98
-94.35	-123.07
-94.382	-123.06
-93.214	-123.05
-92.345	-123.04
-92.377	-123.33
-92.409	-122.92
-92.441	-122.91
-89.573	-122.6
-89.605	-122.59
-92.137	-122.88
-92.169	-122.57
-92.601	-122.86
-92.233	-123.26
-92.265	-123.25
-92.296	-123.44
-92.328	-123.53
-93.06	-123.52
-93.092	-123.51
-93.124	-123.5
-93.156	-123.79
-93.188	-123.78
-94.12	-123.77
-94.152	-123.76
-95.784	-123.75
-95.816	-123.74
-94.648	-123.73
-94.679	-124.02
-94.711	-124.31
-94.743	-124.3
-94.775	-125
-94.207	-124.99
-94.239	-124.98
-94.271	-124.47
-94.303	-124.46
-94.935	-124.45
-94.367	-124.44
-94.999	-124.43
-95.03	-124.22
-95.062	-124.21
-95.094	-124.4
-93.626	-124.99
-93.658	-124.38
-93.69	-124.37
-93.722	-124.36
-93.754	-124.15
-93.786	-124.14
-93.818	-124.13
-93.85	-124.03
-91.581	-123.82
-93.913	-123.81
-93.945	-124
-93.977	-123.79
-94.009	-123.78
-91.241	-123.67
-90.273	-123.36
-90.305	-122.95
-90.337	-122.74
-90.369	-122.93
-89.501	-122.92
-89.533	-122.91
-89.564	-122.7
-89.596	-122.59
-90.528	-122.88
-89.66	-123.07
-89.692	-123.07
-89.724	-123.06
-89.756	-123.05
-90.688	-123.04
-90.42	-123.03
-90.452	-122.82
-90.484	-122.81
-90.515	-122.6
-91.947	-122.59
-91.979	-122.58
-93.111	-122.47
-93.143	-122.66
-93.175	-122.65
-94.507	-122.44
-94.539	-122.43
-94.571	-122.42
-94.603	-122.61
-94.635	-122.61
-94.667	-122.6
-94.698	-122.39
-94.73	-122.28
-95.162	-121.77
-96.094	-121.76
-97.326	-121.45
-97.358	-121.44
-97.39	-120.63
-98.222	-119.92
-98.254	-119.91
-98.286	-119.9
-98.318	-120.59
-98.349	-119.88
-98.881	-119.87
-98.313	-119.86
-98.345	-119.85
-98.377	-119.75
-98.409	-119.44
-99.041	-119.03
-99.073	-119.02
-99.105	-118.71
-99.137	-118.7
-99.169	-118.39
-99.301	-118.38
-99.332	-118.67
-99.364	-118.36
-99.396	-118.35
-99.328	-118.34
-99.36	-118.33
-99.392	-116.72
-99.424	-115.61
-99.456	-115
-99.288	-114.59
-99.42	-114.29
-99.452	-114.58
-99.483	-114.97
-99.515	-114.96
-98.747	-115.55
-98.779	-116.94
-98.811	-117.43
-98.843	-117.42
-99.275	-117.41
-98.707	-117.4
-98.739	-116.29
-98.771	-115.48
-98.803	-115.47
-97.935	-115.46
-97.966	-114.55
-97.998	-113.74
-98.03	-113.73
-98.062	-113.53
-98.094	-113.52
-98.026	-113.51
-98.058	-113.5
-98.09	-113.49
-98.122	-112.58
-99.654	-112.47
-99.686	-111.46
-99.717	-111.45
-100.25	-111.44
-99.781	-111.13
-100.31	-111.12
-100.35	-112.11
-100.38	-112.7
-101.21	-112.69
-100.44	-112.08
-101.27	-111.37
-101.3	-112.07
-101.84	-111.86
-101.87	-112.55
-101.5	-112.74
-101.53	-112.73
-101.56	-112.92
-99.496	-113.01
-99.528	-113
-98.76	-112.99
-98.792	-113.28
-98.824	-113.77
-98.656	-113.76
-97.788	-113.85
-95.92	-113.84
-95.951	-113.53
-95.983	-113.12
-96.015	-113.01
-95.847	-113.01
-95.879	-113
-95.911	-112.99
-95.943	-113.48
-94.875	-113.47
-94.907	-113.46
-94.939	-112.75
-94.971	-112.74
-95.003	-111.83
-94.634	-111.72
-95.066	-111.71
-95.098	-111.8
-95.13	-111.29
-95.462	-110.88
-95.194	-110.87
-95.326	-110.86
-95.358	-110.85
-95.39	-110.05
-96.522	-109.94
-95.454	-109.93
-95.485	-108.92
-95.517	-109.91
-95.549	-109.6
-97.081	-108.79
-97.113	-108.78
-97.145	-108.77
-98.277	-108.76
-98.309	-107.55
-100.04	-107.54
-100.07	-108.73
-100.2	-107.42
-102.14	-106.91
-104.37	-106.9
-106.4	-106.09
-106.43	-106.08
-106.46	-105.58
-107	-104.97
-107.03	-104.66
-107.86	-104.65
-107.89	-104.94
-108.82	-105.33
-109.66	-105.32
-108.89	-105.31
-109.72	-105.3
-109.75	-106.39
-110.08	-105.58
-110.12	-105.57
-110.15	-105.56
-110.18	-105.55
-110.21	-105.24
-110.24	-105.23
-111.17	-105.22
-111.21	-105.22
-111.74	-105.51
-111.77	-106.2
-111.3	-106.99
-110.63	-107.18
-109.27	-107.17
-109.3	-106.96
-109.33	-106.95
-107.46	-106.44
-106.59	-106.33
-106.63	-106.32
-106.66	-105.81
-107.59	-105.8
-106.72	-106.29
-106.75	-106.28
-106.79	-106.47
-106.82	-106.46
-106.85	-106.86
-106.18	-106.85
-106.21	-106.84
-106.24	-107.43
-106.28	-108.42
-107.01	-108.41
-107.04	-108.1
-107.07	-108.09
-107.1	-108.08
-107.14	-108.27
-108.17	-109.76
-108.1	-110.75
-109.23	-111.24
-109.26	-111.53
-107.8	-111.82
-105.03	-111.81
-103.96	-111.8
-103.99	-111.8
-104.02	-111.49
-103.46	-111.18
-105.79	-111.27
-105.82	-111.26
-105.85	-110.65
-105.88	-110.14
-104.82	-110.13
-104.85	-110.12
-104.88	-110.61
-104.91	-110.1
-104.94	-110.59
-102.77	-110.58
-102.81	-110.07
-102.84	-109.96
-102.87	-109.15
-104	-107.94
-102.23	-106.24
-104.07	-106.23
-104.1	-107.12
-104.13	-107.11
-105.26	-107.1
-104.19	-107.09
-104.23	-107.08
-104.36	-107.07
-104.39	-105.56
-105.62	-105.55
-104.95	-105.54
-104.99	-105.53
-105.02	-105.52
-105.05	-104.31
-106.68	-104.3
-106.71	-105.49
-107.14	-105.28
-107.18	-106.38
-106.81	-106.37
-107.64	-106.56
-107.67	-107.25
-107.7	-106.54
-109.34	-106.33
-107.77	-106.32
-109.4	-106.31
-109.43	-106.3
-109.46	-105.19
-109.5	-105.68
-107.93	-105.67
-109.16	-105.66
-109.19	-106.25
-109.22	-106.14
-110.96	-106.13
-109.29	-106.22
-109.32	-106.22
-109.35	-106.61
-109.38	-106.8
-110.62	-106.29
-110.65	-106.28
-110.68	-105.57
-110.71	-105.16
-110.74	-105.15
-110.87	-105.34
-110.91	-105.33
-110.94	-105.32
-110.97	-105.71
-111	-105.7
-112.53	-106.19
-112.57	-106.18
-112.6	-105.67
-112.63	-105.16
-112.16	-104.16
-111.19	-104.15
-111.23	-103.24
-111.66	-102.93
-112.19	-102.62
-111.32	-102.11
-112.25	-102.1
-112.29	-102.09
-112.32	-101.78
-112.45	-102.07
-112.08	-102.56
-112.11	-102.05
-112.14	-102.54
-112.18	-102.03
-112.21	-102.02
-111.74	-101.71
-111.77	-101.4
-111.8	-100.9
-111.84	-100.29
-112.37	-100.28
-111.9	-99.867
-112.43	-99.857
-112.46	-100.25
-112.5	-100.84
-113.93	-102.13
-113.96	-102.82
-114.29	-102.81
-114.32	-103.5
-114.36	-103.49
-116.19	-103.48
-116.22	-103.47
-116.25	-103.46
-116.28	-104.05
-114.71	-104.04
-116.35	-102.33
-116.38	-102.33
-116.41	-102.42
-116.44	-104.21
-114.87	-104.2
-115.21	-103.79
-115.24	-104.18
-115.27	-103.77
-116.7	-103.76
-115.13	-102.35
-114.07	-102.34
-114.1	-102.33
-114.13	-100.72
-114.16	-100.61
-113.19	-100.1
-113.23	-100.09
-113.26	-100.68
-113.29	-100.67
-114.32	-100.67
-113.55	-100.66
-113.59	-101.95
-113.62	-103.24
-112.35	-103.23
-110.68	-103.22
-107.01	-103.21
-107.04	-102.7
-108.58	-101.09
-106.81	-101.08
-106.84	-99.571
-106.87	-99.562
-106.9	-99.153
-108.44	-99.143
-108.47	-99.134
-108.5	-99.124
-108.53	-99.515
-108.56	-99.105
-109.7	-99.096
-108.63	-98.487
-108.66	-98.477
-108.69	-99.068
-108.72	-99.058
-108.96	-99.049
-108.99	-98.44
-110.12	-98.43
-110.15	-99.021
-110.18	-99.411
-111.31	-99.702
-111.35	-99.692
-111.38	-100.08
-111.41	-100.27
-111.44	-100.26
-114.57	-100.45
-115.91	-100.45
-115.94	-100.44
-118.37	-100.33
-118.4	-100.32
-119.13	-100.21
-119.17	-100.2
-119.4	-99.989
-119.43	-99.979
-118.56	-99.47
-118.59	-99.461
-118.63	-99.451
-118.66	-99.442
-118.69	-99.132
-117.82	-98.823
-118.55	-98.814
-118.59	-99.104
-118.62	-99.095
-118.65	-99.085
-117.08	-99.076
-117.11	-99.066
-117.14	-99.657
-116.98	-100.35
-115.01	-100.54
-113.14	-100.53
-113.17	-100.82
-113.2	-101.11
-113.24	-101.1
-115.17	-100.79
-115.2	-100.78
-114.53	-100.77
-114.56	-101.06
-113.4	-100.95
-114.03	-101.34
-114.06	-101.33
-114.09	-101.33
-114.12	-101.32
-113.26	-101.01
-113.29	-100.6
-113.32	-100.59
-113.35	-100.48
-113.38	-100.37
-113.41	-99.559
-114.45	-99.55
-114.48	-99.54
-114.51	-99.531
-114.54	-99.522
-113.57	-100.31
-113.61	-100.5
-113.64	-100.89
-113.67	-101.28
-113.7	-101.27
-113.53	-101.27
-113.57	-101.36
-113.6	-102.55
-113.63	-103.14
-115.06	-104.13
-114.79	-104.12
-114.83	-104.71
-114.86	-105.1
-112.99	-105.09
-112.22	-105.08
-111.35	-105.47
-111.38	-105.46
-111.42	-105.45
-110.45	-105.44
-110.88	-105.03
-110.91	-105.02
-110.94	-104.31
-111.08	-104.11
-110.01	-103.8
-109.64	-103.79
-109.67	-104.08
-109.7	-103.77
-109.74	-103.76
-109.37	-103.75
-108.6	-103.74
-108.63	-103.73
-107.86	-103.62
-107.9	-103.61
-107.93	-103.6
-107.96	-103.59
-107.99	-103.58
-108.02	-103.37
-108.06	-103.56
-107.59	-103.55
-107.62	-103.55
