# Supplementary material for: Electrooculography-based continuous eye-writing recognition system for efficient assistive communication systems
Source: PLoS One. 2018 Feb 9;13(2):e0192684. doi: 10.1371/journal.pone.0192684 (PMC5806888; doi:10.1371/journal.pone.0192684)
Supplement: S1 Database — All the original isolated EOG data used in the experiments are contained in this database. (ZIP) [file pone.0192684.s001.zip › isolated/002/isolated_strokes/EOG_002_04_010.csv]

2.454	2.8382
1.52	2.8859
1.3861	2.9337
2.0521	2.8814
1.1181	2.9292
0.98413	2.2769
0.85016	2.3247
0.71618	1.7724
3.5822	1.8202
3.4482	1.5679
3.3143	1.6157
3.1803	1.9634
5.5463	2.0112
6.3123	2.0589
6.1784	1.8067
6.0444	1.8544
5.9104	2.4022
4.8764	1.9499
1.7424	1.2977
1.6085	1.3454
-2.0255	0.49318
-2.1595	-0.25907
-3.1935	-0.21132
-3.3274	-0.16357
-4.6614	-1.1158
-4.7954	-1.0681
-5.2294	-1.4203
-5.3633	-1.3726
-5.4973	-1.3248
-6.7313	-1.2771
-6.8653	-1.2293
-5.9992	-1.1816
-6.1332	-3.1338
-6.2672	-3.0861
-6.4012	-1.0383
-6.5351	-1.3905
-5.3691	-1.3428
-5.5031	-1.295
-5.6371	-2.7473
-5.7711	-0.79954
-4.805	-0.75179
-3.539	-0.20404
-3.673	-0.15629
-3.807	-0.60854
-3.9409	-0.56079
-5.3749	-0.51304
-4.2089	-0.46528
-4.3429	0.082467
-4.4768	-0.36978
-3.2108	-0.32203
-3.3448	-1.0743
-2.0788	-1.0265
-2.2127	-0.27878
-2.3467	-0.23102
-1.3807	-0.18327
-1.5147	-0.53552
-0.34864	-0.48777
-0.48262	-0.44002
-0.61659	-0.39227
0.34943	-0.34452
0.21545	-0.29676
0.081477	-1.449
-0.052499	-1.4013
-0.18647	-1.3535
0.17955	-0.60576
3.0456	-0.25801
2.9116	-0.81026
2.7776	-0.86251
2.0436	-0.81475
4.5097	-1.467
4.3757	-1.4193
4.2417	-1.3715
4.8077	-1.3237
4.6738	-2.076
4.9398	-2.1282
5.2058	-2.2805
5.0718	-2.7327
4.9379	-2.585
5.3039	-2.4372
6.0699	-2.3895
5.9359	-2.3417
5.802	-1.994
5.668	-1.8462
5.134	-1.8985
5	-1.8507
4.8661	-2.203
4.7321	-2.3552
4.5981	-2.3075
4.4641	-2.2597
4.3301	-2.012
4.1962	-1.6642
3.1622	-1.9165
3.7282	-1.8687
2.8942	-1.521
2.7603	-1.4732
2.5263	-0.025466
2.3923	0.82229
3.0583	1.57
2.1244	1.6178
1.9904	0.96554
1.8564	1.0133
0.82244	-0.13896
1.5885	-0.091206
1.4545	-0.043455
1.3205	-1.1957
1.1865	0.052048
1.0526	0.5998
1.4186	0.64755
1.2846	0.6953
1.1506	0.74305
1.0167	1.0908
-1.6173	1.1386
-1.7513	0.98631
-1.8853	0.83406
-2.0193	0.48181
-2.1532	-1.0704
-5.2872	-2.7227
-5.4212	-2.6749
-6.3552	-2.6272
-6.4891	-2.5794
-2.9231	-2.1317
-0.057084	-2.0839
-0.19106	-2.0362
-0.32504	-1.5884
-0.45901	-0.24068
-0.49299	-0.19292
-0.72696	-1.4452
-0.86094	-1.3974
-0.99492	-0.04967
-1.1289	-1.3019
-1.0629	-1.2542
-1.1968	-1.6064
-1.3308	-1.5587
-1.3648	-1.5109
-1.4988	-1.4632
-1.2327	-1.0154
-1.3667	-0.76766
-1.5007	0.58009
-1.6347	1.8278
0.53135	1.8756
2.7974	2.2233
2.6634	2.2711
2.4294	2.3188
2.2954	2.3666
0.26147	2.1144
0.12749	2.1621
-0.0064844	2.2099
-0.14046	1.9576
1.6256	2.0054
1.4916	2.5531
1.3576	2.6009
1.2236	2.6486
0.88966	3.0964
1.1557	3.4441
1.0217	3.4919
0.88773	3.2396
0.75376	3.2874
0.61978	2.7351
1.8858	2.7829
0.35183	2.8306
0.21785	2.8784
0.083875	3.5261
0.5499	3.5739
1.8159	3.6216
1.6819	3.9694
1.548	4.0171
1.414	4.3649
-0.11998	4.4126
-0.25396	4.4604
-0.38793	4.2081
-0.52191	3.5559
-0.65588	3.5036
0.11014	2.5514
-0.023837	2.5991
-0.15781	1.8469
-0.29179	1.8946
-0.42576	1.9424
-1.2597	1.9901
-1.3937	0.2379
-1.5277	-0.41435
-1.6617	-0.7666
-1.0956	-0.71885
-1.8296	-0.67109
-1.9636	-0.62334
-2.0976	-0.87559
-2.2315	-1.2278
-0.86553	-1.1801
-0.9995	-1.1323
-1.1335	-1.0846
-1.2675	-1.0368
-2.9014	-1.2891
-1.5354	-0.94133
-2.2694	-0.89358
-2.4034	-0.84583
-2.5373	-0.79808
-3.1713	-0.45033
-1.8053	-0.0025753
-1.9393	0.045176
-2.0732	0.59293
-2.2072	0.84068
-4.7412	0.88843
-4.8752	0.93618
-5.0091	0.98393
-5.1431	0.33168
-4.1771	0.57944
-4.3111	0.62719
-4.445	1.1749
-4.579	1.2227
-4.713	0.97044
-2.847	1.0182
-0.88095	1.0659
-1.0149	1.1137
-1.1489	1.1614
-1.2829	-0.090802
1.5831	-0.04305
1.4492	-0.9953
1.3152	-0.94755
1.1812	0.1002
0.54724	-0.85204
2.3133	-1.4043
2.6793	-1.2565
2.5453	-1.2088
2.4113	-0.66104
2.2774	-1.1133
3.7434	-1.0655
3.6094	-1.0178
3.4754	-1.17
3.3415	-0.62228
1.6075	-0.57453
2.2735	-0.72678
2.1395	-0.67903
2.0056	-0.93128
1.8716	-0.58353
1.2376	-0.83577
1.1036	-1.188
0.96965	-1.1403
0.83567	-1.0925
1.3017	-1.0448
1.4677	-1.097
1.3337	-0.74927
0.59977	-0.90151
0.46579	-1.7538
0.93182	-1.706
0.19784	-1.6583
0.063866	-1.6105
-0.07011	-1.5628
-0.20409	-2.515
0.26194	-2.4673
0.12796	-2.4195
0.19399	-2.3718
0.06001	-1.524
-0.57397	-1.4762
0.59206	-1.4285
0.45808	-0.78075
0.32411	-0.33299
0.19013	0.31476
-1.2438	0.76251
-0.077822	0.81026
-0.2118	1.658
-0.34577	0.90576
-0.47975	1.7535
-1.9137	1.8013
-2.0477	1.849
-2.1817	1.8968
-2.3157	2.6445
-2.4496	2.6923
-2.7836	2.74
-2.9176	2.8878
-3.0516	2.9355
-3.1855	3.1833
-3.1195	3.731
-1.6535	3.9788
-1.7875	4.0265
-1.9214	4.2743
-2.0554	4.322
-1.3894	4.3698
-1.5234	4.2175
-1.6573	4.0653
-1.7913	4.313
-3.5253	4.3608
-2.4593	4.7085
-2.5932	4.7563
-2.7272	4.804
-2.8612	5.6518
-4.1952	5.6995
-3.1292	6.1473
-3.2631	6.1951
-3.3971	6.2428
-3.5311	6.2906
-4.8651	5.9383
-4.999	5.4861
-6.433	5.0338
-6.567	5.0816
-6.701	5.1293
-6.8349	5.1771
-6.9689	5.2248
-7.1029	5.2726
-7.2369	5.8203
-7.3708	6.1681
-8.3048	6.2158
-8.4388	6.2636
-8.5728	6.8113
-11.707	6.8591
-11.841	6.9068
-14.775	7.8546
-15.309	7.9023
-15.843	9.7501
-16.477	13.098
-17.711	16.646
-18.945	17.893
-20.179	19.241
-20.313	20.989
-22.047	32.937
-23.78	44.484
-24.814	53.732
-40.748	63.88
-57.182	68.028
-61.516	80.275
-71.35	96.823
-83.584	106.87
-91.718	114.02
-97.452	120.07
-103.29	135.31
-105.82	150.16
-110.65	154.41
-115.69	163.96
-121.22	171.31
-127.26	179.85
-131.09	189.4
-138.22	197.85
-144.56	208.3
-147.09	215.64
-149.13	220.79
-149.26	222.24
-153.59	223.09
-154.93	225.03
-156.26	226.28
-157.4	226.33
-157.53	227.18
-158.56	228.63
-158.7	229.77
-157.93	230.22
-158.97	230.27
-159.1	230.42
-159.23	230.46
-159.37	230.51
-158.2	230.56
-158.34	231.11
-158.47	231.46
-158.6	232.9
-158.74	235.05
-156.67	236
-156.81	236.85
-156.94	238.59
-155.67	239.84
-155.21	240.89
-154.84	243.84
-154.98	243.89
-155.11	243.93
-155.24	243.98
-155.78	244.03
-154.71	244.08
-154.85	244.12
-155.48	244.17
-155.61	244.22
-155.75	244.07
-155.88	241.02
-156.02	241.06
-156.15	241.11
-153.88	241.16
-151.32	241.21
-151.45	241.25
-148.09	239.4
-148.22	238.35
-145.65	238.1
-144.89	236.24
-145.02	234.19
-144.95	233.14
-144.19	231.49
-138.62	229.14
-118.16	227.78
-100.89	223.83
-83.925	213.18
-50.259	194.13
-25.393	173.97
5.8732	161.12
30.839	152.07
48.605	138.62
84.771	126.77
106.94	115.01
129.4	106.66
148.47	104.01
149.44	102.46
160.5	93.904
182.47	85.852
197.73	83.8
205.3	77.848
211.57	67.295
214.63	58.643
216.9	54.991
216.76	49.939
218.63	48.086
221.2	48.134
221.06	46.882
223.83	46.93
223.69	46.977
223.56	47.025
224.23	47.073
224.09	47.121
223.96	47.168
223.82	49.016
222.89	51.564
219.86	53.512
217.02	55.459
215.59	57.007
212.15	58.055
208.72	58.103
208.59	58.95
207.55	59.198
206.52	59.246
204.88	59.294
201.65	59.341
201.52	59.489
199.88	59.737
198.45	59.785
198.31	60.632
196.78	60.68
196.65	61.228
195.31	62.176
194.28	62.523
194.14	63.871
192.81	62.619
192.68	62.667
190.84	62.715
190.71	62.762
190.57	62.51
192.44	62.558
192.31	61.606
192.17	61.653
192.04	61.701
192.9	61.749
192.77	61.797
191.64	60.944
191.5	60.992
189.37	61.04
189.23	60.588
186.6	59.935
182.47	55.983
181.93	52.231
181.3	51.679
169.26	39.926
153.43	23.774
127.1	8.8218
97.063	-15.03
84.829	-36.783
59.095	-60.135
33.461	-79.687
13.927	-90.739
-8.407	-106.49
-16.941	-116.74
-34.875	-122.2
-54.109	-126.75
-67.643	-129.5
-90.077	-129.45
-101.81	-132.21
-123.04	-132.26
-144.68	-132.31
-149.41	-132.76
-156.35	-132.71
-166.68	-133.17
-183.41	-133.12
-193.55	-132.57
-194.98	-132.52
-195.12	-132.48
-196.85	-132.13
-198.28	-131.78
-198.62	-131.53
-200.25	-131.48
-200.39	-131.44
-201.92	-131.39
-202.05	-131.54
-203.19	-131.49
-205.02	-131.75
-205.16	-131.7
-205.29	-131.75
-205.42	-131.7
-203.86	-131.55
-202.49	-131.01
-202.63	-130.96
-202.76	-130.91
-202.89	-130.86
-202.43	-130.82
-202.16	-130.77
-202.3	-131.22
-201.53	-131.27
-200.96	-131.42
-195.6	-131.38
-189.33	-131.93
-187.17	-132.78
-187.2	-132.73
-186.23	-132.69
-184.87	-132.64
-183.7	-132.59
-183.04	-132.54
-183.17	-131.9
-183.3	-132.35
-181.74	-132.3
-181.87	-132.25
-182.01	-132.2
-182.14	-131.26
-179.27	-130.81
-178.71	-130.76
-178.54	-131.11
-178.68	-131.07
-177.11	-130.32
-177.24	-130.27
-177.38	-130.22
-177.51	-129.87
-177.75	-129.33
-177.88	-128.68
-178.31	-127.73
-178.45	-127.68
-178.58	-126.64
-179.42	-126.59
-178.85	-126.44
-178.98	-126.39
-179.12	-126.34
-179.25	-126.3
-180.09	-126.35
-179.52	-126.3
-180.35	-127.25
-180.49	-128.51
-180.62	-128.46
-181.56	-128.41
-181.69	-127.06
-183.62	-126.51
-183.76	-126.47
-183.89	-126.12
-184.03	-126.37
-182.46	-126.32
-182.59	-127.58
-182.73	-128.93
-182.56	-129.38
-181.29	-129.33
-181.43	-130.39
-181.56	-130.34
-181.7	-131.29
-179.53	-131.24
-179.66	-131.19
-179.8	-131.15
-179.93	-131.1
-180.07	-130.05
-179.7	-128.9
-179.83	-128.66
-179.97	-128.81
-180.1	-128.76
-180.24	-129.81
-179.27	-129.76
-179.4	-130.72
-179.54	-130.97
-178.47	-130.92
-178.11	-131.47
-177.34	-131.33
-177.47	-131.28
-177.61	-129.23
-177.74	-127.88
-177.88	-127.33
-177.51	-127.29
-177.64	-127.24
-177.78	-126.79
-177.91	-126.54
-178.05	-126.7
-177.38	-126.65
-177.51	-127
-177.65	-126.55
-177.78	-126
-178.72	-125.96
-178.85	-125.91
-178.98	-125.46
-179.12	-124.31
-178.45	-124.27
-179.39	-122.82
-179.52	-122.17
-179.65	-122.02
-179.79	-121.18
-179.72	-121.03
-179.86	-119.78
-179.99	-119.73
-180.12	-119.18
-180.26	-118.84
-179.39	-118.79
-179.53	-118.74
-179.66	-118.09
-179.79	-118.05
-179.93	-118
-178.96	-118.25
-179.1	-117.9
-179.23	-117.85
-178.86	-117.81
-179	-117.76
-178.63	-117.71
-178.77	-117.66
-178.9	-117.92
-179.03	-117.87
-178.67	-118.02
-178.8	-117.97
-178.94	-117.92
-179.57	-117.88
-179.7	-117.83
-179.84	-117.78
-179.97	-117.73
-180.11	-116.99
-180.84	-117.64
-180.97	-116.89
-181.51	-116.84
-181.64	-115.69
-181.78	-115.05
-181.91	-113.6
-182.04	-113.15
-182.78	-113
-182.91	-112.46
-183.05	-111.41
-183.78	-111.36
-183.31	-110.81
-184.05	-110.56
-184.18	-110.72
-184.31	-110.67
-183.85	-110.62
-183.78	-110.87
-183.92	-111.23
-184.05	-111.88
-184.18	-111.13
-186.02	-110.68
-184.05	-110.64
-184.19	-110.19
-186.62	-110.14
-186.75	-109.79
-187.29	-109.74
-187.42	-110.3
-187.56	-110.25
-187.69	-110.7
-187.02	-112.65
-187.16	-112.71
-187.29	-115.06
-187.43	-115.71
-187.56	-116.16
-187.09	-116.11
-187.83	-116.07
-187.96	-116.02
-188.1	-116.27
-188.83	-116.72
-188.36	-116.68
-188.5	-117.13
-188.63	-117.38
-188.77	-117.43
-189.2	-117.48
-188.73	-117.44
-188.87	-117.39
-189	-117.74
-189.14	-117.69
-189.57	-117.65
-189.7	-117.6
-189.84	-117.55
-189.97	-117.5
-190.11	-117.45
-191.04	-117.41
-191.17	-117.36
-191.31	-116.91
-191.44	-117.26
-191.58	-117.22
-192.11	-117.87
-192.24	-117.82
-192.38	-117.77
-192.51	-117.23
-191.45	-116.28
-192.48	-116.23
-192.61	-116.18
-192.75	-115.93
-192.88	-115.59
-191.42	-115.34
-192.35	-114.79
-192.48	-114.74
-192.12	-114.4
-192.25	-114.35
-191.59	-114.2
-191.72	-114.15
-191.85	-114.5
-191.99	-114.16
-192.12	-114.11
-191.96	-113.96
-190.99	-113.91
-191.12	-113.87
-190.86	-113.42
-190.99	-112.77
-189.53	-112.72
-189.66	-110.37
-189.79	-110.53
-189.93	-110.48
-188.66	-108.43
-188.3	-108.38
-188.43	-108.34
-188.56	-109.69
-188.7	-109.64
-189.13	-109.59
-189.27	-108.04
-189.4	-108
-189.53	-107.45
-187.27	-106.5
-189.8	-106.45
-189.93	-105.61
-190.07	-105.26
-190.2	-104.81
-187.94	-104.76
-188.07	-104.72
-188.2	-104.67
-188.34	-104.02
-188.47	-103.97
-185.61	-103.12
-185.74	-103.08
-185.87	-102.73
-186.01	-102.08
-188.34	-102.03
-185.68	-101.29
-185.81	-101.24
-185.94	-101.89
-186.08	-101.84
-186.21	-101.09
-183.05	-101.05
-183.18	-101
-183.31	-101.55
-183.45	-100.9
-187.88	-101.46
-186.12	-101.41
-186.25	-100.46
-188.58	-101.31
-188.72	-100.96
-191.05	-100.92
-191.19	-100.87
-191.32	-100.82
-191.45	-101.87
-189.39	-101.93
-188.42	-101.48
-188.56	-101.43
-188.69	-101.08
-189.02	-100.43
-188.26	-99.987
-189.29	-100.34
-189.43	-100.89
-189.56	-100.24
-191.49	-100.2
-189.83	-100.15
-189.96	-100.1
-190.1	-100.65
-190.23	-101.11
-191.46	-101.06
-190.5	-101.21
-190.63	-101.16
-190.77	-101.41
-190.9	-101.37
-192.13	-101.32
-192.27	-101.27
-194.7	-101.42
-194.84	-101.58
-194.97	-101.83
-197.1	-101.98
-197.24	-101.93
-197.37	-102.48
-197.51	-103.64
-195.64	-103.59
-191.47	-103.54
-191.61	-103.49
-191.74	-102.25
-191.88	-102.2
-189.31	-102.15
-189.44	-102.1
-189.58	-101.35
-189.71	-101.31
-190.35	-101.26
-189.08	-101.21
-189.21	-101.16
-189.35	-101.42
-189.48	-101.47
-189.62	-101.22
-188.95	-100.87
-189.08	-100.82
-189.22	-101.28
-189.35	-101.23
-189.79	-101.18
-189.92	-101.13
-190.05	-101.09
-190.19	-101.24
-190.32	-101.19
-191.45	-101.44
-191.59	-101.39
-191.72	-101.05
-191.86	-101
-191.99	-100.75
-192.12	-100.3
-192.26	-100.26
-192.39	-99.808
-194.23	-99.561
-194.36	-99.413
-195.59	-99.065
-195.73	-97.617
-195.86	-95.97
-196	-95.922
-195.03	-95.574
-196.26	-95.526
-196.4	-95.179
-196.53	-95.131
-197.17	-95.083
-196.8	-95.035
-197.93	-94.988
-198.07	-95.24
-198.2	-95.192
-198.34	-95.144
-198.47	-95.097
-198.6	-96.249
-198.74	-97.801
-198.87	-97.753
-199.51	-98.106
-198.94	-98.058
-199.07	-98.21
-199.21	-98.462
-199.34	-98.415
-201.98	-98.367
-202.11	-98.319
-202.24	-98.271
-202.38	-98.224
-200.21	-98.176
-199.05	-98.128
-199.18	-98.58
-199.31	-98.533
-199.45	-98.485
-199.48	-98.437
-200.32	-98.389
-200.45	-98.342
-200.58	-98.094
-202.12	-98.146
-200.85	-98.098
-200.99	-98.551
-201.12	-98.803
-201.25	-98.755
-201.39	-98.707
-200.82	-98.66
-200.96	-98.812
-201.09	-98.764
-201.22	-98.516
-202.06	-98.469
-202.19	-98.421
-203.63	-97.673
-203.76	-96.625
-203.89	-94.478
-206.03	-92.63
-206.16	-92.582
-206.3	-92.534
-206.43	-94.087
-204.16	-95.639
-201.2	-95.591
-201.33	-96.243
-201.47	-96.196
-201.6	-96.148
-198.83	-95.6
-201.57	-95.552
-201.7	-95.305
-201.84	-95.257
-201.97	-95.909
-200.7	-95.861
-200.84	-96.414
-200.97	-96.666
-201.11	-97.018
-200.94	-97.47
-199.77	-97.423
-199.91	-98.875
-200.04	-100.83
-200.18	-101.48
-200.31	-104.13
-198.54	-105.28
-199.88	-104.94
-200.01	-104.89
-200.14	-102.44
-202.28	-100.99
-202.41	-100.95
-202.55	-101.4
-202.68	-101.35
-202.81	-101.3
-202.95	-101.25
-203.08	-101.21
-203.22	-101.16
-203.35	-102.01
-203.48	-101.96
-203.72	-101.92
-203.85	-101.87
-203.99	-101.82
-204.12	-100.87
-202.35	-99.924
-203.29	-98.677
-203.42	-97.929
-203.56	-97.781
-204.79	-97.733
-203.82	-97.486
-203.96	-97.438
-204.09	-97.39
-204.23	-97.342
-204.36	-97.495
-203.39	-97.947
-203.53	-98.599
-203.66	-100.15
-203.8	-100.1
-203.93	-100.16
-203.36	-98.408
-203.5	-98.36
-203.63	-98.313
-203.77	-98.265
-203.9	-98.517
-203.53	-98.469
-203.67	-99.922
-203.8	-101.27
-203.94	-101.23
-204.07	-101.58
-204.2	-101.53
-204.34	-101.08
-204.87	-101.44
-204.61	-101.39
-204.74	-101.34
-204.87	-101.29
-205.01	-101.24
-205.14	-101.2
-204.58	-100.45
-205.41	-100.4
-205.54	-100.35
-205.68	-100.31
-205.81	-101.66
-205.25	-101.61
-206.08	-100.16
-206.21	-100.11
-206.35	-100.37
-206.48	-98.919
-205.82	-98.871
-205.95	-98.823
-206.08	-99.076
-206.22	-98.928
-206.55	-98.88
-205.89	-98.832
-206.02	-98.785
-206.15	-99.037
-206.29	-98.689
-207.12	-98.641
-207.26	-98.594
-207.39	-98.546
-207.52	-98.798
-206.66	-98.45
-205.39	-97.703
-205.53	-97.655
-205.66	-98.307
-205.79	-98.259
-205.33	-97.512
-206.36	-97.764
-206.5	-97.716
-206.63	-97.668
-207.16	-96.921
-206.6	-96.873
-206.73	-96.025
-206.86	-94.577
-207	-94.53
-207.83	-94.482
-207.27	-94.434
-207.4	-93.886
-207.53	-93.838
-207.67	-93.491
-208.5	-93.443
-207.94	-93.395
-209.37	-93.347
-209.5	-93.3
-209.64	-93.252
-210.07	-93.204
-210.21	-93.156
-210.34	-93.109
-210.47	-93.361
-210.61	-93.213
-210.74	-93.365
-210.88	-93.318
-211.01	-93.27
-211.14	-93.522
-209.88	-93.174
-209.11	-92.827
-209.25	-92.779
-209.38	-92.731
-209.51	-92.583
-209.65	-93.136
-209.78	-93.288
-209.92	-93.24
-210.05	-93.192
-210.18	-93.545
-210.02	-93.697
-210.15	-93.649
-210.29	-93.601
-210.42	-92.954
-210.85	-93.006
-210.69	-92.658
-211.12	-92.61
-211.26	-92.563
-211.39	-92.215
-211.52	-90.867
-211.46	-90.819
-213.49	-92.072
-213.63	-92.024
-213.76	-90.676
-213.89	-92.228
-211.83	-90.581
-211.96	-90.533
-212.1	-90.485
-212.23	-90.237
-213.06	-90.19
-213.2	-89.842
-213.33	-89.794
-213.47	-90.046
-212.6	-89.899
-212.73	-89.851
-212.87	-89.303
-213	-89.255
-213.14	-89.508
-212.57	-89.66
-212.7	-89.812
-212.84	-89.764
-212.97	-89.717
-213.61	-91.069
-213.24	-91.021
-213.57	-90.973
-213.71	-90.926
-213.84	-90.878
-215.08	-91.93
-214.11	-92.482
-214.24	-92.935
-214.38	-92.987
-214.51	-94.139
-214.75	-94.091
-214.88	-94.044
-215.01	-94.896
-215.15	-95.048
-215.28	-94.8
-216.42	-94.753
-216.55	-94.705
-216.68	-94.657
-216.82	-94.809
-216.95	-94.762
-219.18	-95.114
-219.32	-95.566
-219.45	-96.018
-219.59	-96.071
-218.72	-96.223
-220.35	-96.175
-220.49	-96.527
-220.62	-96.38
-220.76	-96.332
-218.39	-95.984
-219.12	-95.936
-219.26	-95.889
-219.39	-95.641
-219.53	-95.193
-217.86	-95.145
-216.79	-93.698
-216.93	-93.65
-217.06	-92.302
-216.8	-92.254
-216.03	-92.007
-216.16	-91.959
-216.3	-91.011
-216.43	-90.463
-216.57	-90.416
-215.2	-89.868
-215.33	-89.52
-215.47	-89.172
-215.6	-88.725
-217.24	-87.977
-217.37	-87.929
-217.5	-87.881
-217.64	-88.534
-217.77	-88.486
-218.31	-88.738
-218.44	-88.69
-219.77	-88.343
-219.91	-88.095
-218.24	-87.347
-219.08	-87.299
-219.21	-87.952
-219.34	-87.804
-219.48	-87.056
-217.91	-86.208
-218.05	-86.161
-218.18	-86.913
-218.31	-86.665
-220.15	-87.217
-218.58	-87.17
-218.72	-87.422
-218.85	-87.374
-218.98	-87.026
-220.82	-86.579
-219.25	-86.531
-219.79	-86.483
-219.92	-86.835
-220.05	-86.788
-220.19	-86.64
-220.32	-86.592
-220.56	-86.544
-220.69	-86.197
-220.62	-85.849
-220.06	-86.101
-220.19	-86.053
-220.33	-86.006
-220.46	-85.958
-220.39	-85.61
-220.53	-85.562
-220.66	-85.515
-220.8	-84.267
-221.73	-84.219
-219.66	-82.971
-219.8	-82.924
-219.93	-82.876
-220.07	-82.628
-220.2	-82.58
-219.33	-82.533
-220.17	-82.485
-220.3	-82.637
-219.84	-82.589
-219.97	-84.042
-219.3	-83.994
-220.24	-83.946
-220.37	-83.898
-220.5	-82.051
-220.64	-82.003
-219.57	-81.955
-219.71	-81.907
-219.84	-83.46
-218.47	-83.712
-218.11	-84.864
-216.64	-84.816
-216.78	-83.569
-216.91	-85.221
-214.24	-85.173
-213.48	-85.725
-213.61	-85.678
-213.75	-83.33
-215.08	-81.882
-215.21	-81.434
-216.65	-80.787
-216.78	-80.739
-216.92	-80.191
-218.75	-80.143
-216.58	-79.295
-216.72	-79.248
-216.85	-79.2
-216.99	-77.852
-217.12	-77.704
-215.35	-77.157
-217.39	-77.109
-217.52	-75.861
-217.66	-74.313
-219.79	-74.066
-219.92	-73.818
-220.66	-73.77
-220.79	-73.922
-220.93	-74.175
-221.16	-74.127
-220.59	-74.079
-220.73	-74.231
-220.86	-74.884
-221	-75.736
-221.83	-76.488
-221.96	-76.44
-222.4	-75.593
-222.63	-75.145
-222.77	-74.597
-224.3	-74.549
-224.43	-74.502
-225.67	-74.454
-227.6	-74.706
-225.74	-74.858
-227.67	-76.311
-227.8	-78.063
-227.94	-78.015
-228.27	-78.267
-228.21	-78.22
-228.54	-78.172
-228.67	-78.124
-228.81	-77.776
-229.64	-75.929
-229.08	-74.381
-229.21	-74.333
-229.34	-74.285
-229.48	-74.238
-230.31	-73.79
-229.75	-73.742
-229.88	-74.794
-230.01	-76.547
-230.15	-74.699
-230.98	-73.251
-231.12	-73.103
-232.95	-73.056
-233.08	-73.008
-232.52	-72.36
-233.05	-71.812
-233.19	-71.565
-233.32	-71.517
-233.45	-71.169
-233.19	-71.021
-233.72	-71.074
-233.86	-71.026
-233.99	-70.978
-234.92	-70.93
-234.26	-70.883
-234.39	-70.835
-234.52	-71.087
-234.66	-71.039
-235.29	-70.992
-234.93	-71.244
-235.06	-71.696
-235.19	-71.648
-235.33	-71.601
-235.46	-71.553
-234.5	-71.505
-234.83	-71.557
-234.96	-72.01
-234.6	-72.762
-236.33	-73.214
-236.47	-73.366
-236.6	-73.719
-236.73	-73.671
-236.87	-74.023
-237	-73.975
-237.14	-73.928
-237.27	-73.88
-237.4	-73.832
-237.54	-73.384
-238.17	-73.337
-238.31	-73.289
-238.44	-73.241
-238.57	-73.593
-236.61	-73.546
-235.94	-73.098
-236.08	-73.05
-236.21	-72.602
-236.34	-72.555
-233.68	-72.207
-233.81	-72.159
-233.95	-70.911
-234.08	-70.864
-234.21	-72.016
-232.55	-70.768
-232.68	-70.72
