# Supplementary material for: Electrooculography-based continuous eye-writing recognition system for efficient assistive communication systems
Source: PLoS One. 2018 Feb 9;13(2):e0192684. doi: 10.1371/journal.pone.0192684 (PMC5806888; doi:10.1371/journal.pone.0192684)
Supplement: S1 Database — All the original isolated EOG data used in the experiments are contained in this database. (ZIP) [file pone.0192684.s001.zip › isolated/002/isolated_strokes/EOG_002_04_011.csv]

-5.013	4.3706
-4.9007	4.3867
-4.9885	4.4028
-5.0762	4.819
-5.164	4.8351
-5.8517	4.8512
-5.9395	4.8674
-7.2273	4.8835
-7.315	3.6997
-6.0028	4.0158
-7.4905	4.0319
-7.5783	4.0481
-8.266	4.0642
-8.3538	4.0803
-6.4415	2.5965
-7.5293	2.6126
-7.617	2.2287
-5.5048	2.1449
-5.5925	2.161
-5.0803	2.1772
-5.168	2.1933
-5.2558	2.2094
-5.3435	2.2256
-5.4313	1.9417
-3.719	1.9578
-3.8068	1.474
-3.8945	1.2901
-3.9823	1.3063
-1.57	1.2224
-0.057775	1.2385
-0.14553	1.3547
-0.23328	1.3708
-0.32103	1.3869
-0.40878	1.4031
-0.49653	1.9192
-0.58428	1.9353
-1.972	1.9515
-2.0598	1.9676
-3.4475	1.9838
-3.5353	1.4999
-3.623	1.516
-3.7108	1.3322
-2.4985	1.3483
-3.8863	1.3644
-3.974	0.98058
-4.0618	1.3967
-4.8495	1.4129
-4.2373	1.429
-5.025	1.0451
-5.1128	1.0613
-5.2005	0.2774
-5.2883	-0.20646
-5.376	-0.19033
-5.5638	-0.17419
-5.6516	-0.65805
-3.9393	-0.14191
-1.0271	-0.12578
0.5852	-0.10964
0.49744	0.2065
0.40969	0.22263
0.32194	0.73877
0.83419	1.4549
1.5464	1.471
1.4587	1.4872
1.3709	2.1033
1.2832	2.2195
2.9954	1.6356
4.1077	1.6517
4.0199	1.6679
3.9322	1.784
5.6444	2.5001
5.5567	2.5163
5.4689	1.8324
5.3812	1.9485
3.9934	1.9647
3.9057	1.2808
3.0179	1.297
2.9302	1.3131
2.8424	1.3292
2.2547	1.3454
2.6669	1.3615
2.0792	1.2776
1.9914	0.99378
1.9037	-0.59008
1.8159	-2.3739
2.2282	-2.3578
2.1404	-2.3417
2.0527	-2.3255
1.9649	-1.9094
0.47716	-1.8933
0.38941	-2.7771
0.30166	-2.761
0.21391	-3.6448
0.12616	-3.6287
0.038407	-3.8126
0.75066	-3.7964
1.1629	-3.7803
1.0752	-3.9642
3.3874	-3.948
4.6997	-3.9319
5.4119	-3.9158
5.3241	-3.6996
5.2364	-3.4835
6.8486	-3.3673
6.7609	-2.3512
6.6731	-2.3351
6.5854	-2.3189
6.5976	-2.3028
7.8099	-1.4867
7.7221	-3.2705
7.6344	-1.4544
7.5466	-1.4382
6.9589	-1.4221
8.4711	0.79403
8.3834	0.81016
8.2956	0.8263
8.2079	0.84244
6.5201	0.85857
8.0324	1.6747
7.5446	1.6908
7.4569	0.90698
7.3691	-0.87688
6.8814	-3.1607
6.7936	-3.5446
6.7059	-4.5285
6.6181	-5.5123
6.5304	-5.4962
3.7426	-6.0801
3.6549	-6.0639
2.9671	-6.0478
2.8794	-6.6316
5.8916	-6.7155
6.5039	-7.2994
6.4161	-7.2832
6.3284	-7.5671
5.8406	-7.551
5.7529	-7.5348
5.6651	-7.5187
5.5774	-7.5026
5.4896	-6.8864
5.4019	-6.8703
5.7141	-5.5541
5.2264	-5.538
5.1386	-5.5219
5.0509	-4.3057
4.9631	-4.2896
5.2754	-3.9735
5.1876	-3.9573
5.0999	-4.2412
5.0121	-4.225
4.9243	-3.4089
4.8366	-2.6928
4.5488	-2.6766
4.4611	-2.6605
4.3733	-2.6444
3.2856	-2.9282
4.8978	-2.9121
4.8101	-2.896
4.7223	-3.1798
4.6346	-3.0637
2.8468	-3.5475
2.7591	-3.5314
2.6713	-3.3153
2.5836	-3.2991
2.4958	-3.283
2.0081	-3.2669
1.9203	-3.2507
1.3326	-3.2346
1.2448	-3.2184
1.5571	-2.9023
-0.13067	-3.1862
-0.21842	-3.17
-0.30617	-3.1539
-0.39393	-3.3378
1.1183	-3.1216
1.0306	-3.7055
0.94282	-3.6893
0.85507	-3.0732
-1.1327	-3.5571
0.37957	-3.5409
0.29182	-2.6248
0.20407	-2.6087
0.11631	-1.6925
-1.5714	-1.0764
-0.059187	-1.0603
-1.7469	-0.24412
-1.8347	-0.52798
-1.9224	-0.51184
-2.8102	-0.49571
-2.8979	-0.47957
-1.7857	-0.46343
-1.8734	-0.4473
-0.7612	0.16884
-1.1489	0.18498
-1.2367	0.20111
-1.3244	0.21725
-1.4122	-0.36661
-1.5	0.24953
-1.5877	0.26566
-1.6755	0.2818
-1.7632	0.29794
-1.851	-0.28593
-1.9387	-0.26979
-2.0265	-0.25365
-2.1142	-0.23752
-2.202	-0.22138
-2.2897	-0.20524
-2.0775	1.7109
-2.1652	3.127
-2.253	3.3432
-2.6407	3.3593
-2.7285	3.3754
-2.7162	3.3916
-2.904	3.4077
-2.9917	3.4239
-3.0795	3.44
-3.8672	3.4561
-3.255	3.8723
-3.3427	3.8884
-3.4305	4.6045
-3.5182	4.8207
-3.606	5.3368
-2.2937	5.3529
-2.3815	6.8691
-2.4692	6.8852
-2.557	8.0014
-4.0447	6.9175
-4.1325	7.0336
-4.7202	7.0498
-4.808	5.3659
-4.8957	5.382
-6.2835	5.3982
-6.3712	5.4143
-6.459	5.4305
-6.5467	5.4466
-4.3345	5.4627
-4.8222	5.4789
-4.91	5.995
-4.9977	6.0111
-5.2855	4.7273
-4.0732	4.7434
-6.261	3.8595
-6.3487	3.1757
-6.4365	3.0918
-6.5243	2.808
-5.012	1.6241
-5.0998	1.5402
-5.1875	1.5564
-5.2753	0.57251
-5.363	0.18864
-4.6508	0.20478
-4.7385	0.42092
-4.8263	0.43705
-4.914	0.55319
-5.8018	0.56933
-6.6895	0.58547
-6.7773	0.6016
-6.865	0.11774
-6.9528	0.63388
-8.0405	1.15
-8.1283	1.1661
-8.216	0.68229
-8.3038	0.69842
-8.3915	0.91456
-9.6793	0.9307
-9.767	2.1468
-10.655	2.863
-10.743	2.8791
-10.83	4.7952
-11.018	4.9114
-11.106	4.4275
-11.194	4.9437
-11.281	4.9598
-11.269	4.9759
-11.457	4.9921
-11.545	5.1082
-11.632	5.1243
-11.72	5.1405
-10.408	5.1566
-10.496	5.1728
-10.583	5.1889
-10.671	6.105
-10.759	6.5212
-9.4465	6.5373
-9.5343	6.5534
-9.622	6.5696
-9.7098	6.6857
-9.7975	6.7018
-9.5853	7.018
-9.673	7.9341
-9.7608	8.7503
-9.4485	9.0664
-9.9363	9.2825
-10.024	9.2987
-10.112	9.6148
-10.2	10.231
-8.0873	11.247
-4.1751	12.163
-4.2628	13.679
-1.8506	15.995
-1.9383	21.712
-1.4261	26.928
-1.5138	34.944
-1.6016	44.66
-1.6893	53.676
-0.97706	74.192
1.2352	90.708
1.1474	99.425
1.0597	109.24
0.97193	118.36
0.88418	134.27
2.2964	146.39
2.2087	156.51
2.1209	165.72
2.0332	174.84
1.6454	193.05
1.5577	203.57
-0.030077	212.29
-1.9178	224
-2.0056	235.82
-3.7933	250.83
-3.8811	260.55
-3.9688	267.37
-4.0566	273.98
-4.1443	280.5
-5.3321	285.62
-5.4198	292.03
-5.5076	298.45
-6.8953	302.66
-6.9831	306.38
-8.7708	307
-8.8586	307.71
-10.246	313.23
-10.334	315.44
-10.422	318.16
-12.41	318.18
-12.497	318.19
-10.885	318.21
-10.973	318.22
-8.0606	319.14
-6.5484	319.16
-6.6361	319.97
-6.7239	319.99
-6.8116	320.01
-4.8994	320.02
-4.9871	320.04
-5.0749	320.05
-5.1626	320.07
-2.6504	320.09
-0.83811	320.1
0.77414	319.02
0.68639	317.83
1.6986	317.15
3.7109	317.17
5.7231	316.08
7.1354	316.1
7.0476	314.52
9.8599	314.53
13.272	314.55
15.384	308.76
21.097	303.08
21.309	284.6
34.521	256.31
46.133	241.43
58.846	221.84
69.358	199.86
71.77	188.98
73.582	169.49
78.295	149.61
89.907	134.43
94.319	117.44
99.031	101.86
100.64	83.473
100.56	65.49
101.27	45.506
101.18	26.822
101.09	13.538
101	-6.8458
100.92	-28.93
100.33	-44.014
100.24	-57.797
98.154	-68.681
93.266	-86.365
86.578	-99.149
79.591	-106.73
75.003	-114.52
73.515	-115.4
64.127	-126.88
50.94	-138.37
39.252	-145.65
27.064	-157.24
21.076	-162.92
15.489	-164.1
10.601	-164.89
10.113	-166.47
7.0253	-167.76
2.6376	-168.94
-6.9502	-170.52
-18.038	-171.01
-24.326	-171.49
-29.413	-172.57
-31.801	-173.86
-42.789	-174.74
-55.377	-175.23
-57.464	-175.71
-62.452	-175.69
-72.74	-174.28
-81.528	-174.26
-86.715	-172.45
-90.603	-171.33
-94.191	-171.31
-102.38	-171.2
-113.27	-171.18
-119.35	-169.66
-122.44	-161.85
-130.73	-154.93
-145.52	-148.62
-161.41	-141
-172.09	-137.98
-175.58	-131.47
-181.27	-121.85
-190.36	-116.84
-198.84	-108.32
-203.53	-98.104
-205.92	-82.687
-206.01	-66.171
-209.89	-52.955
-209.98	-38.739
-210.07	-25.723
-210.16	-3.1067
-210.25	14.509
-210.33	26.026
-210.42	40.842
-210.01	64.458
-210.1	91.674
-210.18	104.79
-206.97	117.61
-205.46	134.82
-201.05	148.14
-194.64	161.95
-185.32	175.37
-166.01	186.79
-151.9	203.6
-149.49	215.32
-145.37	224.94
-134.76	233.65
-126.85	236.17
-120.34	245.48
-109.73	253.6
-100.41	257.02
-88.501	262.63
-80.089	266.45
-75.076	271.36
-64.964	276.88
-57.152	283.9
-52.34	290.51
-48.527	293.73
-46.515	297.65
-42.003	303.06
-37.191	303.98
-32.078	303.99
-28.066	306.91
-26.754	306.93
-25.542	307.84
-25.629	309.36
-23.717	310.27
-21.705	311.39
-20.593	311.41
-19.68	311.42
-19.768	311.44
-19.356	310.35
-18.544	310.37
-18.631	309.79
-18.719	309.1
-18.807	308.22
-18.895	306.94
-18.382	306.95
-18.47	306.97
-18.558	306.98
-18.546	307
-18.333	308.32
-18.121	309.93
-17.909	310.75
-17.997	310.76
-17.685	311.68
-17.172	310.4
-16.36	310.41
-15.548	310.43
-15.636	308.85
-15.323	307.56
-14.011	307.58
-11.999	305.59
-12.087	305.61
-12.174	305.63
-10.562	307.64
-10.65	308.16
-10.738	308.67
-10.825	310.29
-10.113	310.31
-7.4008	310.32
-7.4885	308.74
-7.5763	308.26
-7.664	306.77
-7.7518	304.69
-6.4395	302.5
-6.5273	300.82
-6.615	300.64
-6.7028	300.15
-6.3905	299.47
-4.5783	299.48
-4.666	300.2
-4.7538	299.82
-4.8415	302.03
-4.9293	303.65
-3.017	303.66
-3.1048	303.38
-3.1925	303.4
-3.2803	303.41
-2.568	301.53
-2.6558	301.55
-2.7435	303.46
-2.8313	303.48
-2.519	303.89
-2.8068	303.91
-2.8945	304.23
-2.9823	304.24
-3.07	304.46
-1.8578	304.77
-1.9455	305.79
-2.0333	306.71
-2.1211	306.72
-2.6088	307.04
-2.6966	307.06
-2.7843	307.07
-2.8721	307.09
-2.9598	307.1
-3.3476	306.82
-2.9353	306.84
-3.0231	306.85
-3.1108	306.87
-3.1986	306.88
-3.2863	308.3
-3.3741	309.92
-3.4618	309.93
-3.5496	309.05
-3.6373	309.37
-4.9251	309.38
-5.0128	308.8
-5.1006	308.81
-5.1883	307.73
-4.0761	308.85
-3.1638	308.86
-1.7516	308.88
-1.8393	308.89
-1.9271	307.81
-1.4148	308.93
-0.40258	308.94
-0.49033	307.86
-0.57808	307.67
-1.7658	306.69
-1.8536	306.71
-1.9413	306.62
-2.0291	306.64
-2.1168	306.06
-2.2046	305.37
-1.1923	304.69
-0.88009	304.7
-0.96784	304.02
-1.0556	303.74
-1.6433	302.65
-2.0311	302.67
-2.1188	301.58
-2.2066	301.6
-2.2943	301.62
-3.6821	301.33
-3.6698	301.35
-5.3576	301.37
-5.4453	301.98
-5.5331	302.6
-4.0209	302.61
-2.4086	302.63
-2.4964	302.65
-2.5841	302.66
-2.6719	302.78
-4.3596	303.29
-4.4474	303.31
-5.9351	304.13
-6.3229	303.64
-6.4106	304.66
-7.0984	304.68
-7.1861	304.69
-7.2739	304.71
-8.4616	303.72
-7.4494	302.94
-7.4371	302.96
-7.5249	302.97
-5.9126	302.99
-6.0004	303
-3.0881	304.02
-6.1759	304.04
-6.2636	304.15
-6.3514	305.37
-7.3391	305.38
-6.5269	305.4
-6.7146	305.12
-6.8024	305.13
-6.8901	305.15
-6.9779	305.17
-3.9656	303.68
-4.0534	305.1
-4.1411	304.91
-4.2289	305.13
-4.3166	305.15
-4.4044	305.46
-7.5921	305.48
-7.6799	305.19
-8.9676	305.51
-9.3554	305.23
-9.4431	305.24
-9.5309	305.26
-9.6186	305.08
-9.7064	305.09
-10.094	304.61
-10.182	304.62
-10.27	305.04
-10.357	304.46
-10.145	304.47
-10.233	304.49
-10.321	305.1
-10.408	304.52
-10.796	303.64
-10.784	303.65
-10.872	303.67
-10.959	303.69
-11.047	304.2
-11.435	304.22
-11.523	304.23
-13.11	304.25
-13.198	304.27
-13.286	305.78
-13.374	305.8
-12.961	305.81
-10.649	305.83
-10.737	305.85
-10.825	308.16
-11.112	308.18
-11.2	306.89
-11.288	306.91
-11.376	305.63
-11.463	305.64
-11.151	305.66
-11.239	305.68
-11.327	305.69
-11.414	305.71
-10.102	304.92
-10.19	304.94
-10.278	304.36
-10.365	304.37
-10.453	304.39
-9.1409	304.4
-9.2287	304.42
-9.3164	304.44
-9.4042	304.95
-10.992	304.37
-9.5797	304.39
-9.6674	304.4
-9.7552	304.42
-9.8429	305.03
-8.7307	305.35
-5.7184	305.67
-4.8062	305.68
-4.8939	305.4
-4.9817	305.71
-5.9695	305.43
-5.1572	305.65
-5.245	305.66
-5.3327	305.68
-5.4205	306
-6.4082	305.71
-6.496	306.13
-6.5837	306.34
-6.6715	306.36
-6.0592	306.38
-5.947	306.39
-6.0347	306.01
-6.1225	306.02
-6.2102	305.64
-6.298	305.66
-6.8857	305.17
-6.9735	305.19
-7.2612	305.21
-7.349	304.22
-6.7367	303.54
-6.8245	302.95
-6.9122	302.97
-7	303.79
-7.3877	304.5
-7.1755	304.52
-7.2632	303.83
-7.351	303.85
-7.4387	303.87
-7.5265	303.78
-6.0142	303.8
-6.102	303.81
-6.1897	304.03
-6.2775	304.05
-6.3652	304.06
-4.153	304.08
-4.2407	304.1
-4.3285	304.11
-4.4162	304.23
-4.504	304.24
-4.1917	304.76
-4.2795	304.78
-4.3672	304.79
-4.455	306.41
-4.5427	307.72
-4.6305	307.74
-4.7182	307.96
-4.806	307.97
-4.1937	308.19
-3.4815	308.21
-3.5693	308.22
-3.657	308.24
-3.7448	308.55
-2.5325	309.57
-3.9203	309.59
-4.008	310.7
-4.0958	310.72
-4.1835	309.63
-1.3713	309.65
-1.459	309.67
-1.5468	309.68
-1.6345	309.9
-4.6223	310.72
-1.81	310.73
-1.8978	311.15
-1.9855	310.16
-2.0733	310.18
-2.161	309.2
1.0512	308.91
0.96348	308.93
0.87573	307.84
0.78798	307.86
0.70023	306.88
2.6125	306.59
2.5247	306.61
2.437	306.42
4.1492	306.24
4.0615	306.16
3.9737	305.07
3.886	304.59
0.79822	303.11
0.71047	303.12
0.62271	302.64
0.53496	302.65
0.44721	302.67
-2.6405	302.19
-0.72829	302.2
-2.816	301.92
-2.9038	301.93
-2.4915	301.95
-2.5793	301.47
-1.167	301.98
-1.3548	302
-1.4425	302.02
-1.5303	302.33
-3.018	303.45
-3.1058	304.46
-3.7936	304.98
-3.8813	305.5
-3.9691	306.01
-4.0568	306.03
-2.3446	306.04
-2.4323	306.06
-2.5201	306.78
-2.6078	306.59
-2.6956	306.61
-2.7833	306.83
-2.8711	306.84
-3.9588	306.86
-5.3466	307.17
-8.4343	307.19
-8.5221	307.21
-10.41	307.22
-10.498	306.94
-10.485	307.25
-10.573	306.97
-10.661	306.99
-10.749	306.2
-10.836	306.22
-9.2241	306.23
-9.6118	306.25
-9.6996	306.27
-9.7873	307.38
-10.775	306.3
-9.2628	304.92
-10.951	304.13
-11.038	304.15
-11.126	304.16
-11.514	303.98
-10.802	304
-10.889	305.51
-10.977	305.53
-11.065	305.54
-11.153	305.56
-11.04	305.58
-11.128	305.59
-11.216	304.01
-11.304	304.03
-11.591	302.84
-11.679	302.86
-11.767	302.77
-11.855	300.89
-11.942	300.31
-13.63	300.32
-13.718	300.34
-13.806	300.35
-14.493	300.37
-14.581	301.29
-15.469	301.3
-15.557	301.32
-15.644	301.34
-16.632	301.35
-17.62	301.37
-18.108	300.08
-18.195	300.1
-18.283	300.12
-18.371	299.83
-18.759	301.45
-18.846	301.46
-18.934	299.88
-19.022	300.3
-19.41	300.31
-19.197	300.73
-19.285	300.74
-19.373	301.16
-19.461	303.18
-19.848	302.19
-19.936	302.21
-23.124	302.23
-26.712	302.24
-26.799	302.76
-27.587	300.77
-27.675	300.79
-27.763	300.81
-27.85	300.02
-27.938	300.04
-28.026	300.05
-28.114	300.07
-28.201	300.09
-28.289	301.2
-28.377	302.12
-28.765	302.64
-28.852	302.65
-28.94	303.17
-29.028	303.18
-28.816	303.2
-28.903	303.22
-28.991	303.23
-28.779	303.85
-28.267	303.26
-27.454	303.28
-27.542	303.3
-27.63	303.31
-27.718	303.83
-28.705	304.15
-27.893	304.26
-27.981	304.58
-28.069	305.09
-28.156	305.31
-28.744	305.53
-27.032	305.54
-27.12	305.46
-27.207	305.87
-27.295	306.49
-26.583	306.41
-26.671	306.42
-26.758	306.44
-26.846	307.95
-28.434	309.07
-27.022	309.09
-27.109	309.1
-27.197	309.12
-27.385	309.84
-26.073	310.35
-26.16	310.37
-26.248	310.38
-26.336	310.4
-26.424	309.92
-24.911	309.93
-24.999	309.25
-25.087	309.26
-25.175	309.28
-25.262	309.1
-25.15	309.11
-25.138	309.13
-25.226	309.15
-25.313	309.36
-25.401	310.08
-25.289	310.09
-25.477	311.31
-25.564	312.23
-25.652	312.94
-25.74	312.26
-25.428	312.27
-25.515	312.29
-25.603	313.01
-25.691	313.92
-25.779	314.14
-25.866	315.16
-25.954	315.17
-26.042	315.19
-26.13	315.9
-25.817	315.92
-25.905	315.94
-25.993	315.95
-26.081	315.17
-26.168	315.18
-26.356	315.2
-26.444	316.02
-26.532	316.03
-26.619	316.05
-25.407	316.06
-25.495	316.78
-25.583	316.8
-25.67	317.51
-26.758	317.53
-26.846	317.55
-27.734	316.76
-27.821	316.78
-27.909	316.79
-28.897	316.81
-28.085	316.73
-29.072	316.74
-29.16	315.46
-28.348	315.47
-28.436	315.49
-27.223	313.21
-27.311	313.22
-28.599	311.34
-28.687	311.36
-29.774	311.37
-30.562	311.39
-30.65	311.1
-30.738	310.72
-30.825	310.24
-32.713	309.55
-32.801	308.37
-32.489	306.08
-32.576	303.2
-30.764	302.52
-30.152	302.03
-30.24	302.05
-30.327	303.77
-30.415	304.78
-30.503	306.5
-31.291	306.51
-31.378	305.93
-31.466	304.85
-32.354	304.46
-31.642	304.48
-31.73	304.09
-30.717	303.61
-30.805	302.83
-29.293	302.84
-27.481	301.56
-27.568	301.57
-27.656	301.59
-27.744	302.11
-29.732	302.92
-29.819	303.24
-31.107	303.66
-31.695	303.67
-31.783	303.69
-32.87	303.7
-32.958	303.72
-33.046	304.04
-33.134	304.05
-33.221	303.97
-33.309	303.98
-33.397	304
-33.485	304.02
-33.572	304.23
-32.66	305.15
-33.748	305.27
-33.836	306.28
-35.323	307.2
-38.111	307.91
-38.799	308.23
-39.587	308.35
-39.674	308.36
-39.762	308.38
-39.15	307.99
-38.638	308.01
-38.725	307.33
-38.813	306.44
-38.901	306.46
-39.089	305.78
-39.176	306.49
-39.264	307.81
-39.352	308.92
-39.44	309.34
-40.027	309.36
-40.115	309.37
-40.703	309.39
-40.791	309
-40.878	309.42
-42.266	308.74
-41.354	308.05
-41.442	307.27
-41.529	307.28
-39.917	308.1
-41.705	308.92
-41.793	309.33
-41.88	310.35
-45.568	310.57
-47.956	310.98
-48.744	311.3
-48.831	311.31
-48.919	311.33
-50.307	311.05
-49.895	311.06
-49.982	311.08
-50.07	311.09
-48.658	311.11
-48.746	311.13
-48.733	310.94
-47.421	310.96
-47.509	311.38
-47.597	311.49
-47.684	311.51
-47.772	311.52
-47.86	311.54
-47.948	310.66
-48.035	309.47
-48.123	309.09
-46.411	308.4
-46.499	307.22
-46.586	306.44
-46.674	306.15
-45.762	305.67
-42.25	305.69
-42.337	305.7
-44.325	305.72
-43.613	305.93
-45.401	305.95
-45.488	305.97
-45.576	306.28
-48.764	305.8
-48.852	305.61
-52.439	304.53
-52.527	304.35
-52.615	304.36
-52.703	304.38
-48.59	304.39
-46.778	304.41
-46.866	304.43
-46.954	304.44
-47.041	304.46
-45.929	305.48
-47.217	305.49
-49.605	304.61
-49.692	304.62
-52.78	303.54
-52.868	303.56
-52.956	302.87
-53.043	302.39
-53.131	302
-50.219	302.02
-48.907	302.04
-48.994	302.05
-49.082	302.07
-49.17	302.29
-50.658	302.7
-50.745	302.72
-53.333	302.73
-53.421	302.75
-51.509	303.67
-53.596	303.68
-53.684	302.8
-53.772	302.91
-55.36	302.63
-53.347	302.95
-53.435	302.96
-53.523	302.98
-53.611	304
-54.698	305.81
-54.786	306.93
-55.974	307.84
-56.062	308.16
-56.149	308.68
-56.637	308.69
-56.725	308.71
-58.913	308.42
-59	307.04
-59.088	308.46
-59.176	307.87
-59.264	309.49
-59.351	309.51
-60.739	309.82
-60.827	309.84
-62.815	309.85
-62.902	309.57
-64.89	309.59
-66.878	309.2
-66.966	308.62
-69.253	307.63
-69.341	306.75
-69.429	306.27
-69.517	305.88
-68.504	305.4
-69.692	304.71
-69.78	304.73
-69.868	305.45
-71.355	305.46
-70.643	305.48
-73.331	305.5
-73.419	305.41
-73.506	305.43
-73.594	304.54
-71.082	304.66
-71.17	303.78
-71.257	303.69
-71.345	303.41
-71.333	302.62
-69.721	303.44
-69.808	303.46
-69.896	303.47
-69.984	303.49
-71.772	303.51
-71.859	303.52
-71.047	303.54
-71.135	302.75
-70.423	302.77
-70.51	301.29
-70.598	300
-70.686	299.52
-70.774	299.03
-70.061	299.05
-70.949	299.07
-71.037	299.08
-71.125	299.6
-71.212	300.12
-70.5	300.83
-70.588	300.85
-70.676	300.86
-70.763	301.88
-70.851	301.9
-70.039	301.91
-70.127	301.93
-70.214	301.94
-70.302	302.36
-70.39	301.98
-67.978	301.99
-68.065	302.01
-68.153	302.62
-68.241	303.34
-70.829	303.56
-68.416	303.77
-68.504	303.79
-69.692	303.81
-69.78	304.42
-71.467	304.44
-71.555	304.45
-71.643	304.47
-71.731	303.79
-71.818	303.8
-71.706	303.52
-71.794	303.43
-71.882	303.45
-71.969	303.17
-70.457	303.18
-72.145	303.2
-72.233	303.22
-72.32	303.53
-72.408	303.75
-70.896	303.76
-70.984	303.28
-71.071	302.7
-71.159	302.71
-73.147	302.03
-70.635	302.04
-70.422	301.66
-70.51	301.48
-70.598	301.49
-70.786	301.41
-69.773	301.43
-69.861	301.44
-69.949	301.26
-70.037	301.27
-68.924	301.59
-69.012	301.61
-69.1	301.62
-69.188	301.34
-67.775	301.35
-66.663	301.07
-65.051	300.69
-65.139	299.7
-65.227	298.62
-62.514	299.73
-62.602	299.75
-62.69	299.77
-62.778	300.78
-62.865	301.2
-62.353	301.52
-62.441	301.53
-62.529	301.25
-62.616	300.96
-63.304	299.88
-62.292	299.9
-63.48	299.11
-63.567	299.13
-63.655	298.64
-64.343	298.66
-62.831	298.68
-63.518	298.09
-63.606	298.11
-63.694	298.13
-66.782	298.14
-66.869	298.16
-67.057	299.67
-67.145	299.69
-67.233	299.71
-70.82	298.62
-70.908	298.64
-70.996	298.65
-71.084	299.77
-71.171	300.99
-72.859	301
-72.947	301.02
-73.035	301.74
-73.122	302.05
-73.21	302.37
-73.798	302.88
-73.886	303.4
-73.973	303.72
-74.061	303.83
-73.649	304.15
-73.737	304.16
-73.824	303.88
-73.912	303.6
-74	303.61
-69.288	303.73
-69.375	303.74
-69.463	303.06
-69.551	303.78
-73.839	303.09
-69.426	303.11
-69.514	303.13
