# Supplementary material for: Electrooculography-based continuous eye-writing recognition system for efficient assistive communication systems
Source: PLoS One. 2018 Feb 9;13(2):e0192684. doi: 10.1371/journal.pone.0192684 (PMC5806888; doi:10.1371/journal.pone.0192684)
Supplement: S1 Database — All the original isolated EOG data used in the experiments are contained in this database. (ZIP) [file pone.0192684.s001.zip › isolated/002/isolated_strokes/EOG_002_04_012.csv]

1.5124	-3.6803
1.8222	-3.6546
1.8321	-3.629
1.8419	-3.6033
1.8517	-2.2776
1.0615	-2.252
1.8713	-2.2263
1.1811	-2.3006
1.191	-2.575
1.2008	-2.2493
1.2106	-2.5236
1.3204	-2.498
1.3302	-2.4723
1.3401	-2.4466
1.6499	-2.321
1.0597	-2.0953
1.0695	-2.0696
0.77933	-1.644
0.48915	-1.6183
0.49897	-0.59263
-0.49121	0.93303
-0.48139	0.9587
-0.47158	1.7844
-0.46176	1.81
0.74806	2.2357
1.1579	2.5614
1.1677	2.687
1.1775	2.7127
1.1873	2.7384
1.3972	2.964
1.407	2.9897
1.4168	2.8154
1.4266	2.841
1.2364	3.0667
1.4462	3.2924
1.1561	3.318
1.1659	3.3437
1.1757	3.3694
1.1855	3.395
1.4953	3.4207
1.5052	3.2464
1.515	3.272
1.5248	3.4977
1.2346	2.9234
1.2444	2.949
0.25424	2.3747
0.26406	2.4004
-1.3261	3.126
-3.0163	3.1517
-3.0065	2.4774
-2.9967	2.503
-2.9868	0.9287
-1.277	2.8544
-1.2672	0.98003
-1.2574	1.0057
-1.2476	1.0314
-1.2378	0.85703
0.77206	2.4827
-0.21812	2.5084
-0.2083	2.534
-0.19848	2.5597
-2.2887	1.4854
-0.17884	1.511
-0.26903	0.4367
-0.25921	0.46237
-0.24939	0.48803
-2.2396	-0.0863
-0.12975	-0.060633
1.4801	-0.034966
1.4899	0.5907
1.4997	1.7164
1.5095	1.742
3.0193	1.7677
3.0292	1.7934
3.039	0.71903
3.0488	1.2447
-0.54139	0.77037
-0.53157	0.79603
-0.52175	0.3217
-0.51193	-0.25263
-0.40211	-0.22697
-0.3923	-0.2013
-0.38248	-0.27563
-0.37266	-0.24997
-0.36284	-1.1243
2.047	-0.19863
2.0568	-0.17297
2.0666	-0.5473
0.57643	-0.52163
0.58625	-0.99597
0.59607	-0.9703
-2.0941	-1.5446
-2.0843	-1.619
-2.0745	-2.0933
-2.0647	-3.0676
0.14516	-3.042
0.15498	-3.0163
0.1648	-2.9906
0.17461	-1.965
-2.0156	-1.9393
-0.10575	-1.9136
-0.09593	-1.888
-0.086112	-1.8623
-0.076294	-1.9366
-1.0665	-1.911
-1.0567	-1.8853
-1.0468	-1.8596
-1.037	-2.834
0.5728	-1.9083
0.58262	-2.7826
1.5924	-2.757
1.6023	-1.8313
1.6121	-1.8056
1.6219	-1.28
0.63171	-1.2543
0.64153	-1.2286
0.65134	-1.203
0.66116	-1.1773
2.071	-1.1516
2.0808	-1.126
2.0906	-1.1003
2.1004	-1.0746
2.0103	-1.249
3.1201	-1.0233
3.1299	-0.99763
3.1397	-0.97197
3.1495	-0.7463
2.0593	-0.32063
3.1692	0.10503
2.079	0.1307
2.0888	-0.24363
2.0986	-0.21797
2.1084	-0.4923
4.3183	-0.46663
4.3281	-0.44097
4.3379	-0.4153
4.3477	-0.38963
2.1575	-0.36397
2.1673	-0.3383
2.1772	-0.31263
-0.21302	-0.28697
-0.2032	0.2387
-2.0934	0.26437
-2.0836	-0.20997
-2.0737	-0.1843
-2.0639	-0.15863
-0.15411	-0.23297
-2.0443	-0.3073
-2.0345	-0.78163
-2.0247	-0.75597
-2.0148	-2.4303
1.695	-0.70463
-1.9952	-2.779
-1.9854	-2.7533
-1.9756	-2.7276
-1.9657	-4.502
1.7441	-4.4763
1.7539	-5.4506
1.7637	-5.425
1.7735	-6.7993
1.6833	-7.0736
5.4932	-7.048
5.503	-7.0223
5.5128	-6.9966
5.5226	-6.671
3.0324	-5.2453
3.5423	-4.2196
3.5521	-2.794
3.5619	-0.5683
3.5717	0.25737
-0.11847	0.28303
-0.10865	0.3087
-0.09883	0.33437
-1.789	-0.43997
-1.7792	-0.4143
-3.8694	-0.38863
-3.8596	-0.36297
-4.8497	0.6627
-7.8399	-0.11163
-7.8301	0.71403
-10.02	1.1397
-10.01	1.1654
-10.201	1.491
-11.991	1.5167
-11.981	1.6424
-12.771	2.468
-12.761	2.4937
-12.752	2.5194
-12.742	2.545
-11.932	2.5707
-13.422	2.5964
-13.412	1.822
-13.402	1.8477
-14.993	1.8734
-14.983	2.699
-14.973	2.7247
-14.963	2.5504
-14.953	3.676
-12.844	4.7017
-11.134	4.7274
-11.124	7.253
-11.114	6.2787
-10.904	6.3044
-9.9945	4.53
-8.9846	4.3557
-8.9748	3.0814
-8.965	1.407
-8.2552	3.4327
-6.2454	3.4584
-6.2356	3.484
-6.2257	3.5097
-6.2159	5.1354
-1.2061	5.561
-1.1963	5.5867
-1.1865	5.2124
-1.1766	5.238
2.2332	5.2637
2.643	4.3894
2.6528	3.215
2.6626	2.4407
3.3724	1.9664
3.3823	1.792
4.7921	0.5177
4.8019	-0.056634
4.8117	-1.731
4.8215	-1.7053
4.8314	-1.6796
6.0412	-1.654
6.051	-1.7283
6.0608	-1.7026
6.0706	-1.677
6.3804	-1.6513
6.7903	-1.6256
6.8001	-3.8
6.8099	-3.7743
8.6197	-3.7486
12.13	-3.723
12.939	-3.6973
12.949	-3.6716
12.059	-6.246
12.069	-3.6203
12.079	-1.2946
12.088	-1.169
12.098	-0.9433
12.108	-0.31763
12.618	0.60803
10.728	0.6337
10.738	-0.24063
10.747	-0.21497
10.757	-0.7893
12.667	-0.96363
12.677	-1.838
12.687	-4.2123
12.696	-4.1866
10.806	-6.661
12.716	-7.9353
10.826	-7.9096
9.3357	-8.784
9.3455	-7.8583
8.0554	-6.5326
9.3652	-6.507
9.375	-6.4813
5.3848	-6.4556
5.3946	-6.43
2.4045	-6.4043
2.4143	-6.3786
2.4241	-5.853
1.8339	-5.8273
1.8437	-5.1016
1.3535	-5.076
1.3634	-5.0503
1.3732	-5.0246
1.383	-4.999
1.3928	-3.5733
1.2026	-3.5476
1.2125	-2.222
0.32227	-0.7963
-1.8679	-0.77063
-3.9581	-0.74497
-5.6483	-0.7193
-5.6385	-0.69363
-5.6286	-2.068
-7.0188	-3.8423
-7.109	-3.8166
-7.6992	-4.891
-7.6894	-4.8653
-7.6795	-3.7396
-8.4697	-3.014
-8.4599	-1.6883
-8.8501	-1.6626
-8.8403	-1.637
-8.8305	0.088699
-8.8206	1.1144
-8.8108	1.14
-8.801	1.1657
-8.7912	1.1914
-8.7814	1.917
-9.1715	1.9427
-8.7617	1.9684
-8.7519	1.994
-8.7421	2.0197
-7.3323	2.0454
-7.3225	2.071
-5.9126	2.0967
-5.9028	2.6224
-5.893	2.648
-3.7832	3.4737
-3.7734	3.4994
-3.7635	3.525
-3.7537	3.9507
-3.7439	4.0764
-0.63409	4.102
-3.9243	4.1277
-3.9144	3.7534
-3.9046	3.879
-2.5948	3.5047
1.315	3.4304
2.2248	3.556
2.2346	3.9817
3.2445	4.6074
5.9543	5.133
9.1641	5.4587
10.274	5.6844
10.284	5.71
12.294	5.7357
14.503	6.1614
18.713	7.187
25.423	11.013
33.833	22.238
48.443	33.964
74.652	36.39
94.862	38.115
131.17	40.641
174.08	42.667
205.19	43.992
255.3	45.918
287.21	45.944
309.12	45.969
329.63	45.995
338.34	47.321
348.35	47.346
358.56	47.372
366.77	47.398
369.98	46.123
372.49	43.649
377.5	43.075
382.51	41.2
383.42	39.326
385.33	37.152
388.64	36.477
392.25	35.003
394.46	31.629
396.37	29.854
398.48	28.78
400.19	26.006
402.1	22.931
403.71	19.457
404.92	14.583
406.93	11.008
410.04	10.034
411.05	9.0597
411.76	7.1854
412.97	5.911
415.68	3.7367
417.19	0.86237
417.2	-0.31197
420.41	-1.6863
421.52	-5.0606
421.53	-7.235
420.44	-8.7093
420.45	-10.784
419.36	-11.658
419.36	-11.632
419.37	-11.807
416.18	-12.181
416.19	-12.655
412.4	-16.03
406.51	-16.604
401.72	-19.378
393.03	-19.353
378.04	-16.627
365.95	-14.101
324.86	-13.376
282.87	-13.85
242.58	-13.824
198.29	-13.099
176.6	-13.073
143.31	-13.047
112.82	-13.622
86.032	-13.596
67.942	-12.97
65.151	-12.545
51.261	-12.519
34.671	-10.593
26.481	-8.4676
23.591	-7.342
23	-5.4163
14.51	-3.2906
4.3201	-2.965
1.2299	-2.9393
-2.8603	-2.6136
-6.6504	-2.188
-6.6406	-2.1623
-7.9308	-1.7366
-8.721	-0.51097
-8.7112	1.3147
-9.4013	2.5404
-9.3915	3.066
-9.3817	4.8917
-12.072	6.8174
-12.062	7.543
-14.652	7.5687
-14.642	7.5944
-14.633	7.62
-15.723	7.6457
-15.713	8.1714
-15.703	8.197
-15.693	8.2227
-15.684	8.2484
-16.374	8.274
-16.364	8.2997
-16.354	8.3254
-16.344	7.751
-16.334	7.7767
-16.325	7.0024
-16.315	7.028
-17.705	7.0537
-17.695	6.4794
-15.585	6.505
-17.676	6.5307
-17.666	6.5564
-17.656	7.182
-18.446	7.2077
-17.036	7.2334
-15.526	7.259
-15.517	7.2847
-15.507	7.6104
-15.497	7.736
-14.487	7.8617
-14.477	7.8874
-14.468	7.913
-14.458	7.9387
-14.148	8.0644
-13.138	8.09
-13.128	8.1157
-13.118	8.1414
-13.109	8.467
-13.099	8.4927
-13.089	8.5184
-13.079	8.544
-13.069	8.3697
-11.06	8.5954
-11.05	9.121
-11.04	9.7467
-13.03	9.7724
-13.02	9.198
-10.61	9.8237
-9.0006	10.449
-8.9908	10.475
-8.981	10.501
-11.471	9.9264
-8.9613	10.552
-8.9515	10.578
-8.9417	10.103
-8.9319	10.129
-8.9221	9.4547
-7.5122	8.8804
-7.5024	8.906
-7.4926	8.9317
-7.4828	8.9574
-7.573	8.983
-6.0632	8.8087
-6.0533	8.2344
-6.0435	7.56
-6.0337	7.8857
-7.5239	7.9114
-7.5141	7.937
-8.5042	7.6627
-8.4944	7.4884
-8.4846	7.614
-8.4748	7.5397
-8.465	7.5654
-10.055	7.691
-12.045	7.7167
-12.036	7.7424
-15.026	7.768
-15.016	7.7937
-14.006	7.8194
-13.996	7.745
-11.986	7.8707
-11.977	7.6964
-11.967	7.722
-11.957	7.9477
-11.947	8.2734
-8.5373	8.399
-8.5275	8.8247
-8.5177	9.1504
-8.5079	9.676
-9.3981	9.7017
-7.8882	10.227
-7.8784	10.253
-7.8686	10.279
-7.8588	10.604
-6.949	10.93
-5.2392	11.756
-5.2293	12.081
-5.2195	12.307
-5.2097	12.633
-6.8999	12.658
-5.1901	12.684
-6.0802	12.71
-10.07	13.335
-10.061	14.761
-10.151	14.787
-10.141	14.812
-10.131	14.838
-10.121	14.864
-8.7115	16.389
-7.1017	16.715
-7.0919	16.741
-7.0821	17.066
-8.3722	17.092
-6.5624	17.418
-8.3526	17.443
-8.3428	17.269
-8.333	17.295
-8.3231	17.12
-6.5133	17.346
-6.5035	17.372
-6.4937	17.097
-6.4839	17.123
-5.1741	15.949
-5.0642	15.974
-5.0544	16
-5.0446	15.826
-5.0348	15.851
-5.025	14.277
-5.0151	14.303
-6.4053	13.228
-8.2955	13.254
-8.2857	13.28
-8.7759	12.405
-8.7661	12.431
-8.7562	12.457
-8.7464	11.782
-6.8366	11.808
-6.6268	11.834
-6.617	11.859
-6.6071	11.885
-6.5973	11.911
-3.6875	12.236
-5.8777	12.962
-5.8679	12.988
-5.8581	13.013
-7.8482	13.039
-4.9384	13.665
-4.9286	13.69
-4.9188	13.716
-4.909	13.742
-2.1991	13.167
-0.68933	13.193
-0.67951	13.219
-0.66969	13.244
-0.55987	14.77
-0.55005	15.296
0.95976	15.321
0.96958	16.147
0.9794	16.173
0.98922	16.998
-0.50096	18.424
-0.49114	18.45
-0.48133	19.275
-0.47151	19.301
-0.46169	19.327
-0.45187	19.352
-0.44205	19.378
-0.43223	20.004
-1.5224	20.729
-1.5126	21.255
-2.9028	21.881
-3.293	22.806
-3.2831	24.032
-4.8733	24.858
-6.0635	26.383
-7.8537	26.409
-7.8439	26.435
-11.034	26.46
-11.024	25.486
-11.014	25.412
-11.005	25.437
-10.995	25.463
-11.585	25.789
-11.575	26.814
-10.365	27.94
-14.556	27.966
-14.546	27.991
-14.736	28.017
-15.926	28.043
-14.716	27.968
-14.706	26.994
-14.697	26.02
-14.687	25.845
-12.777	25.871
-8.3671	24.497
-8.3573	24.522
-8.3475	23.048
-8.1377	23.074
-9.5279	22.599
-9.518	22.625
-9.5082	22.651
-9.4984	20.676
-9.4886	17.302
-10.179	15.328
-10.169	15.353
-10.159	14.979
-10.349	15.005
-9.9395	15.03
-9.9297	15.456
-9.9199	15.482
-9.91	15.507
-10.3	15.833
-9.8904	17.559
-10.281	17.584
-10.271	17.61
-10.261	19.436
-10.751	19.661
-10.741	19.687
-10.732	19.713
-10.722	19.538
-10.712	19.564
-11.302	19.39
-10.992	19.415
-11.982	19.441
-11.973	18.467
-12.263	18.492
-12.553	18.518
-12.543	18.344
-12.533	17.669
-12.523	16.995
-12.514	17.721
-11.804	17.746
-11.794	17.772
-11.784	17.798
-11.774	17.823
-11.765	17.849
-12.455	17.175
-12.445	17.2
-12.435	17.626
-12.425	17.652
-11.615	17.077
-11.606	17.103
-11.596	17.129
-11.586	17.854
-11.576	17.88
-9.3664	18.406
-9.3566	18.431
-9.3468	18.457
-9.337	20.083
-11.627	20.108
-8.9173	20.234
-11.607	20.16
-11.598	20.185
-11.588	22.011
-11.578	20.237
-8.8682	20.262
-8.8584	20.288
-8.8486	20.314
-8.8388	20.339
-5.8289	18.665
-5.8191	20.391
-5.8093	20.416
-5.7995	18.742
-5.7897	20.468
-9.4799	20.493
-9.47	20.519
-9.4602	22.045
-12.75	20.57
-12.241	20.596
-12.231	22.122
-12.221	22.147
-12.211	22.173
-12.201	22.199
-9.0915	22.224
-9.7817	22.95
-9.7719	22.976
-9.762	23.701
-9.7522	23.827
-6.4424	24.053
-9.7326	24.078
-9.7228	24.104
-9.7129	24.13
-9.7031	24.255
-6.3933	24.281
-6.3835	24.307
-6.3737	24.332
-4.5639	24.258
-2.954	24.284
-1.7442	24.309
-1.7344	24.335
-1.7246	24.361
-0.41476	24.486
-0.70495	24.412
-0.69513	24.438
-0.68531	24.463
-2.8755	23.789
-2.8657	23.815
-2.8559	22.14
-2.846	22.166
-2.8362	22.992
-4.9264	22.017
-2.8166	22.043
-2.9068	21.369
-2.8969	21.394
-2.8871	21.42
-3.7773	21.446
-3.7675	22.371
-4.8577	22.397
-4.8479	22.423
-4.838	22.548
-4.8282	22.574
-4.8184	22.6
-4.8086	22.625
-4.7988	21.951
-4.3889	22.677
-4.3791	22.702
-3.6693	22.728
-3.6595	22.754
-3.6497	22.079
-3.6399	21.905
-3.63	21.931
-3.6202	21.956
-4.2104	21.482
-4.2006	21.508
-4.1908	22.133
-6.0809	22.559
-6.0711	22.585
-6.0613	23.31
-6.0515	23.336
-3.2417	23.962
-5.1319	23.387
-5.122	23.413
-5.1122	23.439
-5.1024	23.464
-3.4926	23.49
-3.4828	23.516
-3.4729	23.541
-3.4631	24.267
-4.9533	24.293
-3.1435	24.518
-3.1337	24.544
-3.1238	24.57
-3.114	25.095
-4.4042	25.521
-2.8944	25.547
-2.8846	25.572
-2.8748	25.298
-2.8649	25.624
-2.8551	25.649
-2.5453	25.675
-2.5355	25.701
-2.5257	25.726
-2.5158	25.752
-4.306	25.778
-4.2962	26.003
-4.2864	26.329
-4.2766	27.155
-4.2668	28.48
-4.9569	28.506
-4.9471	28.532
-4.9373	28.557
-4.9275	28.283
-2.4177	29.009
-3.3078	28.334
-3.298	28.36
-3.2882	28.386
-2.8784	28.411
0.13143	28.437
-2.7588	27.463
-2.7489	27.088
-2.7391	27.114
-2.7293	27.24
1.4805	27.265
1.4903	27.291
1.5002	27.117
1.51	27.342
-2.6802	26.968
1.5296	26.994
1.5394	27.019
1.5492	26.345
1.5591	26.371
-1.4311	25.496
-0.3213	25.522
-0.31148	25.548
-7.0017	24.973
-6.9918	24.999
-8.982	25.025
-8.9722	25.05
-9.7624	25.076
-9.7526	24.702
-9.7428	24.727
-10.233	24.053
-10.223	24.079
-10.713	24.104
-10.703	23.03
-9.9937	23.056
-9.6838	22.681
-9.674	22.707
-9.6642	21.633
-9.6544	21.158
-9.3446	21.184
-9.4348	21.71
-9.4249	21.735
-9.4151	22.561
-9.4053	22.587
-7.9955	22.612
-7.9857	22.638
-7.9758	21.464
-7.966	22.689
-6.9562	22.215
-5.8464	22.241
-5.8366	23.266
-5.8267	23.092
-5.8169	23.118
-5.8071	23.143
-5.7973	23.169
-5.7875	23.195
-5.7777	23.02
-4.5678	23.046
-4.558	23.072
-4.5482	23.097
-4.5384	22.223
-4.5286	21.249
-4.2187	21.274
-4.5089	21.3
-4.4991	21.326
-4.4893	21.251
-5.0795	21.277
-4.4697	21.303
-4.7598	21.428
-4.75	21.454
-4.7402	21.08
-6.8304	20.405
-4.7206	20.431
-4.7107	20.457
-4.7009	20.482
-4.6911	20.608
-4.6813	20.734
-4.6715	20.759
-4.6617	21.785
-4.6518	21.811
-4.642	23.736
-4.6322	25.362
-3.2224	25.388
-3.2126	25.413
-3.2027	25.139
-3.1929	25.465
-3.9831	25.49
-3.9733	25.516
-3.9635	25.542
-3.9537	25.267
-0.84383	25.593
-0.83402	25.619
-0.8242	25.644
-0.81438	25.67
-0.80456	25.496
-0.79474	25.721
-3.8849	25.647
-3.8751	25.373
-4.1653	25.398
-5.4555	25.224
-2.2457	25.25
-5.4358	24.575
-5.426	22.901
-3.5162	21.727
-3.5064	20.752
-0.29656	20.778
-0.28674	20.204
-0.27692	20.229
-0.26711	20.455
-1.2573	20.481
-1.2475	20.506
-1.2377	20.532
-1.2278	20.358
-1.218	20.383
-3.4082	20.609
-1.1984	20.635
-1.1886	20.56
-1.1787	20.586
-1.1689	21.912
-1.1591	21.937
-1.1493	21.963
-1.1395	21.989
-1.6296	22.014
-1.4198	23.44
-3.21	23.466
-3.2002	23.491
-3.1904	23.517
-3.7806	23.543
-3.7707	23.568
-6.8609	22.494
-6.8511	22.52
-6.8413	24.445
-9.8315	24.471
-6.8216	24.497
-10.112	22.622
-10.102	22.648
-10.092	22.974
-11.882	21.599
-11.873	21.625
-12.463	21.951
-12.453	21.576
-12.443	22.002
-12.833	22.028
-12.823	22.053
-12.814	22.079
-12.804	22.105
-11.094	22.13
-10.584	22.156
-10.574	22.182
-10.565	22.207
-11.055	21.733
-11.045	21.459
-12.835	21.484
-12.825	21.21
-12.815	21.236
-12.806	20.761
-12.796	20.787
-12.786	20.813
-12.776	20.838
-12.766	20.564
-12.757	20.29
-10.947	20.315
-12.637	20.341
-12.627	19.967
-12.617	19.992
-13.407	19.018
-13.398	19.044
-14.488	19.069
-14.478	17.595
-14.468	17.521
-15.758	17.446
-15.649	17.472
-15.639	17.498
-16.329	16.223
-16.319	16.249
-18.709	16.275
-18.099	16.3
-18.09	16.426
-19.78	15.852
-17.97	16.477
-19.76	16.503
-19.75	16.529
-19.741	16.554
-19.731	16.58
-19.321	17.106
-20.011	16.631
-20.001	16.657
-19.991	16.683
-20.482	16.708
-19.972	16.734
-20.062	16.76
-20.052	16.785
-20.042	17.311
-20.933	17.737
-20.023	17.762
-20.013	17.788
-20.003	16.914
-19.993	17.839
-20.383	17.865
-20.374	17.891
-20.364	17.916
-20.354	16.642
-20.344	16.668
-20.334	14.993
-20.325	15.019
-20.315	15.045
-20.305	15.07
-17.195	16.796
-17.185	16.822
-17.175	16.847
-17.166	16.873
-17.156	16.299
-13.446	16.324
-13.336	15.55
-13.326	15.576
-13.317	15.601
-13.907	16.427
-13.297	16.453
-13.287	16.478
-13.277	16.504
-13.267	17.13
-13.858	17.455
-13.248	17.581
-13.238	17.607
-13.228	17.632
-13.218	17.658
-13.209	17.584
-13.199	17.609
-13.189	17.635
-13.179	17.361
-13.169	17.686
-13.159	17.712
-12.45	17.738
-13.54	17.763
-16.63	16.589
-16.62	17.815
-14.01	16.64
-14.001	16.666
-13.991	16.692
-13.981	15.417
-13.971	14.643
-14.761	13.869
-14.751	13.894
-14.742	13.42
-15.832	12.846
-15.322	13.471
-16.912	14.197
-16.902	14.223
-16.893	15.148
-16.883	14.274
-15.273	14.3
-16.863	14.625
-16.853	14.651
-16.843	15.277
-16.034	15.602
-14.824	15.628
-16.014	15.654
-16.004	15.679
-15.694	17.505
-16.085	18.431
-15.675	18.656
-15.665	18.682
-15.655	18.708
-14.745	20.133
-13.735	20.159
-11.826	20.185
-11.816	21.51
-11.806	21.636
-9.8962	21.662
-11.186	21.687
-11.177	21.713
-11.167	21.739
-11.157	21.564
-10.147	21.79
-9.4373	21.816
-9.4274	21.841
-9.4176	21.867
-9.4078	21.693
-9.198	21.918
-9.1882	21.944
-9.1784	21.97
-9.1685	22.595
-9.1587	22.621
-8.5489	23.447
-8.5391	23.472
-8.5293	23.498
-8.5194	23.924
-8.5096	23.549
-6.8998	23.975
-6.89	24.001
-6.8802	24.026
-6.8704	24.152
-4.7605	24.178
-3.7507	24.203
-4.7409	24.229
-4.7311	24.255
-4.7213	24.28
-3.3114	24.306
-0.70163	24.332
-0.69181	24.357
-0.68199	24.283
-0.67217	24.209
-0.66235	23.634
-0.65254	22.76
-0.64272	22.786
-0.6329	22.511
-0.22308	22.337
-1.5133	22.063
-1.5034	21.288
-1.4936	20.614
-1.4838	19.24
-0.17399	17.765
-1.4642	17.491
-1.4544	17.517
-1.4445	17.542
-1.4347	17.568
1.2751	17.594
1.4849	16.919
1.4947	16.945
1.5046	15.871
-0.78562	14.996
1.5242	15.022
1.534	15.048
1.5438	15.073
1.5536	14.599
-0.73653	14.625
1.5733	14.65
1.5831	14.676
1.5929	14.702
1.6027	16.127
-0.88744	16.453
-0.87762	16.979
-0.8678	17.004
-1.858	16.53
-1.8482	16.556
-2.4383	15.181
-2.4285	14.407
-4.2187	13.833
-6.1089	12.758
-4.1991	13.884
-4.1893	13.91
-4.1794	13.935
-4.2696	13.961
-4.2598	13.987
-2.35	15.312
-2.2402	15.938
-2.2303	15.964
-2.2205	15.989
-2.2107	15.415
-1.2009	15.441
-1.1911	15.166
-1.1813	14.592
-1.1714	14.618
-1.1616	14.643
0.1482	14.269
0.15802	14.295
0.16783	14.32
0.17765	14.946
0.18747	14.972
0.89729	14.997
0.90711	15.023
0.91693	14.449
0.92674	15.074
-0.76344	14.9
-0.75362	14.926
-2.9438	14.551
-2.934	14.377
-0.82416	14.403
-0.81435	12.728
-0.80453	12.754
-0.79471	12.78
-0.78489	14.705
-0.47507	15.131
-0.46525	15.157
-0.45544	15.382
-0.44562	16.308
-0.4358	16.134
1.074	16.159
1.0838	16.185
1.0937	16.211
1.1035	16.236
1.1133	16.262
3.7231	16.288
3.7329	16.213
3.7427	15.139
3.7526	15.765
1.1624	16.09
3.7722	16.116
2.782	16.142
2.7918	15.867
2.8017	15.893
1.2115	15.319
4.1213	15.344
4.1311	15.37
2.4409	14.096
4.1507	14.121
2.4606	13.747
2.4704	13.773
2.4802	13.798
2.49	13.124
2.4998	13.85
2.5097	13.175
2.5195	13.201
2.5293	13.227
2.5391	13.252
2.9489	13.278
2.9588	12.104
2.9686	11.629
2.9784	10.655
2.5882	9.1807
2.998	9.2064
2.8078	7.732
2.8177	7.7577
2.8275	9.1834
4.1373	8.309
4.1471	8.3347
4.1569	9.2604
4.1668	9.286
4.1766	10.312
4.1864	11.337
5.3962	11.363
4.206	11.389
4.2158	10.414
4.2257	10.44
4.6355	11.166
4.6453	11.191
4.6551	11.217
4.6649	11.243
4.9748	11.268
4.9846	11.594
4.9944	11.62
5.0042	11.645
5.014	11.671
6.5238	12.097
6.2337	12.122
6.2435	12.148
6.2533	11.874
4.4631	11.499
6.2729	11.525
4.4828	11.551
4.4926	11.576
4.5024	12.002
4.0122	13.628
4.522	15.553
4.3318	15.679
4.3417	15.705
4.3515	16.13
2.4613	16.156
2.4711	16.182
1.8809	16.207
1.8908	15.633
1.9006	15.659
1.9104	15.684
1.9202	15.71
1.93	15.736
1.9398	15.761
1.9497	16.387
-0.44052	16.413
-0.4307	15.838
-0.42088	14.364
-0.41106	13.19
-0.40124	12.715
-0.39142	12.341
-0.38161	12.367
-0.37179	12.092
-0.36197	12.018
4.2478	10.644
3.7577	8.7694
3.7675	8.095
3.7773	8.1207
0.98712	7.4464
3.3969	7.472
1.0068	6.4977
1.0166	6.5234
1.0264	6.049
-1.1638	6.0747
1.046	6.1004
0.65585	5.826
0.66567	5.4517
0.67549	5.4774
