# Supplementary material for: Electrooculography-based continuous eye-writing recognition system for efficient assistive communication systems
Source: PLoS One. 2018 Feb 9;13(2):e0192684. doi: 10.1371/journal.pone.0192684 (PMC5806888; doi:10.1371/journal.pone.0192684)
Supplement: S1 Database — All the original isolated EOG data used in the experiments are contained in this database. (ZIP) [file pone.0192684.s001.zip › isolated/002/isolated_strokes/EOG_002_05_001.csv]

0.10216	-1.8023
0.84449	-1.7102
0.88682	-1.8182
0.92915	-1.7261
0.97148	-1.6341
0.8138	-1.542
0.85613	-1.45
0.89846	-1.6579
0.94079	-1.8659
0.98312	-1.5738
-0.074556	-1.6818
1.0678	-1.5897
0.0101	-1.4977
0.052428	-1.4056
0.094756	-1.3136
-0.26292	-1.2215
-0.22059	-1.3295
-0.17826	-1.2374
-1.3359	-1.1454
-1.2936	-1.0533
-1.3513	-0.96126
-1.3089	-1.1692
-1.2666	-1.0772
-1.2243	-1.4851
-1.082	-1.3931
-1.0396	-2.101
-0.99731	-2.609
-1.055	-3.1169
-1.0127	-3.8249
-0.87032	-3.7328
-0.828	-3.6408
-0.78567	-3.7487
-0.74334	-2.3567
-0.70101	-2.1646
0.041316	-2.0726
0.083644	-1.1805
0.12597	-0.68846
0.1683	0.30359
0.21063	0.69564
2.053	0.78769
2.0953	1.5797
2.1376	2.2718
2.1799	2.7638
0.42227	2.8559
1.6646	3.3479
0.80692	4.74
-1.5507	4.832
-1.5084	4.9241
-3.2661	5.0161
-3.2238	5.1082
-3.1814	5.2002
-4.9391	5.2923
-5.6968	7.8843
-6.0545	5.4764
-6.0121	5.5684
-5.9698	5.6605
-5.9275	4.7525
-5.8851	3.7446
-5.9428	3.8366
-5.9005	3.0287
-6.1582	2.8208
-6.1158	2.7128
-5.7735	2.8049
-5.6312	2.6969
-5.5888	2.689
-5.5465	2.781
-5.5042	2.8731
-4.4619	2.9651
-2.7195	2.7572
-2.6772	2.5492
-2.6349	2.9413
-1.6925	3.0333
-1.4502	1.8254
-1.4079	1.9174
-1.3656	0.80946
-1.3232	0.90151
-0.58091	1.0936
0.86142	1.1856
1.2037	1.2777
1.2461	1.3697
1.2884	1.4618
3.5307	1.5538
7.1731	1.5459
7.2154	1.6379
6.9577	1.53
7	1.622
6.2424	1.3141
6.2847	1.4061
6.327	1.4982
4.6694	1.5902
4.7117	1.6823
4.754	1.7743
4.7963	1.8664
4.8387	0.95841
3.581	0.75046
3.6233	0.84251
3.4657	-0.76544
3.508	-0.67339
3.5503	-1.1813
3.3926	-1.5893
3.635	-1.4972
3.4773	-1.4052
3.5196	-0.81313
3.5619	-0.72108
3.0043	-1.429
3.0466	-1.337
0.98893	-1.9449
1.0313	-2.4529
1.0736	-2.1608
0.015916	-2.3688
0.058244	-2.2767
0.10057	-2.1847
0.1429	-2.0926
0.18523	-2.0006
-1.2724	-1.9085
-1.2301	-1.8165
0.31221	-1.7244
0.35454	-1.6324
0.39687	-1.5403
0.4392	-1.4483
0.48152	-1.3562
0.52385	-1.2642
0.56618	-1.4721
1.2085	-1.3801
1.4508	-1.288
1.4932	-1.196
1.5355	-0.80392
1.5778	-0.71187
1.8201	-0.41982
1.8625	-0.32777
1.9048	-0.23572
1.9471	0.45633
1.9895	0.54838
2.3318	0.74043
2.3741	0.83248
2.4164	0.22453
2.4588	0.31658
2.3011	0.0086298
2.9434	0.10068
2.9858	0.092731
3.0281	-0.31522
3.0704	0.27683
2.5127	0.36888
2.5551	0.46093
2.3974	1.053
2.4397	0.64503
2.4821	-0.56292
2.0244	-1.4709
0.66671	-2.2788
-1.091	-2.1868
-1.0486	-2.6947
-1.0063	-2.6027
-1.664	-3.1106
-1.6217	-3.0186
-1.5793	-3.1265
-1.837	-2.8345
-1.7947	-2.1424
-2.0523	-1.7504
-2.01	-2.2583
-1.9677	-2.0663
-3.0254	-1.9742
-3.483	-2.2822
-5.4407	-2.1901
-5.3984	-2.3981
-3.556	-2.506
-3.5137	-2.714
-3.0714	-2.1219
-3.0291	-2.0299
-2.9867	-1.9378
-2.9444	-1.5458
-2.9021	-1.4537
-2.4597	-1.3617
-2.8174	-1.2696
-2.7751	-1.1776
-2.7328	-0.68551
-2.8904	-1.0935
-2.6481	-1.9014
-2.6058	-2.4094
-2.5635	-2.6173
-2.5211	-2.5253
-2.4788	-2.4332
-2.1365	-2.3412
-2.0941	-0.3491
-2.0518	-0.55705
-1.7095	0.735
-2.1672	0.82705
-2.1248	-0.9809
-2.0825	-0.88885
-2.0402	-2.2968
-1.4978	-2.7048
-0.055516	-3.2127
-0.013188	-3.1206
2.5291	-3.0286
2.5715	-3.5365
4.4138	-3.4445
5.5561	-3.3524
5.7985	-3.2604
5.8408	-2.5683
5.8831	-1.8763
5.9254	-1.7842
5.9678	-1.6922
6.0101	-1.6001
6.0524	-1.5081
5.3947	-2.216
6.1371	-2.124
6.1794	-1.2319
6.2217	-1.8399
6.2641	-0.74784
5.6064	-0.65579
5.6487	-0.26374
4.591	0.12831
4.6334	-0.079642
4.6757	0.31241
3.918	0.40446
3.9604	0.49651
3.7027	0.58856
3.745	0.58061
3.7873	0.47266
2.8297	0.26471
2.872	0.35676
1.0143	0.44881
0.45665	0.64086
-0.10102	1.2329
-0.85869	1.625
-0.81636	1.717
-1.174	1.8091
-1.8317	2.1011
-2.2894	2.1932
-2.9471	2.2852
-2.9047	3.2773
-2.8624	3.6693
-2.8201	3.7614
-2.0777	3.0534
-2.5354	3.1455
-2.4931	3.2375
-2.4508	3.3296
-3.2084	3.4216
-3.1661	4.3137
-3.8238	4.4057
-3.7814	3.6978
-3.7391	3.7898
-4.2968	3.5819
-4.2545	3.6739
-4.2121	2.866
-4.1698	2.958
-4.1275	1.8501
-6.0851	0.94212
-6.0428	0.73417
-8.1005	0.82622
-8.0582	0.71827
-8.0158	0.31032
-8.5735	-0.79763
-8.5312	-0.70558
-8.4889	-1.6135
-8.4465	-1.5215
-7.8042	-0.62943
-7.7619	-0.53737
-7.3195	-1.1453
-6.9772	-1.4533
-6.9349	-1.3612
-6.8926	-1.1692
-6.2502	-1.3771
-5.2079	-1.9851
-3.5656	-1.893
-3.5232	-3.101
-0.68092	-3.0089
1.3614	-2.9169
1.4037	-4.2248
1.4461	-2.7328
1.4884	-2.0407
1.5307	-1.9487
1.5731	-0.45662
1.6154	-0.36457
1.6577	0.027482
1.7	0.019532
1.7424	0.11158
1.0847	0.20363
1.127	0.29568
1.1693	0.68773
1.2117	1.6798
2.354	3.0718
2.3963	3.1639
2.4387	3.2559
2.081	4.148
0.92332	4.24
0.96564	5.0321
-0.29203	5.1241
-0.2497	5.6162
-0.20737	5.1082
-1.065	4.8003
0.37728	4.8923
0.41961	4.9844
0.46194	5.0764
0.50427	5.5685
-0.8534	6.3605
0.58892	6.4526
0.63125	6.8446
0.67358	6.9367
-0.38409	7.0287
-2.0418	7.1208
-1.9994	6.9128
-4.2571	7.0049
-4.8148	7.0969
-4.9725	6.489
-4.9301	6.581
-4.8878	6.2731
-4.8455	6.3651
-4.8031	6.3572
-3.1608	6.5492
-3.1185	6.7413
-3.0762	6.7333
-3.0338	6.9254
-2.9915	6.7174
-2.9492	6.8095
-2.9068	6.9015
-2.8645	6.9936
-2.8222	7.0856
-2.7799	7.1777
-1.6375	7.2697
-1.5952	7.6618
-1.5529	8.2538
-1.5105	10.046
-0.76822	12.838
1.1741	21.23
2.9164	28.822
2.9588	34.714
3.8011	46.006
4.7434	60.698
5.2857	70.69
5.3281	83.882
6.0704	103.47
6.1127	114.17
6.1551	128.06
7.0974	142.65
7.1397	146.74
7.182	155.83
7.2244	166.93
7.2667	178.42
7.309	190.51
7.3514	198.3
7.1937	208.39
7.236	216.19
6.4783	219.18
6.5207	222.27
4.663	225.06
3.3053	226.76
2.5477	227.45
1.89	227.84
1.9323	228.23
1.9746	228.32
2.017	228.42
2.6593	228.71
2.7016	228.8
2.7439	228.89
2.7863	229.58
2.8286	229.08
2.8709	229.17
3.7133	229.86
3.7556	229.95
3.7979	230.04
3.8402	231.54
4.4826	231.63
4.9249	232.62
4.9672	232.51
5.4096	232.8
6.3519	233.5
8.3942	233.59
8.4365	234.18
10.679	234.37
11.721	234.76
12.664	234.86
13.806	234.95
13.848	235.04
13.891	235.13
14.733	235.22
15.875	235.32
16.517	235.41
18.26	235.5
18.302	236.09
18.344	236.18
18.387	236.28
18.429	235.77
18.471	234.86
16.814	234.95
16.856	234.15
16.598	233.14
16.641	232.23
16.683	231.72
14.525	226.91
13.968	203.31
13.61	171.2
12.252	142.19
10.595	106.68
10.137	77.674
9.0794	51.866
7.2217	26.458
6.2641	5.8497
5.9064	-24.658
3.5487	-48.366
0.79104	-61.274
-0.16664	-77.382
-1.9243	-92.59
-3.682	-105.2
-3.7397	-111.21
-3.6973	-121.41
-3.955	-136.32
-4.3127	-143.33
-4.4703	-144.64
-7.328	-145.45
-7.2857	-146.45
-10.643	-147.36
-10.601	-148.57
-10.559	-148.48
-11.616	-148.89
-11.574	-148.79
-12.032	-149.6
-11.989	-149.51
-11.447	-149.42
-10.305	-149.33
-10.262	-148.33
-10.12	-148.24
-10.078	-149.05
-8.0354	-148.96
-7.0931	-148.86
-7.0508	-148.77
-7.0084	-148.08
-6.9661	-146.89
-5.6238	-146.3
-4.9815	-145.4
-4.9391	-145.31
-4.8968	-144.92
-4.8545	-144.33
-2.5121	-144.74
0.43019	-144.64
0.47252	-144.85
0.51484	-144.46
0.55717	-144.37
1.4995	-144.98
1.5418	-144.88
1.5842	-144.79
1.6265	-143.5
1.6688	-143.41
2.4111	-144.12
2.4535	-142.92
2.4958	-143.93
2.5381	-143.24
3.0805	-143.15
3.1228	-144.56
3.1651	-145.06
2.7074	-145.07
3.2498	-145.28
3.9921	-145.89
4.0344	-145.8
3.6767	-145.7
3.7191	-145.61
5.4614	-145.52
6.8037	-145.43
6.8461	-145.34
6.8884	-144.54
6.9307	-145.15
7.773	-145.06
7.8154	-144.97
7.8577	-144.87
7.9	-144.78
8.7424	-144.69
8.7847	-144.6
8.827	-144.11
8.8693	-142.61
8.9117	-141.12
8.954	-140.23
8.1963	-139.84
7.1387	-139.75
7.181	-139.45
7.2233	-138.96
4.8656	-138.87
4.908	-138.28
2.6503	-138.19
2.6926	-138.09
5.0349	-137.4
2.7773	-137.31
2.8196	-137.22
2.8619	-137.13
2.9043	-135.83
2.9466	-134.94
2.0889	-134.75
2.9312	-134.66
2.9736	-134.47
3.0159	-134.47
3.0582	-134.28
3.1006	-134.19
3.1429	-134.1
3.1852	-134.01
1.9275	-133.91
1.3699	-133.82
-0.1878	-133.73
-0.14548	-133.74
-0.10315	-133.65
-0.66082	-133.45
-0.61849	-133.36
-1.4762	-133.27
-1.4338	-133.18
-1.3915	-133.09
-2.2492	-132.79
-1.3069	-132.7
-1.3645	-132.81
-1.3222	-133.42
-1.2799	-133.32
-1.3375	-133.13
-0.39521	-133.04
-2.6529	-132.35
-2.6106	-132.26
-2.5682	-132.06
-4.6259	-131.87
-2.3836	-131.78
-4.5412	-131.69
-4.4989	-131.6
-4.4566	-131.4
-4.4143	-131.31
-4.3719	-131.32
-4.3296	-131.23
-4.2873	-131.54
-4.2449	-131.04
-4.2026	-128.45
-4.1603	-128.36
-4.518	-127.57
-5.2756	-126.08
-6.0333	-125.98
-6.791	-125.89
-6.7487	-125.8
-8.1063	-127.61
-8.264	-127.52
-8.6217	-127.42
-11.479	-129.23
-11.437	-130.14
-12.195	-130.05
-12.652	-128.96
-12.11	-128.86
-12.068	-128.67
-12.025	-127.78
-11.983	-126.19
-12.941	-124.1
-12.898	-124
-14.256	-125.91
-14.214	-126.12
-14.171	-125.13
-15.029	-125.93
-14.087	-125.84
-14.944	-125.75
-14.902	-126.46
-14.86	-125.57
-15.617	-125.47
-15.575	-125.38
-15.533	-124.19
-16.29	-123.5
-16.248	-122.81
-16.806	-121.91
-16.763	-121.82
-16.921	-121.33
-16.879	-121.24
-16.836	-120.75
-17.794	-121.15
-17.752	-121.06
-17.71	-119.87
-19.067	-119.28
-19.025	-118.99
-21.283	-118.29
-21.24	-117.1
-21.198	-116.41
-24.456	-115.82
-24.413	-115.23
-26.171	-115.13
-26.129	-115.04
-27.386	-114.65
-27.944	-114.86
-27.902	-114.77
-28.059	-114.67
-28.017	-114.98
-27.875	-114.79
-27.832	-114.7
-27.69	-114.61
-27.648	-114.51
-27.605	-114.42
-27.863	-114.33
-28.121	-114.24
-28.078	-113.64
-28.036	-113.15
-27.994	-113.06
-27.951	-111.57
-27.909	-112.68
-27.567	-112.58
-27.524	-111.29
-28.882	-111.2
-28.84	-111.11
-31.697	-109.92
-31.655	-109.82
-31.613	-109.23
-31.57	-108.94
-33.828	-108.45
-34.386	-108.36
-34.343	-108.26
-34.301	-107.67
-34.959	-106.48
-34.916	-105.49
-35.974	-105.2
-35.932	-104.8
-35.889	-103.81
-35.847	-104.62
-34.705	-103.63
-34.962	-103.54
-34.92	-104.34
-34.878	-104.25
-34.835	-104.16
-33.393	-104.07
-35.151	-103.68
-35.108	-103.48
-32.466	-103.09
-32.824	-103
-32.381	-102.91
-32.339	-102.82
-32.297	-102.72
-32.254	-102.93
-32.212	-102.94
-31.67	-102.85
-31.627	-102.75
-31.585	-102.86
-31.543	-102.77
-32.001	-102.68
-31.958	-102.59
-31.916	-102.49
-34.174	-102.4
-33.631	-103.11
-35.489	-102.82
-35.447	-103.23
-35.404	-103.53
-36.062	-104.14
-36.32	-104.75
-37.777	-106.56
-38.835	-108.37
-39.593	-108.27
-40.25	-108.28
-40.208	-108.19
-40.166	-108.5
-40.123	-108.81
-40.081	-109.21
-40.239	-109.12
-39.996	-109.03
-40.154	-108.94
-40.112	-108.85
-40.069	-107.95
-40.327	-107.86
-40.285	-107.77
-42.542	-107.88
-42.5	-108.39
-42.458	-108.29
-42.415	-109
-42.373	-108.11
-44.531	-107.42
-44.488	-107.33
-44.446	-105.63
-44.404	-105.54
-44.361	-105.45
-44.319	-105.16
-44.277	-105.06
-44.234	-103.17
-44.492	-103.08
-44.45	-104.79
-44.407	-106.2
-44.365	-106.1
-44.023	-106.01
-43.98	-105.92
-43.938	-106.13
-43.896	-106.84
-44.853	-105.74
-44.111	-105.65
-45.769	-105.56
-45.726	-105.57
-45.684	-105.48
-45.642	-105.48
-43.899	-106.19
-45.557	-106.1
-45.515	-106.71
-44.272	-107.12
-46.03	-107.02
-44.188	-107.73
-44.145	-107.64
-44.103	-108.35
-44.061	-109.36
-44.019	-111.06
-43.976	-111.57
-43.934	-111.48
-43.892	-112.29
-43.849	-112.3
-43.807	-112.9
-43.265	-112.81
-43.222	-112.72
-46.48	-112.63
-46.638	-112.54
-49.295	-112.14
-49.253	-112.05
-49.211	-111.96
-49.168	-111.37
-49.426	-110.87
-49.384	-110.28
-49.341	-109.49
-49.299	-109.4
-49.257	-108.71
-49.314	-108.31
-50.272	-108.22
-50.23	-107.83
-50.187	-105.84
-51.645	-105.45
-50.103	-103.95
-51.56	-103.86
-51.518	-103.67
-52.876	-103.58
-52.833	-103.29
-52.791	-103.19
-52.749	-102.9
-52.706	-102.81
-52.664	-102.22
-55.122	-102.13
-55.079	-102.03
-56.437	-101.94
-56.395	-102.45
-54.952	-102.36
-54.91	-102.57
-52.668	-103.27
-52.625	-103.18
-52.583	-103.99
-51.941	-104.5
-51.198	-104.41
-51.156	-104.31
-51.114	-103.62
-51.071	-103.53
-50.029	-103.44
-50.987	-103.95
-50.944	-105.75
-50.902	-106.26
-50.86	-107.27
-50.117	-107.18
-50.075	-107.08
-50.033	-106.99
-49.99	-105.8
-49.948	-104.51
-48.506	-103.82
-48.463	-103.02
-48.421	-102.83
-48.379	-101.84
-50.236	-101.35
-48.294	-100.96
-48.252	-100.86
-48.31	-100.77
-48.267	-100.48
-50.525	-100.59
-50.483	-100.5
-50.44	-100.4
-50.398	-100.31
-50.356	-99.82
-51.713	-99.028
-51.671	-98.936
-52.229	-98.844
-52.186	-98.252
-52.144	-97.86
-53.402	-97.368
-53.359	-96.076
-53.917	-95.984
-53.875	-97.092
-53.832	-97.7
-53.89	-97.608
-53.848	-97.916
-53.005	-97.423
-52.963	-97.731
-51.521	-97.639
-51.378	-97.147
-51.336	-97.055
-51.294	-96.963
-51.251	-96.871
-49.509	-96.279
-49.467	-96.787
-49.424	-97.195
-49.382	-97.103
-50.74	-97.311
-50.697	-97.219
-50.655	-97.427
-50.613	-97.335
-50.57	-97.243
-50.528	-97.151
-49.086	-97.059
-49.043	-96.967
-49.001	-96.875
-48.959	-96.782
-50.316	-96.69
-49.374	-96.598
-50.832	-96.706
-50.789	-96.614
-50.747	-96.522
-51.705	-96.63
-51.662	-96.538
-51.62	-96.446
-51.578	-95.954
-51.535	-95.362
-52.593	-95.27
-52.551	-95.178
-52.508	-94.186
-53.666	-94.094
-53.224	-92.702
-53.981	-92.61
-53.939	-93.818
-54.397	-93.726
-54.354	-94.534
-53.812	-94.441
-54.27	-94.349
-54.228	-94.557
-54.185	-94.465
-54.143	-94.673
-53.601	-94.581
-53.558	-94.489
-53.516	-94.397
-53.474	-94.305
-53.931	-94.813
-53.789	-94.721
-53.747	-94.629
-53.704	-94.537
-53.662	-94.445
-53.52	-94.353
-53.477	-94.261
-53.435	-94.469
-53.393	-94.477
-53.35	-93.785
-53.608	-93.693
-53.566	-93.6
-53.523	-93.408
-53.481	-92.716
-53.739	-90.624
-54.796	-90.532
-54.854	-90.44
-55.812	-90.348
-59.469	-91.556
-61.527	-91.464
-61.885	-91.372
-61.842	-91.28
-61.8	-89.888
-61.758	-90.396
-61.715	-91.204
-62.673	-91.112
-62.631	-91.02
-62.588	-89.528
-64.746	-87.836
-64.704	-87.744
-64.661	-87.651
-64.619	-89.159
-64.577	-87.467
-64.934	-88.375
-63.292	-89.483
-63.25	-89.391
-63.207	-90.099
-63.165	-89.207
-63.123	-89.115
-63.08	-89.623
-64.038	-89.031
-63.996	-88.939
-63.953	-89.047
-63.911	-88.655
-62.469	-88.363
-61.426	-88.271
-61.384	-88.379
-61.342	-88.687
-60.799	-89.195
-60.757	-89.103
-60.715	-88.41
-61.172	-87.918
-60.63	-87.826
-60.588	-87.534
-60.545	-87.242
-60.503	-86.75
-60.461	-86.258
-59.919	-85.666
-59.876	-85.574
-59.834	-85.482
-59.792	-83.69
-60.249	-83.098
-60.107	-80.806
-60.565	-78.814
-60.522	-78.422
-60.58	-77.53
-60.838	-76.938
-60.895	-76.446
-61.653	-76.254
-61.611	-76.162
-61.568	-76.069
-61.526	-75.977
-62.384	-75.985
-62.341	-76.993
-62.299	-80.101
-62.257	-79.209
-64.114	-76.317
-65.872	-76.225
-68.23	-76.133
-70.887	-76.041
-72.445	-75.949
-73.803	-75.857
-73.76	-78.665
-74.518	-82.173
-74.476	-83.281
-73.833	-83.789
-74.191	-83.897
-74.149	-84.405
-74.106	-85.413
-74.064	-85.321
-74.022	-84.128
-74.279	-84.036
-74.237	-83.944
-75.395	-83.852
-75.352	-83.76
-75.31	-83.668
-75.568	-83.576
-75.525	-84.584
-75.483	-84.092
-74.541	-83.9
-73.498	-83.808
-72.556	-82.116
-72.514	-82.024
-72.071	-80.332
-72.029	-80.24
-71.987	-79.048
-71.944	-78.856
-72.902	-78.764
-72.86	-78.372
-73.617	-77.88
-72.775	-77.787
-72.733	-77.295
-72.69	-77.603
-71.648	-77.511
-71.406	-77.819
-71.163	-78.027
-70.621	-77.935
-70.579	-77.743
-70.537	-77.451
-70.294	-77.159
-70.252	-76.967
-70.21	-76.375
-70.167	-75.983
-68.825	-75.391
-68.783	-74.199
-68.74	-73.107
-67.998	-73.015
-67.156	-72.923
-65.813	-72.831
-65.771	-72.739
-65.029	-72.646
-64.986	-72.554
-66.944	-72.162
-64.902	-72.07
-64.859	-71.978
-64.817	-71.586
-64.775	-71.194
-67.032	-71.102
-64.69	-71.01
-66.948	-70.918
-66.905	-71.126
-64.263	-71.334
-63.721	-71.742
-61.278	-72.25
-61.236	-72.658
-61.194	-74.766
-61.151	-76.874
-63.809	-76.782
-63.767	-76.69
-63.724	-76.598
-67.282	-78.305
-67.24	-79.013
-67.197	-79.821
-67.155	-79.729
-67.113	-79.937
-67.07	-80.145
-67.028	-80.053
-66.986	-79.961
-66.943	-79.869
-66.901	-79.777
-67.859	-79.385
-68.116	-79.293
-68.574	-78.901
-68.532	-78.509
-68.789	-77.917
-70.447	-77.825
-70.405	-77.733
-70.362	-77.641
-70.32	-77.549
-70.278	-77.456
-70.235	-77.364
-68.493	-77.272
-68.451	-76.98
-68.408	-76.888
-68.366	-76.496
-70.024	-76.404
-69.981	-75.512
-69.939	-75.42
-69.897	-76.128
-69.854	-76.036
-69.812	-75.144
-69.67	-75.052
-68.328	-75.76
-68.285	-76.068
-68.043	-75.976
-68.001	-75.884
-67.958	-75.792
-67.916	-75.7
-68.374	-75.808
-68.331	-75.515
-70.089	-73.823
-70.047	-73.731
-70.004	-73.739
-69.962	-75.847
-68.12	-75.755
-68.077	-75.663
-68.035	-76.371
-67.993	-76.279
-69.75	-76.187
-69.108	-76.095
-70.666	-76.503
-70.623	-76.711
-72.781	-76.319
-74.039	-76.227
-73.996	-76.135
-73.954	-75.543
-73.912	-75.951
-72.469	-75.559
-72.427	-75.467
-72.385	-75.374
-72.342	-75.482
-72.3	-75.39
-72.258	-75.198
-73.715	-74.806
-73.673	-74.714
-73.631	-74.222
-73.588	-72.53
-73.546	-71.038
-73.504	-70.746
-73.461	-70.354
-73.419	-70.262
-73.377	-70.17
-71.834	-70.078
-70.692	-69.986
-70.65	-70.194
-70.607	-70.502
-71.065	-70.41
-72.423	-70.318
-72.68	-70.726
-72.638	-71.333
-72.596	-71.241
-74.753	-71.149
-73.611	-71.057
-73.569	-70.965
-73.526	-70.873
-73.484	-70.781
-73.442	-71.289
-72.099	-71.197
-72.057	-71.605
-72.015	-71.513
-71.972	-72.021
-73.93	-71.929
-73.888	-71.837
-75.646	-71.745
-75.603	-72.153
-75.561	-71.561
-76.319	-70.969
-75.476	-70.777
-75.434	-70.685
-75.392	-70.392
-75.049	-70.3
-75.007	-70.208
-74.965	-70.116
-75.622	-70.024
-75.58	-70.132
-73.438	-70.04
-75.495	-70.248
-75.453	-70.156
-75.411	-69.764
-75.368	-69.772
-73.226	-69.48
-71.784	-69.588
-71.741	-69.496
-71.699	-69.004
-71.657	-68.912
-68.814	-68.82
-68.572	-68.728
-68.53	-69.136
-68.487	-69.044
-67.945	-69.151
-65.903	-69.559
-65.86	-69.467
-65.818	-70.075
-65.776	-69.983
-68.333	-69.991
-65.691	-69.899
-65.649	-70.107
-65.906	-70.015
-65.864	-69.923
-68.122	-70.531
-68.079	-70.439
-68.037	-70.347
-67.995	-71.655
-67.952	-71.563
-68.91	-73.171
-68.868	-73.079
-69.125	-72.187
-69.883	-71.195
-69.841	-71.003
-70.798	-70.91
-70.756	-70.818
-70.714	-70.726
-70.671	-71.534
-70.429	-71.542
-70.387	-71.45
-70.344	-72.158
-70.302	-72.866
-70.26	-73.274
-69.417	-73.182
-67.775	-72.59
-67.733	-72.498
-67.69	-71.806
-67.948	-70.914
-67.106	-70.822
-67.863	-70.73
-67.821	-71.838
-67.779	-71.746
-68.537	-72.754
-66.894	-72.661
-66.852	-72.569
-66.81	-73.177
-66.767	-72.385
-66.725	-72.293
-66.283	-71.101
-66.24	-70.809
-66.198	-69.917
-66.156	-69.425
-66.513	-69.033
-66.471	-68.941
-67.729	-68.849
-67.786	-68.757
-67.744	-68.665
-70.002	-68.573
-69.959	-68.481
-69.917	-68.389
-69.975	-68.297
-69.932	-68.205
-70.99	-67.313
-70.948	-67.22
-70.905	-65.728
-73.863	-64.736
-70.821	-64.144
-73.778	-63.352
-73.736	-63.26
-73.694	-62.568
-74.951	-62.476
-75.009	-61.984
-75.767	-61.892
-75.724	-61.8
-75.682	-61.108
-76.44	-61.016
-75.997	-60.924
-75.955	-60.432
-75.913	-60.04
-75.87	-59.848
-76.728	-59.556
-76.686	-59.464
-76.843	-57.272
-77.101	-54.579
-77.059	-54.487
-77.616	-53.195
-77.574	-53.103
-77.532	-53.011
-77.489	-52.619
-76.847	-52.227
-76.805	-52.135
-76.762	-52.343
-76.72	-52.251
-76.678	-51.859
-76.035	-50.967
-76.293	-50.875
-76.251	-51.583
-76.208	-51.491
-76.166	-51.699
-76.124	-51.607
-76.081	-52.015
-76.039	-51.923
-75.997	-51.331
-74.955	-51.538
-74.912	-51.446
-74.87	-51.354
-74.828	-51.262
-74.785	-50.67
-76.843	-49.978
-76.801	-49.286
-78.958	-49.194
-78.916	-49.102
-78.874	-48.51
-79.831	-48.918
-79.789	-48.826
-79.747	-48.734
-79.704	-48.642
-79.662	-48.25
-81.42	-48.158
-81.377	-48.466
-81.335	-48.374
-81.293	-48.982
-83.35	-48.69
-84.608	-48.097
-84.566	-48.305
-85.923	-48.213
-87.081	-48.621
-87.139	-48.529
-87.496	-49.737
-87.454	-49.645
-87.412	-49.353
-88.069	-48.261
-88.027	-48.169
-88.885	-47.777
-88.842	-47.985
-88.8	-47.593
-90.158	-47.201
-88.715	-47.109
-90.073	-46.717
-90.031	-46.325
-91.088	-46.133
-92.046	-45.841
-92.004	-45.749
-92.561	-45.656
-92.519	-45.564
-92.477	-45.172
-92.434	-45.08
-91.792	-44.988
-91.75	-43.496
-91.707	-42.104
-91.665	-41.712
-91.323	-41.32
-90.28	-40.528
-90.238	-40.436
-90.196	-39.944
-87.653	-39.352
-87.711	-39.26
-87.669	-39.168
-87.626	-39.076
-90.284	-39.484
-90.242	-39.792
-90.199	-39.7
-87.757	-39.607
-87.715	-39.115
-87.772	-38.523
-87.73	-38.431
