# Supplementary material for: Electrooculography-based continuous eye-writing recognition system for efficient assistive communication systems
Source: PLoS One. 2018 Feb 9;13(2):e0192684. doi: 10.1371/journal.pone.0192684 (PMC5806888; doi:10.1371/journal.pone.0192684)
Supplement: S1 Database — All the original isolated EOG data used in the experiments are contained in this database. (ZIP) [file pone.0192684.s001.zip › isolated/002/isolated_strokes/EOG_002_05_002.csv]

4.6324	-0.23222
4.4336	-0.31228
6.6348	-0.39234
6.436	-0.8724
6.2372	-0.65246
6.0384	-0.73252
5.0396	-0.31258
6.0407	-0.39264
5.8419	0.5273
7.4431	1.4472
7.5443	1.5672
8.4455	1.4871
9.4467	1.4071
9.2479	1.627
9.0491	1.5469
8.8503	1.7669
8.6514	2.3868
8.4526	4.1068
8.2538	6.7267
8.055	6.6467
8.2562	7.0666
8.2574	6.9865
8.0586	6.9065
7.8598	7.2264
7.661	7.1464
9.6621	7.6663
12.263	7.3862
13.065	7.3062
12.866	7.5261
12.667	7.4461
13.468	7.366
13.969	7.4859
14.57	7.4059
15.672	7.7258
16.173	7.9458
16.674	7.8657
16.475	7.7856
16.276	7.7056
16.078	7.7255
16.679	7.7455
17.88	7.6654
18.181	7.5853
18.682	7.4053
18.884	7.3252
18.685	7.2452
19.086	7.0651
18.887	6.9851
18.688	7.005
18.489	7.0249
18.291	6.9449
18.992	6.6648
18.793	6.5848
18.594	6.4047
18.395	6.3246
17.297	6.2446
17.998	6.1645
17.799	6.0845
16.6	5.7044
16.401	5.3243
15.203	4.2443
14.304	4.1642
13.005	2.3842
12.306	-0.1959
11.007	-0.27596
9.3085	-1.856
4.9097	-2.7361
0.41087	-3.7161
-2.7879	-4.1962
-6.2868	-4.6763
-8.6856	-4.7563
-11.084	-7.5364
-14.183	-9.9164
-16.882	-10.696
-18.581	-11.377
-20.38	-11.457
-20.578	-12.037
-24.477	-13.317
-27.876	-14.597
-28.075	-14.677
-29.174	-15.657
-29.372	-17.737
-29.571	-17.917
-29.77	-19.397
-29.069	-19.477
-32.168	-19.557
-32.367	-19.337
-32.565	-19.417
-32.764	-19.497
-33.363	-19.577
-33.462	-18.257
-34.761	-17.038
-32.559	-17.118
-32.758	-17.098
-31.157	-17.178
-31.356	-16.658
-31.555	-16.138
-30.853	-15.918
-29.252	-14.598
-29.451	-13.278
-26.95	-12.958
-27.949	-12.338
-28.148	-11.618
-26.146	-10.898
-26.345	-10.978
-26.544	-11.058
-26.743	-10.638
-24.742	-10.619
-24.24	-10.599
-23.439	-10.279
-22.638	-10.059
-22.537	-10.139
-22.436	-10.219
-22.634	-9.7989
-22.033	-9.2789
-20.432	-8.859
-19.331	-8.739
-19.33	-7.6191
-18.429	-4.9992
-18.427	-3.6792
-18.626	-3.7593
-17.125	-3.4393
-15.824	-3.1194
-13.723	-2.8995
-12.021	-2.1795
-11.02	-1.0596
-9.719	0.06037
-7.3178	0.48031
-6.8166	0.60025
-5.4154	0.92019
-3.9143	1.1401
-2.9131	1.2601
-3.1119	1.48
-3.3107	2
-3.2095	2.7199
-2.4083	3.3398
-1.9071	3.5598
-1.7059	3.4797
-1.9047	3.6997
-2.1036	3.6196
-1.0024	3.5395
-1.2012	4.2595
-1.4	4.9794
0.5012	5.1994
2.0024	5.1193
3.4036	5.4392
4.3048	6.0592
4.106	6.2791
5.0071	6.9991
5.9083	8.419
8.6095	9.0389
8.4107	9.2589
8.2119	9.1788
8.0131	9.0988
9.5143	9.2187
9.3155	9.1387
10.417	9.9586
10.218	10.079
10.019	9.9985
11.22	11.018
11.021	11.738
11.923	12.658
11.724	12.578
12.225	12.498
12.026	12.418
11.827	11.538
11.629	11.058
12.23	10.978
12.031	10.898
12.432	10.818
12.233	10.338
12.034	10.658
11.036	10.578
11.637	10.498
12.638	10.818
12.439	10.337
12.24	10.257
10.842	10.177
11.843	9.8973
10.944	9.7172
10.745	9.4372
10.546	9.3571
9.0476	9.2771
8.8487	8.897
8.6499	7.8169
8.4511	8.7369
8.2523	8.6568
7.8535	8.5768
7.8547	8.4967
7.4559	7.4166
7.0571	6.1366
6.8582	5.6565
6.6594	5.1765
6.4606	4.9964
6.2618	4.4163
6.063	3.8363
6.4642	3.7562
6.4654	3.4762
6.2666	2.7961
6.0678	1.816
5.8689	0.93599
6.3701	0.85593
6.6713	0.27587
6.4725	-0.10419
7.0737	-0.18425
6.8749	-0.86431
7.2761	-0.94437
7.0773	-1.0244
6.8785	-1.6045
6.6796	-1.1845
6.4808	-1.2646
6.282	-1.3447
6.0832	-0.82473
5.8844	-0.90478
5.6856	-0.98484
5.6868	-1.0649
5.488	-2.045
5.2892	-2.125
5.0903	-3.0051
4.8915	-3.0851
4.2927	-2.9652
4.0939	-3.0453
2.5951	-2.5253
2.3963	-1.9054
1.0975	-1.9854
0.89866	-2.0655
0.69985	-2.1456
0.30104	-2.2256
0.10223	-2.3057
-0.69659	-2.3857
0.4046	-2.4658
0.20579	-3.2459
-0.29302	-3.9259
-1.5918	-4.006
-0.39064	-4.086
-1.1895	-4.1661
-1.3883	-4.2461
-1.5871	-3.8262
-1.7859	-3.9063
-0.8847	-3.9863
-1.0835	-4.6664
-1.2823	-5.7464
-1.4811	-5.8265
-2.5799	-6.3066
-1.8788	-6.3866
-2.0776	-7.0667
-2.2764	-7.1467
-2.2752	-7.2268
-2.974	-7.3069
-2.6728	-7.3869
-3.3716	-7.467
-3.5704	-7.447
-1.3693	-7.1271
-1.5681	-6.9072
-1.0669	-6.9872
-1.2657	-7.0673
-1.4645	-7.1473
-1.6633	-7.2274
-5.2621	-7.3075
-5.4609	-7.3875
-5.6597	-7.2676
-5.8586	-7.3476
-2.9574	-7.4277
-3.1562	-7.5077
-3.355	-7.7878
-3.5538	-7.6679
-5.1526	-7.9479
-4.8514	-8.028
-5.0502	-7.908
-5.249	-8.1881
-5.4479	-8.2682
-6.9467	-8.3482
-7.1455	-8.2283
-7.3443	-8.1083
-7.5431	-7.9884
-6.4419	-7.5685
-7.9407	-7.6485
-6.8395	-7.7286
-7.0383	-7.8086
-7.2372	-7.8887
-7.436	-7.6688
-8.9348	-7.4488
-9.1336	-7.8289
-8.7324	-7.6089
-8.9312	-7.689
-8.33	-7.7691
-9.3288	-7.8491
-8.5277	-8.2292
-8.7265	-8.3092
-8.9253	-8.3893
-6.3241	-8.1693
-6.5229	-8.2494
-6.7217	-8.6295
-6.9205	-9.4095
-7.1193	-10.09
-7.3181	-10.17
-7.517	-10.25
-7.7158	-10.53
-7.9146	-10.61
-10.313	-10.89
-10.512	-10.97
-10.711	-11.55
-10.91	-11.63
-11.109	-11.71
-11.307	-12.09
-11.206	-12.17
-9.2051	-12.25
-9.4039	-12.63
-6.9027	-12.71
-4.4015	-12.49
-4.3003	-12.571
0.70087	-12.551
2.0021	-12.231
9.1033	-11.211
29.404	-11.291
54.406	-11.371
80.207	-10.551
98.908	-9.6309
107.11	-7.811
123.21	-6.6911
136.01	-6.7711
144.51	-6.5512
149.01	-6.6312
150.92	-4.0113
155.52	-1.3914
166.42	-0.97142
173.82	1.6485
179.92	4.6685
186.32	9.4884
186.12	14.208
188.82	14.828
189.32	16.348
189.73	17.868
193.03	18.888
192.83	21.608
194.83	23.828
194.63	24.848
194.43	25.368
194.23	26.688
194.03	28.408
192.54	29.328
192.34	31.048
189.44	32.268
189.24	32.488
187.54	32.407
186.94	32.827
186.04	33.347
185.84	33.667
185.64	33.587
185.45	33.607
184.25	33.527
184.05	33.447
182.75	33.367
182.55	33.387
182.35	33.507
182.15	33.627
183.55	33.547
181.76	33.767
181.56	33.687
181.36	33.607
181.16	33.927
182.56	34.846
180.76	36.166
180.56	36.086
180.36	36.506
181.17	36.626
182.87	36.846
181.07	37.566
180.87	38.186
180.67	39.206
179.67	40.026
182.37	39.946
182.17	39.966
181.97	39.886
181.78	40.106
181.98	40.026
181.78	39.946
181.58	40.865
181.38	41.085
181.18	41.505
178.48	42.425
178.28	41.945
178.09	42.765
176.79	42.685
176.59	42.605
176.39	43.525
174.09	42.445
173.89	42.365
172.19	42.285
171.99	41.305
171.79	41.125
170.6	40.545
170.4	38.865
168.9	38.785
168.7	38.004
165.4	37.624
140	28.744
110.2	15.364
85.804	9.3843
52.805	0.80419
37.007	-11.676
15.108	-18.356
-6.691	-19.536
-14.89	-19.816
-30.089	-19.896
-44.787	-19.976
-59.686	-20.756
-73.385	-20.836
-81.084	-20.916
-101.28	-20.996
-122.98	-21.076
-139.38	-20.457
-155.78	-20.537
-159.88	-19.317
-174.98	-16.397
-190.68	-11.977
-198.17	-11.257
-205.57	-10.237
-209.07	-8.7169
-215.27	-7.397
-221.17	-6.877
-224.57	-6.3571
-226.87	-3.9372
-228.57	-0.91723
-228.76	0.40271
-232.46	3.8227
-232.66	6.9426
-232.86	7.1625
-235.76	7.0825
-235.96	7.4024
-235.96	8.0224
-236.16	9.8423
-233.36	11.462
-233.45	11.482
-233.65	12.602
-233.75	13.922
-236.25	13.842
-233.75	13.762
-233.95	14.082
-234.15	14.402
-234.35	14.422
-234.44	14.342
-234.64	13.862
-231.24	13.282
-231.44	13.202
-231.64	13.321
-235.44	13.941
-235.64	14.161
-235.84	14.681
-237.24	15.101
-237.43	15.021
-238.03	14.941
-238.23	14.361
-238.43	14.281
-239.23	14.001
-238.83	12.021
-239.03	12.541
-239.23	12.461
-239.42	12.381
-239.62	12.301
-238.82	12.321
-239.02	13.541
-239.22	14.06
-240.52	14.08
-241.52	14.3
-240.92	14.22
-241.11	14.14
-241.31	14.56
-241.51	14.48
-241.71	13.9
-241.31	13.82
-242.11	14.14
-242.31	14.36
-242.51	14.68
-242.81	14.6
-243	14.92
-243.2	14.94
-243.4	15.26
-243.6	15.18
-244.8	15.099
-245	15.019
-245.2	14.939
-245.9	14.859
-246.09	14.779
-246.49	14.299
-246.69	14.219
-247.79	16.039
-247.99	15.959
-247.59	15.879
-248.39	18.199
-248.59	19.019
-248.79	19.539
-249.58	20.259
-249.18	20.179
-249.98	20.099
-250.18	20.319
-251.08	21.238
-252.18	19.958
-251.68	19.378
-251.88	19.298
-252.07	18.218
-252.27	19.138
-251.57	19.158
-251.17	20.078
-249.47	19.998
-249.67	20.318
-249.87	20.438
-250.07	20.358
-248.86	20.078
-249.06	19.998
-249.26	19.418
-249.46	19.338
-249.66	18.857
-249.86	18.677
-250.06	18.597
-250.26	18.217
-248.86	18.137
-249.05	18.057
-249.25	17.977
-249.45	18.197
-249.85	18.217
-248.55	18.137
-248.75	18.457
-248.95	17.977
-249.15	18.297
-251.64	17.817
-249.54	17.637
-252.04	17.457
-252.24	17.177
-249.64	17.096
-249.84	16.716
-249.14	15.636
-249.34	15.556
-249.54	16.476
-248.73	16.996
-247.13	17.816
-245.73	17.736
-245.93	18.656
-246.13	18.576
-246.33	18.496
-246.53	18.416
-246.73	18.336
-246.92	18.256
-247.52	18.376
-247.32	18.296
-247.52	18.216
-247.72	18.735
-247.42	20.155
-247.62	22.075
-247.32	23.095
-246.92	23.015
-247.11	23.135
-247.31	23.355
-247.61	24.475
-247.61	25.595
-247.81	25.615
-248.01	25.435
-248.21	26.155
-248.61	26.075
-248.6	27.395
-248.8	27.715
-249	27.635
-249.2	28.055
-249.4	27.974
-249.6	28.694
-249.8	29.514
-250	29.634
-250.39	29.554
-250.59	29.274
-250.79	28.294
-251.69	28.414
-251.89	27.334
-251.39	27.254
-252.29	28.274
-252.49	28.494
-252.69	30.314
-253.78	31.134
-253.08	31.954
-253.48	31.874
-253.68	31.794
-253.88	31.713
-254.08	31.633
-252.28	31.553
-252.48	31.473
-252.67	30.893
-252.87	31.413
-253.07	30.433
-251.37	29.853
-251.57	29.773
-251.77	29.693
-251.97	29.613
-254.77	29.533
-254.97	29.453
-255.16	29.173
-255.36	28.293
-255.56	27.213
-254.96	26.633
-255.16	26.552
-255.36	25.172
-255.56	23.792
-255.76	23.712
-257.65	23.632
-257.85	23.152
-258.05	23.472
-258.25	22.992
-258.45	22.912
-259.35	22.832
-259.55	22.752
-259.75	22.972
-259.94	22.892
-260.14	22.812
-260.44	23.132
-260.64	23.052
-262.04	23.372
-263.14	23.291
-263.34	23.211
-264.24	23.131
-264.44	22.651
-264.63	22.971
-264.83	22.991
-264.33	22.911
-264.53	22.831
-264.73	22.751
-264.43	22.971
-265.43	22.891
-264.83	23.211
-265.02	23.131
-265.22	22.651
-265.42	22.571
-265.62	22.491
-265.32	22.111
-264.72	21.43
-264.92	20.65
-265.12	20.57
-263.52	20.09
-262.21	20.01
-262.41	20.83
-262.61	20.75
-262.21	20.67
-261.91	20.29
-262.11	20.21
-260.21	20.13
-260.41	20.75
-260.6	20.67
-260.8	21.79
-261	21.71
-261.2	24.03
-263.5	25.65
-262.6	25.769
-262.4	25.689
-262.6	26.309
-262.8	26.829
-262.99	27.049
-261.49	27.169
-261.69	27.189
-261.89	27.109
-262.09	27.129
-263.99	27.049
-264.19	27.269
-264.39	27.189
-264.58	27.109
-266.88	27.029
-268.88	26.849
-267.28	26.269
-267.38	26.188
-267.58	26.108
-267.78	26.528
-265.98	27.048
-265.17	27.168
-266.77	27.288
-268.17	27.008
-267.47	26.928
-267.67	26.248
-267.87	26.168
-268.07	26.688
-268.27	27.408
-266.87	27.328
-267.06	28.848
-267.26	29.968
-267.46	31.288
-267.66	31.208
-267.26	31.127
-267.46	31.647
-267.66	32.467
-267.86	32.387
-268.05	32.307
-267.55	32.227
-268.45	32.947
-268.65	33.067
-268.85	32.987
-267.75	32.907
-266.45	32.827
-268.15	32.747
-268.35	32.467
-268.54	32.587
-270.04	32.307
-269.44	32.227
-269.64	31.847
-270.94	31.766
-271.14	31.686
-271.84	32.406
-272.04	32.326
-272.23	32.646
-272.43	32.166
-272.63	32.486
-272.83	32.906
-273.03	32.826
-273.23	32.746
-273.43	32.966
-272.33	32.986
-273.62	32.906
-273.82	33.026
-274.02	33.346
-274.22	33.266
-274.42	33.186
-274.62	33.305
-274.82	33.225
-275.02	33.145
-274.52	33.165
-274.71	33.285
-274.91	33.305
-275.11	33.225
-275.31	33.145
-275.51	33.065
-274.71	32.785
-275.91	32.705
-276.11	32.325
-276.3	32.145
-277.7	31.865
-277.9	31.785
-279.2	31.705
-279.4	31.125
-279.6	31.044
-280.9	30.864
-281.1	29.684
-281.9	28.604
-282.09	28.524
-280.09	27.944
-280.29	27.864
-278.49	27.384
-278.69	27.304
-280.89	27.224
-281.09	27.144
-281.29	26.664
-281.48	25.984
-281.68	25.904
-281.88	25.824
-280.08	24.844
-279.48	24.764
-279.68	23.783
-279.88	23.603
-280.88	22.923
-281.07	22.843
-281.27	22.163
-281.47	21.883
-281.67	21.803
-283.07	21.523
-283.17	21.443
-284.77	21.363
-284.97	21.283
-285.17	21.203
-283.96	21.423
-284.16	21.343
-285.76	22.063
-285.96	22.883
-286.16	23.703
-286.66	23.622
-286.86	23.542
-288.06	24.062
-288.25	23.982
-288.85	24.102
-290.45	24.022
-290.65	23.742
-289.45	23.862
-291.05	23.782
-291.25	23.702
-291.45	23.622
-291.65	23.442
-291.84	23.862
-292.04	23.782
-291.14	23.702
-291.64	22.622
-291.84	21.642
-292.04	21.561
-293.14	21.181
-293.34	20.801
-294.93	20.721
-295.13	20.641
-293.13	20.561
-295.53	18.581
-293.53	16.601
-293.73	16.521
-293.93	16.041
-296.33	14.461
-296.53	12.581
-297.52	12.501
-297.72	11.121
-298.52	10.341
-298.72	10.261
-301.02	8.4805
-303.52	7.7004
-304.22	7.6204
-304.92	5.8403
-305.11	5.7603
-305.31	4.7802
-305.51	4.7001
-305.71	4.1201
-305.91	3.84
-306.11	3.76
-308.81	4.2799
-309.21	4.1998
-309.4	4.1198
-312.1	4.0397
-312.3	4.2597
-313.7	4.1796
-313.9	3.3995
-314.1	2.6195
-314.3	2.5394
-314.5	2.4594
-315.3	2.3793
-315.49	2.2992
-315.69	2.2192
-318.59	2.1391
-318.99	2.0591
-321.69	1.979
-321.89	1.499
-322.09	1.8189
-322.79	1.8388
-322.98	1.3588
-323.18	0.67872
-323.38	1.1987
-323.78	1.5186
-323.98	1.4385
-323.68	1.3585
-324.38	1.4784
-324.58	1.3984
-323.98	1.5183
-324.97	1.2382
-324.37	0.55818
-324.57	1.0781
-325.27	0.59806
-325.47	0.51801
-325.67	0.43795
-325.87	0.35789
-326.07	0.87783
-326.26	0.79777
-325.96	0.71771
-326.16	-0.46235
-326.36	0.55759
-326.56	0.97753
-326.76	1.2975
-326.06	0.81741
-327.26	0.73735
-327.45	-0.44271
-327.65	-1.1228
-328.85	-1.2028
-329.05	-1.2829
-329.25	-1.0629
-329.45	-1.143
-329.65	-1.2231
-329.55	-0.50312
-327.85	-1.3832
-328.04	-0.76324
-328.24	-1.5433
-328.44	-1.6234
-330.74	-1.7034
-330.94	-2.4835
-331.14	-2.5635
-331.74	-3.1436
-331.94	-3.2237
-332.63	-3.7037
-332.83	-3.3838
-333.03	-2.9638
-334.13	-3.0439
-334.33	-3.624
-336.93	-3.704
-337.13	-3.7841
-337.33	-3.8641
-339.33	-3.9442
-337.72	-4.6242
-339.72	-5.4043
-339.92	-5.4844
-339.82	-5.5644
-340.32	-6.3445
-340.22	-6.4245
-340.42	-6.9046
-340.62	-6.5847
-342.01	-6.6647
-343.81	-5.7448
-342.41	-5.8248
-342.01	-5.9049
-342.21	-6.985
-340.31	-7.065
-341.81	-7.1451
-340.41	-7.5251
-340.61	-6.6052
-340.8	-7.6853
-341	-7.7653
-339.3	-7.8454
-339.5	-6.9254
-339.7	-5.9055
-339.9	-5.9856
-339.2	-5.8656
-339.4	-5.9457
-339.19	-6.9257
-339.39	-6.1058
-339.89	-6.1858
-340.09	-6.2659
-340.29	-6.246
-340.49	-6.226
-340.69	-5.8061
-340.99	-5.8861
-341.38	-5.9662
-341.58	-5.8463
-341.78	-5.9263
-341.98	-5.6064
-342.18	-5.6864
-342.18	-5.7665
-342.38	-5.8466
-342.58	-6.3266
-342.78	-6.4067
-342.97	-6.4867
-343.17	-6.5668
-343.37	-6.6469
-343.57	-6.7269
-343.77	-6.807
-344.57	-7.187
-343.27	-7.2671
-343.47	-7.0471
-343.66	-7.1272
-342.96	-7.1073
-343.06	-7.1873
-341.56	-7.2674
-341.76	-6.5474
-341.96	-6.6275
-342.16	-8.0076
-344.06	-7.8876
-344.26	-8.8677
-344.55	-8.9477
-344.75	-9.0278
-344.95	-9.5079
-345.45	-9.5879
-345.65	-10.168
-345.85	-10.048
-346.05	-10.128
-345.55	-10.208
-345.74	-10.288
-345.94	-11.568
-346.14	-11.648
-346.34	-12.528
-346.94	-13.208
-348.04	-13.689
-348.24	-14.169
-348.44	-14.949
-348.63	-15.029
-348.13	-15.109
-348.53	-16.889
-348.53	-16.969
-348.73	-17.049
-350.23	-15.629
-349.13	-15.709
-349.33	-15.789
-350.73	-16.569
-350.92	-16.649
-351.42	-16.529
-351.62	-16.609
-351.82	-17.389
-352.02	-17.469
-352.22	-17.55
-355.52	-17.63
-352.62	-17.51
-352.81	-17.49
-353.01	-17.37
-356.31	-17.25
-356.51	-17.13
-356.71	-17.41
-359.71	-17.49
-359.91	-17.77
-359.91	-17.85
-360.11	-18.13
-360.3	-18.31
-357.4	-18.39
-357.8	-18.37
-355.1	-18.45
-355.3	-18.43
-355.5	-18.711
-355.7	-18.591
-358.3	-18.671
-356.09	-18.751
-356.29	-18.831
-356.49	-19.111
-356.49	-19.691
-356.39	-20.571
-355.59	-21.151
-355.89	-21.331
-356.09	-21.411
-356.28	-21.491
-357.38	-21.571
-356.48	-21.651
-356.68	-21.631
-357.98	-21.711
-358.18	-21.791
-358.18	-22.672
-358.38	-23.852
-357.68	-24.732
-357.87	-25.412
-356.97	-25.992
-356.67	-26.072
-356.87	-26.452
-356.27	-26.532
-356.47	-27.012
-356.07	-26.692
-356.27	-26.772
-356.46	-27.352
-356.66	-28.332
-356.86	-27.512
-357.06	-27.592
-357.26	-27.672
-357.46	-27.752
-357.66	-28.533
-357.86	-28.613
-356.66	-29.493
-356.85	-30.073
-357.05	-30.353
-357.25	-30.433
-359.45	-31.113
-359.65	-31.193
-360.75	-31.273
-360.95	-31.353
-362.75	-31.433
-362.94	-32.013
-363.14	-32.093
-363.34	-32.173
-363.54	-31.553
-363.54	-31.033
-363.94	-31.113
-363.94	-31.694
-364.14	-30.674
-364.34	-30.754
-364.53	-30.534
-365.03	-30.614
-365.23	-29.994
-365.43	-29.474
-366.23	-29.554
-366.43	-29.034
-366.83	-28.814
-367.03	-28.894
-367.22	-28.774
-367.42	-28.254
-366.82	-27.334
-367.82	-27.414
-368.02	-27.494
-368.22	-27.074
-368.42	-27.555
-368.62	-28.135
-369.31	-29.015
-369.51	-29.095
-369.71	-28.375
-369.91	-28.455
-369.21	-29.135
-369.41	-29.215
-369.61	-30.095
-368.61	-29.375
-368.81	-29.455
-368.2	-29.535
-368.4	-29.615
-369.4	-30.495
-369.6	-30.575
-370.3	-30.855
-370.5	-30.936
-370.7	-30.816
-370.9	-30.296
-370.59	-30.376
-371.29	-30.456
-371.49	-30.536
-371.69	-30.216
-373.09	-30.296
-372.09	-30.376
-373.49	-30.256
-373.69	-30.036
-373.89	-29.516
-374.08	-28.896
-374.28	-28.976
-373.08	-28.256
-373.28	-27.336
-373.48	-26.416
-374.38	-26.497
-372.58	-26.577
-372.78	-25.857
-372.97	-25.937
-373.17	-26.017
-373.87	-26.097
-374.07	-26.177
-374.27	-26.257
-374.47	-26.337
-374.67	-26.017
-374.87	-26.097
-375.06	-26.577
-375.26	-27.057
-375.46	-27.237
-374.36	-27.317
-375.86	-27.697
-376.06	-27.777
-376.76	-27.858
-376.96	-27.838
-377.16	-27.918
-376.95	-27.798
-377.15	-28.078
-377.35	-28.158
-377.55	-28.238
-375.55	-28.118
-376.25	-27.698
-376.45	-27.778
-376.65	-27.558
-378.74	-27.638
-378.94	-27.718
-379.14	-27.698
-379.34	-27.378
-379.54	-26.658
-380.44	-26.738
-380.64	-27.619
-380.14	-27.499
-380.34	-27.579
-380.53	-27.659
-380.73	-27.139
-380.03	-27.219
-380.23	-27.199
-380.73	-26.579
-380.93	-25.759
-382.03	-25.839
-382.23	-25.919
-382.42	-25.999
-382.62	-26.279
-382.82	-26.159
-384.02	-26.239
-383.02	-27.219
-383.22	-27.299
-383.52	-27.48
-382.72	-27.56
-382.92	-27.64
-383.11	-27.72
-385.11	-27.8
-385.31	-27.88
-385.51	-27.96
-388.41	-28.04
-388.61	-28.32
-386.11	-28.4
-386.31	-28.68
-385.2	-28.76
-385.4	-29.04
-385.6	-29.52
-385.8	-29.6
-387.7	-29.28
-386.2	-29.36
-386.4	-29.441
-386.6	-29.521
-386.79	-29.401
-388.59	-29.481
-388.79	-29.561
-388.99	-29.141
-389.19	-29.221
-387.99	-28.401
-389.59	-27.781
-388.39	-27.861
-388.59	-27.841
-389.18	-27.921
-390.48	-28.001
-391.78	-28.081
-391.98	-28.261
-392.18	-28.341
-392.38	-28.421
-392.28	-28.502
-392.48	-29.282
-392.67	-29.362
-392.87	-28.642
-393.07	-28.422
-392.87	-28.502
-393.07	-27.282
-393.27	-26.262
-393.47	-25.942
-393.67	-25.622
-394.27	-25.702
-394.66	-25.782
-394.86	-26.262
-396.66	-27.442
-398.86	-27.522
-397.06	-28.702
-397.26	-27.682
-397.46	-27.763
-395.46	-26.743
-395.25	-26.823
-394.75	-28.003
-394.95	-28.083
-395.15	-29.263
-394.95	-29.343
-395.25	-29.423
-395.45	-29.803
-395.65	-29.883
-397.44	-30.563
-397.64	-30.643
-400.44	-31.023
-398.04	-31.503
-398.24	-31.783
-401.04	-31.963
-400.94	-32.844
-401.14	-32.924
-402.24	-33.804
-402.43	-34.084
-403.33	-34.364
-406.63	-34.444
-409.53	-34.624
-409.73	-34.704
-409.93	-34.784
-410.13	-34.864
-410.33	-34.944
-410.52	-35.024
-410.72	-34.904
-410.92	-34.984
-411.12	-35.064
-411.32	-35.144
-413.02	-34.524
-413.22	-34.005
-413.42	-32.785
-414.72	-31.765
-414.91	-31.745
-415.11	-31.625
-415.31	-31.705
-415.51	-31.485
-415.71	-31.565
-413.91	-31.945
-414.11	-32.025
-414.31	-32.305
-414.5	-32.485
-416.7	-32.565
-416.9	-33.745
-417.1	-33.825
-417.3	-35.005
-416.8	-35.085
-417	-35.166
-417.2	-36.246
-417.39	-36.326
-417.59	-37.706
-417.29	-37.786
-416.59	-38.266
-416.79	-38.546
-415.79	-38.626
-415.99	-38.906
-414.29	-38.986
-414.09	-40.266
-414.28	-41.446
-414.48	-40.426
