# Supplementary material for: Electrooculography-based continuous eye-writing recognition system for efficient assistive communication systems
Source: PLoS One. 2018 Feb 9;13(2):e0192684. doi: 10.1371/journal.pone.0192684 (PMC5806888; doi:10.1371/journal.pone.0192684)
Supplement: S1 Database — All the original isolated EOG data used in the experiments are contained in this database. (ZIP) [file pone.0192684.s001.zip › isolated/002/isolated_strokes/EOG_002_05_003.csv]

-10.841	-12.844
-11.884	-12.033
-11.927	-11.121
-13.17	-10.51
-14.413	-9.8979
-18.056	-8.8863
-18.099	-7.4747
-18.942	-7.3632
-23.885	-5.4516
-23.928	-4.14
-23.971	-2.7284
-24.014	-1.6168
-24.057	0.094785
-24.1	3.2064
-24.143	5.218
-18.786	5.3295
-18.829	6.1411
-14.472	6.6527
-13.015	8.6643
-11.558	9.3759
-11.602	11.287
-9.5445	11.399
-6.9876	11.511
-7.0306	11.622
-4.6737	11.734
-4.7167	10.545
-4.7598	9.557
-2.4028	9.6686
-2.4459	9.7802
-2.4889	9.3918
-2.5319	10.003
-4.975	10.115
-3.118	10.227
-3.1611	11.138
-3.2041	10.45
-0.84716	11.361
-3.2902	10.673
-6.3333	10.784
-8.0763	10.396
-8.4193	10.408
-7.4624	9.8192
-8.5054	9.9308
-8.5485	10.042
-8.5915	10.154
-8.6346	9.5656
-11.178	8.6772
-7.7206	8.7888
-11.264	8.1004
-11.307	8.2119
-11.35	8.3235
-7.8928	8.4351
-7.9359	7.6467
-7.9789	5.8583
-8.022	4.6699
-8.765	4.1815
-9.408	3.3931
-9.4511	2.3046
-8.8941	0.51623
-7.5372	-0.57218
-5.3802	-0.46059
-5.4233	-0.34901
-4.2663	-0.23742
-4.3094	-1.6258
-2.7524	-0.014243
-2.7954	0.097345
-0.63848	-1.1911
2.3185	-2.4795
4.8754	-2.5679
5.2324	-3.3563
5.1893	-4.4447
9.0463	-4.3331
9.0033	-5.0215
8.9602	-5.21
13.517	-5.0984
13.474	-5.8868
14.431	-5.7752
16.488	-4.7636
16.445	-4.652
16.402	-3.7404
18.459	-3.3288
18.416	-3.2173
18.373	-2.4057
18.33	-2.2941
19.887	-2.1825
22.744	-2.0709
22.701	-1.9593
22.658	-1.9477
22.915	-2.1361
22.872	-1.3246
22.828	-0.61296
22.785	-0.50138
22.742	1.2102
20.999	2.7218
20.956	2.8334
20.913	2.945
20.87	3.5566
18.927	3.6682
18.884	3.7797
19.341	3.8913
17.698	4.0029
17.655	2.8145
17.612	1.5261
17.569	1.6377
17.526	1.7493
16.983	1.8609
16.94	1.6724
16.897	1.784
16.854	1.8956
16.911	0.0072031
16.868	-2.0812
15.725	-2.8696
15.681	-3.658
15.638	-5.0464
16.695	-6.8349
16.652	-7.8233
15.509	-8.3117
15.466	-8.2001
15.423	-8.0885
15.38	-7.9769
15.537	-7.8653
15.494	-8.0537
15.451	-7.9422
14.208	-7.8306
14.165	-8.519
12.522	-8.4074
11.079	-9.3958
10.236	-9.2842
9.3928	-9.6726
9.3497	-9.561
9.3067	-9.9495
8.0637	-9.8379
8.0206	-9.7263
7.9776	-10.215
7.9345	-10.103
7.8915	-9.2915
4.6484	-8.3799
4.6054	-8.2683
1.8624	-8.1568
1.8193	-8.0452
0.97626	-8.6336
0.93322	-9.422
0.89017	-9.7104
0.84713	-9.7988
0.80409	-9.4872
0.76104	-8.9756
0.718	-8.8641
0.67495	-8.7525
0.33191	-8.6409
0.28887	-9.2293
0.24582	-9.1177
0.70278	-9.3061
3.0597	-8.4945
3.0167	-8.0829
2.9736	-7.9714
3.4306	-7.8598
3.3876	-7.7482
3.3445	-7.6366
3.3015	-7.525
3.2584	-7.4134
3.2154	-7.2018
0.87234	-7.0902
0.82929	-6.9786
0.78625	-6.3671
0.74321	-6.4555
0.70016	-6.3439
-0.34288	-6.2323
-0.38593	-6.8207
0.47103	-6.0091
-0.37201	-5.3975
0.38494	-5.0859
0.041899	-4.5744
-0.001145	-4.4628
-0.044189	-4.0512
-0.98723	-3.9396
-1.4303	-3.828
-1.4733	-3.7164
-1.5164	-4.0048
-1.5594	-3.4932
-2.9025	-3.3817
-2.6455	-3.2701
-2.6885	-3.1585
-2.7316	-3.0469
-2.7746	-2.8353
-5.2177	-2.7237
-5.2607	-2.6121
-6.9038	-2.2005
-6.9468	-2.089
-6.9898	-1.3774
-8.5329	-1.2658
-8.5759	-1.1542
-7.519	-1.0426
-7.562	-0.93102
-7.6051	-0.81943
-7.6481	-0.70784
-7.0912	-0.59626
-7.1342	-0.18467
-7.1772	-0.07308
-7.2203	1.6385
-7.2633	1.7501
-7.3064	1.8617
-8.1494	0.87327
-8.1925	0.98486
-7.2355	3.0964
-7.2786	3.208
-7.3216	1.3196
-7.3646	3.1312
-7.7077	4.5428
-7.7507	4.6544
-7.1938	5.466
-7.2368	5.1776
-7.2799	5.2891
-8.3229	5.1007
-7.3659	5.2123
-7.409	5.3239
-7.452	4.1355
-7.4951	4.2471
-7.5381	4.3587
-6.8812	4.4703
-6.4242	4.5818
-6.4673	4.3934
-6.5103	5.605
-7.0533	5.7166
-6.5964	5.8282
-6.4394	6.4398
-6.4825	6.5514
-6.2255	6.763
-5.1686	6.4746
-5.2116	6.5861
-5.2547	5.3977
-5.2977	4.4093
-5.3407	5.3209
-4.6838	5.9325
-4.7268	6.0441
-4.7699	6.1557
-4.8129	6.2673
-4.856	6.3788
-4.899	7.5904
-4.942	6.602
-4.9851	7.8136
-5.3281	7.7252
-5.0712	7.8368
-5.1142	7.9484
-5.1573	8.06
-5.2003	8.4715
-5.2434	10.483
-5.2864	8.6947
-5.6294	8.8063
-5.6725	7.8179
-5.7155	9.0295
-6.9586	10.841
-5.4016	10.953
-7.6447	11.064
-7.6877	9.7758
-7.7308	11.287
-9.5738	12.599
-9.6168	12.711
-9.6599	11.622
-9.7029	12.934
-7.446	13.145
-6.589	13.257
-6.6321	13.369
-6.6751	14.08
-6.7181	14.192
-6.7612	14.303
-6.8042	14.215
-6.8473	14.526
-6.4903	14.838
-6.5334	14.95
-5.5764	15.261
-5.1195	15.373
-4.6625	15.384
-4.7055	15.496
-3.9486	15.808
-3.9916	16.019
-4.0347	16.131
-4.0777	16.042
-4.1208	16.354
-5.1638	16.466
-5.2069	16.577
-5.2499	16.689
-5.2929	16.6
-5.336	16.712
-6.079	16.823
-5.4221	16.935
-6.1651	17.047
-6.2082	16.058
-6.2512	15.17
-6.9942	14.681
-7.0373	14.093
-7.6803	14.205
-7.7234	14.316
-8.2664	15.328
-8.3095	15.439
-7.2525	15.551
-7.2956	17.163
-7.3386	16.574
-7.3816	16.686
-7.8247	16.797
-7.5677	16.909
-7.6108	17.02
-9.2538	17.832
-9.2969	17.944
-12.44	19.055
-12.483	18.167
-10.826	18.278
-10.869	18.39
-9.5121	18.502
-5.1551	18.613
-5.1982	18.725
-0.14121	18.136
-0.18426	16.948
3.2727	12.16
5.5297	8.1711
7.1866	4.4827
12.444	-7.2057
19.601	-19.394
27.657	-30.483
39.114	-44.071
52.771	-55.959
61.628	-69.648
64.485	-80.136
67.942	-83.925
81.299	-86.213
94.856	-90.401
99.113	-94.59
109.97	-95.878
120.33	-96.167
126.88	-96.655
134.84	-97.244
138.8	-97.132
142.45	-97.22
144.01	-97.509
145.37	-98.097
147.03	-99.286
149.38	-99.174
149.34	-99.062
151.4	-98.951
151.35	-100.64
151.31	-100.53
151.27	-100.42
151.22	-101.5
151.18	-101.39
150.14	-101.28
150.1	-101.17
151.05	-101.06
150.21	-100.95
150.17	-100.83
150.12	-99.723
149.28	-97.612
150.04	-97.5
149.99	-97.189
149.95	-97.077
149.11	-95.465
148.66	-94.654
148.62	-95.242
148.58	-95.131
148.54	-95.019
148.49	-94.507
148.65	-94.796
151.31	-94.684
151.26	-94.573
151.22	-95.961
151.18	-94.35
149.83	-94.238
149.79	-94.126
149.35	-94.015
149.31	-95.403
149.26	-95.392
148.62	-96.48
148.58	-96.968
148.53	-97.357
148.49	-97.245
148.45	-97.734
150.8	-97.622
150.76	-96.91
150.72	-96.799
147.87	-96.687
147.83	-96.576
144.99	-96.464
144.95	-96.953
144.7	-96.841
144.06	-96.929
144.02	-96.918
143.37	-96.906
143.33	-97.295
143.29	-98.483
141.94	-98.371
142.5	-98.26
142.46	-96.848
140.32	-96.237
140.27	-96.025
139.23	-95.813
137.89	-94.102
136.44	-93.99
134.8	-93.879
134.26	-89.267
132.61	-88.656
129.17	-88.544
124.03	-82.132
109.98	-74.121
95.642	-65.809
90.299	-59.498
68.756	-54.886
48.313	-45.874
31.57	-27.463
12.027	-14.551
4.9835	-4.9397
-7.6595	13.672
-24.403	27.084
-31.346	42.995
-32.689	61.907
-35.232	73.918
-50.775	91.73
-67.518	108.04
-74.061	127.45
-80.204	143.86
-88.447	153.78
-97.09	171.79
-104.73	188.3
-109.08	201.91
-111.52	212.72
-121.06	223.13
-127.71	234.75
-128.35	244.36
-128.59	258.67
-128.63	268.98
-130.68	273.69
-130.72	277.9
-133.16	278.22
-133.21	279.03
-133.25	282.84
-134.19	282.95
-134.24	286.76
-134.28	287.67
-135.52	288.38
-135.56	289.3
-135.61	289.41
-136.65	289.52
-136.69	290.13
-137.14	290.24
-137.18	290.35
-137.22	290.47
-137.27	289.48
-137.31	288.29
-138.25	288.4
-138.3	289.51
-140.14	291.02
-140.18	289.84
-139.32	289.95
-141.37	290.06
-141.41	290.17
-141.45	290.58
-141.5	290.69
-139.54	290.8
-138.38	290.62
-138.43	289.63
-136.57	289.74
-135.31	289.85
-135.05	289.96
-135.1	289.77
-135.14	290.19
-135.18	291.4
-134.23	292.31
-132.77	292.72
-131.81	292.83
-131.86	292.64
-131.9	292.76
-131.94	292.87
-130.89	292.98
-130.93	293.39
-130.97	293.5
-131.01	294.01
-131.06	293.93
-130.3	294.04
-130.34	294.95
-130.39	295.06
-130.43	296.07
-130.47	296.18
-130.52	296.29
-130.56	297.31
-130.6	297.62
-130.64	297.73
-130.69	297.84
-130.73	297.95
-132.37	298.26
-132.42	298.38
-130.56	298.49
-131.3	298.8
-131.35	299.01
-131.39	299.72
-132.83	299.83
-131.48	299.95
-130.42	300.06
-130.46	299.77
-130.5	299.88
-131.65	299.99
-130.59	300.1
-129.33	300.21
-129.38	300.13
-129.42	300.44
-128.46	300.55
-128.01	300.66
-128.05	300.77
-128.09	300.58
-128.13	301
-127.88	301.11
-127.92	300.92
-127.96	301.03
-128.01	301.24
-125.45	301.35
-123.19	301.07
-122.14	301.18
-122.18	301.29
-122.22	301.1
-122.27	301.51
-122.31	302.02
-122.35	302.13
-122.39	302.55
-122.44	302.66
-119.68	302.77
-119.72	302.88
-119.77	302.99
-119.81	303.4
-123.25	304.12
-123.3	304.23
-123.34	304.34
-123.38	304.85
-123.42	305.26
-123.47	305.37
-124.81	305.49
-124.85	306
-124.9	306.81
-124.94	307.42
-124.98	307.73
-125.03	307.84
-125.07	307.96
-125.11	308.07
-124.86	308.48
-125.2	308.99
-125.24	309.1
-125.28	309.51
-125.53	310.12
-125.57	311.14
-125.61	312.35
-125.46	312.76
-125.5	313.77
-125.54	314.18
-125.29	314.59
-125.33	315.21
-124.17	315.82
-124.21	316.03
-124.26	316.14
-120.4	316.15
-122.44	316.26
-122.49	316.38
-122.53	316.59
-123.27	317
-123.32	317.11
-123.36	317.22
-123.4	317.33
-123.45	317.44
-122.79	317.56
-121.03	317.67
-121.07	317.78
-121.12	317.19
-121.16	317.3
-123	316.61
-123.05	316.73
-123.19	316.84
-123.23	316.25
-123.28	316.36
-123.52	316.77
-123.56	318.18
-124.1	318.3
-124.15	318.41
-123.69	318.52
-122.73	316.93
-121.38	317.04
-121.42	317.15
-121.46	316.27
-120.61	318.58
-120.75	321.59
-120.79	322.6
-120.84	322.81
-120.88	323.02
-120.92	323.33
-120.66	324.05
-120.71	325.06
-120.75	324.27
-120.79	324.38
-120.64	324.49
-120.68	324.5
-120.72	324.42
-120.77	325.03
-120.81	324.64
-120.75	324.75
-120.79	325.36
-120.84	325.97
-120.88	326.89
-120.92	327
-120.77	326.31
-120.81	326.42
-120.85	326.53
-120.9	326.64
-119.74	327.45
-117.98	326.87
-119.83	326.28
-119.87	326.09
-119.91	326.5
-119.95	326.61
-120	326.42
-120.04	326.54
-120.08	326.65
-120.13	326.76
-120.17	326.87
-120.21	326.98
-120.26	325.79
-121.8	324.61
-121.84	324.72
-122.68	324.03
-122.73	325.44
-122.77	325.55
-122.81	324.36
-122.86	324.47
-125.3	323.89
-125.34	324
-125.89	325.51
-128.43	327.02
-128.47	327.03
-128.52	327.34
-128.56	327.46
-127.7	327.77
-127.74	327.88
-127.79	327.99
-125.93	329
-125.97	329.11
-124.72	330.03
-122.96	331.14
-120.6	331.25
-120.15	334.36
-120.19	337.47
-120.23	338.88
-120.27	339.8
-119.12	341.11
-118.86	341.22
-117.9	343.13
-117.95	343.24
-117.99	343.35
-117.63	344.56
-117.68	344.68
-117.72	344.79
-117.76	343.8
-118.21	343.91
-118.25	344.02
-118.29	344.13
-118.33	343.15
-119.38	342.46
-120.52	341.87
-120.56	341.88
-120.61	341.79
-120.65	341.2
-117.39	340.62
-118.84	339.93
-118.88	338.54
-119.32	336.95
-119.36	336.16
-116.11	335.77
-113.25	334.98
-113.29	335.1
-113.34	335.21
-113.38	335.72
-112.82	335.83
-112.87	334.74
-112.91	334.85
-111.95	334.97
-111.5	335.08
-110.94	334.39
-110.98	333.9
-111.02	333.81
-110.77	333.72
-110.61	333.84
-110.65	333.95
-110.4	334.26
-109.94	334.57
-109.98	337.18
-110.53	340.49
-110.57	341.3
-110.61	341.42
-110.65	340.83
-110.7	340.94
-110.04	338.85
-108.38	336.26
-107.63	336.27
-107.67	335.19
-107.71	335.3
-106.56	335.41
-106.1	335.52
-106.14	336.83
-106.19	338.34
-106.23	339.16
-106.27	339.77
-106.31	339.88
-106.36	339.99
-107.4	340.1
-106.14	340.21
-106.19	339.83
-104.13	339.74
-104.17	339.85
-104.22	339.96
-103.06	340.07
-102.8	340.18
-102.84	340.29
-102.89	340.41
-104.23	340.92
-102.97	341.33
-103.02	341.94
-103.06	342.75
-103.1	343.66
-105.45	342.98
-107.79	343.09
-107.83	343.2
-107.88	342.91
-107.92	343.02
-108.76	342.53
-108.8	342.65
-108.35	343.36
-108.39	343.87
-105.73	344.78
-105.68	344.89
-105.72	346
-105.76	346.81
-105.81	346.93
-103.45	347.94
-103.49	348.05
-103.03	347.26
-103.08	346.67
-103.12	345.78
-102.06	344.9
-102.01	344.81
-100.75	343.42
-100.79	344.63
-100.84	344.74
-97.979	344.85
-98.022	344.87
-98.065	344.98
-98.108	345.09
-101.05	345
-98.194	345.11
-98.238	345.22
-98.281	344.93
-98.324	344.65
-97.367	344.76
-93.81	344.57
-93.853	344.98
-93.896	345.09
-93.939	345.4
-95.782	345.52
-95.425	345.83
-95.468	346.34
-95.511	346.45
-95.554	346.56
-96.097	346.67
-96.14	346.79
-96.183	347.1
-96.226	347.11
-95.769	347.22
-95.812	347.13
-95.855	347.24
-95.898	347.06
-95.941	347.17
-94.784	347.28
-93.028	347.39
-93.071	347.5
-93.114	347.31
-93.157	347.42
-90.9	347.14
-90.943	347.65
-90.986	347.76
-91.029	347.87
-91.672	348.58
-91.415	348.69
-91.458	348.91
-91.501	348.42
-91.544	348.53
-91.887	347.64
-91.63	347.75
-91.673	347.86
-91.716	346.98
-91.759	348.09
-92.102	348.2
-92.145	349.11
-92.488	350.22
-92.531	352.33
-92.574	354.04
-92.918	354.16
-92.961	354.27
-93.804	354.38
-94.547	353.99
-93.69	352.1
-94.633	350.31
-94.676	349.03
-94.719	347.34
-94.762	347.45
-93.705	346.96
-94.848	345.77
-94.891	344.78
-94.934	344.9
-94.977	346.11
-94.02	346.22
-94.063	347.53
-94.106	347.64
-93.349	347.75
-94.192	346.66
-93.435	346.78
-93.478	345.79
-93.521	345.8
-93.565	345.91
-92.708	345.92
-92.751	346.03
-92.794	346.35
-92.837	346.96
-92.88	348.17
-93.823	349.28
-93.866	349.89
-93.909	350.8
-93.952	351.42
-93.595	352.33
-92.738	353.34
-92.781	353.45
-92.824	353.86
-92.867	353.97
-92.51	354.09
-92.353	354.4
-92.396	355.71
-92.439	357.92
-92.482	358.03
-91.325	358.54
-91.368	358.65
-91.411	358.77
-91.455	358.88
-92.598	358.99
-91.541	359.1
-91.584	359.21
-91.627	357.12
-91.67	355.84
-92.813	355.85
-92.856	355.96
-92.899	355.37
-92.942	355.48
-92.985	355.59
-93.128	354.71
-93.171	354.82
-93.414	354.93
-93.457	354.84
-93.3	354.95
-93.343	355.06
-93.386	354.27
-93.429	354.39
-93.472	354.5
-92.215	354.61
-90.758	354.72
-90.801	354.93
-90.845	356.14
-90.888	356.96
-90.431	358.27
-90.474	360.88
-90.217	361.89
-90.26	362
-90.303	360.51
-89.746	359.13
-89.789	359.24
-89.832	357.95
-89.875	357.56
-89.918	357.67
-88.261	356.58
-86.704	355.39
-86.747	355.11
-86.79	356.82
-85.933	358.63
-84.676	358.74
-84.719	359.95
-84.762	360.06
-84.805	360.18
-86.148	360.29
-84.892	359.6
-84.935	359.31
-84.978	356.72
-85.021	354.33
-86.064	354.45
-84.707	353.96
-84.75	354.07
-84.793	354.18
-84.836	354.39
-86.279	357.8
-86.322	360.72
-87.765	361.63
-88.208	362.14
-88.251	361.95
-88.394	362.06
-88.437	361.67
-88.48	359.38
-88.523	356.8
-88.466	355.51
-88.509	354.52
-88.552	353.93
-88.595	354.04
-88.638	353.85
-88.282	354.07
-88.825	354.18
-88.868	352.99
-88.911	354.6
-88.954	353.21
-87.697	353.32
-87.84	353.44
-87.883	353.55
-87.926	353.66
-87.369	352.57
-83.312	352.68
-83.355	352.79
-83.498	352.5
-83.541	353.02
-80.184	353.73
-80.227	353.84
-80.27	353.95
-80.313	355.56
-80.356	357.47
-80.999	358.59
-81.042	359.4
-81.085	360.21
-81.428	360.32
-80.972	360.43
-81.515	361.44
-81.558	361.56
-81.601	362.47
-81.644	362.58
-81.687	363.49
-81.73	363.6
-81.773	364.31
-81.816	364.62
-82.059	365.04
-81.902	365.25
-82.145	365.36
-82.188	365.47
-82.231	365.58
-82.474	365.89
-82.317	366.01
-82.56	365.92
-82.603	366.03
-82.646	366.24
-82.689	366.55
-82.732	366.66
-82.775	367.18
-82.818	367.49
-81.562	367.7
-81.605	367.81
-79.848	367.92
-79.891	368.43
-79.934	369.65
-79.077	369.86
-78.72	370.87
-78.763	371.58
-78.806	371.69
-78.849	371.8
-78.292	372.61
-78.335	373.13
-76.278	373.24
-76.321	374.15
-74.664	374.76
-70.607	374.87
-70.65	374.98
-70.693	375.1
-70.736	375.51
-69.979	375.62
-69.922	375.73
-69.965	375.84
-70.009	375.65
-70.052	375.77
-70.195	375.88
-70.238	376.19
-70.881	375.5
-69.524	376.71
-69.567	376.92
-72.51	377.03
-72.553	377.15
-72.596	377.26
-72.639	377.37
-71.882	377.48
-71.125	377.49
-71.168	377.4
-68.811	377.52
-68.854	377.63
-68.697	377.84
-69.94	378.35
-69.983	378.46
-70.026	379.17
-72.669	379.79
-72.712	380.1
-72.755	380.21
-72.799	379.62
-72.842	379.73
-74.685	378.94
-74.728	378.46
-74.771	377.37
-74.814	375.98
-74.857	375.69
-75.5	375.1
-74.943	375.21
-75.686	376.02
-75.729	376.54
-76.372	379.15
-77.315	382.76
-77.358	382.87
-78.101	382.98
-78.144	379.59
-78.187	377.61
-78.23	376.92
-77.073	376.33
-75.716	376.44
-75.759	375.75
-75.302	375.86
-75.845	377.68
-75.389	379.39
-75.432	381.8
-76.575	384.41
-76.518	385.42
-76.561	385.53
-76.604	385.14
-76.647	384.56
-76.69	383.67
-76.233	381.88
-75.776	380.49
-75.819	380.2
-75.862	379.91
-75.905	380.03
-75.448	379.44
-75.491	379.55
-75.534	380.36
-76.377	381.27
-77.22	382.88
-77.263	384.9
-77.306	385.01
-77.349	385.12
-77.392	385.53
-76.635	383.04
-73.979	381.95
-74.022	381.36
-74.065	380.78
-74.108	381.59
-73.651	381.9
-70.894	382.71
-72.937	383.12
-73.78	385.43
-73.823	387.85
-73.866	388.16
-73.909	389.47
-73.952	391.08
-75.895	390.29
-75.938	390.4
-75.981	389.52
-76.024	389.63
-76.067	389.74
-76.11	390.75
-74.953	389.96
-73.996	390.97
-74.039	391.49
-74.082	392.1
-75.126	393.21
-74.169	394.62
-74.212	394.73
-74.255	395.14
-74.298	395.25
-73.941	395.37
-71.584	394.18
-72.527	394.29
-72.57	393
-72.613	392.31
-69.856	391.92
-69.099	391.54
-69.142	391.65
-69.185	391.36
-69.228	391.47
-69.171	391.58
-68.214	392.09
-69.257	391.01
-69.3	390.32
-69.343	390.43
-68.386	390.54
-67.329	390.65
-68.372	390.66
-68.416	390.57
-67.259	390.29
-67.302	389
-67.345	389.11
-67.388	389.22
-67.631	389.33
-67.474	390.74
-67.517	390.86
-67.56	390.77
-67.603	391.08
-67.646	391.19
-67.689	391.3
-67.732	391.21
-67.775	390.23
-67.818	389.14
-67.861	388.35
-67.004	387.56
-66.647	387.57
-66.69	387.68
-66.733	387.79
-67.576	387.91
-67.619	388.02
-67.662	388.53
-67.706	388.64
-67.749	389.05
-67.792	389.76
-67.835	389.88
-66.778	389.99
-66.821	389.9
-65.664	390.01
-65.707	390.12
-63.85	390.23
-63.893	390.35
-63.936	390.96
-63.979	395.37
-63.822	395.88
-63.865	399.69
-63.908	400
-63.951	401.12
-63.994	403.23
-64.037	404.44
-64.08	403.75
-64.123	402.86
-65.766	401.67
-64.209	401.38
-64.252	401.5
-64.296	401.01
-64.339	400.92
-65.782	401.03
-65.825	401.34
-66.268	401.45
-66.311	401.57
-66.354	402.28
-67.497	402.39
-67.34	403.7
-68.783	403.81
-68.826	402.72
-68.869	400.74
-69.212	399.15
-68.955	398.36
-68.998	397.77
-69.041	396.98
-69.084	395.59
-68.027	394.3
-68.07	394.42
-68.113	394.53
-68.556	396.04
-68.599	397.75
-70.343	397.86
-70.386	397.97
-70.429	398.89
-70.472	398.2
-69.215	398.31
-68.758	397.32
-68.801	397.23
-68.844	397.34
-68.887	396.86
-68.43	396.97
-68.473	397.08
-68.516	397.19
-68.559	397.9
-69.002	398.41
-68.645	399.62
-69.088	399.74
-69.131	399.95
-69.174	400.96
-69.317	400.17
-69.26	400.28
-69.303	401.19
-69.346	400.51
-69.389	400.12
-68.533	400.23
-68.576	400.34
-68.619	401.25
-68.662	401.86
-68.405	402.08
-69.448	402.19
-69.491	402.3
-69.534	402.41
-69.577	402.42
-69.62	402.53
-70.363	402.65
-70.406	402.26
-70.449	402.37
-70.692	401.68
-69.835	401.29
-69.878	400.4
-69.921	399.21
-69.964	398.83
-70.007	398.94
-69.75	397.45
-70.093	396.06
-70.136	396.17
-70.179	396.28
-70.223	396.3
-70.266	396.41
-70.309	396.52
-70.352	396.63
-70.395	396.74
-70.138	396.85
-68.481	396.97
-68.524	396.98
-68.567	396.89
-68.61	397.4
-66.753	397.51
-65.396	397.22
-64.739	397.73
-64.782	398.95
-64.825	399.06
-65.368	399.17
-65.411	400.38
-65.454	401.09
-67.097	401.6
-67.14	401.72
-67.283	401.83
-67.326	401.94
-67.369	402.05
-68.713	400.66
-68.756	400.77
-69.099	400.29
-69.142	397.8
-68.885	397.21
-68.928	397.22
-67.871	396.93
-69.014	395.94
-69.057	394.65
-69.4	394.77
-69.443	393.08
-69.186	393.19
-69.229	392
-69.272	392.11
-69.315	391.12
-69.658	390.24
-68.701	390.35
-68.744	390.46
-68.787	390.57
-65.63	390.68
-63.873	390.69
-63.416	391.91
-63.46	393.12
-63.503	392.43
