# Supplementary material for: Electrooculography-based continuous eye-writing recognition system for efficient assistive communication systems
Source: PLoS One. 2018 Feb 9;13(2):e0192684. doi: 10.1371/journal.pone.0192684 (PMC5806888; doi:10.1371/journal.pone.0192684)
Supplement: S1 Database — All the original isolated EOG data used in the experiments are contained in this database. (ZIP) [file pone.0192684.s001.zip › isolated/002/isolated_strokes/EOG_002_05_004.csv]

28.91	11.903
26.209	11.257
23.209	10.411
21.908	10.465
20.407	10.519
17.606	9.9731
15.806	9.6271
15.805	8.7812
15.804	7.8353
12.804	7.3894
9.9028	6.6434
8.8021	5.7975
8.6013	5.4516
7.7006	5.4057
7.0999	4.3598
6.4992	2.8138
5.5984	1.9679
4.6977	1.822
4.297	1.4761
3.6962	0.93014
0.99552	0.68421
-1.7052	0.63829
-4.3059	0.29237
-5.6067	-0.45356
-7.8074	-1.8995
-10.908	-3.2454
-12.709	-3.5913
-13.31	-4.0373
-13.51	-3.9832
-13.911	-4.3291
-15.412	-4.275
-18.112	-4.2209
-19.913	-4.9669
-19.914	-4.9128
-20.615	-4.8587
-20.615	-4.8046
-21.516	-4.7506
-21.517	-4.6965
-21.518	-4.6424
-22.218	-4.5883
-22.219	-4.1343
-21.52	-4.0802
-21.72	-4.0261
-20.621	-3.972
-19.922	-3.618
-19.723	-3.5639
-18.923	-2.9098
-17.524	-2.9557
-17.525	-2.9016
-17.526	-2.1476
-15.426	-2.6935
-15.427	-2.6394
-14.328	-1.5853
-14.028	-0.93127
-14.029	-0.077189
-14.03	-0.023112
-14.031	0.030964
-14.031	0.085041
-11.532	0.13912
-11.533	0.19319
-11.534	0.24727
-8.2343	-0.29865
-6.335	-0.24458
-6.3357	-0.1905
-6.3364	0.46358
-6.3372	1.2177
-5.2379	1.2717
-5.0386	1.3258
-4.7394	0.67988
-4.1401	0.73396
-3.5408	0.78803
-2.4415	0.24211
-3.3423	-0.60381
-3.143	-1.3497
-2.2437	-1.2957
-2.1444	-0.44158
-1.6452	-0.38751
-0.045891	-0.33343
-0.046618	-0.27935
2.1527	1.4747
3.7519	2.9288
4.7512	3.5829
4.7505	3.637
4.7497	3.691
5.749	3.7451
5.7483	2.9992
6.3476	3.0533
6.3468	3.1073
6.3461	3.1614
6.3454	3.2155
6.1447	3.2696
6.3439	4.1236
7.5432	4.5777
7.5425	4.6318
9.5418	5.0859
9.541	4.7399
11.04	3.794
11.04	4.1481
11.039	4.7022
12.138	4.7563
13.437	3.8103
14.337	3.5644
14.336	3.6185
13.435	3.6726
14.534	3.7266
14.034	4.0807
14.033	3.8348
14.032	3.8889
11.732	3.9429
13.331	3.997
13.33	4.0511
12.429	3.4052
12.429	3.4592
10.628	3.5133
10.627	2.8674
10.627	2.7215
10.626	1.2756
12.425	-0.27037
10.624	-0.4163
10.624	-0.36222
7.8229	-1.1081
7.8221	-1.8541
10.621	-1.8
12.321	-2.5459
12.32	-2.4918
12.319	-3.3378
10.719	-3.2837
10.718	-4.0296
10.717	-4.4755
10.716	-4.5215
10.716	-4.4674
10.315	-4.6133
10.314	-4.5592
10.313	-4.5052
10.313	-4.5511
10.312	-4.397
10.311	-4.8429
9.3105	-4.7888
9.3098	-4.1348
9.3091	-4.0807
9.3083	-3.8266
7.7076	-3.1725
7.7069	-3.1185
6.2062	-3.6644
6.2054	-3.8103
6.2047	-3.7562
6.004	-3.7022
6.2033	-4.0481
6.2025	-3.994
6.2018	-4.4399
6.2011	-4.3859
5.9003	-4.3318
5.8996	-4.2777
4.5989	-4.2236
3.0982	-5.1695
3.0974	-5.4155
1.2967	-5.3614
1.296	-7.1073
0.095262	-8.3532
-0.40546	-8.9992
-1.1062	-8.9451
-1.4069	-9.191
-1.4076	-9.1369
-2.0084	-9.0829
-3.0091	-9.2288
-4.1098	-9.1747
-4.1105	-9.2206
-4.1113	-9.4666
-4.112	-9.4125
-5.0127	-9.3584
-5.0135	-9.3043
-5.0142	-8.8502
-5.0149	-9.7962
-5.0156	-9.0421
-5.0164	-7.788
-3.7171	-7.7339
-5.0178	-7.0799
-5.0185	-7.0258
-5.0193	-6.1717
-6.02	-6.1176
-6.0207	-6.0636
-8.0214	-5.8095
-8.0222	-5.7554
-6.6229	-5.4013
-6.6236	-5.3473
-5.0244	-5.2932
-5.0251	-4.8391
-6.3258	-4.385
-4.6265	-3.9309
-4.6273	-3.1769
-4.628	-3.1228
-4.6287	-2.2687
-6.3294	-2.2146
-5.8302	-2.1606
-6.3309	-2.9065
-6.3316	-2.7524
-6.3323	-1.9983
-6.3331	-0.54426
-5.8338	-0.49018
-4.5345	0.86389
-4.5353	1.018
-4.536	1.372
-2.8367	1.8261
0.96257	1.8802
0.46184	1.9343
0.46112	1.9884
0.46039	2.3424
2.1597	3.2965
2.1589	3.3506
2.1582	2.5047
2.1575	3.4587
2.2568	5.1128
2.256	5.4669
3.3553	5.421
3.3546	5.475
3.0539	5.5291
3.0531	6.1832
2.2524	6.2373
2.2517	5.6913
2.2509	6.3454
0.55022	5.7995
0.54949	5.8536
-1.2512	5.2077
-1.252	5.2617
-2.5527	6.0158
-3.6534	6.0699
-3.6541	6.124
-4.5549	5.478
-4.5556	5.2321
-4.5563	5.5862
-4.557	5.9403
-4.5578	5.9943
-4.5585	6.5484
-4.5592	6.0025
-3.76	6.0566
-4.5607	5.3106
-3.7614	4.1647
-3.7621	4.3188
-3.7629	4.3729
-3.7636	4.427
-4.1643	5.381
-2.565	5.4351
-2.5658	5.8892
-2.5665	5.1433
-2.5672	5.1973
-2.5679	5.8514
-2.5687	5.9055
-2.5694	6.0596
-2.5701	6.2136
-2.5708	6.2677
-4.2716	6.3218
-5.1723	6.3759
-5.273	6.4299
-5.2738	6.484
-5.2745	6.7381
-5.8752	8.0922
-5.8759	8.1463
-5.8767	9.6003
-7.7774	9.6544
-7.0781	10.408
-7.0788	10.463
-7.0796	8.4166
-7.0803	8.6707
-7.381	8.7248
-5.5817	8.7789
-5.5825	8.8329
-5.5832	7.287
-5.5839	8.7411
-6.3847	10.195
-6.3854	10.249
-6.3861	8.9033
-6.3868	7.0574
-6.3876	7.1115
-6.3883	7.1656
-6.389	6.4196
-6.3897	6.1737
-6.3905	5.8278
-6.3912	5.2819
-5.0919	5.0359
-5.0926	5.09
-5.0934	5.1441
-6.3941	4.9982
-6.3948	5.0522
-5.5956	5.0063
-5.5963	5.0604
-5.597	5.1145
-5.5977	5.4685
-4.1985	5.5226
-2.6992	5.5767
-2.6999	5.6308
-1.3006	5.7849
-1.3014	5.8389
1.5979	5.893
4.5972	6.6471
4.5965	7.4012
6.7957	8.9552
8.995	15.109
10.894	20.463
33.394	23.317
59.293	27.372
85.592	37.526
117.59	55.58
129.89	70.834
147.69	80.688
165.19	94.242
171.39	109.2
180.89	122.95
190.79	137.3
196.09	149.26
196.49	161.81
198.98	169.87
200.68	178.32
202.08	186.87
202.08	188.13
202.08	190.98
202.08	196.14
202.08	196.69
202.08	199.54
202.08	199.6
201.58	199.65
201.58	201.11
200.18	201.16
198.18	201.22
193.28	201.27
187.87	201.32
185.17	200.68
184.77	200.03
184.77	199.19
183.47	198.94
182.07	198.69
180.87	198.55
178.77	198.1
177.47	197.06
175.87	196.01
173.77	196.06
173.77	195.12
171.47	194.07
168.27	192.83
167.46	192.88
165.36	192.13
165.36	190.39
164.96	188.14
164.96	187.3
164.96	187.05
164.96	186.5
164.96	185.86
164.46	185.81
164.36	185.87
164.66	185.12
164.36	185.18
164.36	185.23
164.36	185.28
164.35	184.24
164.65	184.29
164.65	183.05
164.65	182.4
164.65	182.35
165.05	182.41
165.85	182.46
165.85	182.62
165.05	182.57
165.05	182.72
165.05	182.78
165.85	182.83
165.05	183.59
165.04	183.64
165.04	184.99
165.04	185.85
165.04	186.4
165.04	186.46
165.04	185.31
165.04	185.37
165.04	185.42
165.04	184.07
165.84	184.13
165.84	184.18
167.44	184.24
168.84	184.29
168.84	184.34
168.83	184
168.83	184.05
168.83	182.61
168.83	181.66
167.73	180.61
167.73	179.37
164.63	178.52
164.63	178.38
164.63	178.03
162.63	177.58
161.23	161.14
154.23	132.19
135.03	97.647
119.83	55.401
101.92	24.355
76.524	-6.6912
61.823	-30.837
51.422	-49.883
41.222	-75.529
22.321	-92.175
7.5202	-107.82
1.6194	-122.17
-15.981	-135.31
-30.582	-146.16
-47.983	-151.4
-67.083	-158.05
-73.484	-162.5
-89.785	-166.94
-103.79	-170.99
-112.19	-172.43
-121.39	-173.18
-123.29	-173.13
-125.49	-173.07
-132.09	-173.02
-137.19	-172.96
-137.79	-172.91
-139.39	-172.86
-139.39	-172.8
-140.39	-172.75
-140.69	-171.29
-140.69	-170.34
-140.7	-170.09
-140.7	-169.73
-140.4	-169.28
-140.4	-168.72
-138.8	-167.77
-137.2	-166.31
-136.3	-165.06
-135.4	-164.21
-134.8	-163.75
-132.4	-162.2
-130.7	-161.34
-130.7	-161.29
-129.6	-160.64
-129.6	-160.38
-126.41	-160.33
-126.41	-159.87
-126.41	-159.32
-123.41	-158.77
-122.31	-156.71
-120.61	-155.16
-120.61	-154.1
-120.01	-153.15
-118.21	-153.1
-117.61	-153.04
-117.11	-153.89
-117.11	-153.63
-116.61	-153.58
-116.51	-153.53
-115.72	-152.77
-113.62	-153.32
-112.92	-152.66
-112.12	-152.61
-111.52	-152.75
-111.52	-152.7
-110.02	-152.65
-110.02	-152.29
-110.02	-152.84
-108.22	-153.28
-107.92	-153.23
-107.92	-153.18
-107.82	-153.12
-108.32	-153.97
-108.33	-153.91
-108.63	-152.96
-108.63	-152.91
-108.63	-152.65
-109.63	-152.6
-109.43	-153.54
-109.43	-153.49
-109.43	-154.54
-108.33	-154.48
-108.33	-154.43
-106.53	-155.07
-106.53	-155.72
-106.53	-156.37
-104.24	-156.31
-103.34	-155.56
-103.34	-155.3
-103.34	-154.45
-103.34	-153.19
-102.54	-153.14
-102.54	-151.99
-101.24	-151.93
-101.24	-151.88
-99.342	-151.82
-99.242	-151.77
-99.243	-151.72
-99.244	-151.66
-99.244	-151.61
-99.245	-151.25
-98.846	-150
-98.847	-148.55
-98.847	-148.39
-98.848	-148.14
-98.849	-148.08
-98.85	-147.93
-98.85	-147.68
-98.851	-147.42
-98.852	-147.37
-98.852	-147.61
-98.853	-147.56
-98.854	-147.11
-98.855	-147.05
-98.855	-146.8
-100.46	-146.74
-100.46	-146.69
-100.46	-146.63
-102.66	-146.48
-102.16	-146.03
-102.66	-145.67
-102.66	-145.02
-102.36	-144.16
-102.66	-143.51
-102.36	-143.46
-102.66	-143.1
-102.66	-143.45
-102.66	-143.39
-102.67	-143.34
-102.37	-143.29
-101.97	-142.63
-101.97	-142.58
-101.97	-141.92
-101.97	-140.77
-100.87	-140.72
-100.87	-140.46
-100.87	-140.41
-100.87	-139.55
-99.473	-139.5
-98.574	-139.44
-98.574	-139.39
-98.575	-139.34
-97.976	-139.28
-95.376	-139.43
-95.377	-139.37
-95.378	-138.82
-97.879	-138.77
-97.779	-138.71
-97.78	-138.66
-97.781	-138.8
-97.782	-138.75
-97.782	-138.7
-97.783	-138.64
-97.884	-138.59
-97.884	-138.93
-97.885	-138.88
-97.986	-138.83
-97.887	-138.97
-97.887	-139.62
-97.888	-140.66
-97.889	-139.91
-97.89	-139.56
-97.89	-139.5
-97.991	-139.45
-98.692	-140.49
-98.692	-140.44
-99.593	-140.38
-99.594	-140.33
-99.595	-140.28
-99.595	-140.82
-99.596	-140.77
-99.597	-141.21
-98.698	-141.46
-97.898	-141.11
-97.899	-140.55
-97.1	-140.5
-96.7	-138.84
-96.701	-137.99
-96.702	-137.84
-96.703	-137.68
-96.703	-137.63
-97.004	-136.47
-97.005	-136.42
-97.006	-134.87
-95.306	-134.21
-93.407	-134.16
-93.008	-133.7
-92.608	-133.65
-92.609	-133.5
-92.61	-132.94
-92.111	-132.09
-91.411	-131.93
-91.412	-131.88
-91.413	-131.22
-91.514	-131.77
-91.514	-132.12
-91.515	-132.06
-91.516	-132.41
-91.516	-132.75
-92.117	-132.7
-91.518	-132.95
-91.519	-132.89
-91.519	-133.54
-91.52	-133.48
-91.821	-135.13
-91.821	-135.38
-91.822	-135.32
-94.123	-134.17
-94.124	-134.11
-97.024	-135.16
-97.025	-136.01
-98.726	-136.15
-98.727	-136.2
-97.227	-136.14
-97.228	-136.09
-97.229	-136.04
-97.229	-135.88
-97.73	-135.63
-97.731	-135.37
-97.732	-135.32
-97.732	-135.26
-97.733	-134.81
-98.734	-134.36
-97.735	-134.7
-97.735	-134.25
-97.736	-134.59
-98.437	-134.54
-96.837	-135.19
-96.338	-135.13
-94.339	-134.38
-94.34	-133.92
-94.34	-133.57
-94.341	-133.22
-94.342	-133.06
-94.843	-132.81
-99.243	-132.05
-98.944	-130.9
-100.84	-130.85
-100.85	-130.79
-100.85	-130.54
-100.85	-130.48
-97.648	-130.43
-97.648	-130.38
-97.649	-130.32
-97.65	-130.27
-97.651	-130.21
-93.751	-130.16
-97.652	-130.1
-97.653	-130.35
-100.45	-130.5
-100.45	-130.44
-99.055	-131.09
-99.056	-131.03
-99.056	-131.28
-99.057	-131.23
-99.058	-131.77
-96.259	-131.72
-96.259	-131.66
-96.26	-132.21
-94.361	-132.16
-93.261	-132.1
-92.362	-132.05
-92.363	-132.19
-92.364	-132.54
-92.364	-131.89
-94.365	-131.73
-94.366	-131.68
-94.367	-131.12
-94.367	-130.77
-93.068	-130.72
-93.069	-130.66
-93.069	-130.11
-93.07	-130.05
-93.071	-130.5
-93.072	-130.44
-93.072	-130.39
-93.073	-130.34
-93.074	-129.28
-94.075	-129.23
-93.275	-129.17
-94.676	-129.12
-94.677	-129.07
-94.677	-127.91
-94.978	-127.86
-94.679	-127.8
-93.88	-127.25
-93.88	-126.7
-93.881	-126.24
-93.882	-126.59
-93.883	-127.03
-94.183	-126.98
-94.184	-127.43
-93.685	-126.87
-93.985	-126.82
-93.686	-127.26
-93.687	-126.71
-93.688	-126.65
-93.688	-126.6
-93.689	-126.55
-93.69	-126.49
-93.691	-126.44
-93.991	-125.68
-93.992	-125.63
-93.993	-124.58
-93.993	-125.52
-95.294	-125.77
-95.295	-126.71
-93.996	-126.66
-93.996	-125.61
-93.997	-125.55
-93.998	-125.5
-93.999	-125.44
-93.799	-125.39
-94.4	-125.34
-94.401	-125.28
-94.401	-125.23
-94.402	-125.47
-93.403	-125.42
-93.404	-124.27
-93.404	-125.31
-93.405	-125.36
-93.406	-126.5
-91.206	-126.45
-91.207	-126.59
-91.208	-126.54
-91.209	-126.49
-93.409	-126.43
-93.41	-126.58
-93.411	-126.72
-93.412	-126.77
-91.312	-126.72
-91.413	-126.66
-91.414	-126.81
-91.414	-126.55
-91.715	-126.4
-90.516	-126.35
-92.317	-126.19
-92.317	-126.14
-92.318	-126.28
-92.619	-126.13
-91.42	-125.88
-91.42	-126.02
-91.421	-126.07
-91.422	-125.91
-92.622	-125.86
-93.423	-125.81
-93.424	-125.15
-93.425	-124.6
-93.425	-124.24
-94.026	-123.39
-94.027	-121.73
-94.028	-120.38
-94.028	-120.33
-93.329	-120.27
-94.53	-120.12
-94.53	-120.06
-94.531	-120.01
-95.032	-119.96
-95.033	-119.3
-95.333	-119.25
-95.334	-118.99
-95.335	-118.94
-95.536	-118.69
-95.536	-118.33
-95.537	-117.78
-95.538	-117.62
-95.538	-117.17
-95.539	-116.82
-95.04	-116.76
-95.541	-116.71
-95.541	-116.65
-95.542	-116.6
-97.743	-116.55
-99.544	-116.49
-99.844	-116.34
-99.845	-115.48
-99.846	-114.43
-99.846	-114.27
-99.547	-114.22
-97.748	-114.17
-97.749	-113.81
-97.749	-113.26
-97.75	-113.2
-95.551	-113.15
-95.552	-113.1
-95.552	-113.54
-95.553	-113.49
-97.154	-113.43
-97.154	-113.18
-97.155	-112.63
-97.156	-111.77
-97.157	-111.72
-96.257	-111.06
-95.358	-111.01
-95.359	-110.86
-95.36	-110.5
-95.36	-110.45
-96.261	-110.09
-96.262	-109.94
-96.462	-109.39
-97.363	-109.33
-96.464	-109.28
-97.365	-109.22
-97.365	-108.77
-97.366	-108.61
-99.567	-108.56
-97.368	-108.51
-98.768	-108.45
-99.169	-108.4
-99.17	-108.24
-99.37	-108.29
-97.671	-108.24
-99.372	-108.18
-99.373	-108.63
-97.873	-108.07
-97.874	-108.02
-97.875	-107.97
-97.876	-107.91
-97.876	-108.36
-97.677	-108.3
-97.078	-108.25
-97.078	-108.1
-97.079	-106.94
-97.68	-107.69
-97.681	-107.63
-97.681	-107.08
-97.682	-107.03
-97.683	-106.67
-97.884	-106.62
-97.184	-106.56
-97.285	-106.51
-97.286	-106.45
-97.286	-106.1
-97.287	-106.05
-96.588	-105.69
-97.389	-105.64
-97.389	-105.58
-97.39	-105.73
-98.991	-105.68
-98.991	-105.62
-99.592	-105.57
-99.593	-105.61
-99.594	-105.66
-98.894	-105.61
-97.195	-105.55
-96.696	-105.5
-96.697	-105.94
-95.897	-105.89
-95.898	-105.84
-95.899	-105.78
-95.899	-105.23
-95.9	-105.17
-95.401	-105.12
-95.902	-104.36
-95.402	-104.31
-95.403	-103.16
-95.404	-103.1
-92.805	-102.15
-90.205	-102.09
-89.106	-101.64
-89.107	-101.39
-88.107	-101.33
-88.108	-101.28
-89.109	-101.02
-89.11	-100.97
-89.11	-100.62
-90.211	-100.56
-90.212	-100.51
-90.213	-100.45
-90.213	-100.3
-90.214	-100.05
-90.215	-99.992
-89.415	-100.14
-89.416	-100.08
-89.617	-100.13
-89.618	-100.28
-90.718	-100.32
-90.719	-101.07
-91.22	-101.01
-91.221	-101.86
-91.221	-101.8
-91.822	-101.75
-91.223	-102.3
-91.723	-102.64
-91.724	-102.59
-91.725	-102.53
-91.726	-103.48
-90.726	-104.63
-90.727	-104.57
-91.728	-105.72
-91.729	-106.86
-93.529	-107.11
-93.53	-107.26
-93.531	-107.3
-93.531	-107.25
-91.732	-107.19
-92.633	-107.34
-92.634	-107.59
-92.634	-107.53
-95.635	-107.78
-92.636	-107.72
-92.637	-108.37
-92.637	-109.12
-92.638	-109.06
-95.239	-109.01
-95.239	-108.95
-95.24	-109.2
-95.241	-109.54
-95.242	-109.09
-95.342	-109.04
-95.343	-109.48
-95.344	-109.43
-95.345	-110.27
-95.345	-110.82
-96.046	-110.77
-96.047	-110.71
-96.047	-110.06
-96.448	-110
-96.449	-109.95
-96.55	-109.9
-96.55	-109.84
-96.551	-109.29
-96.552	-109.13
-96.053	-109.08
-96.553	-109.03
-96.554	-108.97
-96.555	-107.92
-97.155	-106.76
-96.756	-106.61
-98.057	-105.76
-98.058	-105.7
-99.258	-104.95
-99.659	-104.89
-99.26	-104.84
-99.261	-104.78
-99.261	-104.73
-98.062	-104.68
-95.863	-104.62
-94.063	-104.97
-94.064	-104.91
-94.065	-105.26
-94.066	-105.21
-95.066	-104.75
-95.667	-105.1
-95.668	-105.34
-95.669	-105.59
-95.669	-105.54
-95.67	-105.88
-95.671	-105.83
-95.671	-105.77
-95.672	-105.72
-94.573	-105.67
-94.574	-105.61
-94.574	-105.46
-94.575	-105.1
-95.676	-104.75
-95.676	-104.7
-96.277	-104.34
-96.278	-104.19
-96.279	-103.63
-96.579	-103.58
-96.88	-103.92
-96.881	-103.87
-96.882	-103.82
-96.882	-103.16
-96.883	-103.11
-96.584	-103.65
-96.884	-103.6
-96.985	-103.55
-96.886	-103.49
-96.987	-103.44
-96.987	-103.38
-97.188	-102.93
-97.189	-102.88
-97.19	-102.82
-97.19	-102.77
-97.191	-103.11
-97.192	-103.16
-97.192	-103.11
-97.193	-103.15
-97.194	-103.1
-97.195	-103.24
-97.195	-103.79
-97.196	-104.84
-96.897	-104.78
-97.198	-104.73
-97.198	-103.77
-97.599	-103.32
-98.2	-103.26
-98.2	-103.21
-98.201	-103.46
-98.202	-103.9
-98.203	-103.85
-98.903	-104.19
-98.604	-104.14
-99.605	-103.69
-99.606	-104.03
-99.606	-103.58
-99.607	-103.22
-98.708	-102.97
-99.308	-102.62
-99.309	-102.16
-96.31	-101.81
-96.311	-101.75
-94.011	-101.5
-94.012	-101.45
-94.913	-101.39
-93.314	-101.34
-93.314	-101.78
-93.315	-102.23
-93.316	-102.27
-93.316	-102.22
-92.517	-102.17
-92.518	-102.11
-91.619	-102.26
-91.619	-101.8
-91.62	-101.75
-90.321	-101.7
-92.122	-102.04
-92.122	-102.19
-92.123	-102.13
-92.124	-102.28
-90.724	-102.23
-91.925	-102.77
-91.926	-103.22
-91.927	-103.46
-91.727	-103.41
-90.728	-103.36
-90.729	-102.6
-90.73	-102.15
-90.73	-101.89
-91.731	-101.84
-91.732	-102.39
-91.732	-102.33
-92.533	-102.98
-92.534	-102.92
-92.535	-103.77
-92.535	-104.81
-92.536	-104.56
-92.537	-105.11
-91.438	-105.05
-92.538	-105
-92.539	-104.94
-92.54	-104.29
-92.54	-103.34
-92.541	-103.08
-92.842	-101.93
-92.843	-101.87
-92.843	-101.82
-94.044	-101.77
-92.845	-101.71
-92.846	-101.66
-92.846	-101.5
-92.847	-100.55
-93.648	-100.5
-90.848	-100.34
-93.649	-99.287
-93.65	-98.933
-93.651	-98.879
-93.651	-98.725
-93.652	-97.971
-94.453	-97.817
-94.454	-97.763
-93.854	-97.709
-94.455	-97.655
-93.856	-97.701
-93.856	-97.647
-93.857	-97.593
-93.858	-97.539
-93.359	-97.484
-93.359	-98.93
-93.36	-98.876
-93.361	-98.822
-92.461	-98.768
-92.462	-98.714
-92.463	-98.66
-92.464	-98.606
-92.964	-98.952
-92.965	-98.898
-93.266	-99.044
-93.267	-98.99
-93.267	-98.936
-93.268	-98.281
-92.769	-98.227
-92.769	-98.173
-92.77	-98.819
-92.771	-98.065
-92.772	-97.811
-92.272	-97.557
-92.773	-97.103
-92.774	-96.049
-92.275	-95.395
-92.775	-95.141
-92.776	-95.087
-92.777	-94.233
-92.777	-94.178
-92.778	-93.324
-93.279	-93.27
-92.28	-93.216
-92.28	-93.162
-92.281	-93.108
-91.982	-92.854
-91.983	-92.8
-89.683	-92.046
-88.084	-90.992
-88.085	-90.938
-87.385	-90.884
-87.986	-90.83
-87.987	-91.675
-87.988	-91.521
-87.988	-91.467
-87.889	-91.413
-87.89	-92.159
-87.891	-92.405
-87.891	-91.951
-88.492	-91.197
-87.893	-91.143
-87.893	-90.389
-87.894	-91.035
-87.895	-90.281
-88.496	-90.227
-87.896	-90.172
-88.497	-89.718
-88.498	-90.064
-88.899	-90.01
-89.999	-89.556
-90.2	-89.502
-90.201	-88.748
-90.201	-87.694
-90.202	-86.24
-90.603	-85.086
-90.604	-85.032
-91.304	-84.978
-91.305	-84.924
-90.306	-85.369
-90.307	-85.315
-90.307	-85.861
-90.608	-86.307
-90.609	-86.253
-90.609	-86.699
-90.61	-86.645
-90.611	-86.091
-90.612	-85.537
-91.612	-85.483
-91.613	-85.429
-91.614	-85.875
-91.615	-86.421
-91.615	-86.466
-91.616	-86.612
-90.617	-88.058
-90.617	-89.804
-90.618	-90.55
-90.619	-90.696
-90.62	-91.242
-90.62	-91.188
-90.621	-90.534
-90.622	-90.48
-90.723	-89.626
-92.323	-87.372
-92.324	-85.818
-92.325	-85.163
-92.325	-87.209
-92.326	-87.155
-92.327	-89.901
-89.528	-91.447
-89.528	-91.993
-89.529	-92.739
-89.53	-92.685
-89.531	-92.631
-89.531	-92.377
-91.132	-92.323
-91.133	-91.569
-88.133	-90.415
-91.134	-89.16
-91.135	-89.106
-89.836	-89.052
-89.836	-90.198
-88.137	-90.144
-88.138	-91.19
-88.139	-91.836
-88.139	-91.782
-87.84	-91.928
-87.641	-92.074
-87.641	-92.02
-87.642	-91.966
-87.643	-91.712
-87.444	-91.358
-85.844	-91.303
-85.845	-90.849
-85.846	-90.395
-85.846	-89.241
-87.447	-89.287
-88.148	-89.233
-88.149	-89.179
-88.149	-90.225
-88.15	-90.171
-88.151	-90.117
-87.152	-90.063
-87.152	-89.209
-87.953	-89.155
-87.954	-88.1
-89.054	-88.046
-89.055	-87.492
-89.056	-86.938
-89.957	-86.384
-89.957	-86.63
-91.558	-86.576
-91.559	-86.922
-91.56	-87.168
-91.56	-87.614
-89.961	-87.96
-89.962	-87.906
-89.262	-88.252
-89.263	-88.897
-89.264	-88.843
-88.065	-89.289
-89.265	-89.235
-89.266	-89.481
-89.267	-90.227
-91.068	-90.473
-91.868	-90.719
-91.869	-91.565
-91.87	-92.311
-91.87	-92.257
-90.071	-93.403
-88.772	-93.349
-88.773	-94.294
-88.773	-94.34
-88.774	-94.286
-90.075	-94.432
-90.076	-94.378
-91.976	-94.124
-91.977	-94.07
-91.978	-93.916
-93.378	-93.062
-93.379	-92.108
-94.08	-91.554
-94.081	-90.8
-91.981	-90.146
-91.282	-90.091
-91.283	-90.037
-91.284	-89.683
-91.284	-89.329
-90.485	-89.275
-91.286	-89.221
-91.286	-89.167
-91.287	-89.113
-92.888	-89.059
-91.889	-89.305
-91.889	-89.251
-91.89	-89.197
-91.891	-88.943
-91.892	-88.488
-91.292	-88.834
-91.293	-88.78
-91.294	-89.226
-91.294	-89.572
-91.495	-89.718
-91.496	-89.964
-91.997	-90.21
-91.997	-90.656
