# Supplementary material for: Electrooculography-based continuous eye-writing recognition system for efficient assistive communication systems
Source: PLoS One. 2018 Feb 9;13(2):e0192684. doi: 10.1371/journal.pone.0192684 (PMC5806888; doi:10.1371/journal.pone.0192684)
Supplement: S1 Database — All the original isolated EOG data used in the experiments are contained in this database. (ZIP) [file pone.0192684.s001.zip › isolated/002/isolated_strokes/EOG_002_05_005.csv]

0.51922	-6.2097
0.47969	-6.232
-2.1598	-6.2544
-2.1993	-5.0767
-2.2389	-4.899
-2.2784	-4.9214
-0.61791	-4.9437
-2.5574	-4.9661
-2.597	-6.0884
-2.6365	-5.0108
-2.676	-5.0331
-0.81552	-5.0555
-2.755	-5.0778
-2.7946	-5.4002
-2.0341	-5.4225
-2.1736	-4.8449
-1.2131	-4.8672
-1.2526	-4.8896
-1.2922	-4.9119
-1.3317	-4.9343
-1.3712	-4.7566
-1.0107	-4.779
-1.0503	-4.8013
-1.0898	-4.8237
-1.1293	-4.446
-1.5688	-4.4684
-1.2083	-4.4907
-1.2479	-4.5131
-2.6874	-4.5354
-2.7269	-4.0578
-3.7664	-4.0801
-3.8059	-4.8024
-3.8455	-4.3248
-3.885	-4.3471
-3.1245	-4.3695
-4.664	-4.3918
-4.7036	-4.9142
-4.7431	-4.4365
-4.7826	-4.4589
-2.4221	-4.4812
-2.8616	-4.9036
-2.9012	-4.9259
-2.9407	-4.5483
-2.9802	-4.9706
-1.0197	-4.993
-1.0592	-5.0153
-1.0988	-5.0377
-1.1383	-4.66
-0.47781	-3.6824
-0.11733	-3.7047
-0.15685	-3.4271
-0.19638	-3.4494
-0.2359	-2.4718
0.72458	-1.7941
2.7851	-1.8165
2.7455	-1.3388
2.706	-0.86115
2.6665	-0.8835
2.627	-0.20585
2.6875	-0.2282
2.6479	1.2495
2.6084	1.2271
2.5689	2.5048
2.5294	2.4824
3.4898	2.7601
3.4503	3.0377
0.8108	3.0154
0.77128	2.993
-0.06824	2.9707
-0.10776	2.6483
-0.14728	2.626
-0.1868	2.6036
0.57367	2.5813
-0.26585	2.5589
-0.30537	2.2366
-0.34489	2.5142
-0.78441	2.0919
-0.42393	2.0695
-0.86345	2.0472
-0.90298	1.5248
-0.9425	1.5025
-1.782	1.4801
-1.8215	1.4578
-1.8611	1.4354
-1.9006	0.4131
-1.4401	0.39075
0.72037	1.3684
2.9809	1.3461
2.9413	2.4237
2.9018	3.4014
2.8623	3.579
0.52277	3.5567
0.48325	3.8343
0.34372	3.812
-0.5958	3.7896
-0.63532	3.7673
-0.67484	4.2449
-0.71436	4.2226
-0.25388	4.7002
-0.2934	5.0779
1.3671	5.9555
1.3276	5.9332
1.288	6.1108
-0.45149	6.5885
-1.891	6.5661
-0.53053	6.5438
-1.7701	6.5214
-1.8096	5.9991
-1.8491	5.9767
-1.8886	5.9544
-0.72814	5.932
1.1323	5.7097
1.0928	5.6874
1.9533	6.165
2.5138	6.1427
2.9743	6.6203
2.9347	6.998
2.8952	7.6756
2.8557	7.6533
2.3162	7.6309
2.2766	7.6086
2.2371	8.8862
2.1976	8.8639
2.1581	8.8415
2.1186	8.8192
2.079	8.7968
2.0395	9.2745
2	9.2521
1.9605	9.5298
1.321	9.5074
1.2814	9.1851
0.14191	9.1627
0.10239	8.8404
-0.23713	8.818
-1.6767	8.7957
-1.7162	8.2733
-1.7557	7.651
-1.7952	6.8286
-0.43474	6.6063
-1.0743	6.584
-1.1138	6.2616
-1.1533	6.0393
-1.1928	5.8169
0.16765	4.9946
0.92813	4.0722
0.88861	3.2499
0.84909	3.0275
0.80957	2.6052
2.37	2.4828
2.3305	2.2605
2.291	2.0381
2.2515	1.9158
0.61196	1.8934
2.1724	1.8711
2.1329	1.8487
2.0934	1.9264
2.0539	1.904
0.41435	2.0817
2.5748	2.0593
2.5353	2.037
2.4958	1.9146
3.3563	1.8923
5.3167	1.8699
5.2772	1.8476
5.6377	1.8252
5.5982	1.7029
6.6587	1.6806
7.1191	1.6582
7.0796	1.6359
7.0401	1.7135
4.5006	1.6912
5.2611	1.8688
5.2215	1.8465
5.182	1.7241
5.1425	1.8018
4.903	1.6794
5.1634	1.6571
5.1239	1.5347
5.0844	1.4124
5.0449	1.49
4.7054	1.4677
4.9658	1.3453
4.6263	1.323
4.5868	1.3006
4.5473	0.97828
4.2078	0.95594
4.1682	0.63359
3.8287	0.11124
3.7892	-0.51111
4.0497	-2.4335
4.3101	-5.1558
4.7706	-6.5782
4.7311	-7.1005
3.9916	-7.1228
3.9521	-7.1452
3.5125	-7.1675
3.473	-7.1899
3.4335	-7.2122
3.394	-7.2346
3.9545	-7.2569
3.9149	-5.7793
3.8754	-5.7016
3.8359	-3.824
3.2964	-2.9463
2.5568	-2.9687
1.5173	-2.991
1.4778	-2.5134
1.4383	-1.2357
-1.0012	-1.2581
-1.3408	0.31958
-1.8803	0.39723
-1.9198	0.37488
-1.9593	0.35254
-2.2988	0.33019
-1.7384	0.30784
-1.7779	0.28549
-1.8174	-0.23686
-1.0569	-1.6592
-1.8965	-1.6816
-1.936	-2.8039
-1.9755	-2.9262
-2.715	-3.4486
-2.7545	-3.4709
-3.6941	-3.4933
-3.7336	-3.5156
-3.7731	-3.038
-3.8126	-2.3603
-3.8521	-2.3827
-4.4917	-2.405
-4.5312	-4.8274
-4.5707	-5.4497
-5.0102	-5.4721
-5.0498	-5.4944
-5.7893	-5.5168
-5.8288	-7.1391
-6.2683	-5.5615
-6.3078	-7.1838
-6.3474	-6.3062
-7.1869	-6.3285
-7.2264	-6.3509
-7.2659	-4.8732
-8.4054	-4.8956
-7.345	-4.9179
-7.3845	-4.9403
-7.424	-4.9626
-7.4635	-4.985
-7.5031	-5.0073
-6.1426	-5.0296
-6.8821	-4.552
-6.9216	-4.5743
-6.9611	-4.5967
-5.3007	-4.619
-4.4402	-4.6414
-4.4797	-4.4637
-4.5192	-4.4861
-4.5587	-4.0084
-5.4983	-3.5308
-5.5378	-2.9531
-5.5773	-2.4755
-5.6168	-2.4978
-5.6564	-2.5202
-5.6959	-2.5425
-5.7354	-3.3649
-5.7749	-3.3872
-5.8144	-4.2096
-4.954	-4.2319
-3.8935	-4.7543
-3.933	-6.3766
-3.9725	-6.399
-4.012	-6.4213
-3.5516	-4.0437
-3.5911	-4.066
-3.6306	-6.4884
-3.6701	-5.5107
-3.7097	-5.533
-1.5492	-7.9554
-1.5887	-8.1777
-1.6282	-8.9001
-1.6677	-8.9224
-1.7073	-8.2448
0.65322	-8.2671
0.6137	-8.0895
0.57418	-8.9118
0.53466	-8.9342
-1.9049	-7.3565
-1.9444	-7.9789
-3.7839	-8.0012
-6.9234	-8.0236
-7.363	-8.0459
-9.4025	-8.0683
-9.442	-9.0906
-9.4815	-8.113
-9.521	-8.8353
-9.5606	-8.8577
-10.4	-8.58
-10.44	-7.3024
-10.479	-6.5247
-10.819	-6.5471
-10.558	-6.5694
-10.898	-7.3918
-10.937	-8.7141
-10.977	-8.7365
-11.016	-7.2588
-11.056	-7.2811
-11.695	-7.3035
-13.035	-6.4258
-13.074	-6.1482
-14.414	-4.1705
-15.453	-4.1929
-16.793	-2.0152
-18.032	-0.73758
-18.072	1.0401
-19.611	4.6177
-24.251	7.4954
-28.291	13.073
-32.83	23.351
-37.87	28.528
-44.509	43.506
-54.349	58.284
-62.088	62.961
-74.128	76.339
-84.467	90.917
-86.607	101.79
-92.346	113.47
-97.986	124.45
-104.13	141.73
-110.06	154.9
-111	164.78
-115.74	175.26
-122.98	183.54
-125.92	197.52
-127.36	208.39
-129	213.27
-129.04	222.15
-131.78	230.13
-134.32	232.1
-134.36	236.28
-136.1	239.26
-136.14	240.04
-137.68	240.51
-137.72	240.79
-137.76	241.47
-137.8	242.15
-137.84	242.12
-137.88	243.6
-138.42	245.28
-137.06	245.66
-137.09	246.74
-137.13	246.71
-137.17	247.59
-137.21	247.57
-137.25	247.55
-137.29	247.52
-137.33	247.5
-136.37	248.18
-135.11	248.36
-134.05	247.73
-134.09	247.71
-134.13	247.69
-131.77	248.27
-131.51	249.55
-130.65	249.52
-130.69	250.2
-129.73	250.18
-128.87	250.66
-128.91	250.53
-128.95	250.51
-128.99	250.49
-127.92	250.47
-126.86	250.44
-126.9	250.42
-126.94	250.7
-126.98	250.78
-128.12	250.75
-126.86	250.63
-126.9	250.61
-126.94	250.69
-124.78	250.57
-124.82	250.54
-124.56	249.82
-122.3	248.9
-122.34	248.58
-120.58	248.55
-117.92	248.43
-115.26	247.41
-114.3	245.29
-111.24	243.86
-104.18	232.64
-86.215	212.52
-72.655	194.3
-54.494	173.57
-32.734	157.75
-20.973	136.23
5.7873	111.21
27.348	94.185
43.508	73.463
62.069	59.34
71.229	41.118
90.29	21.196
105.45	13.873
119.81	-0.34892
137.87	-15.971
143.33	-27.794
155.99	-39.816
169.05	-45.738
172.51	-56.161
178.37	-67.283
184.03	-75.805
183.99	-85.128
186.15	-89.35
186.12	-91.272
186.08	-93.795
186.94	-95.217
186.9	-98.239
186.86	-102.96
186.82	-104.48
186.78	-105.21
186.74	-105.73
185.8	-105.75
183.16	-106.27
180.42	-106.3
178.98	-107.02
178.94	-107.04
177	-106.36
175.66	-106.39
175.62	-106.41
174.28	-105.93
174.24	-106.45
172.5	-105.97
171.56	-106
171.53	-106.02
170.79	-106.04
170.75	-106.66
170.71	-106.69
170.67	-105.21
171.33	-105.13
169.99	-105.15
169.55	-104.58
169.51	-104.6
167.87	-104.62
169.43	-105.44
169.39	-104.67
167.75	-105.49
167.71	-105.81
167.07	-105.83
167.03	-107.25
166.19	-107.78
165.85	-107.8
165.81	-108.02
164.17	-108.04
164.13	-108.47
162.3	-108.49
162.26	-108.81
159.32	-108.83
157.68	-108.86
157.64	-108.88
157.6	-108.9
156.06	-108.92
157.52	-108.95
155.98	-108.97
155.94	-108.99
155.9	-109.01
155.76	-108.73
155.82	-108.26
155.78	-107.88
155.74	-107.9
155.7	-107.22
155.56	-106.25
155.62	-105.57
155.48	-105.09
155.44	-105.11
155.4	-104.54
155.07	-104.56
154.83	-104.58
154.79	-104.1
154.55	-104.03
154.51	-104.05
153.97	-103.57
153.93	-103.59
152.09	-102.61
152.05	-102.64
153.71	-102.66
151.97	-102.38
151.93	-102.7
151.89	-102.33
151.85	-102.35
153.51	-102.37
151.77	-102.79
151.73	-103.72
151.69	-103.74
151.65	-103.76
153.31	-103.78
153.27	-103.4
153.24	-103.43
153.2	-103.45
152.36	-103.47
153.72	-103.99
153.68	-104.62
153.64	-105.04
153.6	-105.06
152.96	-105.28
152.92	-105.31
152.88	-105.43
152.84	-105.45
154.4	-105.47
154.96	-105.5
154.92	-105.72
154.88	-105.74
154.84	-105.76
155.5	-105.78
155.96	-105.81
155.92	-106.23
155.88	-106.85
155.84	-107.47
155.81	-107.5
155.77	-108.32
155.73	-109.44
155.69	-109.46
155.05	-109.49
155.01	-109.51
154.97	-109.53
154.93	-110.15
154.89	-109.58
154.85	-110.2
154.21	-110.72
153.37	-111.14
153.33	-111.26
153.29	-111.19
150.75	-111.21
150.71	-111.23
148.67	-111.65
148.63	-111.88
149.49	-111.9
148.55	-111.92
148.51	-112.54
148.48	-112.57
148.44	-112.59
149.3	-112.61
150.86	-113.33
152.32	-113.36
152.28	-112.08
152.24	-113.4
153	-113.42
152.16	-113.44
152.92	-114.37
152.88	-114.39
152.84	-114.61
153.3	-114.63
153.26	-114.66
153.22	-114.68
153.18	-113.9
153.14	-113.92
153.1	-113.95
153.06	-113.17
153.02	-113.09
152.98	-113.11
152.55	-113.14
152.81	-113.16
152.47	-113.18
152.43	-114.4
152.39	-114.72
152.35	-114.75
152.31	-115.57
153.17	-114.79
153.13	-114.81
153.09	-113.94
153.05	-113.76
153.91	-113.78
153.87	-113.5
152.03	-113.83
151.99	-113.85
151.05	-113.67
150.01	-113.89
149.97	-113.92
148.73	-114.04
148.69	-114.06
148.65	-113.88
148.62	-113.9
148.58	-113.83
148.54	-113.85
148.5	-113.77
147.26	-113.09
147.22	-112.12
146.58	-110.44
145.54	-109.96
142.7	-109.98
139.46	-110.01
139.42	-111.33
139.38	-111.35
139.34	-111.37
142.5	-111.4
142.46	-111.42
142.42	-111.44
142.88	-111.46
142.84	-109.18
144.5	-109.21
144.46	-107.33
144.42	-107.35
144.39	-107.37
142.65	-107.4
142.61	-109.12
142.57	-109.14
142.53	-110.96
144.19	-112.09
145.05	-113.11
146.11	-113.33
146.37	-113.95
146.33	-114.67
146.29	-114.7
146.25	-113.82
146.21	-113.84
146.17	-112.06
145.83	-111.69
145.79	-111.71
145.45	-111.73
145.41	-111.75
145.37	-111.78
143.83	-111.8
145.29	-111.82
145.26	-111.14
145.22	-110.97
145.18	-110.39
145.14	-110.41
144.7	-109.93
143.46	-109.95
142.42	-109.98
142.18	-110
141.64	-110.02
140.2	-110.54
140.16	-111.17
138.52	-112.09
138.48	-113.01
139.24	-113.43
139.2	-114.26
139.16	-114.78
139.12	-115.3
139.98	-115.32
139.04	-114.85
139	-114.87
138.17	-114.89
137.13	-114.91
136.29	-114.93
135.35	-115.46
135.31	-116.08
135.27	-116.1
135.23	-115.32
136.09	-114.85
136.85	-114.87
137.81	-114.89
138.37	-114.51
138.83	-114.24
139.49	-114.26
139.45	-114.08
139.41	-114.1
139.37	-113.23
138.43	-113.25
138.39	-114.17
138.35	-114.39
138.31	-114.41
138.27	-114.44
138.44	-114.76
139.1	-114.48
139.36	-114.3
139.32	-113.53
139.28	-113.55
139.24	-112.97
139.2	-113.59
139.16	-113.02
138.82	-113.04
138.78	-113.06
138.24	-113.08
138.2	-114.21
138.16	-115.23
138.12	-115.25
138.58	-115.37
139.04	-115.39
139.5	-115.42
139.46	-115.34
139.42	-115.36
139.78	-115.38
139.74	-115.81
139.71	-116.63
139.67	-116.65
138.63	-117.67
139.59	-117.7
138.15	-117.72
138.11	-118.84
138.07	-118.86
138.73	-118.89
139.39	-118.91
139.35	-118.83
139.31	-118.85
139.27	-117.77
138.53	-116.9
138.49	-116.02
137.45	-115.54
136.61	-115.36
135.27	-115.39
133.53	-115.41
133.49	-115.43
134.25	-114.85
134.21	-114.88
133.68	-113.8
133.14	-113.82
133.1	-114.64
133.06	-113.87
133.02	-113.39
133.78	-112.81
131.94	-112.23
131.9	-112.85
131.86	-112.88
131.82	-112.9
133.58	-112.92
133.54	-112.84
133.5	-113.57
133.46	-113.59
134.42	-114.11
134.88	-114.93
134.84	-114.96
134.8	-115.28
134.76	-115.3
133.72	-115.32
134.38	-115.35
134.35	-114.57
134.31	-114.59
134.27	-114.61
133.33	-115.43
133.09	-115.46
133.05	-115.48
129.51	-114.4
129.47	-113.12
126.33	-112.45
126.29	-113.17
125.75	-113.19
125.31	-112.71
125.27	-112.34
125.23	-111.96
125.19	-111.38
124.55	-110.2
124.51	-108.92
124.47	-108.35
124.43	-108.37
124.39	-108.99
124.05	-108.91
124.02	-108.94
124.88	-108.96
125.04	-108.58
125	-108.6
124.96	-108.33
124.92	-108.25
125.68	-108.27
125.64	-108.29
125.6	-107.52
125.56	-107.54
125.52	-106.36
126.18	-106.38
125.44	-106.4
125.4	-106.43
125.36	-106.45
124.32	-106.47
125.28	-107.29
125.24	-107.32
124.2	-107.34
124.16	-108.06
123.02	-108.08
122.99	-108.61
121.65	-108.13
120.01	-106.95
119.97	-105.97
118.13	-106
118.09	-107.02
118.05	-107.04
118.01	-108.26
117.97	-108.88
115.23	-110.21
115.19	-111.53
115.15	-111.55
114.91	-111.57
116.67	-111.6
117.73	-111.42
117.69	-111.44
118.05	-110.36
118.01	-109.09
118.87	-107.21
118.83	-105.23
118.79	-105.05
118.76	-104.38
120.32	-105.1
120.38	-107.12
121.44	-107.34
122.7	-107.36
124.86	-107.39
126.72	-107.41
126.98	-107.43
126.94	-107.45
126.9	-105.38
127.36	-105.2
127.32	-104.52
127.58	-104.54
127.54	-104.27
127.2	-105.29
127.16	-105.31
126.72	-105.53
126.68	-105.76
126.64	-105.78
126.4	-106.5
126.36	-107.72
126.33	-107.74
126.29	-107.77
126.05	-106.59
125.91	-106.31
125.87	-106.33
125.13	-105.86
125.09	-105.48
125.05	-104.7
125.01	-104.72
124.97	-105.05
124.13	-105.77
124.09	-106.39
124.05	-106.71
124.01	-107.14
123.97	-108.06
123.93	-109.18
123.89	-111.1
123.85	-111.12
125.21	-110.65
127.17	-109.67
127.14	-107.89
127.1	-106.91
127.06	-106.94
127.02	-106.86
126.98	-106.88
126.94	-106.9
126.9	-108.03
127.96	-109.85
127.02	-110.87
126.98	-111.39
126.94	-110.92
126.9	-110.94
127.76	-110.76
127.72	-109.88
127.68	-109.6
127.64	-108.03
129	-106.55
128.96	-105.37
128.92	-105.39
128.28	-105.42
128.24	-105.54
127.21	-108.16
127.17	-110.28
127.13	-110.61
127.09	-111.23
127.05	-111.45
127.01	-111.47
126.97	-111.49
126.73	-111.32
126.69	-111.04
128.35	-110.76
128.31	-110.78
128.27	-110.81
126.53	-110.83
126.49	-111.35
126.45	-111.37
124.21	-111.6
125.77	-111.62
125.73	-111.64
125.79	-111.66
127.05	-111.69
128.21	-111.71
128.48	-111.73
128.44	-111.75
128.1	-111.77
128.06	-111.6
127.02	-111.62
126.98	-111.64
127.14	-111.66
126.3	-111.89
126.26	-111.91
125.82	-111.53
125.78	-111.95
125.74	-111.98
125.7	-112.2
126.06	-112.22
126.02	-112.14
125.98	-112.47
127.34	-112.49
125.9	-112.21
127.76	-112.23
125.82	-112.25
125.78	-112.28
125.75	-112.1
125.71	-112.12
126.47	-112.34
126.43	-112.67
126.39	-112.69
126.35	-112.71
124.91	-113.93
124.87	-116.06
127.53	-116.38
127.49	-116.4
128.65	-116.42
127.41	-116.45
127.37	-116.47
127.33	-116.49
124.59	-116.51
122.55	-116.53
121.71	-116.66
121.67	-116.68
121.93	-116.7
121.79	-116.72
122.35	-116.75
122.32	-116.77
122.28	-116.69
122.24	-116.51
121.6	-116.54
121.56	-116.56
121.52	-116.58
120.68	-116.6
120.04	-115.83
119.5	-115.85
119.46	-116.87
119.02	-116.89
118.78	-118.01
118.74	-118.04
117.6	-118.06
117.56	-119.58
118.62	-120.3
118.38	-120.93
117.84	-120.95
117.8	-120.37
117.76	-120.59
116.82	-120.62
116.09	-120.64
115.65	-120.66
115.01	-120.48
114.97	-120.51
115.53	-120.13
116.29	-120.15
116.85	-120.17
117.41	-119.59
117.37	-119.62
118.33	-118.54
119.49	-118.56
119.95	-118.58
119.91	-118.61
119.87	-118.63
119.83	-117.45
119.79	-117.47
119.85	-118.7
119.71	-118.72
119.67	-118.74
119.63	-119.46
119.59	-119.69
120.36	-120.11
120.32	-120.73
121.48	-121.45
121.44	-121.47
120.2	-121.5
120.16	-121.52
120.02	-121.54
118.68	-121.56
118.24	-121.59
116.9	-121.01
116.86	-121.63
114.82	-121.55
114.78	-122.18
116.74	-122.2
116.7	-122.22
116.66	-122.24
116.62	-121.67
114.58	-121.69
115.74	-123.31
115.7	-123.33
115.66	-125.25
115.63	-123.98
113.19	-124
113.15	-125.32
113.41	-126.54
113.37	-127.67
113.33	-127.69
113.29	-127.71
116.85	-128.73
116.81	-129.16
116.77	-129.18
116.73	-129.2
113.09	-129.72
113.05	-130.24
113.01	-129.97
112.97	-130.49
112.93	-130.51
112.89	-130.63
112.85	-131.76
112.81	-131.78
112.77	-133.1
112.83	-133.12
112.8	-133.15
112.76	-133.37
112.72	-133.39
112.68	-133.71
113.34	-134.14
112.6	-133.76
112.56	-133.88
112.52	-133.9
111.88	-133.72
112.44	-133.75
111.9	-133.47
111.86	-133.49
111.82	-133.51
110.48	-133.54
111.74	-133.56
112	-132.28
111.96	-132.5
113.22	-132.53
113.18	-132.55
114.74	-133.97
114.7	-134.09
114.67	-134.12
116.03	-132.64
115.99	-132.16
115.95	-131.08
115.91	-131.1
115.87	-131.13
115.83	-131.15
115.79	-130.47
114.55	-131.29
114.51	-131.32
113.77	-131.34
114.43	-131.36
115.19	-131.08
115.15	-132.31
115.11	-132.33
114.27	-130.95
114.23	-130.07
113.49	-127.6
113.45	-126.72
113.41	-126.24
112.78	-125.96
112.74	-126.28
112.3	-126.01
112.26	-126.03
112.22	-125.65
112.18	-125.67
112.54	-126.2
112.5	-126.02
113.66	-126.04
116.12	-126.06
117.38	-126.09
117.64	-125.41
117.6	-124.63
117.56	-124.65
117.52	-124.68
117.88	-125.3
117.84	-125.92
117.8	-126.24
117.76	-127.16
117.72	-127.19
118.18	-128.21
118.65	-128.33
118.61	-128.85
118.57	-128.88
118.63	-128.9
118.49	-128.42
118.45	-128.44
118.41	-128.47
117.87	-128.49
117.33	-128.51
116.99	-128.53
116.95	-128.96
116.91	-128.98
114.97	-129
116.83	-129.02
114.49	-128.64
114.45	-128.67
114.41	-127.49
111.47	-125.41
109.53	-124.13
108.49	-124.16
108.45	-124.18
108.42	-123.6
107.78	-123.62
107.74	-124.25
107.7	-124.27
107.66	-124.29
107.62	-124.31
108.18	-124.34
108.14	-124.46
109.1	-124.48
109.06	-124.5
110.52	-124.52
110.48	-124.55
110.44	-124.87
110.4	-124.89
108.76	-125.21
108.72	-125.24
106.58	-125.76
107.84	-126.38
107.8	-126
105.66	-126.03
107.82	-126.05
107.79	-126.07
107.75	-126.09
107.71	-126.31
107.07	-126.34
109.23	-126.36
108.29	-126.38
108.25	-126.4
106.61	-126.43
104.27	-127.05
104.23	-128.87
104.79	-128.89
104.75	-129.92
105.01	-129.94
106.37	-130.36
107.93	-130.88
107.89	-131.51
107.85	-131.53
108.71	-131.55
109.47	-131.57
109.53	-132.99
109.49	-131.62
108.56	-131.04
108.52	-131.06
108.18	-131.08
108.14	-131.11
108.1	-130.83
106.46	-130.85
107.02	-130.87
106.98	-131.5
106.94	-131.72
106.9	-131.74
106.26	-131.76
106.82	-131.79
106.18	-130.31
106.14	-129.23
106.1	-128.45
106.06	-128.07
106.02	-127.9
104.18	-127.22
104.14	-126.54
104.1	-126.06
104.06	-126.09
105.93	-126.11
105.89	-126.13
105.85	-126.15
106.91	-126.58
106.87	-126.6
107.53	-126.62
107.49	-126.44
107.15	-126.07
107.11	-125.59
107.07	-125.21
105.73	-125.23
105.69	-124.75
104.85	-124.78
104.81	-124.8
103.57	-123.92
103.53	-124.84
103.49	-123.97
103.45	-124.99
103.41	-125.01
102.67	-125.03
102.63	-125.06
102.6	-124.68
101.16	-124.1
100.62	-123.32
98.177	-123.35
98.137	-123.27
98.098	-122.99
98.058	-123.01
98.919	-123.33
99.879	-123.66
99.84	-123.98
101.8	-124.6
101.76	-124.62
102.62	-125.35
104.68	-125.67
104.64	-125.29
104.6	-125.31
103.06	-124.74
105.72	-124.76
105.68	-124.38
102.94	-124.1
102.9	-124.13
102.87	-124.35
104.83	-124.47
104.79	-124.39
101.85	-125.11
101.81	-125.14
98.468	-124.46
98.428	-123.78
98.389	-122.2
98.349	-122.23
98.31	-120.85
97.97	-120.17
97.931	-119.59
96.591	-118.82
95.452	-118.44
95.412	-118.46
94.973	-118.18
94.933	-118.11
94.894	-117.93
95.254	-117.75
96.714	-117.77
96.675	-117.79
96.635	-117.82
98.096	-117.84
98.056	-117.86
98.317	-118.38
98.277	-117.91
98.238	-117.93
98.198	-117.95
98.059	-117.57
98.019	-117.6
97.98	-117.32
97.94	-116.84
97.901	-116.86
97.861	-116.89
97.822	-117.41
97.782	-117.43
97.043	-117.45
97.003	-117.47
95.764	-118.6
95.724	-118.62
95.685	-117.54
94.845	-116.96
94.505	-116.59
93.966	-115.91
93.926	-115.93
93.087	-116.25
92.447	-116.28
92.808	-116.8
91.768	-117.12
91.729	-117.14
92.689	-117.46
92.65	-118.59
93.51	-118.61
92.571	-117.43
92.531	-117.45
92.492	-117.48
91.452	-117.5
91.913	-117.52
90.573	-117.54
90.534	-118.37
92.194	-118.49
93.855	-119.21
95.015	-119.83
94.976	-120.06
94.936	-120.08
95.896	-120.1
96.857	-120.12
