# Supplementary material for: Electrooculography-based continuous eye-writing recognition system for efficient assistive communication systems
Source: PLoS One. 2018 Feb 9;13(2):e0192684. doi: 10.1371/journal.pone.0192684 (PMC5806888; doi:10.1371/journal.pone.0192684)
Supplement: S1 Database — All the original isolated EOG data used in the experiments are contained in this database. (ZIP) [file pone.0192684.s001.zip › isolated/002/isolated_strokes/EOG_002_05_006.csv]

-18.834	-10.4
-18.801	-8.7966
-18.768	-7.8931
-16.034	-6.4897
-14.601	-6.4862
-14.568	-5.2827
-14.534	-4.9793
-14.501	-4.6758
-13.367	-4.4724
-10.834	-3.0689
-10.301	-1.7655
-8.1674	-1.062
-7.534	0.74143
-7.3007	1.8449
-7.2673	2.0483
-7.2339	2.0518
-7.2005	2.0552
-6.9672	2.0587
-6.2338	2.0622
-6.2004	2.0656
-6.1671	2.0691
-6.1337	1.2725
-5.0003	1.276
-4.367	0.17942
-3.1336	0.18288
-3.1002	-0.31367
-2.1669	-0.31021
-0.83348	-0.30676
-0.50011	-0.30331
-0.46675	0.20015
-1.5334	-0.2964
-0.40001	-0.29294
-0.36664	-0.88949
0.066731	-0.88604
0.1001	-0.88258
-1.3665	-0.87913
-0.93316	-0.87567
-0.89979	-2.6722
-0.86642	-4.0688
-0.83305	-3.3653
-1.1997	-2.7619
-0.76632	-2.7584
-0.73295	-2.655
-0.69958	-2.1515
-0.96621	-1.648
-1.8328	-1.4446
-1.7995	-1.4411
-3.8661	-0.23768
-3.8327	-0.23423
-2.5994	-0.23077
-2.766	-0.22732
-2.7326	-0.22386
-2.6993	1.0796
-2.6659	0.88304
-2.3325	0.8865
-1.0991	0.88995
-0.66578	0.8934
-0.63241	1.4969
-0.59904	1.5003
0.93433	1.7038
0.9677	2.1072
1.0011	2.8107
1.0344	3.5141
1.0678	3.5176
1.6012	3.521
1.6345	2.8245
1.6679	2.1279
1.7013	2.1314
1.7346	1.6349
2.868	1.6383
4.8014	2.1418
4.8348	1.9452
4.8681	3.1487
4.9015	3.1521
6.5349	3.1556
6.5682	3.359
6.6016	2.9625
6.635	2.9659
6.2683	2.9694
6.7017	2.9728
6.7351	2.9763
6.7684	2.0798
7.3018	2.0832
7.8352	2.8867
8.7686	2.5901
8.8019	2.5936
7.9353	2.597
8.3687	2.9005
8.002	2.9039
8.0354	2.6074
7.5688	2.6108
7.6021	2.6143
8.0355	2.6177
8.0689	2.6212
8.1022	2.6247
8.1356	2.6281
8.169	2.5316
8.7024	2.535
8.7357	2.5385
8.7691	1.5419
8.8025	2.5454
8.3358	2.5488
8.8692	1.5523
8.4026	0.65574
8.4359	0.65919
8.4693	1.8626
8.5027	1.6661
8.536	1.6696
8.5694	2.373
8.6028	2.3765
8.6361	2.3799
8.6695	2.3834
9.9029	2.3868
9.9363	2.3903
9.7696	1.1937
9.803	1.1972
7.9364	0.20064
7.9697	-0.5959
8.0031	0.20755
6.9365	0.211
6.9698	0.21446
6.2032	-0.58209
6.2366	0.92137
6.2699	0.92482
6.3033	-0.87173
7.1367	-0.86827
7.1701	-1.8648
7.2034	-2.1614
7.2368	-2.4579
7.2702	-2.4545
8.3035	-2.451
6.5369	-2.4475
6.5703	-2.6441
6.6036	-2.6406
6.637	-2.6372
8.4704	-3.0337
8.5037	-3.4303
8.5371	-3.3268
8.5705	-3.3234
8.6039	-3.6199
10.637	-3.6165
10.671	-3.613
8.204	-3.7096
8.2373	-3.7061
4.4707	-3.6026
4.5041	-3.5992
4.5374	-3.2957
2.6708	-2.6923
2.7042	-1.5888
2.1375	-0.38538
2.1709	-0.38192
1.7043	0.32153
1.4376	0.52498
1.471	1.1284
0.80439	1.1319
0.83776	2.5353
0.77113	3.9388
-0.39551	3.9423
-0.16214	3.9457
-1.5288	3.9492
-1.4954	3.3526
-1.462	3.9561
-2.1287	3.9595
-2.0953	3.963
-2.6619	3.9664
-2.6286	3.9699
-2.5952	3.9733
-3.8618	3.3768
-3.8284	2.7802
-3.7951	2.0837
-3.7617	1.4872
-3.7283	1.4906
-3.795	1.4941
-3.7616	0.49752
-4.0282	0.50097
-3.9949	-0.19558
-3.9615	-0.19212
-4.2281	-0.38867
-4.1948	-0.98521
-4.1614	-1.6818
-5.028	-1.9783
-4.9946	-1.9749
-5.0613	-1.9714
-5.0279	-1.9679
-4.9945	-2.2645
-5.8612	-2.261
-5.8278	-2.2576
-5.8944	-2.5541
-5.8611	-2.7507
-5.8277	-2.7472
-5.7943	-2.9438
-5.661	-2.9403
-5.6276	-2.5369
-5.5942	-2.9334
-5.5609	-2.93
-5.6275	-2.5265
-5.5941	-2.523
-6.2607	-2.5196
-6.2274	-2.5161
-6.194	-2.3127
-5.3606	-2.3092
-5.0273	-2.3058
-4.9939	-2.3023
-4.9605	-2.4989
-4.6272	-2.2954
-4.5938	-1.392
-4.5604	-1.3885
-4.5271	-0.68505
-5.5937	-0.3816
-5.5603	-0.37814
-6.8269	-0.37469
-6.7936	-0.67123
-6.7602	-1.4678
-6.7268	-1.4643
-5.3935	-1.4609
-3.2601	-0.85742
-3.2267	-0.85396
-2.6934	-0.65051
-2.66	-0.34706
-0.12662	-0.3436
-0.093255	0.65985
-0.059886	1.6633
-0.026517	2.1668
-2.4931	2.1702
-1.7598	2.1737
-1.7264	2.1771
-1.693	1.6806
-1.6597	2.484
-1.2263	1.6875
0.90707	1.6909
0.94044	1.6944
0.9738	1.6978
1.0072	2.7013
-1.0595	2.7048
-1.0261	2.2082
-1.9927	2.2117
-1.9593	1.7151
-1.926	1.7186
-3.6926	0.92202
-3.6592	-0.67452
-3.6259	-1.5711
-3.5925	-1.9676
-1.7591	-2.0642
-1.7258	-2.0607
-1.6924	-2.0573
-1.659	-2.0538
-2.1257	-1.7503
-1.5923	-1.7469
-2.0589	-1.7434
-2.0256	-1.74
-2.5922	-1.1365
-3.5588	-1.1331
-2.5254	-1.3296
-2.4921	-0.62617
-2.4587	-1.3227
-2.4253	-1.3193
-2.392	-1.3158
-1.3586	-1.3124
-1.3252	-1.3089
-1.2919	-1.3054
-1.0585	-1.302
-1.0251	-1.2985
-0.29175	-0.59508
-0.25839	-0.59163
-0.22502	-1.6882
-0.19165	-1.6847
-0.15828	-2.8813
0.17509	-2.8778
0.20846	-2.0744
0.24183	-2.9709
0.2752	-2.9675
1.9086	-3.364
2.4419	-4.4605
2.4753	-4.4571
2.5087	-3.3536
2.542	-3.3502
0.97541	-3.3467
1.0088	-3.3433
1.0422	-2.0398
0.67552	-2.0364
2.5089	-1.3329
0.64226	-1.3295
0.67563	-1.326
0.709	-0.52255
0.74236	0.080904
2.8757	0.084358
2.9091	0.087812
2.9425	0.091266
2.9758	0.09472
3.0092	0.99817
3.8426	1.0016
3.2759	2.2051
3.3093	2.8085
4.9427	2.812
5.9761	3.2154
6.4094	3.2189
7.5428	3.8224
7.5762	4.6258
9.3095	6.9293
10.843	12.433
12.776	19.036
14.11	27.14
14.143	37.143
14.776	44.647
15.91	57.55
15.943	77.053
15.976	95.157
16.01	109.06
18.643	119.36
22.877	131.57
25.81	143.87
27.243	157.77
28.377	175.68
28.61	187.88
28.643	197.48
28.677	210.59
28.71	219.09
28.744	232.29
28.777	245.1
28.61	253.3
28.644	260.41
28.677	266.41
28.91	274.11
30.244	276.92
30.277	277.82
29.51	279.72
29.544	281.03
29.477	281.33
30.811	281.83
30.844	282.64
29.477	283.34
29.411	283.84
27.444	283.85
27.477	283.85
27.511	283.85
26.844	283.86
27.278	284.26
26.811	284.26
26.844	283.87
26.878	283.87
26.911	283.87
27.144	283.38
27.178	283.78
27.211	282.78
27.245	282.79
27.278	281.99
27.611	281.1
27.645	280.4
27.678	279
28.411	276.61
28.445	275.11
29.878	274.41
29.911	273.32
29.945	258.32
29.978	226.22
30.012	194.43
31.545	161.53
31.578	122.63
31.612	92.236
31.645	67.04
30.178	39.343
33.312	13.547
33.345	-10.65
30.079	-28.546
30.112	-49.743
28.845	-66.139
27.079	-75.936
27.112	-90.532
25.545	-102.93
24.179	-115.63
21.612	-123.62
20.445	-127.32
19.779	-137.52
18.712	-145.61
14.046	-152.61
9.9789	-160.6
10.012	-163.1
9.3457	-163.2
8.2791	-164.79
8.3124	-165.79
7.2458	-166.79
7.2792	-167.68
7.3125	-168.48
7.1459	-168.98
7.1793	-168.97
4.6126	-169.87
3.046	-170.07
3.0794	-170.06
1.7127	-170.56
1.7461	-170.56
1.7795	-170.15
1.8129	-170.15
1.8462	-170.15
0.97959	-170.14
1.013	-170.54
1.0463	-170.94
-0.7203	-170.93
-0.58693	-170.93
-1.9536	-170.13
-3.5202	-170.12
-5.4868	-169.72
-6.0535	-169.41
-6.2201	-169.41
-7.2867	-169.11
-8.9533	-169.1
-8.92	-168.5
-14.187	-166.2
-25.853	-158.29
-34.92	-147.59
-60.487	-142.69
-86.553	-138.08
-96.02	-128.28
-109.59	-118.08
-119.45	-109.07
-136.92	-98.37
-154.69	-92.867
-162.45	-75.163
-171.82	-58.56
-177.59	-49.756
-179.05	-37.853
-181.52	-32.349
-184.19	-30.146
-184.15	-26.142
-186.02	-19.039
-185.99	-13.536
-188.15	-12.532
-188.42	-12.529
-188.39	-12.025
-189.85	-11.122
-189.82	-11.118
-188.29	-10.315
-187.25	-9.8114
-187.22	-9.5079
-187.19	-9.2045
-187.15	-8.701
-185.42	-7.6976
-185.39	-7.6941
-185.35	-7.6906
-185.32	-7.1872
-186.99	-7.0837
-186.35	-6.4803
-186.32	-6.4768
-186.29	-6.4734
-186.25	-5.5699
-186.22	-5.5665
-184.99	-5.563
-184.25	-5.5596
-184.22	-5.1561
-184.19	-4.9526
-184.95	-4.8492
-184.92	-4.8457
-184.89	-4.0423
-184.85	-4.8388
-184.82	-4.8354
-184.78	-4.7319
-184.75	-4.7285
-184.72	-4.525
-184.68	-4.0216
-183.85	-4.0181
-183.42	-4.0147
-182.28	-4.0112
-182.25	-4.0077
-182.22	-4.0043
-182.18	-4.0008
-182.15	-3.9974
-182.12	-3.7939
-182.08	-3.2905
-182.05	-3.287
-180.22	-3.2836
-177.98	-3.7801
-177.95	-4.1767
-177.92	-4.1732
-177.88	-3.7698
-176.45	-3.7663
-176.42	-2.8628
-176.38	-2.8594
-176.35	-2.0559
-176.32	-2.0525
-176.28	-2.049
-176.25	-2.0456
-176.22	-2.1421
-175.08	-2.0387
-173.45	-2.0352
-172.62	-2.1318
-172.58	-2.1283
-172.55	-2.1249
-171.22	-2.1214
-171.28	-2.1179
-171.25	-2.1145
-171.22	-1.811
-171.18	-1.3076
-171.15	-1.3041
-171.12	-1.8007
-171.08	-2.0972
-171.05	-2.6938
-171.02	-3.2903
-169.28	-3.2869
-168.65	-3.3834
-168.62	-3.58
-168.58	-3.5765
-168.55	-3.573
-168.52	-3.5696
-168.48	-3.3661
-168.45	-2.9627
-168.42	-2.0592
-168.58	-1.3558
-168.45	-1.3523
-168.42	-1.3489
-168.38	-2.0454
-168.35	-2.042
-169.02	-2.9385
-168.28	-2.9351
-168.25	-2.9316
-168.22	-3.1281
-168.18	-2.0247
-168.85	-2.0212
-168.82	-1.7178
-170.28	-1.7143
-170.25	-1.7109
-173.52	-1.7074
-175.68	-1.704
-175.65	-2.3005
-175.62	-3.3971
-175.58	-3.8936
-174.55	-3.8901
-172.62	-3.8867
-172.58	-3.8832
-172.55	-3.3798
-174.42	-2.5763
-174.38	-2.5729
-175.85	-2.5694
-175.82	-2.566
-175.78	-2.2625
-175.75	-2.1591
-174.22	-2.1556
-174.18	-1.8522
-174.15	-1.8487
-174.12	-1.6452
-175.98	-0.64179
-174.55	0.56166
-175.62	2.7651
-175.58	3.0686
-175.55	3.072
-177.32	3.0755
-177.28	2.7789
-177.65	2.7824
-177.61	2.0858
-177.58	2.0893
-177.55	2.0927
-177.11	2.0962
-177.48	2.8997
-177.45	2.9031
-176.31	2.9066
-177.38	2.91
-177.35	2.9135
-177.31	3.3169
-177.28	3.1204
-176.15	3.1238
-176.31	3.1273
-176.28	3.1307
-176.25	2.3342
-176.21	1.6376
-173.18	2.3411
-172.95	3.1446
-172.91	3.148
-172.88	3.3515
-172.85	3.4549
-171.31	3.6584
-171.28	4.1618
-171.25	4.1653
-171.21	4.5687
-172.68	4.5722
-171.15	4.5756
-171.11	4.5791
-171.08	4.2825
-171.05	5.886
-172.51	5.8895
-172.48	5.8929
-172.45	5.8964
-172.41	4.2998
-172.38	6.0033
-173.25	6.0067
-173.21	6.0102
-173.58	7.6136
-173.55	7.6171
-173.51	7.6205
-174.58	7.624
-174.55	6.7274
-174.51	6.7309
-174.48	5.1344
-173.35	5.1378
-172.21	5.1413
-172.18	5.0447
-172.15	6.2482
-173.21	6.2516
-173.18	6.2551
-173.25	6.2585
-173.21	5.462
-173.18	6.2654
-175.65	6.2689
-174.51	6.2724
-177.18	6.2758
-177.15	5.4793
-176.91	5.4827
-176.88	6.2862
-174.25	6.2896
-174.21	6.8931
-174.18	6.8965
-174.15	7
-176.71	7.6034
-176.68	7.6069
-177.15	8.0103
-177.11	8.0138
-176.58	8.0173
-174.75	8.0207
-171.21	8.0242
-171.18	8.2276
-171.15	8.2311
-169.91	8.2345
-169.88	8.238
-169.85	8.0414
-169.81	8.2449
-170.48	8.2483
-170.45	8.4518
-170.61	8.0552
-170.58	7.6587
-170.55	7.9622
-170.51	7.9656
-170.28	7.9691
-167.95	8.4725
-167.91	8.476
-167.88	8.5794
-168.75	8.5829
-166.61	8.5863
-168.68	8.5898
-168.65	8.0932
-168.21	7.7967
-168.18	7.8001
-166.44	7.8036
-166.31	7.8071
-166.28	7.8105
-166.24	7.814
-165.41	8.0174
-164.48	8.0209
-164.44	8.2243
-164.41	8.5278
-164.38	8.9312
-165.24	8.9347
-165.21	8.4381
-165.98	8.2416
-165.94	8.045
-165.91	8.0485
-165.88	8.052
-165.84	7.8554
-165.81	7.6589
-165.78	7.6623
-164.84	7.6658
-165.31	8.2692
-165.28	8.2727
-165.24	9.3761
-165.81	10.48
-165.78	10.483
-166.54	10.486
-166.51	9.3899
-166.48	7.8934
-166.44	6.9969
-165.61	7.0003
-165.58	7.0038
-165.54	7.0072
-165.51	7.8107
-165.48	7.8141
-163.64	7.5176
-163.61	7.921
-163.58	7.9245
-163.54	8.6279
-165.31	8.6314
-165.28	8.6348
-165.54	7.9383
-166.01	7.9418
-165.98	7.9452
-166.14	7.9487
-165.91	7.9521
-165.88	8.6556
-165.84	8.959
-163.61	9.0625
-165.78	9.0659
-165.74	9.0694
-165.71	9.0728
-165.68	9.0763
-165.64	9.3798
-166.21	9.7832
-166.18	10.087
-167.64	10.09
-168.81	10.294
-168.78	10.297
-168.74	10.3
-168.71	10.904
-168.68	11.507
-169.14	11.511
-168.61	11.514
-168.58	11.718
-168.54	11.521
-168.51	11.825
-168.98	11.928
-168.94	12.532
-169.31	13.235
-169.28	13.538
-169.24	14.742
-169.21	14.745
-168.78	14.749
-168.74	16.052
-168.71	16.756
-168.18	16.759
-168.44	16.763
-168.41	16.766
-168.38	17.47
-168.34	17.473
-168.31	17.476
-168.68	17.68
-168.64	17.583
-168.61	17.587
-168.58	17.59
-167.54	16.794
-167.51	16.797
-167.48	16.101
-167.44	15.904
-167.41	15.208
-166.68	14.611
-167.34	14.614
-167.31	14.018
-167.28	13.321
-168.64	12.125
-168.61	10.228
-167.57	8.8317
-167.54	6.4352
-167.51	6.4386
-167.57	3.1421
-167.14	3.1455
-167.11	1.049
-167.07	0.45245
-166.94	0.4559
-166.91	0.059356
-166.87	0.06281
-166.84	0.16626
-166.81	0.16972
-166.47	0.47317
-166.54	0.47663
-166.51	0.48008
-166.47	0.48353
-167.14	0.28699
-167.11	0.29044
-166.37	0.093895
-166.34	0.097349
-166.31	0.00080334
-166.27	0.0042573
-165.64	0.0077112
-164.81	0.11117
-164.77	0.014619
-164.74	-0.28193
-165.31	0.021527
-164.67	0.024981
-164.64	0.12843
-164.61	0.13189
-164.57	0.53534
-164.54	1.0388
-162.91	1.4423
-161.97	2.2457
-161.94	2.4492
-161.41	2.7526
-159.77	3.0561
-158.14	3.0595
-156.71	3.563
-156.67	3.6664
-156.64	4.3699
-155.41	4.3733
-154.17	4.3768
-154.14	4.4802
-154.11	4.4837
-151.37	4.8872
-151.34	5.1906
-151.31	5.2941
-151.27	5.5975
-153.04	5.601
-153.01	5.6044
-152.97	6.3079
-152.94	6.7113
-152.91	6.8148
-152.87	6.8182
-153.94	6.8217
-154.91	6.8251
-154.87	6.7286
-156.74	6.7321
-156.71	6.7355
-153.77	6.139
-156.84	6.1424
-156.81	4.4459
-152.47	4.4493
-156.74	4.4528
-156.71	3.1562
-156.67	2.3597
-156.64	1.7631
-156.61	1.7666
-161.47	1.77
-156.14	0.2735
-157.71	-1.123
-158.07	-1.1196
-155.24	-1.1161
-160.71	-1.6127
-155.17	-2.6092
-155.14	-4.1058
-155.11	-5.1023
-153.17	-5.0989
-155.84	-5.0954
-155.81	-5.192
-155.77	-5.0885
-157.34	-5.0851
-160.41	-5.0816
-159.27	-5.2781
-159.24	-5.3747
-159.21	-6.0712
-163.17	-6.9678
-160.34	-6.9643
-160.31	-7.5609
-160.27	-7.9574
-160.24	-7.954
-160.9	-8.2505
-160.87	-8.2471
-160.84	-8.9436
-160.8	-8.2402
-160.77	-7.9367
-162.04	-8.0332
-162	-8.0298
-161.97	-8.0263
-161.94	-8.0229
-161.9	-8.0194
-163.77	-8.016
-161.84	-8.7125
-163.7	-8.7091
-163.67	-8.7056
-163.64	-8.7022
-163.6	-7.7987
-163.57	-7.7952
-163.54	-7.4918
-163.5	-7.4883
-163.47	-7.4849
-165.64	-7.3814
-165.6	-7.478
-165.57	-7.4745
-168.24	-7.7711
-167.4	-7.7676
-167.47	-8.3642
-167.44	-9.4607
-167.4	-9.2573
-167.37	-9.4538
-167.34	-9.7503
-168.4	-9.7469
-168.37	-9.7434
-167.74	-9.44
-167.7	-9.2365
-167.17	-9.2331
-167.14	-9.4296
-167.1	-10.226
-167.07	-10.223
-167.54	-11.019
-167	-11.016
-166.97	-11.412
-166.94	-11.609
-164.5	-11.305
-162.37	-11.302
-161.84	-11.299
-161.8	-10.795
-161.77	-10.792
-160.74	-10.788
-160.7	-10.785
-160.67	-10.581
-160.64	-10.278
-160.6	-9.6744
-160.47	-9.6709
-160.84	-10.267
-160.8	-10.264
-160.77	-9.6605
-161.44	-9.6571
-160.7	-9.6536
-160.67	-9.1502
-160.64	-8.8467
-160.6	-8.5433
-161.27	-8.5398
-161.14	-8.5364
-161.3	-8.5329
-161.27	-9.0295
-161.24	-9.026
-161.2	-9.0226
-161.17	-9.2191
-160.24	-9.2156
-160.2	-9.4122
-160.17	-9.4087
-160.64	-9.8053
-160.6	-9.8018
-160.57	-9.3984
-160.54	-9.7949
-160.5	-9.7915
-160.17	-9.788
-160.14	-10.085
-160.1	-10.381
-160.47	-10.678
-160.44	-10.674
-160	-10.971
-159.97	-11.867
-159.94	-13.064
-160	-13.66
-159.77	-13.657
-159.94	-13.653
-159.9	-13.65
-160.17	-13.047
-160.24	-13.043
-160	-13.04
-159.97	-13.836
-159.94	-14.433
-159.9	-14.429
-159.87	-14.426
-159.63	-14.422
-159.7	-14.419
-159.67	-14.415
-159.63	-14.112
-159.6	-15.009
-158.37	-15.205
-159.53	-15.202
-159.5	-15.198
-159.47	-15.195
-162.13	-15.191
-162.1	-15.488
-162.07	-15.484
-162.03	-15.681
-160	-15.677
-161.67	-15.674
-161.63	-15.671
-161.6	-14.867
-161.57	-14.364
-160.13	-13.86
-161.5	-13.657
-161.47	-13.653
-161.43	-13.75
-161.4	-14.346
-160.17	-14.343
-160.13	-14.339
-160.1	-14.736
-160.07	-14.133
-160.03	-14.129
-160	-14.726
-159.97	-14.722
-160.33	-14.919
-160.3	-14.215
-160.87	-14.212
-160.83	-14.208
-160.8	-13.905
-160.77	-14.502
-160.73	-14.498
-161.5	-15.295
-161.47	-15.291
-161.43	-15.288
-161.4	-15.884
-161.37	-15.881
-162.23	-15.877
-162.2	-15.874
-162.17	-14.87
-162.13	-15.067
-162.1	-15.064
-162.87	-15.06
-162.83	-13.857
-162.8	-13.853
-162.77	-13.85
-161.93	-13.846
-161.9	-13.843
-161.87	-13.739
-161.83	-13.136
-162.6	-13.132
-162.97	-13.129
-163.73	-13.126
-163.7	-14.022
-163.67	-14.019
-163.63	-14.015
-163.6	-14.712
-163.67	-14.708
-163.63	-14.805
-163.6	-15.001
-164.47	-14.998
-163.53	-15.494
-163.5	-15.491
-163.47	-16.588
-163.43	-15.484
-164.3	-15.281
-164.27	-15.277
-164.93	-15.774
-164.9	-15.97
-164.87	-15.967
-167.43	-16.763
-167.4	-16.76
-168.27	-16.756
-169.73	-16.753
-167.6	-16.75
-169.67	-16.746
-169.63	-16.743
-169.6	-15.939
-170.47	-15.936
-169.53	-15.932
-170.4	-15.729
-170.37	-15.725
-170.33	-15.222
-170.3	-14.318
-169.37	-14.315
-169.33	-14.312
-169.3	-14.408
-169.26	-14.405
-169.23	-14.301
-166.9	-14.298
-166.86	-13.894
-166.83	-14.291
-166.8	-13.787
-163.76	-13.784
-161.93	-13.78
-161.9	-13.777
-161.86	-14.274
-161.83	-13.77
-161.8	-13.767
-161.26	-14.263
-161.23	-14.56
-161.2	-14.556
-161.16	-14.653
-163.03	-14.649
-163	-14.846
-162.96	-14.842
-162.93	-15.039
-161.1	-14.836
-162.86	-15.132
-162.83	-15.729
-162.8	-16.625
-165.36	-16.622
-162.73	-16.618
-165.3	-16.815
-165.26	-17.411
-165.23	-17.608
-165.2	-18.404
-162.56	-19.101
-162.53	-19.298
-162.5	-19.694
-162.46	-20.291
-164.43	-20.287
-163.6	-20.284
-163.56	-20.28
-163.53	-19.677
-163.5	-19.473
-166.16	-19.47
-166.13	-19.466
-166.1	-19.963
-166.06	-20.56
-166.03	-20.556
-166	-20.753
-165.96	-20.749
-166.03	-20.746
-166	-20.742
-163.36	-20.739
-164.23	-20.735
-164.2	-20.732
-164.16	-20.128
-164.13	-19.825
-162.4	-19.622
-162.36	-19.618
-162.33	-19.115
-162.3	-19.111
-164.76	-19.808
-162.23	-19.804
-162.2	-19.801
-162.16	-20.197
-162.13	-20.594
-162.1	-20.59
-161.06	-21.287
-161.03	-21.284
-161	-21.28
-160.96	-21.277
-161.93	-22.573
-161.9	-22.57
-165.06	-23.666
-166.83	-26.063
-166.8	-26.659
-169.36	-27.756
-169.33	-27.752
-169.3	-27.749
-169.26	-28.046
-168.53	-28.042
-166.5	-27.439
-166.46	-27.435
-166.43	-26.932
-166.7	-26.928
-165.76	-26.925
-167.13	-26.921
-167.1	-26.918
-167.06	-26.914
-168.83	-26.911
-168.8	-26.908
-168.96	-27.404
-168.93	-27.901
-167.2	-27.897
-167.16	-27.894
-166.23	-27.89
-166.2	-27.887
-166.16	-27.883
-166.13	-26.78
-166.99	-26.477
-166.06	-26.473
-168.13	-27.57
-168.09	-28.166
-168.96	-28.163
-170.23	-28.259
-170.19	-28.256
-170.16	-28.252
-170.13	-28.849
-167.49	-28.645
-164.46	-28.642
-162.13	-29.539
-162.09	-29.835
-163.76	-29.832
-163.73	-29.828
-166.69	-29.825
-166.66	-30.021
-166.63	-30.318
-167.49	-30.514
-165.46	-30.511
-165.43	-30.607
-165.39	-30.604
-164.96	-30.601
-164.93	-30.497
-164.29	-30.494
-164.26	-30.49
-164.23	-30.787
-164.19	-30.783
-164.76	-30.78
-165.63	-30.776
-166.09	-30.773
-166.06	-32.469
-166.03	-30.866
-167.19	-32.463
-166.16	-34.159
-166.13	-34.356
-166.09	-32.952
-166.06	-32.949
-166.03	-32.945
-165.99	-32.942
-166.96	-32.938
-166.93	-34.535
-168.79	-35.331
-170.46	-36.128
-170.43	-36.825
-170.79	-37.321
-170.76	-37.618
-170.73	-37.614
-171.89	-37.911
-171.86	-37.907
-171.83	-37.304
-171.79	-37.3
-171.76	-37.297
-172.23	-37.293
-172.19	-37.29
-172.16	-37.287
-172.13	-37.383
-171.09	-37.28
-172.06	-37.776
-172.03	-38.573
-171.99	-38.869
-171.96	-39.166
-170.93	-38.362
-170.89	-38.359
-170.86	-39.355
-170.83	-38.352
-171.59	-37.149
-171.06	-37.145
-171.03	-36.642
-170.99	-37.138
-170.96	-38.235
-171.13	-39.231
-168.89	-39.328
-168.06	-39.924
-168.03	-40.921
-167.99	-40.917
-167.96	-40.914
-167.93	-40.911
-167.89	-40.907
-168.06	-40.704
-168.03	-40.7
-168.89	-39.897
-168.86	-39.893
-168.83	-39.89
-168.79	-39.886
-168.66	-39.883
-168.63	-40.679
-168.59	-41.076
-168.56	-41.473
-168.53	-42.569
-167.69	-42.566
-167.66	-42.562
-167.62	-43.359
-167.69	-43.055
-168.56	-42.552
-167.62	-42.548
-168.49	-41.945
-168.46	-41.941
-168.42	-41.538
-168.79	-41.935
-168.36	-41.931
-168.72	-42.528
-168.69	-43.024
-168.66	-43.021
-170.32	-43.017
-170.29	-43.914
-170.26	-43.61
-170.22	-42.707
-170.19	-42.503
-171.66	-42.5
-171.62	-42.497
-171.59	-42.493
-171.56	-42.19
-170.52	-41.886
-169.59	-41.983
-169.56	-41.979
-169.52	-41.976
-169.49	-41.972
-168.96	-41.969
-169.42	-41.265
-169.39	-41.162
-169.36	-40.459
-169.42	-40.055
-169.39	-39.852
-169.36	-39.748
-169.32	-39.745
-169.29	-39.141
-169.26	-38.338
-169.12	-38.334
-169.09	-38.331
-169.06	-38.327
-169.02	-37.024
-169.09	-37.021
-169.06	-37.917
-169.92	-37.914
-169.89	-37.91
-169.86	-37.007
-171.72	-37.903
-171.69	-38
-171.66	-37.996
-171.62	-38.393
-170.49	-38.389
-170.46	-38.886
