# Supplementary material for: Electrooculography-based continuous eye-writing recognition system for efficient assistive communication systems
Source: PLoS One. 2018 Feb 9;13(2):e0192684. doi: 10.1371/journal.pone.0192684 (PMC5806888; doi:10.1371/journal.pone.0192684)
Supplement: S1 Database — All the original isolated EOG data used in the experiments are contained in this database. (ZIP) [file pone.0192684.s001.zip › isolated/002/isolated_strokes/EOG_002_05_007.csv]

-3.5738	3
-3.6752	2.9847
-3.7766	0.86933
-3.878	0.053978
-3.9795	-0.36137
-3.2809	-0.37672
-2.2823	-0.39208
-2.3838	-0.90743
-0.98518	-0.42278
-0.48661	-0.33813
-0.088041	-0.35348
-0.18947	-0.36883
-0.2909	0.015817
-0.39233	0.00046549
-0.19375	-1.0149
0.50482	-1.0302
0.40339	-0.045588
0.30196	-1.0609
0.20053	-0.076291
-0.2009	-0.091642
0.097675	-0.10699
-0.0037539	1.0777
-0.10518	1.5623
1.0934	2.047
0.99196	2.0316
1.0905	1.5163
0.9891	1.5009
0.88768	1.4855
0.88625	1.4702
0.78482	0.95485
0.48339	1.1395
0.38196	2.3241
0.28053	2.3088
1.3791	2.2934
0.077676	2.2781
-0.023752	2.2627
-0.12518	-0.15261
-0.22661	-0.16796
0.97196	-0.18332
0.87053	-0.19867
0.76911	-1.914
0.66768	-1.9294
0.56625	-1.9447
0.76482	-1.9601
0.66339	-1.9754
0.56196	-1.0908
0.46053	1.2939
-0.040894	1.2785
0.35768	1.2632
0.25625	1.2478
0.95482	2.0325
0.85339	2.0171
-0.048036	3.0018
0.35054	2.0864
0.24911	2.7711
0.14768	2.0557
0.04625	2.0404
-2.0552	2.025
-2.1566	1.1097
-2.258	1.0943
-2.3595	1.079
-0.46089	1.0636
-1.0623	0.048254
-1.1637	0.032902
-1.2652	1.0176
-1.3666	1.0022
-1.468	0.98685
-2.7695	0.9715
-2.8709	0.95615
-2.9723	0.94079
-3.0737	0.025444
-3.1752	0.010092
-3.2766	-0.80526
-3.378	-1.4206
-3.4795	-1.936
-3.5809	-1.9513
-0.38232	-1.9667
0.31625	-1.982
0.21482	-1.5974
0.1134	-1.2127
-0.28803	-1.1281
-0.38946	-1.1434
-0.49089	-1.2588
-0.59232	-1.2741
-0.69375	-1.2895
-1.7952	-1.3048
-0.8966	-1.3202
-0.99803	-1.0355
-1.0995	-1.3509
-0.40089	-1.0662
-0.50232	-1.3816
1.3963	-1.3969
2.0948	-1.4123
1.9934	-1.4276
1.892	-0.24299
0.09054	-0.25834
-0.010889	-0.27369
-0.11232	1.111
-0.21375	1.0956
-0.31517	0.88026
-0.4166	0.86491
-0.51803	-0.45045
0.18054	0.5342
2.9791	-0.28115
5.5777	-0.2965
5.4763	-0.31185
5.3748	-1.3272
5.2734	-1.3426
2.472	-1.3579
0.67054	-1.3733
-0.53089	-1.3886
-0.63232	-1.904
-0.73374	-2.1193
-1.6352	-1.4347
-1.0366	-1.45
-1.138	-1.1654
-1.2395	-1.5807
-1.1409	-1.5961
-1.2423	-1.2114
-0.34374	-1.2268
-0.44517	-1.2421
-0.5466	-1.2575
-0.74803	-1.2728
-0.84946	-1.5882
-0.95089	-1.6035
-1.0523	-0.018876
-1.1537	-0.034227
-1.2552	-0.049578
-1.3566	-0.064929
-1.458	-0.080281
-0.15946	0.80437
-0.26089	1.489
-0.36231	1.8737
-0.46374	2.3583
0.53483	1.843
0.4334	1.9276
-0.76803	2.1123
-1.4695	2.0969
-1.7709	2.0816
-1.8723	1.7662
-1.9737	1.7509
-2.3752	1.7355
-2.1766	1.7202
-2.578	1.7048
-2.6795	1.6895
-2.7809	1.6741
-2.8823	1.6587
-2.6837	1.6434
-2.7852	1.628
-2.8866	1.4127
-3.288	1.3973
-3.3895	0.68199
-3.1909	0.26664
-3.2923	-0.84871
-3.3937	-1.9641
0.10483	-1.9794
3.8034	-2.3948
4.102	-2.4101
4.0005	-2.4255
3.8991	-3.6408
4.8977	-2.4562
4.7963	-2.2715
4.8948	-2.4869
4.7934	-2.5022
4.692	-2.5176
4.8905	-2.5329
3.5891	-2.4483
3.4877	-2.4636
3.3863	-2.279
3.2848	-2.0943
4.6834	-1.5097
6.282	-1.525
6.1805	-2.1404
6.5791	-2.3557
6.7777	-2.3711
7.6763	-2.3864
6.5748	-2.4018
6.4734	-3.2171
6.372	-2.6325
5.9705	-2.4478
6.1691	-1.8632
6.0677	-1.8785
5.9663	-0.9939
5.8648	-0.30925
5.4634	0.5754
5.662	0.56005
5.5605	1.6447
5.4591	0.52935
5.3577	0.51399
5.2563	-0.40136
6.3548	-0.41671
6.2534	-0.43206
6.152	-0.44741
7.0506	0.13724
5.3491	0.12189
5.2477	0.60654
5.1463	1.5912
3.7448	1.9758
3.6434	2.2605
3.542	2.2451
3.4406	1.9298
3.3391	1.2144
2.2377	0.49908
2.1363	0.48373
0.53484	-0.031625
0.43341	-1.047
0.33198	-2.4623
-1.5694	-1.0777
-2.5709	-1.993
-3.0723	-2.0084
-3.1737	-2.0237
-3.2752	-1.1391
-3.3766	-1.1544
-3.478	-1.1698
-3.5794	-0.88514
-3.6809	-2.1005
-3.7823	-2.1158
-3.4837	-2.1312
-3.5852	-2.1465
-3.6866	-2.1619
-3.788	-2.0772
-2.8894	-1.8926
-2.2909	-1.9079
1.1077	-1.9233
1.0063	-1.3387
0.90484	-0.554
0.80341	-0.16935
0.70198	-0.084704
2.7006	0.79994
2.5991	1.4846
1.6977	1.4692
1.5963	1.0539
1.4948	1.0385
1.3934	0.12319
1.292	0.10784
-2.1094	0.092486
-2.2109	0.077135
-6.3123	0.96178
-6.4137	2.4464
-6.5152	3.7311
-6.6166	4.2157
-8.318	4.2004
-10.119	4.785
-10.221	4.7697
-10.322	4.7543
-10.424	4.739
-8.8252	4.7236
-8.9266	4.7083
-9.028	4.0929
-7.5294	4.2776
-7.6309	4.2622
-6.6323	4.3469
-6.7337	4.3315
-6.8352	4.3162
-6.9366	4.3008
-7.038	4.7855
-5.2394	5.5701
-5.3409	5.5548
-6.5423	4.7394
-5.5437	4.7241
-4.5452	4.7087
-3.8466	4.1934
-3.948	3.878
-4.0494	2.0627
-3.6509	2.0473
-3.7523	2.0319
-3.8537	2.0166
-3.9552	3.8012
-5.1566	4.0859
-5.458	4.8705
-6.6594	5.6552
-6.7609	5.6398
-6.8623	6.1245
-6.9637	6.1091
-6.2652	6.0938
-5.6666	6.0784
-5.768	5.5631
-5.0694	4.2477
-3.7709	4.2324
-2.6723	1.717
-3.6737	1.7017
-3.7752	3.2863
-3.8766	4.971
-3.978	6.2556
-2.6794	6.2403
-2.7809	6.2249
-2.8823	6.0096
-2.9837	5.9942
-2.7852	5.9789
-1.2866	5.9635
-1.388	5.9482
-1.4894	5.9328
-0.49087	5.9175
-0.5923	5.9021
-0.69372	5.8868
-0.79515	5.8714
-1.5966	5.8561
-1.698	5.8407
-2.7994	5.8254
-2.9009	6.11
-3.0023	6.4947
-3.1037	6.4793
-2.2052	6.864
-2.3066	6.4486
-2.408	6.0332
-2.5094	5.7179
-3.7109	5.7025
-2.7123	5.6872
-3.9137	5.0718
-4.0152	5.0565
-4.1166	5.0411
-4.218	5.0258
-4.3194	5.0104
-2.4209	5.5951
-2.5223	5.9797
-1.0237	9.0644
1.0748	11.549
3.5734	17.434
5.972	23.418
9.2706	28.603
9.1691	39.788
11.068	59.672
11.466	75.857
11.365	85.142
12.163	96.526
12.062	106.21
11.961	121.4
13.359	132.98
13.258	142.06
11.656	155.65
11.555	166.23
11.453	175.22
11.252	187.6
11.151	196.59
8.5491	207.97
5.3477	218.66
3.1463	227.84
3.0449	239.93
1.2434	248.61
0.44199	256.6
1.0406	259.48
0.23914	267.27
-0.96229	278.55
-2.2637	282.33
-3.2651	282.82
-3.3666	284.5
-4.968	284.89
-5.0694	284.87
-5.1709	284.86
-6.5723	284.84
-6.6737	284.83
-6.7751	284.81
-6.8766	284.8
-6.978	284.78
-8.4794	284.77
-8.5809	284.75
-9.6823	284.73
-9.7837	284.82
-7.4851	284.8
-7.5866	284.79
-7.688	284.77
-7.7894	284.76
-7.8909	284.74
-7.3923	284.73
-5.3937	284.61
-5.4951	284.6
-5.5966	285.48
-6.798	286.47
-5.1994	287.35
-5.3009	287.34
-5.4023	287.32
-5.5037	287.3
-5.6051	287.29
-1.6066	287.27
-1.708	287.26
-1.8094	287.24
-1.9109	287.23
-2.8123	286.31
0.086284	278.1
-0.015144	255.98
-3.1166	229.97
-3.218	201.85
-6.6194	172.74
-8.7209	141.32
-11.022	108.41
-12.324	87.19
-12.425	64.274
-15.627	42.859
-18.928	20.744
-19.829	-9.2716
-21.131	-29.087
-22.532	-44.202
-23.434	-60.218
-24.935	-80.933
-27.437	-98.848
-29.538	-104.76
-31.639	-118.88
-34.241	-131.09
-35.042	-136.01
-37.244	-147.53
-38.945	-154.24
-40.647	-158.56
-42.048	-162.87
-42.149	-164.19
-42.251	-169.5
-44.752	-173.32
-47.454	-173.63
-48.355	-173.85
-49.257	-174.36
-50.058	-174.38
-51.659	-174.79
-51.761	-174.81
-53.062	-175.62
-53.164	-176.64
-53.265	-176.66
-53.867	-175.67
-53.968	-175.69
-54.069	-176
-54.171	-176.02
-53.772	-175.23
-54.374	-175.25
-54.475	-175.26
-54.577	-175.28
-54.678	-175.29
-54.779	-175.31
-55.481	-175.62
-55.182	-175.84
-55.284	-175.85
-56.585	-175.87
-55.487	-175.89
-56.788	-175.7
-56.889	-175.92
-56.991	-175.73
-57.592	-175.75
-57.194	-175.76
-57.695	-175.78
-57.797	-175.99
-57.898	-176.11
-57.999	-176.02
-58.101	-176.04
-59.302	-175.75
-60.104	-175.77
-60.205	-175.59
-61.107	-175.2
-61.208	-175.22
-61.309	-174.93
-62.611	-174.85
-62.712	-170.46
-64.914	-165.78
-69.015	-163.39
-75.417	-159.01
-88.718	-151.12
-99.219	-145.54
-101.12	-135.75
-108.82	-126.07
-123.42	-120.58
-140.73	-111.9
-152.53	-103.12
-155.83	-86.531
-170.23	-73.146
-186.63	-68.162
-196.13	-57.377
-205.43	-46.192
-210.24	-38.508
-212.94	-31.123
-215.34	-19.638
-220.84	-5.0537
-223.04	1.531
-225.24	3.0156
-225.34	4.1003
-226.25	7.6849
-227.25	10.57
-227.35	10.754
-229.35	11.739
-229.45	13.424
-228.55	15.008
-228.65	15.893
-227.26	16.377
-227.96	16.862
-228.06	17.447
-227.56	18.531
-226.56	19.616
-225.06	19.601
-225.16	19.785
-225.27	19.77
-225.37	20.055
-225.67	20.039
-225.77	20.024
-225.97	20.209
-226.07	20.593
-223.77	21.378
-222.68	21.863
-220.28	22.547
-220.38	23.232
-220.48	22.817
-220.08	22.801
-220.18	22.786
-220.28	22.77
-220.39	23.155
-220.49	23.14
-218.89	23.124
-217.99	23.109
-218.09	23.094
-218.19	23.878
-218.29	25.363
-217.1	26.648
-216.8	27.432
-216.9	28.917
-214.7	30.102
-214.8	30.286
-208	31.271
-203	32.256
-202.31	34.14
-197.11	38.725
-178.91	47.509
-162.81	57.994
-137.11	67.379
-108.71	82.063
-92.614	92.248
-62.115	110.73
-38.317	129.72
-28.518	140.6
-17.419	161.09
-11.521	175.37
-10.622	189.36
-10.524	206.04
-10.625	215.53
-10.427	231.01
-9.528	249.29
-9.6294	259.58
-8.8308	265.56
-8.9323	269.75
-8.9337	278.03
-9.0351	284.42
-9.3366	286.5
-9.438	289.19
-9.5394	291.67
-10.741	293.06
-11.842	293.74
-11.944	294.93
-12.045	296.01
-12.147	296.2
-12.448	296.28
-12.449	296.86
-14.251	297.55
-14.352	297.53
-14.454	298.02
-15.155	298.7
-15.257	299.79
-14.858	299.77
-14.959	299.96
-15.061	300.84
-15.362	300.83
-15.464	300.81
-15.565	301.4
-15.667	301.38
-15.768	301.66
-15.869	301.65
-15.971	301.63
-16.072	300.52
-16.174	299.4
-16.275	299.39
-16.377	299.37
-16.478	299.16
-16.079	299.34
-16.181	299.33
-15.182	299.11
-15.584	299
-15.685	298.68
-15.787	298.97
-17.188	298.65
-17.089	297.73
-17.791	297.52
-17.892	297.5
-17.994	297.49
-18.195	297.47
-17.697	297.46
-17.798	297.44
-17.899	297.43
-18.001	298.41
-18.202	298.4
-18.204	298.38
-18.305	298.47
-18.507	298.45
-20.808	298.43
-24.009	298.62
-24.111	299
-24.212	299.19
-26.314	300.17
-26.415	300.16
-27.817	300.14
-27.918	301.83
-28.019	302.51
-28.121	303.2
-28.222	303.18
-28.724	303.17
-28.825	302.45
-29.527	302.54
-31.328	302.52
-33.329	303.1
-34.531	303.09
-34.632	302.47
-34.734	302.46
-35.035	302.44
-35.137	302.23
-35.838	300.61
-35.939	297.9
-35.441	297.88
-35.542	297.87
-35.044	297.25
-35.745	298.34
-35.847	297.72
-35.948	297.21
-36.049	296.59
-35.851	296.57
-35.952	296.56
-36.054	296.04
-35.455	295.43
-34.157	294.71
-32.358	294.7
-30.859	293.78
-30.361	293.97
-29.562	293.95
-27.364	293.94
-25.265	293.92
-25.367	294.51
-24.668	295.29
-24.469	295.27
-24.871	294.46
-24.972	294.24
-25.074	293.83
-27.075	293.31
-27.177	293.3
-27.278	293.28
-27.379	293.27
-27.481	293.75
-27.582	293.74
-25.484	294.12
-25.585	294.11
-25.687	293.69
-25.488	293.48
-25.589	292.96
-25.191	292.94
-25.392	293.03
-25.494	293.01
-25.595	293
-28.397	292.98
-28.498	292.97
-28.599	293.55
-32.501	293.54
-32.602	294.32
-32.104	294.71
-28.405	294.69
-28.507	296.48
-29.008	298.16
-29.109	298.74
-32.211	298.73
-32.312	300.91
-32.414	300.9
-32.515	300.88
-32.617	302.27
-32.718	302.25
-32.819	302.24
-32.921	302.22
-33.022	302.21
-30.124	300.79
-30.225	300.78
-30.327	299.26
-29.628	298.65
-28.429	297.83
-25.331	296.51
-25.432	295.6
-25.534	295.08
-25.635	295.07
-23.337	295.05
-22.238	295.04
-22.339	295.52
-21.941	295.51
-22.042	295.49
-23.844	294.78
-22.245	294.06
-22.347	293.75
-22.448	293.03
-22.249	292.22
-22.351	291.5
-22.452	291.18
-22.554	291.47
-22.655	291.15
-22.757	291.44
-24.658	291.42
-24.759	292.01
-24.861	291.99
-25.862	292.88
-25.964	292.86
-27.165	292.85
-27.267	292.83
-27.368	292.52
-28.069	291.9
-28.171	291.88
-28.672	291.57
-28.774	290.85
-28.875	290.84
-28.977	290.82
-29.078	290.81
-30.379	290.79
-30.481	289.58
-29.382	289.56
-30.484	288.95
-30.585	288.93
-30.687	288.72
-30.788	288.7
-30.889	291.49
-32.091	291.17
-32.192	291.15
-32.294	289.04
-32.395	287.42
-32.497	287.41
-32.198	286.89
-30.999	286.38
-31.101	286.86
-31.202	287.35
-29.804	287.93
-29.905	289.22
-29.207	290.2
-28.808	290.99
-28.909	291.67
-28.511	291.66
-28.612	291.64
-28.714	290.92
-28.815	291.61
-28.917	291.59
-29.018	290.88
-29.119	290.06
-29.221	289.65
-29.322	289.63
-29.424	289.62
-29.525	289.6
-29.627	289.59
-29.728	289.57
-29.829	289.96
-30.031	289.94
-30.132	289.92
-30.434	289.41
-30.535	289.09
-30.937	289.08
-31.038	288.66
-31.139	288.65
-31.641	288.63
-31.742	288.62
-31.444	288.6
-31.545	287.69
-29.547	284.77
-29.648	284.76
-29.749	284.74
-27.451	287.63
-27.052	285.61
-26.154	285.59
-26.255	288.48
-25.457	288.86
-25.558	288.85
-25.659	289.13
-25.761	289.12
-25.862	289.6
-25.964	290.29
-25.565	290.27
-25.667	290.26
-25.768	290.24
-25.069	291.63
-25.171	291.61
-24.872	291.59
-24.974	291.58
-25.075	291.56
-25.177	292.75
-25.278	292.73
-24.679	292.72
-24.481	293.4
-23.582	293.29
-23.684	293.27
-23.085	292.66
-22.487	292.64
-22.588	291.63
-22.689	290.71
-22.791	290.3
-22.892	289.88
-19.594	289.26
-18.895	289.25
-18.997	287.03
-19.098	285.02
-21.999	285
-22.101	284.39
-22.802	286.77
-24.404	289.16
-24.505	289.14
-25.207	289.13
-25.308	289.11
-25.409	289.1
-25.511	289.08
-24.312	289.07
-25.414	289.55
-25.515	289.53
-25.617	290.12
-25.718	290.1
-24.819	290.49
-24.021	290.67
-24.122	291.16
-24.524	291.94
-25.425	293.53
-24.727	295.51
-24.828	295.7
-24.929	296.58
-24.731	297.17
-24.632	297.35
-23.134	297.43
-23.235	297.42
-23.337	297.4
-21.738	297.39
-19.439	297.27
-19.541	297.06
-19.642	297.04
-20.344	296.63
-20.445	296.61
-22.347	296.6
-21.048	295.58
-21.149	295.57
-23.151	294.45
-21.352	293.54
-20.854	292.72
-20.955	292.7
-19.157	291.99
-19.258	291.47
-18.459	290.96
-18.261	290.34
-18.362	289.73
-18.464	289.71
-18.765	289.7
-17.767	289.68
-19.968	290.27
-20.069	289.65
-20.171	289.64
-21.372	290.22
-18.274	290.2
-18.375	290.49
-18.477	290.77
-18.578	290.76
-18.679	290.74
-18.781	290.93
-18.882	291.51
-18.984	291.5
-20.185	291.98
-23.487	292.67
-23.588	293.25
-25.389	293.24
-25.491	293.22
-25.492	294.21
-26.994	294.19
-27.095	294.77
-27.197	295.06
-27.298	295.14
-27.099	295.13
-27.201	295.11
-27.302	295.3
-28.004	295.58
-28.105	296.07
-27.607	296.05
-27.708	296.44
-27.809	296.42
-27.911	296.41
-28.012	296.39
-26.514	296.38
-26.615	296.36
-26.717	295.94
-24.918	296.33
-25.019	296.81
-24.121	297.5
-24.222	298.38
-24.324	299.37
-23.525	300.45
-22.427	300.44
-20.328	300.42
-19.729	300.41
-19.831	300.39
-19.932	299.28
-19.334	299.26
-19.235	298.24
-19.337	297.23
-19.438	296.01
-19.239	296
-19.341	297.18
-19.442	298.87
-19.544	301.55
-19.645	302.74
-19.747	302.72
-20.048	302.11
-20.149	301.19
-20.251	301.18
-19.952	298.76
-18.154	295.85
-20.555	294.13
-20.657	292.81
-20.758	292.8
-20.859	292.78
-19.361	292.17
-19.462	292.15
-19.564	292.74
-19.665	295.02
-19.767	296.81
-18.268	296.79
-18.369	294.78
-18.471	292.66
-18.572	292.65
-21.874	292.23
-18.775	291.72
-18.877	291
-18.978	290.58
-19.079	290.57
-20.481	290.35
-20.582	290.54
-20.684	290.92
-20.785	291.61
-20.887	293.69
-21.988	295.58
-22.089	296.06
-22.191	296.55
-22.292	296.03
-21.394	296.02
-22.495	295.5
-22.597	293.58
-22.698	293.27
-22.799	293.25
-21.901	291.14
-22.002	291.12
-22.104	290.81
-22.405	292.19
-22.507	292.18
-21.008	292.16
-21.109	292.15
-21.211	291.23
-21.312	291.22
-23.014	291.2
-21.215	291.19
-21.317	290.37
-21.418	289.15
-21.519	287.84
-22.921	286.62
-23.022	286.61
-23.124	286.09
-23.225	286.08
-23.327	287.76
-25.328	287.75
-25.429	288.53
-25.531	288.52
-25.632	288.5
-25.334	288.09
-25.835	286.17
-25.937	284.55
-26.338	284.04
-26.439	283.52
-25.841	283.11
-25.942	282.39
-26.044	281.68
-26.145	280.76
-26.247	280.15
-24.448	280.13
-24.549	280.12
-24.651	280.1
-24.752	280.09
-26.754	280.07
-24.955	280.06
-25.057	278.24
-25.158	276.22
-25.259	275.81
-26.061	275.29
-23.462	275.28
-23.564	274.46
-23.665	274.65
-23.767	275.33
-26.668	275.32
-26.769	275.3
-26.871	275.59
-26.972	275.67
-27.074	275.96
-28.775	276.24
-28.877	276.23
-28.978	277.61
-29.079	276.79
-29.181	276.78
-27.682	276.76
-27.784	276.75
-26.985	277.93
-27.087	279.72
-26.688	281.1
-27.289	281.79
-27.391	283.37
-27.492	285.26
-28.794	285.24
-27.695	285.93
-27.797	285.91
-27.898	285.89
-27.999	285.88
-28.701	285.86
-28.202	285.85
-28.104	287.13
-28.205	287.32
-28.307	287.9
-28.408	288.49
-27.609	288.87
-26.111	289.46
-26.212	288.84
-26.314	288.03
-26.415	287.31
-25.517	287.2
-25.618	286.98
-25.719	286.16
-25.821	285.35
-25.922	285.33
-25.424	283.82
-25.525	285.3
-25.627	285.29
-25.728	286.07
-25.829	287.06
-25.931	287.14
-26.032	287.83
-27.734	286.21
-27.835	285.6
-29.137	285.18
-29.238	284.66
-29.739	284.25
-30.241	283.63
-30.342	283.62
-31.144	283.6
-31.245	283.59
-31.947	283.57
-32.048	283.56
-32.149	283.54
-32.451	283.53
-32.552	283.51
-32.654	283
-33.955	281.38
-32.857	279.77
-32.958	279.75
-33.059	278.53
-33.161	278.52
-34.462	278.5
-33.364	277.69
-33.465	276.97
-33.567	276.86
-33.668	276.84
-35.369	276.53
-35.471	276.51
-37.772	276.9
-37.874	276.88
-36.475	277.57
-37.777	277.65
-37.878	277.64
-37.979	277.62
-38.081	278
-36.982	278.69
-37.484	279.27
-37.585	279.46
-37.687	279.24
-38.488	279.23
-37.389	278.61
-37.491	278.6
-37.592	278.58
-37.694	278.57
-37.795	278.55
-36.696	278.54
-36.798	278.52
-36.899	278
-37.001	278.49
-37.802	277.57
-37.504	276.66
-37.605	276.24
-37.706	275.73
-37.808	274.81
-37.909	274
-38.011	273.38
-38.112	272.87
-38.214	272.55
-38.315	272.54
-37.716	272.52
-37.818	272.81
-37.919	273.29
-38.721	274.17
-38.822	274.16
-40.124	274.94
-40.225	274.93
-40.926	275.51
-41.028	275.5
-40.929	274.88
-41.031	274.87
-41.132	274.85
-41.934	273.74
-42.035	275.32
-40.836	276.41
-42.238	277.09
-42.339	277.28
-42.441	277.76
-43.542	278.04
-42.644	278.03
-43.745	278.01
-43.846	277.7
-43.948	277.18
-43.149	276.77
-41.851	276.25
-41.952	275.74
-42.054	274.42
-42.155	274.41
-44.356	274.39
-44.058	275.58
-44.359	275.66
-44.461	275.94
-44.562	276.63
-45.064	277.41
-45.165	277.4
-45.266	278.48
-46.468	278.27
-46.169	278.25
-44.571	279.04
-44.672	279.02
-44.774	282.01
-44.875	282.59
-43.876	282.68
-45.078	282.66
-45.179	282.65
-45.281	283.03
-45.382	283.01
-44.384	283.4
-44.485	283.48
-44.586	283.47
-44.688	283.55
-44.789	283.54
-44.091	283.42
-43.792	283.41
-43.894	282.89
-43.995	282.88
-44.096	282.86
-43.898	282.05
-43.999	282.03
-44.101	281.51
-44.202	281.5
-44.304	281.48
-43.705	281.47
-43.706	282.45
-43.808	283.54
-43.909	283.52
-44.611	284.11
-44.112	284.09
-44.214	284.78
-44.315	285.06
-42.816	285.05
-44.518	286.43
-44.619	286.42
-44.721	286.4
-44.822	286.38
-42.624	287.57
-42.725	287.55
-42.826	287.74
-41.128	288.42
-41.529	289.41
-41.331	290.29
-41.432	291.38
-41.534	291.36
-41.635	292.05
-42.036	292.23
-41.838	292.22
-41.939	291.9
-42.041	291.29
-42.142	291.27
-42.544	290.95
-42.645	289.84
-42.746	289.82
-42.848	289.81
-42.949	290.89
-43.051	290.88
-43.152	290.96
-43.254	290.95
-43.355	290.93
-46.256	290.02
-49.258	289.6
-49.359	288.39
-49.461	287.37
-49.562	287.35
-46.464	287.14
-44.965	286.42
-45.066	284.91
-45.168	283.39
-45.269	282.58
-43.971	280.16
-44.072	276.95
-44.174	275.53
-44.275	275.52
-44.976	274.7
-45.078	274.69
-46.279	274.27
-46.381	274.26
-46.482	274.24
-47.184	274.02
-47.285	274.01
-47.386	273.99
-47.488	273.98
-47.589	274.16
-47.891	274.75
-47.992	275.23
-48.694	275.32
-48.795	275.6
-48.896	275.99
-50.398	276.47
-50.499	279.66
-51.301	282.24
-51.402	282.93
-51.504	283.61
-53.305	285.29
-53.406	285.28
-53.508	286.86
-53.609	287.95
-53.711	289.33
-54.412	289.32
-54.514	289.7
-54.615	289.69
-55.516	289.67
-54.818	290.76
-55.719	290.94
-55.821	291.13
-56.922	290.91
-57.024	290.89
-55.925	290.68
-56.326	290.66
-56.428	290.35
-57.629	290.33
-57.731	290.32
-57.432	290.3
-57.534	290.19
-57.635	290.27
-57.736	290.26
-57.738	290.24
-53.939	290.23
-54.041	290.21
-54.142	290.3
-54.244	290.58
-54.345	290.56
-54.446	290.55
-54.548	290.23
-54.649	290.12
-53.251	290.2
-54.352	290.19
-54.454	290.17
-54.555	290.16
-54.656	290.14
-52.658	290.13
