# Supplementary material for: Electrooculography-based continuous eye-writing recognition system for efficient assistive communication systems
Source: PLoS One. 2018 Feb 9;13(2):e0192684. doi: 10.1371/journal.pone.0192684 (PMC5806888; doi:10.1371/journal.pone.0192684)
Supplement: S1 Database — All the original isolated EOG data used in the experiments are contained in this database. (ZIP) [file pone.0192684.s001.zip › isolated/002/isolated_strokes/EOG_002_05_008.csv]

0.081358	1.4088
-0.068494	2.0982
-0.21835	1.1877
-0.3682	0.47714
-1.118	0.3666
-0.6679	0.15605
-1.4178	0.045501
-1.5676	-0.26505
-1.7175	-0.37559
-2.9673	-0.28614
-3.1172	0.50331
-3.267	1.9928
-4.4169	2.7822
-4.5667	3.3717
-5.4166	3.6611
-5.5664	3.5506
-6.2163	3.44
-6.3661	3.3295
-6.516	3.2189
-6.3658	3.0084
-6.5157	2.8978
-6.1655	2.7873
-6.3154	2.9767
-6.0652	4.9662
-4.6151	4.8556
-4.5649	6.6451
-2.5148	6.5345
-2.6646	6.424
-2.1145	6.8135
-2.2643	6.7029
-1.5142	6.0924
-1.6641	5.9818
-1.5139	5.5713
-1.2638	5.0607
-0.71361	3.3502
0.73654	1.7396
1.9867	1.6291
1.8368	1.5185
1.887	1.408
2.4371	1.2974
2.2873	0.58688
2.9374	0.47633
2.7876	-0.93422
2.6377	-1.0448
2.4879	-2.0553
2.338	-2.4659
2.1882	-2.5764
2.6383	-2.887
3.7885	-2.9975
4.9386	-3.108
4.7888	-3.1186
5.4389	-3.1291
5.2891	-2.2397
5.8392	-2.3502
5.6894	-0.86079
4.8395	-0.17134
5.3897	-0.28188
3.9398	-0.19243
5.0899	-0.30298
4.9401	-0.11353
3.4902	-0.22407
3.3404	0.16538
3.1905	0.054831
3.0407	-0.055717
2.8908	0.33374
2.741	0.62319
3.8911	0.81264
3.7413	1.0021
3.5914	1.1915
2.2416	1.581
-1.0083	1.4704
-1.9581	2.1599
-2.908	2.0494
-3.0578	1.4388
-3.2077	1.5283
-3.3575	1.4177
-3.5074	1.3072
-3.6572	1.1966
-3.8071	0.086068
-3.9569	0.97552
-3.3068	0.86497
-0.65664	0.75442
-0.8065	0.64388
-0.95635	-0.46667
-1.1062	-0.57722
-2.8561	-0.88777
-3.0059	-1.1983
-3.1558	-2.4089
-3.3056	-3.8194
-3.4555	-4.53
-3.6053	-6.2405
-3.7552	-8.7511
-3.905	-9.9616
-4.0549	-10.172
-4.2047	-11.083
-4.3546	-11.693
-4.5044	-11.804
-4.6543	-11.914
-4.8041	-12.025
-2.754	-12.135
-2.9038	-12.246
-3.0537	-12.757
-0.40353	-12.867
-0.55338	-12.978
0.69676	-13.088
1.4469	-12.799
1.2971	-11.909
1.1472	-11.02
0.99736	-10.93
1.6475	-10.541
2.0977	-10.151
4.5478	-10.162
4.4979	-8.6726
6.5481	-7.5831
6.9982	-7.1936
6.8484	-6.9042
7.0985	-6.2147
6.9487	-6.3253
6.7988	-4.9358
7.949	-5.0464
7.7991	-5.1569
7.6493	-4.3675
6.1994	-4.478
5.9496	-4.3886
7.1997	-3.9991
4.9499	-2.5097
4	-0.72022
3.8502	-0.030769
1.3003	-0.14132
1.1505	-0.25186
1.0006	0.33759
0.85076	0.82704
2.2009	0.71649
0.55106	1.2059
0.40121	0.4954
0.25136	0.38485
0.1015	0.2743
1.4517	0.16375
2.2018	0.65321
2.0519	0.64266
1.9021	1.3321
0.95224	1.8216
1.6024	1.711
2.2525	2.2005
2.1027	2.4899
1.9528	3.1794
2.203	3.8688
4.2531	4.3583
4.1033	4.7477
3.9534	4.6372
3.8036	4.5266
3.6537	4.4161
4.8039	4.7055
4.654	4.595
4.5042	4.6844
4.3543	4.5739
2.2045	4.4633
2.0546	4.3528
1.9048	5.9423
1.7549	5.8317
1.6051	7.4212
3.3552	7.3106
3.2054	7.1001
1.1555	6.9895
-0.89435	6.879
-1.0442	6.5684
-1.8941	6.4579
-2.0439	5.9473
-2.1938	5.8368
-2.9436	6.1262
-3.0935	6.0157
-3.2433	5.9051
-3.3932	5.7946
-3.543	5.884
-3.6929	5.5735
-2.7427	5.4629
-2.8926	5.3524
-3.0424	5.2418
-3.1923	5.1313
-3.5421	5.0208
-2.692	4.9102
-3.8418	5.3997
-3.9917	5.1891
-3.1415	4.7786
-3.2914	4.668
-1.9412	4.9575
0.50891	4.8469
0.35906	4.7364
0.20921	4.6258
0.45935	4.5153
1.5095	4.0047
1.3597	3.8942
1.2098	3.8836
2.1599	3.7731
0.9101	3.9625
0.76024	3.852
0.61039	4.3414
0.46054	4.2309
0.31069	4.1203
0.16084	4.0098
0.010984	3.2992
-0.13887	3.1887
-1.4887	3.0782
-1.4386	3.3676
0.51158	3.2571
0.36172	3.0465
-0.98813	2.936
-2.938	2.8254
-1.0878	2.2149
-0.33768	2.1043
-0.48753	1.9938
-0.63739	2.3832
-0.78724	2.6727
-0.93709	2.5621
0.41306	2.4516
0.26321	2.341
0.81335	2.2305
-0.036498	1.7199
0.51365	1.1094
0.3638	0.99884
0.21395	0.8883
0.064095	-0.22225
-0.085757	-0.3328
0.16439	-1.5433
0.014539	-0.8539
-2.0353	-0.96444
-0.28516	-0.07499
-0.43502	0.51446
-0.58487	1.1039
-0.73472	0.99337
-0.98457	1.2828
-0.73442	1.1723
-1.2843	0.66172
-1.4341	-0.44882
-4.184	-3.3594
-4.3338	-6.2699
-4.2837	-7.6805
-3.9335	-7.791
-4.0834	-7.9016
-3.3332	-8.0121
-3.4831	-8.1227
-1.4329	-6.9332
-1.5828	-5.6438
-1.7326	-5.6543
-1.8825	-5.7648
-0.43235	-7.2754
-0.5822	-7.3859
-0.73205	-8.9965
-0.88191	-10.107
-1.0318	-10.418
-0.28161	-10.928
0.26854	-11.039
0.11869	-11.849
-0.031165	-12.56
-0.18102	-12.67
-0.33087	-12.681
-0.48072	-12.791
-0.63057	-12.402
-0.78042	-12.513
0.66972	-11.923
2.3199	-11.434
2.17	-11.544
2.0202	-11.655
1.8703	-11.765
2.4205	-11.876
2.2706	-11.686
2.1208	-11.897
1.9709	-11.907
1.8211	-11.618
2.0712	-10.629
2.0214	-8.4391
1.8715	-6.9496
1.7216	-6.2602
1.3718	-5.3707
1.4219	-4.4813
1.2721	-4.5918
1.1222	-4.0024
0.97239	-4.1129
0.82254	-4.2235
0.67269	-4.334
0.52283	-4.3446
0.37298	-4.5551
0.22313	-4.6657
0.073279	-4.7762
-0.076573	-4.8868
-0.22643	-4.9973
-0.37628	-5.1079
-0.12613	-5.2184
0.22402	-5.5289
1.0742	-6.4395
0.92432	-8.55
-1.6255	-10.661
0.62461	-11.671
0.47476	-12.682
0.32491	-13.592
0.17506	-14.103
-1.5748	-14.513
-0.12465	-14.624
-0.2745	-15.034
-0.42435	-15.145
-0.3742	-15.356
-0.72405	-15.266
-0.37391	-15.377
-0.52376	-15.487
-0.67361	-16.098
-0.22346	-16.608
-0.37331	-16.719
0.076834	-18.329
2.327	-18.44
2.1771	-21.45
5.3273	-23.161
7.6774	-24.372
11.528	-26.482
19.378	-29.893
27.228	-35.403
42.178	-46.314
60.428	-56.324
69.378	-65.835
84.228	-78.645
97.879	-85.456
106.93	-88.666
124.38	-91.177
140.23	-93.388
152.38	-97.198
159.73	-99.309
162.28	-100.42
172.53	-101.63
183.08	-102.14
187.13	-102.65
188.98	-103.56
190.63	-105.37
192.28	-106.98
195.83	-107.79
195.68	-107.9
201.03	-108.31
201.88	-108.42
201.73	-108.54
203.58	-108.65
203.43	-108.56
203.28	-108.97
203.43	-109.08
203.28	-109.39
202.83	-109.6
202.68	-109.71
200.53	-109.82
197.78	-109.83
196.73	-109.74
195.98	-109.55
194.53	-109.26
193.08	-109.37
192.93	-109.48
191.18	-109.59
189.43	-109.7
188.88	-110.71
187.13	-110.83
186.98	-111.54
185.23	-112.75
185.08	-114.36
184.93	-115.47
183.38	-115.78
183.23	-116.79
182.18	-118.1
180.93	-117.51
180.89	-117.62
180.24	-118.73
180.09	-119.54
179.94	-119.65
179.79	-120.16
180.14	-120.27
179.99	-120.38
179.84	-120.49
179.69	-120.6
179.54	-120.31
179.39	-120.03
178.64	-120.14
178.49	-120.25
178.34	-119.66
176.79	-117.67
176.74	-114.58
175.29	-112.99
174.74	-112.8
174.59	-112.41
173.74	-112.12
172.19	-112.13
172.04	-110.84
170.79	-105.85
169.74	-93.463
169.09	-81.973
152.64	-76.784
136.49	-69.594
124.14	-56.205
103.49	-41.415
91.639	-31.726
77.89	-18.536
65.84	-6.147
56.39	1.9425
47.24	9.8319
42.19	18.021
34.64	31.111
26.49	41.6
20.241	52.89
16.991	62.279
10.441	71.669
2.5911	84.858
-2.7588	94.548
-7.4086	109.34
-10.559	120.73
-16.308	130.32
-21.058	148.61
-23.908	162.69
-27.058	173.08
-28.608	179.77
-36.058	189.76
-43.007	202.45
-43.757	210.34
-45.707	219.03
-47.757	225.12
-48.707	227.31
-49.757	228.7
-50.807	233.49
-51.456	240.28
-51.606	244.87
-52.456	248.86
-54.506	249.25
-56.556	252.54
-59.206	252.43
-59.356	252.72
-59.505	254
-61.755	253.89
-59.805	253.88
-62.055	253.77
-62.205	253.66
-62.655	254.15
-62.805	254.64
-62.954	254.53
-63.104	254.22
-63.254	253.91
-63.404	253.8
-64.154	253.69
-64.104	253.58
-64.253	253.47
-64.403	253.36
-64.553	253.25
-65.403	253.34
-68.453	253.53
-68.603	253.82
-70.553	253.7
-70.702	254.39
-71.652	254.38
-71.802	253.47
-73.652	253.36
-74.202	253.25
-75.352	253.04
-76.102	252.53
-76.251	251.92
-76.401	251.31
-76.551	251.1
-76.101	250.99
-76.251	250.88
-76.401	250.77
-75.551	251.56
-75.7	252.15
-74.85	252.04
-75	252.03
-75.15	251.91
-75.3	251
-74.45	250.89
-74.099	250.78
-74.249	249.57
-74.399	249.26
-73.749	250.55
-72.099	251.24
-70.849	252.03
-70.499	253.12
-70.648	253.01
-70.298	252.9
-70.248	253.29
-70.398	252.68
-69.148	251.37
-69.298	250.36
-69.448	249.35
-69.597	247.84
-69.047	246.62
-69.197	243.71
-70.047	241.2
-70.197	240.89
-70.347	235.38
-70.497	222.87
-70.646	200.76
-71.496	174.85
-71.646	147.24
-74.096	118.73
-78.846	95.519
-82.996	65.709
-85.345	39.498
-86.995	21.588
-89.945	1.1771
-90.095	-17.433
-93.045	-36.044
-94.795	-56.055
-96.945	-78.165
-98.594	-95.876
-99.944	-111.09
-102.99	-125.2
-105.14	-137.41
-106.09	-150.72
-110.44	-160.53
-115.19	-165.84
-116.64	-173.15
-117.59	-179.86
-118.04	-180.57
-118.89	-181.18
-119.24	-181.59
-120.69	-181.7
-121.64	-182.31
-121.79	-183.02
-123.74	-183.43
-123.89	-184.04
-124.94	-184.15
-126.39	-183.97
-126.54	-184.08
-126.69	-183.99
-128.44	-183.4
-128.59	-184.01
-128.74	-184.12
-128.89	-184.23
-129.04	-184.34
-130.99	-184.45
-129.34	-184.56
-129.49	-184.57
-129.64	-184.68
-130.79	-183.49
-132.44	-182.4
-132.59	-182.51
-132.74	-182.62
-132.89	-182.73
-133.04	-182.34
-133.29	-182.46
-133.44	-183.07
-133.29	-183.18
-133.44	-183.69
-133.59	-183.8
-133.74	-184.91
-132.79	-185.02
-132.94	-185.13
-133.09	-185.24
-133.14	-185.35
-132.49	-185.46
-132.64	-185.57
-132.79	-184.68
-132.94	-184.79
-132.89	-184.9
-133.04	-185.01
-133.19	-185.12
-133.44	-185.13
-134.29	-185.25
-133.74	-185.36
-133.89	-185.47
-134.04	-185.58
-134.89	-185.69
-135.04	-185.8
-134.49	-185.91
-134.64	-185.82
-134.79	-185.13
-134.34	-184.14
-134.48	-183.65
-134.23	-183.76
-134.38	-183.57
-134.53	-183.68
-134.68	-183.59
-134.83	-184.1
-132.18	-184.21
-132.33	-184.32
-132.48	-184.44
-130.63	-184.45
-130.78	-184.56
-130.93	-184.27
-131.08	-184.38
-131.23	-184.49
-130.48	-183.6
-131.53	-183.71
-131.68	-183.52
-131.83	-183.53
-133.08	-183.64
-132.73	-183.75
-133.38	-183.26
-133.53	-183.37
-133.68	-183.48
-134.33	-184.29
-134.48	-184.4
-134.63	-184.51
-134.78	-185.02
-134.93	-184.74
-136.18	-184.85
-136.33	-184.96
-137.58	-184.57
-137.73	-184.38
-137.88	-183.69
-138.03	-182.4
-138.18	-182.21
-138.83	-182.32
-138.98	-182.43
-139.13	-182.54
-139.78	-182.65
-139.93	-182.76
-140.08	-182.47
-140.23	-183.08
-139.88	-183.19
-140.03	-183.3
-139.68	-183.41
-139.83	-183.03
-139.98	-183.04
-140.13	-182.75
-140.28	-182.46
-140.43	-182.57
-143.58	-182.48
-144.03	-182.79
-140.08	-182.9
-144.33	-183.01
-144.48	-183.12
-144.63	-183.13
-144.78	-183.24
-140.73	-181.85
-140.88	-181.96
-141.03	-181.77
-141.18	-180.48
-141.33	-180.59
-141.48	-180.7
-141.63	-180.62
-141.78	-180.43
-141.93	-180.54
-142.08	-180.35
-141.73	-180.46
-141.87	-180.07
-142.02	-180.18
-142.17	-180.29
-141.82	-180
-141.97	-179.61
-142.12	-178.92
-142.27	-177.83
-142.42	-177.04
-143.07	-176.95
-142.72	-176.36
-142.87	-175.57
-143.02	-175.48
-143.17	-174.39
-143.92	-173.21
-144.07	-173.02
-144.02	-172.93
-144.57	-173.04
-144.32	-173.15
-142.77	-173.26
-142.92	-173.37
-142.17	-173.48
-143.72	-173.59
-143.87	-173.7
-144.52	-173.41
-144.67	-173.12
-144.82	-172.73
-145.47	-172.24
-145.12	-171.95
-145.27	-171.66
-145.42	-171.47
-145.57	-170.98
-145.72	-171.09
-145.37	-171.81
-145.02	-171.92
-145.67	-172.43
-145.82	-172.54
-145.97	-172.65
-146.12	-172.36
-146.77	-171.87
-147.72	-171.98
-150.27	-172.09
-152.42	-172.2
-152.57	-173.21
-152.72	-173.32
-152.87	-174.33
-151.52	-174.84
-152.27	-175.25
-152.42	-175.66
-152.57	-176.07
-152.72	-176.18
-152.77	-176.3
-153.82	-176.41
-153.97	-176.52
-154.82	-176.13
-154.57	-175.94
-153.52	-176.05
-153.67	-176.06
-153.82	-176.27
-153.07	-177.28
-152.62	-178.69
-151.47	-178.8
-150.72	-178.91
-150.87	-179.02
-151.02	-177.83
-150.97	-177.94
-151.12	-178.05
-151.27	-176.96
-151.41	-176.47
-151.56	-175.99
-151.91	-175.3
-151.86	-175.41
-152.01	-175.52
-152.36	-176.43
-152.51	-176.54
-152.46	-176.95
-152.41	-177.06
-152.56	-177.17
-153.01	-176.48
-153.16	-175.69
-153.41	-175.8
-153.56	-175.91
-155.61	-175.52
-155.86	-175.63
-154.01	-175.74
-155.36	-175.85
-155.51	-177.26
-154.96	-178.88
-155.11	-179.89
-154.76	-180.5
-154.51	-180.91
-154.66	-181.32
-153.81	-181.43
-153.16	-181.54
-151.11	-181.65
-148.96	-182.16
-149.11	-183.17
-149.26	-183.28
-149.41	-183.39
-149.26	-183.5
-149.41	-183.91
-149.46	-184.82
-148.31	-184.93
-148.46	-185.54
-146.71	-185.65
-146.86	-185.26
-148.11	-184.88
-148.26	-184.09
-149.51	-184.2
-148.56	-184.31
-149.81	-183.92
-149.96	-183.33
-151.11	-183.44
-152.66	-182.15
-152.81	-182.26
-154.26	-181.17
-154.41	-181.28
-153.06	-180.99
-153.21	-181.1
-153.36	-182.01
-153.51	-181.42
-155.16	-181.13
-155.51	-180.74
-155.66	-180.45
-155.81	-179.07
-155.96	-177.38
-157.31	-176.79
-156.26	-176.7
-157.41	-176.71
-157.56	-176.82
-157.71	-176.93
-158.86	-177.04
-159.01	-177.15
-159.16	-176.66
-159.31	-177.07
-159.46	-177.18
-159.7	-177.29
-159.85	-177.4
-159.9	-177.21
-160.05	-177.32
-160.2	-177.43
-160.35	-177.54
-160	-177.66
-160.15	-177.77
-160.3	-177.88
-160.45	-177.99
-160.6	-177.2
-160.75	-177.31
-160.9	-176.52
-161.05	-177.33
-160.7	-177.44
-160.85	-177.45
-161	-178.46
-161.65	-178.57
-161.8	-178.68
-161.45	-178.79
-161.6	-178.6
-161.75	-178.01
-162.6	-177.42
-163.55	-177.43
-162.9	-177.24
-163.05	-177.26
-164	-177.47
-164.15	-177.58
-164.4	-177.69
-164.45	-178.1
-163.6	-178.61
-163.75	-179.02
-162.8	-179.53
-162.05	-179.64
-161.6	-180.15
-161.75	-179.86
-161.9	-179.87
-162.05	-179.68
-163.8	-179.59
-163.95	-180
-164.1	-180.31
-164.25	-180.92
-162.8	-182.13
-162.95	-183.45
-163.1	-184.26
-163.25	-184.37
-161.7	-185.08
-161.05	-186.39
-161.2	-186.8
-160.25	-188.11
-160.4	-188.22
-159.75	-187.53
-159.9	-187.64
-161.35	-186.75
-161.5	-186.86
-161.65	-186.97
-163.5	-187.08
-161.95	-187.19
-162.1	-187.3
-162.25	-188.21
-162.4	-187.52
-163.95	-187.64
-162.7	-186.85
-162.85	-185.86
-163	-185.97
-163.15	-186.08
-165.4	-186.19
-165.54	-184.8
-165.69	-183.81
-168.94	-183.92
-168.99	-183.43
-172.64	-183.44
-172.79	-182.75
-172.94	-182.76
-173.79	-182.97
-173.24	-183.08
-172.09	-183.99
-172.24	-185.2
-173.09	-185.31
-173.24	-185.43
-172.59	-185.54
-174.04	-184.85
-174.19	-184.86
-174.34	-184.37
-174.49	-184.18
-173.34	-184.29
-172.29	-184.4
-172.44	-184.81
-172.59	-185.52
-171.64	-185.63
-171.79	-186.14
-169.94	-186.25
-170.09	-187.36
-168.64	-187.47
-168.49	-187.88
-167.64	-187.99
-166.49	-188.1
-166.64	-186.91
-166.79	-187.03
-167.84	-187.14
-166.29	-188.55
-166.44	-190.06
-168.29	-190.47
-168.44	-190.58
-168.59	-191.09
-168.74	-191.2
-168.89	-190.91
-171.14	-190.72
-169.19	-190.83
-169.34	-190.74
-169.49	-190.45
-170.54	-189.26
-172.39	-188.37
-172.54	-188.48
-173.39	-188.49
-173.54	-188.7
-173.89	-188.62
-174.04	-188.83
-174.19	-189.34
-174.24	-189.45
-174.39	-189.56
-173.94	-189.67
-173.09	-189.78
-172.34	-190.39
-172.49	-190
-172.64	-190.61
-172.79	-190.02
-172.24	-190.13
-172.39	-190.54
-172.54	-190.75
-172.69	-191.16
-172.84	-192.27
-172.99	-192.88
-173.14	-194.09
-173.29	-194.21
-173.43	-194.32
-173.58	-195.53
-173.73	-195.74
-173.88	-195.85
-174.03	-195.96
-174.68	-196.07
-175.23	-196.08
-176.58	-196.19
-176.73	-196.3
-176.88	-196.51
-178.03	-196.62
-177.18	-196.73
-177.33	-197.34
-177.48	-197.95
-177.63	-198.06
-177.78	-198.17
-176.73	-197.78
-176.88	-197.4
-177.03	-197.91
-177.18	-198.02
-177.73	-198.73
-177.48	-198.84
-178.03	-198.75
-178.18	-198.86
-178.33	-198.97
-177.98	-198.88
-177.53	-198.99
-177.68	-197.7
-178.73	-196.21
-178.88	-195.32
-179.03	-195.43
-179.18	-196.54
-179.83	-196.65
-180.48	-196.76
-180.63	-197.27
-182.18	-197.38
-182.33	-198.7
-182.48	-200.01
-183.23	-200.12
-182.48	-200.23
-183.53	-200.34
-183.68	-200.65
-185.13	-200.56
-187.68	-201.27
-187.83	-201.38
-189.58	-202.19
-189.73	-202.3
-189.88	-202.41
-190.03	-202.72
-188.58	-203.33
-186.43	-204.24
-186.58	-204.85
-185.13	-204.96
-184.08	-206.37
-183.03	-207.69
-182.38	-207.9
-182.53	-208.31
-182.68	-208.42
-182.33	-207.13
-182.28	-207.24
-182.43	-205.85
-182.58	-205.96
-182.73	-207.07
-182.88	-207.38
-183.03	-207.49
-183.18	-208.7
-182.43	-209.51
-181.77	-209.62
-181.92	-209.73
-182.07	-210.24
-182.22	-210.35
-182.37	-210.46
-182.22	-210.58
-183.47	-209.79
-183.62	-208.6
-183.77	-208.21
-184.92	-208.32
-185.07	-208.43
-185.82	-208.54
-185.97	-208.65
-186.12	-208.76
-187.67	-208.57
-186.42	-207.88
-186.57	-207.69
-186.72	-207.2
-186.87	-207.31
-188.42	-207.42
-188.57	-207.63
-188.72	-207.74
-189.57	-207.85
-189.92	-207.57
-190.07	-207.68
-190.22	-207.59
-190.57	-207.6
-190.72	-207.71
-190.67	-207.82
-190.62	-207.23
-190.67	-207.34
-190.82	-206.65
-190.97	-207.46
-190.32	-207.57
-189.47	-207.68
-189.62	-207.89
-189.77	-207.1
-190.52	-205.11
-190.07	-203.02
-189.52	-203.03
-189.67	-202.94
-189.82	-202.85
-189.57	-202.87
-189.62	-202.98
-189.77	-202.89
-189.92	-203
-190.07	-202.51
-190.32	-202.62
-190.07	-203.53
-190.22	-203.64
-190.37	-204.05
-190.52	-203.86
-190.27	-203.87
-190.32	-203.48
-190.97	-202.79
-191.12	-202.7
-190.87	-202.41
-191.02	-202.52
-191.07	-202.63
-191.32	-203.14
-192.37	-203.26
-192.52	-203.47
-194.27	-203.78
-194.42	-204.19
-195.57	-204.8
-195.72	-204.91
-193.97	-205.62
-192.62	-205.73
-192.76	-205.84
-192.91	-205.35
-193.06	-204.96
-192.61	-204.77
-193.36	-204.68
-193.51	-204.79
-193.66	-204.9
-194.11	-205.01
-194.26	-205.12
-194.41	-205.23
-194.56	-206.25
-192.31	-207.46
-190.56	-207.57
-190.11	-207.68
-190.26	-206.49
-190.41	-205.2
-190.56	-204.61
-191.01	-204.32
-191.16	-204.03
-191.31	-204.14
-192.26	-204.25
-192.41	-204.76
-192.56	-205.27
-192.71	-206.08
-192.86	-206.99
-193.01	-208.5
-190.96	-210.71
-188.01	-212.92
-188.16	-214.84
-187.01	-216.05
-187.56	-217.66
-188.71	-218.77
-188.76	-219.78
-188.91	-219.89
-189.06	-220
-190.11	-220.11
-189.36	-220.22
-189.51	-221.63
-188.46	-222.84
-188.61	-222.95
-188.76	-221.96
-188.51	-222.07
-189.06	-220.88
-189.21	-220.69
-189.36	-219.9
-189.91	-219.21
-190.06	-218.82
-191.01	-218.14
-192.26	-217.05
-193.11	-215.06
-193.96	-212.57
-193.71	-210.88
-196.56	-210.39
-199.81	-210.3
-199.96	-210.11
-201.41	-210.02
-201.56	-210.03
-201.71	-210.04
-201.86	-210.15
-202.01	-210.26
-203.16	-210.17
-203.31	-210.28
-204.76	-210.09
-204.91	-209.7
-205.06	-209.81
-205.21	-209.93
-205.36	-210.54
-205.5	-210.65
-205.65	-210.76
-204.5	-211.17
-203.65	-211.48
-203.8	-211.59
-203.45	-211.7
-201.8	-211.31
-199.45	-211.42
-199.6	-211.63
-200.65	-212.54
-200.8	-212.65
-202.55	-212.66
-201.1	-212.77
-201.25	-213.28
-201.4	-213.39
-201.55	-214.1
-201.7	-214.82
-200.45	-215.33
-200.6	-215.44
-200.75	-215.55
-200.9	-215.26
-201.05	-214.77
-201.2	-214.28
-202.75	-214.19
-203.2	-214.3
-204.25	-214.41
-207.1	-214.72
-207.25	-215.43
-207.4	-215.64
-207.55	-216.45
-205	-218.46
-204.75	-220.27
-204.9	-220.38
-205.05	-220.49
-205.2	-218.91
-205.35	-216.82
-205.5	-216.13
-205.65	-215.94
-205.8	-215.75
-208.05	-215.86
-208.2	-216.07
-207.45	-216.38
-207.6	-216.79
-207.55	-217.5
-206.1	-217.01
-204.95	-217.72
-205.1	-217.83
-205.25	-217.94
-205.4	-217.95
-205.95	-218.06
-206.1	-217.87
-206.25	-217.78
-206.4	-218.29
-206.55	-218.41
-206.2	-218.72
-206.35	-218.93
-206.5	-219.04
-206.65	-219.35
-206.1	-219.76
-206.25	-220.47
-206.4	-220.68
-206.55	-220.09
-206.7	-220.2
-204.95	-221.01
-205.1	-222.12
-205.25	-222.53
-205.4	-222.14
-207.55	-220.65
-205.69	-220.76
-205.84	-220.57
-205.99	-220.98
-206.14	-221.1
-208.29	-221.21
-206.44	-221.32
-206.89	-221.93
-207.04	-222.54
-207.19	-222.65
-210.64	-222.76
-210.79	-222.87
-213.04	-222.98
-214.29	-223.99
-214.74	-224.1
-215.99	-223.31
-216.14	-222.72
-216.29	-222.03
-217.34	-222.14
-217.89	-222.35
-218.94	-222.86
-219.09	-223.77
-219.34	-224.09
-219.49	-225.1
-219.14	-225.21
-219.89	-226.52
-220.04	-227.13
-221.09	-226.74
-221.84	-226.85
-221.39	-226.96
-222.14	-227.07
-222.29	-227.18
-221.84	-226.49
-221.99	-226.7
-221.24	-227.31
-220.89	-228.22
-221.04	-229.43
-221.19	-231.14
-221.04	-231.85
-219.49	-231.96
-219.64	-231.48
-219.79	-232.19
-218.14	-230.6
-218.99	-229.11
-218.04	-229.22
-218.19	-229.33
-218.34	-231.04
-217.69	-231.15
-215.94	-231.26
-213.99	-231.67
-214.14	-230.18
-214.29	-230.29
-212.74	-230.4
-213.19	-230.51
-213.34	-232.22
-213.49	-230.73
-215.04	-230.24
-213.79	-229.65
-213.94	-229.46
-214.09	-229.18
-214.24	-229.29
-214.39	-229.4
-214.54	-230.21
-214.69	-229.72
-215.44	-230.43
-215.59	-230.54
-216.84	-230.65
-216.99	-231.06
-219.73	-231.67
-219.88	-231.78
-220.03	-231.89
-221.78	-230.9
-221.93	-231.01
-222.58	-230.52
-222.73	-230.43
-224.58	-230.54
-227.23	-230.55
-227.38	-230.97
