# Supplementary material for: Electrooculography-based continuous eye-writing recognition system for efficient assistive communication systems
Source: PLoS One. 2018 Feb 9;13(2):e0192684. doi: 10.1371/journal.pone.0192684 (PMC5806888; doi:10.1371/journal.pone.0192684)
Supplement: S1 Database — All the original isolated EOG data used in the experiments are contained in this database. (ZIP) [file pone.0192684.s001.zip › isolated/002/isolated_strokes/EOG_002_05_009.csv]

-6.9283	-6.38
-7.0184	-6.3352
-7.1085	-4.9904
-7.1986	-4.9457
-6.6887	-3.6009
-6.5788	-2.8561
-6.6689	-2.4113
-6.759	-2.2665
-6.8491	-1.7218
-5.6392	-1.177
-5.7293	-1.0322
-5.8194	-1.0874
-5.9095	-0.94266
-5.0996	-0.59788
-4.5897	-0.5531
-4.6798	-0.10832
-4.7699	-0.063546
-4.86	-0.018769
-4.7501	0.026009
-4.0402	0.77079
-4.1303	1.6156
-4.2204	1.6603
-3.9105	2.0051
-4.7006	2.2499
-4.7907	2.0947
-4.8808	1.8395
-4.9709	1.8842
-4.661	2.229
-4.7511	2.2738
-4.8412	2.0186
-4.9313	2.0633
-5.0214	2.1081
-4.9115	2.1529
-5.2016	2.1977
-5.2916	1.9424
-5.3817	1.3872
-5.4718	0.432
-5.3619	-0.52322
-5.452	-0.47844
-5.5421	-0.83367
-5.6322	-0.78889
-5.7223	-0.94411
-4.3124	-0.89933
-4.4025	-0.85456
-4.4926	-0.80978
-4.5827	-0.765
-2.9728	-0.72022
-3.0629	-0.67545
-3.153	-0.43067
-3.2431	-0.38589
-2.0332	-0.34111
-2.1233	-0.49634
0.18657	-0.55156
0.096471	-0.90678
0.0063725	-1.462
-0.083726	-0.81723
-0.77383	-0.77245
-0.86392	-0.52767
-0.95402	-0.6829
-1.0441	-0.63812
2.2658	-0.59334
2.1757	-0.54856
2.0856	-1.4038
1.9955	-2.459
-0.89462	-2.4142
1.8153	-2.3695
1.7252	-2.3247
1.6351	-2.2799
1.545	-2.2351
1.4549	-1.0903
2.8648	-1.4456
2.7747	-2.1008
2.6846	-2.056
2.5945	-1.3112
1.6044	-0.46646
2.4143	-0.42168
2.7242	0.023097
2.6341	0.067874
2.544	0.31265
2.4539	0.95743
2.3638	1.0022
2.2737	1.547
2.1836	1.5918
3.3935	2.0365
4.6034	2.0813
4.5133	2.1261
4.4232	2.5709
4.3331	2.3156
5.543	3.5604
5.4529	3.6052
5.3628	3.65
5.2727	4.6948
5.1826	4.7395
6.2925	4.7843
6.2024	4.2291
6.1123	3.2739
6.0222	3.3186
4.7321	3.3634
5.842	3.4082
5.7519	3.453
5.6618	3.2978
5.5717	3.5425
5.0816	3.5873
5.0915	3.2321
5.0014	3.2769
4.9113	3.3216
4.8212	2.9664
4.7311	3.0112
4.641	3.056
4.5509	3.1008
4.4608	2.6455
4.5707	2.3903
4.2806	2.3351
4.1905	2.3799
4.1004	2.0246
4.0103	1.7694
5.6202	1.8142
5.5301	1.659
5.44	1.2037
5.3499	0.34852
5.0598	0.3933
6.5697	0.43808
6.4796	-0.31714
6.3895	-0.27237
6.2994	-0.22759
6.2094	-0.68281
6.4193	-0.63803
6.1292	-0.59326
6.0391	-0.54848
5.949	-0.5037
5.8589	-0.45892
5.9688	-0.41415
5.8787	-0.06937
5.7886	-0.32459
5.6985	-0.079815
6.0084	-0.035037
6.4183	0.0097399
6.3282	0.054517
6.2381	0.099295
6.148	0.84407
6.0579	0.88885
6.0678	0.93363
5.9777	0.9784
5.8876	1.0232
5.7975	1.068
5.2074	1.1127
5.1173	0.25751
5.0272	-0.59771
4.9371	-1.0529
5.347	-1.1082
4.7569	-1.0634
4.6668	-1.2186
4.5767	-1.1738
3.2866	-1.229
4.3965	-1.6843
3.1064	-1.9395
3.0163	-2.0947
2.9262	-2.1499
2.8361	-2.3052
4.246	-2.2604
4.1559	-2.3156
4.0658	-2.7708
3.9757	-2.726
2.7856	-2.6813
3.3955	-2.6365
3.3054	-2.2917
3.2153	-2.8469
3.1252	-2.2022
3.0351	-2.1574
2.945	-1.5126
2.8549	-1.0678
2.7648	-1.4231
2.6747	-1.3783
4.0846	-1.3335
5.0945	-1.8887
5.0044	-1.5439
4.5143	-1.4992
5.0242	-0.95439
4.3341	-0.90961
4.244	-0.76483
4.1539	0.27994
2.2638	0.32472
2.1737	-0.6305
1.3836	0.41428
1.2935	-0.54095
1.2034	-1.3962
0.81332	-1.3514
3.0232	-1.3066
0.63312	-1.3618
0.54302	-1.5171
0.45292	-1.4723
-1.6372	-1.3275
0.27272	-1.2827
-1.8174	-1.2379
-1.9075	-1.0932
-1.9976	-1.0484
-3.1877	-1.0036
-3.2778	-0.95884
-4.7679	-0.91406
-4.858	-0.86929
-4.9481	-0.92451
-5.0382	-0.87973
-5.1283	-0.93495
-5.2184	-1.0902
-5.3085	-1.3454
-2.7986	-1.5006
-5.4887	-1.4558
-5.5788	-1.4111
-5.6689	-1.1663
-5.759	-0.82151
-4.6491	-0.77673
-5.2392	-1.032
-5.3293	-1.0872
-5.4194	-0.9424
-5.6095	-0.89762
-4.4996	-0.85285
-4.5896	-0.80807
-4.6797	-0.86329
-4.7698	-1.0185
-4.8599	-0.97374
-3.35	-0.92896
-3.4401	-0.88418
-3.5302	-0.63941
-3.6203	-0.49463
-5.3104	-0.34985
-5.4005	0.39493
-5.4906	0.4397
-5.5807	0.084482
-5.6708	0.12926
-5.7609	-0.12596
-5.851	-0.18119
-5.9411	-0.13641
-6.0312	-0.091631
-6.1213	0.053146
-3.8114	-0.50208
-3.9015	-0.4573
-3.9916	0.087478
-4.0817	0.43226
-2.6718	1.177
-5.0619	2.1218
-5.152	2.1666
-5.2421	2.8114
-6.8322	2.2561
-5.4223	2.9009
-5.5124	3.0457
-5.6025	2.6905
-5.6926	3.1353
-7.2827	3.18
-5.8728	3.2248
-5.9629	3.6696
-6.053	3.7144
-6.1431	4.2591
-7.8332	4.4039
-6.3233	4.9487
-8.9134	5.1935
-9.0035	5.5382
-9.0936	6.483
-11.584	6.5278
-11.674	6.5726
-11.764	6.6174
-11.854	5.7621
-11.644	5.5069
-13.134	5.5517
-13.224	5.2965
-14.514	5.3412
-14.604	5.386
-13.595	5.7308
-14.585	6.1756
-14.675	6.2204
-14.765	7.2651
-16.355	8.2099
-16.445	8.2547
-17.035	8.2995
-17.125	7.4442
-18.015	7.489
-19.505	6.4338
-18.196	6.0786
-17.086	6.1234
-17.176	5.5681
-17.266	6.0129
-17.356	6.0577
-17.446	6.1025
-18.436	6.1472
-18.526	6.792
-18.616	7.7368
-19.906	9.3816
-19.997	9.4263
-20.887	7.8711
-20.977	6.4159
-19.867	6.4607
-19.657	5.9055
-18.847	5.4502
-18.137	5.495
-18.227	5.5398
-18.117	5.5846
-18.007	6.0293
-17.398	6.4741
-15.788	6.9189
-15.878	7.2637
-14.368	7.4085
-3.058	7.5532
8.3519	7.598
29.062	8.1428
60.772	8.1876
79.082	8.2323
108.19	8.2771
131.2	8.3219
145.41	9.0667
166.32	9.5114
176.23	12.556
197.44	16.401
218.15	17.546
228.86	18.591
239.27	19.935
241.88	22.08
243.39	25.125
245.5	28.87
247.81	35.614
247.72	41.059
248.63	44.104
248.54	48.349
248.85	52.394
248.76	54.838
248.67	56.283
248.18	57.628
248.09	58.973
247.1	62.017
247.01	65.062
246.12	66.507
245.13	67.152
243.54	68.497
242.05	69.041
240.06	69.786
237.97	70.531
236.98	71.576
236.29	71.62
235.3	72.165
235.21	72.51
234.52	72.555
234.43	72.5
232.64	73.044
228.45	73.089
228.36	73.634
225.77	73.679
225.68	74.323
225.59	73.768
225.5	73.813
224.01	73.358
222.22	72.803
221.03	71.947
220.94	71.592
220.35	71.637
219.66	70.082
218.47	69.026
216.78	67.971
216.69	68.016
215	67.261
194.81	64.906
167.12	53.95
142.53	43.595
118.94	33.94
107.05	25.785
84.856	23.429
65.966	18.274
60.276	14.819
48.686	13.364
39.796	11.209
19.305	10.353
0.015318	10.398
-9.7748	9.5429
-33.765	9.5876
-51.255	9.6324
-72.445	9.6772
-93.235	9.722
-99.925	10.667
-116.72	10.712
-132.51	10.756
-148	13.401
-159.59	17.646
-164.18	20.791
-170.97	23.135
-177.36	25.48
-183.55	26.825
-186.54	27.57
-189.73	29.515
-189.82	32.459
-192.51	34.304
-192.6	35.049
-192.69	36.994
-193.58	39.838
-193.67	42.783
-193.76	44.328
-193.85	45.073
-193.14	45.718
-193.23	45.762
-193.32	46.207
-193.31	46.652
-192.8	46.797
-191.69	47.041
-191.78	47.086
-191.87	46.931
-191.26	46.976
-191.35	47.021
-190.64	47.065
-190.73	47.11
-190.82	47.155
-189.51	47.2
-188.8	47.244
-188.89	47.289
-188.98	47.334
-189.07	47.079
-188.66	47.124
-188.75	47.168
-188.84	46.013
-188.93	47.258
-189.02	46.003
-187.01	46.047
-185.8	44.692
-185.89	44.737
-184.88	44.382
-184.97	43.527
-184.26	41.571
-183.85	41.616
-183.94	40.461
-183.53	40.306
-182.62	40.35
-178.71	39.895
-175.2	35.24
-172.19	29.385
-159.68	17.93
-138.57	-4.3257
-123.26	-28.581
-106.65	-54.536
-92.541	-68.491
-86.931	-80.947
-83.021	-94.502
-82.011	-101.76
-82.102	-114.01
-81.592	-121.87
-81.682	-123.92
-81.772	-124.58
-81.062	-125.23
-81.152	-125.69
-81.242	-126.24
-79.932	-126.2
-81.422	-126.85
-81.512	-126.81
-82.002	-126.76
-83.493	-126.72
-83.583	-126.67
-84.273	-126.63
-84.363	-126.49
-84.553	-126.34
-85.243	-126.3
-85.233	-125.95
-86.423	-125.91
-86.513	-125.86
-86.603	-125.82
-87.594	-126.17
-86.784	-126.13
-86.874	-126.08
-86.964	-126.24
-87.054	-125.99
-89.344	-125.95
-89.434	-125.9
-89.524	-125.86
-91.514	-126.01
-91.604	-125.97
-94.295	-126.02
-94.385	-126.08
-95.075	-126.03
-98.165	-126.29
-98.255	-126.25
-98.945	-126.3
-99.035	-127.66
-99.825	-127.61
-99.915	-128.87
-98.705	-128.82
-98.796	-129.08
-98.886	-129.03
-99.476	-128.99
-99.566	-129.94
-96.756	-130.9
-94.346	-131.15
-94.436	-132.01
-94.526	-133.86
-94.616	-134.82
-93.706	-134.87
-92.597	-134.93
-92.687	-135.68
-92.077	-136.44
-91.467	-136.69
-90.657	-137.05
-89.847	-137.4
-89.237	-137.36
-87.927	-137.32
-87.017	-137.27
-85.507	-136.83
-85.298	-136.28
-85.388	-136.24
-83.278	-136.19
-81.568	-136.15
-80.458	-136.6
-79.848	-136.56
-79.938	-137.61
-79.128	-137.57
-79.018	-137.52
-78.608	-136.38
-78.699	-135.83
-78.789	-135.79
-76.379	-135.44
-75.369	-135.4
-75.459	-135.15
-75.549	-134.81
-74.639	-134.86
-73.229	-134.82
-73.319	-134.97
-73.409	-135.13
-72.2	-135.09
-71.09	-134.84
-69.08	-134.8
-69.17	-134.55
-70.96	-134.31
-71.05	-134.26
-71.64	-134.22
-71.73	-134.17
-71.82	-134.13
-71.91	-134.28
-72.001	-134.04
-72.091	-133.99
-72.181	-133.95
-72.271	-133.9
-72.761	-133.86
-72.451	-133.81
-72.941	-133.97
-73.031	-134.12
-73.121	-133.88
-73.311	-133.83
-73.401	-133.99
-74.092	-133.94
-74.182	-135.4
-74.272	-136.86
-75.362	-137.01
-74.452	-137.07
-74.842	-137.02
-74.932	-137.18
-75.022	-136.93
-75.912	-136.89
-76.002	-136.84
-76.093	-136.8
-76.183	-136.55
-76.273	-136.51
-77.463	-136.46
-77.553	-136.42
-77.643	-135.97
-77.733	-135.93
-77.823	-135.88
-76.813	-135.84
-76.903	-135.49
-76.994	-134.95
-77.084	-134.9
-76.474	-134.16
-76.564	-133.92
-76.654	-133.67
-76.744	-133.13
-76.834	-133.08
-76.224	-132.34
-76.314	-132.29
-76.404	-132.25
-76.495	-132.9
-76.485	-132.56
-76.375	-132.51
-76.465	-132.47
-76.555	-132.52
-76.645	-132.98
-76.935	-132.93
-76.825	-132.99
-76.915	-132.94
-77.005	-132.8
-77.096	-132.35
-78.886	-132.31
-78.976	-132.56
-79.066	-132.52
-79.156	-132.47
-77.546	-132.43
-78.136	-131.99
-78.226	-131.94
-78.316	-131.6
-79.806	-131.55
-78.297	-131.41
-79.987	-131.36
-80.077	-131.42
-80.167	-131.37
-81.257	-131.43
-80.347	-131.38
-80.437	-131.34
-80.527	-131.29
-80.617	-131.15
-80.707	-131.1
-79.898	-131.06
-79.988	-130.81
-80.078	-130.77
-80.168	-130.52
-80.358	-130.48
-80.448	-130.43
-81.338	-129.99
-81.428	-129.94
-81.518	-129.5
-83.408	-129.46
-83.499	-129.41
-83.589	-129.07
-83.879	-128.62
-83.969	-128.58
-83.259	-128.43
-83.349	-127.89
-83.439	-127.24
-83.529	-127.2
-81.819	-126.65
-83.709	-125.71
-83.8	-124.86
-83.89	-124.12
-83.98	-123.57
-82.27	-123.53
-84.16	-123.48
-84.25	-123.94
-84.34	-123.89
-86.83	-124.55
-84.52	-123.6
-84.61	-123.46
-84.7	-123.42
-84.791	-123.07
-87.281	-123.43
-84.671	-123.38
-85.661	-123.24
-85.751	-123.59
-85.841	-123.15
-88.631	-123.1
-88.721	-123.06
-88.811	-123.01
-88.901	-123.37
-88.992	-123.32
-89.082	-123.38
-89.172	-123.33
-89.262	-123.29
-89.752	-123.14
-89.842	-122.7
-90.332	-122.65
-90.422	-122.61
-90.512	-122.16
-91.202	-121.82
-90.693	-121.37
-91.283	-120.53
-91.373	-120.49
-91.463	-119.54
-91.553	-119.5
-90.743	-120.15
-91.733	-119.11
-91.823	-120.06
-91.913	-119.02
-92.803	-118.77
-92.094	-118.13
-92.984	-116.98
-93.074	-115.94
-93.164	-115.39
-93.254	-115.35
-92.944	-115.8
-93.034	-115.76
-93.124	-116.31
-92.114	-116.27
-92.204	-117.02
-92.295	-116.98
-92.385	-117.33
-92.475	-117.59
-92.565	-117.84
-94.255	-117.8
-94.345	-117.46
-94.435	-116.71
-94.525	-116.17
-94.615	-116.62
-94.705	-117.28
-94.796	-117.23
-94.886	-117.79
-94.976	-118.24
-93.366	-118.2
-94.156	-118.15
-94.246	-118.31
-94.336	-119.36
-96.026	-121.22
-96.116	-121.17
-96.306	-120.73
-96.597	-120.68
-96.687	-120.04
-97.177	-119.09
-96.867	-118.85
-96.957	-116.9
-97.047	-116.86
-97.137	-118.71
-97.627	-119.67
-97.717	-119.63
-97.807	-119.58
-97.898	-120.14
-97.588	-119.49
-98.078	-118.45
-98.168	-118.4
-98.758	-118.16
-99.248	-116.41
-99.338	-115.27
-100.73	-115.12
-100.82	-114.88
-100.91	-114.73
-102.3	-114.69
-101.09	-114.64
-102.48	-114.8
-102.57	-114.85
-102.66	-115.01
-102.75	-115.96
-102.14	-114.92
-102.93	-114.87
-103.02	-115.53
-103.11	-114.79
-103.2	-114.74
-103.29	-114.7
-103.88	-114.35
-103.97	-114.31
-104.06	-114.16
-104.15	-114.12
-103.54	-114.07
-103.63	-114.33
-103.72	-114.28
-102.31	-114.24
-102.2	-113.99
-102.29	-113.95
-102.38	-113.8
-102.97	-112.96
-103.06	-111.91
-105.65	-111.27
-105.74	-111.22
-106.03	-110.98
-107.62	-110.63
-104.91	-110.19
-106.4	-110.14
-106.49	-110.1
-105.18	-110.06
-105.27	-110.01
-103.96	-109.97
-104.05	-109.92
-104.14	-109.58
-104.23	-109.33
-105.42	-108.19
-105.51	-108.14
-106.9	-107
-106.99	-106.75
-107.08	-106.71
-107.17	-106.66
-105.96	-106.92
-106.05	-106.87
-106.14	-107.83
-103.63	-108.58
-101.72	-108.54
-101.81	-108.79
-101.9	-110.15
-103.49	-110.1
-103.58	-111.16
-105.07	-109.71
-105.16	-109.67
-105.25	-108.53
-109.14	-109.58
-109.23	-109.54
-109.32	-110.89
-109.41	-110.85
-109.5	-111
-109.59	-111.06
-105.88	-111.01
-104.97	-112.17
-105.06	-112.52
-104.75	-110.88
-105.35	-110.73
-105.44	-110.69
-105.93	-110.64
-106.02	-110.4
-106.11	-109.85
-106.5	-109.41
-105.89	-108.36
-105.98	-108.02
-106.37	-107.97
-106.46	-109.23
-106.55	-109.18
-106.34	-109.44
-106.43	-109.4
-106.52	-109.85
-106.11	-109.81
-106.2	-109.76
-106.29	-109.82
-106.88	-109.77
-106.97	-109.03
-106.46	-109.68
-105.65	-109.94
-105.74	-109.89
-105.83	-109.85
-105.92	-109.8
-105.61	-110.66
-104.9	-110.61
-104.99	-110.57
-103.88	-110.52
-103.67	-110.48
-102.46	-110.43
-102.55	-110.39
-102.64	-110.14
-102.73	-109.6
-104.12	-108.96
-102.81	-108.41
-102.9	-108.17
-103.79	-107.92
-103.88	-106.98
-104.57	-107.83
-104.66	-107.79
-104.75	-106.94
-104.84	-106.7
-104.33	-106.15
-105.02	-106.11
-105.11	-106.06
-105.2	-106.02
-105.29	-105.97
-106.28	-105.93
-108.07	-105.38
-109.16	-105.34
-109.25	-104.59
-109.94	-103.95
-110.03	-103.9
-110.12	-103.46
-110.21	-103.41
-110.3	-103.37
-111.39	-103.73
-110.48	-103.68
-111.57	-103.64
-111.66	-103.59
-111.65	-103.55
-111.74	-103.5
-111.83	-102.46
-113.02	-101.51
-113.11	-100.97
-113.2	-99.922
-113.79	-98.977
-113.48	-98.933
-112.47	-99.888
-112.56	-100.74
-112.05	-100.7
-112.04	-102.15
-111.63	-103.61
-111.72	-105.06
-111.81	-106.72
-109.6	-107.47
-108.69	-108.93
-108.78	-110.38
-107.87	-110.34
-107.96	-110
-107.15	-109.95
-108.14	-109.91
-108.23	-109.86
-108.32	-109.82
-108.41	-110.27
-107.6	-110.23
-107.69	-111.08
-107.78	-111.74
-107.87	-111.99
-107.06	-112.05
-106.45	-112
-106.54	-111.96
-106.63	-112.41
-106.72	-112.37
-107.51	-112.32
-106.9	-111.38
-106.99	-110.33
-107.08	-109.19
-106.67	-108.84
-107.16	-108.5
-107.25	-108.75
-107.35	-108.71
-107.44	-108.97
-107.53	-108.92
-107.82	-108.88
-107.91	-108.83
-108	-108.39
-108.09	-108.34
-108.18	-108.1
-108.27	-108.05
-108.36	-108.01
-108.45	-107.66
-109.74	-107.42
-108.63	-107.27
-108.72	-107.13
-108.81	-107.08
-108.9	-107.04
-110.19	-106.89
-110.28	-106.85
-111.47	-106.8
-111.76	-106.56
-111.85	-106.31
-113.04	-106.27
-114.43	-105.83
-115.92	-105.78
-116.01	-106.14
-116.1	-105.69
-118.09	-105.65
-118.18	-105.6
-118.27	-105.36
-118.36	-105.31
-116.95	-105.07
-118.54	-104.02
-118.63	-103.98
-118.72	-103.13
-120.31	-103.09
-120.4	-103.04
-123.09	-103
-123.18	-102.95
-123.27	-102.71
-123.36	-101.86
-121.25	-101.82
-120.74	-101.77
-120.83	-101.53
-120.22	-100.58
-120.31	-100.04
-118.9	-99.995
-117.89	-99.95
-117.98	-99.906
-118.07	-99.861
-119.36	-99.816
-119.45	-99.771
-119.54	-99.727
-119.63	-99.682
-119.72	-99.637
-119.11	-99.492
-117.7	-99.447
-117.79	-99.403
-117.88	-99.358
-116.77	-99.313
-116.86	-99.268
-116.95	-99.224
-118.24	-99.179
-119.23	-99.134
-118.32	-99.889
-119.41	-100.74
-119.5	-100.7
-120.09	-100.35
-121.48	-99.71
-121.57	-98.965
-121.66	-98.721
-121.75	-98.676
-121.84	-97.531
-123.23	-98.386
-122.02	-98.541
-123.41	-98.697
-123.5	-99.352
-123.59	-98.707
-123.68	-98.662
-123.77	-99.218
-124.46	-99.773
-124.55	-100.43
-124.64	-99.683
-125.53	-99.038
-125.62	-98.394
-125.71	-98.349
-126.4	-98.304
-126.49	-98.259
-126.58	-99.315
-125.97	-100.17
-126.06	-100.13
-126.15	-101.38
-126.24	-101.34
-126.73	-102.09
-126.82	-102.05
-128.11	-100.7
-128.2	-99.456
-127.09	-99.412
-127.48	-99.167
-127.57	-98.622
-127.66	-97.977
-127.75	-97.532
-127.55	-97.488
-127.64	-97.843
-127.73	-97.798
-127.82	-97.753
-128.11	-97.709
-127.5	-97.764
-127.59	-97.719
-127.68	-97.374
-127.77	-97.129
-128.56	-97.085
-127.95	-97.04
-128.44	-96.595
-128.53	-95.35
-127.52	-93.006
-128.71	-92.461
-128.8	-93.516
-129.39	-93.471
-129.48	-93.926
-128.67	-94.082
-129.96	-95.037
-130.05	-96.092
-130.14	-94.947
-131.53	-96.003
-130.42	-94.858
-130.51	-94.813
-130.6	-93.568
-130.69	-93.023
-130.78	-92.279
-129.97	-92.234
-130.06	-91.689
-130.15	-91.644
-130.24	-92.1
-132.23	-92.755
-132.32	-92.71
-133.31	-93.165
-133.4	-93.62
-133.49	-94.576
-134.08	-94.531
-134.17	-92.686
-133.96	-92.641
-134.05	-92.597
-133.44	-92.552
-131.83	-91.207
-131.62	-91.162
-131.71	-91.117
-131.8	-92.373
-131.89	-92.328
-133.98	-93.283
-134.07	-93.238
-134.16	-93.594
-136.05	-94.349
-136.14	-94.304
-136.23	-95.059
-136.32	-96.615
-136.41	-94.97
-136.6	-93.325
-136.69	-92.88
-137.38	-92.635
-137.47	-92.591
-137.66	-92.046
-138.05	-92.001
-138.14	-91.956
-138.53	-91.912
-138.62	-91.867
-138.71	-90.922
-138.8	-90.877
-138.59	-90.832
-138.38	-90.788
-138.47	-90.743
-137.86	-90.698
-136.35	-90.653
-134.44	-90.809
-133.13	-90.564
-134.32	-90.519
-134.41	-89.974
-134.5	-89.929
-133.49	-89.885
-133.58	-91.94
-134.77	-92.695
-134.86	-92.65
-134.95	-91.806
-135.04	-92.161
-135.13	-92.116
-135.22	-92.971
-134.21	-92.926
-134.3	-92.982
-134.39	-94.137
-134.48	-92.892
-134.57	-91.847
-134.66	-90.903
-135.55	-89.758
-135.64	-89.613
-136.83	-88.168
-137.12	-88.123
-135.91	-86.479
-136	-86.234
-137.39	-88.489
-137.48	-86.144
-136.97	-86.1
-135.96	-86.055
-136.05	-88.81
-136.15	-86.865
-136.24	-86.82
-138.23	-86.776
-138.32	-86.731
-140.61	-84.786
-140.9	-83.841
-140.99	-83.797
-142.18	-84.652
-142.27	-84.607
-142.36	-86.462
-142.45	-86.417
-141.94	-86.373
-142.33	-84.728
-142.42	-84.683
-142.51	-84.638
-142.6	-84.594
-141.59	-84.549
-142.78	-84.504
-142.87	-83.759
-142.96	-83.514
-144.45	-83.47
-143.94	-83.425
-144.03	-83.38
-144.12	-83.335
-144.21	-82.591
-144.3	-82.946
-142.49	-82.901
-142.58	-82.156
-142.67	-82.811
-142.06	-82.067
-141.15	-82.022
-141.24	-81.977
-141.33	-81.932
-141.42	-81.888
-140.41	-81.443
-140.5	-81.398
-140.59	-81.353
-140.68	-81.108
-141.87	-80.564
-141.96	-80.519
-142.05	-79.974
-141.94	-80.429
-142.03	-79.785
-142.12	-79.34
-140.61	-78.895
-140.7	-78.85
-140.79	-78.805
-140.88	-78.161
-143.37	-78.116
-143.46	-78.071
-147.15	-78.026
-147.24	-78.282
-147.33	-77.237
-149.22	-77.192
-149.31	-76.847
-149.4	-76.802
-149.49	-77.958
-147.78	-76.613
-145.87	-76.568
-145.26	-76.723
-145.35	-77.879
-145.74	-77.834
-145.83	-77.789
-148.12	-78.944
-148.21	-79.699
-148.3	-80.355
-150.19	-82.21
-150.28	-82.165
-150.37	-82.12
-150.46	-82.076
-150.55	-80.131
-150.64	-78.586
-149.03	-78.541
-149.12	-78.196
-149.21	-78.152
-149.3	-78.107
-150.89	-77.862
-150.98	-77.817
-151.37	-77.773
-151.46	-80.028
-151.55	-79.183
-151.64	-79.138
-151.43	-79.093
-151.52	-79.049
-151.61	-78.704
-151.7	-77.659
-151.99	-77.414
-151.48	-77.37
-151.57	-77.225
-151.66	-77.28
-151.75	-77.235
-152.44	-77.29
-152.73	-77.246
-152.82	-77.801
-153.61	-78.856
-153.3	-77.711
-153.99	-77.667
-154.08	-77.622
-154.17	-76.777
-154.26	-76.232
-153.75	-75.887
-154.44	-75.843
-154.54	-76.098
-155.33	-75.753
-155.42	-75.708
-154.81	-75.264
-155.2	-75.019
-155.29	-75.174
-155.38	-75.529
-155.67	-75.484
-155.06	-75.44
-155.15	-75.395
-155.24	-76.55
-155.13	-75.505
-153.82	-75.461
-152.51	-75.416
-152.6	-75.371
-152.69	-76.326
-152.78	-76.281
-152.87	-77.537
-152.96	-77.492
-153.05	-76.447
-153.14	-75.702
-153.23	-75.658
-152.42	-75.013
-152.31	-74.968
-152.4	-74.923
-153.59	-74.178
-152.58	-73.434
-152.67	-73.389
-152.76	-73.344
-152.85	-73.299
-152.94	-73.255
-151.63	-73.21
-150.32	-73.165
-150.41	-73.42
-150.5	-73.375
-150.59	-73.331
-149.58	-73.286
-150.77	-73.241
-152.26	-72.796
-152.35	-72.752
-152.94	-72.707
-153.03	-72.862
-153.72	-73.117
-153.91	-73.272
-154	-73.228
-154.09	-73.183
-154.18	-73.138
-154.27	-73.393
-154.36	-73.949
-154.45	-73.704
-154.94	-72.959
-155.03	-72.714
-155.32	-72.369
-155.41	-72.225
-156.7	-72.18
-157.99	-72.035
-158.08	-71.99
-158.17	-71.946
-158.66	-72.001
-158.35	-71.956
-158.44	-71.911
-158.53	-71.866
-158.62	-71.722
-158.71	-71.677
-157.6	-71.632
-157.59	-71.687
-157.68	-71.643
-158.87	-71.498
-159.16	-71.353
