# Supplementary material for: Electrooculography-based continuous eye-writing recognition system for efficient assistive communication systems
Source: PLoS One. 2018 Feb 9;13(2):e0192684. doi: 10.1371/journal.pone.0192684 (PMC5806888; doi:10.1371/journal.pone.0192684)
Supplement: S1 Database — All the original isolated EOG data used in the experiments are contained in this database. (ZIP) [file pone.0192684.s001.zip › isolated/002/isolated_strokes/EOG_002_05_010.csv]

-4.612	10.22
-3.1825	9.5848
-3.2529	9.5493
-3.3234	9.5137
-3.3938	10.778
-3.4643	11.143
-3.0347	11.107
-3.1052	10.672
-3.1756	10.636
-3.2461	9.3004
-0.91654	8.0649
-0.987	6.2293
-1.0575	4.4938
-1.1279	2.4582
-3.5984	0.52269
-1.2688	0.48714
-1.3393	0.15159
-1.4097	-0.08396
-1.4802	-0.11951
-1.5506	-0.45506
-1.6211	-1.0906
-4.0915	-1.7262
-4.162	-2.3617
-4.2325	-2.3973
-6.6029	-3.0328
-4.2734	-3.1684
-4.3438	-3.2039
-4.4143	-3.4395
-4.3847	-3.475
-5.5552	-3.7106
-5.6256	-3.7461
-5.6961	-3.7817
-5.7665	-4.2172
-3.237	-3.8528
-3.3075	-3.4883
-3.2779	-3.5239
-3.3484	-3.5594
-3.4188	-3.595
-3.4893	-3.6305
-5.2597	-3.6661
-5.3302	-3.7016
-5.4006	-3.6372
-5.4711	-3.7727
-3.8415	-3.8083
-3.912	-3.8438
-3.9825	-4.0794
-4.0529	-4.1149
-4.1234	-4.1505
-1.8938	-4.186
-1.9643	-4.2216
-2.0347	-4.5571
-1.5052	-4.5927
-1.5756	-4.6282
-1.1461	-4.6638
-1.2165	-5.0993
-1.287	-5.6349
-1.1575	-5.1704
-1.2279	-5.806
0.60163	-5.8415
0.53118	-5.8771
0.36072	-5.9126
1.5903	-5.9482
1.5198	-5.4837
1.4494	-5.5193
1.3789	-5.5548
1.3085	-6.0904
2.138	-5.6259
3.1675	-5.6615
3.0971	-5.697
3.0266	-5.4326
2.9562	-4.7681
5.1857	-3.7037
4.5153	-2.6392
4.4448	-2.6748
4.3744	-1.5103
4.3039	-0.94587
6.8335	-0.98142
6.763	-0.41697
6.6925	-0.95252
6.6221	-0.98807
6.9516	-1.0236
7.0812	-1.1592
7.0107	-1.1947
6.9403	-1.2303
6.8698	-1.1658
6.7994	-0.90137
6.7289	-0.13692
6.2584	-0.17247
5.488	0.59198
5.4175	0.85643
4.4471	0.52088
4.3766	0.58533
4.3062	-0.35022
4.2357	-1.1858
5.5653	-1.2213
4.0948	-1.2569
4.0244	-1.7924
2.3539	-1.828
2.2834	-2.6635
4.513	-2.6991
2.1425	-2.7346
2.0721	-1.7702
2.0016	-1.2057
1.3312	-1.2413
2.1607	-1.2768
2.0903	-1.9124
2.0198	-1.9479
1.9494	-1.9835
2.6789	-3.019
4.7084	-3.0546
4.638	-3.0901
4.5675	-3.1257
4.4971	-2.1612
5.0266	-1.6968
4.9562	-1.7323
4.8857	-1.7679
4.5153	-1.8034
4.4448	-0.93897
1.9744	0.025476
1.9039	0.38993
1.8334	0.35438
1.763	0.31883
3.2925	0.28328
3.6221	-0.15227
3.5516	-0.18782
3.4812	0.47662
3.4107	0.44107
3.3403	1.2055
3.2698	1.37
3.1994	1.3344
3.1289	1.3989
1.0584	1.7633
2.988	2.4278
0.31754	2.3922
0.24708	3.3567
0.17663	4.1211
0.10617	4.7856
2.6357	4.45
2.5653	4.3145
2.4948	3.3789
2.4244	4.2434
-0.2461	4.4078
-0.91656	4.3723
-3.787	4.3367
-3.8575	4.3012
-3.9279	4.2656
-3.9984	4.2301
-2.8688	4.1945
-2.9393	4.159
-3.0097	4.1234
-1.3802	4.5879
-0.45065	4.0523
-0.5211	4.0168
-0.59156	3.9812
-0.66201	3.6457
0.76753	3.3101
-0.80292	3.0746
-0.87338	3.039
-0.94383	3.2035
-1.0143	3.4679
-0.08474	3.4324
0.044805	4.0968
0.67435	4.0613
0.6039	5.0257
0.53344	4.9902
2.263	5.3546
2.1925	5.3191
2.1221	5.2835
2.0516	5.248
0.18117	4.8124
0.11071	4.6769
0.040259	4.6413
-0.030196	3.6058
-0.10065	3.5702
-0.1711	3.5347
0.15844	4.4991
0.087986	4.4636
0.017531	4.528
-0.052923	4.4925
0.87662	4.4569
0.80617	4.4214
0.73571	4.3858
0.46526	4.3503
0.3948	4.3147
-1.6757	4.5792
-1.7461	4.5436
-1.8166	4.5081
-3.987	3.1725
-4.0575	4.437
-4.1279	4.4014
-4.1984	4.6659
-4.0688	4.6303
-4.1393	4.5948
-2.3097	5.1592
-2.8802	5.1237
-2.9507	4.4881
-1.1211	4.4526
-1.1916	4.417
-0.66202	4.3815
-1.3325	4.0459
-1.4029	3.5104
-1.4734	3.4748
0.55617	2.2393
3.2857	2.2037
3.2153	0.96816
3.1448	0.93261
3.0743	2.0971
3.0039	3.2615
4.0334	3.226
3.963	3.1904
3.8925	0.95486
3.8221	-1.1807
2.6516	-1.2162
3.4812	-1.3518
3.4107	-1.5873
1.9403	-1.6229
2.9698	-1.6584
1.3993	-1.494
1.3289	-1.7295
1.2584	-1.7651
-0.41202	-1.9006
1.1175	-1.9362
-0.55293	-1.9717
-0.62338	-2.3073
-0.69384	-2.7428
-1.5643	-3.0784
-0.53475	-3.4139
-1.7052	-4.1495
-1.7757	-4.185
-1.8461	-4.2206
-3.6166	-3.6561
-1.987	-3.5917
-2.0575	-3.6272
-2.1279	-3.6628
-2.1984	-3.7983
-4.2688	-3.8339
-4.3393	-4.4694
-4.4097	-5.205
-4.4802	-5.4405
-4.2507	-5.4761
-5.6211	-5.5116
-5.6916	-5.9472
-5.762	-6.4827
-5.8325	-6.7183
-4.8029	-7.1538
-4.8734	-8.0894
-4.9438	-8.1249
-5.0143	-8.1605
-5.0847	-8.896
-3.5552	-8.9316
-3.6257	-9.4671
-3.6961	-10.103
-3.7666	-10.138
-3.837	-10.474
-1.9075	-10.509
-1.9779	-10.545
-2.0484	-11.08
-2.1188	-11.116
-4.1893	-10.652
-2.2597	-10.687
-2.3302	-10.723
-2.4007	-10.758
-2.4711	-10.794
-2.7416	-11.329
0.98798	-11.865
0.91752	-11.9
0.84707	-12.336
0.77661	-12.971
-2.5938	-13.307
-2.6643	-13.343
-2.7348	-13.378
-2.8052	-13.414
-1.8757	-13.449
-2.9461	-13.485
-3.0166	-13.52
-3.087	-13.256
-3.9575	-13.091
-3.2279	-12.627
-3.2984	-13.063
-3.3688	-13.198
-3.4393	-13.234
-4.3098	-13.469
-3.5802	-13.905
-4.4507	-14.24
-4.5211	-14.576
-4.5916	-14.611
-4.662	-14.647
-3.7325	-14.682
-3.8029	-14.718
-3.8734	-15.354
-3.9438	-15.789
-4.0143	-15.625
-3.1848	-15.66
-3.2552	-15.896
-3.3257	-15.931
-3.3961	-15.967
-4.3666	-16.002
-4.437	-16.038
-3.7075	-16.074
-3.7779	-15.909
-1.0484	-15.345
-1.1188	-14.58
-1.1893	-13.816
-1.2598	-13.251
-4.1302	-12.487
-4.2007	-11.922
-6.8711	-11.558
-6.9416	-10.593
-7.012	-9.0291
-8.0825	-6.0646
-8.1529	4.1998
-9.2234	14.564
-9.8938	19.529
-9.9643	24.393
-11.835	33.658
-14.005	46.522
-14.776	58.987
-16.346	67.951
-17.717	75.415
-20.787	83.58
-26.457	89.644
-29.428	100.61
-29.998	110.17
-32.669	116.64
-40.839	126.3
-47.61	134.47
-58.08	143.53
-69.451	152.7
-72.521	160.36
-74.092	173.22
-77.762	182.59
-81.932	187.45
-84.003	194.72
-85.473	199.88
-88.244	206.05
-89.314	214.71
-93.185	219.78
-93.255	221.74
-93.326	227.8
-95.996	235.57
-96.067	238.93
-97.137	240.9
-97.407	243.36
-97.478	244.63
-98.348	245.99
-98.419	247.06
-98.489	247.82
-99.96	248.58
-100.03	248.75
-99.501	248.71
-99.571	248.98
-98.042	249.24
-94.612	249.21
-90.982	249.17
-90.153	248.84
-90.223	248.8
-90.094	249.06
-89.264	249.13
-89.335	248.99
-89.405	248.96
-89.476	249.02
-89.546	249.29
-89.617	249.45
-89.687	249.22
-89.757	249.68
-89.828	249.64
-86.098	249.11
-81.769	249.07
-81.839	248.64
-79.11	248.6
-78.48	247.67
-74.251	246.13
-72.021	246.1
-71.692	244.96
-67.762	244.92
-56.532	239.09
-42.503	217.15
-14.173	199.42
9.1561	187.08
27.986	171.05
61.715	163.31
82.045	145.48
104.57	126.04
125.9	118.8
143.73	106.67
170.06	95.034
182.79	86.098
193.22	71.462
203.75	62.927
208.18	61.891
210.71	54.456
210.94	44.12
210.87	40.585
212.4	38.449
212.33	34.414
212.26	32.178
214.29	31.143
214.22	28.907
214.15	26.671
214.08	26.636
214.01	25
211.54	24.965
211.47	24.929
209.49	23.694
207.42	23.658
204.75	22.723
202.98	22.187
201.61	22.651
200.94	22.616
200.87	22.58
199.7	22.545
199.23	22.509
196.26	24.874
191.09	27.138
191.02	27.103
188.15	27.067
188.08	25.532
188.01	26.996
187.64	26.96
187.57	27.025
187.5	26.989
187.43	25.554
187.46	26.018
187.69	25.983
187.62	25.447
187.54	25.412
187.47	26.876
187.7	26.84
187.63	26.805
187.56	26.769
187.49	26.734
187.42	26.698
187.55	26.663
187.48	25.427
187.41	25.392
187.34	26.556
186.87	26.521
186.8	25.285
186.73	25.249
185.46	24.414
185.39	24.378
184.22	24.343
183.25	21.807
178.48	21.772
173.31	17.136
173.24	8.3006
162.07	-6.135
135.49	-31.971
118.32	-58.906
94.654	-79.742
65.083	-98.977
58.313	-109.41
39.743	-125.05
18.572	-139.78
3.3016	-145.92
-14.969	-150.95
-21.039	-152.39
-41.31	-158.93
-62.98	-166.16
-75.051	-168
-88.421	-168.03
-96.892	-169.07
-114.46	-169.1
-128.53	-169.64
-134.8	-169.67
-139.27	-169.71
-146.14	-169.75
-151.21	-169.78
-153.68	-169.32
-155.96	-168.45
-156.03	-167.89
-157.8	-167.62
-157.87	-166.96
-158.74	-166.39
-160.41	-165.93
-160.48	-164.17
-163.55	-164.2
-163.62	-162.84
-160.69	-162.07
-159.16	-160.61
-157.23	-160.64
-157.3	-159.98
-157.37	-159.51
-155.74	-158.85
-155.81	-158.89
-155.38	-158.52
-155.45	-158.36
-155.52	-158.39
-154.39	-158.33
-154.46	-158.36
-154.53	-158.4
-154.61	-158.43
-155.88	-158.47
-154.75	-158.51
-154.82	-158.54
-154.89	-158.58
-152.86	-158.61
-151.13	-159.65
-150.1	-159.68
-149.97	-159.72
-150.04	-160.15
-148.01	-161.09
-148.08	-161.53
-146.35	-161.56
-146.12	-162.2
-146.19	-162.93
-145.66	-162.97
-145.03	-163
-144.8	-163.04
-144.87	-163.27
-143.04	-163.51
-140.81	-163.55
-140.88	-163.58
-140.06	-163.62
-140.13	-163.65
-140.2	-163.49
-139.37	-163.22
-139.44	-162.36
-139.51	-162.39
-139.58	-162.23
-140.55	-162.57
-139.72	-162.3
-140.49	-162.34
-140.56	-162.67
-140.63	-162.41
-140.7	-162.14
-138.57	-161.68
-138.64	-161.61
-138.71	-161.35
-138.78	-161.39
-142.15	-161.32
-140.92	-161.36
-140.99	-161.39
-141.06	-161.53
-141.13	-161.56
-144.51	-161.9
-144.58	-162.53
-144.65	-163.87
-144.72	-164.91
-142.89	-165.54
-142.66	-165.58
-142.73	-166.21
-142.8	-166.25
-142.87	-166.28
-139.64	-167.12
-143.01	-167.55
-143.08	-167.59
-143.15	-167.63
-143.22	-167.96
-139.99	-168
-140.06	-168.53
-140.13	-168.57
-140.2	-168.6
-140.27	-169.74
-138.34	-169.77
-138.41	-169.81
-138.48	-168.75
-138.56	-168.78
-139.03	-168.82
-138.7	-169.65
-138.77	-169.69
-138.84	-170.32
-138.91	-169.76
-139.38	-170.39
-139.15	-171.13
-139.22	-171.77
-139.29	-172
-138.96	-172.64
-139.43	-172.77
-139.5	-172.81
-139.57	-173.84
-139.64	-174.58
-139.71	-174.71
-142.68	-174.75
-142.75	-174.79
-142.82	-174.82
-142.89	-175.46
-140.06	-175.49
-142.63	-175.73
-142.71	-175.76
-142.78	-175.8
-142.85	-175.93
-139.12	-175.97
-139.19	-176.51
-139.26	-176.54
-139.33	-176.68
-139.4	-176.71
-137.77	-176.75
-137.84	-177.28
-137.91	-178.52
-137.98	-178.55
-140.25	-177.99
-138.12	-178.03
-138.19	-179.06
-138.26	-179.1
-138.33	-178.03
-137.4	-178.07
-137.47	-178.1
-137.54	-179.24
-137.61	-179.27
-137.68	-178.41
-139.76	-178.45
-139.83	-178.48
-139.9	-178.02
-139.97	-178.55
-138.64	-178.59
-140.91	-178.12
-140.98	-178.16
-141.05	-177.39
-141.12	-177.43
-138.99	-176.67
-139.06	-176.7
-139.13	-176.74
-139.2	-176.17
-141.47	-176.21
-139.34	-176.24
-141.81	-176.28
-141.88	-176.31
-141.95	-174.65
-143.52	-173.19
-141.99	-173.22
-140.76	-173.26
-140.83	-174.79
-139.91	-173.33
-139.88	-173.36
-138.75	-173.4
-138.82	-173.43
-138.89	-173.47
-138.06	-173.11
-138.13	-173.14
-138.2	-173.18
-138.27	-173.21
-138.34	-173.25
-137.51	-173.28
-137.58	-173.32
-137.65	-173.35
-137.72	-173.39
-137.79	-173.73
-136.96	-173.76
-137.03	-174.2
-137.1	-174.53
-137.17	-174.27
-138.14	-174.3
-137.31	-174.34
-137.38	-174.37
-137.46	-174.41
-137.53	-174.44
-136.6	-174.78
-133.97	-174.82
-134.04	-174.85
-134.11	-174.89
-132.38	-174.62
-132.45	-174.66
-132.52	-174.69
-132.59	-174.73
-132.66	-174.76
-132.73	-174.4
-132.8	-174.44
-132.87	-174.47
-132.94	-174.51
-133.01	-174.54
-132.28	-174.58
-132.35	-174.61
-132.42	-174.65
-132.49	-174.68
-132.56	-175.32
-132.13	-174.76
-131.71	-174.19
-131.78	-174.13
-131.85	-174.16
-131.92	-174.2
-131.29	-174.23
-131.36	-174.47
-131.43	-174.5
-131.5	-174.24
-130.87	-174.28
-128.54	-174.91
-128.61	-174.95
-128.68	-175.58
-128.75	-175.62
-128.32	-175.65
-127.19	-175.69
-127.26	-175.72
-127.33	-176.26
-127.4	-175.8
-128.07	-175.83
-128.14	-175.87
-128.21	-176.6
-128.28	-176.64
-128.36	-175.97
-128.73	-176.01
-128.8	-176.04
-128.87	-175.68
-128.94	-175.72
-129.01	-175.75
-129.48	-175.79
-129.55	-175.32
-129.62	-174.56
-130.19	-174.59
-130.26	-173.53
-131.73	-173.06
-131.8	-172.7
-131.87	-172.04
-133.74	-172.07
-133.81	-171.21
-134.18	-169.94
-134.25	-171.28
-134.32	-171.31
-134.39	-171.35
-134.46	-171.38
-133.53	-171.42
-133.61	-172.36
-133.68	-172.39
-134.75	-172.43
-134.02	-172.46
-134.09	-172.5
-134.16	-174.03
-134.23	-174.07
-134.3	-174.1
-133.27	-174.14
-133.34	-175.98
-133.41	-176.81
-133.38	-176.85
-133.45	-177.08
-133.52	-177.12
-133.59	-177.65
-133.76	-177.69
-133.83	-177.72
-134.2	-177.76
-134.27	-177.8
-135.24	-177.83
-135.31	-177.37
-134.38	-177.1
-134.46	-177.14
-134.53	-177.47
-134.6	-177.91
-134.07	-177.94
-132.74	-177.98
-132.31	-178.02
-132.38	-178.05
-132.45	-177.39
-132.52	-177.02
-131.59	-177.06
-131.66	-176.99
-131.73	-177.03
-131.8	-176.46
-131.87	-176.5
-130.94	-176.54
-131.01	-175.37
-131.08	-176.61
-131.15	-175.44
-132.22	-176.68
-132.29	-176.71
-132.36	-176.15
-132.43	-174.98
-132.51	-173.82
-134.78	-173.86
-134.85	-173.49
-137.12	-173.53
-137.59	-173.56
-137.66	-174.9
-138.43	-176.43
-138.5	-177.07
-138.57	-177.1
-138.64	-177.74
-138.01	-177.78
-137.18	-177.81
-137.25	-178.15
-137.32	-178.18
-138.29	-178.62
-137.46	-178.65
-137.53	-179.89
-137.6	-179.92
-137.67	-179.96
-138.84	-180
-138.91	-180.03
-138.98	-178.87
-139.06	-180.1
-138.13	-180.04
-138.8	-180.07
-137.17	-180.41
-137.24	-180.44
-137.31	-180.48
-136.38	-179.62
-137.45	-179.65
-137.52	-180.09
-139.29	-180.12
-139.76	-180.16
-138.93	-180.19
-139	-180.23
-139.07	-180.36
-139.14	-180.3
-139.21	-180.34
-136.98	-180.37
-136.55	-180.51
-136.62	-180.54
-136.69	-180.58
-136.76	-180.51
-135.13	-180.55
-135.21	-180.58
-135.28	-180.42
-135.35	-179.96
-137.12	-179.99
-136.89	-179.83
-136.96	-179.86
-137.03	-179.9
-137.1	-179.93
-137.17	-179.97
-137.24	-179.5
-137.31	-179.54
-137.38	-179.58
-137.45	-180.71
-140.32	-182.45
-140.39	-182.48
-142.36	-182.52
-143.43	-183.65
-142.5	-183.69
-143.57	-184.12
-143.64	-184.16
-143.71	-184.1
-143.78	-184.13
-143.46	-184.17
-143.93	-184.5
-144	-184.54
-144.07	-182.97
-144.14	-182.01
-143.61	-181.84
-143.68	-181.48
-143.75	-181.52
-143.82	-181.25
-143.89	-181.29
-143.96	-181.32
-144.03	-181.36
-144.1	-181.69
-143.37	-181.73
-142.34	-181.76
-140.71	-181.9
-140.78	-181.94
-140.85	-182.47
-140.92	-182.51
-140.99	-182.94
-141.06	-182.98
-141.13	-183.01
-142.71	-183.15
-141.28	-183.18
-141.35	-184.12
-141.42	-184.16
-141.49	-184.89
-143.06	-184.93
-141.63	-184.96
-142.1	-185
-142.17	-185.03
-141.64	-185.07
-141.71	-185.1
-141.48	-184.74
-143.35	-184.47
-143.42	-184.31
-142.99	-183.55
-143.46	-183.18
-143.13	-183.22
-142.9	-182.95
-142.97	-182.99
-142.94	-182.42
-143.01	-182.46
-143.08	-182.29
-143.16	-182.33
-143.53	-182.37
-143.6	-182.4
-143.67	-182.44
-143.74	-180.87
-143.81	-180.51
-143.88	-178.54
-143.95	-178.08
-144.02	-178.11
-144.09	-178.65
-144.16	-178.69
-144.23	-179.02
-144.3	-180.86
-144.37	-182.69
-144.44	-184.33
-145.71	-185.76
-145.78	-187.1
-145.85	-188.43
-144.02	-188.47
-144.09	-188.61
-143.86	-188.64
-143.43	-188.68
-140.71	-188.71
-139.88	-188.95
-139.95	-190.38
-136.32	-190.42
-136.29	-190.65
-133.96	-190.69
-134.03	-191.73
-134.1	-191.76
-134.17	-191.8
-134.24	-191.83
-134.31	-191.87
-134.38	-190.9
-134.45	-189.84
-132.12	-188.57
-132.49	-185.91
-132.56	-183.35
-132.63	-181.48
-137.1	-180.52
-136.17	-180.35
-138.24	-179.79
-138.31	-179.12
-138.38	-178.56
-139.46	-178.29
-139.53	-178.23
-140.3	-176.97
-140.37	-175.1
-140.44	-174.04
-142.41	-173.47
-142.48	-173.11
-144.15	-172.84
-144.22	-172.48
-144.29	-171.81
-144.86	-171.85
-144.93	-171.49
-145	-171.52
-145.07	-171.56
-144.64	-171.59
-142.31	-171.63
-142.38	-170.46
-139.45	-169.3
-139.52	-169.33
-138.19	-168.27
-137.16	-166.51
-137.23	-165.44
-137.31	-165.48
-138.48	-165.51
-137.45	-166.35
-137.52	-168.58
-137.59	-170.82
-137.66	-171.25
-137.73	-172.69
-137.1	-173.13
-137.17	-173.26
-137.24	-173.7
-137.31	-173.73
-137.38	-173.77
-135.35	-173.4
-136.12	-174.84
-136.19	-174.87
-136.26	-174.91
-138.43	-175.85
-138.5	-175.88
-139.47	-176.12
-139.54	-176.25
-139.61	-176.59
-139.68	-178.92
-139.76	-181.76
-139.83	-181.79
-139.9	-183.33
-137.07	-181.87
-136.04	-181.6
-136.11	-180.34
-136.18	-177.97
-136.25	-178.01
-134.72	-177.94
-136.39	-177.98
-136.46	-178.01
-136.53	-178.25
-139.6	-180.59
-136.77	-180.62
-136.84	-182.16
-136.91	-182.49
-136.98	-182.53
-137.25	-182.56
-136.62	-182.3
-136.69	-182.33
-136.76	-180.87
-136.83	-179.81
-137.61	-178.64
-137.68	-176.78
-140.05	-175.61
-140.12	-175.65
-140.19	-175.68
-143.56	-176.92
-143.63	-178.05
-143.7	-178.09
-143.77	-179.23
-143.44	-180.56
-144.11	-180.6
-144.18	-180.73
-144.25	-180.77
-144.32	-180.3
-144.39	-179.44
-145.86	-178.17
-145.93	-176.61
-146	-175.25
-147.97	-175.88
-146.14	-175.92
-148.31	-177.15
-148.38	-177.19
-148.46	-177.22
-149.93	-177.26
-148.6	-178.49
-151.27	-178.53
-151.34	-177.97
-151.81	-178
-153.98	-178.04
-154.05	-178.07
-154.12	-178.11
-154.49	-178.14
-154.56	-178.18
-155.13	-178.41
-155.2	-178.45
-155.37	-178.99
-155.44	-179.02
-155.51	-179.06
-156.68	-179.09
-156.75	-179.13
-158.12	-179.06
-158.19	-179.1
-158.26	-179.13
-159.93	-179.27
-160.01	-179.21
-160.08	-179.24
-162.05	-179.28
-162.12	-179.21
-163.39	-178.85
-163.46	-178.48
-163.53	-178.52
-163.6	-178.55
-162.47	-178.09
-163.74	-178.13
-163.81	-178.16
-163.88	-177.7
-163.95	-177.53
-164.02	-177.57
-165.19	-177.6
-165.26	-178.34
-165.33	-178.37
-165.9	-178.41
-165.27	-178.25
-165.34	-178.28
-165.41	-178.32
-164.18	-177.55
-161.16	-176.79
-158.43	-176.82
-158.5	-176.46
-158.57	-176.49
-158.64	-176.13
-158.71	-176.17
-158.78	-176.2
-158.85	-176.24
-158.92	-176.27
-158.19	-176.31
-158.26	-176.74
-158.33	-176.78
-158.4	-176.81
-159.27	-176.85
-158.54	-176.89
-158.61	-176.92
-158.68	-176.96
-158.75	-176.29
-159.42	-176.43
-158.89	-176.46
-158.96	-177.1
-159.03	-177.13
-159.11	-177.47
-159.18	-178.1
-158.45	-178.14
-159.02	-178.18
-159.09	-178.21
-159.16	-177.65
-159.73	-177.68
-159.8	-176.82
-159.97	-176.85
-160.04	-176.39
-160.11	-176.42
-160.18	-176.46
-160.25	-176.5
-160.32	-176.53
-160.39	-176.77
-159.66	-177.1
-159.33	-177.84
-159.4	-178.07
-159.47	-178.11
-159.54	-179.54
-159.61	-180.38
-160.08	-180.42
-160.16	-180.45
-160.23	-180.49
-160.9	-180.92
-160.37	-180.96
-160.74	-180.99
-160.81	-181.03
-160.88	-180.86
-160.95	-180.9
-160.22	-180.94
-160.29	-180.97
-160.36	-182.01
-160.43	-182.04
-161.3	-182.08
-161.07	-182.11
-162.04	-181.15
-162.11	-181.18
-162.18	-180.82
-162.35	-180.86
-162.32	-180.69
-162.39	-180.73
-162.46	-180.86
-162.43	-180.9
-162.51	-180.93
-162.58	-180.97
-162.65	-180.8
-162.72	-181.04
-160.89	-181.08
-162.86	-181.31
-162.93	-181.35
-163	-181.18
-163.07	-180.62
-162.64	-179.55
-162.71	-179.59
-162.78	-179.62
-162.85	-179.66
-163.62	-180.6
-162.99	-180.63
-163.06	-180.67
-163.13	-181.3
-163.2	-180.74
-163.27	-180.77
-162.24	-180.01
-162.31	-180.04
-162.38	-180.78
-162.46	-180.82
-163.73	-180.55
-163.8	-180.59
-163.87	-180.62
-163.94	-180.86
-163.71	-180.89
-163.78	-181.23
-163.85	-181.26
-163.92	-181.3
-163.99	-181.34
-163.36	-181.07
-162.73	-181.11
-162.8	-181.14
-162.87	-181.18
-163.14	-181.21
-163.01	-181.25
-163.28	-181.28
-163.35	-181.32
-163.42	-180.66
-163.49	-180.69
-163.16	-180.63
-163.23	-180.86
-163.31	-181.4
-163.38	-181.43
-163.45	-180.77
-162.92	-180.8
-162.99	-180.44
-163.06	-180.68
-163.13	-180.51
-163.8	-180.75
-163.27	-180.78
-163.74	-180.82
-163.81	-181.25
-163.88	-180.89
-165.05	-180.92
-165.12	-180.96
-165.19	-181
-165.26	-181.03
-163.53	-181.07
-165.4	-181.1
-165.47	-181.54
-165.54	-181.57
-165.91	-181.61
-164.28	-181.64
-166.06	-181.88
-166.13	-182.72
-166.2	-183.95
-166.77	-184.49
-165.44	-184.52
-165.51	-184.56
-165.58	-184.59
-165.65	-184.63
-165.72	-184.66
-164.79	-184.7
-164.86	-184.74
-164.93	-185.67
-165	-185.71
-166.07	-186.54
-166.14	-186.68
-166.21	-186.71
-166.28	-187.35
-166.35	-187.38
-168.12	-187.52
-168.19	-187.56
-168.26	-188.39
-168.33	-187.63
-168.41	-187.66
-169.58	-188
-169.65	-188.03
-169.72	-187.07
-169.79	-187.1
-167.06	-187.14
-169.93	-187.18
-170	-187.21
-170.07	-187.25
-170.14	-187.98
-170.01	-187.02
-170.08	-187.05
-170.15	-187.59
-170.22	-187.62
-170.29	-187.66
-168.76	-187.7
-168.83	-187.73
-168.9	-188.07
-168.97	-188.1
-170.24	-189.14
-168.91	-189.17
-168.98	-189.21
-169.06	-190.14
-169.13	-190.18
-170.6	-190.62
-170.67	-190.65
-170.74	-189.99
-170.81	-190.72
-169.88	-190.76
-169.95	-190.79
-170.02	-190.83
-170.09	-190.16
-170.16	-190.2
-169.13	-190.24
-169.4	-190.27
-169.47	-190.31
-169.54	-190.24
-169.61	-190.58
-168.38	-190.31
-168.45	-190.35
-168.52	-190.38
-168.59	-190.12
-168.66	-189.86
-166.83	-189.89
-166.91	-189.73
-166.98	-189.76
-167.05	-189.8
-165.42	-189.83
-164.69	-189.87
-164.76	-189.7
-164.83	-189.74
-164.9	-189.98
-165.77	-189.81
-165.04	-189.85
-165.11	-189.08
