# Supplementary material for: Electrooculography-based continuous eye-writing recognition system for efficient assistive communication systems
Source: PLoS One. 2018 Feb 9;13(2):e0192684. doi: 10.1371/journal.pone.0192684 (PMC5806888; doi:10.1371/journal.pone.0192684)
Supplement: S1 Database — All the original isolated EOG data used in the experiments are contained in this database. (ZIP) [file pone.0192684.s001.zip › isolated/002/isolated_strokes/EOG_002_05_011.csv]

7.9677	3.0894
7.9751	3.1054
7.9826	3.5215
7.39	3.5375
7.3975	3.5535
6.6049	3.5696
6.6124	3.5856
8.2198	3.6017
8.1273	3.6177
8.1347	3.8337
8.1422	3.8498
6.5496	3.8658
8.1571	3.8819
6.5645	3.8979
6.572	4.1139
6.5794	4.13
5.8869	4.146
6.5943	4.1621
6.6018	4.1781
6.6092	3.8941
6.6167	3.9102
6.6241	3.6262
9.2316	3.3423
9.239	3.0583
9.2465	2.8743
9.2539	2.4904
7.3614	2.1064
7.3688	2.1225
6.4763	1.1385
6.4837	1.1545
6.4912	0.77059
6.4986	-0.11337
6.5061	-0.09733
6.5135	-0.98129
5.421	-2.7652
5.4284	-2.7492
4.5359	-3.9332
4.5433	-3.9171
4.5508	-2.7011
2.5582	-2.185
4.5657	0.030993
2.5731	0.047033
2.5806	0.46307
3.588	0.47911
0.89548	0.49515
0.90293	0.11119
0.91038	-0.97277
0.91783	-3.1567
0.92528	-3.1407
-0.86727	-3.7246
-0.85982	-4.2086
-0.85237	-4.6926
-0.84492	-4.6765
-0.83747	-4.6605
-0.83002	-3.5444
-0.82257	-3.5284
-0.81512	-2.2124
-0.80767	-2.1963
-0.80022	-2.1803
-0.79277	-3.4642
-0.78532	-3.4482
-0.77787	-2.3322
-0.77042	-3.0161
-1.363	-4.0001
-1.6555	-3.984
-1.6481	-3.968
-2.6406	-3.952
-2.6332	-3.9359
-1.1257	-2.9199
-1.9183	-2.0038
-0.010822	-1.3878
-0.0033723	-0.77176
-2.5959	-0.75572
-1.6885	-0.73968
-2.581	0.27636
-3.8736	2.0924
-3.8661	1.7084
-4.4587	1.9245
-4.6512	1.9405
-4.6438	1.9566
-4.6363	1.9726
-4.9289	3.5886
-6.9214	3.9047
-6.914	5.1207
-9.3065	6.1368
-9.2991	6.2528
-10.192	6.2688
-10.184	6.2849
-10.177	6.3009
-12.969	6.317
-12.962	5.533
-12.854	4.549
-14.447	4.0651
-14.439	3.7811
-14.432	2.9972
-14.425	1.4132
-12.917	1.9293
-11.71	-0.65471
-11.702	-3.2387
-11.695	-1.2226
-11.687	-1.2066
-10.38	-1.1905
-8.4724	-3.0745
-8.465	-3.0585
-8.4575	-3.0424
-8.4501	-3.0264
-7.2426	-3.0103
-6.6352	-3.0943
-6.6277	-3.3783
-6.6203	-3.3622
-5.7128	-3.3462
-4.0054	-3.0301
-3.9979	-2.7141
-3.9905	-2.2981
-3.983	-0.68202
-3.9756	1.534
-2.3681	1.9501
-2.3607	1.9661
-2.3532	2.6821
-2.3458	3.0982
-2.3383	2.7142
-0.63087	2.7303
-0.62342	2.7463
-0.61597	0.16234
-0.60852	-2.1216
-0.60108	-2.7056
-0.59363	-3.2895
-1.6862	-3.2735
-2.1787	-3.2575
-2.1713	-2.6414
-4.7638	-2.6254
-4.7564	-2.6093
-4.7489	-3.4933
-4.7415	-3.4773
-2.134	-3.4612
-2.1266	-4.0452
-2.1191	-4.0291
-2.1117	-4.5131
-3.3042	-6.0971
-2.9968	-6.081
-3.5893	-7.465
-3.5819	-7.4489
-3.5744	-7.7329
-5.167	-6.3169
-3.9595	-4.5008
-5.7521	-3.9848
-5.7446	-3.8687
-4.6372	-3.2527
-5.9297	-2.5367
-4.6223	-2.5206
-4.6148	-2.5046
-4.6074	-2.4885
-4.5999	-2.4725
-4.5925	-3.3565
-4.585	-3.3404
-4.5776	-3.3244
-4.5701	-3.7083
-4.0627	-2.6923
-4.5552	-2.4762
-4.5478	-2.4602
-4.5403	-2.4442
-4.5329	-1.6281
-4.0254	-1.3121
-2.918	-1.296
-1.4105	-1.28
-1.4031	-1.264
-1.3956	-2.2479
0.011823	-2.0319
0.019273	-3.2158
0.026723	-3.1998
0.034173	-3.1838
0.041623	-3.6677
1.3491	-3.1517
1.3565	-3.1356
1.364	-3.1196
1.3714	-2.7036
0.37887	-2.6875
1.9863	-2.6715
1.9938	-1.0554
2.0012	-1.0394
2.0087	0.47664
0.41612	0.49268
2.0236	0.50872
2.031	0.52476
2.0385	0.5408
2.0459	1.7568
0.55337	1.7729
0.56082	1.7889
2.0683	3.005
2.0757	3.021
4.9832	3.437
3.4906	3.4531
3.4981	3.4691
3.5055	3.4852
3.513	3.5012
3.5204	3.5172
3.5279	3.5333
3.5353	3.1493
3.5428	3.1654
2.9502	2.4814
4.0577	2.4974
4.0651	2.2135
4.0726	2.2295
4.08	2.2456
4.0875	1.3616
6.1949	1.3776
6.2024	1.3937
6.2098	0.20973
6.2173	-0.17423
6.2247	-0.35819
6.2322	-0.34215
5.6396	-0.52611
5.6471	-0.51007
5.6545	-0.29403
2.662	-0.27799
9.1694	-0.061951
9.1769	-0.045911
9.1843	0.57013
9.4918	1.8862
9.4992	1.5022
9.5067	1.5183
9.5141	0.034291
2.9216	-0.64967
2.729	-0.53363
0.93647	-0.51759
0.94392	-0.50155
0.65137	-0.48551
0.65882	1.3305
2.4663	2.6466
0.67372	2.6626
0.68117	2.6787
0.68862	2.9947
0.69607	2.7107
0.70352	2.7268
0.71097	2.7428
0.71842	2.2589
0.72587	2.2749
0.73332	2.2909
0.74077	2.307
0.74822	2.323
0.75567	0.33906
0.76312	2.3551
1.0706	2.3711
3.978	2.3872
3.9855	2.9032
3.9929	2.9193
5.0004	3.5353
2.4078	3.7513
2.4153	3.7674
2.4227	3.7834
2.4302	3.7995
2.8376	3.8155
1.8451	3.8315
2.8525	3.8476
2.86	3.8636
2.8674	4.1797
5.4749	4.4957
7.6823	5.0117
7.6898	5.0278
7.6972	5.0438
7.7047	5.0599
7.9121	5.0759
7.7196	5.0919
7.727	4.608
7.7345	5.124
6.4419	4.6401
7.7494	4.6561
7.7568	4.6721
7.7643	4.6882
7.7717	5.5042
7.8792	5.5203
9.4866	5.5363
9.4941	5.5523
9.5015	4.8684
9.509	5.2844
10.916	5.1005
10.924	4.6165
10.931	4.1325
10.939	3.6486
10.946	3.6646
8.1537	2.6807
8.1611	2.6967
8.1686	1.9128
8.176	3.7288
8.6835	3.7448
8.6909	4.5609
8.6984	4.5769
8.7058	5.293
5.7133	5.309
5.8207	5.325
5.1282	5.3411
4.7356	4.6571
4.7431	4.6732
4.7505	2.5892
5.158	1.6052
4.7654	1.6213
4.7729	1.6373
4.7803	4.1534
4.7878	6.0694
5.1952	6.8854
5.9027	8.1015
5.9101	8.7175
6.7176	9.1336
6.725	11.15
8.4325	11.166
10.14	13.382
10.147	21.098
13.655	29.914
18.462	40.73
21.57	53.146
23.377	63.462
23.785	79.178
24.692	88.694
24.7	99.91
26.407	112.13
26.414	119.24
24.722	128.96
24.729	136.17
23.837	150.59
23.844	163.71
23.852	169.42
23.859	182.74
25.367	193.65
25.574	208.57
25.581	223.19
25.589	229.5
25.596	239.02
27.204	245.03
25.911	250.95
25.919	261.37
25.926	266.28
24.634	266.7
24.641	269.41
24.649	276.93
23.556	283.25
23.563	285.36
23.571	290.88
24.678	297.89
24.686	299.71
24.393	302.83
24.401	306.34
23.608	308.26
23.616	310.38
22.423	310.39
21.43	310.81
21.438	311.62
20.545	311.64
20.553	312.06
19.26	312.27
18.268	312.59
18.775	312.9
18.383	312.92
18.39	312.94
18.798	312.95
18.805	312.67
19.812	312.08
21.42	312.1
21.427	311.22
23.435	311.23
26.242	311.25
31.45	310.76
38.457	310.78
38.465	310.2
48.272	310.21
55.179	309.33
61.887	304.04
69.694	298.36
79.702	293.48
92.109	287.19
98.617	280.81
106.32	271.42
126.03	259.24
141.34	248.06
150.25	240.17
165.35	234.99
180.86	224.8
196.67	212.22
207.28	206.04
211.68	198.95
224.19	192.97
241.6	184.38
251.01	173.1
252.11	167.22
254.82	154.13
257.63	142.35
267.54	134.66
274.94	126.58
276.25	121.7
277.76	111.91
277.77	102.73
280.47	93.545
280.48	87.061
280.49	84.277
280.5	70.693
280.5	57.309
277.81	45.925
277.82	29.941
276.33	15.857
273.93	-5.0266
269.74	-22.511
265.05	-38.794
262.76	-54.578
259.76	-59.862
245.57	-72.046
233.48	-83.73
223.78	-87.214
209.89	-97.898
204.7	-106.78
184.91	-118.27
165.41	-136.35
151.52	-145.43
134.33	-153.42
130.04	-159.6
111.84	-160.39
90.552	-163.87
85.459	-169.65
80.667	-173.34
70.774	-175.32
47.282	-176.81
27.489	-178.19
23.097	-179.57
20.304	-180.36
13.912	-180.84
-5.581	-180.83
-22.574	-180.81
-26.066	-180.59
-30.859	-180.58
-40.851	-180.06
-59.344	-180.05
-74.236	-178.13
-77.929	-178.11
-87.121	-178.1
-97.414	-175.58
-100.71	-175.57
-107	-167.85
-113.99	-160.23
-122.38	-151.02
-131.98	-140.4
-135.87	-138.28
-141.76	-133.77
-146.75	-126.75
-146.75	-122.94
-147.64	-118.72
-147.63	-106.6
-147.62	-95.689
-147.62	-85.573
-147.61	-71.257
-147.6	-52.341
-147.59	-30.725
-146.69	-16.909
-140.58	3.1075
-139.07	27.224
-129.76	46.04
-126.26	67.056
-123.55	79.672
-120.34	95.188
-108.74	113.5
-94.528	126.92
-87.02	141.44
-79.513	152.15
-63.205	167.57
-47.098	186.58
-40.69	196
-38.883	211.42
-33.776	227.93
-28.568	241.45
-24.661	253.66
-20.353	257.08
-18.746	271
-11.938	283.41
-4.1308	285.43
-2.3234	287.84
-1.0159	290.26
0.69151	291.08
2.299	292.19
2.3064	293.11
2.4139	294.22
6.0213	295.04
9.1288	295.06
10.136	296.17
10.144	297.79
10.851	297.8
11.459	299.92
11.466	299.94
11.473	301.65
11.481	302.07
11.488	302.38
12.196	302.7
12.203	303.02
12.211	303.13
12.218	303.25
13.626	303.27
16.733	303.28
16.741	303.3
16.748	304.11
19.255	305.13
19.263	305.85
20.07	306.36
20.078	306.38
20.085	306.69
20.093	307.01
19.1	307.03
19.108	307.04
19.115	307.56
19.122	307.57
21.43	307.59
22.037	309.71
22.045	309.72
22.052	311.84
22.06	311.85
23.267	312.37
23.275	312.39
23.282	313.1
23.29	314.02
23.097	314.03
23.204	314.45
23.212	314.97
23.219	314.98
23.227	315.3
23.234	315.51
23.742	315.33
23.749	315.35
23.757	315.36
24.564	315.38
24.571	315.09
25.979	315.11
25.986	315.13
25.994	315.14
27.401	314.96
28.109	314.97
28.116	314.99
28.124	315.01
28.131	313.82
29.039	313.84
29.046	313.85
29.053	313.87
29.061	313.69
29.068	312.3
30.476	312.32
30.483	312.24
30.491	312.25
30.498	312.27
29.506	312.28
30.513	312.7
30.52	312.92
30.528	312.93
30.535	313.75
30.543	313.76
32.15	314.68
31.958	314.7
30.565	313.81
30.573	313.83
30.58	314.44
30.588	314.46
30.695	314.58
30.702	314.59
30.81	314.61
30.617	314.92
30.625	314.94
30.632	315.76
30.64	316.47
30.647	317.29
30.655	317.3
30.662	317.32
30.669	317.34
30.677	316.25
31.584	317.27
31.592	317.28
31.599	315.8
31.607	317.52
30.714	318.63
31.622	320.45
30.729	320.66
30.737	322.08
30.744	322.1
29.251	322.11
29.959	322.13
27.766	321.84
27.774	320.76
27.781	320.28
27.789	318.29
30.796	318.31
30.804	318.32
30.811	318.34
30.818	320.36
27.826	321.47
27.833	321.99
26.741	322.31
26.748	322.32
28.456	322.54
28.463	322.25
28.471	322.07
28.478	322.09
27.086	321.6
28.493	321.62
30.9	321.63
30.908	321.65
30.915	321.67
30.923	321.68
32.73	322.4
30.938	322.91
30.945	322.43
32.753	323.05
32.76	322.86
33.967	322.88
33.975	321.79
33.982	321.81
33.99	321.83
33.997	322.04
35.005	322.06
35.012	323.17
35.02	323.99
35.027	324.51
35.035	324.92
35.642	325.04
35.649	325.75
35.657	326.57
35.664	327.39
33.972	327.8
33.979	327.82
33.987	327.83
33.194	327.85
31.102	328.07
28.109	328.18
28.116	328.2
28.124	328.51
28.131	328.73
31.139	328.85
28.146	329.86
28.154	330.98
28.161	331.39
28.169	331.01
30.676	333.23
29.183	333.24
29.191	334.36
29.198	334.37
26.506	334.39
29.213	334.41
29.221	334.42
29.228	333.14
29.236	333.26
28.043	333.27
30.651	333.29
30.658	333.3
30.665	333.32
30.673	333.34
28.58	332.95
28.588	332.97
28.595	332.58
28.603	331.7
29.61	331.72
29.618	332.63
29.625	332.65
29.632	332.86
29.64	332.88
30.547	333.1
30.555	333.51
30.562	333.53
30.57	333.94
30.577	334.16
31.585	334.88
31.592	334.89
31.6	334.21
31.607	334.22
30.614	334.14
31.622	334.26
31.629	334.27
31.637	334.19
31.644	334.3
30.852	335.02
31.659	335.84
30.867	335.85
30.874	335.87
30.881	335.98
29.389	335.8
29.396	335.82
29.404	334.93
29.411	334.95
29.419	332.86
28.526	331.08
28.534	331.1
28.541	331.11
28.549	330.43
29.456	330.44
29.263	330.46
29.271	330.48
29.278	331.59
28.586	334.31
29.493	334.33
28.601	334.34
28.608	333.76
28.616	335.37
27.423	333.79
27.63	333.81
28.338	334.72
28.345	334.74
28.453	335.45
28.46	336.57
30.768	337.39
30.775	337.5
30.783	338.02
30.79	338.83
28.498	338.85
28.505	339.77
28.512	339.78
28.52	338.9
28.527	338.11
28.035	338.13
28.042	336.85
29.65	335.66
29.657	336.58
32.065	337.49
32.072	338.61
32.079	339.33
32.087	339.34
32.094	339.36
34.002	339.37
33.109	340.19
33.117	340.21
33.124	338.42
32.032	336.74
33.939	335.85
34.247	335.87
34.254	334.89
34.261	334.9
34.269	334.92
35.276	335.43
35.284	335.45
34.291	335.47
34.299	335.98
33.306	335.6
33.314	335.61
33.321	335.53
32.828	335.55
32.836	335.56
31.743	334.98
31.751	335
31.758	334.31
31.766	333.03
32.873	334.34
31.781	335.06
31.788	335.68
29.596	335.79
29.603	336.91
29.61	338.02
27.618	338.14
27.625	338.76
27.633	339.37
26.84	339.79
27.648	340.3
26.855	340.72
26.863	340.74
26.87	340.75
26.877	340.77
30.585	341.68
30.592	341.7
30.6	342.52
30.607	343.33
26.915	343.35
26.922	344.16
26.73	344.18
26.737	343.7
26.745	344.21
26.452	343.73
26.459	343.74
26.467	343.76
26.474	343.28
26.482	343.29
24.089	342.91
24.097	342.92
24.104	342.64
24.112	341.86
21.519	341.87
21.026	341.89
21.034	341.9
21.041	341.92
21.049	341.74
21.556	341.75
21.064	341.67
21.071	341.68
21.079	341.7
21.086	341.72
23.494	341.53
23.501	341.55
23.508	341.56
25.516	341.78
25.523	341.6
27.631	341.61
27.638	341.63
27.646	341.45
27.653	341.66
26.161	341.48
28.268	341.69
28.275	342.81
28.283	342.83
29.99	343.84
29.498	343.86
30.805	343.87
30.813	343.89
30.82	343.91
32.528	343.92
32.535	344.04
32.543	344.75
32.55	344.77
30.857	344.79
32.565	344.8
32.572	345.42
32.58	345.43
32.587	345.75
30.695	346.37
31.602	347.08
31.61	347.1
31.617	347.51
31.624	347.73
30.332	347.75
30.339	347.86
29.147	347.88
29.154	348.09
29.162	348.11
27.069	348.33
27.077	348.34
26.884	348.36
26.892	348.37
26.899	348.69
26.906	348.41
26.914	348.82
26.921	349.34
26.929	349.35
26.936	350.37
24.944	349.39
24.951	348.9
21.459	348.92
21.466	348.53
21.473	348.35
19.781	348.37
19.788	348.38
19.796	348.6
19.803	348.52
21.511	349.23
21.518	349.05
21.526	349.06
21.533	349.08
21.541	348.2
21.748	347.91
21.355	346.93
21.363	345.64
21.37	343.96
21.378	342.48
25.585	342.29
25.593	342.11
25.6	342.02
25.608	342.14
25.615	342.16
27.622	342.37
27.63	342.59
26.137	342.6
26.145	342.62
24.152	342.84
24.16	342.85
24.167	342.87
22.875	342.88
22.882	343
21.79	343.02
21.797	343.03
21.804	343.75
21.812	345.46
21.819	346.58
21.327	346.6
21.334	347.71
21.342	348.13
21.349	348.74
21.357	349.06
20.364	349.08
20.371	349.09
20.379	349.61
20.386	350.02
21.394	350.94
21.401	351.36
21.409	350.57
21.416	351.39
20.424	351.4
24.931	352.32
24.939	352.34
24.946	351.95
24.953	352.47
24.761	352.49
28.668	352.5
28.676	352.52
28.683	351.73
28.691	351.75
26.298	351.77
26.306	350.58
26.313	350.6
24.62	349.41
24.628	349.43
24.235	348.75
24.243	348.76
24.25	348.08
24.258	346.89
24.365	346.91
24.373	345.03
24.38	343.24
24.388	342.66
24.395	342.47
24.702	342.49
24.41	342.51
24.417	342.52
24.425	342.54
24.432	342.55
24.74	342.57
24.747	342.59
24.755	342.8
24.762	343.42
24.369	344.13
24.377	344.15
24.384	344.77
24.392	343.58
24.399	342.9
23.407	342.61
23.414	342.63
23.422	342.65
23.429	342.26
23.437	343.28
22.044	343.29
22.051	343.31
22.059	343.33
20.966	343.34
20.974	344.66
20.081	344.67
20.089	343.39
19.296	343.41
18.304	342.92
19.311	342.94
19.318	342.45
19.326	342.47
19.333	342.29
19.341	342.2
21.048	342.42
19.356	342.24
19.363	342.25
19.371	342.37
19.378	342.98
19.386	343
19.393	343.02
19.4	343.03
19.408	343.65
20.415	343.66
23.523	343.68
23.53	343.7
23.538	344.41
23.545	345.53
23.553	345.54
23.56	345.56
23.567	345.58
22.375	345.09
22.382	347.01
21.79	347.02
21.797	347.04
21.805	347.06
19.512	345.17
19.92	346.39
18.127	345.2
18.135	345.22
18.142	345.24
17.049	345.45
17.357	345.47
15.464	344.48
15.472	344.3
15.479	344.32
15.487	344.23
17.394	344.05
15.502	343.86
15.509	343.88
15.516	343.9
16.224	343.91
18.131	343.93
16.239	343.94
16.246	342.46
16.254	341.88
16.261	341.89
16.269	341.91
16.276	341.92
16.284	341.24
16.291	341.26
16.298	340.27
16.306	339.59
15.813	340.11
15.821	340.12
15.828	340.64
12.936	340.65
12.943	340.67
12.951	341.29
12.958	340.7
12.965	340.72
11.573	340.73
11.58	340.75
11.588	340.77
11.595	340.28
12.403	340.3
12.41	339.71
12.418	339.73
12.425	340.35
9.9325	340.36
9.94	340.78
8.8474	340.79
8.8549	341.21
8.8623	341.43
8.8698	341.34
12.277	341.36
11.685	341.37
11.692	339.89
11.7	339.01
11.707	339.02
16.814	339.04
16.822	339.05
16.829	338.47
16.837	338.49
16.444	338.1
16.452	338.12
16.459	338.13
14.267	336.05
14.274	336.07
14.282	334.48
14.289	334.5
14.296	334.51
14.304	334.53
16.511	334.55
15.019	334.56
15.026	334.58
15.034	334.59
15.041	334.91
17.549	334.93
15.056	334.94
15.063	334.96
15.071	334.98
11.878	335.29
15.086	335.81
11.893	335.82
11.901	335.84
11.908	336.36
10.816	336.57
14.823	336.59
14.731	336.6
14.738	336.52
14.745	336.64
8.0529	336.65
8.0603	337.17
8.0678	337.18
8.0752	336.7
8.0827	336.62
6.8901	336.63
6.8976	336.65
5.105	336.66
5.1125	336.08
6.9199	336.7
6.9274	336.11
6.9348	336.13
6.9423	336.74
6.9497	336.66
8.4572	336.68
8.4646	336.09
8.4721	336.11
8.4795	336.42
8.487	336.44
8.5944	336.46
8.6019	336.47
8.6093	336.49
8.6168	336.9
8.6242	337.32
9.2317	337.74
9.2391	337.75
9.2466	337.77
9.254	338.08
9.2615	338.4
10.769	338.62
10.776	338.63
9.5838	339.75
9.5913	340.76
8.8987	341.38
9.6062	341.4
9.6136	342.31
9.6211	343.33
9.6285	343.85
6.336	343.86
6.3434	343.88
6.3509	343.99
6.3583	344.01
8.9658	344.23
5.9732	344.24
5.9807	344.26
5.9881	344.27
2.9956	344.29
6.003	344.91
3.0105	345.52
3.0179	345.54
3.0254	345.75
1.1328	346.37
3.0403	346.39
3.0477	347.5
3.0552	348.52
3.0626	349.13
3.0701	350.15
3.3775	351.77
3.385	351.78
3.3924	351.8
3.3999	351.91
2.5073	351.93
2.5148	351.35
2.5222	351.36
2.5297	351.38
3.4371	351.39
3.1446	351.41
3.152	350.23
3.1595	349.14
3.1669	348.86
5.1744	348.27
5.1818	347.69
5.1893	347.71
5.1967	347.62
5.2042	347.34
6.9116	347.35
8.1191	346.77
8.1265	346.79
8.134	346.8
6.9414	347.22
8.1489	347.23
8.1563	347.75
8.1638	347.87
8.1712	348.48
8.1787	349.9
8.1861	350.81
8.1936	350.83
8.201	350.85
8.2085	350.86
8.2159	350.88
8.8234	350.9
8.8308	350.91
8.8383	350.23
8.8457	350.34
8.8532	350.96
10.361	351.68
8.8681	351.69
7.4755	351.71
10.283	351.72
10.29	350.54
10.298	350.06
10.305	349.87
10.313	349.39
11.72	349.4
11.528	347.82
11.535	346.44
11.543	346.45
11.55	345.77
11.857	346.48
11.565	347.2
11.572	348.42
11.58	349.53
10.287	349.55
11.595	348.46
11.602	347.78
11.61	347.2
11.617	346.01
11.625	344.73
12.232	343.64
12.239	343.16
12.247	342.78
12.254	342.89
9.8618	343.41
9.8692	343.42
7.9767	344.74
7.9841	345.66
11.592	346.57
7.999	346.59
8.0065	346.6
7.6139	345.72
7.6214	344.74
8.6288	344.55
8.6363	343.27
8.6437	343.28
8.6512	343.3
8.6586	343.32
8.6661	343.63
8.6735	343.65
8.681	344.67
8.3884	345.18
8.3959	345.9
10.603	346.71
10.611	346.63
10.618	345.45
10.626	344.76
10.633	343.88
10.641	343.19
10.648	342.91
10.655	342.23
10.663	342.84
10.67	342.86
12.278	342.17
12.285	342.19
12.293	341.31
12.3	341.22
11.508	341.24
12.315	341.25
12.323	342.27
11.53	342.29
11.537	342.3
11.245	342.32
11.252	342.33
11.26	342.45
11.267	342.47
12.475	342.48
11.282	342.1
11.29	344.91
11.297	344.93
11.304	346.95
12.512	347.96
11.319	347.98
11.327	349.39
11.334	349.41
10.342	349.43
10.449	349.94
10.457	349.96
10.464	349.37
10.472	348.89
9.179	348.11
10.286	347.52
10.794	347.14
10.801	346.75
10.809	345.57
10.116	344.09
10.124	344.1
10.131	344.12
10.139	344.14
10.146	345.65
8.6535	344.17
8.6609	344.18
8.6684	342.6
8.6758	341.52
10.183	341.53
10.191	341.55
10.198	341.56
10.206	341.58
10.213	341
10.521	341.61
10.528	341.63
10.535	341.04
10.543	341.06
9.2503	339.68
10.558	339.69
9.4652	339.71
9.4727	339.72
