# Supplementary material for: Electrooculography-based continuous eye-writing recognition system for efficient assistive communication systems
Source: PLoS One. 2018 Feb 9;13(2):e0192684. doi: 10.1371/journal.pone.0192684 (PMC5806888; doi:10.1371/journal.pone.0192684)
Supplement: S1 Database — All the original isolated EOG data used in the experiments are contained in this database. (ZIP) [file pone.0192684.s001.zip › isolated/002/isolated_strokes/EOG_002_05_012.csv]

-3.4592	5.1952
-3.5039	5.0128
-3.5486	4.7304
-2.6933	4.848
-2.7381	4.5656
-1.2828	4.4832
-1.3275	4.4008
-1.8722	4.3185
-1.917	4.2361
-2.7617	4.0537
-2.8064	3.9713
-2.8511	3.8889
-2.8959	2.7065
-2.1406	3.7241
-2.1853	3.6417
-2.2301	3.5593
-2.2748	3.6769
-2.3195	3.3945
-1.5642	3.9121
-1.609	3.0297
-1.6537	2.9473
-1.6984	2.8649
-2.5431	2.7825
-2.5879	2.7002
-2.6326	2.6178
-2.6773	1.0354
-2.722	0.95297
-2.7668	0.47058
-1.8115	0.38818
-1.8562	0.30579
-1.9009	-0.3766
-1.9457	-0.459
-2.9904	-1.2414
-2.8351	-1.3238
-2.8799	-1.7062
-2.9246	-2.2886
-2.9693	-2.471
-4.614	-3.3534
-4.6588	-3.4358
-1.6035	-4.5181
-1.6482	-4.6005
-1.6929	-4.6829
-2.3377	-4.7653
-2.3824	-4.8477
-2.4271	-4.3301
-2.4718	-3.7125
1.0834	-2.8949
-2.5613	-2.5773
-2.606	-2.6597
-0.95075	-2.7421
-0.99548	-2.8245
1.4598	-2.1069
1.4151	-2.1893
1.3703	-2.2717
1.3256	-1.954
1.2809	-2.0364
3.0362	-1.8188
2.9914	-1.9012
2.9467	-1.5836
2.902	-1.666
1.8573	-1.7484
4.2125	-1.8308
4.1678	-1.9132
3.3231	-2.4956
3.2784	-2.878
2.0336	-2.9604
1.9889	-3.0428
1.9442	-3.1252
1.8994	-3.2076
3.0547	-2.89
1.81	-2.9723
1.7653	-3.0547
1.7205	-3.1371
1.6758	-3.3195
2.8311	-3.2019
1.5864	-3.2843
1.5416	-3.3667
1.4969	-3.3491
1.4522	-3.5315
2.6075	-3.5139
2.5627	-3.5963
2.518	-3.6787
2.4733	-3.4611
2.8285	-3.3435
4.2838	-2.0259
4.6391	-2.1083
4.5944	-2.1906
4.5496	-0.37304
4.5049	-0.45543
4.4602	-0.53783
4.4155	-0.62022
4.3707	-1.0026
4.326	-0.18501
4.2813	-0.2674
4.9366	-0.34979
4.8918	-0.43219
4.8471	-0.51458
4.8024	-0.19698
2.9577	0.020631
2.9129	-0.061763
2.8682	-0.14416
2.4235	-0.22655
2.3787	-0.20894
1.934	-0.29134
1.8893	-0.37373
1.3446	0.54388
1.2998	0.46148
1.7551	1.2791
1.7104	1.1967
1.6657	1.1143
1.6209	1.0319
1.5762	0.94951
1.9315	0.86712
1.6868	0.78473
1.642	0.70233
1.5973	0.61994
1.5526	-0.56245
2.0078	-0.34485
1.3631	-0.52724
1.3184	-2.2096
1.2737	-2.792
1.2289	-3.0744
1.8842	-3.1568
1.8395	-3.2392
1.7948	-3.5216
1.75	-3.604
1.2053	-3.4864
1.1606	-3.5688
1.1159	-3.2512
1.0711	-3.3336
1.0264	-2.616
0.28168	-2.1984
0.23695	-2.2808
0.19223	-2.3631
0.1475	-2.5455
0.10277	-2.5279
-0.84195	-2.4103
-0.88668	-2.4927
-1.9314	-2.3751
-1.9761	-2.1575
-0.72086	-1.6399
-0.76559	-0.62229
-0.81031	-0.30469
-3.355	1.4129
-3.3998	2.0305
1.5555	2.2481
0.010781	3.4657
-0.033945	3.3833
-0.078672	4.6009
-1.1234	4.8186
3.9319	5.2362
3.8871	5.1538
3.8424	4.5714
3.7977	4.989
-1.347	5.4066
3.7082	5.6242
3.6635	5.5418
3.6188	5.4594
3.5741	5.377
0.82934	5.2946
0.78461	5.2122
0.73988	5.1298
0.69516	4.7474
0.65043	4.665
-2.5943	4.0827
-2.639	4.0003
-2.6837	3.7179
-2.7285	3.6355
0.4268	3.5531
-2.8179	3.9707
-2.8627	3.8883
-2.9074	4.1059
-3.9521	4.0235
-2.5968	3.9411
-2.6416	3.3587
-2.6863	3.2763
-2.731	3.1939
-2.7757	3.1115
-1.1205	3.8291
-2.1652	3.7467
-2.2099	2.8644
-2.2546	2.782
-2.6994	2.6996
-1.0441	2.6172
-1.0888	2.5348
-1.1336	2.0524
-1.1783	1.97
-2.823	1.8876
-2.8677	1.8052
-2.9125	1.1228
-2.9572	0.44042
-1.4019	0.35802
-0.84664	0.27563
-0.89136	0.19324
-0.93609	-0.48916
-0.98082	-0.57155
-1.0255	-0.65394
-1.4703	-0.73634
-1.515	-0.81873
-1.5597	-0.60113
-1.6044	-0.68352
-1.6492	-0.065912
-1.8939	-0.24831
-1.9386	-0.7307
-1.9834	-0.013093
-2.0281	-0.095487
0.92719	0.42212
0.88247	-0.26027
0.83774	-0.34267
0.79301	-0.42506
-1.6517	-0.50745
0.50356	-0.58985
-2.5412	-0.67224
-2.5859	-0.75464
-2.6306	-0.33703
-3.2753	-0.91942
-2.7201	-1.0018
-2.7648	-1.0842
-2.8095	-1.1666
-2.8543	-1.249
-2.899	-1.3314
-1.5437	-1.4138
-1.5884	-1.4962
-1.6332	-1.4786
0.22212	-1.461
-1.7226	-1.5434
-1.7673	-1.6258
-1.8121	-1.7081
-1.8568	-1.1905
-0.0015154	-0.17293
1.1538	-0.25533
1.109	-0.33772
1.0643	-0.42011
1.0196	-0.80251
0.97485	-0.8849
0.93013	-0.9673
2.2854	-1.0497
2.2407	-1.1321
1.0959	-2.2145
2.2512	-1.2969
1.0065	-1.3793
0.96177	-1.4617
0.91704	-1.5441
0.57231	-1.6264
0.82759	-1.7088
0.78286	-2.0912
0.73813	-2.1736
0.69341	-2.256
0.64868	-2.8384
1.804	-2.9208
0.15923	-3.0032
0.1145	-3.7856
0.069776	-3.868
0.02505	-3.9504
1.5803	-4.4328
1.5356	-4.5152
-0.20913	-5.1976
-0.25386	-5.28
-2.4986	-6.8623
-2.5433	-6.9447
-2.588	-7.0271
-2.6328	-8.1095
-2.6775	-7.1919
-2.7222	-7.2743
-2.7669	-7.3567
-2.8117	-7.4391
-4.7564	-8.5215
-4.1011	-8.6039
-4.8458	-8.6863
-4.8906	-8.7687
-5.5353	-7.5511
-5.78	-7.6335
-5.7248	-7.7159
-6.0695	-7.7983
-6.1142	-6.5806
-6.1589	-6.663
-6.7037	-6.7454
-6.2484	-6.7278
-6.2931	-6.8102
-6.3378	-6.9926
-6.3826	-7.075
-6.9273	-7.1574
-6.472	-7.2398
-6.9167	-7.5222
-6.9615	-9.2046
-7.0062	-10.787
-8.4509	-10.869
-8.4957	-11.252
-8.5404	-12.034
-8.5851	-13.017
-7.5298	-13.099
-7.5746	-13.181
-7.6193	-13.364
-7.664	-13.946
-7.7087	-14.029
-7.7535	-14.111
-8.6982	-13.693
-8.7429	-13.776
-8.7876	-13.758
-8.8324	-14.04
-8.8771	-14.123
-8.9218	-14.005
-8.9665	-14.088
-9.0113	-13.27
-9.056	-12.352
-8.3007	-12.135
-8.3455	-11.917
-8.3902	-11.2
-8.4349	-10.182
-8.4796	-10.264
-8.5244	-10.347
-11.169	-10.429
-11.214	-9.3116
-11.259	-9.394
-11.303	-8.4764
-8.548	-8.0588
-8.5927	-8.1412
-8.6374	-8.2236
-8.6822	-8.306
-11.927	-8.0884
-8.7716	-8.1708
-8.8163	-8.2531
-8.8611	-8.5355
-8.9058	-8.8179
-11.951	-8.9003
-11.495	-8.9827
-11.54	-9.6651
-11.585	-9.7475
-8.6294	-9.2299
-8.5742	-7.7123
-8.6189	-7.7947
-8.5636	-6.3771
-8.6083	-5.9595
-4.5531	-5.8419
-0.097794	-5.7243
-0.14252	-5.8067
3.1128	-5.1891
6.068	-2.8714
13.623	7.1462
34.979	16.564
51.734	20.281
72.189	22.599
108.94	26.317
143.2	29.934
192.65	29.852
227.51	31.669
251.87	33.887
281.62	33.805
292.18	34.222
300.53	34.14
314.19	34.057
324.24	33.975
326.9	33.893
329.95	33.31
332.41	30.928
335.76	28.645
335.72	27.163
335.67	25.381
335.63	23.898
335.58	22.516
335.54	21.534
335.49	21.451
335.45	21.069
332.01	20.186
331.96	19.304
327.92	16.822
315.07	13.039
296.73	10.257
258.08	2.5744
215.54	-7.908
182.59	-12.59
148.95	-17.173
128.2	-22.855
98.958	-23.538
75.613	-23.62
60.968	-26.502
43.524	-26.585
35.479	-26.667
20.334	-26.75
4.5895	-28.732
0.14479	-29.914
-4.7999	-29.997
-14.245	-32.079
-20.889	-32.162
-23.034	-30.244
-25.879	-28.726
-28.124	-27.509
-32.168	-25.891
-36.813	-24.274
-39.158	-23.756
-40.802	-23.738
-43.547	-23.821
-47.392	-23.903
-49.137	-23.785
-49.581	-23.468
-50.526	-23.55
-50.571	-23.633
-52.816	-22.815
-52.86	-20.297
-50.005	-18.48
-52.85	-17.762
-52.894	-17.045
-54.939	-16.727
-54.984	-16.509
-54.529	-16.092
-55.473	-15.474
-55.518	-15.557
-55.563	-15.339
-56.308	-15.421
-56.352	-15.004
-56.397	-15.086
-56.442	-15.169
-56.486	-15.251
-56.531	-15.333
-55.976	-15.416
-56.021	-15.498
-56.065	-15.581
-56.11	-15.663
-56.155	-15.745
-56.2	-15.828
-57.144	-16.21
-57.189	-16.793
-57.234	-16.875
-57.278	-17.657
-57.323	-17.74
-57.368	-19.122
-57.413	-20.704
-54.057	-21.087
-52.602	-21.969
-50.647	-22.752
-50.692	-22.834
-50.736	-22.916
-50.181	-22.299
-49.026	-22.381
-47.87	-22.464
-47.915	-22.446
-47.96	-23.228
-47.505	-23.411
-47.549	-23.693
-47.594	-23.976
-47.639	-25.358
-47.684	-26.84
-46.028	-26.923
-46.073	-27.005
-46.118	-27.088
-46.162	-27.17
-43.807	-27.252
-42.752	-27.335
-40.397	-26.017
-40.441	-25.7
-39.586	-23.382
-37.331	-21.964
-37.376	-22.047
-37.42	-20.929
-37.465	-21.011
-37.51	-20.394
-36.354	-20.476
-35.899	-20.359
-35.944	-20.441
-35.989	-19.523
-36.033	-17.606
-36.078	-17.688
-36.123	-16.371
-36.168	-16.453
-36.212	-16.535
-35.657	-16.018
-35.702	-16.1
-35.746	-16.783
-36.291	-16.865
-37.436	-16.947
-37.481	-17.83
-38.925	-18.712
-38.97	-18.995
-39.015	-20.377
-40.759	-22.259
-39.104	-22.342
-40.849	-22.424
-40.894	-23.907
-40.938	-23.389
-40.983	-24.371
-39.328	-24.454
-39.373	-26.036
-39.417	-26.119
-39.462	-26.201
-40.407	-27.383
-40.451	-27.466
-40.496	-27.548
-41.341	-28.03
-41.386	-28.513
-41.43	-28.595
-41.175	-28.678
-41.22	-28.76
-41.265	-28.842
-39.909	-27.625
-39.954	-27.807
-39.999	-27.89
-40.043	-27.772
-40.888	-29.154
-40.133	-29.937
-40.978	-30.019
-41.022	-30.102
-41.067	-30.184
-42.812	-30.966
-41.157	-31.549
-42.901	-32.831
-42.946	-32.914
-42.991	-31.796
-43.035	-31.378
-41.38	-30.661
-43.125	-30.743
-43.17	-30.826
-43.214	-29.808
-43.259	-30.99
-43.304	-31.873
-43.449	-32.355
-43.493	-33.238
-43.538	-34.12
-43.283	-34.502
-43.327	-35.985
-43.372	-36.767
-43.417	-39.549
-43.462	-38.432
-43.506	-37.114
-43.551	-37.197
-43.596	-36.479
-46.741	-36.561
-46.785	-36.644
-46.83	-36.726
-46.875	-36.809
-49.219	-38.291
-49.264	-40.673
-46.809	-42.256
-50.354	-42.338
-50.398	-42.821
-50.443	-42.903
-50.488	-42.585
-49.133	-41.968
-51.177	-41.25
-51.222	-40.533
-51.267	-39.115
-51.811	-39.197
-50.456	-37.88
-50.501	-39.462
-50.546	-40.945
-50.19	-41.827
-50.235	-42.609
-48.08	-42.692
-48.125	-43.274
-48.169	-44.157
-46.714	-43.439
-45.259	-43.021
-45.303	-42.804
-45.348	-42.886
-45.393	-42.968
-45.438	-42.651
-48.982	-42.733
-49.027	-42.816
-49.272	-43.498
-49.317	-44.18
-48.961	-44.463
-49.006	-45.045
-49.051	-45.428
-49.095	-45.51
-49.14	-46.292
-46.885	-46.775
-46.93	-46.857
-46.974	-46.94
-47.019	-46.422
-47.964	-46.504
-47.009	-46.587
-49.453	-47.169
-49.498	-47.252
-48.243	-46.834
-49.787	-47.416
-48.332	-47.499
-48.377	-47.581
-48.422	-47.664
-48.466	-47.146
-48.611	-47.228
-48.456	-47.311
-48.501	-46.193
-48.545	-45.475
-47.59	-45.558
-47.635	-45.64
-46.379	-45.523
-46.424	-45.605
-46.469	-45.887
-46.514	-45.97
-46.658	-45.252
-46.703	-45.335
-46.748	-44.617
-47.392	-44.699
-45.137	-43.882
-45.182	-43.964
-45.227	-44.047
-45.271	-44.129
-45.316	-45.511
-42.961	-46.294
-41.106	-46.376
-41.15	-46.959
-41.195	-47.641
-41.24	-48.723
-40.484	-48.406
-40.529	-48.488
-40.574	-48.571
-40.619	-47.453
-40.863	-47.535
-40.108	-47.618
-40.153	-49.3
-40.198	-50.083
-40.242	-50.565
-39.587	-51.447
-38.632	-51.83
-38.676	-52.312
-38.721	-52.494
-38.766	-52.777
-38.911	-53.159
-38.955	-53.242
-39	-53.024
-40.145	-53.106
-40.19	-52.889
-41.234	-52.571
-41.279	-52.654
-41.324	-52.236
-42.868	-52.318
-42.913	-52.401
-43.358	-52.483
-43.403	-52.766
-43.447	-52.848
-43.492	-52.93
-42.337	-52.813
-43.582	-52.895
-43.626	-52.578
-42.471	-52.66
-42.516	-52.742
-42.46	-51.725
-43.805	-51.807
-43.85	-51.89
-43.895	-51.272
-43.139	-51.354
-42.684	-51.437
-42.729	-51.519
-42.774	-51.602
-42.818	-51.584
-42.863	-51.666
-41.408	-51.549
-41.452	-51.631
-41.497	-51.113
-41.542	-50.696
-43.187	-49.978
-43.231	-49.161
-43.276	-48.843
-43.321	-47.425
-43.266	-45.808
-43.31	-44.49
-43.355	-43.373
-43.4	-43.455
-43.444	-43.537
-42.989	-43.02
-42.434	-43.102
-42.479	-42.985
-42.523	-43.067
-42.568	-43.749
-42.613	-43.232
-42.658	-43.314
-42.702	-43.397
-42.747	-43.179
-42.792	-43.261
-41.836	-43.344
-41.881	-43.726
-41.926	-43.809
-41.971	-43.891
-42.015	-45.573
-41.16	-46.856
-41.005	-47.038
-41.05	-47.52
-41.094	-47.603
-41.539	-47.685
-41.584	-47.768
-42.328	-47.45
-42.373	-47.532
-42.418	-47.515
-42.963	-46.097
-42.307	-46.18
-42.352	-46.262
-42.397	-47.144
-42.442	-47.927
-43.186	-48.009
-43.231	-48.192
-43.276	-48.274
-43.32	-48.656
-42.665	-49.039
-42.71	-49.121
-42.755	-49.204
-44.499	-49.286
-44.544	-48.868
-42.689	-48.951
-43.833	-49.033
-43.878	-49.116
-43.923	-49.898
-46.268	-50.28
-44.412	-50.363
-44.457	-50.745
-44.502	-50.828
-44.547	-50.61
-47.491	-50.992
-44.636	-50.975
-44.681	-50.557
-44.725	-50.439
-44.77	-50.322
-44.815	-50.004
-43.86	-49.687
-42.104	-49.769
-42.149	-49.851
-41.194	-49.534
-42.839	-49.716
-42.883	-49.799
-42.928	-49.881
-42.973	-50.263
-42.717	-49.946
-42.762	-50.028
-42.807	-50.211
-42.852	-50.293
-42.896	-50.675
-41.641	-50.458
-41.686	-50.54
-41.731	-50.623
-41.775	-50.405
-41.82	-50.487
-38.865	-50.57
-39.409	-50.652
-39.454	-50.735
-39.499	-49.717
-42.544	-48.699
-39.588	-48.782
-37.833	-48.364
-37.878	-48.447
-37.923	-48.329
-37.967	-47.911
-36.412	-47.494
-36.457	-46.476
-36.501	-45.658
-36.546	-45.041
-36.691	-44.323
-36.736	-43.706
-36.78	-43.788
-36.825	-43.17
-36.27	-43.253
-36.315	-43.335
-36.359	-43.418
-36.404	-43.5
-36.449	-43.182
-36.493	-43.665
-36.538	-44.147
-36.583	-44.23
-36.628	-44.312
-37.772	-44.394
-36.717	-43.977
-37.862	-44.559
-37.907	-44.642
-37.951	-44.724
-38.396	-44.806
-37.341	-44.889
-38.485	-45.771
-38.53	-45.854
-38.575	-45.036
-40.32	-46.018
-40.364	-45.201
-42.009	-45.283
-42.054	-45.465
-42.099	-45.348
-42.143	-45.63
-40.488	-45.513
-40.533	-45.595
-40.577	-46.577
-40.422	-46.36
-40.467	-46.442
-40.512	-46.525
-40.556	-46.607
-40.601	-47.389
-40.646	-47.372
-43.591	-47.654
-43.635	-47.737
-43.68	-47.819
-43.725	-48.901
-43.769	-48.984
-40.614	-50.166
-40.659	-50.249
-40.704	-50.331
-43.948	-51.213
-41.293	-52.296
-44.038	-53.078
-44.083	-53.161
-44.127	-52.543
-46.272	-51.725
-46.717	-51.808
-48.561	-51.89
-48.606	-52.673
-48.651	-52.755
-48.696	-52.537
-47.14	-52.62
-47.185	-52.702
-47.23	-52.784
-47.275	-52.767
-47.319	-52.849
-46.564	-52.932
-48.409	-53.014
-48.453	-53.096
-48.498	-52.679
-50.143	-52.461
-50.188	-52.144
-50.232	-52.226
-51.177	-52.708
-50.722	-52.791
-50.766	-53.173
-50.811	-53.256
-50.856	-53.338
-50.901	-52.82
-50.845	-52.503
-52.79	-52.585
-52.835	-52.668
-52.88	-52.75
-52.924	-52.832
-52.469	-52.815
-53.014	-52.897
-53.058	-52.98
-53.103	-53.062
-53.148	-53.144
-52.693	-53.227
-52.737	-53.409
-52.782	-53.792
-52.827	-53.874
-52.872	-53.856
-50.916	-53.939
-48.861	-54.021
-48.906	-54.403
-48.95	-54.086
-48.995	-54.568
-48.34	-54.651
-48.385	-54.733
-48.429	-56.115
-48.474	-54.898
-48.419	-56.28
-48.464	-56.363
-48.508	-55.745
-48.553	-55.827
-48.598	-55.31
-48.642	-55.992
-48.687	-56.075
-48.732	-56.157
-48.777	-57.339
-47.721	-57.422
-48.866	-58.204
-48.911	-58.287
-48.956	-58.369
-49	-58.451
-47.645	-58.534
-47.69	-58.616
-47.734	-58.699
-47.779	-58.781
-49.224	-58.963
-47.869	-59.346
-47.913	-59.428
-47.958	-59.51
-48.003	-59.893
-49.748	-60.675
-48.092	-60.758
-48.137	-60.84
-48.182	-60.922
-48.226	-60.705
-49.971	-60.787
-50.016	-61.17
-52.061	-61.252
-52.105	-61.534
-52.15	-61.617
-52.495	-61.999
-52.54	-62.082
-52.584	-62.164
-52.629	-62.546
-52.674	-62.629
-52.718	-63.011
-52.763	-63.094
-52.808	-62.776
-52.853	-62.858
-50.497	-62.841
-50.142	-62.923
-50.187	-63.006
-50.232	-63.088
-50.276	-63.87
-49.721	-63.953
-49.766	-64.035
-49.81	-64.118
-49.855	-64.2
-50.5	-64.282
-49.945	-63.765
-49.989	-63.847
-50.034	-63.929
-50.079	-63.412
-50.724	-63.494
-50.168	-63.577
-50.813	-63.659
-50.858	-63.741
-50.902	-63.224
-52.647	-63.806
-52.692	-63.889
-54.137	-63.171
-54.181	-64.053
-54.226	-63.336
-56.871	-63.418
-56.916	-62.701
-56.96	-62.783
-57.005	-62.865
-54.45	-62.148
-57.094	-62.93
-57.139	-63.813
-56.484	-63.895
-58.429	-64.177
-57.773	-64.96
-57.818	-65.042
-57.863	-65.125
-57.908	-65.207
-57.952	-66.889
-57.497	-66.972
-57.542	-66.854
-57.586	-66.937
-57.631	-68.119
-57.676	-68.201
-55.421	-68.284
-55.465	-68.366
-55.51	-68.448
-55.555	-67.731
-57.899	-67.813
-57.944	-67.896
-57.989	-67.978
-58.034	-68.06
-58.078	-67.643
-56.123	-67.725
-54.268	-67.808
-54.313	-67.89
-54.357	-68.472
-54.402	-68.555
-55.947	-68.637
-55.991	-68.72
-56.036	-69.202
-56.081	-69.884
-56.126	-69.067
-58.07	-68.549
-58.115	-68.632
-58.16	-68.714
-59.905	-69.396
-58.449	-69.479
-58.494	-70.461
-58.539	-70.544
-58.583	-70.626
-58.628	-71.208
-58.673	-71.291
-60.218	-71.973
-60.262	-72.055
-60.307	-71.238
-61.352	-71.72
-60.397	-70.503
-62.641	-70.585
-62.686	-70.667
-62.731	-69.45
-64.775	-69.532
-64.82	-69.515
-64.865	-70.897
-64.91	-70.979
-64.954	-71.062
-64.999	-71.144
-65.044	-71.427
-65.089	-71.509
-65.133	-71.791
-65.178	-71.874
-67.323	-71.856
-67.367	-71.939
-67.612	-71.921
-67.657	-72.003
-65.402	-72.086
-66.446	-69.868
-66.491	-69.951
-66.536	-70.033
-66.581	-69.815
-64.925	-71.698
-65.17	-71.78
-65.215	-71.863
-65.259	-71.945
-65.304	-72.127
-63.349	-71.51
-63.394	-70.592
-63.438	-69.274
-63.483	-69.357
-64.028	-69.439
-63.573	-68.522
-63.617	-68.604
-63.662	-69.686
-63.707	-71.169
-63.751	-72.251
-63.496	-72.334
-63.541	-73.016
-63.586	-73.298
-63.63	-73.381
-64.275	-73.463
-64.32	-73.546
-64.365	-73.628
-64.409	-74.21
-64.454	-73.793
-64.699	-74.575
-64.743	-74.658
-65.688	-75.24
-65.733	-75.322
-65.778	-75.405
-66.322	-75.487
-66.367	-75.57
-66.412	-75.552
-66.457	-74.934
-65.601	-74.417
-67.246	-74.499
-67.291	-74.582
-67.335	-74.664
-69.78	-75.046
-68.525	-74.729
-70.07	-75.211
-70.114	-75.893
-70.159	-75.976
-70.204	-76.058
-67.849	-76.141
-69.893	-76.223
-69.938	-76.305
-69.983	-75.788
-70.027	-75.47
-68.072	-75.253
-68.117	-75.335
-68.162	-75.417
-68.206	-75.8
-69.951	-76.682
-69.996	-76.765
-70.04	-76.847
-70.085	-77.529
-70.13	-77.312
-67.175	-77.794
-64.719	-77.877
-64.764	-77.959
-64.809	-77.641
-64.854	-77.324
-65.098	-77.406
-65.143	-77.489
-65.188	-77.571
-68.032	-78.053
-68.077	-78.836
-71.122	-79.518
-71.167	-80.2
-71.211	-80.483
-71.256	-81.265
-69.901	-82.448
-69.946	-83.63
-69.99	-83.712
-70.035	-83.795
-71.48	-83.877
-71.524	-83.96
-73.769	-84.442
-73.814	-84.524
-75.759	-85.907
-78.003	-87.089
-78.048	-87.772
-80.193	-88.554
-80.238	-88.836
-80.282	-89.319
-80.327	-90.201
-79.372	-90.284
-79.516	-90.366
-79.561	-90.448
-79.206	-89.731
-79.251	-89.213
-79.295	-88.796
-80.34	-88.378
-80.385	-88.46
-80.43	-88.543
-81.374	-88.625
-79.519	-88.708
-79.564	-88.79
-79.608	-89.372
-79.653	-89.455
-78.598	-89.537
-78.643	-89.619
-78.687	-89.602
-78.732	-89.184
-78.777	-88.967
-79.422	-89.049
-79.466	-88.731
-79.511	-88.214
-80.956	-88.296
-82.8	-88.379
-86.345	-88.461
-86.39	-88.543
-86.435	-89.226
-86.479	-89.308
-83.024	-89.391
-83.069	-90.273
-83.114	-90.855
-83.158	-90.438
-85.603	-89.72
-85.648	-89.603
-86.792	-88.785
-86.837	-88.467
-86.882	-88.55
-87.827	-89.032
-86.971	-89.115
-87.016	-89.197
-87.061	-90.179
-86.006	-91.162
-86.05	-91.544
-85.995	-91.627
-86.04	-91.709
-86.084	-91.791
-86.129	-90.874
-87.374	-90.956
-87.419	-91.038
-87.863	-91.121
-89.408	-91.203
-89.453	-92.286
-90.498	-93.268
-90.542	-94.35
-90.587	-94.633
-90.632	-95.015
-89.676	-95.298
-89.721	-95.38
-89.766	-95.462
-89.811	-95.545
-91.855	-95.827
-91.9	-95.71
-92.945	-95.792
-92.99	-95.874
-93.034	-95.757
-93.079	-95.839
-93.124	-95.922
-93.168	-96.004
-93.213	-96.186
-90.258	-96.269
-87.403	-96.351
-83.647	-96.434
-83.692	-96.516
-83.737	-96.598
-83.782	-96.381
-85.826	-96.263
-85.871	-96.245
-85.916	-95.528
-85.96	-95.41
-86.005	-94.093
-86.05	-94.175
-86.095	-94.857
-86.139	-94.94
-86.184	-95.622
-84.929	-95.105
-84.973	-95.187
-85.018	-95.269
-85.063	-95.352
-85.108	-95.434
-84.152	-94.917
-85.197	-94.799
-85.242	-94.881
-85.287	-94.264
-87.331	-94.446
-85.376	-94.529
-86.521	-95.211
-86.565	-95.293
-86.61	-95.776
-86.655	-96.158
-84.6	-96.241
-84.644	-96.623
-84.689	-96.605
-84.734	-96.688
-84.779	-96.77
-84.823	-96.853
-84.868	-96.935
-84.913	-97.017
-84.957	-96.4
-84.502	-96.082
-84.547	-96.164
-84.592	-96.247
-84.636	-96.329
-83.781	-96.412
-83.826	-97.494
-83.871	-97.576
-83.915	-97.659
-84.86	-99.341
-84.905	-98.224
-84.949	-98.306
-84.994	-98.388
-85.039	-98.371
-85.084	-97.753
-84.228	-97.336
-84.873	-97.418
-84.918	-97.5
-84.963	-97.583
-85.007	-97.665
-82.952	-97.748
-83.997	-98.33
-84.041	-99.112
-84.086	-99.195
-86.831	-99.677
-86.876	-99.76
-86.92	-99.442
-86.965	-99.524
-87.01	-98.907
-88.155	-98.489
-85.399	-98.272
-86.444	-98.354
-87.289	-98.736
-87.333	-98.819
-92.478	-99.801
-92.523	-101.08
-92.568	-102.07
-92.612	-103.05
-92.657	-103.13
-95.702	-103.21
-95.747	-103.3
-95.791	-102.48
-96.836	-101.86
-96.881	-100.54
-97.925	-100.63
-97.97	-100.71
-98.015	-102.09
-98.06	-103.47
-98.104	-103.55
-98.149	-103.64
-98.194	-103.72
-98.239	-103.8
-98.283	-104.78
-98.328	-103.97
-98.373	-104.05
-98.417	-104.13
-98.462	-103.21
-98.507	-102.3
-98.552	-102.38
-98.596	-102.26
-98.641	-102.34
-97.686	-100.53
-97.731	-102.71
-95.775	-102.79
-95.82	-102.87
-95.865	-103.56
-95.909	-103.64
-95.954	-103.72
-95.999	-104.8
-96.044	-104.88
-96.088	-106.17
-95.133	-105.35
-91.978	-105.43
-92.023	-105.51
