# Supplementary material for: Electrooculography-based continuous eye-writing recognition system for efficient assistive communication systems
Source: PLoS One. 2018 Feb 9;13(2):e0192684. doi: 10.1371/journal.pone.0192684 (PMC5806888; doi:10.1371/journal.pone.0192684)
Supplement: S1 Database — All the original isolated EOG data used in the experiments are contained in this database. (ZIP) [file pone.0192684.s001.zip › isolated/002/isolated_strokes/EOG_002_06_001.csv]

-3.1578	-1.02
-3.1491	-1.5173
-3.1405	-1.5147
-3.1318	-1.512
-3.1232	-1.0094
-1.2146	-1.0067
-3.1059	-0.70407
-3.0973	-0.70142
-4.4886	-0.59877
-4.48	0.20389
-0.87132	1.2065
-3.7627	1.2092
-3.754	1.6118
-3.7454	2.0145
-3.8367	2.0172
-3.7281	2.0198
-3.7194	2.0225
-3.7108	1.6251
-3.7021	1.7278
-3.2935	1.7304
0.81516	2.1331
0.8238	2.1357
-0.86755	1.7384
-0.2589	2.141
-1.9503	1.7437
-1.9416	1.7463
-1.933	1.749
-1.9243	1.1517
-0.21567	1.1543
-0.20702	0.55696
-0.19837	0.15962
-0.18972	0.56227
-0.18108	0.56492
1.0276	0.56758
1.4362	0.57023
1.4449	0.17289
1.4535	0.17554
1.4622	0.17819
1.7708	0.18085
1.7795	0.1835
1.7881	-0.51385
1.7967	0.18881
2.6054	-0.20854
3.514	-0.20588
4.9227	-0.20323
4.9313	-0.20058
4.94	-0.19792
3.5486	-1.4953
4.9573	-1.4926
4.7659	-0.28996
4.7746	0.51269
5.8832	0.71535
7.4919	0.018
9.3005	0.020654
9.3092	0.023308
9.3178	0.82596
9.3265	1.6286
9.3351	1.6313
10.344	1.7339
10.352	1.7366
10.361	1.7392
10.37	1.7419
8.3783	1.7445
8.387	1.7472
4.9956	1.7498
5.0043	0.9525
5.0129	0.95515
5.0216	0.95781
5.0302	0.96046
5.0389	0.96311
3.9475	0.26577
3.2562	0.26842
2.3648	0.27108
2.3735	0.27373
1.2821	1.3764
1.2908	0.87904
1.2994	0.88169
0.20805	0.88434
0.2167	0.887
0.22535	1.4897
-0.16601	1.4923
0.042642	0.89496
-0.44871	0.89761
-0.44006	0.30027
-0.43142	-0.19708
-0.42277	-0.49442
-0.41412	-0.49177
-0.50547	-0.48912
-0.49683	-0.48646
-0.18818	0.21619
-0.17953	1.5188
1.1291	1.5215
1.1378	1.5242
1.1464	0.12681
1.1551	0.12946
-0.036296	-1.5679
-0.027649	-2.2652
-0.019001	-2.4626
-0.010354	-2.6599
0.19829	-2.6573
1.1069	-2.6546
1.1156	-2.652
1.1242	-2.8493
0.23288	-2.8467
0.24153	-2.344
0.15018	-1.5413
0.15882	-1.5387
0.16747	-1.136
0.17612	-2.3334
-1.7152	-2.3307
-1.7066	-2.3281
-1.6979	-2.3254
-1.6893	-1.8228
-1.6806	-1.8201
0.228	-2.0175
-1.9633	-2.0148
-1.9547	-1.8122
-1.9461	-0.9095
-1.9374	-0.90685
-1.7288	-0.9042
-4.3201	-0.90154
-4.3115	-0.69889
-4.3028	-0.096234
-3.1942	-0.093581
-0.58552	-0.69093
-0.57688	-1.1883
-0.56823	-1.3856
-0.55958	-1.783
-3.1509	-1.7803
-0.54229	-2.7777
-0.53364	-4.275
-0.92499	-4.2724
-0.91635	-4.2697
-3.2077	-5.067
-3.1991	-5.0644
-3.1904	-3.0617
-3.1818	-3.8591
-2.8731	-3.8564
-4.0645	-2.7538
-4.0558	-2.7511
-4.0472	-2.3485
-4.0385	-2.7458
-2.8299	-2.7432
-4.0212	-2.3405
-4.0126	-2.3379
-4.0039	-2.3352
-4.3953	-1.2325
-3.9866	-0.32989
-3.978	0.072764
-3.9693	0.67542
-4.0607	1.5781
-4.052	2.3807
-2.2434	2.3834
-2.2348	2.386
-2.2261	1.9887
-2.2175	1.9913
-2.2088	1.994
-0.50016	0.79665
-0.49151	0.7993
-0.48287	-0.29804
-0.47422	0.10461
-3.5656	0.10726
-3.5569	0.10992
-3.5483	0.11257
-3.5396	0.11522
-3.531	0.31788
-3.5223	0.52053
-3.5137	0.52319
-3.505	0.52584
-3.4964	0.52849
-3.4877	0.53115
-5.7791	0.5338
-5.7705	0.53646
-5.7618	0.53911
-6.5532	0.94176
-7.1445	1.5444
-8.6359	2.4471
-8.6272	2.4497
-8.6186	3.6524
-8.6099	3.655
-7.1013	4.1577
-8.5926	4.1603
-8.584	4.463
-8.3753	4.4656
-8.3667	4.4683
-6.758	4.471
-6.7494	4.4736
-6.7407	4.4763
-6.7321	4.4789
-8.3234	3.1816
-6.7148	3.1842
-8.3062	2.2869
-8.2975	0.68953
-8.2889	0.69218
-8.2802	-1.0052
-3.7716	-1.6025
-3.7629	-2.2999
-3.7543	-3.5972
0.95438	-3.5945
1.863	-4.7919
1.8717	-5.0892
1.8803	-5.0866
1.889	-5.0839
3.3976	-5.0813
3.6063	-5.0786
3.6149	-5.076
3.6236	-4.7733
3.4322	-3.5707
3.6409	-2.268
3.6495	-2.3654
3.7581	-2.3627
3.7668	-2.36
3.6754	-2.3574
4.1841	-2.3547
4.1927	-3.7521
4.9014	-2.0494
4.91	-1.7468
3.7187	-1.7441
4.9273	-1.7415
3.536	-1.2388
3.5446	-0.33616
3.8533	0.26649
3.8619	1.0691
3.8706	1.0718
3.8792	1.0745
3.8879	0.77711
3.8965	0.77976
4.3052	0.48241
4.7138	0.48507
4.7224	0.48772
4.7311	0.79037
5.0397	1.193
5.0484	1.1957
5.057	1.5983
5.0657	1.701
4.7743	2.4036
4.783	3.1063
4.7916	3.109
4.8003	3.1116
4.8089	3.1143
4.6176	3.3169
4.8262	3.3196
4.6349	3.3222
4.6435	3.1249
3.8522	3.1275
3.6608	3.1302
4.3694	1.5328
3.6781	1.5355
3.6867	1.5381
3.6954	3.1408
1.404	3.2435
1.4127	3.2461
1.4213	3.3488
1.43	3.3514
1.4386	3.3541
-1.0527	1.6567
1.8559	1.6594
1.2646	1.662
1.2732	-0.13532
1.2819	1.4673
-1.7095	-0.13001
-1.7008	-0.12736
-2.2922	0.5753
-4.1835	0.57795
-2.2749	0.2806
-4.1663	0.28326
-4.1576	1.0859
-5.749	1.0886
-5.7403	1.0912
-5.7317	1.0939
-7.023	0.39653
-7.0144	0.39918
-7.0057	0.40183
-6.9971	1.1045
-5.6884	1.1071
-5.5798	1.1098
-5.5711	1.1124
-5.5625	1.1151
-5.5538	1.1178
-4.6452	1.1204
-2.7365	1.5231
-2.7279	1.5257
-2.7192	2.2284
-2.7106	2.531
-2.702	3.1337
-2.6933	3.6363
-2.6847	4.239
-2.676	5.0416
-0.36736	5.3443
1.1413	5.3469
1.1499	5.3496
1.1586	5.3523
1.1672	5.4549
0.17587	6.1576
0.18452	6.1602
0.19317	7.0629
0.20182	7.5655
2.9105	9.3682
2.9191	11.071
2.9278	11.373
3.3364	12.576
3.3451	13.679
4.2537	19.081
4.2623	26.084
4.271	30.887
4.2796	36.689
4.2883	52.392
4.2969	73.395
4.3056	88.297
5.0142	102
5.0229	114.1
5.0315	128.31
6.4402	141.11
6.4488	154.81
6.6575	167.31
6.6661	174.32
6.6748	182.82
9.1834	188.62
6.3921	199.92
6.4007	210.83
6.4094	217.73
4.818	230.23
4.8266	238.63
4.8353	239.24
4.8439	239.24
4.8526	240.34
4.1612	240.35
4.8699	241.45
4.8785	241.45
4.1872	241.45
4.0958	242.66
2.8045	242.66
2.8131	242.66
1.8218	242.66
1.4304	242.57
1.4391	240.97
0.14771	239.97
0.15636	239.97
0.165	239.58
0.17365	239.58
1.4823	239.58
0.19094	239.58
0.19959	239.59
0.20824	240.19
0.21689	240.89
0.22553	240.9
-1.2658	241.1
-1.2572	240.7
0.65148	240.5
1.2601	240.51
3.5688	239.91
3.5774	239.91
3.5861	239.91
3.5947	240.52
3.8034	240.52
4.412	240.52
4.4207	240.52
4.4293	239.93
4.5379	239.93
5.1466	239.93
5.4552	239.84
5.4639	239.54
5.4725	238.34
5.4812	236.34
5.4898	234.35
5.4985	231.95
5.5071	230.05
5.5158	229.65
5.5244	228.96
4.7331	226.76
4.7417	210.76
4.7504	180.76
3.859	148.77
3.8677	113.27
3.3763	75.673
3.385	45.275
3.3936	19.878
3.0022	-1.3195
3.0109	-25.017
2.1195	-47.014
1.7282	-67.812
1.7368	-87.009
1.4455	-98.606
1.4541	-113.5
-1.3372	-128.3
-1.6286	-142.5
-1.6199	-153.5
-4.1113	-158.79
-4.1026	-160.39
-4.094	-161.89
-4.0853	-163.19
-4.5767	-163.28
-5.668	-165.58
-5.0594	-167.58
-6.4507	-167.97
-6.8421	-168.37
-6.8335	-168.37
-9.1248	-168.67
-9.1162	-168.66
-9.1075	-168.66
-9.0989	-169.56
-7.8902	-169.56
-9.9816	-169.55
-9.9729	-169.75
-9.9643	-169.75
-11.356	-171.55
-9.947	-172.94
-11.338	-172.94
-11.33	-173.34
-11.321	-173.33
-12.712	-172.83
-12.704	-172.83
-12.695	-171.33
-12.686	-171.32
-12.678	-169.72
-13.969	-167.62
-14.161	-167.62
-14.852	-166.01
-14.843	-166.01
-15.835	-165.91
-15.826	-165.61
-15.817	-164.5
-16.309	-164.5
-16.3	-164.5
-16.391	-164.49
-16.783	-164.49
-16.774	-164.49
-18.665	-164.29
-18.657	-164.28
-18.648	-163.88
-18.639	-163.88
-18.631	-163.88
-18.622	-163.87
-19.714	-164.27
-19.705	-164.27
-20.896	-165.07
-20.888	-165.76
-21.979	-165.76
-21.97	-165.76
-20.762	-165.75
-22.353	-166.15
-22.344	-166.55
-22.336	-166.55
-22.327	-166.54
-20.718	-166.14
-20.41	-166.14
-20.401	-165.84
-20.392	-165.83
-21.084	-165.83
-19.775	-165.83
-19.766	-165.83
-19.758	-166.12
-19.749	-165.82
-19.541	-165.92
-17.732	-165.92
-17.723	-166.01
-17.715	-166.01
-17.706	-166.01
-16.697	-167.4
-16.689	-167.4
-16.68	-167.4
-16.671	-166
-15.363	-165.99
-13.854	-165.99
-13.845	-165.99
-13.837	-165.29
-13.828	-164.88
-13.819	-164.38
-13.711	-164.38
-13.702	-163.78
-13.694	-163.77
-13.685	-163.77
-12.376	-163.77
-11.568	-163.76
-11.559	-165.16
-11.55	-165.16
-11.542	-165.16
-11.233	-166.55
-11.224	-166.55
-11.216	-167.55
-11.207	-166.55
-11.198	-167.54
-10.69	-167.54
-10.681	-167.24
-10.672	-167.24
-10.664	-167.53
-11.155	-167.83
-10.647	-167.83
-10.638	-167.82
-10.629	-168.32
-10.621	-169.52
-11.112	-170.62
-11.103	-170.61
-11.395	-170.61
-11.386	-170.61
-11.377	-170.61
-11.869	-169.5
-11.86	-168.6
-11.851	-168.6
-11.843	-169.1
-11.834	-169.79
-12.325	-170.59
-12.317	-171.19
-12.308	-171.49
-12.3	-171.78
-11.791	-171.78
-12.282	-171.58
-12.274	-171.57
-12.265	-171.27
-12.256	-171.27
-11.448	-171.27
-12.039	-170.16
-12.03	-171.26
-12.022	-171.26
-12.013	-171.56
-9.1044	-171.55
-9.0958	-171.65
-9.0871	-171.65
-9.0785	-171.65
-9.0698	-171.64
-6.9612	-171.54
-6.9525	-171.54
-6.9439	-171.53
-6.9352	-171.13
-9.0266	-171.13
-9.0179	-171.13
-9.0093	-171.22
-9.0007	-171.62
-8.992	-171.62
-9.4834	-171.82
-9.4747	-171.81
-9.4661	-171.91
-9.4574	-172.31
-6.8488	-171.91
-9.4401	-171.3
-9.4315	-171.3
-9.4228	-170.8
-9.4142	-169.79
-9.4055	-168.79
-12.397	-168.59
-12.388	-168.59
-12.88	-167.18
-12.871	-167.08
-10.762	-165.58
-10.754	-165.58
-10.745	-164.97
-10.736	-164.97
-10.728	-164.97
-8.2191	-164.07
-8.2104	-163.26
-8.2018	-164.06
-8.1931	-163.06
-10.684	-163.06
-10.676	-163.05
-10.667	-163.05
-10.659	-163.05
-10.65	-162.54
-12.741	-163.04
-10.933	-163.04
-10.924	-163.64
-10.915	-164.63
-10.907	-164.63
-13.198	-164.63
-13.189	-164.63
-14.481	-164.62
-15.972	-165.32
-15.963	-164.62
-16.655	-164.62
-16.646	-165.21
-15.937	-165.31
-15.929	-165.71
-14.52	-166.3
-15.912	-166.3
-15.903	-166.7
-15.894	-166.7
-15.886	-166.69
-15.277	-166.69
-15.268	-166.29
-15.26	-166.29
-15.251	-165.88
-16.042	-166.28
-16.034	-166.28
-17.125	-166.68
-17.116	-166.87
-17.108	-166.87
-16.299	-168.47
-14.69	-168.46
-13.882	-168.46
-13.873	-170.06
-14.665	-168.46
-14.656	-166.85
-14.647	-166.25
-14.639	-165.35
-14.63	-164.75
-14.621	-164.34
-15.113	-164.74
-15.004	-165.34
-14.995	-165.54
-15.487	-166.33
-15.478	-166.33
-15.469	-166.33
-14.961	-166.33
-14.952	-165.72
-15.443	-165.22
-15.435	-164.72
-15.926	-164.31
-15.918	-164.31
-18.109	-163.61
-20.6	-163.61
-20.592	-163.6
-20.583	-164.3
-20.574	-164.3
-20.566	-164.3
-20.557	-164.39
-19.548	-164.39
-17.54	-164.39
-17.531	-163.59
-17.522	-162.68
-19.114	-162.68
-18.805	-162.68
-18.796	-162.67
-18.788	-162.47
-18.779	-162.67
-19.071	-162.67
-18.762	-162.66
-18.753	-162.46
-18.745	-162.46
-18.336	-162.46
-16.727	-162.25
-13.819	-162.15
-15.21	-162.15
-15.201	-161.95
-15.193	-161.74
-18.284	-161.74
-18.275	-161.74
-18.767	-161.73
-18.758	-161.93
-18.249	-161.73
-18.241	-161.73
-15.132	-161.82
-15.124	-161.72
-13.715	-161.72
-10.206	-161.52
-10.198	-161.41
-10.589	-161.51
-10.58	-161.41
-14.472	-161.51
-15.263	-161.5
-19.454	-161.5
-19.446	-161.5
-19.437	-161.1
-19.428	-161.09
-19.42	-161.09
-19.411	-161.09
-19.402	-161.08
-19.394	-160.78
-19.785	-160.78
-19.777	-160.78
-20.368	-160.77
-20.359	-160.37
-20.351	-160.77
-21.142	-160.87
-21.133	-160.86
-23.325	-160.86
-23.316	-160.86
-22.507	-160.86
-23.699	-160.85
-23.69	-160.85
-23.681	-160.85
-23.673	-161.14
-23.664	-161.14
-23.655	-160.94
-23.647	-160.94
-23.638	-160.93
-24.429	-161.23
-23.921	-161.23
-23.912	-160.93
-23.904	-161.22
-23.895	-160.92
-23.886	-161.02
-23.378	-161.02
-23.369	-161.01
-23.36	-161.41
-23.352	-161.41
-23.843	-161.4
-23.834	-161.4
-23.926	-161.4
-23.917	-161.4
-23.908	-160.99
-24	-160.99
-23.691	-160.99
-23.982	-161.39
-23.974	-161.88
-23.965	-161.88
-23.957	-161.88
-23.948	-162.48
-23.939	-163.27
-23.931	-163.47
-23.922	-163.47
-26.513	-163.96
-26.505	-163.96
-26.496	-163.96
-26.487	-163.46
-24.279	-163.45
-26.67	-163.45
-26.661	-163.45
-26.653	-163.15
-26.644	-163.44
-26.135	-163.94
-27.827	-163.94
-27.818	-163.94
-27.81	-163.43
-27.801	-163.73
-26.592	-164.03
-25.284	-163.53
-25.275	-162.92
-25.266	-162.52
-25.258	-162.52
-24.749	-162.41
-24.74	-162.31
-24.732	-162.41
-24.723	-162.41
-25.214	-163.2
-25.206	-165
-25.197	-165
-25.188	-166.4
-25.18	-166.39
-26.471	-164.99
-25.163	-163.79
-25.154	-163.19
-25.145	-163.48
-25.137	-163.48
-27.228	-163.48
-27.219	-162.87
-30.311	-163.47
-30.302	-164.27
-29.393	-164.27
-29.385	-164.26
-29.376	-164.26
-29.367	-164.26
-29.359	-163.46
-29.15	-163.15
-29.141	-163.15
-29.133	-162.65
-29.124	-162.15
-29.716	-162.14
-29.107	-162.44
-29.098	-162.44
-29.09	-162.83
-29.081	-163.03
-29.072	-163.03
-28.964	-163.13
-28.955	-163.12
-28.946	-163.12
-28.938	-163.12
-28.929	-163.12
-28.92	-163.11
-29.512	-163.11
-29.503	-163.61
-29.494	-163.91
-29.586	-164.3
-29.577	-165.2
-29.569	-165.9
-29.56	-166.3
-29.551	-166.29
-31.643	-166.39
-31.634	-166.39
-31.925	-166.38
-31.917	-166.38
-31.908	-166.38
-33.899	-166.38
-33.891	-166.37
-33.882	-166.87
-33.873	-167.37
-33.865	-167.37
-34.256	-168.16
-34.247	-168.16
-34.239	-167.66
-35.83	-167.66
-35.822	-167.65
-36.213	-167.65
-36.204	-167.65
-36.896	-167.64
-36.887	-167.64
-36.078	-167.64
-36.87	-167.84
-36.861	-167.93
-36.852	-167.93
-36.844	-168.33
-36.535	-168.53
-36.826	-168.62
-36.818	-168.12
-36.809	-167.92
-36.8	-168.12
-36.792	-168.11
-36.783	-168.11
-36.775	-168.61
-36.766	-168.6
-37.057	-169.8
-35.749	-169.8
-35.74	-169.8
-35.731	-170.59
-35.723	-169.79
-36.414	-170.59
-36.405	-170.59
-36.397	-169.98
-36.388	-169.98
-36.379	-169.98
-36.971	-169.98
-36.962	-169.97
-36.953	-169.97
-36.945	-170.57
-36.036	-171.07
-36.928	-171.06
-36.919	-171.56
-36.91	-171.56
-36.902	-171.55
-35.993	-171.55
-35.984	-171.85
-35.976	-171.85
-35.967	-171.54
-35.958	-171.24
-33.85	-171.24
-32.641	-171.74
-32.632	-172.03
-32.624	-172.13
-32.715	-172.13
-32.006	-172.13
-31.998	-173.22
-31.989	-174.52
-31.981	-174.52
-31.872	-174.51
-31.863	-174.51
-31.855	-174.51
-31.846	-174.51
-31.837	-174.5
-32.129	-173.1
-32.12	-173.1
-32.111	-173.1
-32.603	-173.99
-32.594	-173.99
-33.685	-174.49
-33.677	-174.49
-36.068	-174.48
-37.959	-173.98
-37.951	-173.18
-38.042	-173.17
-38.034	-173.17
-38.325	-172.37
-38.316	-172.37
-37.908	-172.16
-38.299	-171.86
-38.29	-171.86
-38.982	-171.46
-39.373	-171.85
-39.364	-170.05
-40.256	-170.35
-40.247	-172.15
-40.238	-171.74
-41.73	-170.94
-41.721	-170.94
-41.612	-170.94
-41.604	-170.93
-41.595	-170.93
-42.287	-170.93
-41.578	-170.92
-41.569	-170.92
-41.561	-170.92
-41.552	-169.62
-41.543	-169.51
-41.535	-170.51
-41.526	-170.51
-41.517	-170.51
-41.309	-170.6
-41.7	-170.6
-41.691	-170.6
-41.683	-170.6
-41.874	-170.59
-41.865	-170.39
-41.857	-170.29
-41.848	-170.28
-41.84	-170.08
-41.831	-169.38
-41.622	-169.38
-41.614	-169.37
-41.605	-169.37
-41.596	-168.57
-41.988	-169.37
-41.579	-169.36
-43.37	-169.36
-43.362	-168.16
-43.353	-168.16
-46.044	-169.35
-46.036	-168.15
-47.327	-166.85
-47.318	-166.14
-47.31	-165.84
-47.301	-165.04
-46.792	-164.14
-44.684	-163.73
-44.675	-163.43
-44.667	-162.43
-44.658	-162.43
-44.649	-162.02
-44.641	-162.02
-44.632	-161.62
-44.323	-161.22
-44.315	-160.91
-44.306	-160.71
-44.297	-160.71
-44.289	-161.01
-42.58	-159.9
-42.571	-159.9
-42.563	-161
-42.554	-160.99
-44.345	-160.99
-44.337	-161.49
-44.328	-161.89
-44.32	-161.98
-46.611	-162.58
-46.602	-163.48
-44.294	-163.48
-47.285	-163.47
-47.276	-163.47
-47.268	-163.67
-47.259	-163.67
-46.55	-163.66
-46.542	-163.96
-46.533	-164.56
-46.524	-164.55
-46.516	-164.55
-46.507	-165.65
-46.498	-165.95
-46.49	-167.14
-45.681	-167.14
-45.673	-167.14
-44.264	-167.14
-44.255	-167.13
-44.247	-167.13
-44.238	-167.13
-45.629	-166.33
-45.621	-166.32
-45.612	-165.22
-45.603	-165.22
-44.995	-165.21
-46.186	-166.41
-46.177	-166.41
-46.169	-166.41
-46.16	-167.3
-46.151	-166.4
-47.043	-165
-47.034	-164.3
-47.026	-163.99
-47.017	-163.29
-47.608	-162.49
-47.6	-162.49
-47.591	-162.38
-47.582	-162.08
-47.574	-162.08
-47.165	-161.88
-47.156	-161.87
-47.148	-162.07
-46.239	-162.37
-46.23	-162.36
-45.122	-162.36
-45.113	-162.36
-45.104	-162.06
-45.096	-161.75
-45.587	-161.75
-43.679	-161.65
-43.67	-161.65
-43.661	-162.74
-43.653	-162.74
-45.244	-164.64
-43.635	-164.64
-43.627	-164.63
-43.618	-164.63
-41.509	-164.63
-41.501	-164.62
-40.992	-164.62
-40.983	-164.62
-40.975	-163.02
-40.966	-162.21
-41.457	-162.21
-41.449	-162.21
-41.44	-161.81
-41.432	-162.2
-38.623	-162.2
-38.614	-162.2
-38.606	-162.2
-38.597	-161.49
-40.188	-160.79
-38.58	-160.79
-38.571	-160.58
-38.562	-160.58
-38.554	-160.58
-38.245	-160.58
-38.236	-160.27
-38.228	-160.27
-38.219	-160.57
-38.21	-160.27
-37.302	-160.56
-36.593	-160.56
-36.585	-160.16
-36.576	-160.26
-36.567	-160.55
-38.259	-160.55
-38.25	-160.55
-38.241	-160.54
-38.233	-160.74
-38.224	-160.54
-38.215	-160.74
-38.207	-160.73
-38.198	-161.43
-38.189	-161.43
-36.581	-161.43
-38.172	-161.42
-38.163	-161.42
-38.155	-161.82
-39.046	-163.12
-39.038	-163.11
-40.129	-163.41
-40.12	-163.41
-40.112	-163.41
-40.603	-163.8
-39.994	-163.8
-40.586	-164.2
-40.577	-164.59
-39.468	-164.19
-39.46	-164.59
-37.451	-165.09
-37.442	-165.08
-37.434	-165.08
-37.425	-164.58
-37.416	-164.58
-37.408	-164.17
-37.399	-164.07
-38.391	-164.07
-38.382	-163.77
-37.973	-163.36
-37.065	-163.36
-37.056	-163.26
-37.047	-163.35
-37.039	-163.35
-37.03	-163.35
-37.021	-162.05
-37.013	-161.44
-37.004	-161.14
-37.895	-160.04
-39.287	-160.04
-39.978	-159.23
-39.969	-158.53
-40.461	-158.53
-40.852	-157.83
-41.444	-157.82
-41.435	-158.02
-41.426	-158.02
-41.418	-158.71
-40.909	-159.91
-41.4	-160.61
-41.392	-160.71
-41.783	-161.2
-44.074	-161.2
-43.966	-161.2
-46.257	-161.2
-46.248	-161.79
-46.24	-161.39
-47.131	-161.69
-47.122	-161.69
-47.114	-162.68
-47.105	-163.28
-47.097	-163.28
-47.088	-163.38
-47.079	-163.37
-47.071	-163.47
-47.062	-163.47
-46.753	-163.46
-47.245	-163.86
-47.236	-163.86
-47.727	-163.86
-47.719	-164.35
-46.71	-163.45
-47.701	-163.45
-47.693	-163.45
-47.684	-162.94
-47.675	-162.44
-45.567	-162.44
-43.358	-162.44
-43.35	-162.43
-43.341	-162.13
-45.532	-162.13
-45.524	-162.42
-45.515	-162.42
-45.506	-163.02
-45.498	-163.22
-47.089	-164.61
-45.68	-164.61
-45.672	-164.61
-45.663	-165.41
-45.654	-164.6
-45.646	-164.6
-44.837	-164.6
-44.828	-163.2
-44.82	-163.49
-44.811	-163.49
-47.903	-164.59
-47.894	-164.58
-48.585	-165.38
-48.577	-167.58
-48.568	-167.58
-48.559	-169.47
-48.051	-169.47
-48.042	-169.97
-48.033	-170.07
-48.025	-168.96
-49.516	-168.16
-49.507	-168.16
-49.499	-166.26
-51.79	-163.85
-51.781	-163.85
-52.373	-163.85
-52.364	-166.25
-52.355	-167.54
-52.347	-168.14
-51.738	-168.14
-51.73	-168.13
-51.721	-168.83
-51.712	-168.83
-51.704	-168.83
-50.195	-168.82
-51.686	-168.12
-51.678	-167.72
-51.669	-165.92
-51.96	-164.61
-51.952	-163.91
-51.943	-162.41
-51.934	-162.41
-51.926	-162.4
-50.317	-163.9
-47.808	-163.9
-46.8	-163.49
-46.791	-163.49
-46.783	-162.09
-47.774	-162.09
-46.165	-161.48
-46.157	-160.98
-48.148	-160.98
-48.139	-160.48
-50.231	-160.47
-50.222	-160.47
-50.213	-160.47
-50.205	-160.47
-49.996	-160.46
-49.987	-161.36
-49.979	-162.86
-49.97	-164.45
-50.661	-164.95
-50.653	-165.35
-51.844	-165.35
-51.836	-165.84
-52.727	-165.84
-53.018	-165.64
-53.71	-165.64
-54.501	-164.93
-54.492	-164.93
-54.484	-164.93
-54.475	-164.93
-54.466	-164.92
-54.458	-164.32
-54.449	-164.72
-52.54	-165.32
-52.532	-164.21
-52.523	-164.21
-52.514	-164.21
-52.506	-164.2
-52.497	-163.3
-52.489	-163.3
-50.18	-161.2
-50.171	-161.19
-50.163	-160.69
-50.154	-161.99
-50.145	-161.99
-48.937	-162.48
-48.928	-163.68
-49.819	-165.28
-49.811	-166.18
-50.502	-166.57
-50.493	-166.57
-50.885	-166.57
-51.976	-166.56
-55.067	-165.86
-57.259	-165.86
-57.25	-165.86
-57.242	-164.35
-57.233	-164.35
-57.024	-164.35
-57.016	-164.35
-57.007	-165.44
-56.998	-164.34
-56.99	-165.44
-55.081	-165.44
-55.072	-165.43
-55.064	-165.33
-55.055	-164.33
-56.946	-164.32
-56.938	-163.82
-57.129	-163.82
-57.12	-164.32
-57.112	-165.31
-58.903	-166.21
-58.795	-166.21
-58.786	-166.31
-58.777	-167.5
-58.769	-168.6
-61.46	-168.6
-61.451	-168.9
-61.143	-169.19
-61.134	-170.09
-60.725	-170.09
-60.717	-170.69
-60.708	-170.68
-60.699	-171.28
-60.691	-171.28
-59.182	-171.27
-59.173	-171.27
-59.165	-171.67
-59.156	-171.67
-59.748	-171.96
-58.839	-171.96
-58.83	-172.36
-58.822	-172.36
-58.813	-172.35
-58.804	-172.35
-57.296	-171.95
-57.287	-171.95
-57.278	-171.94
-57.27	-171.54
-58.761	-171.54
-57.252	-171.53
-57.944	-171.23
-57.935	-171.23
-57.926	-170.53
-60.718	-170.82
-60.709	-170.82
-60.701	-170.82
-60.692	-170.42
-58.183	-169.91
-59.375	-169.71
-59.366	-169.51
-56.657	-169.31
