# Supplementary material for: Electrooculography-based continuous eye-writing recognition system for efficient assistive communication systems
Source: PLoS One. 2018 Feb 9;13(2):e0192684. doi: 10.1371/journal.pone.0192684 (PMC5806888; doi:10.1371/journal.pone.0192684)
Supplement: S1 Database — All the original isolated EOG data used in the experiments are contained in this database. (ZIP) [file pone.0192684.s001.zip › isolated/002/isolated_strokes/EOG_002_06_002.csv]

-4.8971	0.55052
-5.8404	-0.34947
-5.8838	-0.34946
-6.0272	-0.74945
-6.0705	-0.74944
-6.1139	-0.74943
-6.1572	-0.74942
-5.1006	-0.74942
-5.1439	-0.74941
-5.1873	-1.0494
-5.2306	-1.0494
-6.174	-1.0494
-5.6174	-1.0494
-6.2607	-1.0494
-6.3041	-1.7494
-6.3474	-1.7493
-6.3908	-1.7493
-5.8341	-1.7493
-5.8775	-2.2493
-5.9208	-2.4493
-5.9642	-2.2493
-5.4075	-2.2493
-5.0509	-2.2493
-4.3943	-1.7493
-4.4376	-0.64927
-4.081	1.8507
-4.1243	2.8507
-3.3677	1.0508
-3.411	1.0508
-3.4544	1.0508
-2.5977	1.0508
-2.4411	1.0508
-1.8845	-0.7492
-1.9278	-0.74919
-1.9712	1.0508
-1.5145	1.0508
0.042126	1.0508
-0.0012287	1.0508
-0.044584	2.8509
-1.0879	2.8509
-0.13129	2.8509
0.92535	2.8509
0.882	1.0509
0.83864	1.0509
0.79529	0.6509
1.5519	-1.1491
3.5086	-1.6491
3.4652	-1.7491
3.4219	-1.5491
3.3785	-1.5491
2.8352	-2.249
2.7918	-2.249
2.7484	-1.549
2.7051	-1.549
2.0617	-2.249
2.0184	-2.949
1.975	-2.949
1.9317	-3.549
1.8883	-3.549
2.945	-3.549
3.6016	-3.549
3.5582	-4.2489
3.5149	-4.2489
3.4715	-4.2489
2.9282	-5.2489
2.8848	-5.2489
2.2415	-3.6489
2.1981	-3.6489
2.7548	-3.6489
3.2114	-3.6489
3.2681	-2.9489
3.2247	-2.6489
3.1813	-2.8489
3.138	-2.8488
3.0946	-2.5488
3.0513	-2.2488
3.0079	-2.2488
2.9646	-2.2488
2.9212	-2.2488
2.8779	-2.2488
2.8345	-2.4488
2.7911	-2.2488
2.2478	-2.0488
2.2044	-1.7488
2.1611	-1.2487
2.1177	-0.74874
2.0744	0.45127
1.631	0.45128
1.5877	0.45128
-1.0557	0.45129
-1.999	0.4513
-2.0424	0.45131
-3.7858	0.45132
-3.8291	0.35133
-3.8725	0.35134
-3.9158	1.2513
-3.9592	3.0514
-6.1025	5.2514
-6.1459	5.2514
-6.1892	5.7514
-6.2326	5.7514
-4.076	5.7514
-6.3193	6.2514
-6.3627	6.2514
-4.206	6.8514
-4.2494	6.8514
-3.9927	6.2514
-2.6361	6.2514
-2.6794	5.2515
-2.7228	6.2515
-2.6662	6.2515
-0.30951	5.6515
0.84714	5.6515
0.80378	5.6515
0.76043	7.1515
0.71707	5.6515
1.8737	5.6515
1.8304	5.1515
1.787	4.3515
3.4437	4.3516
5.2003	4.3516
6.8569	3.3516
6.8136	2.2516
6.7702	1.9516
6.7269	1.9516
5.5835	1.9516
6.6402	1.9516
6.5968	2.2516
6.2535	2.1516
6.2101	2.1516
5.3667	0.95165
5.3234	-1.0483
5.28	0.95166
5.2367	0.95167
5.1933	0.95168
5.15	-1.0483
5.1066	-1.0483
5.0633	-1.0483
5.0199	0.65172
5.2766	-0.54827
4.2332	-0.54827
4.1898	-0.74826
4.1465	-0.54825
4.1031	-0.54824
5.0598	-0.54823
5.8164	-0.54822
5.7731	-0.64821
5.7297	-0.64821
6.9864	-0.6482
8.343	-0.64819
8.2996	-0.64818
8.2563	0.45183
8.2129	0.45184
7.4696	0.45185
9.1262	0.45185
9.0829	1.4519
9.0395	1.4519
8.9962	1.4519
7.2528	0.45189
7.2094	1.4519
7.1661	1.6519
6.4227	2.2519
6.3794	1.7519
5.836	1.7519
5.7927	1.7519
5.7493	1.7519
5.106	1.752
5.0626	1.752
3.4193	1.752
3.3759	1.652
3.3325	1.752
3.2892	1.652
4.8458	1.652
3.2025	1.652
3.1591	1.352
3.1158	0.35204
0.77241	-1.248
2.1291	-1.2479
-0.9143	-1.2479
-0.95765	-2.3479
-0.10101	-2.3479
-0.14436	-2.9479
0.81228	-2.9479
0.76893	-2.3479
0.72557	-2.9479
0.68222	-4.0479
0.63886	-2.9479
1.4955	-4.0479
1.4522	-3.3479
0.5088	-3.3478
0.46544	-3.3478
-1.5779	-4.0478
-1.6213	-4.0478
-1.6646	-4.1478
-1.708	-3.4478
0.24867	-3.3478
0.20531	-2.7478
0.16196	-2.7478
0.1186	-2.2478
0.075245	-2.2478
0.23189	-2.2477
-1.8115	-1.7477
-1.8548	-1.9477
-1.8982	-1.2477
-5.5415	-0.34771
-1.9849	0.3523
-5.6282	1.6523
-5.6716	1.6523
-5.715	1.6523
-6.1583	1.6523
-2.6017	1.6523
-1.745	2.7523
-1.7884	2.5524
-1.8317	2.7524
-3.7751	2.7524
-3.8184	2.7524
-3.8618	2.7524
-3.9051	2.5524
-3.6485	2.5524
-3.6919	2.5524
-3.7352	1.4524
-3.7786	1.4524
-3.8219	1.4524
-3.8653	1.4525
-3.9086	0.25246
-3.952	0.25247
-3.8953	0.25248
-3.9387	0.25249
-2.8821	1.4525
-2.0254	1.4525
-2.0688	0.25251
-2.1121	-0.04748
-2.1555	-0.74747
-2.1988	-0.74746
-2.2422	-1.5475
-2.2855	-2.2474
-2.3289	-2.2474
-3.7722	-2.2474
-3.8156	-2.2474
-5.559	-2.2474
-5.6023	-2.8474
-5.6457	-2.8474
-6.389	-2.8474
-5.8324	-2.8474
-6.3757	-2.5474
-6.4191	-3.0474
-8.2624	-3.0474
-9.2058	-3.1473
-9.2492	-3.1473
-9.2925	-2.9473
-9.3359	-2.9473
-10.079	-2.6473
-10.123	-1.0473
-9.2659	-1.0473
-9.3093	0.15272
-9.3526	0.15273
-9.396	0.15274
-6.7394	0.15274
-5.1827	-1.0472
-5.2261	0.15276
-6.4694	0.15277
-6.5128	1.1528
-6.5561	1.1528
-6.5995	0.1528
-6.6428	-1.4472
-6.6862	-1.4472
-5.5295	-1.4472
-5.5729	-1.4472
-5.1163	-3.4472
-5.8596	-3.4472
-5.903	-3.4471
-5.9463	-3.4471
-5.7897	-4.0471
-6.133	-4.4471
-6.1764	-5.0471
-7.1197	-5.4471
-6.2631	-5.4471
-7.2065	-5.4471
-7.2498	-5.8471
-7.2932	-5.8471
-7.3365	-5.8471
-6.4799	-5.847
-6.5232	-5.847
-6.5666	-6.147
-6.6099	-6.047
-6.6533	-6.047
-6.6966	-7.647
-7.34	-8.847
-7.3834	-8.847
-7.5267	-8.847
-7.5701	-8.847
-6.6134	-8.847
-7.6568	-9.247
-7.7001	-9.2469
-4.9435	-9.2469
-4.9868	-9.2469
-5.0302	-9.2469
-5.0736	-9.6469
-6.0169	-9.9469
-6.0603	-9.9469
-6.1036	-9.9469
-6.147	-9.9469
-6.1903	-9.9469
-7.5337	-9.7469
-6.277	-10.347
-4.5204	-10.347
-4.5638	-10.747
-2.2071	-11.047
-2.2505	-11.447
-0.093816	-12.147
1.4628	-11.547
1.4195	-11.547
3.7761	-11.547
9.3328	-11.047
18.589	-11.047
40.746	-9.5468
68.903	-9.4467
96.459	-7.6467
121.62	-4.2467
136.57	-4.2467
160.23	-0.44671
176.29	2.2533
190.04	4.9533
208.4	9.4533
214.36	13.553
219.01	15.353
231.47	17.353
241.23	18.253
241.18	20.753
244.14	24.053
244.1	26.953
245.45	29.653
245.41	32.753
245.37	35.453
245.32	35.753
245.28	36.353
245.14	37.353
245.09	38.553
244.15	40.253
243.01	41.653
242.96	43.653
241.22	44.953
239.18	45.053
236.73	45.053
235.99	45.053
234.55	45.554
233.7	45.554
233.66	45.954
233.62	46.554
233.57	46.554
233.53	46.754
232.89	46.754
232.84	46.754
232.7	47.554
232.66	48.854
232.71	48.854
232.67	48.054
233.63	46.654
232.58	45.954
232.54	45.154
233.2	45.154
233.15	45.154
233.11	45.854
233.07	45.854
233.02	47.054
232.98	45.854
232.73	45.854
230.29	44.754
230.25	44.254
225.8	44.254
222.66	43.354
221.62	42.654
219.87	41.254
218.33	38.954
206.29	37.154
182.44	36.254
157.1	25.654
127.26	12.354
99.315	7.8538
84.971	0.5538
65.728	-8.5462
49.385	-12.646
27.041	-13.746
1.5979	-13.746
-10.745	-13.746
-29.989	-13.746
-45.632	-13.746
-66.776	-13.746
-94.319	-13.746
-106.06	-13.746
-125.01	-13.746
-144.05	-13.746
-152.89	-12.946
-163.14	-11.046
-167.68	-8.0461
-168.92	-6.3461
-169.37	-4.8461
-170.41	-3.646
-171.85	-3.346
-174	-2.946
-174.04	-2.846
-174.08	-1.046
-174.13	-1.046
-173.37	2.254
-173.41	3.854
-172.46	3.854
-169.4	5.754
-168.44	7.254
-167.19	7.254
-164.43	7.2541
-161.37	7.2541
-159.22	7.5541
-157.16	7.5541
-155.3	7.6541
-152.95	7.6541
-150.89	7.5541
-148.63	7.6541
-147.08	7.5541
-146.22	7.5541
-146.26	7.5541
-142.91	7.4542
-139.65	7.2542
-138.79	7.2542
-138.24	5.9542
-135.68	7.2542
-135.72	7.2542
-133.37	7.2542
-132.61	6.0542
-131.55	4.3542
-131.6	7.4542
-130.24	7.4542
-128.88	7.4542
-128.93	7.4543
-128.47	5.8543
-128.51	5.6543
-129.06	3.4543
-128.6	3.4543
-128.54	5.6543
-128.59	3.4543
-128.63	3.4543
-128.67	3.4543
-128.32	5.6543
-128.76	5.6543
-128.8	5.6544
-128.85	4.6544
-128.89	4.6544
-128.93	4.6544
-128.98	5.8544
-129.02	5.8544
-129.06	5.8544
-128.71	5.8544
-128.15	5.8544
-128.19	5.5544
-128.24	6.5544
-127.28	6.5544
-127.32	6.5545
-127.37	5.5545
-125.91	4.6545
-125.95	4.6545
-124.4	4.6545
-123.04	4.6545
-123.08	2.3545
-123.13	-0.14548
-124.57	1.8545
-123.21	1.8545
-123.26	1.8545
-124.3	-0.14545
-124.34	-0.14544
-125.09	-0.74543
-125.13	-1.0454
-125.17	-2.5454
-125.22	-3.9454
-125.26	-4.0454
-125.3	-4.7454
-125.35	-4.7454
-125.39	-4.0454
-125.43	-4.0454
-125.48	-3.9454
-127.42	-2.9453
-130.16	-2.9453
-132.51	-2.2453
-132.55	-2.2453
-133.69	-2.2453
-133.94	-3.1453
-133.98	-3.1453
-134.02	-3.1453
-136.37	-3.1453
-136.41	-3.1453
-136.45	-2.2453
-136.5	-1.5453
-137.74	-1.1452
-137.78	-1.1452
-137.13	-0.64522
-138.87	-0.64522
-138.91	-1.1452
-138.46	-0.6452
-139.3	-0.64519
-139.34	-0.64518
-140.59	-0.64517
-140.63	-1.2452
-140.67	-0.64516
-140.72	-0.64515
-139.86	-0.64514
-139.9	-0.64513
-139.95	-1.2451
-139.99	-1.2451
-139.73	-1.2451
-139.48	-1.2451
-139.42	-1.8451
-139.46	-2.5451
-139.51	-2.5451
-139.55	-1.8451
-139.19	-2.5451
-139.64	-2.945
-139.68	-2.945
-139.42	-2.945
-137.47	-2.945
-135.71	-2.945
-135.76	-3.345
-135.8	-2.445
-135.54	-2.445
-135.59	-1.545
-135.63	-1.545
-135.57	-1.445
-135.32	-1.4449
-135.36	-1.4449
-135.4	-1.4449
-135.45	-1.7449
-135.49	-1.4449
-135.53	-1.1449
-135.58	-1.1449
-135.62	-1.4449
-135.66	-1.4449
-135.71	-1.4449
-135.75	-1.4449
-135.79	-1.4449
-133.64	-1.1448
-133.68	-1.4448
-133.72	-1.4448
-133.77	-1.7448
-131.41	-1.7448
-131.45	-1.7448
-131.5	-1.8448
-131.54	-1.8448
-132.28	-1.4448
-132.33	-1.4448
-133.27	-0.94476
-133.31	-0.94475
-133.36	0.55526
-133.4	0.35527
-132.44	0.35528
-132.49	0.35529
-133.13	0.35529
-132.57	0.3553
-131.92	0.35531
-131.96	-1.6447
-132.7	-1.6447
-132.75	-1.6447
-132.09	0.35535
-131.93	1.5554
-131.98	1.5554
-132.02	1.5554
-132.06	2.0554
-132.11	2.0554
-132.15	1.5554
-130.59	0.15541
-130.64	0.15541
-132.28	0.15542
-130.72	0.15543
-130.77	1.5554
-130.81	0.15545
-130.85	1.5555
-128.7	1.5555
-130.74	3.0555
-130.78	4.9555
-130.83	4.9555
-130.87	3.6555
-131.41	3.6555
-131.46	2.6555
-133.7	2.6555
-133.74	2.0555
-133.79	2.6555
-136.63	0.75555
-135.17	-0.64444
-135.22	-0.64443
-135.26	-1.0444
-133.2	-2.0444
-133.25	-1.2444
-133.29	-2.0444
-133.33	-2.0444
-134.98	-2.0444
-135.02	-2.0444
-137.36	-2.0444
-137.41	-2.0444
-137.45	-2.0443
-140.09	-2.1443
-138.74	-2.1443
-142.18	-1.8443
-142.22	-1.8443
-140.27	-1.5443
-140.31	-1.5443
-138.65	-1.5443
-138.7	-0.94427
-138.74	-0.94427
-138.78	-0.64426
-140.53	-0.64425
-140.57	0.05576
-142.61	0.75577
-142.66	0.75578
-142.7	0.75579
-142.74	0.75579
-140.79	0.7558
-140.83	0.055812
-140.87	0.055821
-140.92	0.35583
-139.96	0.35584
-140	-2.1442
-140.05	-2.1441
-141.59	-2.1441
-142.73	-2.1441
-143.38	-2.1441
-143.42	-4.2441
-143.46	-4.2441
-143.51	-3.6441
-142.95	-3.6441
-142.99	-3.3441
-143.04	-3.3441
-142.38	-3.3441
-142.42	-3.344
-141.37	-3.344
-141.41	-2.344
-141.45	-3.344
-141.5	-2.344
-141.54	-2.344
-140.38	-2.344
-140.93	-1.844
-140.97	-1.844
-141.01	-1.844
-141.06	-0.64396
-138.5	-0.64395
-138.54	-0.64395
-139.69	-0.64394
-139.73	0.35607
-139.77	1.2561
-139.82	0.35609
-139.86	0.3561
-139.9	-0.44389
-139.05	1.2561
-139.09	1.2561
-139.13	1.2561
-139.18	1.3561
-141.22	2.5561
-139.26	2.5562
-141.31	3.1562
-141.35	3.1562
-141.39	3.9562
-141.64	5.0562
-140.38	5.0562
-139.92	5.0562
-139.97	4.3562
-140.01	5.0562
-139.65	5.0562
-139.4	5.2562
-139.44	4.3563
-139.48	4.3563
-139.53	4.3563
-139.57	4.3563
-137.91	4.3563
-139.96	5.8563
-140	7.2563
-140.05	7.4563
-140.09	7.4563
-140.13	7.4563
-140.18	7.4563
-140.22	7.4563
-137.86	7.4564
-137.91	7.4564
-134.95	7.4564
-134.99	7.4564
-135.04	7.4564
-135.08	7.4564
-135.72	7.4564
-135.77	7.4564
-135.81	7.5564
-137.55	7.5564
-135.9	7.5564
-137.34	7.5565
-137.38	7.5565
-137.43	7.6565
-137.47	7.6565
-135.71	7.6565
-135.76	7.6565
-135.8	7.5565
-135.84	7.5565
-135.89	7.5565
-135.93	7.4565
-135.97	7.4565
-136.02	7.4565
-136.06	7.5566
-137.7	7.5566
-137.25	7.5566
-137.29	7.5566
-137.33	7.4566
-137.38	7.4566
-137.42	7.5566
-137.46	7.5566
-137.51	7.5566
-137.55	5.8566
-137.59	5.8566
-136.94	5.8567
-136.98	5.4567
-137.02	7.0567
-137.07	7.0567
-134.31	6.0567
-134.35	6.0567
-134.4	5.6567
-134.44	5.7567
-134.98	6.2567
-134.53	6.2567
-134.27	6.5567
-134.31	6.5567
-134.36	7.0568
-134.1	7.5568
-134.04	7.5568
-133.99	7.5568
-134.03	7.5568
-134.07	7.7568
-134.12	7.9568
-133.06	7.9568
-133.1	7.9568
-133.15	8.1568
-130.69	8.5568
-130.73	8.5568
-128.98	10.757
-129.02	12.057
-129.06	12.057
-128.41	12.957
-128.45	13.457
-128.49	13.957
-128.54	13.957
-128.58	13.957
-128.62	13.957
-129.27	13.757
-129.31	13.757
-129.35	12.857
-129	12.857
-129.04	12.857
-129.58	11.757
-129.63	10.957
-129.67	11.757
-130.21	12.157
-131.06	12.857
-131.9	13.757
-132.54	12.857
-133.89	13.757
-135.13	14.257
-135.97	14.257
-137.62	14.257
-137.66	13.757
-137.7	14.857
-137.75	14.857
-136.49	14.857
-136.73	14.857
-136.78	13.957
-136.82	14.857
-137.96	14.857
-138.01	14.057
-139.45	14.257
-139.49	14.257
-139.54	14.257
-140.08	14.257
-140.12	14.257
-140.17	14.557
-140.21	14.557
-140.25	14.557
-140.4	14.557
-138.54	14.557
-138.58	14.557
-138.63	14.557
-138.67	14.557
-140.61	15.657
-140.66	15.657
-142.5	15.657
-143.64	15.657
-143.69	15.657
-143.73	15.657
-143.77	16.757
-143.82	17.057
-143.86	17.057
-143	17.057
-143.95	17.057
-143.99	16.757
-144.03	16.757
-144.58	16.757
-144.62	15.357
-145.86	15.357
-145.91	13.757
-146.35	13.757
-146.39	13.757
-146.14	13.757
-146.18	13.757
-146.22	13.457
-143.87	13.457
-145.51	14.857
-143.15	14.857
-143.2	14.857
-144.84	13.457
-144.88	13.457
-146.93	13.458
-146.97	13.258
-147.01	13.258
-147.16	13.258
-147.2	13.258
-147.24	13.258
-147.29	13.258
-146.43	13.058
-146.87	13.058
-146.52	13.058
-146.96	12.858
-147	12.858
-147.05	12.858
-147.89	12.858
-147.93	12.858
-147.98	12.858
-148.02	12.858
-148.07	13.058
-148.71	13.458
-148.15	13.458
-148.2	13.458
-148.24	14.058
-148.28	14.058
-148.93	14.858
-148.47	15.658
-148.51	15.658
-148.56	15.658
-150.5	15.658
-151.94	15.658
-151.99	14.858
-152.03	14.858
-152.07	14.758
-150.72	14.358
-148.86	14.358
-148.9	14.058
-148.95	14.058
-148.99	13.758
-149.03	14.058
-150.28	13.958
-150.32	12.558
-150.36	13.258
-152.21	12.758
-152.25	12.058
-151.19	11.058
-151.24	10.258
-151.28	10.558
-151.32	10.558
-149.67	10.558
-149.71	9.6579
-149.75	10.458
-149.8	11.858
-151.34	11.858
-151.38	11.858
-152.43	12.458
-152.47	12.758
-152.21	12.758
-152.56	12.758
-152.3	12.758
-152.34	12.758
-152.39	12.758
-152.43	13.258
-152.47	13.158
-151.62	13.958
-152.56	14.058
-152.6	14.058
-152.35	14.158
-152.69	14.158
-152.73	14.158
-154.98	15.458
-155.02	17.558
-152.56	17.558
-152.61	18.658
-152.65	18.658
-152.69	18.658
-153.94	18.658
-153.98	18.658
-154.02	18.658
-154.07	17.758
-154.11	19.458
-156.05	19.458
-154.2	19.458
-154.24	19.458
-154.28	19.458
-154.33	20.558
-154.37	20.558
-153.31	21.358
-150.96	21.358
-151	21.358
-150.64	21.358
-151.09	20.758
-151.13	20.758
-151.17	19.558
-151.22	19.558
-151.26	19.558
-150.7	20.058
-149.95	20.058
-149.99	21.358
-150.03	21.358
-148.88	21.358
-148.92	22.258
-148.96	22.158
-149.01	22.458
-149.05	22.458
-149.09	22.158
-149.14	22.158
-149.18	21.158
-150.42	22.158
-150.47	22.458
-149.91	22.458
-149.15	22.458
-149.2	22.158
-149.24	22.458
-149.28	22.158
-148.73	21.458
-148.77	21.458
-148.81	20.658
-148.86	20.659
-149.3	20.659
-149.34	20.359
-149.39	20.259
-149.43	20.259
-149.47	20.259
-149.72	20.259
-149.56	20.259
-149.6	20.259
-149.65	20.159
-148.79	20.159
-146.43	19.959
-144.78	19.759
-146.22	19.859
-146.26	19.859
-146.31	19.859
-147.25	19.859
-147.29	19.859
-147.34	20.159
-149.98	20.359
-150.02	20.359
-150.07	20.359
-150.11	20.159
-150.15	20.359
-150.2	19.759
-150.24	19.759
-150.28	19.759
-150.33	18.659
-150.37	19.759
-150.41	19.259
-150.46	17.859
-151	19.259
-151.04	19.259
-151.09	19.259
-151.83	19.259
-151.87	19.259
-151.92	19.959
-151.96	19.959
-152	18.459
-152.05	18.059
-150.29	18.059
-150.33	18.059
-150.38	18.059
-150.42	17.559
-152.26	17.559
-150.71	17.059
-150.75	17.559
-150.79	17.559
-148.84	17.559
-151.38	17.559
-151.42	17.559
-151.47	17.359
-151.51	16.459
-149.26	16.459
-149.3	15.459
-149.34	15.459
-149.39	15.459
-151.73	15.459
-150.67	15.959
-152.92	15.459
-152.96	14.559
-153	14.559
-153.05	14.559
-151.89	14.559
-151.93	14.559
-151.98	12.859
-152.02	12.859
-152.06	12.859
-152.11	12.859
-152.15	13.059
-152.19	13.059
-150.94	13.059
-150.08	13.059
-150.12	13.059
-150.17	14.259
-150.21	14.259
-149.55	14.259
-149.6	14.659
-147.14	14.659
-147.18	15.559
-147.23	15.559
-147.27	15.559
-147.31	15.559
-147.36	14.659
-147.4	14.659
-149.94	14.659
-149.99	14.259
-151.53	14.259
-151.57	14.159
-151.62	14.259
-151.86	14.259
-151.9	14.259
-152.15	14.259
-152.19	13.459
-152.23	13.459
-154.08	12.859
-154.12	12.859
-154.16	12.859
-154.21	12.859
-154.25	12.859
-156.49	12.859
-154.34	12.859
-154.38	12.959
-154.42	12.959
-154.87	12.959
-157.21	12.959
-157.25	13.259
-157.3	14.059
-157.34	14.359
-156.38	14.359
-157.93	14.359
-157.97	13.959
-158.01	14.359
-159.36	14.359
-159.4	14.359
-160.94	14.36
-160.99	13.96
-161.03	13.96
-162.27	13.66
-161.12	13.66
-160.36	15.96
-160.4	17.76
-160.45	17.86
-160.49	17.86
-159.83	17.86
-159.88	17.86
-159.92	16.26
-159.96	16.26
-161.31	16.26
-161.35	15.16
-162.59	15.16
-162.64	15.16
-162.58	14.76
-161.52	14.76
-160.17	14.46
-160.21	14.46
-160.25	14.46
-160.3	14.46
-158.54	14.46
-156.68	14.46
-156.73	14.36
-156.77	14.06
-155.01	14.06
-155.06	14.06
-155.1	13.36
-155.14	12.66
-155.19	11.96
-154.13	11.96
-154.17	11.96
-154.22	11.26
-154.26	11.96
-155.4	11.96
-154.35	11.96
-154.39	11.26
-154.43	11.26
-154.48	11.06
-154.52	10.76
-153.46	10.76
-153.51	10.96
-153.55	10.76
-153.59	10.76
-154.54	10.76
-153.48	9.9599
-153.52	9.1599
-153.57	9.1599
-153.61	9.9599
-155.55	9.9599
-155.6	9.96
-155.64	10.76
-155.68	10.06
-155.73	10.06
-155.77	9.46
-155.81	8.06
-155.86	8.46
-157.5	8.06
-157.54	8.06
-158.19	7.96
-158.23	7.76
-158.27	7.76
-158.32	7.7601
-158.16	7.7601
-158.7	7.7601
-158.75	7.7601
-159.49	7.8601
-159.83	7.8601
-159.88	7.8601
-159.92	8.3601
-159.96	7.9601
-160.01	7.8601
-160.05	7.7601
-159.79	7.7601
-159.84	7.7602
-159.88	7.6602
-159.92	7.6602
-159.97	7.5602
-159.91	7.5602
-159.95	7.5602
-160	7.5602
-160.04	7.5602
-160.48	7.5602
-160.53	7.5602
-161.37	7.5602
-161.41	7.5603
-161.46	7.5603
-161.5	6.2603
-161.54	3.9603
-160.49	2.6603
-160.53	2.0603
-160.28	2.0603
-160.62	1.4603
-160.66	1.4603
-160.71	0.36033
-161.85	1.7603
-160.79	1.7603
-160.84	1.7604
-160.88	0.36037
-160.92	0.36037
-160.97	2.2604
-159.71	2.2604
-159.75	2.5604
-159.8	0.76041
-159.84	0.76042
-160.98	0.76043
-159.93	0.76043
-159.97	0.76044
-160.01	0.76045
-160.16	2.5605
-160.8	2.5605
-160.84	2.4605
-160.89	2.4605
-160.93	0.7605
-160.37	2.4605
-159.52	0.76051
-159.56	0.76052
-159.6	1.9605
-159.65	3.3605
-158.09	3.3605
-159.73	3.3606
-159.78	3.3606
-159.82	3.3606
-160.76	3.3606
-159.91	3.3606
-158.35	3.3606
-158.39	3.3606
-158.44	3.4606
-158.48	3.4606
-157.42	3.4606
-157.47	3.4606
-157.51	4.1607
-157.55	5.0607
-157.6	5.0607
-157.14	5.0607
-157.18	5.0607
-157.23	5.0607
-155.97	5.2607
-156.41	5.0607
-155.36	5.0607
-155.4	5.1607
-155.44	4.1607
-154.49	5.1607
-153.43	5.1608
-152.27	5.1608
-152.32	5.1608
-152.36	5.1608
-152.4	5.2608
-153.65	5.2608
-152.89	5.2608
-152.93	6.0608
-153.28	5.9608
-152.12	5.9608
-152.16	5.9608
-152.11	5.1608
-152.15	5.9609
-153.49	5.9609
-152.24	5.9609
-151.88	6.6609
-151.92	5.8609
-151.97	6.6609
-152.01	6.6609
-152.25	6.6609
-152.7	6.8609
-152.74	6.8609
-152.78	7.2609
-152.83	7.261
-152.87	7.261
-152.91	7.261
-152.96	6.761
-153	6.761
-153.04	6.761
-153.09	6.161
-153.13	6.161
-153.17	6.161
-152.82	6.161
-152.86	6.961
-152.9	6.961
-153.35	7.5611
-154.69	7.6611
-154.73	7.6611
-155.78	7.6611
-155.82	7.6611
-155.86	7.5611
-156.11	7.6611
-156.15	7.6611
-157.79	7.6611
-158.14	7.4611
-158.18	7.4611
-160.02	7.4612
-161.17	7.4612
-163.01	7.5612
-163.05	7.5612
-165.8	7.5612
-165.84	7.5612
-165.88	7.5612
-166.43	7.6612
-166.47	7.5612
-166.81	7.5612
-166.86	7.5612
-166.9	7.5612
-166.94	7.5613
-166.99	7.4613
-166.33	7.5613
-165.07	7.5613
-163.12	7.5613
-160.96	7.9613
-161	8.6613
-161.05	9.0613
