# Supplementary material for: Electrooculography-based continuous eye-writing recognition system for efficient assistive communication systems
Source: PLoS One. 2018 Feb 9;13(2):e0192684. doi: 10.1371/journal.pone.0192684 (PMC5806888; doi:10.1371/journal.pone.0192684)
Supplement: S2 Database — All the original continuous EOG data of participant 001, 002, and 003 used in the experiments are contained in this database. (ZIP) [file pone.0192684.s002.zip]

Archive with 2,349 entries (2,339 files):
- continuous1/001/
- continuous1/001/katakana_eyemotion.txt
- continuous1/001/test/
- continuous1/001/test/EOG_001_01_001.csv
- continuous1/001/test/EOG_001_01_002.csv
- continuous1/001/test/EOG_001_01_003.csv
- continuous1/001/test/EOG_001_01_004.csv
- continuous1/001/test/EOG_001_01_005.csv
- continuous1/001/test/EOG_001_01_006.csv
- continuous1/001/test/EOG_001_01_007.csv
- continuous1/001/test/EOG_001_01_008.csv
- continuous1/001/test/EOG_001_01_009.csv
- continuous1/001/test/EOG_001_01_010.csv
- continuous1/001/test/EOG_001_01_011.csv
- continuous1/001/test/EOG_001_01_012.csv
- continuous1/001/test/EOG_001_01_013.csv
- continuous1/001/test/EOG_001_01_014.csv
- continuous1/001/test/EOG_001_01_015.csv
- continuous1/001/test/EOG_001_01_016.csv
- continuous1/001/test/EOG_001_01_017.csv
- continuous1/001/test/EOG_001_01_018.csv
- continuous1/001/test/EOG_001_01_019.csv
- continuous1/001/test/EOG_001_01_020.csv
- continuous1/001/test/EOG_001_01_021.csv
- continuous1/001/test/EOG_001_01_022.csv
- continuous1/001/test/EOG_001_01_023.csv
- continuous1/001/test/EOG_001_01_024.csv
- continuous1/001/test/EOG_001_01_025.csv
- continuous1/001/training/
- continuous1/001/training/EOG_001_01_001.csv
- continuous1/001/training/EOG_001_01_002.csv
- continuous1/001/training/EOG_001_01_003.csv
- continuous1/001/training/EOG_001_01_004.csv
- continuous1/001/training/EOG_001_01_005.csv
- continuous1/001/training/EOG_001_01_006.csv
- continuous1/001/training/EOG_001_01_007.csv
- continuous1/001/training/EOG_001_01_008.csv
- continuous1/001/training/EOG_001_01_009.csv
- continuous1/001/training/EOG_001_01_010.csv
- continuous1/001/training/EOG_001_01_011.csv
- continuous1/001/training/EOG_001_01_012.csv
- continuous1/001/training/EOG_001_01_013.csv
- continuous1/001/training/EOG_001_01_014.csv
- continuous1/001/training/EOG_001_01_015.csv
- continuous1/001/training/EOG_001_01_016.csv
- continuous1/001/training/EOG_001_01_017.csv
- continuous1/001/training/EOG_001_01_018.csv
- continuous1/001/training/EOG_001_01_019.csv
- continuous1/001/training/EOG_001_01_020.csv
- continuous1/001/training/EOG_001_01_021.csv
- continuous1/001/training/EOG_001_01_022.csv
- continuous1/001/training/EOG_001_01_023.csv
- continuous1/001/training/EOG_001_01_024.csv
- continuous1/001/training/EOG_001_01_025.csv
- continuous1/001/training/EOG_001_01_026.csv
- continuous1/001/training/EOG_001_01_027.csv
- continuous1/001/training/EOG_001_01_028.csv
- continuous1/001/training/EOG_001_01_029.csv
- continuous1/001/training/EOG_001_01_030.csv
- continuous1/001/training/EOG_001_01_031.csv
- continuous1/001/training/EOG_001_01_032.csv
- continuous1/001/training/EOG_001_01_033.csv
- continuous1/001/training/EOG_001_01_034.csv
- continuous1/001/training/EOG_001_01_035.csv
- continuous1/001/training/EOG_001_01_036.csv
- continuous1/001/training/EOG_001_01_037.csv
- continuous1/001/training/EOG_001_01_038.csv
- continuous1/001/training/EOG_001_01_039.csv
- continuous1/001/training/EOG_001_01_040.csv
- continuous1/001/training/EOG_001_01_041.csv
- continuous1/001/training/EOG_001_01_042.csv
- continuous1/001/training/EOG_001_01_043.csv
- continuous1/001/training/EOG_001_01_044.csv
- continuous1/001/training/EOG_001_01_045.csv
- continuous1/001/training/EOG_001_01_046.csv
- continuous1/001/training/EOG_001_01_047.csv
- continuous1/001/training/EOG_001_01_048.csv
- continuous1/001/training/EOG_001_01_049.csv
- continuous1/001/training/EOG_001_01_050.csv
- continuous1/001/training/EOG_001_01_051.csv
- continuous1/001/training/EOG_001_01_052.csv
- continuous1/001/training/EOG_001_01_053.csv
- continuous1/001/training/EOG_001_01_054.csv
- continuous1/001/training/EOG_001_01_055.csv
- continuous1/001/training/EOG_001_01_056.csv
- continuous1/001/training/EOG_001_01_057.csv
- continuous1/001/training/EOG_001_01_058.csv
- continuous1/001/training/EOG_001_01_059.csv
- continuous1/001/training/EOG_001_01_060.csv
- continuous1/001/training/EOG_001_01_061.csv
- continuous1/001/training/EOG_001_01_062.csv
- continuous1/001/training/EOG_001_01_063.csv
- continuous1/001/training/EOG_001_01_064.csv
- continuous1/001/training/EOG_001_01_065.csv
- continuous1/001/training/EOG_001_01_066.csv
- continuous1/001/training/EOG_001_01_067.csv
- continuous1/001/training/EOG_001_01_068.csv
- continuous1/001/training/EOG_001_01_069.csv
- continuous1/001/training/EOG_001_01_070.csv
- continuous1/001/training/EOG_001_01_071.csv
- continuous1/001/training/EOG_001_01_072.csv
- continuous1/001/training/EOG_001_01_073.csv
- continuous1/001/training/EOG_001_01_074.csv
- continuous1/001/training/EOG_001_01_075.csv
- continuous1/001/training/EOG_001_01_076.csv
- continuous1/001/training/EOG_001_01_077.csv
- continuous1/001/training/EOG_001_01_078.csv
- continuous1/001/training/EOG_001_01_079.csv
- continuous1/001/training/EOG_001_01_080.csv
- continuous1/001/training/EOG_001_01_081.csv
- continuous1/001/training/EOG_001_01_082.csv
- continuous1/001/training/EOG_001_01_083.csv
- continuous1/001/training/EOG_001_01_084.csv
- continuous1/001/training/EOG_001_01_085.csv
- continuous1/001/training/EOG_001_01_086.csv
- continuous1/001/training/EOG_001_01_087.csv
- continuous1/001/training/EOG_001_01_088.csv
- continuous1/001/training/EOG_001_01_089.csv
- continuous1/001/training/EOG_001_01_090.csv
- continuous1/001/training/EOG_001_01_091.csv
- continuous1/001/training/EOG_001_01_092.csv
- continuous1/001/training/EOG_001_01_093.csv
- continuous1/001/training/EOG_001_01_094.csv
- continuous1/001/training/EOG_001_01_095.csv
- continuous1/001/training/EOG_001_01_096.csv
- continuous1/001/training/EOG_001_01_097.csv
- continuous1/001/training/EOG_001_01_098.csv
- continuous1/001/training/EOG_001_01_099.csv
- continuous1/001/training/EOG_001_01_100.csv
- continuous1/001/training/EOG_001_01_101.csv
- continuous1/001/training/EOG_001_01_102.csv
- continuous1/001/training/EOG_001_01_103.csv
- continuous1/001/training/EOG_001_01_104.csv
- continuous1/001/training/EOG_001_01_105.csv
- continuous1/001/training/EOG_001_01_106.csv
- continuous1/001/training/EOG_001_01_107.csv
- continuous1/001/training/EOG_001_01_108.csv
- continuous1/001/training/EOG_001_01_109.csv
- continuous1/001/training/EOG_001_01_110.csv
- continuous1/001/training/EOG_001_01_111.csv
- continuous1/001/training/EOG_001_01_112.csv
- continuous1/001/training/EOG_001_01_113.csv
- continuous1/001/training/EOG_001_01_114.csv
- continuous1/001/training/EOG_001_01_115.csv
- continuous1/001/training/EOG_001_01_116.csv
- continuous1/001/training/EOG_001_01_117.csv
- continuous1/001/training/EOG_001_01_118.csv
- continuous1/001/training/EOG_001_01_119.csv
- continuous1/001/training/EOG_001_01_120.csv
- continuous1/001/training/EOG_001_01_121.csv
- continuous1/001/training/EOG_001_01_122.csv
- continuous1/001/training/EOG_001_01_123.csv
- continuous1/001/training/EOG_001_01_124.csv
- continuous1/001/training/EOG_001_01_125.csv
- continuous1/001/training/EOG_001_01_126.csv
- continuous1/001/training/EOG_001_01_127.csv
- continuous1/001/training/EOG_001_01_128.csv
- continuous1/001/training/EOG_001_01_129.csv
- continuous1/001/training/EOG_001_01_130.csv
- continuous1/001/training/EOG_001_01_131.csv
- continuous1/001/training/EOG_001_01_132.csv
- continuous1/001/training/EOG_001_01_133.csv
- continuous1/001/training/EOG_001_01_134.csv
- continuous1/001/training/EOG_001_01_135.csv
- continuous1/001/training/EOG_001_01_136.csv
- continuous1/001/training/EOG_001_01_137.csv
- continuous1/001/training/EOG_001_01_138.csv
- continuous1/001/training/EOG_001_01_139.csv
- continuous1/001/training/EOG_001_01_140.csv
- continuous1/001/training/EOG_001_01_141.csv
- continuous1/001/training/EOG_001_01_142.csv
- continuous1/001/training/EOG_001_01_143.csv
- continuous1/001/training/EOG_001_01_144.csv
- continuous1/001/training/EOG_001_01_145.csv
- continuous1/001/training/EOG_001_01_146.csv
- continuous1/001/training/EOG_001_01_147.csv
- continuous1/001/training/EOG_001_01_148.csv
- continuous1/001/training/EOG_001_01_149.csv
- continuous1/001/training/EOG_001_01_150.csv
- continuous1/001/training/EOG_001_02_001.csv
- continuous1/001/training/EOG_001_02_002.csv
- continuous1/001/training/EOG_001_02_003.csv
- continuous1/001/training/EOG_001_02_004.csv
- continuous1/001/training/EOG_001_02_005.csv
- continuous1/001/training/EOG_001_02_006.csv
- continuous1/001/training/EOG_001_02_007.csv
- continuous1/001/training/EOG_001_02_008.csv
- continuous1/001/training/EOG_001_02_009.csv
- continuous1/001/training/EOG_001_02_010.csv
- continuous1/001/training/EOG_001_02_011.csv
- continuous1/001/training/EOG_001_02_012.csv
- continuous1/001/training/EOG_001_02_013.csv
- continuous1/001/training/EOG_001_02_014.csv
- continuous1/001/training/EOG_001_02_015.csv
- continuous1/001/training/EOG_001_02_016.csv
- continuous1/001/training/EOG_001_02_017.csv
- continuous1/001/training/EOG_001_02_018.csv
- continuous1/001/training/EOG_001_02_019.csv
- continuous1/001/training/EOG_001_02_020.csv
- continuous1/001/training/EOG_001_02_021.csv
- continuous1/001/training/EOG_001_02_022.csv
- continuous1/001/training/EOG_001_02_023.csv
- continuous1/001/training/EOG_001_02_024.csv
- continuous1/001/training/EOG_001_02_025.csv
- continuous1/001/training/EOG_001_02_026.csv
- continuous1/001/training/EOG_001_02_027.csv
- continuous1/001/training/EOG_001_02_028.csv
- continuous1/001/training/EOG_001_02_029.csv
- continuous1/001/training/EOG_001_02_030.csv
- continuous1/001/training/EOG_001_02_031.csv
- continuous1/001/training/EOG_001_02_032.csv
- continuous1/001/training/EOG_001_02_033.csv
- continuous1/001/training/EOG_001_02_034.csv
- continuous1/001/training/EOG_001_02_035.csv
- continuous1/001/training/EOG_001_02_036.csv
- continuous1/001/training/EOG_001_02_037.csv
- continuous1/001/training/EOG_001_02_038.csv
- continuous1/001/training/EOG_001_02_039.csv
- continuous1/001/training/EOG_001_02_040.csv
- continuous1/001/training/EOG_001_02_041.csv
- continuous1/001/training/EOG_001_02_042.csv
- continuous1/001/training/EOG_001_02_043.csv
- continuous1/001/training/EOG_001_02_044.csv
- continuous1/001/training/EOG_001_02_045.csv
- continuous1/001/training/EOG_001_02_046.csv
- continuous1/001/training/EOG_001_02_047.csv
- continuous1/001/training/EOG_001_02_048.csv
- continuous1/001/training/EOG_001_02_049.csv
- continuous1/001/training/EOG_001_02_050.csv
- continuous1/001/training/EOG_001_02_051.csv
- continuous1/001/training/EOG_001_02_052.csv
- continuous1/001/training/EOG_001_02_053.csv
- continuous1/001/training/EOG_001_02_054.csv
- continuous1/001/training/EOG_001_02_055.csv
- continuous1/001/training/EOG_001_02_056.csv
- continuous1/001/training/EOG_001_02_057.csv
- continuous1/001/training/EOG_001_02_058.csv
- continuous1/001/training/EOG_001_02_059.csv
- continuous1/001/training/EOG_001_02_060.csv
- continuous1/001/training/EOG_001_02_061.csv
- continuous1/001/training/EOG_001_02_062.csv
- continuous1/001/training/EOG_001_02_063.csv
- continuous1/001/training/EOG_001_02_064.csv
- continuous1/001/training/EOG_001_02_065.csv
- continuous1/001/training/EOG_001_02_066.csv
- continuous1/001/training/EOG_001_02_067.csv
- continuous1/001/training/EOG_001_02_068.csv
- continuous1/001/training/EOG_001_02_069.csv
- continuous1/001/training/EOG_001_02_070.csv
- continuous1/001/training/EOG_001_02_071.csv
- continuous1/001/training/EOG_001_02_072.csv
- continuous1/001/training/EOG_001_02_073.csv
- continuous1/001/training/EOG_001_02_074.csv
- continuous1/001/training/EOG_001_02_075.csv
- continuous1/001/training/EOG_001_02_076.csv
- continuous1/001/training/EOG_001_02_077.csv
- continuous1/001/training/EOG_001_02_078.csv
- continuous1/001/training/EOG_001_02_079.csv
- continuous1/001/training/EOG_001_02_080.csv
- continuous1/001/training/EOG_001_02_081.csv
- continuous1/001/training/EOG_001_02_082.csv
- continuous1/001/training/EOG_001_02_083.csv
- continuous1/001/training/EOG_001_02_084.csv
- continuous1/001/training/EOG_001_02_085.csv
- continuous1/001/training/EOG_001_02_086.csv
- continuous1/001/training/EOG_001_02_087.csv
- continuous1/001/training/EOG_001_02_088.csv
- continuous1/001/training/EOG_001_02_089.csv
- continuous1/001/training/EOG_001_02_090.csv
- continuous1/001/training/EOG_001_02_091.csv
- continuous1/001/training/EOG_001_02_092.csv
- continuous1/001/training/EOG_001_02_093.csv
- continuous1/001/training/EOG_001_02_094.csv
- continuous1/001/training/EOG_001_02_095.csv
- continuous1/001/training/EOG_001_02_096.csv
- continuous1/001/training/EOG_001_02_097.csv
- continuous1/001/training/EOG_001_02_098.csv
- continuous1/001/training/EOG_001_02_099.csv
- continuous1/001/training/EOG_001_02_100.csv
- continuous1/001/training/EOG_001_02_101.csv
- continuous1/001/training/EOG_001_02_102.csv
- continuous1/001/training/EOG_001_02_103.csv
- continuous1/001/training/EOG_001_02_104.csv
- continuous1/001/training/EOG_001_02_105.csv
- continuous1/001/training/EOG_001_02_106.csv
- continuous1/001/training/EOG_001_02_107.csv
- continuous1/001/training/EOG_001_02_108.csv
- continuous1/001/training/EOG_001_02_109.csv
- continuous1/001/training/EOG_001_02_110.csv
- continuous1/001/training/EOG_001_02_111.csv
- continuous1/001/training/EOG_001_02_112.csv
- continuous1/001/training/EOG_001_02_113.csv
- continuous1/001/training/EOG_001_02_114.csv
- continuous1/001/training/EOG_001_02_115.csv
- continuous1/001/training/EOG_001_02_116.csv
- continuous1/001/training/EOG_001_02_117.csv
- continuous1/001/training/EOG_001_02_118.csv
- continuous1/001/training/EOG_001_02_119.csv
- continuous1/001/training/EOG_001_02_120.csv
- continuous1/001/training/EOG_001_02_121.csv
[truncated: 2,049 more entries]
