# Supplementary material for: Electrooculography-based continuous eye-writing recognition system for efficient assistive communication systems
Source: PLoS One. 2018 Feb 9;13(2):e0192684. doi: 10.1371/journal.pone.0192684 (PMC5806888; doi:10.1371/journal.pone.0192684)
Supplement: S2 Database — All the original continuous EOG data of participant 001, 002, and 003 used in the experiments are contained in this database. (ZIP) [file pone.0192684.s002.zip › continuous1/001/test/EOG_001_01_001.csv]

-11.43	-0.552
-11.338	0.367
-5.986	4.044
-7.952	2.859
-12.75	6.715
-13.135	5.814
-12.34	5.751
-8.029	7.74
-7.434	5.589
-5.507	2.307
-5.258	4.18
-9.949	13.221
-9.771	12.2
-7.275	7.811
-4.252	7.621
-1.84	6.287
-6.385	6.284
-4.775	3.038
-0.579	-0.277
-1.73	-0.447
0.523	2.97
-5.059	5.539
-9.057	3.165
-5.522	3.556
-3.229	1.716
-2.436	-2.19
-3.489	-1.998
-3.348	-1.869
-5.866	-2.23
-5.56	-2.451
-2.429	-2.123
-1.327	-1.32
-3.289	-3.501
-2.771	-5.402
0.967	-2.016
-2.524	-1.685
-4.068	-2.549
-0.556	0.011
-2.022	0.473
-5.319	0.351
-1.009	-1.647
-3.592	-1.861
-8.804	-0.012
-0.887	0.032
-0.579	-0.4
-0.66	-2.039
3.24	0.77
-1.214	2.19
-0.762	0.989
-1.58	-0.438
-3.24	-6.082
-1.302	-4.159
-1.811	0.724
1.936	-0.316
3.115	0.416
2.666	-0.775
0.886	-4.003
-2.127	-1.66
-2.177	-2.13
-5.418	-2.85
-5.944	-0.893
-4.674	-2.412
-3.952	-1.156
1.93	-0.774
4.1	-2.046
-0.924	-3.428
2.242	-3.112
3.338	-3.524
-1.292	-4.347
4.682	-0.376
8.047	-0.795
6.561	-0.835
6.5	-1.688
4.649	-3.759
6.038	-1.528
7.638	-3.895
7.039	-4.911
7.806	-2.419
6.524	-2.6
6.291	-2.774
9.339	-4.342
8.452	-6.284
6.96	-5.011
7.227	-3.231
5.54	-2.401
5	-1.639
4.298	-1.765
2.082	-2.975
2.358	-2.685
5.739	-3.189
9.228	-5.869
9.603	-3.162
8.339	-5.686
10.366	-10.849
10.124	-8.15
7.259	-6.706
8.031	-4.919
9.245	-4.123
10.986	-1.703
12.229	-4.884
9.759	-7.088
3.253	-4.677
6.809	-4.917
12.068	-1.6
46.892	-13.115
135.89	-28.05
218.12	-32.769
266.75	-26.921
291.94	-16.607
296.13	-23.428
284.05	-27.029
297.3	-20.709
304.29	-26.765
303.12	-33.946
324.58	-38.21
328.71	-54.753
342.24	-76.414
353.55	-93.97
361.4	-112.75
369.92	-136.48
372.1	-156.06
377.32	-167.64
369.58	-177.36
368.27	-183.25
366.52	-189.69
365.86	-192.89
362.64	-192.77
335.62	-201.56
312.79	-199
290.59	-185.17
245.28	-180.24
182.72	-179.29
108.12	-175.72
37.261	-173.32
-20.917	-173.38
-70.565	-164.94
-107.87	-147.19
-138.94	-132.5
-163.27	-119.85
-177.82	-103.24
-187.2	-93.142
-193.91	-85.433
-198.63	-74.17
-197.17	-63.844
-196.44	-56.596
-195.4	-50.052
-191.92	-46.349
-192.14	-44.885
-189.29	-31.938
-140.78	-51.988
-28.422	-99.309
63.367	-112.71
104.69	-108.73
139.26	-98.586
165.98	-86.524
187.38	-78.212
197.22	-70.048
203.75	-66.481
222.33	-61.27
218.75	-67.764
211.47	-82.788
216.91	-90.672
211.63	-98.313
209.17	-103.04
213.24	-107.03
222.02	-109.83
217.15	-112.07
213.66	-114.44
221.24	-114.2
211.95	-116.6
209.55	-111.85
193.32	-121.82
139.88	-155.55
84.516	-174.25
47.979	-179.11
13.945	-181.27
-26.856	-181.16
-59.495	-177.13
-92.466	-162.09
-122.22	-146.89
-144.95	-132.23
-159.5	-113.5
-160.38	-103.5
-160.23	-98.155
-158.31	-88.869
-158.25	-80.406
-164.03	-71.557
-167.97	-65.032
-166.7	-60.427
-169.01	-56.33
-169.69	-43.361
-145.89	-2.955
-123.68	56.25
-125.64	113.36
-128.69	160.1
-132.7	192.8
-140.45	216.12
-135.18	232.43
-130.16	237.85
-129.64	241.62
-120.39	242.65
-121.14	235.72
-126.66	232.5
-122.54	229.47
-120.36	221.64
-120.89	226.18
-122.06	223.34
-119.58	221.8
-114.44	231.12
-115.91	174.43
-111.3	86.78
-97.823	28.164
-84.57	-18.898
-67.735	-40.479
-53.048	-55.65
-38.941	-74.395
-26.895	-78.303
-24.474	-77.17
-25.534	-76.259
-26.699	-74.87
-26.846	-76.105
-27.868	-74.315
-35.406	-71.167
-36.617	-72.706
-35.86	-76.176
-39.614	-75.139
-33.36	-70.72
-45.277	-68.204
-68.662	-67.258
-86.612	-62.806
-111.64	-53.259
-130.07	-48.921
-148.88	-39.825
-165.45	-22.664
-174.04	-8.922
-179.48	-1.384
-177.27	-0.187
-171.67	1.753
-168.12	3.867
-165.74	4.689
-162	2.507
-160.52	2.73
-158.12	3.228
-155.07	2.78
-145.21	13.139
-102.01	37.47
-51.668	81.755
-39.217	134.37
-46.046	176.12
-51.412	203.08
-54.36	221.63
-50.175	233.4
-44.408	235.61
-47.19	235.3
-50.202	231.68
-48.536	224.83
-51.368	218.58
-52.858	215.32
-50.091	210.48
-48.494	205.33
-49.734	201.6
-48.765	198.57
-48.282	195.05
-47.765	189.44
-40.132	197.67
-42.075	163.07
-39.951	77.642
-28.105	14.519
-21.743	-32.185
-8.761	-62.918
-5.593	-80.718
-7.253	-98.331
-0.217	-104.42
2.311	-109.66
3.536	-113.35
-2.504	-114.47
-6.205	-117.2
-1.238	-110.98
-1.132	-104.94
-2.945	-101.75
-5.342	-98.77
-3.164	-99.43
1.15	-99.215
-0.006	-96.95
-2.334	-94.72
2.695	-93.75
3.731	-92.943
0.605	-89.513
6.597	-86.107
50.038	-85.26
130.62	-70.244
174.87	-47.157
213.87	-30.396
258.56	-15.191
273	-16.467
284.15	-31.889
285.25	-43.327
290.89	-58.14
302.49	-76.142
298.95	-88.906
299.47	-102.68
308.11	-112.32
298.63	-114.25
297.73	-115.09
303.47	-112.41
256.35	-118.53
188.33	-128.2
143.12	-123.21
101.29	-105.25
55.006	-89.672
8.418	-77.075
-32.523	-55.532
-64.677	-47.065
-92.978	-44.844
-110.26	-32.664
-120.5	-26.786
-128.8	-20.823
-126	-15.176
-124.21	-9.928
-127.13	-5.056
-126.68	-6.521
-127.86	-0.236
-129.47	1.754
-129.73	19.586
-113.78	19.654
-29.269	-39.385
61.779	-71.16
86.167	-76.962
126.65	-79.837
157.69	-69.688
154.45	-68.232
169.63	-66.641
177.92	-65.847
168.04	-72.442
161.15	-81.428
165.84	-86.929
166.19	-90.355
166.51	-93.129
163.92	-96.609
165.73	-100.88
167.96	-103.36
155.79	-105.61
153.73	-105.88
151.38	-106.43
147.21	-106.77
144.6	-106.68
145.37	-103.73
147.87	-98.052
104.62	-97.391
41.36	-84.252
3.073	-49.788
-26.089	-14.848
-49.942	17.208
-72.114	43.605
-91.608	62.798
-108.53	76.515
-127.99	74.173
-142.31	76.687
-151.36	83.495
-156.81	81.597
-154.64	83.075
-149.98	84.32
-150.44	86.825
-154.33	89.593
-155.16	90.797
-156.66	89.642
-145.3	98.785
-103	133
-74.839	173.95
-80.281	200.43
-81.774	211.74
-77.531	215.2
-76.918	214.11
-78.407	210.24
-76.269	208.39
-75.833	205.34
-79.946	201
-77.473	199.78
-76.696	194.79
-77.356	191.7
-76.554	185.59
-72.33	192.97
-68.939	175.49
-66.942	91.714
-52.816	24.872
-42.941	-17.406
-36.682	-53.079
-23.169	-70.913
-12.536	-84.46
-5.055	-88.367
2.615	-89.324
6.356	-90.862
4.28	-91.401
1.368	-89.681
-3.906	-88.354
-6.906	-85.558
-8.896	-80.242
-13.888	-80.846
-15.201	-80.575
-16.671	-81.105
-13.863	-79.457
-7.843	-73.754
-5.935	-76.295
-4.557	-73.572
-7.366	-72.066
-5.603	-73.777
-11.133	-61.156
-32.313	-37.927
-42.147	-4.543
-45.456	36.009
-49.509	77.82
-54.879	111.07
-61.93	137.29
-61.29	158.03
-61.919	171.88
-67.081	184.06
-66.445	190.9
-64.34	187.31
-63.014	180.27
-58.179	183.21
-55.414	179.48
-55.235	176.19
-56.293	173.61
-54.968	168.78
-51.61	179.27
-49.193	136.65
-46.835	52.01
-44.329	-2.439
-36.454	-41.411
-29.187	-69.129
-20.783	-87.271
-11.548	-94.46
-8.038	-95.199
-2.347	-100.94
4.064	-99.71
6.831	-97.21
8.274	-96.896
9.961	-91.762
8.602	-86.886
4.828	-84.125
5.82	-83.863
7.385	-84.973
6.309	-83.241
9.507	-79.665
15.66	-77.923
12.187	-78.008
11.202	-80.55
15.987	-76.208
7.848	-64.965
41.715	-46.031
99.424	-7.45
136.75	36.527
163.09	76.456
154.51	108.91
157.2	138.38
164.16	161.08
163.9	171.33
172.22	176.2
170.65	163.64
174.37	146.64
176.8	135.76
181.22	121.81
183.49	116.63
181.39	110.11
183.28	100.23
180.63	95.936
177.09	87.008
178.91	93.979
161.44	74.107
119.58	-3.461
95.772	-66.452
80.885	-104.65
57.039	-131.62
33.712	-147.84
10.499	-159.34
-8.628	-158.15
-19.498	-159.23
-24.964	-152.89
-34	-137.86
-38.954	-132.81
-39.985	-121.59
-43.879	-113.85
-57.859	-121.08
-63.173	-117.36
-66.019	-104.75
-74.499	-102.48
-57.796	-92.13
-56.098	-73.778
19.037	-52.343
99.03	-24.626
189.94	53.975
562.53	184.63
965.99	250.03
1139.2	275.28
1092.5	282.93
868.8	247.43
585.48	226.65
317.62	213.9
143.55	201.28
36.58	201.69
-31.539	202.1
-65.271	197.68
-90.447	197.03
-98.217	196.43
-101.34	191.13
-102.42	183.38
-102.27	176.35
-104.19	166.88
-106.31	156.19
-113.19	152.98
-119.3	143.97
-121.81	139.13
-125.1	137.01
-127.2	133.81
-127.3	132.74
-125.28	129.75
-117.64	134.95
-110.91	89.597
-107.41	8.942
-99.433	-42.592
-86.36	-81.219
-74.741	-101.58
-67.458	-112.62
-62.718	-121.13
-58.147	-124.24
-52.497	-131.79
-51.425	-132.22
-55.134	-129.67
-53.683	-130.82
-52.951	-127.9
-54.104	-121.83
-50.212	-118.97
-52.518	-121.14
-52.86	-119.75
-56.693	-114.64
-83.344	-108.28
-116.61	-96.415
-140.68	-91.576
-157.61	-85.059
-176.16	-70.984
-190.74	-64.677
-199.84	-53.673
-208.93	-45.23
-211.86	-44.653
-208.31	-38.368
-203.61	-37.831
-203.59	-30.207
-207.75	2.213
-201.29	27.262
-191.96	29.405
-186.88	28.848
-156.43	43.856
-118.27	72.283
-96.615	101.13
-83.86	127.27
-88.729	133.87
-96.415	127.91
-99.897	120.86
-101.01	121.12
-103.9	125.78
-113.39	114.67
-102.5	123.01
-85.649	103.86
-32.823	37.059
57.28	-1.924
113.84	-24.803
165.12	-41.43
213.91	-54.627
218.93	-67.566
221.88	-76.154
252.48	-94.952
255.24	-120.89
266.04	-142.71
278.65	-157.39
269.57	-169.47
283.75	-181.78
279.12	-193.17
277.55	-200.56
278.36	-208.65
275.19	-213.67
283.49	-216.36
283.33	-217.78
266.02	-212.54
204.86	-202.25
127.17	-176.08
57.558	-135.31
6.186	-86.252
-21.152	-35.306
-48.142	4.542
-73.518	39.254
-82.508	63.967
-88.071	72.471
-100.21	81.075
-108.2	86.812
-119.56	84.693
-132.73	86.213
-144.2	85.742
-140.82	88.237
-134.93	103.12
-110.33	137.83
-48.299	163.81
108.54	167.23
511.4	208.03
1043.9	250.57
1510.2	257.7
1686.6	214.46
1455.3	128.88
960.22	71.878
478.07	23.302
317.25	-8.757
297.79	-28.821
250.42	-61.296
253.81	-80.942
255.96	-108.85
236.72	-138.53
242.71	-155.86
278.07	-178.51
304.23	-207.06
327.43	-240.17
339.93	-276.71
337.74	-314.3
339.32	-349.21
345.59	-369.41
340.26	-380.91
335.5	-389.38
338.15	-386.78
289.09	-398.78
207.04	-415.22
139.05	-389.45
74.413	-347.3
16.141	-323.28
-33.324	-303.77
-69.445	-288.58
-97.582	-280.21
-122.26	-265.79
-138.11	-245.45
-151.38	-230.46
-143.72	-230.99
-125.04	-230.3
-114.15	-215.49
-97.151	-197.91
-96.932	-185.29
-106.8	-173.75
-113.92	-160.87
-127.73	-151.4
-133.61	-144.22
-143.39	-138.66
-151.81	-128.47
-147.2	-120.62
-148.91	-115.45
-153.86	-103.71
-153.57	-97.211
-154.43	-90.144
-162.04	-83.378
-160.6	-79.882
-166.5	-70.373
-197.87	-55.736
-215.55	-29.526
-229.15	3.058
-249.96	37.643
-263.37	78.758
-277.54	114.96
-290.03	139.27
-300.93	159.29
-299.6	178.84
-290.59	193.66
-290.86	198.45
-286.34	194.31
-278.74	189.22
-275.59	185.64
-272.05	183.28
-271.65	185.76
-268.4	184.42
-265.05	184.39
-264.9	181.97
-262.3	182.53
-253.78	187.9
-197.77	135.37
-112.42	59.983
-57.51	19.695
-13.675	-6.495
15.529	-14.52
31.852	-12.915
53.041	-15.275
59.238	-22.662
57.211	-35.166
58.714	-42.535
54.598	-43.442
51.644	-44.202
52.079	-47.988
45.804	-50.916
54.173	-48.628
57.01	-53.68
56.715	-51.511
52.515	-41.556
-8.577	-31.062
-74.213	1.451
-108.1	42.346
-127.17	84.888
-129.16	116
-128.1	135.6
-120.98	147.12
-102.18	143.51
-76.29	129.55
-37.137	91.526
13.981	57.845
49.892	36.231
64.674	12.956
69.476	-1.992
63.197	-14.259
62.559	-22.202
53.445	-29.492
30.402	-37.138
14.344	-36.468
-6.697	-37.496
-25.23	-46.081
-41.296	-52.846
-62.25	-58.454
-69.238	-63.486
-69.593	-67.709
-76.232	-71.388
-81.654	-70.499
-94.085	-67.776
-111.52	-64.344
-123.47	-56.499
-139.22	-46.175
-155.73	-29.452
-171.34	3.085
-178.45	42.591
-180.72	79.972
-193.07	118.14
-198.16	153.96
-198.25	181.25
-194.15	200.48
-184.81	214.1
-181.58	226.76
-171.1	234.55
-164.63	233.17
-163.74	231.07
-155.72	224.79
-156.64	211.07
-160.1	202.99
-157.36	199.29
-150.06	197.69
-145.66	194.13
-145.21	189.87
-140.35	190.09
-138.64	181.89
-133.56	188.61
-130.02	167.65
-130.01	94.724
-123.15	38.055
-110.72	-5.513
-97.122	-36.293
-89.304	-52.026
-79.242	-64.388
-73.724	-69.938
-74.223	-73.901
-67.809	-73.207
-64.905	-72.352
-66.822	-69.948
-66.091	-62.438
-63.803	-60.411
-58.892	-64.159
-56.826	-65.015
-56.375	-65.444
-56.779	-65.481
-58.25	-62.222
-56.198	-60.81
-54.324	-60.702
-51.885	-57.009
-71.326	-47.274
-104.4	-38.913
-120.43	-37.264
-127.62	-33.682
-135.4	-29.275
-148.28	-27.628
-151.19	-24.546
-152.29	-22.281
-155.57	-19.264
-146.28	-14.622
-142.49	-12.763
-138.34	-12.146
-131.16	-13.987
-129.98	-16.17
-127.4	-12.309
-127.44	-7.947
-126.94	-10.409
-125.68	-10.258
-127.93	-10.105
-125.6	-7.026
-101.55	0.443
-51.751	10.757
-18.85	51.256
-22.58	102.51
-34.565	137.32
-39.975	167.48
-40.971	189.75
-41.974	202.72
-42.299	208.83
-44.153	200.86
-47.028	194.65
-48.687	192.49
-50.231	184.51
-46.479	181.92
-43.207	173.25
-43.807	172.17
-44.908	172.3
-40.264	168.22
-32.084	169.38
-29.581	117.2
-17.757	43.98
-4.234	-6.5
3.144	-47.137
13.575	-65.543
22.746	-79.516
30.104	-90.084
33.213	-92.636
32.167	-95.261
29.208	-96.584
24.51	-95.224
19.486	-90.915
18.707	-86.714
18.042	-84.302
14.307	-83.919
11.974	-82.039
10.364	-83.549
13.512	-84.057
15.408	-80.781
15.384	-82.64
12.94	-76.251
-8.331	-55.365
-30.575	-25.614
-39.171	15.95
-45.06	59.3
-49.348	91.529
-50.025	116.82
-50.193	134.29
-56.937	149.45
-59.294	165.01
-56.505	165.55
-57.975	160.76
-54.972	155.92
-50.233	150.51
-48.631	144.47
-50.753	136.04
-54.005	138.38
-54.12	135.2
-52.35	140.66
-50.712	131.44
-49.067	64.663
-40.704	1.727
-28.111	-40.515
-15.306	-69.147
-6.248	-84.336
-0.457	-99.396
4.928	-102.25
4.756	-100.92
1.788	-100.28
-0.552	-98.193
5.39	-98.047
12.407	-97.955
10.048	-94.46
11.592	-91.257
11.748	-91.178
7.262	-92.52
10.182	-92.507
8.207	-87.646
1.874	-86.009
2.973	-84.102
4.837	-81.675
7.453	-84.368
14.388	-81.779
51.163	-70.396
107.47	-47.664
152.41	-10.128
181.66	31.41
180.47	64.804
199.41	92.199
230.94	111.39
233.52	116.27
250.64	104.17
263.84	84.601
265.51	72.729
270.94	55.567
266.6	35.501
275.45	24.5
282.42	10.454
275.23	2.021
279.84	1.709
278.7	-7.885
270.33	-13.5
262.13	-20.497
255.87	-24.145
257.48	-12.388
234.84	-43.177
194.18	-102.78
158.22	-147.15
122.21	-176.99
98.61	-179.98
78.564	-177.72
55.468	-173.68
38.043	-162.96
18.461	-157.94
0.715	-151.02
-6.036	-144.84
-17.788	-139.77
-29.273	-133.65
-26.217	-130.55
-29.765	-125.76
-30.251	-120.47
-39.691	-111.48
-76.867	-88.462
-113.14	-56.447
-143.62	-27.026
-166.72	6.593
-182.42	46.025
-192.26	75.549
-194.43	97.222
-196.93	112.12
-196.65	116.16
-194.16	114.68
-191.69	107.9
-183.48	104.81
-176.21	105.9
-176.03	104.74
-174.89	105.36
-172.42	102.64
-169.51	101.46
-163.43	102.81
-161.27	100.48
-160.37	99.307
-156.31	97.494
-154.17	94.735
-154.76	94.271
-151.91	98.1
-139.06	75.875
-107.41	14.95
-65.58	-40.678
-29.016	-78.393
15.066	-101
32.894	-108.34
37.326	-110.36
71.573	-104.48
87.391	-95.321
87.809	-91.825
90.111	-86.057
103.71	-78.122
119.91	-72.092
109.99	-68.157
104.37	-70.834
102.61	-72.732
99.013	-69.555
100.56	-69.459
95.824	-73.149
96.609	-71.598
93.442	-71.43
88.478	-71.416
101.31	-65.529
106.46	-64.068
108.69	-59.633
142	-38.807
182.4	-17.7
211.55	-9.371
249.07	-12.189
272.17	-37.56
290.27	-70.367
306.79	-99.362
313.39	-126.21
329.45	-143.6
323.37	-161.8
323.06	-173.99
325.28	-181.65
312.87	-184.44
316.22	-182.95
279.77	-196.09
216.12	-202.5
170.93	-194.91
123.91	-180.01
74.652	-162.2
24.737	-146.88
-19.25	-130.71
-43.88	-117.89
-66.812	-109.19
-85.715	-112.03
-90.551	-103.84
-106.11	-86.246
-120.05	-75.524
-135.09	-65.315
-152.29	-55.973
-152.56	-42.588
-132.04	-54.424
-87.886	-75.247
-65.799	-75.218
-54.344	-72.241
-35.521	-66.665
-36.692	-58.722
-35	-52.153
-38.049	-48.149
-50.197	-43.45
-52.29	-41.558
-56.21	-40.963
-54.218	-36.159
-51.831	-33.714
-57.029	-32.791
-54.763	-31.413
-55.406	-29.264
-54.599	-25.139
-51.323	-26.331
-49.615	-28.664
-54.483	-23.12
-80.285	-11.768
-99.849	6.148
-112.76	29.905
-125.42	62.444
-132.24	95.866
-144.06	125.78
-154.04	151.96
-161.6	175.8
-158.56	197.51
-155.54	206.43
-163.78	211.15
-164.47	207.94
-161.68	200.94
-165.72	198.54
-167.67	197.17
-166.26	194.1
-165.47	190.07
-164.61	190.79
-160.32	183.66
-154.52	190.98
-144.29	174.92
-84.809	100.01
1.712	40.263
59.035	11.137
96.567	-2.813
111.57	-12.03
113.33	-20.703
125.25	-18.44
129.25	-23.179
120.05	-29.072
117.58	-22.787
115.3	-16.515
108.99	-15.671
106.7	-16.302
107.81	-17.445
108.13	-22.291
116.2	-20.09
110.44	-12.171
67.167	-1.517
30.904	26.117
10.07	59.064
-19.928	89.307
-44.976	114.88
-56.31	132.47
-60.925	142.88
-55.578	145.5
-45.48	141.94
-26.922	109.26
0.608	58.799
32.439	21.889
71.546	-9.387
93.478	-26.465
121.43	-25.757
130.13	-26.961
110.16	-29.074
113.33	-28.104
101.07	-28.415
80.454	-30.164
64.698	-34.086
48.376	-37.748
36.001	-44.092
11.383	-50.952
-5.898	-53.575
-16.191	-57.65
-23.897	-63.846
-29.712	-65.802
-40.433	-63.451
-49.824	-56.051
-62.318	-35.342
-72.787	0.157
-74.721	39.174
-73.41	72.348
-79.722	107.41
-94.335	134.35
-110.24	158.66
-121.6	183.08
-129.44	198.34
-135.34	214.01
-134.24	218.2
-131.16	216.1
-129.92	210.08
-132.65	200.08
-132.21	199.58
-127.66	196.08
-128.9	186.84
-127.89	184.98
-123.6	181.27
-125.58	174.35
-128.41	168.95
-126.95	168.04
-125.49	168.9
-122.66	172.27
-115.19	177.24
-109.19	129.57
-104.71	54.269
-92.549	6.825
-78.681	-27.767
-63.836	-49.463
-50.836	-60.771
-40.236	-69.699
-25.408	-75.079
-17.595	-72.723
-12.64	-71.142
-12.075	-70.976
-13.334	-70.518
-12.636	-73.006
-14.55	-68.688
-13.928	-66.396
-15.876	-70.955
-18.365	-71.535
-19.826	-68.866
-22.832	-68.208
-22.646	-67.455
-20.223	-65.535
-37.973	-65.626
-64.818	-63.74
-74.319	-59.03
-89.335	-52.548
-109.67	-44.584
-120.76	-38.192
-129.92	-34.618
-134.4	-29.359
-135.22	-23.137
-132.04	-24.196
-128.74	-22.624
-127.17	-19.538
-120.04	-20.39
-117.89	-20.177
-116.62	-21.44
-110.18	-22.005
-112.77	-19.977
-107.26	-14.026
-72.904	2.849
-29.652	40.21
-7.128	87.184
-12.179	128.55
-27.552	156.74
-36.423	177.56
-37.777	195.58
-40.063	199.7
-40.833	199.52
-41.293	192.11
-45.576	183.67
-43.585	185.21
-40.994	179.06
-39.618	179.23
-37	175.27
-39.067	169.86
-37.972	171.83
-29.911	117.94
-16.832	39.333
-3.447	-8.09
6.791	-43.305
15.286	-61.679
22.615	-70.895
25.397	-80.492
24.546	-81.011
23.52	-83.565
24.032	-83.991
25.58	-79.173
24.333	-77.987
22.153	-74.891
22.941	-72.89
24.467	-72.113
20.355	-70.671
18.64	-67.88
17.153	-68.512
15.861	-72.51
18.904	-72.73
19.547	-72.782
14.853	-65.124
-3.244	-42.426
-5.255	-6.797
5.414	39.588
-1.697	79.907
-11.746	104.06
-25.339	121.95
-35.071	139.49
-41.14	156.35
-50.734	165.31
-52.067	164.5
-47.145	159.98
-41.922	151.62
-38.586	145.59
-38.574	140.88
-42.083	140.45
-43.863	139.44
-43.203	133.14
-38.606	139.95
-32.857	109.66
-27.424	39.575
-17.83	-9.767
-9.064	-46.267
2.467	-70.661
9.622	-86.523
11.544	-94.388
12.327	-93.413
10.077	-98.314
13.816	-101.21
12.317	-103.31
8.948	-99.769
13.011	-93.727
15.191	-97.094
15.571	-97.008
14.323	-96.203
13.043	-93.319
11.525	-87.727
10.295	-87.713
10.643	-88.153
10.91	-85.236
10.675	-81.187
10.366	-78.343
21.469	-70.471
68.375	-62.491
157.57	-44.885
241.24	-9.137
266.35	20.88
269.63	44.455
278.1	68.088
260.36	83.34
251.49	96.133
253.77	105.53
239.96	102.48
237.24	90.608
246.98	75.398
241.89	59.953
248.88	48.741
265.85	34.189
261.98	16.651
268.05	5.124
266.59	0.054
261.99	-4.67
261.12	-11.37
257.5	-1.462
239.18	-19.139
188.69	-81.954
152.03	-126.6
121.73	-147.56
83.613	-157.35
56.155	-162.09
42.937	-167.28
30.968	-168.14
6.336	-164.82
-15.184	-157.46
-35.503	-147.74
-66.865	-129.52
-102.85	-105.24
-139.14	-77.905
-168.14	-41.062
-184.98	-1.676
-194.3	31.032
-194.96	49.626
-189.9	52.918
-187.27	52.905
-184.63	54.597
-184.35	57.609
-185.54	57.572
-181.37	59.194
-179.35	60.868
-175.33	58.99
-170.21	61.341
-168.94	60.406
-169.89	66.778
-144.07	44.074
-57.79	-19.961
22.218	-60.229
65.099	-77.92
99.396	-82.769
112	-80.589
126.66	-76.817
136.74	-68.608
133.16	-69.019
136.35	-67.264
128.57	-67.183
128.92	-69.863
136.02	-67.337
129.31	-71.052
128.31	-76.293
133.92	-76.785
136.59	-78.154
130.61	-81.809
128.36	-84.614
127.81	-86.277
123.58	-86.383
127.36	-85.294
122.27	-86.115
117.72	-86.637
121.4	-86.52
115.62	-85.157
112.44	-84.262
110.24	-78.191
85.486	-60.316
39.1	-41.184
-0.635	-18.799
-22.746	17.914
-43.145	57.732
-63.73	88.821
-81.433	119.4
-96.96	146.35
-110.08	162.5
-120.7	170.28
-127.8	173.53
-134.32	175.58
-133.02	173.04
-127.52	170.36
-131.56	166.72
-136.2	163.93
-137.24	164.02
-136.54	162.88
-134.22	159.21
-141.01	158.7
-140.79	160.79
-145.83	155.46
-143.36	154.94
-95.226	134.76
-27.691	102.81
52.612	93.006
89.859	73.453
121.53	43.69
171.38	23.898
165.45	14.148
164.5	9.705
162.31	9.39
158.18	7.01
167.41	2.558
166.46	-4.687
170.25	-16.315
171.37	-18.722
173.57	-23.562
174.14	-13.514
162	-21.68
121.92	-84.942
72.598	-133.39
37.27	-155.02
11.641	-165.55
-6.975	-168.14
-26.829	-170.34
-45.707	-166.15
-61.135	-163.48
-75.208	-155.31
-91.932	-143.04
-109.26	-134.07
-121.21	-116.91
-127.32	-102.25
-124.54	-99.038
-119.48	-97.442
-116.82	-93.409
-118.82	-87.201
-121.63	-83.671
-121.2	-77.043
-135.69	-73.863
-144.96	-71.9
-140.29	-70.173
-81.448	-92.286
30.378	-104.06
93.389	-86.637
127.18	-71.749
162.97	-57.924
197.17	-44.845
232.22	-45.348
266.34	-64.176
280.14	-94.543
278.97	-119.45
299.99	-144.63
311.69	-172.89
307.76	-200.71
316.64	-222.29
324.66	-233.63
319.51	-245.78
325.26	-247.85
319.14	-249.26
314.9	-242.08
307.05	-239.49
248.34	-268.98
188.17	-281.32
141.33	-274.4
93.07	-255.49
43.034	-224.65
-9.709	-205.98
-56.21	-183.84
-95.681	-157.53
-120.94	-131.92
-140.44	-108.77
-159.54	-94.925
-164.31	-80.037
-162.85	-68.77
-165.78	-61.882
-166.05	-53.019
-171.08	-42.554
-180.31	-38.156
-184.28	-36.508
-174.21	-20.293
-131.11	8.551
-98.819	56.296
-110.07	109.67
-123.1	145.11
-128.94	171.19
-130.67	183.11
-129.07	182.4
-131.21	179.92
-130.8	178.17
-129.77	177.16
-128.69	175.89
-127.81	175.77
-129.14	169.74
-122.27	179.55
-116.74	166.72
-112.85	93.321
-96.293	31.138
-82.088	-8.746
-69.34	-40.387
-58.947	-55.419
-51.709	-64.356
-46.634	-66.124
-49.265	-66.582
-44.506	-68.095
-39.497	-67.425
-42.375	-64.746
-39.597	-62.311
-37.621	-61.214
-39.916	-62.181
-41.049	-61.658
-40.56	-58.899
-40.478	-60.568
-69.03	-55.739
-114.15	-41.828
-139.59	-30.524
-157.64	-16.309
-175.48	0.994
-184.91	11.618
-189.66	16.95
-195.29	19.714
-198.61	23.13
-196.54	24.432
-187.12	26.479
-180.05	32.425
-174.47	29.756
-170.59	27.521
-171.64	26.59
-171.65	30.357
-152.43	22.034
-59.677	-23.356
53.196	-55.229
102.91	-55.348
148.26	-43.647
201.82	-28.732
223.93	-20.287
256.95	-18.322
271.32	-33.963
264.03	-53.633
280.67	-66.99
277.08	-85.999
286.77	-101.33
299.77	-113.07
284.67	-131.67
285.76	-144.65
294.7	-145.67
292.4	-153.77
290.59	-152.17
290.42	-146.6
250.03	-174.28
187.1	-203.89
143.79	-210.76
108.65	-200.69
67.124	-182.38
24.032	-166.25
-11.905	-151.35
-45.073	-134.5
-69.02	-118.09
-79.943	-105.77
-82.311	-93.995
-84.003	-86.036
-85.642	-78.477
-89.501	-69.973
-97.019	-59.352
-103.48	-52.496
-115.78	-48.785
-118.06	-39.237
-123.6	-35.119
-119.35	-29.714
-38.87	-16.39
39.241	16.12
63.272	68.305
92.715	119.33
104.59	156.94
100.64	178.28
103.71	192.13
103.02	184.33
97.848	173.11
102.07	178.3
105.15	172.83
95.57	167.04
96.726	162.12
95.963	155.1
91.219	152.35
90.152	149.89
93.318	154.77
77.505	111.38
38.454	27.091
19.924	-27.303
16.765	-60.591
8.307	-79.721
-10.763	-89.883
-32.407	-98.539
-52.546	-93.801
-72.823	-90.312
-90.661	-96.307
-101.15	-96.122
-106.73	-88.379
-115.54	-74.915
-114.36	-66.433
-111.9	-60.478
-113.93	-52.6
-116.49	-51.549
-123.81	-44.434
-123.77	-39.991
-128.01	-39.866
-130.98	-34.143
-130.68	-28.509
-137.13	-24.441
-100.14	-35.292
-30.203	-47.313
25.966	-43.188
63.061	-29.2
92.053	-13.521
116.84	-3.461
128.18	-1.295
133.31	-7.135
132.6	-14.183
134.46	-27.185
136.35	-40.506
141.8	-46.886
140.55	-53.225
143.02	-58.765
154.27	-60.841
146.8	-60.374
135.62	-64.147
131.33	-65.48
134.63	-63.786
106.32	-62.573
44.948	-47.284
-5.892	-16.481
-44.566	24.914
-77.291	74.56
-106.18	121.81
-124.96	158.85
-134.74	184.33
-142.19	203.8
-144.65	210.77
-143.02	199.63
-140.5	195.59
-137.82	198.64
-136.1	198.17
-141.16	199.23
-147.13	198.54
-147.58	201.45
-147.21	193.81
-143.8	197.29
-129.82	191.07
-64.734	128.2
18.408	77.873
69.582	51.406
131.6	33.28
181.01	25.578
203.51	8.405
230.55	-9.378
237.35	-31.992
239.61	-54.864
259.13	-76.687
261.34	-103.99
269.87	-123.29
276.29	-139.98
273.6	-154.28
278.55	-158.6
270.49	-159.38
275.89	-152.62
247.65	-166.17
184.4	-189.73
141.94	-184.45
101.5	-176.13
61.802	-168.64
25.405	-157.5
-8.862	-148.63
-38.477	-126.63
-59.595	-107.35
-69.845	-99.3
-71.631	-88.124
-78.888	-81.541
-80.711	-74.323
-80.873	-68.882
-82.873	-66.553
-73.69	-58.861
-82.127	-57.599
-89.253	-51.715
-95.066	-46.196
-103.18	-47.851
-99.654	-40.466
-102.58	-37.426
-101.74	-34.405
-102.95	-29.511
-104.36	-29.504
-97.882	-26.975
-95.502	-24.807
-97.446	-20.432
-93.169	-19.267
-87.974	-18.507
-89.672	-18.374
-87.03	-21.398
-87.143	-16.124
-90.459	-2.948
-90.233	16.225
-93.698	47.102
-97.975	89.574
-105.2	128.32
-111.86	162.61
-111.72	190.54
-114.76	211.97
-119.81	236.48
-127.22	253.03
-134.74	262.71
-135.04	265.88
-127.52	259.88
-118.26	254.63
-121.11	246.33
-123.84	243.17
-122.98	236.73
-119.87	236.14
-115.08	232.42
-111.34	167.89
-98.988	90.601
-87.041	42.127
-69.32	10.756
-55.068	-11.146
-52.907	-24.752
-50.087	-25.997
-46.759	-36.627
-43.948	-34.262
-47.056	-30.909
-43.881	-38.766
-39.301	-30.501
-38.568	-25.442
-40.017	-26.088
-42.511	-23.527
-37.924	-22.813
-42.347	-26.223
-34.708	-25.146
-31.241	-21.361
-34.857	-24.084
-33.663	-22.194
-21.627	-16.189
52.38	-5.85
106.09	13.895
140.83	38.228
198.28	55.915
205.19	51.569
220.86	34.975
253.54	12.954
248.41	-20.255
270.13	-46.276
286.62	-74.902
285.66	-107.43
300.03	-121.7
290.06	-134.94
291.56	-142.78
293.59	-141.64
290.77	-138.59
273.51	-139.2
212.42	-156.24
161.38	-159.36
117.12	-141.48
61.545	-118.63
10.213	-99.363
-37.187	-97.714
-78.689	-83.869
-108.73	-57.465
-130.75	-47.257
-149.52	-43.286
-165.64	-37.858
-168.71	-28.401
-163.65	-17.495
-164.37	-10.278
-165.83	-7.006
-168.86	0.939
-174.05	8.025
-177.73	15.502
-162.87	15.122
-93.799	-18.098
3.387	-45.666
50.048	-44.064
62.029	-34.624
84.439	-27.326
91.477	-16.612
92.483	-9.264
93.284	-10.817
84.866	-10.463
86.474	-11.562
77.638	-12.892
74.618	-13.548
74.805	-15.687
63.932	-20.351
71.973	-23.36
70.003	-19.927
67.946	-18.726
70.554	-24.219
59.134	-25.501
59.503	-22.459
57.381	-27.139
57.202	-25.679
62.06	-13.677
43.407	0.285
10.201	23.752
-25.567	49.159
-54.695	78.484
-72.141	116.83
-86.397	150.43
-100.03	177.56
-118.62	191.88
-133.18	196.2
-140.28	199.69
-147.01	198.28
-145.99	201.07
-150.85	203.14
-154.05	200.73
-156.18	203.6
-159.4	200.16
-164.13	197.98
-171.51	196.12
-167.34	188.7
-169.47	191.91
-119.77	173.09
-34.204	144.9
17.53	141.47
58.901	134.66
98.086	130.38
117.15	125.93
117.61	118.34
117.66	114.73
111.17	108.89
124.93	120.56
140.98	131.59
134.17	119.53
135.08	116.74
134.84	114.62
130.3	111.64
135.51	125.31
111.03	79.319
57.503	-4.554
26.649	-54.986
4.264	-90.896
-11.528	-103.57
-24.241	-110.13
-44.982	-116.08
-55.495	-116.8
-71.111	-122.38
-94.539	-119.55
-107.75	-114.68
-115.78	-110.69
-122.54	-105.15
-127.33	-98.258
-131.36	-93.608
-131.04	-86.418
-122.37	-81.242
-122.47	-77.205
-127.38	-73.007
-128.67	-75.018
-134.97	-67.259
-130.34	-66.962
-132.78	-69.487
-92.632	-71.096
5.719	-77.818
65.665	-59.438
110.74	-34.659
156.84	-15.347
188.07	4.129
220.57	9.063
233.87	-7.995
242.96	-39.967
246.32	-63.066
248.97	-84.865
267.5	-109.47
277.14	-130.92
281.23	-157.86
281.77	-177.95
291.79	-186.04
291.91	-192.81
282.18	-195.14
289.26	-194.1
282.28	-191.98
248.99	-198.9
196.95	-216.57
142.55	-206.25
91.188	-184.97
38.045	-172.39
-8.623	-147.59
-44.681	-131.63
-80.873	-119.03
-107	-98.204
-120.89	-80.785
-137.93	-64.44
-142.83	-52.876
-142.81	-43.053
-146.85	-35.3
-147.65	-26.018
-159.97	-17.85
-167.6	-10.997
-172.2	-2.076
-145.7	-1.822
-64.872	18.709
-9.957	58.918
13.17	95.9
26.998	136.97
25.585	171.03
29.213	197.6
35.99	216.34
27.712	214.75
27.515	204.31
35.79	197.98
22.444	189.25
23.622	186.28
26.892	186.01
20.715	178.74
32.084	178.01
26.821	171.12
26.064	177.36
24.058	165.7
-14.499	88.189
-40.608	21.166
-46.557	-19.089
-51.279	-52.558
-59.901	-73.598
-69.076	-87.698
-68.394	-91.258
-73.078	-100.08
-85.029	-102.58
-88.318	-94.992
-91.102	-93.471
-101.86	-90.562
-107.72	-87.831
-112.7	-84.346
-116.1	-77.21
-120.94	-75.361
-128.63	-75.243
-131.29	-73.876
-138.45	-75.966
-132.75	-63.209
-124.36	-45.815
-80.267	-26.454
34.396	11.299
167.89	83.093
325.94	187.97
552.69	261.55
770.01	274.35
784.34	232.3
610.49	172.16
373.62	124.28
132.96	88.762
-9.397	80.265
-62.898	82.651
-100.07	76.948
-124.72	69.935
-128.77	67.02
-126.59	69.405
-135.15	69.509
-132.68	71.058
-121.84	75.722
-126.94	69.851
-137.14	67.431
-139.56	66.489
-139.64	63.674
-141.86	63.793
-139.94	55.036
-140.21	52.235
-139.45	51.458
-132.05	49.057
-131.65	51.233
-135.42	49.309
-130.47	52.014
-123.77	51.908
-124.78	47.124
-123.64	48.447
-117.86	47.539
-120.71	44.463
-121.58	41.515
-116.91	40.627
-117.82	40.29
-117.39	37.741
-115.85	39.234
-115.15	39.42
-114.79	36.982
-112.66	37.315
-109.91	38.507
-107.26	37.824
-106.01	38.437
-104.93	38.544
-101.74	39.155
-100.92	40.535
-97.2	37.864
-96.8	37.23
-94.009	37.733
-86.1	39.546
-90.555	38.212
-93.451	34.764
-88.661	37.205
-89.904	38.765
-88.486	37.737
-86.333	37.124
-87.266	37.613
-82.418	37.481
-81.077	38.597
-80.593	39.062
-78.703	39.413
-79.079	41.794
-73.893	38.887
-71.989	37.042
-72.472	37.299
-67.974	36.388
-67.133	38.668
-68.915	37.99
-70.763	34.906
-68.672	32.985
-63.934	31.063
-65.817	28.087
-67.524	28.724
-64.956	30.363
-67.303	30.3
-64.371	33.602
