# Supplementary material for: Electrooculography-based continuous eye-writing recognition system for efficient assistive communication systems
Source: PLoS One. 2018 Feb 9;13(2):e0192684. doi: 10.1371/journal.pone.0192684 (PMC5806888; doi:10.1371/journal.pone.0192684)
Supplement: S2 Database — All the original continuous EOG data of participant 001, 002, and 003 used in the experiments are contained in this database. (ZIP) [file pone.0192684.s002.zip › continuous1/001/test/EOG_001_01_002.csv]

2.941	11.248
2.487	10.711
3.873	8.427
0.652	8.813
-0.969	8.639
-3.338	10.348
-5.46	13.152
-2.086	14.99
-2.038	10.026
-5.507	8.964
-6.579	16.953
-1.936	13.754
4.801	10.571
3.061	11.12
2.944	8.403
7.756	12.277
4.922	12.336
5.052	12.632
8.873	13.37
7.403	10.904
0.544	13.849
-2.121	13.704
2.186	13.893
-0.296	13.007
-1.121	10.946
0.328	11.78
-2.308	10.388
-4.166	8.953
-6.498	5.819
-4.942	4.833
-0.796	7.054
4.222	6.495
5.493	5.195
1.287	4.532
-0.236	5.612
0.147	11.168
4.255	13.429
5.838	11.071
3.853	11.202
3.264	9.09
3.56	8.069
2.377	7.321
-3.126	1.989
-5.198	1.385
-7.794	2.518
-6.676	2.829
2.048	6.264
3.933	7.251
1.805	8.192
3.2	9.072
6.739	9.513
8.57	10.769
8.336	6.695
9.189	8.908
11.184	11.661
9.738	8.209
5.694	11.771
4.544	12.983
6.748	9.395
9.985	9.8
8.129	8.677
7.902	6.995
8.146	8.22
2.904	6.688
4.033	5.559
4.541	3.018
6.972	2.537
6.187	4.825
3.894	4.336
5.224	7.232
8.067	5.387
18.479	5.964
17.055	1.669
96.115	-18.155
198.44	-24.852
235.67	-23.278
272.83	-26.593
283.62	-29.521
307.8	-34.016
329.04	-43.202
338.73	-63.178
350.85	-88.433
350.44	-111.72
365.71	-139.15
363.11	-166.19
361.01	-188.87
372.25	-196.91
356.01	-205.38
309.83	-228.65
261.81	-237.16
223.71	-227.67
173.3	-206.98
107.3	-186.99
48.149	-164.73
2.459	-146.46
-30.057	-147.12
-52.599	-153.22
-63.598	-153.57
-69.494	-139.1
-77.533	-128.01
-88.85	-114.93
-86.212	-110.54
-41.587	-136.84
6.273	-152.27
36.091	-150.48
65.675	-139.36
84.597	-124.98
76.749	-120.05
69.24	-115.99
65.55	-118.02
55.071	-116.74
57.091	-108.18
54.137	-100.11
50.481	-95.698
46.721	-98.169
47.902	-93.759
46.215	-88.924
42.17	-87.353
42.138	-81.681
4.827	-73.328
-28.154	-50.98
-43.714	-19.795
-66.508	11.607
-80.443	46.678
-95.578	76.548
-107.31	102.6
-117.12	128.9
-121.74	150.26
-120.02	165.96
-123.9	175.77
-122.76	183.51
-120.56	181.04
-123.61	175.87
-127.45	169.92
-130.09	169.38
-122.05	165.97
-79.769	98.75
-3.546	15.739
69.358	-25.667
108.45	-49.015
135.58	-56.017
163.01	-60.127
164.81	-65.946
165.45	-71.476
166.17	-76.898
153.08	-76.548
155.53	-75.67
154.49	-73.676
141	-70.809
142.2	-71.055
145.22	-72.912
137.89	-71.446
141.92	-70.12
140.11	-71.762
128.6	-67.278
168.42	-48.48
213.27	-32.456
224.89	-37.525
236.58	-53.383
248.78	-73.491
257.79	-98.305
261.16	-120.3
271.46	-133.42
266.06	-147.13
262.75	-150.5
248.58	-152.84
177.18	-177.5
119.1	-195.45
89.581	-202.8
51.467	-198.37
12.386	-188.97
-30.869	-181.73
-67.94	-163.84
-96.76	-147.45
-122.91	-130.65
-130.79	-125.18
-129.67	-121.25
-135.53	-106.36
-138.77	-95.587
-146.87	-82.31
-160.67	-71.972
-169.48	-60.851
-151.36	-51.552
-80.213	-44.233
-8.542	-15.335
33.698	29.228
38.638	75.988
43.351	119.56
62.796	155.77
49.845	185.54
49.451	192.57
48.643	180.42
42.017	173.78
50.601	166.71
50.063	161.59
48.476	153.87
51.877	149.66
48.235	146.99
47.535	146.44
59.39	161.51
33.267	109.87
-11.674	18.681
-31.724	-30.951
-41	-71.435
-43.849	-97.847
-53.837	-112.38
-66.29	-127.1
-80.331	-134.85
-97.287	-137.29
-104.94	-133.25
-113.21	-123.78
-124.07	-108.36
-125.44	-93.507
-121.99	-85.233
-121.95	-79.696
-123.31	-72.835
-126.66	-69.401
-135.85	-67.235
-136.78	-65.77
-139.89	-63.957
-137.29	-62.305
-69.978	-75.032
15.886	-81.907
68.509	-62.768
116.93	-36.168
160.2	-12.361
177.3	3.61
192.65	5.209
209.82	0.032
208.03	-13.069
211.25	-33.014
213.71	-51.756
222.46	-74.11
225.34	-93.67
218.47	-107.55
226.36	-119.93
221.76	-126.35
222.55	-130.33
228.71	-134.79
219.62	-138.22
220.97	-133.17
209.8	-132.83
157.44	-156.88
95.727	-174.5
47.607	-170.83
5.31	-163.13
-35.965	-146.94
-66.522	-128.36
-78.549	-107.73
-84.867	-82.364
-95.209	-72.675
-104.81	-72.611
-110.79	-69.164
-117.09	-61.575
-122.41	-53.595
-125.79	-47.627
-127.31	-39.737
-122.73	-30.27
-122.05	-4.131
-126.54	45.012
-135.96	100.1
-151.89	144.87
-162.2	178.22
-162.58	203.91
-153.66	222.97
-148.29	234.39
-153.21	233.38
-152.21	232.16
-148.81	227.85
-153.3	217.22
-150.6	218.94
-146.55	213.03
-145.33	216.48
-138.97	216.28
-132.59	146.37
-117.49	70.094
-97.994	24.561
-84.54	-10.198
-71.887	-26.281
-59.987	-40.134
-53.871	-47.799
-49.792	-49.863
-47.602	-51.934
-45.558	-49.703
-50.128	-47.718
-65.276	-46.52
-69.236	-44.04
-66.324	-43.084
-64.116	-44.848
-64.933	-46.606
-86.729	-45.946
-117.38	-41.561
-131.66	-34.307
-143.05	-25.603
-161.66	-20.462
-166.2	-13.466
-165.16	-5.511
-170.48	-3.496
-166.85	-1.786
-158.41	-1.182
-150.81	-4.873
-145.57	-4.605
-145.89	-0.826
-147.13	-0.288
-146.45	2.975
-140.68	0.395
-136.2	1.591
-108.72	18.209
-49.671	44.953
-9.405	91.941
2.392	143.5
-5.486	180.81
-17.662	211.07
-20.684	236.15
-32.86	247.51
-44.256	253.52
-48.566	259.07
-52.544	255.23
-54.338	245.83
-57.102	237.11
-55.493	231.23
-52.159	230.12
-51.697	227.94
-49.785	223.54
-51.995	217.31
-52.233	214.2
-46.627	215.79
-41.281	170.02
-29.713	87.779
-22.859	25.865
-16.412	-18.341
-3.745	-44.116
7.882	-59.164
17.977	-71.537
19.923	-78.063
20.231	-79.113
18.676	-77.314
18.271	-75.401
17.396	-74.002
15.159	-76.229
15.65	-76.783
14.498	-74.677
15.179	-76.315
14.103	-75.586
15.207	-72.448
13.232	-74.084
14.986	-72.073
12.344	-71.881
-19.253	-74.079
-45.809	-66.65
-61.628	-59.649
-80.559	-50.768
-97.394	-36.042
-115.85	-23.185
-123.92	-15.671
-130.89	-16.181
-136.86	-14.349
-129.95	-11.215
-128.23	-12.976
-126.1	-10.659
-119.62	-8.559
-112.51	-8.919
-114.14	-10.646
-119.42	-11.887
-111.61	-4.045
-97.735	-11.008
-29.036	-37.751
90.453	-52.63
154.1	-51.868
179.77	-41.574
245.76	-28.637
277.13	-24.367
295.05	-22.93
350.15	-33.286
368.41	-68.415
380.09	-109.84
383.14	-148.06
380.97	-177.1
391.1	-199.59
387.84	-226.63
389.26	-241.91
384.48	-248.32
390.84	-250.66
384.72	-248.79
364.84	-254.03
382.29	-245.11
352.79	-247.73
280.74	-265.32
243.33	-258.61
200.5	-245.22
150.07	-229.31
105.42	-216.27
62.111	-204.79
25.82	-192.61
-1.659	-178.47
-4.765	-159.12
-12.333	-152.06
-41.128	-141.24
-49.98	-129.15
-38.174	-133.6
-37.84	-133.15
-35.689	-120.86
-30.881	-106.6
-36.492	-92.883
-42.684	-82.943
-57.258	-77.617
-51.662	-71.035
-40.818	-68.323
-57.516	-66.756
-63.425	-53.326
-57.902	-47.627
-57.661	-48.131
-62.455	-42.327
-62.785	-41.395
-57.46	-36.536
-56.51	-32.458
-56.021	-31.049
-56.249	-27.625
-55.845	-30.745
-55.296	-24.637
-60.872	-13.945
-62.629	-12.384
-58.796	-13.586
-56.394	-14.535
-41.47	-5.602
-6.112	8.859
36.512	30.578
53.357	63.961
34.329	97.795
1.65	132.53
-36.122	167.31
-66.738	196.83
-84.3	220.18
-98.929	240.21
-108.44	253.95
-111.37	259.54
-114.1	263.98
-112.78	262.01
-112.72	255.84
-112.92	252.36
-111.08	246.33
-115.15	245.43
-110.72	238.29
-102.59	239.93
-99.016	233.73
-90.632	159.16
-81.196	75.954
-72.01	28.396
-56.809	-5.732
-41.788	-24.324
-36.027	-36.652
-32.875	-43.442
-29.469	-47.337
-25.14	-56.208
-25.465	-53.322
-30.494	-48.785
-31.027	-49.791
-33.632	-46.044
-31.842	-44.921
-29.284	-42.782
-30.793	-44.27
-24.201	-45.384
-19.641	-42.993
-20.54	-44.302
-22.664	-41.16
-22.588	-39.334
-27.788	-34.479
-41.383	-11.533
-47.983	24.107
-48.561	67.129
-49.928	109.06
-55.737	144.58
-62.613	178.32
-65.718	197.25
-67.55	209.58
-70.63	224.68
-71.447	223.08
-71.434	214.24
-71.755	206.28
-68.878	203.99
-69.632	198.43
-66.48	201.16
-61.352	204.86
-57.787	141.98
-45.014	63.685
-35.671	20.357
-25.826	-13.48
-13.914	-32.785
-5.821	-46.818
3.884	-58.93
6.875	-64.868
6.008	-69.66
3.566	-71.706
-1.793	-72.457
-4.595	-71.729
-0.077	-65.249
3.505	-62.312
1.289	-63.314
2.91	-64.041
3.884	-66.042
4.397	-63.09
1.907	-64.786
4.25	-64.143
9.671	-53.866
-5.955	-37.429
-24.884	-0.349
-33.819	43.106
-41.856	80.897
-44.142	115.15
-45.691	141.49
-53.868	166.84
-59.229	183.56
-60.614	191.68
-59.266	196.7
-56.103	187.96
-56.483	181.01
-56.138	176.46
-54.358	171.71
-56.092	171.57
-54.358	166.52
-46.819	173.08
-44.404	141.38
-36.873	61.207
-25.01	4.735
-15.969	-34.054
-4.504	-58.343
-0.306	-69.96
4.171	-80.241
6.937	-83.452
4.793	-82.737
9.821	-78.154
8.017	-77.88
4.758	-77.278
8.545	-74.992
6.886	-74.19
3.943	-69.915
2.764	-69.507
4.395	-69.952
5.259	-68.004
5.171	-65.147
2.885	-61.608
0.552	-62.148
1.937	-61.128
-0.114	-61.388
5.251	-59.713
-2.916	-56.652
34.731	-58.705
121.47	-50.557
155.87	-38.029
183.05	-31.563
193.92	-30.788
180	-34.1
187.93	-35.949
182.66	-38.906
183.04	-44.009
192.67	-52.207
181.77	-61.12
181.07	-68.368
179.29	-74.002
182.89	-74.099
189.91	-75.516
180.61	-78.049
182.59	-73.615
154.38	-71.989
101.12	-60.017
62.088	-21.22
27.008	22.938
-10.552	61.39
-47.434	97.083
-70.12	126.46
-90.097	141.27
-104.42	146.41
-109.04	156.66
-113.1	161.44
-112.42	159.99
-111.78	162.02
-113.77	150.23
-114.75	140.9
-113.64	138.97
-110.65	136.72
-105.68	149.96
-108.75	117.69
-117.53	44.654
-122.33	-2.635
-126.74	-33.779
-123.1	-52.729
-118.42	-62.48
-119.62	-61.952
-119.48	-51.314
-117.76	-46.616
-115.72	-44.029
-113.74	-38.66
-108.74	-32.022
-109.41	-29.878
-112.28	-30.344
-114.36	-28.041
-113.49	-30.173
-108.55	-27.834
-75.172	-32.89
18.402	-41.953
105.53	-22.738
147.4	12.139
172.11	46.809
187.83	76.902
196.13	102.37
206.75	122.79
216.37	134.29
223.23	127.84
230.67	105.15
226.52	88.567
224.97	74.366
233.89	63.972
231.73	53.73
220.97	37.067
226.63	26.761
226.99	17.673
233.23	23.807
217.43	-2.465
152.71	-78.104
116.39	-126.89
92.499	-150.16
62.333	-159.43
38.793	-156.39
11.366	-154.88
-14.15	-148.23
-33.224	-137.22
-42.471	-133.51
-53	-132.89
-62.9	-127.17
-71.538	-121.58
-78.743	-114.21
-78.222	-108.15
-79.366	-103.3
-89.26	-97.568
-97.52	-93.489
-92.775	-85.334
-93.938	-83.078
-99.72	-79.395
-100.75	-69.025
-109.44	-67.681
-110.16	-62.065
-110.57	-60.146
-108.33	-57.539
-90.714	-49.573
-45.338	-40.48
16.769	6.38
25.436	64.771
9.636	106.45
-9.433	144.3
-31.68	173.86
-30.593	199.91
-42.79	213.39
-52.498	212.5
-48.555	210.12
-47.995	202.33
-47.062	195.22
-51.141	193.24
-49.947	184.25
-48.331	183.25
-51.351	179.81
-47.689	175.29
-42.825	180.37
-44.427	129.2
-46.418	49.264
-42.346	-0.409
-34.932	-37.745
-30.989	-59.398
-23.772	-68.261
-11.704	-75.076
-12.009	-80.109
-16.659	-82.61
-13.64	-80.973
-14.402	-80.689
-19.47	-84.838
-23.468	-84.799
-22.57	-83.659
-22.169	-84.33
-39.846	-82.45
-66.766	-81.091
-90.866	-73.969
-113.84	-58.248
-131.76	-44.156
-144.4	-31.615
-155.3	-15.795
-159.53	-6.035
-155.57	-3.169
-155.85	-1.472
-154.84	0.417
-142.92	1.933
-131.31	0.703
-127.73	0.01
-130.42	-1.962
-126.77	2.608
-93.218	25.291
-46.413	67.546
-18.842	115.86
-2.636	155.47
1.923	180.82
-1.354	193.65
-6.655	196.93
-16.127	190.08
-17.743	192.59
-20.62	187.16
-24.944	189.17
-14.468	182.86
28.985	115.33
102.66	60.097
160.78	25.201
175.39	-3.413
198.95	-12.069
233.35	-27.713
225.82	-39.21
221.53	-53.509
231.79	-66.613
234.47	-72.428
239.32	-84.633
239.69	-96.172
236.05	-104.67
237.75	-110.39
231.97	-116.84
227.03	-118.52
228.61	-117.29
181.52	-122.92
116.83	-118.53
79.339	-91.324
45.389	-59.677
18.885	-26.756
-9.552	22.744
-41.887	56.172
-64.733	66.509
-80.197	77.199
-84.201	73.185
-79.74	69.231
-77.915	75.492
-81.064	69.871
-84.601	66.178
-88.819	68.726
-97.409	67.249
-106.64	69.407
-108.74	70.227
-109.64	73.332
-120.93	73.838
-128.79	69.407
-125.19	73.988
-88.772	71.881
-5.771	71.135
54.28	75.593
97.472	79.016
145.44	83.656
168.74	82.279
185.87	86.535
189.82	79.632
192.12	67.167
191.13	53.418
196.51	30.709
205.36	13.498
193.41	-9.997
193.35	-26.428
201.24	-26.386
199.2	-33.653
195.62	-40.002
200.45	-32.335
180.85	-63.355
142.17	-126.73
114.92	-176.06
90.826	-206.94
74.192	-210.3
53.016	-207.68
29.087	-198.42
9.403	-192.82
-7.926	-205.23
-23.907	-209.7
-42.373	-203.25
-51.396	-193.47
-57.054	-180.43
-64.86	-170.01
-72.471	-163.1
-82.606	-151.98
-92.202	-145.9
-98.962	-139.36
-66.248	-130.86
16.877	-111.4
93.654	-65.154
130.16	-19.229
142.83	20.996
165.91	56.884
182.74	76.433
185.22	70.217
194.93	49.745
193.75	31.573
198.59	-1.093
206.59	-32.91
203.6	-47.35
210.1	-63.708
205.5	-73.829
204.36	-76.285
212.33	-80.824
209.97	-71.173
194.85	-86.583
145.25	-143.06
100.99	-181.61
82.737	-195.42
59.806	-199.08
37.096	-199.9
13.236	-193.28
-11.709	-183.4
-34.84	-179.58
-59.104	-168.4
-74.681	-162.38
-79.17	-158.66
-85.957	-147.68
-92.983	-137.47
-101.54	-129.61
-119.59	-126.63
-125.15	-115.06
-117.35	-110.25
-71.842	-121.05
10.778	-113.71
46	-93.993
62.379	-69.805
97.267	-48.67
110.27	-38.203
111.96	-35.949
110.09	-41.618
112.37	-45.5
109.21	-53.379
101.56	-56.385
104.93	-68.392
104.4	-91.027
104.94	-99.571
106.74	-103.44
104.55	-103.2
103.89	-98.874
101.76	-97.792
94.733	-97.046
99.928	-92.538
88.739	-102.35
38.457	-119.07
-4.124	-118.53
-28.551	-108.37
-46.473	-90.215
-66.976	-63.23
-99.216	-25.534
-127.97	8.26
-154.05	32.988
-172.68	78.315
-175.66	127.08
-178.46	145.55
-179.42	145.3
-178.84	143.26
-179.39	148.01
-183.98	154.22
-191.32	152.65
-194.72	151.34
-199.74	149.53
-197.18	144.55
-187	147.23
-153.89	169.14
-114.46	192.7
-114.18	194.72
-123.4	195.72
-128.83	196.82
-131.04	193.13
-128.59	188.4
-129.24	184.52
-127.24	181.53
-122.42	176.45
-110.29	180.08
-105.91	139.3
-103.14	63.349
-91.319	15.423
-74.808	-19.703
-58.932	-42.414
-51.236	-52.379
-45.826	-58.459
-45.429	-59.271
-43.387	-59.226
-45.851	-57.922
-52.018	-55.82
-52.716	-50.686
-54.613	-45.374
-50.842	-45.577
-48.019	-44.202
-49.438	-44.448
-42.888	-46.954
-40.934	-42.764
-43.888	-40.488
-40.694	-40.386
-48.149	-27.435
-62.025	0.834
-76.157	41.062
-85.137	84.754
-85.927	117.57
-91.907	146.55
-95.187	171.97
-96.789	190.75
-97.537	201.71
-96.318	198.02
-97.1	192.98
-95.034	186.25
-93.557	181.25
-92.728	174.55
-90.278	169.57
-88.868	169.61
-91.51	160.75
-89.684	163.11
-83.338	126.12
-78.462	46.326
-68.515	-6.05
-60.6	-47.984
-51.397	-74.844
-40.626	-85.138
-37.462	-93.484
-35.548	-94.074
-35.234	-96.149
-31.31	-92.949
-28.279	-90.022
-31.769	-90.714
-28.597	-85.847
-29.213	-83.583
-26.97	-84.103
-33.801	-82.616
-43.786	-80.366
-33.486	-76.369
-33.493	-73.698
10.852	-78.264
77.234	-74.958
126.03	-59.357
172.88	-46.039
190.02	-34.288
219.82	-19.152
234.72	-11.046
234.64	-23.584
246.91	-46.785
251.29	-83.135
260.62	-123.45
270.48	-145.29
268.31	-164.65
262.82	-177.45
262.14	-179.97
260.93	-178.75
257.07	-171.82
211.64	-164.37
146.41	-138.03
93.67	-94.512
46.954	-45.697
12.4	3.107
-19.766	42.616
-45.992	75.243
-70.648	97.339
-88.15	110.42
-98.16	120.46
-103.99	122.32
-97.908	113.21
-98.785	101.6
-104.16	93.012
-105.31	92.683
-111.17	94.813
-117.25	96.444
-122.57	99.76
-125.55	102.92
-131.84	102.11
-136.85	109.67
-129.45	110.85
-69.908	64.996
29.712	21.133
91.671	-0.173
149.03	-12.027
197.11	-15.732
216.47	-34.211
251.12	-58.967
273.49	-102.61
274.31	-146.12
279.29	-172.62
285.9	-207.45
289.64	-234.77
293.29	-259.56
293.91	-277.09
296.54	-275.15
297.91	-278.44
296.08	-273.62
283.41	-275.05
231.52	-293.52
171.9	-295.37
130.55	-287.07
91.263	-268.87
56.064	-251.29
20.259	-238.84
-10.566	-214.61
-32.556	-194.62
-50.936	-180.9
-58.945	-163.35
-69.565	-147.35
-81.825	-133.8
-83.118	-120.7
-75.854	-111.77
-52.371	-105.41
-39.13	-93.761
-41.996	-81.813
-42.412	-76.027
-53.482	-66.913
-55.03	-58.993
-50.096	-55.665
-57.208	-48.551
-59.058	-44.347
-58.745	-40.233
-59.903	-35.798
-60.231	-32.875
-60.697	-29.812
-61.94	-31.257
-62.745	-29.707
-76.399	-24.938
-108.51	-11.121
-130.3	15.191
-140.83	47.385
-149.04	82.151
-157.02	116.4
-168.12	151.7
-173.51	183.36
-175.13	202.45
-174.27	206.45
-170.32	206.76
-165.62	206.15
-165.42	198.26
-165.81	191.4
-162.95	190.96
-166.46	175.14
-163.22	161.22
-164.59	155.68
-163.09	155.96
-155.66	155.82
-112.63	97.823
5.774	34.588
59.357	4.159
79.979	-7.615
132.41	-3.043
133.08	-5.942
145.64	-3.306
153.79	-6.717
141.71	-16.555
143.71	-20.843
141.31	-21.567
139.68	-24.43
137.55	-33.621
138.96	-37.688
137.7	-41.688
131.83	-44.389
128.74	-43.118
130.26	-44.195
125.69	-44.274
121.61	-51.092
127.38	-55.601
120.14	-52.022
84.483	-46.781
41.335	-18.113
8.502	22.476
-23.281	65.759
-52.995	108.34
-77.641	137.25
-98.604	160.69
-110.62	179.43
-117.33	199.38
-117.03	205.83
-110.02	197.82
-109.7	194.59
-106.94	190.05
-108.21	180.39
-114.88	176.65
-112.38	172.53
-113.69	167.15
-109.56	179.43
-106.25	151.58
-109.63	74.471
-103.56	16.027
-99.552	-26.639
-96.413	-54.324
-90.545	-65.155
-83.298	-75.249
-76.058	-76.63
-73.166	-73.617
-63.952	-73.055
-53.305	-67.88
-54.363	-62.608
-56.286	-58.63
-57.559	-53.76
-58.927	-46.246
-53.715	-40.242
-50.638	-40.225
-52.018	-42.853
-51.163	-44.745
-46.192	-41.276
-45.148	-41.433
-43.285	-42.671
-43.536	-36.36
-52.536	-21.056
-56.38	11.189
-63.407	51.579
-75.013	89.78
-86.017	121.55
-94.322	149.88
-99.138	173.51
-104.94	187.95
-106.07	199.11
-106.55	197.85
-105.81	191.73
-103	185.91
-99.598	182.53
-98.478	181.33
-96.492	177.45
-88.591	184.1
-82	146.25
-68.761	73.169
-55.623	29.347
-47.749	-14.806
-35.008	-52.858
-25.819	-68.888
-21.043	-74.847
-21.52	-75.424
-21.144	-78.254
-18.894	-79.845
-23.204	-77.56
-19.151	-72.099
-19.374	-74.562
-25.325	-78.122
-17.728	-76.156
-17.098	-78.221
-15.443	-78.435
-17.517	-73.3
-46.905	-72.135
-79.041	-69.228
-105.33	-53.541
-122.89	-46.64
-134.26	-38.781
-149.4	-17.67
-153.4	-12.584
-149.35	-16.606
-143.24	-13.729
-136.45	-13.436
-136.57	-14.185
-135.51	-9.533
-133.28	-8.79
-130.36	-10.063
-129.05	-8.364
-122.14	-2.522
-84.033	16.691
-41.214	56.277
-26.768	106.84
-25.947	147.69
-27.932	176.66
-27.922	194.65
-26.036	196.18
-30.024	189.93
-34.259	186.44
-33.387	183.19
-33.604	180.2
-35.733	175.21
-35.716	171.22
-36.262	166.08
-35.069	158.69
-34.727	160.09
-35.751	151.87
-30.703	155.79
-29.136	144.3
-28.489	68.168
-16.054	0.659
-2.092	-40.639
4.585	-70.49
9.786	-80.871
19.958	-90.201
27.784	-96.144
28.765	-98.276
29.194	-99.475
25.921	-96.513
24.546	-95.806
22.109	-95.844
23.834	-94.357
26.688	-93.959
21.646	-91.245
27.013	-91.759
11.346	-90.368
-23.264	-84.797
-48.371	-79.568
-74.705	-68.69
-89.58	-61.549
-101.67	-59.337
-113.92	-51.572
-121.52	-45.229
-126.4	-41.557
-120.39	-34.409
-119.19	-32.567
-118.96	-33.392
-116.32	-31.22
-115.59	-28.65
-108.91	-28.932
-107.23	-29.066
-96.402	-20.88
-51.08	-1.904
6.467	34.564
34.421	70.957
33.658	104.09
25.489	132.15
20.781	140.26
12.811	140.75
0.229	133.22
11.365	133.66
4.275	132.08
-3.38	133.26
8.575	139.99
32.906	94.874
137.26	44.907
204.66	20.127
223.87	-2.296
264.49	-16.56
267.91	-25.269
269.36	-25.025
289.3	-34.822
300.56	-60.121
297.86	-104.28
312.34	-142.14
316.1	-163.76
307.63	-191.92
315.99	-208.12
313.71	-215.93
313.48	-223.17
311.79	-230.28
301.48	-237
303.94	-234.78
295.27	-235.03
286.84	-231.65
292.31	-223.91
250.22	-219.13
177.61	-197.66
108.56	-165.55
58.979	-123.67
30.509	-72.745
-3.166	-28.069
-26.524	12.197
-52.966	43.544
-74.673	68.082
-80.703	82.243
-85.607	88.189
-82.712	91.488
-91.061	86.135
-101.68	85.782
-101.7	87.893
-106.76	84.028
-110.52	91.769
-113.86	99.829
-118.58	100.61
-118.03	113.23
-121.6	114.87
-128.75	111.37
-123.92	116.41
-119.48	115.01
-123.37	119.88
-80.878	84.642
10.272	20.395
83.002	-8.783
133.73	-22.422
178.12	-26.728
206.81	-34.252
223.57	-48.976
240.26	-60.415
254.93	-90.141
255.62	-129.3
252.96	-163.26
271.32	-194.99
279.35	-225.9
279.96	-260.11
290.78	-284.8
285.55	-303.71
292.65	-318.92
298.57	-323.32
293	-326.37
298.7	-320.55
266.76	-325.51
200.04	-335.61
145.3	-320.85
100.92	-295.17
64.399	-264.87
27.052	-245.42
-11.219	-230.22
-39.748	-210.83
-62.639	-200.55
-73.977	-189.69
-72.886	-174.54
-83.663	-158.36
-103	-143.87
-111.73	-126.58
-109.52	-122.68
-94.072	-128.53
-81.491	-119.68
-75.516	-107.67
-75.744	-97.027
-84.277	-90.98
-84.883	-87.122
-87.144	-80.988
-93.64	-77.063
-95.333	-72.997
-100.81	-67.491
-102.23	-62.361
-98.827	-59.328
-98.692	-57.437
-97.619	-52.884
-96.818	-47.444
-92.164	-39.659
-98.889	-21.65
-123.23	5.904
-140.16	43.672
-143.31	71.915
-137.76	78.739
-133.71	85.159
-132.71	92.041
-128.65	96.466
-124.79	100.5
-119.61	102.41
-113	106.6
-112.13	103.24
-116.09	102.32
-115.03	107.24
-115.79	103.65
-115.09	103.3
-110.28	96.59
-113.5	88.352
-110.96	90.526
-107.36	88.342
-104.92	88.293
-100.56	91.848
-105.46	89.513
-105.17	86.847
-102.32	87.991
-105.94	88.577
-105.51	88.084
-100.66	87.139
-95.134	85.044
-94.394	83.821
-95.129	83.789
-93.237	82.703
-93.668	81.39
-89.08	79.647
-84.465	77.632
-82.764	77.476
-83.35	76.817
-85.08	78.084
-78.756	77.991
-76.5	75.39
-76.866	77.417
-75.556	76.759
-78.16	75.601
-77.093	77.037
-71.676	76.548
-72.602	77.453
-70.946	74.308
-67.252	74.214
-68.058	78.199
-66.295	76.62
-68.255	74.796
-62.828	72.464
-63.873	73.132
-70.803	74.214
-64.976	73.862
-63.476	76.089
-58.359	76.932
-54.804	76.73
-56.51	75.067
-51.948	74.367
-55.357	73.635
-56.891	69.893
-50.161	70.275
-55.209	72.146
-56.091	71.625
-50.726	69.525
-52.973	67.61
-50.592	68.726
-49.991	66.034
-55.905	63.022
-55.533	62.455
-49.264	62.715
-50.9	63.729
-51.39	60.039
-49.197	58.241
-50.46	61.413
-44.083	62.035
-42.825	58.973
-44.964	57.462
-45.333	56.952
-46.904	56.53
-44.279	55.534
-42.519	53.202
-37.446	52.479
-34.244	48.926
-35.997	49.786
-35.282	54.375
-36.536	53.214
-38.065	54.254
-36.431	53.576
-34.419	52.359
-34.797	53.308
-32.113	50.105
-28.872	50.614
-30.276	50.864
-29.83	45.893
-28.109	43.846
-27.323	44.403
-27.794	45.281
-26.268	45.632
-25.145	46.302
-27.043	46.533
-26.904	44.297
-26.831	43.258
-30.755	39.899
-33.864	36.806
