# Supplementary material for: Electrooculography-based continuous eye-writing recognition system for efficient assistive communication systems
Source: PLoS One. 2018 Feb 9;13(2):e0192684. doi: 10.1371/journal.pone.0192684 (PMC5806888; doi:10.1371/journal.pone.0192684)
Supplement: S2 Database — All the original continuous EOG data of participant 001, 002, and 003 used in the experiments are contained in this database. (ZIP) [file pone.0192684.s002.zip › continuous1/001/test/EOG_001_01_003.csv]

-13.695	15.015
-14.911	13.038
-15.539	12.731
-14.448	13.37
-9.103	16.026
-3.478	17.849
-10.486	14.016
-16.694	15.208
-16.05	16.707
-13.775	14.977
-9.472	17.308
-8.754	17.304
-13.538	18.401
-12.766	19.863
-12.276	20.429
-14.132	22.055
-9.531	18.692
-10.22	17.484
-12.961	16.297
-11.232	13.513
-9.624	13.049
-4.247	12.703
-5.004	14.547
-7.598	15.316
-3.348	14.555
-3.745	14.369
-7.551	17.087
-6.475	15.427
-4.37	12.516
-4.347	15.936
-5.172	16.821
-6.916	17.37
-2.994	14.959
-2.261	11.96
-7.078	13.901
-10.81	13.33
-16.571	12.767
-15.088	13.173
-11.45	11.789
-10.016	12.333
-5.491	13.227
-2.936	13.961
-3.891	13.504
-9.276	10.085
-8.305	12.826
-4.677	13.042
-4.684	10.97
-1.908	11.113
-1.762	3.672
-1.843	3.524
-3.27	8.9
-4.058	8.659
-3.061	9.915
-0.789	12.018
1.091	11.553
-3.599	12.003
-5.284	11.958
-1.849	8.507
-1.911	6.048
-5.255	7.238
-4.82	8.661
-3.885	7.255
-5.207	7.579
-5.927	6.849
-8.313	5.812
-7.393	8.119
-4.992	7.855
-5.353	5.901
-3.446	6.179
-4.737	7.191
-9.042	4.847
-11.379	1.791
-10.654	3.049
-9.748	6.412
-11.782	5.346
-10.92	3.349
-9.914	6.215
-9.294	5.929
-7.742	5.392
-5.673	10.667
-4.874	11.169
-5.516	9.325
-6.563	9.365
-7.765	6.703
-5.424	6.678
-6.289	7.534
-10.098	6.628
-8.951	6.687
-7.097	7.352
-7.527	7.494
-6.224	6.401
-4.589	5.974
-3.546	6.818
-3.535	8.73
-2.782	9.487
-3.1	7.037
-5.906	4.903
-4.078	3.223
-2.503	1.842
-3.737	3.321
-4.009	3.56
-7.675	2.614
-11.332	3.371
-9.094	3.203
-7.764	2.401
-8.014	4.59
-8.37	5.692
-6.891	3.131
-3.241	1.297
-2.908	3.907
-2.909	4.081
-4.175	0.43
-6.656	2.628
-6.488	4.628
-5.989	5.191
-7.743	5.654
-6.415	4.803
-3.974	3.106
-6.034	1.005
-7.473	2.748
-8.311	3.752
-7.14	1.546
-3.503	0.564
-6.336	1.534
-10.689	1.73
-8.97	1.886
-4.834	2.013
-0.324	1.69
0.748	2.014
0.175	0.515
-3.143	-0.293
-5.623	0.775
-4.421	0.724
-3.035	0.294
-1.703	-1.181
-3.04	0.136
-0.846	0.834
-2.319	-0.174
-1.248	1.696
5.958	0.702
1.313	-0.657
-1.552	0.56
1.937	1.882
3.581	1.105
2.493	1.479
-1.048	1.021
-4.071	-0.689
-8.747	1.929
-6.78	1.387
-2.86	-0.92
-1.811	-0.924
2.149	-1.723
1.921	-2.445
1.998	-2.097
1.665	-1.459
2.988	-0.672
5.462	0.339
1.876	0.888
6.371	1.222
6.272	-1.667
14.792	3.295
38.048	1.405
106.37	-24.265
204.32	-41.402
231.31	-50.511
254.36	-54.674
261.57	-55.489
246.41	-62.807
265.11	-63.045
243.97	-76.082
242.1	-92.224
269.45	-98.075
271.86	-119.92
282.51	-150.71
288.21	-188.04
298.95	-220.15
310.17	-231.76
314.23	-248.6
320.55	-278.93
319.99	-301.03
320.54	-317.3
317.98	-331.94
317.77	-338.32
312.61	-343.91
313.74	-343.12
305.72	-334.76
254.08	-325.33
186.8	-305.22
121.52	-263.52
62.508	-205.25
15.062	-145.11
-21.499	-98.772
-50.213	-58.302
-68.773	-18.917
-82.781	7.881
-95.224	28.798
-99.505	38.087
-101.63	39.299
-104.58	41.396
-104.24	48.416
-108.96	57.379
-118.25	58.276
-123.52	62.409
-125.05	62.569
-128.57	70.681
-109.04	59.946
-24.198	5.465
65.286	-33.218
109.15	-55.22
143.67	-71.289
190.19	-76.065
227.13	-90.084
251.27	-124.38
269.96	-154.98
273.2	-180.93
281.03	-220.91
288.19	-248.36
293.26	-278.19
297.07	-305.54
295.81	-316.68
295.48	-327.6
294.05	-321.78
272.14	-338.59
214.69	-375.73
166.48	-378.4
134.19	-361.31
87.704	-333.48
38.965	-298.8
-4.571	-272.9
-45.381	-247.86
-81.45	-215.98
-113.78	-183.37
-140.52	-160.7
-158.94	-143.47
-170.17	-126.35
-170.7	-113.46
-169.41	-102.74
-170.28	-92.779
-170.11	-80.936
-179.01	-76.536
-176.31	-70.673
-169.31	-61.78
-110.99	-55.165
-7.741	-17.871
24.007	33.998
38.853	77.495
62.591	117.62
80.41	147.19
109.71	162.52
112.54	147.59
121.27	113.36
131.89	83.78
127.36	61.135
149.98	42.724
160.83	21.654
150.37	-0.869
158.06	-13.494
161.07	-25.831
161.49	-33.931
162.15	-35.984
160.82	-46.986
167.63	-38.251
158.34	-60.613
118.23	-133.95
85.458	-176.31
83.052	-179.67
80.153	-173.57
62.731	-174.16
33.212	-166.04
-4.941	-152.84
-35.175	-145.8
-55.826	-137.24
-69.68	-131.25
-76.559	-122.5
-80.943	-114.17
-84.626	-105.27
-92.82	-96.039
-96.953	-94.271
-95.701	-90.236
-98.748	-82.646
-96.279	-79.707
-98.703	-71.298
-124.34	-41.136
-153.6	-1.979
-176.64	33.359
-195.25	71.99
-202.19	104.98
-202.77	125.25
-198.66	136
-195.88	137.29
-193.72	129.79
-189.31	129.91
-187.8	130.69
-183.59	130.48
-186.37	132.28
-181.06	125.14
-174.95	134.09
-147.7	103.65
-57.478	26.912
27.703	-15.066
74.213	-27.736
88.335	-32.982
102.87	-37.354
126.55	-35.113
130.51	-27.468
139.77	-27.642
146.13	-34.794
133.53	-44.629
135.41	-56.982
146.33	-72.988
137.87	-88.532
143.39	-98.208
143.1	-104.89
134.84	-108.95
139.7	-113.3
134.41	-121.54
138.38	-123.21
136.42	-123.4
131.55	-129.46
133.31	-133.78
124.2	-132.37
124.61	-125.47
120.49	-125.15
111.97	-129.27
118.56	-128.91
114.68	-129.89
111.99	-125.28
102.2	-126.13
54.099	-125.06
9.021	-100.88
-20.948	-69.392
-51.035	-27.441
-83.432	11.949
-118.92	34.959
-140.56	61.916
-157.13	86.938
-176.19	105.33
-188.1	124.51
-194.45	138.25
-193.03	140.36
-186.63	138.02
-183.94	136.15
-185.34	137.12
-186.53	140.6
-187.81	139.94
-190.24	137.22
-191.28	137.51
-194.16	142.71
-170.83	141.91
-95.646	138.97
-24.383	130.93
31.894	116.82
78.238	113.4
102.74	112.21
141.9	103.58
161.85	77.605
166.15	45.458
176.06	20.026
175.43	-5.45
184.19	-32.145
187.82	-58.21
190.61	-78.019
197.18	-87.28
194.31	-98.384
194.56	-105.83
200.44	-90.129
193.94	-115.61
158.51	-181.27
121.28	-215.99
92.17	-230.89
56.621	-225.15
31.678	-210.47
9.996	-201.85
-16.779	-186.19
-37.953	-166.38
-54.052	-151.46
-70.244	-145.9
-89.154	-134.98
-104.18	-121.71
-111.99	-113.67
-114.69	-107.53
-114.89	-101.64
-116.72	-94.717
-118.11	-86.464
-119.7	-79.891
-121.44	-77.444
-116.02	-70.308
-99.312	-53.173
-55.004	-15.847
-10.509	30.246
-1.354	73.348
6.557	109.58
12.719	126.19
14.75	133.83
17.37	130.85
8.325	130.02
18.764	122.6
55.603	83.113
104.21	48.077
132.72	23.625
139.15	-2.396
143.73	-16.582
130.3	-30.481
107.19	-44.772
89.404	-46.234
75.506	-49.545
53.411	-53.29
23.525	-54.735
-4.422	-59.311
-22.94	-59.621
-37.769	-63.588
-49.442	-68.67
-43.952	-65.619
-43.945	-57.68
-58.848	-56.542
-77.262	-53.969
-97.519	-32.162
-110.7	-2.801
-116.67	32.223
-113.95	78.623
-110.37	122.31
-119.53	155.66
-132.15	187.05
-141.36	216.46
-146.01	231.61
-144.48	237.68
-142.73	236.89
-141.86	229.38
-141.08	224.2
-143.12	220.43
-142.9	221.03
-147.58	214.49
-146.14	210.25
-140.82	208.33
-147.32	206.18
-140.15	211.41
-136.85	204.77
-133.74	212.43
-116.38	190.32
-72.113	112.83
0.535	64.496
49.013	44.952
80.143	26.104
99.382	12.554
107.92	3.825
112.24	-1.58
112.38	-8.685
123.72	-22.297
127.06	-40.241
121.76	-60.452
127.43	-77.386
128.39	-85.07
126.47	-97.075
129.48	-112.46
129.04	-122.84
128.45	-136.74
122.77	-147.26
124.85	-150.86
122.94	-161.38
122.01	-168.07
124.64	-170.47
122.23	-170.47
122.19	-163.58
68.553	-158.87
-5.893	-142.96
-52.654	-118.73
-85.006	-80.393
-104.45	-27.651
-126.01	13.037
-143	44.858
-156.62	65.894
-166.17	79.479
-170.79	94.485
-174.84	107.55
-170.75	113.67
-166.19	110.73
-165.86	111.01
-165.63	108.43
-164.77	103.97
-166.49	105.02
-164.78	111.23
-166.95	116.17
-171.86	113.72
-172.17	125.38
-138.77	98.847
-31.689	41.701
41.751	18.827
61.468	-3.295
111.14	-10.72
156.04	-13.143
188.33	-37.658
208.03	-70.749
207.83	-131.13
229.76	-188.89
259.92	-256.9
254.33	-372.73
267.32	-461.81
291.44	-511.74
292.95	-550.38
299.71	-569.69
300.48	-579.91
300.32	-578.13
298.42	-572.14
301.47	-554.36
270.78	-546.56
202.35	-539.58
154.32	-496.51
110.98	-442.33
70.721	-386.58
35.323	-346.06
1.205	-316.76
-28.855	-289.22
-56.231	-266.3
-69.923	-245.54
-75.044	-230.94
-78.848	-211.89
-82.643	-192.37
-82.588	-176.54
-86.951	-158.91
-97.268	-142.29
-95.584	-130.74
-91.197	-112.93
-94.857	-93.652
-101.31	-84.501
-105.9	-74.309
-109.37	-62.303
-110.53	-48.816
-108.41	-38.996
-111.01	-35.684
-111.89	-26.556
-113.49	-18.168
-117.98	-10.786
-116.73	-4.378
-116.81	-1.43
-115.1	4.729
-111.9	2.481
-113.54	8.081
-115.99	24.892
-115.58	47.552
-112.03	88.013
-112.68	134.69
-115.63	183.58
-118.42	223.36
-125.46	257.37
-132.56	283.37
-137.59	294.75
-141.74	309.2
-142.9	316.73
-141.45	313.97
-139.82	308.34
-135.54	300.88
-133.3	296.56
-134.89	292.32
-134.91	284.23
-132.09	284.85
-130.85	283.78
-128.88	285.44
-122.51	292.14
-118.89	238.96
-109.78	161.53
-97.528	113.93
-89.306	74.97
-79.57	51.918
-68.209	37.347
-58.075	26.724
-51.568	21.429
-48.085	18.826
-46.742	20.633
-41.05	19.345
-38.237	21.408
-41.482	25.8
-40.864	26.861
-39.297	30.423
-38.544	31.826
-37.444	29.401
-31.995	32.742
-38.171	32.908
-67.404	29.875
-92.693	37.947
-108.02	43.199
-125.65	45.555
-142.26	55.005
-155.21	65.877
-165.49	72.393
-169.77	78.911
-171.67	87.337
-169.86	89.289
-164.78	89.846
-161.6	88.845
-154.28	87.906
-152.16	89.505
-150.84	85.765
-148.7	85.328
-149.41	83.892
-144.66	82.098
-140.8	84.262
-79.412	55.715
12.118	23.689
83.929	30.034
159.2	42.822
166.81	52.966
206.01	71.244
272.34	72.334
273.11	42.714
297.78	-4.888
301.98	-66.557
304.78	-120.21
322.12	-155.09
327.16	-201.56
331.76	-252.04
332.98	-278.25
347.75	-296.73
345.48	-303.99
336.2	-304.92
337.76	-296.19
326.65	-280.31
278.56	-287.62
231.43	-263.18
190.67	-225.44
134.06	-210.13
93.607	-189.11
54.993	-171.79
20.028	-141.59
-0.631	-114.51
-24	-103.11
-38.937	-89.093
-50.813	-77.393
-63.636	-67.166
-64.18	-56.43
-68.046	-42.178
-73.896	-33.553
-68.536	-32.636
-70.587	-27.712
-75.563	-19.461
-73.989	-11.397
-77.685	-5.987
-79.624	-1.579
-75.78	5.568
-74.196	12.017
-76.614	14.688
-78.238	20.156
-76.3	24.823
-75.68	24.576
-76.071	27.218
-72.152	29.842
-74.431	30.239
-75.009	34.816
-75.554	37.177
-77.806	34.545
-69.331	39.988
-66.564	44.271
-10.738	52.289
74.566	82.961
117.82	121.22
170.63	158.99
201.15	194.27
193.9	218.4
184.16	237.55
164.91	256.97
139.93	271.14
106.54	282.09
87.578	290.87
87.414	297.02
85.18	289.57
72.021	268.99
75.045	259.96
96.284	248.44
92.874	231.74
91.866	217.69
95.317	196.78
100.28	184.56
98.823	161.97
93.611	150.94
101.22	156.24
73.035	102.79
35.026	31.442
4.768	-14.085
-13.424	-44.437
-19.059	-57.001
-40.554	-66.727
-61.571	-67.681
-81.478	-65.61
-97.822	-67.2
-106.91	-63.177
-116.56	-55.996
-124.8	-47.439
-127.09	-40.034
-129.09	-35.427
-132.6	-28.79
-137.41	-24.633
-144.62	-23.539
-148.94	-18.418
-154.52	-15.376
-160.51	-11.475
-138.91	-10.326
-66.497	-13.414
11.928	8.896
57.339	49.539
82.165	84.867
108.92	120.85
132.22	145.98
144.36	157.07
164.02	151.96
180.4	117.04
191.92	74.641
203.52	37.422
212.31	1.729
211.91	-23.758
226.21	-40.725
232.2	-63.858
217.17	-84.703
235.75	-96.455
238.87	-109.06
231.88	-117.2
240.4	-125.38
236.07	-130.97
227.53	-138.85
231.06	-129.81
219.34	-133.66
163.42	-186.69
117.73	-215.88
84.576	-224.92
50.558	-220.09
26.235	-200.45
0.869	-189.05
-21.938	-171.71
-47.696	-153.66
-69.643	-134.18
-81.767	-125.95
-90.369	-116.09
-93.396	-98.493
-103.28	-92.817
-119.58	-81.958
-125.97	-67.499
-135.58	-64.563
-141.33	-49.149
-140.59	-40.588
-93.083	-48.085
-14.724	-37.241
6.673	-25.113
36.966	-9.701
66.776	-5.559
68.575	-15.388
77.588	-26.018
70.621	-48.961
76.683	-62.137
81.806	-76.451
75.116	-90.933
68.832	-96.194
72.575	-105.94
70.683	-114.76
67.377	-119.37
91.539	-114.98
84.931	-111.08
82.867	-115.4
88.74	-119.76
76.579	-117.4
86.241	-111.67
84.071	-113.69
80.705	-115.91
83.596	-113.24
56.271	-118.83
11.348	-122.62
-30.084	-111.53
-64.854	-87.799
-93.953	-62.509
-126.36	-37.014
-150.86	-2.578
-163.02	21.285
-182.42	38.577
-198.18	59.698
-199.72	76.033
-193.47	87.406
-190.07	91.522
-191.4	95.73
-192.8	100.66
-196.07	102.25
-199.22	104.37
-189.66	110
-157.8	136.63
-132.54	183.14
-130.11	221.06
-130.28	248.87
-136.59	264.24
-146.41	269.38
-142.02	273.96
-139.65	268.4
-147.89	261.99
-150.4	256.36
-143.21	253.38
-135.04	252.85
-133.3	250.93
-136.2	249.64
-132.09	244.52
-121.16	250.81
-125.06	219.96
-127.03	142.71
-105.1	83.344
-85.152	38.432
-83.541	1.767
-80.008	-17.982
-69.15	-23.202
-74.48	-27.361
-85.237	-34.213
-81.201	-40.025
-70.911	-40.124
-73.766	-33.065
-80.134	-31.387
-78.453	-29.888
-82.716	-27.35
-80.414	-30.597
-75.529	-31.003
-78.365	-24.118
-77.209	-21.795
-79.779	-21.768
-84.405	-19.441
-87.462	-16.695
-84.371	-9.94
-43.607	-14.084
29.03	-13.087
93.8	6.895
125.73	19.125
149.01	36.201
180.96	49.517
187.54	36.361
185.51	18.684
197.79	-5.213
208.66	-39.81
203.92	-75.252
206.09	-103.76
211.77	-120.94
206.21	-130.05
220.91	-129.22
214.03	-130.27
202.71	-129.44
210.36	-121.92
169.27	-128.39
113.25	-134.14
75.665	-127.59
35.95	-108.54
-6.098	-82.938
-48.626	-64.616
-82.938	-39.556
-112.79	-16.06
-140.71	-1.501
-158.78	9.203
-170.86	22.275
-177.55	37.782
-175.11	40.013
-170.77	42.353
-165.78	45.864
-163.57	50.1
-168.1	60.629
-164.98	62.35
-164.07	70.806
-169.79	70.778
-171.01	73.695
-165.28	80.683
-99.958	36.96
-3.215	-5.119
32.7	-20.41
55.997	-18.036
86.538	-3.428
90.963	1.54
102.09	11.204
112.82	10.906
110.38	2.333
106.43	-4.576
106.26	-7.94
107.86	-9.129
106.49	-21.916
107.3	-29.46
102.69	-31.593
104.53	-37.632
102.19	-39.727
95.038	-42.955
98.664	-45.313
90.422	-43.894
94.042	-40.054
87.031	-38.204
42.426	-33.299
-1.937	-14.064
-42.064	15.293
-64.769	53.705
-76.339	86.263
-94.409	111.45
-106.15	138.79
-118.63	152.54
-130.8	164.73
-136.21	173.9
-145.33	173.32
-144.19	180.73
-137.29	180.74
-141.83	180.17
-144.59	180.74
-144.42	177.61
-146.25	178.9
-148.31	175.15
-151.82	176.1
-156.38	175.52
-159.55	173.43
-159.31	173.76
-162.15	171.38
-156.29	175.81
-112.42	182.37
-69.167	193.2
-67.028	200.58
-79.539	194.84
-87.049	191.98
-83.767	194.34
-82.051	191.35
-85.278	188.21
-83.192	187.46
-81.419	188.35
-78.845	183.93
-74.067	185.56
-69.726	189.53
-67.272	139.14
-61.474	64.31
-50.345	16.391
-41.788	-16.181
-38.202	-35.954
-36.128	-44.46
-33.713	-49.278
-37.72	-54.559
-46.111	-55.033
-48.387	-52.146
-49.203	-48.383
-51.792	-45.862
-49.642	-46.408
-44.396	-42.152
-42.856	-37.568
-44.153	-40.281
-44.799	-42.157
-44.233	-40.537
-44.549	-43.812
-43.606	-44.567
-44.098	-37.993
-34.473	-38.013
13.232	-46.289
75.536	-47.058
122.1	-37.609
147.08	-29.545
164.02	-18.762
178.37	-12.574
179.69	-19.284
173.98	-31.188
170.06	-42.633
178.09	-48.448
174.33	-56.743
172.25	-60.584
176.08	-61.903
171.81	-66.563
172.45	-62.811
137.61	-59.422
79.448	-49.931
37.831	-31.267
11.64	-11.853
-3.917	8.887
-21.874	15.502
-40.256	13.274
-63.217	19.231
-89.588	23.465
-113.21	14.016
-131.25	9.462
-133.22	20.078
-130.87	24.359
-131.36	25.715
-128.89	30.037
-131.2	34.283
-133.52	41.813
-133.07	47.304
-124.47	54.27
-88.433	76.17
-59.536	119.46
-57.55	160.94
-58.892	182.77
-66.523	189.56
-72.303	190.13
-73.433	190.08
-75.023	188.18
-73.226	186.41
-76.105	180.89
-78.999	177.77
-77.564	178.48
-78.203	174.63
-76.821	172.38
-74.37	170.88
-72.711	164.32
-62.952	171.63
-56.196	159.6
-51.699	90.372
-37.781	23.855
-25.317	-13.472
-13.378	-40.137
-5.014	-57.857
-2.129	-67.759
0.293	-69.717
-0.164	-67.168
-0.77	-65.058
-0.757	-64.629
-0.602	-62.835
0.059	-60.692
1.293	-57.914
2.473	-60.086
-1.218	-61.397
-8.544	-58.348
-9.306	-56.972
-6.913	-52.481
-5.515	-52.005
-0.673	-53.16
-4.371	-45.682
-18.381	-26.731
-29.45	4.23
-37.029	44.964
-42.415	89.94
-39.334	121.74
-39.217	141.76
-50.139	160.84
-50.522	169.91
-46.708	172.97
-46.823	166.79
-40.828	157.9
-45.012	155.4
-48.746	151.68
-41.954	154.86
-46.841	148.22
-44.701	153.79
-36.018	142.93
-33.338	78.06
-22.578	25.708
-9.903	-13.342
3.491	-39.828
11.961	-50.302
15.052	-62.601
16.336	-67.367
15.072	-68.303
12.365	-70.629
10.285	-69.829
12.09	-65.62
10.586	-65.25
13.233	-66.154
12.896	-69.951
8.535	-69.441
9.887	-66.94
14.5	-64.725
18.601	-58.477
-2.725	-59.496
-39.896	-50.069
-70.243	-35.94
-96.761	-23.582
-115.67	3.812
-126.44	28.22
-129.25	44.412
-127.65	48.929
-124.5	48.802
-119.65	55.802
-118.97	55.207
-118.42	56.013
-116.32	53.691
-115.68	59.598
-104.06	84.172
-80.225	93.565
-82.595	98.692
-95.468	98.489
-100.22	107.3
-90.083	95.727
-3.392	44.047
69.795	28.54
126.85	12.64
214.45	-12.624
249.34	-27.061
283.97	-52.627
309.54	-79.113
317.67	-111.48
322.95	-137
313.75	-161.29
324.73	-192.65
325.16	-215.42
325.86	-233.11
331.51	-247.38
333.14	-250.03
328.01	-253.9
325.99	-247.07
323.5	-239.64
268.46	-267.41
207.94	-280.19
166.83	-266.69
129.38	-255.46
109.22	-234.12
84.272	-213.63
58.761	-196.85
35.845	-179
1.356	-166.49
-22.56	-144.36
-49.886	-129.77
-57.779	-117.33
-54.36	-93.19
-46.882	-67.759
29.186	-29.061
84.859	-2.717
343.92	104.29
904.86	253.68
1418.2	291.43
1721.4	283.31
1673.2	253.95
1343.6	223.18
858.16	207.33
385.32	193.1
150.87	199.98
21.628	210.14
-79.609	219.45
-124.68	223.26
-144.96	222.8
-149.16	221.24
-148.86	214.02
-142.95	205.95
-141.9	197.9
-148.39	187.77
-151.58	182.17
-163.7	175.82
-175.56	171.05
-179.33	170.38
-187.69	163.73
-188.25	163.31
-187.27	151.89
-180.18	153.46
-170.52	150.97
-172.1	80.622
-156.26	11.566
-138.24	-28.206
-134.48	-61.45
-128.86	-79.119
-126.44	-88.83
-123.76	-96.277
-117.05	-99.38
-111.54	-97.607
-110.29	-96.375
-108.68	-95.482
-106.93	-94.609
-107.17	-90.067
-107.43	-86.984
-107.05	-84.597
-102.42	-80.75
-101.25	-81.246
-100.11	-78.978
-99.583	-79.165
-101.45	-80.129
-102.39	-76.092
-99.785	-73.895
-93.624	-67.447
-99.359	-50.693
-104.2	-18.947
-109.54	24.092
-119.49	63.8
-127.15	93.408
-134	116.08
-133	136.32
-136.52	150.47
-134.67	156.2
-129.11	152.93
-129.49	149.94
-124.5	146.78
-120.93	144.34
-118.26	142.54
-119.44	136.04
-115.04	144.17
-102.83	118.82
-95.662	48
-88.001	-7.056
-79.236	-44.745
-70.907	-63.733
-65.853	-71.99
-62.048	-79.141
-59.582	-81.176
-55.269	-84.121
-50.94	-82.951
-52.066	-78.232
-46.493	-75.082
-43.484	-73.44
-43.156	-70.648
-45.081	-70.244
-43.728	-68.2
-44.989	-63.845
-52.388	-67.174
-47.281	-66.63
-42.611	-70.137
17.306	-73.61
80.426	-61.667
103.06	-48.433
148.71	-26.399
165.01	-13.978
168.67	-24.79
177.11	-38.518
176.59	-55.122
174.65	-70.061
173.39	-84.13
179.4	-95.826
171.67	-99.775
169.44	-105.29
176.47	-110.07
173.02	-112.34
165.92	-114.66
171.33	-116.08
168.35	-119.67
161.72	-116.5
148.15	-111.32
99.37	-114.8
44.417	-111.08
2.588	-92.377
-19.273	-64.61
-40.345	-31.817
-66.321	0.428
-89.192	31.313
-109.89	65.062
-120.56	93.786
-130.11	113.47
-138.03	120.5
-141.23	119.25
-139.76	121.67
-141.61	121.99
-150.07	125.88
-151.16	128.17
-153.51	126.28
-158	128.28
-164.31	126.78
-170.95	126.8
-167.93	127.52
-171.76	121.47
-109.95	121.65
-23.288	130.42
6.336	132.15
59.491	136.84
95.332	142.02
112.64	132.93
123.23	116.22
114.4	101.75
124.03	91.316
126.53	79.487
126.94	65.664
125.25	54.825
126.29	49.404
124.79	40.677
122.14	39.078
121.25	32.368
119.51	31.837
122.33	33.909
94.01	-19.194
56.837	-81.047
35.8	-115.68
12.998	-136.96
0.346	-145.79
-6.959	-152.54
-19.781	-152.13
-30.702	-151.54
-43.021	-150.15
-49.008	-140.42
-50.602	-130.84
-60.982	-124.2
-71.907	-115.22
-82.324	-106.69
-89.979	-102.2
-102.65	-93.207
-107.85	-85.823
-106.71	-83
-87.353	-78.247
-2.153	-62.605
60.853	-21.09
81.883	20.429
123.12	53.683
148.15	85.018
146.08	84.833
158.18	69.057
172.63	56.431
165.05	33.508
168.38	11.828
177.6	-2.692
177.22	-17.615
176.75	-33.169
184.05	-43.041
181.46	-48.924
169.27	-54.71
173.28	-41.483
161.21	-52.451
114.25	-111.91
72.075	-153.88
45.112	-174.91
23.686	-180.32
2.602	-173.62
-19.303	-174.47
-39.801	-161.65
-61.203	-140.86
-77.043	-129.31
-85.081	-118.29
-88.328	-106.61
-91.14	-98.233
-95.831	-92.141
-104.49	-85.585
-113.48	-77.311
-124.35	-71.925
-127.89	-68.02
-130.62	-62.032
-121.42	-55.94
-58.508	-40.591
15.189	-4.83
51.635	38.46
65.466	79.225
77.756	115.28
87.956	133.42
93.076	131.95
90.643	121.65
85.784	111.37
88.272	100.16
92.578	91.537
92.778	83.629
88.866	74.014
96.952	62.675
94.019	48.777
89.46	48.419
98.214	43.858
95.297	46.239
91.278	48.438
69.393	1.152
39.798	-51.193
27.668	-79.862
21.895	-94.648
13.636	-100.08
-2.214	-102.72
-22.421	-99.958
-36.215	-100.13
-48.245	-101.31
-66.87	-98.286
-79.876	-87.224
-89.378	-75.191
-96.366	-67.931
-100.72	-59.703
-105.35	-58.219
-105.51	-55.894
-105.12	-48.99
-104.89	-49.03
-106.23	-44.722
-110.84	-40.866
-109.89	-40.419
-111.22	-25.795
-119.41	4.137
-122.98	42.94
-126.56	83.361
-129.47	116.66
-132.02	143.44
-135.2	167.98
-134.91	188.11
-137.6	200.52
-140.23	199.85
-138.59	194.83
-135.77	192.41
-132.61	190.71
-131.03	186.11
-129.9	182.55
-129.5	181.96
-127.79	178.01
-119.79	189.02
-114.76	164.83
-106.68	86.688
-85.593	28.721
-71.394	-5.722
-63.861	-27.588
-56.678	-40.834
-50.533	-49.23
-44.93	-51.816
-48.948	-57.711
-50.815	-55.1
-50.161	-50.889
-47.637	-49.299
-43.141	-45.092
-41.638	-42.809
-31.442	-40.284
-37.805	-42.192
-67.982	-38.663
-94.105	-29.037
-112.48	-25.522
-127.09	-17.174
-138.33	-5.661
-148.16	2.689
-157.54	10.553
-154.63	13.838
-149.17	14.048
-147.2	13.385
-145.43	12.886
-145.12	15.394
-142.45	15.063
-144.03	8.572
-141.37	12.135
-124.07	13.914
-47.036	-0.207
51.203	11.804
100.81	47.748
132.49	79.606
143.09	107.09
156.55	129.19
184.82	145.32
194.79	137.94
195.07	116.44
198.23	98.527
203.62	79.495
203.98	56.04
205.44	33.132
208.84	21.707
208.34	7.016
212.86	-5.857
209.69	-19.967
208.46	-25.322
212.24	-16.907
176.55	-63.626
130.83	-123.85
104.95	-155.1
85.469	-175.57
65.19	-173.91
31.383	-171.51
0.811	-160.84
-17.147	-143.54
-32.115	-133.18
-45.48	-128.11
-53.944	-121.23
-59.154	-110.39
-61.145	-109.54
-61.695	-102.87
-63.611	-91.028
-69.775	-84.038
-75.635	-77.766
-79.151	-72.484
-89.697	-64.534
-92.073	-55.665
-95.082	-53.686
-95.417	-56.935
-101.39	-49.315
-83.081	-46.655
2.287	-37.419
45.809	0.868
72.136	45.959
118.33	96.262
119.06	136.01
112.18	152.26
107.27	148.19
112.42	130.71
115	116.79
111.45	105.59
122.25	91.614
120.24	82.37
133.34	84.545
149.79	73.51
144.41	53.396
146.35	44.262
150.6	35.859
147.15	21.261
142.71	16.097
145.08	10.218
145.97	-3.724
145.52	6.744
131.09	-21.583
103.29	-89.334
89.125	-129
76.465	-154.24
54.466	-162.85
32.949	-168.11
10.837	-170.57
-9.125	-151.55
-23.531	-130.77
-34.776	-124.47
-38.2	-120.79
-53.777	-114.43
-68.002	-104.53
-77.942	-90.877
-93.775	-83.394
-99.898	-79.242
-107.58	-70.368
-42.691	-49.975
39.546	-15.671
52.724	23.593
77.401	62.033
94.589	92.68
97.502	100.64
102.06	93.955
103.59	83.64
106.49	71.522
100.89	54.517
105.44	33.662
100.85	20.032
95.032	12.487
106.36	8.099
102.64	1.9
99.685	-1.747
106.05	-10.989
104.3	-8.386
101.25	-9.743
75.314	-62.767
40.183	-112.9
19.241	-139.16
0.087	-154.01
-18.59	-158.69
-42.926	-164.64
-65.963	-152.86
-81.255	-139.08
-92.959	-133.32
-104.64	-112.41
-121.32	-85.78
-145.65	-55.158
-172.68	-12.175
-196.52	31.286
-211.45	75.151
-216.04	109.8
-217.6	131.23
-212.89	144.09
-205.6	142.01
-203.59	138.83
-202.97	137.39
-199.04	134.21
-195.04	134.14
-192.69	130.31
-187.44	130.68
-188.66	125.91
-185.06	126.74
-177.26	132.37
-135.84	75.691
-41.729	2.977
0.394	-31.754
30.963	-45.282
82.891	-43.422
84.249	-46.511
93.783	-43.314
103.5	-35.969
102.85	-34.156
96.671	-38.923
84.109	-44.509
95.569	-40.496
90.393	-40.988
88.635	-45.054
96.685	-45.046
85.134	-43.856
85.645	-43.313
88.999	-44.213
77.42	-41.401
78.11	-41.656
77.285	-46.183
72.426	-42.264
76.005	-42.273
64.901	-45.941
63.716	-45.141
75.831	-40.82
76.953	-36.076
41.356	-35.06
-28.509	-17.022
-75.727	13.592
-97.129	41.685
-110.49	73.781
-121.66	96.869
-132.68	110.04
-143.33	129.63
-155.5	148.33
-156.84	153.81
-151.3	151.52
-148.92	149.37
-148.07	145.95
-151.73	144.48
-157.71	145
-162.05	143.47
-169.13	142.1
-169.25	142.26
-168.44	140.81
-155.25	146.02
-104.42	167.66
-79.913	180.6
-95.478	177.38
-103.12	179
-106.43	178.23
-104.33	176.59
-100.95	175.02
-100.24	171.97
-99.469	174.71
-100.01	166.84
-96.397	173.64
-92.083	163.1
-90.063	90.123
-81.333	28.032
-64.859	-10.137
-54.848	-45.007
-49.919	-63.329
-43.962	-74.277
-42.782	-81.944
-44.452	-81.26
-47.064	-79.787
-55.098	-83.237
-69.78	-80.618
-82.185	-75.641
-100.3	-66.457
-124.02	-49.83
-139.75	-32.487
-155.31	-9.622
-164.53	-0.071
-169.03	4.1
-174.66	16.204
-174.87	15.073
-170.47	12.651
-163.47	15.142
-160.9	15.308
-156.73	16.998
-147.97	15.884
-141.06	13.628
-138.98	15.805
-140.26	17.54
-136.15	17.437
-139.14	14.674
-138.64	15.315
-100.49	1.677
-2.977	-19.634
98.195	-5.671
124.22	21.72
157.01	44.36
196.09	64.972
209.62	80.292
239.56	92.884
238.81	95.734
260.65	72.972
296.14	28.033
284.37	-17.021
290.29	-58.21
315.64	-94.367
320.2	-129.59
317.77	-160.9
332.97	-181.99
334.66	-204.87
328.01	-225.54
337.6	-234.93
333.31	-249.95
327.38	-263.18
327.52	-268.66
324.23	-271.19
324.26	-268.41
323.96	-276.12
324.49	-262.56
316.92	-262.88
278.29	-319.35
231.44	-360.7
201.28	-370.95
169.95	-359
132.14	-332.92
90.193	-301.91
59.125	-270.16
35.874	-246.37
11.253	-213.54
-9.146	-185.79
-28.772	-173.27
-43.23	-156.44
-52.58	-139.39
-57.268	-124.18
-61.715	-106.05
-74.249	-95.422
-81.594	-81.316
-83.643	-63.606
-91.954	-61.431
-95.614	-56.982
-94.612	-51.657
-101.56	-48.445
-93.803	-32.114
-65.908	-13.544
-54.024	21.55
-54.374	56.026
-63.27	65.25
-75.015	76.85
-75.437	89.371
-79.525	96.694
-85.274	101.52
-86.437	101.75
-84.19	103.14
-85.675	102.69
-88.096	103.95
-84.282	109.12
-87.102	101.47
-92.064	96.017
-92.995	102.17
-92.348	101.26
-86.807	100.36
-86.639	102.92
-89.308	105.3
-87.034	105.28
-87.817	106.6
-90.79	110.13
-90.994	107.36
-90.473	106.54
-89.056	108.05
-91.16	106.71
-91.519	110.41
-81.341	110.94
-82.203	105.22
-89.002	105.76
-82.757	109.14
-79.904	109.18
-81.808	107.06
-78.928	105.65
-78.085	104.53
-76.114	104.11
-77.26	102.98
-81.643	101
-72.94	101
-71.945	101.08
-79.754	101.99
-77.938	102.53
-76.23	99.838
-73.965	97.647
-70.509	99.102
-67.406	98.506
-66.364	93.439
-66.902	91.39
-66.813	93.218
-65.558	90.556
-63.43	90.182
-61.859	92.53
-60.711	87.881
-60.669	87.503
-61.271	90.328
-58.758	88.358
-52.733	85.079
-55.524	82.342
-59.584	83.14
-59.596	84.988
-57.752	86.13
-56.912	87.006
-57.796	87.864
-55.369	84.634
-56.569	80.18
-56.006	79.768
-54.886	76.897
-53.291	75.314
-47.212	76.25
-48.71	77.348
-50.827	80.737
-50.916	81.868
-53.326	79.839
-45.378	77.661
-42.528	77.79
-40.82	78.564
-37.594	73.914
-42.765	67.529
-37.556	64.719
-33.454	66.006
-39.566	70.884
-45.176	70.74
-44.861	68.053
-42.152	69.324
-36.131	67.534
-32.542	65.217
-33.756	65.491
-32.525	66.589
-34.246	67.709
-33.117	67.627
-33.872	68.591
-35.884	67.047
-32.186	65.609
-29.465	64.423
-28.673	61.336
-28.528	61.474
-27.363	60.082
-29.958	58.786
