# Supplementary material for: Electrooculography-based continuous eye-writing recognition system for efficient assistive communication systems
Source: PLoS One. 2018 Feb 9;13(2):e0192684. doi: 10.1371/journal.pone.0192684 (PMC5806888; doi:10.1371/journal.pone.0192684)
Supplement: S2 Database — All the original continuous EOG data of participant 001, 002, and 003 used in the experiments are contained in this database. (ZIP) [file pone.0192684.s002.zip › continuous1/001/test/EOG_001_01_004.csv]

-6.686	13.265
-10.576	9.545
-9.566	4.785
-8.565	2.965
-8.183	1.96
-7.124	4.587
-7.499	2.822
-6.367	3.969
-8.539	4.66
-6.45	1.58
-7.287	5.836
-12.673	5.849
-7.055	6.406
-5.795	6.765
-10.423	5.074
-6.765	6.314
-3.099	4.061
-4.428	5.877
-5.924	5.674
-2.805	3.483
-4.375	6.984
-3.223	4.531
3.163	0.803
-3.218	1.548
-6.544	0.192
-3.682	1.803
-6.338	5.19
-5.839	4.897
-3.414	4.135
-5.602	2.834
-3.937	0.833
-1.029	0.58
-6.321	0.634
-8.886	-0.514
-5.984	-1.261
-7.637	-2.03
-4.619	-0.107
2.006	-1.493
-2.454	-5.087
-4.463	-3.485
-3.798	-2.31
-5.103	0.42
-2.178	-1.141
-1.73	-1.329
-2.007	1.738
-3.233	-0.655
-5.961	-0.157
-6.046	-1.09
-5.069	-2.545
-4.038	-0.87
-4.161	1.571
-7.234	-2.341
-7.079	-5.631
-3.747	-0.415
-5.823	-0.432
-4.113	-0.272
-1.234	1.227
-3.008	-1.732
0.169	-2.395
-0.074	-2.113
-2.645	-1.94
-1.081	0.17
-3.046	-2.339
-4.367	-3.806
-4.223	-2.375
-3.946	-3.346
0.387	-0.711
0.329	-0.664
-5.278	-4.486
-5.054	-6.436
-1.182	-6.383
-2.307	-5.97
-3.151	-5.235
-4.292	-6.585
-6.107	-7.874
-3.487	-2.867
-2.45	-2.069
-3.834	-2.013
-4.346	-2.933
-4.581	-5.886
-5.458	-3.52
-3.634	-3.843
-0.532	-4.246
-0.644	-3.776
-2.492	-5.049
-7.634	-4.773
-10.637	-3.41
-10.723	-4.056
-9.283	-5.176
-4.105	-5.431
-4.756	-4.231
-5.106	-3.553
-3.539	-3.723
-5.171	-1.384
-3.564	-1.832
-3.729	-2.626
-3.593	-2.435
-4.233	-2.222
-6.707	0.479
-3.96	0.563
-6.595	0.406
-11.754	2.503
-12.726	0.959
-11.849	-0.256
-7.327	1.072
-6.292	0.903
-5.902	0.096
-6.741	-1.516
-10.188	-1.107
-8.386	0.135
-6.715	-1.274
-6.774	-2.151
-5.041	-1.342
-2.712	-1.809
-3.188	-1.683
-6.959	-1.203
-8.21	-2.324
-7.933	-0.697
-9.95	-0.196
-7.493	-0.023
-2.297	3.894
-2.898	3.111
-3.627	0.896
-4.625	1.501
-9.575	0.785
-13.876	1.208
-15.822	0.427
-13.138	-0.117
-10.804	1.049
-11.774	1.82
-9.981	1.137
-13.17	-0.624
-13.063	-0.152
-7.358	-0.425
-8.049	-0.799
-2.356	-1.348
-3.544	-3.927
-11.564	-5.399
-15.11	-4.251
-15.164	-3.704
-7.401	-0.79
-7.283	2.862
-8.078	1.833
-8.935	2.67
-11.952	2.317
-10.675	1.159
-10.427	1.878
-12.128	2.539
-14.976	2.372
-13.311	0.241
-14.422	2.365
-13.684	3.395
-10.528	1.391
-13.192	3.009
-11.21	0.822
-11.687	-2.718
-6.451	8.66
5.684	35.776
13.825	66.81
21.48	93.516
11.802	113.99
2.216	130.52
0.861	144.8
-3.844	151.02
-9.401	152.5
-19.511	157.56
-26.487	153.88
-29.489	151.32
-29.169	152.92
-32.21	149.5
-29.595	152.04
-27.586	139.98
-32.533	139.94
-30.295	141.8
-29.255	85.174
-20.007	19.23
-4.8	-31.057
8.334	-74.594
22.349	-99.665
32.726	-118.83
41.436	-133.68
50.215	-143.39
57.641	-147.58
61.195	-149.06
59.934	-148.98
57.148	-145.54
53.076	-146.07
50.569	-142.82
50.016	-141.06
47.889	-142.59
50.461	-141.86
32.249	-136.54
4.414	-117.33
0.624	-84.787
8.259	-51.718
18.844	-27.554
5.449	-8.622
-29.417	-13.171
-63.942	-20.879
-83.248	-3.527
-88.996	3.071
-99.564	-6.026
-98.376	-4.729
-105.84	-5.855
-110.65	-5.206
-107.71	2.839
-110.15	3.959
-98.634	15.087
-82.758	41.929
7.148	52.414
148.52	53.276
419.82	117.42
889.88	178.41
1187.5	151.96
1202.1	114.85
1071.4	75.531
771.72	21.796
460.25	-13.713
313.24	-41.219
267.09	-61.276
233.91	-72.481
227.52	-87.494
224.5	-113.43
210.25	-143.92
218.59	-167.92
225.38	-195.27
227.3	-226.66
233.68	-243.54
230.76	-256.56
219.26	-275.29
211.11	-283.8
216.27	-285.88
214.97	-291.12
202.46	-303.04
197.37	-312.37
189.54	-312.8
186.73	-315.3
193.76	-312.46
169.41	-308.39
114.67	-303.39
62.723	-281.93
23.871	-251.05
-8.621	-220.54
-48.713	-196.05
-93.111	-165.41
-125.94	-130.84
-147.74	-103.96
-162.96	-82.075
-168.18	-76.458
-172.58	-74.502
-173.28	-66.932
-175.82	-58.883
-186.01	-48.245
-191.16	-41.787
-192.72	-30.876
-167.08	-4.17
-130.37	38.989
-129.47	84.089
-136.6	115.95
-134.05	134.88
-141.02	139.66
-145.06	139.65
-142.08	141.28
-142.88	140.15
-141	139.12
-138.26	141.58
-135.42	146.6
-134.63	139.53
-131.3	147.33
-125.41	153.97
-127.64	89.29
-122.3	14.73
-111.84	-28.31
-103.03	-63.163
-91.48	-82.715
-81.139	-97.013
-69.955	-104.65
-62.755	-106.83
-58.917	-107.91
-50.895	-104.88
-47.226	-101.89
-50.868	-97.262
-49.821	-91.507
-47.131	-89.325
-47.075	-88.277
-46.983	-84.299
-47.648	-80.125
-50.493	-80.826
-46.989	-77.057
-45.374	-71.375
-64.003	-67.934
-87.798	-54.523
-113.14	-36.838
-137.63	-17.966
-157.09	-0.994
-174.39	13.503
-184.2	29.249
-191.48	38.092
-187.4	42.963
-181.75	46.708
-180.99	47.274
-179.87	46.754
-173.77	45.635
-166.17	44.848
-141.39	43.098
-62.522	41.673
18.856	59.037
77.976	93.698
94.045	116.92
93.43	128.63
115.61	141.95
123.52	154.88
137.75	157.52
141.66	139.44
142.14	118.1
148.91	103.75
146.45	82.8
149.23	67.254
149.64	54.136
150.05	50.498
145.54	52.424
144.53	42.054
150.96	53.46
126.02	26.146
76.31	-48.949
47.011	-86.912
35.89	-109.31
24.823	-124.02
8.629	-139.39
-16.057	-151.95
-36.106	-141.88
-47.948	-136.07
-63.384	-126.53
-72.438	-114.97
-77.228	-109.92
-82.949	-94.037
-83.462	-78.794
-92.176	-74.297
-98.741	-62.626
-105.02	-55.1
-109.75	-47.782
-95.865	-42.11
-46.501	-70.371
36.673	-88.057
79.064	-81.43
98.289	-75.564
128.19	-63.532
147.32	-55.428
151.6	-53.876
143.46	-68.536
148.9	-92.508
144.08	-107.61
137.17	-118.57
141.03	-123.16
141.02	-127.56
137.45	-134.18
134.01	-135.21
135.36	-137.36
131.34	-140.91
133.29	-139.34
131.72	-137.7
124.26	-135.59
103.81	-128.25
61.703	-114.12
18.639	-87.426
-15.457	-51.815
-37.148	-16.624
-63.05	20.098
-88.156	59.592
-102.5	91.542
-113.28	111.4
-115.69	122.92
-115.78	132.75
-116.71	136.73
-119.65	134.73
-118.59	135.59
-123.99	132.79
-132.04	140.11
-135.11	141.93
-145.54	148.27
-118.89	145.97
-64.557	80.149
24.628	26.418
77.409	-7.388
100.09	-27.633
192.82	-34.658
225.48	-84.555
248.84	-140.51
276.72	-206.59
270.99	-272.22
295.61	-311.94
294.85	-348.25
296.1	-374.98
303.21	-393.41
297.34	-406.42
295.85	-407.87
296.23	-407.47
292.66	-408.7
296.37	-400.28
277.41	-412.4
209.71	-433.32
154.95	-415.8
113.2	-375.96
70.865	-345.06
30.566	-317.74
-8.706	-282.47
-36.316	-258.24
-64.506	-232.11
-84.246	-205.14
-94.398	-191.92
-100.17	-172.34
-97.078	-155.27
-104.25	-143.64
-120.76	-128.28
-129.53	-114.5
-132.55	-102.08
-141.48	-89.926
-147.85	-73.014
-130.57	-50.148
-100.06	-9.529
-83.488	45.217
-90.54	94.905
-98.923	135.51
-102.92	162.71
-108.31	187.58
-111.3	203.57
-117.7	208.65
-120.08	205.85
-118.88	202.72
-119.52	208.1
-120.08	205.38
-122.33	206.88
-124.92	204.86
-124	213
-119.66	212.02
-113.07	146.32
-104.62	78.507
-99.889	36.315
-99.632	5.858
-94.871	-5.194
-87.694	-14.903
-86.029	-22.107
-84.829	-25.62
-86.763	-24.041
-89.371	-18.685
-87.654	-14.663
-88.289	-6.282
-87.429	-0.677
-89.291	1.742
-86.795	7.666
-89.315	6.859
-94.144	6.249
-88.409	11.856
-66.319	3.516
4.861	-8.608
57.255	-10.895
90.381	-7.026
128.58	2.333
130.97	-1.05
146.01	-20.976
148.14	-42.652
142.16	-63.512
151.49	-77.46
143.33	-90.016
146.99	-100.86
146.44	-105.02
136.6	-114.41
142.61	-115.58
141.27	-113.63
130.28	-116.18
134.08	-111.06
128.62	-108.42
90.964	-101.91
46.281	-79.437
-1.057	-45.661
-48.594	-7.999
-81.428	37.559
-100.18	86.677
-115.8	120.71
-126.71	149.87
-129.73	175.41
-135.24	182.68
-139.97	181.92
-142.6	184.05
-143.76	187.07
-142.63	188.16
-145.23	189.1
-146.14	190.26
-145.71	197.11
-147.65	201.95
-147.66	200.23
-150.12	199.94
-151.84	193.04
-148.9	202.45
-130.44	191.04
-93.39	121.89
-70.532	61.831
-59.901	23.374
-48.758	-6.353
-46.45	-20.584
-43.19	-29.356
-35.127	-35.935
-27.081	-35.862
-23.697	-36.665
-26.113	-39.354
-28.51	-36.897
-30.114	-34.359
-33.923	-29
-38.21	-26.856
-38.072	-26.886
-37.377	-22.97
-38.051	-22.66
-37.308	-21.947
-36.981	-21.16
-32.688	-22.536
-27.814	-17.174
-29.024	-14.728
-29.975	-15.805
-34.241	-15.792
-35.116	-17.42
-37.664	-0.932
-47.932	28.798
-49.796	61.611
-54.565	102.19
-64.566	139.45
-73.16	162.56
-81.822	182.71
-85.156	204.62
-86.211	220.61
-90.346	230.84
-93.472	231.66
-88.992	227.09
-85.297	219.14
-90.465	215.86
-88.593	208.22
-80.572	202.26
-89.233	199.07
-92.578	197.05
-80.33	201.3
-74.62	147.84
-63.115	72.858
-51.409	29.667
-43.082	-4.276
-33.511	-24.39
-28.583	-37.994
-19.125	-43.484
-17.787	-45.565
-19.367	-50.901
-17.125	-54.517
-18.834	-53.341
-19.785	-50.846
-26.038	-49.555
-26.389	-47.715
-22.329	-50.392
-18.369	-49.495
-18.268	-44.502
-43.588	-40.951
-72.919	-31.686
-93.604	-21.467
-114.59	-8.752
-124.44	8.601
-128.52	20.784
-139.16	32.891
-147.66	37.471
-149.35	36.588
-145.63	39.787
-141.02	37.511
-137.16	40.121
-131.35	44.629
-129.43	42.502
-126.6	46.493
-92.136	27.893
9.276	-15.401
137.64	-33.329
216.55	-28.694
243.37	-20.614
249.74	-14.809
261.87	-19.646
312.36	-40.17
335.69	-92.258
344.38	-167.15
384.68	-247.27
387.67	-340.34
413.74	-437.05
459.03	-543.36
476.14	-663.24
490.56	-745.94
498.78	-772.89
499.13	-778.52
501.34	-771.25
478.62	-765.72
405.55	-755.6
339.46	-697.17
281.45	-606.53
219.44	-524.15
165.41	-457.38
124.21	-408.08
96.846	-374.29
69.641	-340.2
46.881	-307.43
27.405	-276.41
11.24	-249.79
-1.537	-221.29
-0.832	-203.29
16.52	-207.16
34.65	-195.83
36.185	-176.17
25.282	-155.17
27.114	-133.31
22.982	-120.61
12.191	-104.9
7.541	-87.334
-0.762	-70.113
-7.377	-58.598
-13.253	-46.62
-18.05	-34.229
-24.602	-29.794
-31.415	-21.761
-32.636	-15.255
-32.789	-10.716
-39.544	-6.729
-40.583	-1.772
-41.79	8.731
-64.32	19.654
-83.111	42.507
-92.609	78.351
-102.36	117.55
-114.17	154.88
-130.96	183.26
-142.68	204.97
-152.35	225.04
-158.37	239.14
-161.27	251.69
-164.41	260.3
-161.31	255.84
-162.22	254.6
-165.6	253
-162.37	249.67
-167.98	247.31
-167.19	245.63
-156	253.15
-130.85	214.97
-66.166	141.04
-0.915	100.3
50.896	79.947
69.509	62.417
74.23	52.804
99.131	50.151
94.849	48.694
95.36	51.696
95.128	54.441
85.017	56.041
73.673	53.653
62.337	58.866
56.623	59.358
49.076	54.443
69.657	80.02
91.164	89.51
189.18	132.14
268.76	214.86
429.28	312.82
936.74	461.05
1445.9	518.37
1708.8	488.55
1671.4	441.01
1271.8	342.69
717.59	253.33
365.69	194.88
301.35	156.86
264.97	122.26
239.4	80.008
252.48	30.02
243.94	-44.231
248.57	-106.76
252.49	-151.1
257.98	-182.59
268.13	-196.56
269.43	-219.99
259.67	-246.57
252.57	-268.06
243.66	-286.53
239.89	-296.22
246.38	-304.13
235.56	-315.98
241.79	-324.28
242.08	-330.06
243.41	-337.44
256.13	-333.48
214.68	-335.81
175.32	-343.56
138.19	-320.89
80.376	-297.79
28.602	-289.12
-22.748	-268.07
-60.11	-239.77
-98.262	-218.2
-131.49	-200.87
-152.28	-178.55
-165.75	-161.15
-174.37	-143.31
-189.34	-124.86
-197.61	-108.72
-210.98	-86.578
-218.09	-76.122
-221.79	-68.786
-198.95	-52.934
-122.91	-20.634
-77.328	33.096
-66.695	78.657
-73.511	115.4
-66.057	149.33
-52.657	172.47
-66.205	186.82
-64.473	184.32
-73.018	174.87
-76.581	178.2
-68.441	178.84
-72.129	174.01
-74.051	174.05
-74.219	168.55
-70.309	176.53
-73.397	178.22
-72.938	179.86
-69	184.47
-94.393	119.67
-126.89	48.828
-142.04	12.968
-149.63	-20.19
-153.3	-37.298
-157.1	-50.922
-163.06	-55.926
-170.11	-53.495
-175.92	-51.692
-186.27	-44.719
-192.95	-39.264
-192.49	-35.619
-195.14	-29.323
-197.49	-18.477
-199.96	-11.115
-202.28	-7.115
-203.17	0.787
-207.09	7.794
-210.27	12.326
-210.72	15.446
-213.95	15.85
-214.85	17.669
-209.22	25.752
-197.06	36.522
-173.93	64.369
-157.58	113.4
-161.48	160.24
-173.85	200.43
-183.83	233.6
-187.31	255.31
-192.14	268.17
-195.7	276.39
-194.03	282.33
-192.02	280.75
-190.64	272.44
-189.83	270.32
-189.32	264.81
-186.78	261.53
-185.8	262.21
-185.6	255.93
-176.43	264.46
-167.29	231.06
-155.29	147.23
-139.47	86.23
-122.23	47.305
-103.91	21.814
-93.527	3.328
-86.233	-7.773
-85.597	-11.535
-81.76	-14.065
-83.812	-16.29
-92.749	-14.715
-86.859	-13.456
-88.495	-13.914
-90.542	-8.429
-87.634	-8.475
-89.301	-9.965
-80.247	-11.12
-89.692	-10.718
-118.89	-5.605
-134.85	2.012
-152.94	12.726
-176.76	25.394
-195.19	33.915
-209.57	39.612
-222.64	52.826
-226.07	60.439
-217.77	62.8
-213.8	64.352
-209.1	61.345
-202.35	60.083
-197.56	59.844
-193.34	60.865
-186.59	67.473
-145.5	86.97
-95.396	122.14
-80.564	163.67
-78.795	198.46
-80.806	220.02
-80.492	231.94
-74.365	233.66
-82.725	220.48
-91.561	214.42
-87.818	218.18
-96.143	206.67
-91.046	209.17
-74.294	192.77
-32.825	123.83
59.029	76.189
96.794	42.539
102.69	13.883
139.53	6.311
151.97	-6.93
161.88	-23.701
172.94	-53.841
170.61	-83.582
183.84	-97.705
184.82	-119.57
177.42	-134.85
179.28	-141.08
184.09	-149.12
186.72	-156.11
175.27	-163.11
172.61	-162.46
167.39	-162.5
167.89	-160.34
164.66	-154.67
107.97	-150.75
41.826	-129.78
4.213	-91.544
-22.059	-54.29
-47.171	-19.785
-71.757	22.607
-90.477	61.791
-106.64	92.124
-120.05	122.73
-125.01	131.07
-127.54	125.13
-128.33	126.1
-128.81	126.24
-130.22	131.86
-134.78	136.43
-138.66	138.52
-138.12	137.81
-138.47	138.9
-141.58	145.93
-149.48	141.69
-148.77	150.31
-131.5	135.72
-63.076	65.111
17.257	10.518
45.895	-18.316
80.654	-37.858
97.708	-46.52
101.92	-49.553
132.56	-48.183
129.35	-53.014
127.04	-61.959
134.56	-74.163
115.78	-82.091
115.09	-83.538
122.58	-83.687
116.83	-85.266
119.05	-95.988
120.64	-99.633
116.7	-102.78
119.87	-108.99
120.45	-106.88
113.09	-115.93
118.24	-120.24
104.32	-116.01
42.584	-108.63
-17.224	-79.035
-56.879	-39.077
-86.879	0.639
-107.86	32.818
-125.71	63.925
-135.42	101.36
-138.91	125.59
-139.18	134.1
-136.47	133.11
-134.27	127.8
-133.53	127.5
-133.16	128.45
-135.23	124.33
-141.99	123.35
-145.58	126.68
-152.32	126.75
-159.52	131.34
-155.26	135.46
-129.32	132.96
-59.222	132.9
21.768	122.3
61.092	114.97
81.985	119.39
97.581	105.17
97.025	83.381
104.47	69.351
118.24	52.207
119.74	34.047
121.17	25.554
123.52	16.601
116.98	11.268
117.09	6.699
117.83	6.621
123.31	8.336
118.42	-42.581
94.189	-104.85
91.829	-138.07
83.959	-168.22
61.854	-183.3
40.465	-189.99
11.711	-194.29
-9.41	-184.25
-24.282	-172.26
-32.988	-167.22
-39.726	-160.15
-53.933	-152.09
-72.525	-142.43
-95.336	-134.96
-111.89	-128.04
-113.6	-117.94
-113.53	-102.65
-117.63	-82.121
-119.02	-73.676
-124.87	-63.513
-129.75	-55.659
-133.1	-57.216
-133.77	-48.45
-99.02	-43.108
-29.997	-22.054
40.456	25.762
69.704	69.189
64.389	104.55
64.925	137.39
73.034	162.93
79.948	158.7
83.703	137.84
90.271	123.08
84.72	108.25
83.13	97.653
92.751	85.639
86.761	72.559
90.358	60.598
96.404	50.829
92.396	45.208
97.01	37.908
94.203	37.351
90.102	31.942
97.972	39.192
98.584	42.538
77.894	-18.606
55.037	-81.777
47.907	-113.17
40.612	-132.16
19.445	-136.53
-6.434	-145.61
-33.137	-147.5
-57.728	-140.79
-74.417	-132.54
-86.192	-118.87
-93.491	-105.93
-103.27	-89.284
-116.28	-71.181
-125.04	-59.044
-133.74	-53.674
-139.2	-53.251
-136.53	-45.917
-132.85	-37.682
-80.172	-28.379
1.478	-3.023
40.089	29.73
65.72	66.594
84.242	104.1
83.766	132.72
78.982	138.14
76.05	125.53
84.508	116.21
80.852	105.39
71.61	94.919
77.732	86.848
72.825	77.009
74.483	75.012
72.029	67.349
65.891	58.205
75.221	55.86
72.304	51.783
77.023	64.62
63.733	40.743
23.068	-20.396
3.953	-56.592
-7.694	-82.478
-24.291	-102.76
-42.789	-114.79
-62.015	-118.39
-75.194	-123.05
-83.819	-126.2
-94.695	-118.92
-100.05	-104.91
-101.18	-91.081
-108.82	-80.055
-118.34	-69.43
-130.48	-63.663
-137.86	-50.581
-119.63	-53.332
-63.905	-71.15
-7.372	-68.881
22.513	-66.484
34.211	-61.578
47.001	-46.351
61.406	-39.576
68.3	-37.391
78.074	-41.629
78.183	-48.83
73.682	-51.865
76.398	-54.693
72.829	-58.368
63.495	-64.379
63.498	-67.186
63.283	-64.449
57.161	-61.236
56.281	-62.59
58.579	-63.195
63.403	-55.889
56.626	-59.817
20.17	-73.022
-29.198	-72.832
-63.363	-62.445
-82.876	-45.789
-102.66	-37.142
-119.21	-32.186
-132.11	-21.006
-149.79	-7.773
-160.24	9.507
-157.11	18.123
-156.82	21.769
-159.27	25.398
-161.29	28.59
-168.52	33.439
-169.2	37.724
-172.99	45.707
-145.01	66.155
-83.413	108.95
-70.628	152.91
-85.039	184.73
-96.398	206.86
-108.38	207.64
-108.27	203.06
-108.56	201.51
-105.93	198.12
-103.5	191.2
-104.84	189.03
-100.34	186.91
-96.062	181.47
-92.057	188.05
-89.864	146.22
-87.276	69.724
-76.728	21.164
-67.649	-15.082
-61.552	-36.884
-52.044	-52.223
-45.952	-59.187
-47.368	-57.333
-50.369	-58.463
-54.549	-61.187
-57.213	-63.542
-58.933	-55.796
-61.227	-52.74
-59.876	-52.791
-57.408	-48.524
-48.951	-52.538
-51.053	-53.707
-76.168	-50.762
-100.24	-46.236
-124.95	-30.023
-152.25	-9.076
-165.66	9.64
-175.05	28.335
-182.37	42.595
-175.82	49.64
-169.46	49.447
-164.84	49.792
-159.33	52.291
-155.71	47.552
-146.49	50.812
-148.05	53.006
-151.3	45.197
-147.49	49.814
-101.71	29.685
20.275	-5.367
100.46	-12.312
141.96	-18.995
188.44	-21.911
200.66	-16.068
232.02	-24.677
239.75	-40.106
251.29	-54.827
279.42	-89.183
266.7	-133.95
277.7	-160.07
284.62	-180.28
283.15	-201.33
285.66	-217.47
278.83	-222.54
284.18	-216.59
248.22	-226.93
186.88	-234.9
155.29	-230.17
126.05	-217.43
87.076	-195.15
50.283	-180.2
21.064	-161.82
-0.537	-143.27
-11.928	-126.87
-22.668	-109.24
-36.482	-95.09
-46.597	-87.056
-57.412	-81.79
-63.422	-66.671
-62.092	-60.812
-52.674	-67.881
-43.226	-67.465
-43.145	-61.172
-42.165	-52.248
-32.058	-46.678
-33.067	-40.219
-47.499	-34.484
-48.215	-30.903
-47.484	-25.256
-51.224	-21.996
-50.422	-18.639
-50.235	-17.648
-45.969	-17.754
-39.83	-16.295
-41.041	-11.483
-41.136	-10.648
-35.092	-8.377
-42.239	1.923
-55.831	14.153
-59.054	45.769
-59.943	83
-62.332	116.15
-68.674	153.63
-73.716	176.66
-79.575	197.98
-86.767	214.61
-83.856	209.53
-83.456	201.33
-85.729	196.74
-83.626	194.16
-85.114	190.03
-84.91	186.21
-80.488	177.16
-76.338	179.4
-72.308	180.47
-71.57	126.61
-66.75	62.901
-54.221	23.448
-45.445	-4.374
-36.428	-17.509
-28.118	-25.471
-23.784	-30.372
-23.851	-32.618
-24.369	-31.219
-22.352	-31.104
-25.941	-30.413
-23.843	-26.819
-21.182	-25.922
-22.735	-25.639
-22.749	-23.367
-24.97	-19.678
-24.482	-23.529
-23.872	-25.138
-22.227	-18.901
-26.003	-21.257
-30.573	-24.826
4.403	-22.774
68.871	-16.044
121.12	-2.671
159.78	9.266
193.57	19.668
216.57	22.949
223.36	5.319
224.38	-22.964
225.17	-52.845
243.42	-82.783
254.57	-119.41
251.62	-155.27
268.86	-172.39
273.14	-191.96
272.59	-208.58
271.75	-215.36
268.2	-217.33
269.72	-213.9
232.1	-224.05
185.85	-220.16
151	-196.77
107.65	-180.78
67.231	-157.17
25.515	-131.78
-9.974	-115.45
-30.374	-100.15
-41.111	-90.753
-51.163	-86.299
-64.789	-76.534
-76.14	-62.03
-88.008	-50.235
-95.107	-43.226
-92.888	-31.584
-86.319	-21.382
-66.655	-35.522
-54.074	-53.364
-56.582	-50.733
-54.477	-44.853
-51.777	-38.789
-59.137	-27.796
-71.703	-22.263
-77.468	-18.52
-81.688	-14.021
-81.861	-11.444
-83.183	-7.845
-82.069	-6.975
-74.606	-4.62
-78.588	-1.728
-79.121	-1.169
-78.84	1.899
-81.492	3.339
-78.086	4.159
-79.649	5.237
-76.665	7.684
-74.182	11.704
-71.105	8.801
-69.408	10.334
-56.3	18.075
5.664	29.477
62.628	61.591
83.456	102.77
104.62	140.85
119.68	174.49
122.47	200
117.89	222.48
113.05	234.97
119.12	229.21
124.55	209.98
126.4	185.73
133.55	163.91
141.01	149.15
143.08	132.63
145.33	113.63
151.18	94.836
153.97	83.568
150.99	77.62
152.04	66.056
157.85	72.101
141.43	47.798
103.94	-21.994
77.201	-68.963
54.97	-102.53
29.893	-117.51
6.392	-107.37
-14.555	-103.35
-27.388	-95.183
-34.63	-85.27
-39.999	-85.121
-41.132	-81.427
-40.111	-76.034
-45.386	-70.091
-49.019	-64.692
-50.59	-60.961
-55.101	-55.167
-63.225	-52.206
-59.182	-47.352
-53.766	-44.239
-78.792	-34.026
-111	-3.897
-138.83	27.431
-159.85	58.936
-176.49	94
-194.31	119.62
-201.22	138.71
-198.12	153.54
-183.44	154.29
-173.15	152.66
-176.79	156.62
-174.06	153.63
-168.88	149.34
-171.19	145.81
-167.61	146.31
-165.94	142.85
-162.77	143.71
-152.64	146.47
-109.51	93.174
-11.108	29.008
47.827	-2.023
75.114	-18.34
102.67	-20.143
93.636	-25.795
105.59	-24.81
111.53	-23.35
99.087	-26.828
101.09	-24.706
95.167	-24.495
93.076	-23.995
87.395	-25.915
91.13	-25.167
99.259	-20.352
101.04	-3.655
128.69	28.765
158.78	58.724
156.3	85.144
158.4	100.65
170.05	106.56
162.65	92.47
170.54	62.396
175.07	48.391
169.71	32.392
175.11	18.239
172.11	9.763
174.83	-1.013
181.33	-4.042
174.21	-16.234
174.7	-14.21
170.54	-17.831
131.78	-72.568
95.216	-127.52
71.864	-156.48
47.686	-168.69
27.719	-166.89
10.44	-157.87
-12.728	-146.57
-40.278	-137.34
-53.782	-133.11
-62.715	-126.31
-76.589	-112.53
-87.049	-100.97
-94.942	-88.978
-100.01	-82.136
-107.49	-76.784
-112.16	-66.642
-122.23	-57.684
-126.43	-48.219
-121.9	-43.219
-124.56	-37.383
-78.842	-26.583
-5.875	-1.11
32.533	39.53
36.513	72.123
44.21	106.79
60.966	138.14
69.408	148.45
71.536	145.46
66.356	130.31
61.946	118.99
66.997	115.2
69.315	103.52
61.324	94.809
72.508	88.992
70.365	82.57
71.198	75.146
75.037	68.605
68.811	63.747
75.534	62.533
76.605	68.594
76.381	37.152
67.703	-16.672
64.467	-51.859
54.867	-75.383
28.943	-91.971
2.586	-100.35
-26.103	-94.683
-46.84	-94.148
-62.786	-94.538
-76.843	-87.075
-84.365	-81.211
-88.966	-74.745
-92.943	-67.79
-95.909	-55.218
-92.232	-46.351
-87.845	-47.482
-105.83	-34.413
-134.41	-2.867
-157.85	30.82
-180.78	65.257
-193.57	99.636
-200.47	123.92
-204.56	139.31
-198.58	148.49
-189.69	145.09
-185.82	141.73
-183.59	146.19
-180.75	142.04
-176.36	138.26
-170.93	136.36
-167.21	130.43
-160.2	138.03
-131.71	106.52
-44.724	39.41
38.419	-0.174
66.225	-19.971
100.86	-24.423
111.79	-33.558
112.79	-39.237
124.59	-33.979
111.55	-35.774
105.54	-33.035
105.62	-27.792
99.052	-28.971
92.013	-32.935
97.787	-31.209
98.449	-30.464
90.799	-32.834
88.599	-34.337
94.75	-32.236
101	-28.9
93.449	-31.809
87.574	-29.335
60.983	-20.027
19.632	0.901
-13.058	39.195
-38.909	77.832
-52.784	113.45
-68.114	144.7
-82.686	166.75
-92.907	181.21
-101.53	189.25
-104.27	188.93
-104.07	184.12
-102.97	181.69
-98.038	178.33
-95.639	176.36
-95.957	179.41
-95.88	180.64
-97.867	178.07
-93.993	181.6
-98.587	176.73
-102.01	179.59
-90.396	183.05
-88.477	121.11
-83.821	45.823
-68.207	2.978
-59.16	-30.36
-50.151	-46.411
-36.505	-54.359
-31.676	-59.248
-35.679	-59.766
-38.563	-59.877
-45.739	-59.334
-56.217	-57.751
-60.559	-59.597
-62.789	-60.788
-55.514	-56.408
-51.41	-56.855
-73.608	-54.004
-100.36	-42.84
-122.21	-30.189
-138.67	-16.465
-145.89	-10.092
-154.88	-11.8
-163.88	-2.202
-167.87	14.154
-164.8	16.074
-160.28	18.025
-157.44	21.363
-151.61	19.103
-149.3	20.087
-149	18.653
-145.46	19.755
-136.87	24.15
-115.99	31.355
-64.207	54.586
-12.35	87.537
-3.411	127.6
-11.198	161.71
-24.799	181.53
-38.201	198.02
-38.605	199.99
-33.813	195.67
-35.533	188.37
-37.854	183.65
-38.637	179.04
-42.059	170.81
-42.444	166.67
-41.554	159.98
-34.282	168.36
-33.135	135.11
-32.666	56.265
-29.189	4.428
-23.327	-28.561
-6.546	-47.708
2.103	-63.049
9.089	-73.264
18.7	-75.085
20.14	-79.858
19.316	-76.379
18.175	-73.955
13.704	-71.307
7.242	-66.879
5.123	-68.461
4.351	-69.043
1.741	-71.971
4.189	-67.73
6.737	-65.63
4.702	-70.635
1.549	-68.087
3.782	-67.625
4.155	-63.576
-6.971	-47.575
-9.623	-18.545
-9.959	19.025
-21.426	57.949
-26.206	93.168
-29.417	118.95
-38.637	136.89
-43.032	150.55
-46.955	160.72
-49.096	159.54
-46.876	154.17
-49.479	151.41
-48.636	142.59
-47.369	136.23
-51.347	129.97
-46.366	129.04
-39.388	135.78
-32.889	97.134
-22.536	27.091
-21.525	-18.504
-18.028	-42.666
-7.79	-57.82
-2.269	-68.585
3.454	-71.2
7.145	-73.625
9.468	-79.657
9.796	-80.118
7.179	-78.033
5.128	-73.298
2.18	-69.778
3.18	-73.493
5.939	-74.467
7.968	-71.141
9.683	-70.451
7.673	-69.021
4.46	-71.599
2.203	-72.67
3.298	-67.126
6.502	-65.382
7.796	-64.064
11.216	-67.789
12.654	-64.863
1.939	-49.753
-8.509	-27.419
-11.246	9.606
-11.707	44.042
-11.854	76.722
-16.723	107.98
-24.179	129.94
-24.77	143.97
-18.962	142.6
-15.376	133.93
-13.059	128.06
-13.27	123.51
-17.643	114.91
-16.617	114.83
-15.338	112.88
-16.868	108.76
-10.555	117.59
-4.28	81.857
2.325	19.239
9.851	-20.116
13.215	-48.66
16.889	-63.754
18.309	-74.365
19.712	-79.684
19.103	-79.094
17.363	-80.672
14.216	-78.077
11.18	-73.825
13.068	-70.297
12.328	-68.385
12.85	-68.857
10.979	-66.932
9.973	-67.29
15.865	-66.571
11.592	-64.744
11.02	-65.437
15.401	-64.643
17.178	-63.181
42.471	-59.473
109.65	-49.451
167.71	-37.057
187.06	-25.553
217.67	-12.677
229.48	-14.831
239.93	-27.595
258.03	-50.815
252.78	-88.945
265.1	-117.78
270.12	-142.14
266.85	-171
277.1	-190.61
276.73	-195.15
276.37	-195.89
273.12	-195.22
230.29	-194
180.86	-191.41
141.77	-173.47
93.739	-149.04
49.97	-124.19
11.56	-97.515
-18.457	-81.095
-40.248	-71.817
-52.504	-61.719
-60.136	-51.903
-71.635	-39.629
-77.594	-29.816
-84.604	-20.991
-94.795	-7.602
-102.79	-3.19
-104.89	6.483
-68.46	-2.198
8.14	-44.957
65.67	-66.685
100.91	-68.008
120.11	-71.055
119.08	-65.537
128.02	-58.847
120.24	-62.151
107.05	-58.941
104.86	-56.325
101.42	-58.554
106.11	-60.786
102.11	-65.243
95.272	-64.485
98.722	-63.141
101.32	-62.894
99.488	-62.479
97.339	-62.442
63.235	-60.155
15.079	-41.563
-6.149	-12.978
-19.402	12.798
-37.335	42.5
-55.603	79.78
-72.458	116.58
-93.6	134.28
-103.19	137.96
-105.31	147.19
-111.52	155.79
-112.51	159.6
-117.41	161
-121.85	157.78
-127.6	154.9
-133.58	154.27
-135.65	156.03
-145.08	152.45
-144.81	149.87
-144.46	150.64
-129.64	147.59
-63.953	142.91
17.423	136.68
67.734	128.24
92	119.91
105.29	116.65
100.25	104.22
101.46	92.063
112.2	86.095
120.92	70.537
116.92	53.162
110.92	36.336
119.81	28.592
117.36	24.2
119.41	13.634
119.6	10.539
116.83	16.99
118.94	13.479
113.47	14.693
114.11	19.254
93.505	-32.961
70.157	-94.523
68.796	-125.82
62.675	-152.23
47.337	-156.62
21.521	-156.84
-1.772	-160.22
-17.906	-161.29
-34.541	-162.74
-49.725	-156.28
-60.055	-149.22
-63.9	-142.22
-71.587	-129.28
-84.78	-117.42
-93.274	-113.09
-97.292	-103.05
-100.08	-93.945
-111.01	-91.481
-100.61	-82.298
-40.536	-73.448
24.138	-50.655
66.566	-16.232
94.126	17.625
114.36	53.1
117.57	77.994
113.22	95.825
118.74	94.671
119.37	78.734
119.1	68.696
122.91	57.955
119.38	44.289
115.5	30.784
116.03	19.873
117.06	11.518
117.94	1.531
116.3	-4.762
120.37	-10.965
117.06	-14.792
116.4	-18.668
122.76	-23.956
124.34	-14.218
110.49	-39.685
89.125	-92.908
89.059	-122.21
90.911	-146.96
81.707	-158
57.195	-155.83
27.633	-154.05
2.044	-148.25
-20.333	-143.55
-34.937	-137.78
-46.599	-132.35
-48.89	-127.54
-51.919	-119.62
-59.756	-117.14
-63.676	-112.21
-63.818	-100.78
-57.801	-95.585
-73.355	-80.295
-110.36	-49.593
-134.38	-14.77
-151.7	25.201
-167.85	60.049
-179.19	88.044
-183.78	108.91
-185.51	121.65
-188.64	127.26
-185.63	123.87
-178.05	126.24
-175.68	120.14
-176.45	112.02
-171.48	114.59
-172.79	108.09
-171.94	114.94
-138.97	95.111
-63.8	30.621
1.146	-11.068
34.519	-31.648
61.581	-46.253
67.202	-53.411
84.135	-55.021
85.208	-53.101
73.168	-54.576
85.677	-52.956
71.839	-51.008
66.312	-48.448
69.318	-39.435
61.925	-37.66
66.523	-40.663
65.339	-42.042
63.885	-43.983
63.229	-43.878
56.244	-44.374
54.852	-41.561
57.581	-40.144
58.682	-41.557
59.107	-35.259
34.236	-25.692
0.769	-1.861
-17.836	40.282
-46.008	79.984
-68.192	116
-77.662	143.8
-91.288	156.4
-103.37	168.6
-108.47	179.56
-107.84	177.68
-103.19	175.43
-101.34	170.66
-104.58	171.45
-100.66	170.8
-94.885	167.26
-94.373	176.53
-90.634	129.01
-82.631	51.385
-79.454	8.906
-76.272	-24.829
-67.987	-40.512
-63.843	-46.116
-57.258	-52.329
-52.101	-55.773
-50.438	-61.798
-44.659	-61.085
-43.408	-55.763
-43.127	-54.283
-42.286	-53.663
-43.417	-51.38
-42.321	-50.942
-44.409	-49.825
-46.685	-48.931
-44.063	-46.234
-41.612	-44.159
-39.517	-45.708
-37.73	-42.761
-35.843	-42.502
-33.705	-40.719
-41.787	-23.721
-50.986	5.744
-52.156	42.721
-54.584	80.013
-55.331	114.8
-59.373	143.63
-67.226	163.97
-74.198	176.53
-77.835	178.91
-73.063	175.74
-70.708	171.71
-73.161	169.57
-72.063	163.58
-66.711	163
-64.277	158.65
-64.011	155.49
-61.053	158.7
-54.344	108.93
-42.607	43.104
-35.966	3.211
-30.5	-28.023
-21.878	-44.361
-16.242	-52.394
-13.992	-53.112
-16.385	-57.379
-17.39	-58.584
-16.752	-53.83
-16.517	-54.414
-16.757	-50.438
-18.812	-49.025
-20.129	-49.773
-20.863	-48.548
-22.641	-50.175
-25.941	-46.375
-22.846	-42.742
-10.394	-45.61
22.707	-53.786
88.08	-51.414
136.49	-40.192
143.23	-42.605
167.81	-38.685
189.18	-42.641
172.44	-72.012
180.65	-91.463
191.02	-107.25
181.73	-125.18
189.52	-134.98
184.35	-145.46
179.41	-150.22
185.47	-151.59
178.71	-155.75
177.88	-157.39
180.97	-155.31
176.09	-146.41
151.5	-133.83
112.06	-117.95
73.849	-89.192
34.813	-54.633
-0.107	-20.883
-24.762	15.939
-43.612	50.07
-66.506	82.5
-86.25	107.91
-98.966	121.62
-103.19	133.53
-101.24	135.64
-100.46	135.69
-94.151	139.2
-95.862	138.86
-103.81	142.3
-108.46	138.95
-108.46	150.65
-96.9	141.69
-82.742	74.755
-72.585	20.168
-69.688	-8.159
-68.323	-12.854
-73.309	-2.584
-75.871	3.584
-73.73	11.02
-80.015	15.439
-78.002	18.037
-76.492	17.307
-77.293	23.187
-73.277	25.096
-73.943	20.28
-73.15	21.169
-74.485	18.712
-76.371	21.434
-74.719	24.015
-75.169	21.56
-74.186	24.97
-72.051	28.398
-69.52	28.563
-67.648	28.4
-66.058	29.571
-64.648	34.359
-67.196	37.819
-66.095	36.768
-61.301	38.756
-60	37.866
-58.444	36.829
-56.781	34.981
-55.422	30.702
-51.974	37.041
-52.289	37.787
-56.118	34.086
-53.251	35.18
-52.55	34.193
-56.11	35.167
-54.227	36.368
-53.896	36.648
-50.537	34.838
-48.138	34.256
-50.386	35.866
-46.693	35.34
-44.18	36.563
-42.393	38.286
-40.746	37.62
-45.744	36.696
-43.786	36.739
-39.332	35.031
-39.485	35.006
-35.868	35.805
-38.146	33.458
-38.163	31.857
-34.678	30.48
-36.468	28.798
-32.897	28.66
-31.83	31.18
-34.414	30.764
-33.221	29.402
-33.005	27.811
-31.579	24.031
-28.43	25.642
-26.09	26.716
-29.794	24.46
-33.673	26.889
-31.096	28.005
-31.01	27.437
-30.76	30.564
-30.718	30.126
-30.739	30.372
-26.687	32.184
-25.872	30.58
-27.431	29.874
-27.34	29.497
-26.112	29.55
-25.46	28.617
-26.654	26.619
-27.102	27.386
-25.864	30.804
-23.777	32.115
-22.327	31.025
-21.848	32.632
-23.431	29.784
-23.123	26.436
-18.344	26.631
-15.19	22.936
-13.568	25.135
-13.346	27.444
-13.998	24.246
-15.264	24.146
-14.53	23.254
-14.939	24.653
-15.31	27.132
-13.133	26.683
-12.342	28.276
-6.66	25.786
-7.566	21.206
-11.852	24.915
-11.115	26.441
-9.957	23.305
-10.555	23.047
-12.516	23.766
-10.025	25.181
-11.145	24.679
-10.142	26.596
-7.532	24.436
-10.263	17.056
-11.199	17.997
-7.086	20.629
-4.87	23.205
-8.362	24.56
[truncated: 25 more rows]
