# Supplementary material for: Electrooculography-based continuous eye-writing recognition system for efficient assistive communication systems
Source: PLoS One. 2018 Feb 9;13(2):e0192684. doi: 10.1371/journal.pone.0192684 (PMC5806888; doi:10.1371/journal.pone.0192684)
Supplement: S2 Database — All the original continuous EOG data of participant 001, 002, and 003 used in the experiments are contained in this database. (ZIP) [file pone.0192684.s002.zip › continuous1/001/test/EOG_001_01_005.csv]

1.221	16.459
0.174	14.268
0.72	11.864
-2.977	14.175
-7.601	11.466
-8.601	8.752
-6.773	10.48
-3.938	10.164
1.073	12.015
4.038	11.517
1.718	8.909
1.83	8.511
-1.193	10.571
-5.488	11.254
-3.775	10.348
-4.653	9.897
-2.129	7.71
2.84	8.894
5.853	9.54
6.553	8.723
6.288	10.164
6.05	9.025
4.528	8.238
5.911	9.589
4.586	6.966
5.213	4.708
5.07	4.748
1.991	3.617
0.888	5.837
-3.405	5.297
-3.783	5.023
-0.066	10.866
1.385	10
3.206	9.597
7.791	12.656
7.188	9.409
0.077	5.989
-1.35	4.919
-3.044	6.102
-8.243	7.158
-6.345	3.976
-1.211	2.516
0.424	5.142
3.891	4.017
6.019	4.081
3.974	7.221
3.042	5.524
1.99	4.761
0.648	5.241
2.232	6.214
3.838	5.908
0.723	1.635
1.778	2.148
1.571	3.566
-2.168	0.875
2.389	5.487
4.112	7.902
-0.327	3.496
1.573	5.217
4.755	5.359
4.783	3.748
7.626	1.968
9.078	0.932
4.606	0.882
-0.103	2.147
-0.884	5.434
-3.343	4.618
-1.685	5.601
2.003	4.691
1.048	5.899
6.254	6.531
7.681	2.465
5.319	5.528
7.584	3.296
5.013	2.625
3.068	5.603
3.355	2.788
2.645	2.995
2.817	3.585
2.343	5.436
-0.128	7.584
-0.837	8.437
3.304	7.632
5.267	8.108
4.313	9.85
2.426	7.869
3.137	9.913
3.965	11.54
1.764	9.225
5.397	12.988
6.73	13.21
2.338	8.973
2.186	9.625
2.173	6.642
-2.144	5.873
-5.439	8.886
-3.153	8.215
-4.841	7.696
-4.317	7.187
3.063	8.138
2.082	7.989
3.85	7.672
3.548	8.348
-1.367	7.826
0.577	9.623
0.953	8.316
4.123	6.717
7.612	8.135
10.718	8.396
10.157	8.382
6.311	8.35
6.157	12.247
1.693	12.68
0.019	8.444
1.823	9.092
2.718	7.859
3.305	7.939
3.587	8.793
2.487	5.621
-0.121	2.791
1.25	0.093
8.902	10.912
29.293	35.528
50.062	66.413
56.301	96.258
43.881	113.99
20.947	131.61
5.299	146.94
-8.683	152.18
-21.171	159.05
-26.359	163.28
-30.033	164
-27.516	167.18
-26.221	165.24
-32.407	164.65
-29.577	163.28
-27.981	161.93
-28.835	160.8
-25.081	154.38
-28.866	148.18
-31.847	135.09
-25.542	140.48
-18.911	122.14
-19.909	46.281
-13.281	-16.763
-1.535	-64.959
5.878	-103.41
19.296	-124.12
28.207	-142.25
35.087	-153.93
42.412	-159.79
40.85	-165.89
35.494	-165.39
33.497	-162.66
36.583	-167.63
41.497	-162.47
44.646	-156.93
41.265	-159.53
38.508	-160.17
39.541	-155.97
37.935	-147.96
25.733	-147.03
-2.959	-141.95
-31.932	-126.95
-49.905	-114.3
-67.552	-104.71
-91.147	-88.849
-107.87	-75.931
-118.15	-60.481
-123.51	-39.776
-121.36	-36.297
-123.49	-30.925
-119.04	-20.028
-113.03	-21.904
-111.23	-20.578
-109.9	-22.658
-109.23	-26.585
-85.751	-23.568
-6.966	-60.765
104.26	-106.76
178.22	-118.19
226.14	-120.5
250.89	-113.2
264.21	-112.79
313.6	-115.73
353.66	-127.99
378.34	-173.89
409.11	-239.67
423.81	-314.99
429.28	-388.57
454.68	-442.72
463.66	-476.76
447.77	-504.34
462.93	-521.89
454.16	-536.05
446.4	-532.95
451.5	-525.65
393.71	-542.34
326.49	-529.65
270.46	-491.98
217.78	-452.06
167.64	-403.54
115.49	-368.6
79.054	-342.7
51.278	-315.29
31.221	-288.98
13.258	-263.92
-8.231	-246.1
-28.195	-233.31
-40.293	-202.58
-46.441	-181.23
-35.68	-187.5
-17.068	-182.28
-21.43	-169.45
-24.924	-153.28
-29.43	-131.44
-49.947	-115.46
-62.74	-102.35
-60.929	-94.553
-63.278	-90.61
-66.031	-82.703
-55.957	-72.818
-55.765	-69.188
-61.253	-64.073
-57.716	-55.216
-58.487	-49.838
-65.51	-45.413
-64.479	-43.448
-65.674	-38.732
-66.545	-41.685
-62.627	-40.627
-56.335	-25.424
-19.031	-20.465
45.169	1.26
96.269	43.473
104.98	81.38
123.52	121.41
139.77	156.71
133.52	182.83
141.28	203.34
138.67	220
134.54	217.6
150.94	190.81
171.51	162.77
176.37	130.24
192.94	93.304
204.21	54.603
196.68	18.421
201.23	-2.915
219.57	-12.978
227.63	-29.288
222.07	-43.692
226.62	-46.955
226.13	-58.208
232.2	-46.17
233.4	-64.031
200.09	-138.68
162.39	-190.15
127.89	-222.46
91.525	-224.83
56.399	-204.74
23.263	-189.42
-0.122	-172.63
-21.34	-158.84
-41.181	-137.48
-49.1	-124.99
-54.499	-121.17
-59.547	-109.55
-58.979	-104.04
-55.089	-96.397
-48.971	-83.076
-59.883	-66.92
-90.933	-35.224
-125.56	4.552
-153.22	44.103
-171.02	83.128
-184.53	114.29
-192.37	140.25
-194.43	161.92
-195.54	176.24
-197.19	180.92
-189.91	179.34
-182.78	175.23
-182.75	171.19
-182.99	169.91
-190.02	165.41
-184.14	170.79
-146.16	145.9
-73.312	74.439
-0.461	24.388
42.311	-3.828
82.643	-18.946
103.68	-20.959
103.51	-27.028
108.4	-26.537
111.73	-23.582
107.93	-23.106
106.15	-21.647
108.26	-20.716
100.84	-18.244
103.19	-26.073
103.42	-38.39
98.888	-42.543
101.05	-42.192
95.448	-37.909
95.029	-39.241
98.163	-37.222
86.277	-30.647
45.565	-19.798
8.824	13.929
-5.162	61.471
-21.829	105.88
-46.91	142.07
-68.737	172.52
-81.085	191.84
-98.443	204.4
-114.95	218.13
-119.71	229.07
-122.07	235.08
-123.82	233.78
-123.43	230.45
-121.97	229.16
-118.83	231.22
-120.1	228.29
-118.66	227.62
-116.55	224.73
-116.58	223.24
-111.24	233.56
-114.11	185.68
-103.78	99.683
-87.207	42.608
-84.781	0.695
-77.881	-25.021
-72.167	-40.725
-63.728	-54.089
-60.414	-60.609
-65.351	-60.081
-64.011	-59.181
-59.156	-60.293
-60.052	-59.413
-63.873	-55.888
-63.846	-51.468
-68.59	-53.384
-64.613	-50.352
-60.336	-44.677
-62.984	-46.938
-53.691	-45.006
-63.342	-41.939
-96.215	-33.939
-120.22	-16.552
-139.05	2.442
-155.1	15.376
-161.53	23.454
-166.8	36.92
-172.39	49.62
-171.96	54.674
-168.7	53.3
-157.15	50.654
-153.28	44.747
-149.94	44.483
-144.52	49.366
-149.59	44.737
-140.14	54.098
-111.16	46.714
-9.853	0.394
86.445	-30.187
133.79	-30.123
177.77	-31.667
205.44	-43.652
300.32	-60.592
384.51	-162.28
434.55	-321.5
485.86	-444.38
488.08	-532.43
492.61	-581.23
501.89	-628.15
503.33	-674.75
504.07	-694.93
509.16	-697.7
511.11	-691.11
505.79	-688.93
509.23	-672.46
477.47	-660.99
406.65	-645.43
340.67	-581.7
281.28	-514.76
229.45	-452.55
180.76	-399.42
146.92	-368.37
121.62	-333.7
93.015	-300.19
75.575	-270.37
52.884	-241.58
32.727	-214.66
22.388	-189.87
11.037	-162.13
7.072	-150.78
-2.523	-157.51
-13.942	-146.37
-19.038	-129.88
-28.762	-115.33
-37.594	-96.022
-41.399	-81.57
-47.079	-68.083
-54.504	-55.446
-58.077	-41.469
-63.187	-31.436
-72.332	-25.843
-78.485	-14.703
-75.924	-8.021
-75.593	-2.577
-80.189	4.537
-80.321	9.784
-82.914	15.528
-83.098	22.237
-84.448	33.671
-94.565	49.846
-97.813	80.339
-98.161	120.26
-100.48	160.09
-104.17	198.45
-110.67	230.62
-116.08	257.72
-125.09	279.58
-131.42	296.24
-133.46	307.8
-138.64	320.83
-141.08	327.88
-137.38	322.16
-133.54	318.29
-133.97	312.67
-131.69	310.39
-128.47	308.09
-124.74	300.84
-118.55	304.4
-115.71	261.37
-106.43	176.05
-91.555	119.14
-74.714	81.06
-63.82	56.162
-62.859	40.041
-53.702	31.428
-50.784	30.48
-59.709	25.177
-61.077	24.95
-62.841	24.345
-63.705	24.894
-65.423	31.593
-68.805	31.453
-64.133	29.309
-63.954	27.355
-66.613	27.686
-66.558	31.01
-62.61	30.505
-58.987	33.133
-57.729	31.7
-52.791	34.324
-59.111	49.656
-73.044	72.688
-80.325	113.36
-85.241	155.19
-91.813	186.9
-97.78	217.01
-104.05	241.85
-111.18	259.69
-110.66	274.99
-107.45	285.41
-109.01	288.3
-108.6	286.62
-105.28	279.89
-103.41	274.83
-106.01	270.28
-106.77	266.98
-104.01	264.73
-104.3	251.88
-95.999	256.79
-87.042	245.07
-78.89	175.54
-60.079	106.36
-49.9	56.563
-43.503	20.787
-33.245	2.103
-27.099	-9.307
-22.706	-19.29
-22.772	-26.522
-20.094	-29.462
-15.679	-32.7
-17.887	-34.486
-20.542	-35.934
-25.29	-37.588
-24.054	-36.558
-28.202	-37.607
-55.913	-34.833
-83.725	-25.652
-104.48	-14.038
-125.93	4.664
-139.72	21.418
-146.69	44.197
-149.36	70.045
-144.91	74.769
-142.81	73.401
-140.72	75.303
-135.99	74.966
-133.03	73.285
-132.37	71.023
-130.7	70.429
-125.9	71.408
-104.46	85.395
-62.364	115.67
-32.876	153.94
-15.979	192.16
-12.478	218.6
-24.856	231.27
-31.466	236.58
-31.47	236.73
-33.46	229.05
-41.601	219.23
-46.799	214.31
-42.8	211.87
-38.983	204.18
-46.024	205.28
-35.307	190.9
20.899	124.58
99.053	69.018
159.24	41.87
191.1	15.929
225.77	0.624
258.4	-18.53
265.12	-46.284
276.77	-81.124
285.44	-120.85
283.08	-150.02
292.57	-170.14
295.74	-188.12
299.98	-201.35
296.39	-214.33
293.03	-225.29
296.46	-232.09
288.42	-237.87
288.76	-239.76
282.06	-241.25
277.88	-235.61
268.64	-229.14
213.69	-223.18
145.56	-204.67
95.801	-176.57
67.498	-133.73
37.437	-90.03
-0.773	-47.984
-21.918	-7.591
-41.651	13.693
-58.867	35.695
-62.052	60.558
-66.119	65.373
-68.087	65.807
-79.658	69.858
-95.374	74.403
-115.48	79.86
-133.85	81.134
-131.94	92.73
-133.64	108.24
-68.279	156.84
15.1	194.98
181.68	210.18
646.85	314.68
1260.6	423.71
1757.7	409.22
1868.2	316.92
1568.4	265.33
1062.7	251.76
531.63	229.33
199.17	217.2
50.006	200.75
-30.963	185.53
-73.432	175.45
-108.65	166.23
-127.9	161.39
-134.68	154.71
-134.53	151.46
-128.79	147.83
-135.95	139.33
-146.81	138.1
-155.72	131.59
-165.49	132.68
-173	134.98
-172.53	76.582
-161.79	3.683
-148.82	-47.434
-130.44	-88.084
-113.85	-104.99
-102.62	-118.03
-96.756	-129.9
-95.501	-135.23
-94.893	-135.9
-98.985	-135.97
-102.77	-132.84
-108.81	-127.07
-111.18	-127.61
-111.12	-126.47
-113.67	-122.38
-109.43	-120.82
-107.47	-121.18
-103.96	-118.74
-112.68	-114.53
-141.92	-106.28
-164.47	-91.562
-183.02	-76.544
-201	-63.494
-215.11	-49.352
-229.46	-25.812
-238.64	-9.712
-235.73	-11.435
-228.82	-7.237
-222.27	1.029
-217.76	0.384
-216.62	2.133
-211.83	4.21
-209.97	2.517
-188.24	12.74
-134.91	35.08
-96.527	70.834
-94.474	110.99
-106.18	136.45
-103.41	159.06
-105.69	172.45
-114.56	165.05
-108.79	158.67
-110.72	155.1
-112.75	156.87
-115.53	155.3
-110.5	155.02
-97.155	160.44
-67.462	106.27
10.242	36.779
60.554	3.601
95.786	-26.613
134.16	-41.227
144.8	-51.386
172.59	-64.106
170.46	-82.546
156.76	-108.09
168.09	-119.39
168.19	-131.1
166.3	-145.01
167.64	-153.86
166.08	-168.2
162.2	-179.47
169.55	-184.38
167.95	-191.61
164.95	-196.91
166.05	-198.53
157.41	-204.3
157.17	-202.28
129.48	-190.01
63.548	-178.73
4.693	-155.74
-33.84	-117.22
-60.743	-71.775
-84.935	-22.005
-110.33	24.672
-131.14	62.834
-143.01	91.9
-150.81	108.87
-148.84	119.8
-145.66	127.07
-150.32	125.82
-153.23	128.98
-151.67	132.08
-149.52	132.19
-156.27	136.08
-155.03	135.34
-155.29	137.2
-164.05	133.94
-161.35	143.92
-154.2	137.77
-90.04	70.315
3.002	10.577
51.872	-22.8
77.432	-48.527
102.87	-65.532
131.79	-73.331
141.31	-79.678
139.6	-99.41
140.27	-114.81
147.04	-124.9
143.44	-133.88
135.07	-138.03
137.77	-142.73
140.94	-151.19
145.64	-156.06
135.25	-158.26
129.48	-162.42
133.21	-161.19
127.69	-161.96
124.94	-164.53
126.96	-161.73
101.39	-160.85
40.655	-160.05
-10.682	-138.57
-40.314	-103.52
-54.764	-72.796
-67.491	-37.326
-86.11	-2.928
-100.06	18.032
-115.66	29.605
-123.51	40.672
-129.39	46.077
-143.38	46.809
-150.35	45.293
-161.41	48.116
-171.81	58.604
-175.02	60.22
-180.54	63.679
-172.74	75.313
-154.11	100.77
-141.9	146.92
-139.09	176.68
-139.1	182.91
-137.89	187.67
-138.74	189.07
-137.23	186.37
-133.87	183.78
-134.46	185.25
-136.29	179.33
-131.3	184.14
-124.06	175.24
-119.49	107.62
-108.87	41.413
-97.033	-2.146
-89.817	-36.611
-79.155	-52.454
-62.98	-61.594
-54.509	-70.857
-56.932	-75.589
-59.919	-74.386
-61.375	-72.382
-65.58	-70.406
-69.585	-68.841
-62.847	-63.923
-59.919	-59.648
-61.92	-61.684
-50.638	-60.433
-55.568	-56.864
-86.783	-48.949
-115.97	-35.194
-139.75	-22.089
-153.77	-4.063
-163.15	7.207
-176.04	15.322
-180.46	28.318
-181.07	28.385
-175.81	29.206
-169.78	34.802
-166.5	32.578
-158.96	32.81
-157.27	30.84
-150.41	28.988
-145.39	28.304
-81.217	18.289
30.468	23.144
70.811	46.891
95.315	74.285
128.06	95.614
144.32	113.27
162.71	132
168.69	123.08
178.01	99.3
186.19	80.132
183.69	54.497
190.19	35.866
195.91	15.197
198.29	-1.697
198.89	-13.674
196.86	-28.99
197.93	-34.127
194.38	-43.828
195.03	-35.283
187.28	-48.505
155.46	-116.6
116.84	-169.56
89.426	-196.92
74.231	-208.76
55.479	-201.73
30.619	-189.36
7.813	-177.75
-13.69	-161.48
-27.675	-149.38
-36.399	-142.38
-52.715	-132.84
-63.166	-122.65
-62.058	-112.59
-65.983	-105.95
-76.271	-97.332
-82.001	-88.094
-88.454	-82.077
-92.911	-72.985
-99.456	-67.131
-108.99	-63.235
-106.91	-54.739
-85.964	-59.527
-20.833	-72.159
48.036	-74.263
87.377	-69.971
114.95	-61.745
137.17	-49.094
148.94	-45.734
141.05	-58.425
138.86	-68.412
141.42	-73.973
139.25	-81.235
134.24	-84.87
136.79	-84.266
134.68	-83.891
123.57	-86.338
127.11	-89.858
124.47	-92.279
121.91	-93.079
130.49	-88.361
113.96	-82
66.029	-77.757
10.683	-59.925
-28.618	-28.965
-43.934	9.17
-58.129	49.36
-71.269	81.311
-82.363	112.14
-96.883	136.59
-105.96	150.2
-115.11	157.86
-120.42	156.03
-120.45	155.48
-125.01	155.95
-129.32	156.46
-136.34	159.66
-142.46	157.44
-145	164.96
-123.96	150.95
-38.25	94.078
39.065	45.81
94.744	19.505
147.89	4.101
160.72	-5.057
194.56	-23.237
213.32	-51.57
210.14	-68.278
220.43	-84.477
219.47	-103.91
227.14	-122.34
226.76	-145.87
225.98	-156.37
227.59	-163.79
230.11	-161.61
208.21	-169.2
139.25	-199.42
81.19	-209.59
43.685	-205.89
14.323	-191.14
-9.682	-167.29
-35.344	-151.13
-48.637	-135.8
-54.165	-122.43
-56.182	-112.48
-50.938	-98.022
-48.128	-84.656
-46.978	-74.888
-48.102	-67.135
-49.809	-60.062
-48.842	-52.313
-53.992	-50.149
-63.175	-46.717
-64.926	-42.516
-62.099	-41.211
-65.795	-35.54
-66.212	-30.819
-62.368	-28.061
-63.655	-23.78
-65.696	-21.64
-64.939	-21.944
-64.487	-22.921
-59.088	-21.629
-57.47	-16.835
-75.858	-3.982
-87.142	21.543
-85.527	57.605
-85.293	95.632
-87.739	129.41
-92.112	161.27
-95.597	183.5
-106.64	200.57
-112.34	219.66
-110.99	232.13
-111.1	230.48
-107.28	224.64
-105.86	218.26
-104.19	210.02
-102.35	210.66
-100.59	207.21
-100.48	206.72
-106.64	199.74
-102.44	197.56
-91.487	200.63
-84.62	144.03
-74.439	75.181
-63.037	35.18
-56.996	3.355
-53.949	-14.852
-49.773	-26.279
-49.513	-29.364
-50.127	-32.73
-49.035	-35.527
-47.658	-32.034
-44.899	-32.9
-45.835	-31.103
-51.393	-26.846
-52.311	-24.939
-47.383	-26.915
-47.764	-28.076
-45.798	-22.303
-50.049	-25.333
-42.89	-26.572
3.095	-23.73
81.473	-20.168
144.58	-9.298
164.77	-4.412
210.07	-3.17
247.27	-22.461
258.11	-55.344
272.78	-96.909
285.13	-154.5
293.87	-189.91
298	-216.5
305.61	-243.28
303.82	-253.65
308.81	-265.31
311.38	-266.55
299.87	-261.22
245.44	-275.38
174.81	-283.06
139.01	-264.06
102.83	-233.98
65.619	-205.11
36.472	-180.64
9.438	-153.42
-10.767	-127.38
-24.971	-108.52
-39.951	-93.174
-55.868	-79.323
-69.356	-63.543
-74.894	-54.174
-79.42	-48.065
-82.134	-37.269
-78.536	-15.375
-84.548	26.883
-94.816	78.536
-109.57	125.14
-123.06	161.47
-123.18	189.45
-123.21	207
-119.85	216.74
-115.8	219.65
-118.48	213.09
-114.36	213.66
-109.14	211.03
-108.33	205.5
-107.9	203.6
-107.09	202.55
-103.22	210.9
-102.06	164.11
-94.534	87.357
-83.267	44.374
-76.857	10.081
-68.018	-7.196
-60.269	-19.716
-54.626	-28.654
-44.269	-27.196
-41.878	-30.273
-48.015	-30.525
-43.735	-30.267
-43.777	-27.884
-43.094	-23.701
-38.736	-23.977
-40.799	-23.944
-36.926	-24.102
-39.658	-22.824
-43.145	-20.48
-40.706	-17.878
-41.704	-16.236
-43.845	-16.132
-49.652	-14.972
-43.367	-14.61
-36.896	-17.427
4.008	-19.939
85.8	-18.416
121.52	-19.96
145.05	-20.622
176.49	-13.296
186.69	-9.857
191.26	-26.926
196.51	-48.029
198.18	-62.742
193.74	-79.334
200.43	-91.471
200.92	-103.08
195.64	-110.85
199.53	-113.25
200.29	-116.3
199.32	-121.75
199.52	-121.26
193.09	-117.76
153.96	-120.31
107.33	-102.06
77.404	-66.58
46.271	-33.272
27.168	9.907
3.39	56.866
-31.233	90.067
-59.784	118.38
-83.251	144.76
-96.132	153.29
-105.04	157.39
-110.26	158.61
-111.15	161.95
-113.88	168.05
-117.78	164.92
-117.28	181.29
-117.38	159.08
-122.94	85.78
-130.13	37.297
-136.34	7.283
-132.31	-6.848
-126.98	-17.129
-124.23	-23.327
-122.59	-18.435
-124.01	-18.974
-118.47	-14.086
-114.87	-10.609
-117.53	-9.434
-117.78	-2.339
-117.47	1.579
-116.85	1.359
-116.33	1.463
-117.63	0.065
-118.09	2.642
-102.53	2.069
-20.895	-2.496
75.921	10.902
117.71	32.064
152.06	54.854
175.05	83.605
179.8	109.53
188.25	126.03
193.16	124.95
191.96	106.56
197.1	86.542
200.45	72.153
197.91	53.95
205.27	39.047
203.86	29.488
200.67	17
207.42	14.573
196.2	3.706
192.88	0.2
202.96	6.667
166.44	-44.651
116.04	-107.19
82.038	-137.39
50.874	-158.45
35.789	-162.56
17.269	-152.83
-8.231	-142.08
-25.454	-133.83
-41.157	-123.33
-54.131	-114.51
-57.16	-106.63
-57.527	-99.311
-59.187	-92.062
-64.136	-80.334
-72.992	-76
-78.617	-73.248
-83.372	-64.312
-86.583	-57.067
-90.65	-52.314
-91.262	-44.804
-91.084	-41.208
-54.573	-53.498
14.079	-61.012
60.005	-53.382
99.876	-39.398
121.54	-28.811
139.53	-32.162
140.88	-54.427
136.59	-74.228
146.26	-79.795
141.04	-92.198
151.56	-103.17
148.64	-111.45
142.85	-118.21
146.99	-121.89
138.01	-127.11
133.11	-124.38
132.78	-120.74
134.47	-123.08
134.26	-122.94
137.1	-120.65
118.99	-117.99
68.604	-106.53
24.706	-84.287
-13.457	-48.813
-47.36	-3.256
-69.646	45.804
-85.322	95.533
-99.005	126.85
-114.83	150.55
-120.98	179.88
-124.66	194.38
-129.05	202.97
-130.08	208.21
-129.97	205.21
-125.03	205.91
-123.74	202.44
-124.66	201.64
-123.36	207.01
-123.16	207.14
-125.82	207.57
-128.84	202
-129.89	198.34
-135.14	199.94
-134.53	193.02
-129.91	193.51
-127	191.49
-117.51	194.88
-116.31	193.94
-112.56	132.75
-97.076	59.816
-88.162	18.104
-77.365	-13.111
-68.739	-32.89
-64.759	-42.134
-57.765	-47.077
-54.545	-48.848
-49.653	-48.012
-44.929	-47.53
-48.592	-48.211
-50.469	-46.476
-44.674	-41.267
-40.25	-41.685
-41.159	-43.956
-44.055	-42.471
-45	-40.69
-40.118	-38.052
-49.531	-37.689
-77.962	-35.966
-101.69	-26.935
-120.39	-17.897
-134.44	-7.82
-148.12	6.896
-160.99	15.56
-169.34	24.165
-172.69	32.627
-159.29	38.412
-152.88	45.141
-151.28	46.256
-145.66	48.763
-151.1	47.514
-147.36	46.367
-145.29	47.952
-97.722	46.02
1.52	62.76
63.485	95.376
89.85	125.16
105.54	143.44
130.46	159.66
150.82	176.01
155.14	174.96
166.4	168.4
173.58	153.46
176.54	130.38
184.61	103.72
186.96	66.741
194.35	40.524
202.74	20.913
201.56	5.683
210.01	-6.323
211.28	-23.974
208.35	-37.674
213.61	-42.078
212.61	-39.036
207.19	-42.707
204.63	-32.015
196.83	-46.227
158.83	-115.69
118.98	-166.28
98.887	-191.55
77.123	-203.76
58.478	-197.75
41.221	-188.6
21.352	-175.83
7.18	-165.75
0.824	-163.15
-3.216	-154.99
-9.181	-144.1
-11.733	-136.7
-15.168	-127.84
-18.888	-118.04
-16.324	-112.62
-20.959	-109.26
-17.327	-102.04
-8.482	-95.575
-23.833	-77.677
-48.304	-41.901
-82.549	-4.479
-115	33.193
-131.16	68.397
-147.25	91.654
-159.81	107.61
-164.43	116.66
-160.65	119.06
-156.47	116.2
-152.25	112.71
-150.14	115.37
-152	114.11
-152.06	119.16
-158.9	116.95
-157.12	117.25
-156.81	127.07
-116.16	81.078
-22.287	22.324
32.151	-7.307
59.751	-31.197
78.79	-41.51
97.077	-45.157
117.92	-43.862
122.89	-44.983
129.21	-45.235
118.4	-38.44
112.08	-40.394
115.97	-48.51
104.73	-54.768
103.56	-58.321
104.93	-60.109
113.22	-62.044
111.6	-62.211
102.67	-60.033
109.11	-58.135
105.36	-60.637
107.7	-56.735
79.185	-48.941
6.195	-38.244
-54.208	-18.7
-77.341	-5.447
-77.349	7.942
-78.494	20.425
-74.803	26.767
-75.286	33.588
-74.972	38.5
-71.485	43.577
-73.538	48.846
-73.094	49.031
-79.266	44.002
-80.881	47.313
-77.193	54.679
-84.959	55.684
-87.038	57.235
-82.929	55.04
-84.135	52.032
-86.162	54.28
-83.272	53.88
-79.452	54.065
-80.301	54.764
-77.106	56.068
-78.304	59.692
-80.875	58.824
-75.281	57.881
-77.103	59.41
-79.697	59.676
-76.12	58.426
-75.747	58.733
-73.743	59.981
-70.048	61.485
-68.5	61.696
-65.085	59.908
-66.711	61.572
-66.356	61.886
-64.425	62.082
-65.48	61.962
-60.524	60.291
-61.021	62.018
-60.962	62.835
-60.751	62.791
-63.005	62.996
-59.494	64.388
-56.986	62.325
-53.931	60.092
-54.549	61.313
-54.327	60.127
-49.385	59.16
-47.599	57.559
-50.027	56.135
-50.609	56.429
-46.491	58.323
-44.473	59.067
-45.138	59.535
-45.861	59.814
-44.594	56.554
-42.114	57.767
-42.854	59.391
-41.524	59.554
-40.432	62.135
-40.28	60.535
-34.88	61.436
-36.086	63.543
-36.033	60.998
-36.968	59.752
-40.042	56.816
-34.612	55.543
-37.678	57.355
-40.806	56.019
-38.036	54.667
-38.586	51.863
-38.166	52.388
-34.928	53.908
-32.812	51.985
-31.283	51.353
-32.28	46.28
-33.12	47.745
-26.621	52.134
-28.742	49.201
-31.445	48.665
-26.069	47.888
-26.112	44.919
-25.769	43.82
-22.867	47.966
-23.963	49.452
-27.12	46.718
-23.611	45.934
-21.453	46.513
-22.941	47.483
-23.011	45.981
-22.741	44.832
-18.727	41.494
-18.782	39.187
-16.711	42.01
-10.383	41.989
-10.663	40.529
-10.688	39.691
-13.299	40.043
-11.832	39.85
-7.176	33.853
-11.025	32.257
-10.669	33.216
-9.998	30.465
-9.963	30.803
-8.746	30.387
-8.866	31.34
-9.485	32.753
-12.189	32.212
-10.213	32.132
-8.715	31.736
-10.534	31.942
-8.838	30.781
-6.346	29.175
-7.578	27.963
-9.24	27.647
-10.852	30.224
-10.023	30.967
-9.256	27.144
-13.15	25.325
-11.384	26.001
-12.639	26.799
-15.766	27.383
-9.987	25.572
-10.737	24.586
-10.996	24.973
-11.257	23.063
-12.786	24.477
-6.386	26.777
-6.029	24.64
-4.524	25.917
-0.809	27.699
-2.408	28.516
0.507	27.686
4.293	24.539
2.84	25.148
0.579	21.029
-0.94	19.35
-4.442	23.322
-4.381	20.861
-0.646	20.733
-1.723	20.939
-1.278	18.22
1.388	17.256
-1.182	17.221
-4.778	16.875
-3.807	14.853
-2.014	15.43
-3.287	15.115
-0.875	14.964
0.315	17.498
-0.899	16.711
1.627	15.542
