# Supplementary material for: Electrooculography-based continuous eye-writing recognition system for efficient assistive communication systems
Source: PLoS One. 2018 Feb 9;13(2):e0192684. doi: 10.1371/journal.pone.0192684 (PMC5806888; doi:10.1371/journal.pone.0192684)
Supplement: S2 Database — All the original continuous EOG data of participant 001, 002, and 003 used in the experiments are contained in this database. (ZIP) [file pone.0192684.s002.zip › continuous1/001/test/EOG_001_01_006.csv]

-23.997	14.235
-21.554	9.331
-14.841	12.345
-15.163	15.494
-19.85	14.14
-17.688	12.377
-17.205	13.401
-18.858	15.23
-14.215	18.375
-13.704	18.865
-15.4	16.495
-13.287	16.803
-15.246	15.717
-18.152	14.116
-17.944	15.739
-17.058	18.242
-15.538	17.606
-14.158	16.769
-13.07	17.202
-14.604	15.267
-15.066	14.046
-9.93	13.539
-10.429	15.282
-14.092	16.806
-10.489	16.356
-5.051	17.364
-5.353	14.891
-8.817	14.507
-8.91	17.348
-10.788	18.061
-11.812	16.62
-6.37	15.284
-6.135	16.442
-8.779	16.239
-6.202	17.571
-10.716	18.111
-13.946	14.899
-6.691	12.886
-7.531	13.032
-11.915	13.82
-7.288	17.368
-7.2	18.89
-10.196	14.015
-5.887	14.086
-3.93	18.179
-5.338	17.5
-7.244	17.128
-7.58	17.74
-7.653	15.119
-10.698	13.666
-12.276	15.484
-13.058	18.301
-11.077	20
-8.521	17.465
-8.33	15.871
-6.563	18.132
-8.622	17.235
-11.166	16.756
-6.208	17.394
-3.747	15.752
-3.183	15.253
-3.946	16.291
-4.584	17.321
0.045	18.102
-1.57	20.194
-3.141	18.544
-3.765	15.536
-7.585	14.699
-6.748	11.782
-6.752	11.405
-7.078	12.317
-5.992	13.701
-6.748	11.556
-7.958	8.917
-9.326	13.009
-11.333	8.738
-12.417	5.801
-9.562	9.938
-7.345	8.576
-8.291	9.44
-8.211	10.074
-9.137	8.739
-8.346	11.165
-5.204	12.436
-5.721	11.961
-7.379	10.327
-6.973	7.76
-5.064	9.283
-4.951	10.341
-4.868	11.406
-3.803	12.962
-6.955	10.49
-8.097	10.062
-7.367	10.292
-8.342	11.006
-5.542	13.586
-6.337	13.069
-8.986	12.595
-5.401	11.886
-5.572	10.06
-8.564	11.555
-8.882	11.703
-7.992	10.38
-6.09	12.919
-9.07	14.044
-10.852	13.896
-7.383	14.188
-5.206	12.154
-2.817	12.239
-3.391	13.734
-4.565	13.801
-2.862	14.09
-4.425	14.853
-4.799	12.859
-5.614	10.619
-3.583	13.69
3.186	12.204
-2.26	8.609
-6.064	11.095
-2.861	10.727
-3.943	10.946
-3.845	9.035
-3.901	4.555
-3.412	9.238
-3.594	11.18
-4.247	10.457
-4.46	14.816
-0.252	14.806
-1.151	13.225
-6.614	12.651
-1.475	11.425
1.319	12.446
2.207	12.483
-0.816	9.763
-4.569	6.432
-3.988	5.319
7.749	14.226
53.379	38.181
100.32	69.966
111.59	100.83
115.41	125.11
121.33	141.72
113.84	157.22
103.89	168.96
97.139	171.32
95.936	170.89
89.24	170.9
88.504	164.32
81.815	155.05
69.2	153.33
78.221	152.09
72.585	149.4
71.685	145.4
80.577	141.31
74.422	136.19
70.305	128.81
76.347	132.19
74.838	129.45
50.823	113.56
23.92	75.288
8.316	11.004
11.477	-41.665
12.958	-82.257
-5.14	-110.88
-29.017	-128.46
-51.03	-141.88
-71.134	-145.3
-82.183	-146.99
-84.314	-146.34
-87.269	-141.84
-89.089	-136.19
-89.073	-127.42
-89.27	-117.34
-90.438	-115.7
-86.712	-107.59
-66.709	-111.4
-9.234	-147.85
75.858	-165.68
120.65	-166.37
136.3	-167.03
164.74	-158.04
179.09	-154.17
183.05	-154.75
183.39	-155.29
178.72	-159.08
179.86	-166.53
181.35	-180.3
180.96	-194.4
183.08	-202.23
179.9	-212.58
175.8	-220.89
180.64	-216.83
153.96	-217.12
91.036	-217.76
45.378	-195.76
18.96	-157.06
-12.756	-111.07
-46.657	-63.808
-72.389	-19.376
-87.337	18.966
-98.727	47.278
-108.8	68.474
-112.77	80.774
-112.52	90.124
-109.62	90.279
-104.93	85.825
-102.17	90.267
-104.8	95.167
-108.14	94.281
-116.11	89.797
-109.12	95.82
-67.493	61.853
20.694	-6.81
101.47	-46.372
119.99	-77.867
185.57	-91.681
247.17	-101.8
246.91	-131.96
279.66	-167.94
304.22	-219.39
314.64	-274.53
327.34	-336.65
337.99	-395.31
348.43	-430.41
339.48	-458.97
345.67	-463.29
328.81	-457.31
256.19	-461.92
189.22	-439.68
138.26	-396.61
92.214	-347.16
48.191	-298.42
12.338	-265.89
-7.257	-236.92
-27.691	-208.67
-43.942	-191.12
-54.242	-172.02
-69.566	-155.92
-76.082	-140.51
-82.412	-119.97
-78.223	-133.92
-66.36	-153.94
-69.319	-147.62
-59.196	-141.12
-53.698	-131.68
-60.978	-122.59
-66.577	-112.76
-71.736	-103.16
-69.787	-99.044
-69.974	-89.413
-72.323	-81.656
-71.824	-76.714
-71.434	-70.656
-75.082	-66.85
-76.002	-63.268
-72.948	-60.555
-70.034	-57.242
-69.278	-51.71
-74.477	-50.78
-73.835	-46.686
-70.852	-31.504
-73.958	-8.631
-73.377	27.681
-72.726	68.937
-74.273	106.86
-75.858	142.17
-79.762	175.64
-85.925	201.89
-92.99	222.35
-96.944	241.19
-100	247.24
-96.81	256.87
-90.645	263.45
-95.27	250.84
-96.728	247.44
-95.196	242.48
-94.234	240.58
-92.351	238.6
-93.787	232.45
-86.972	243.61
-82.029	202.06
-79.656	118.28
-66.741	58.404
-52.664	19.057
-44.573	-6.741
-39.37	-26.484
-32.982	-38.102
-23.288	-46.333
-18.443	-46.84
-20.897	-45.097
-20.453	-44.433
-20.961	-39.561
-23.591	-38.224
-23.39	-36.42
-23.422	-36.634
-25.258	-36.706
-25.883	-36.464
-22.997	-36.19
-21.241	-33.067
-21.152	-34.873
-16.858	-29.77
-20.102	-14.005
-32.247	15.502
-38.974	60.58
-46.564	101.92
-56.66	134.77
-61.042	161.97
-64.494	180.72
-71.551	195.63
-74.738	205.34
-78.049	207.88
-78.195	209.94
-71.962	202.26
-69.001	195.92
-65.526	191.48
-63.472	186.06
-65.2	183.41
-64.563	180.83
-54.298	188.64
-47.136	146.31
-43.38	68.103
-33.487	18.374
-30.147	-21.057
-26.302	-41.894
-22.532	-52.046
-18.839	-60.997
-13.615	-61.402
-12.417	-64.857
-6.539	-64.941
-8.741	-62.106
-8.85	-61.111
-7.037	-56.191
-12.383	-54.223
-8.588	-54.391
-13.316	-55.182
-13.004	-54.176
-9.582	-57.004
25.061	-68.501
104.83	-68.762
143.53	-64.648
160.72	-61.787
174.15	-58.034
161.91	-60.279
159.1	-61.201
159.93	-62.211
154.98	-61.364
155.41	-62.745
151.61	-68.618
145.21	-70.372
148.55	-74.375
147.45	-76.643
142.51	-74.231
148.83	-69.602
135.31	-64.166
93.363	-54.188
56.896	-28.907
41.571	5.412
30.092	36.31
0.255	57.648
-28.894	79.153
-48.102	98.318
-62.404	106.08
-67.352	114.99
-72.393	120.69
-78.335	121.96
-90.115	121.71
-103.41	123.32
-108.74	125.26
-117.01	123.99
-109.61	131.42
-87.641	142.79
-25.233	183.02
60.586	212.44
240.54	266.35
703.31	402.81
1162.6	450.51
1330.9	414.63
1237.9	377.4
907.06	313.16
526.69	267.2
247.54	240.58
98.319	215.99
33.798	201.21
-10.187	190.5
-31.278	180.1
-51.596	176.86
-64.819	169.27
-61.604	161.93
-63.71	161.12
-67.611	154.4
-74.291	149.34
-80.628	144.77
-83.774	140.98
-93.234	131.11
-97.431	136
-94.319	133.68
-95.473	62.921
-92.063	-13.125
-78.249	-57.456
-65.622	-93.078
-57.834	-119.76
-57.77	-140.26
-59.279	-148.44
-56.304	-151.48
-58.624	-153.86
-58.946	-157.79
-55.515	-159.31
-52.581	-160.96
-51.517	-159.72
-57.103	-152.39
-58.715	-149.9
-61.505	-145.85
-61.364	-146.95
-63.235	-149.4
-62.887	-145.7
-56.357	-142.94
-48.839	-141.61
9.047	-138.25
78.658	-123.92
129.34	-104.44
182.36	-98.253
213.72	-115.42
233.81	-156.09
243.95	-206.99
254.97	-248.33
268.03	-280.54
264.96	-308.84
263.49	-327.65
258.55	-339.15
258.76	-337.94
251.21	-328.15
200.9	-332.68
149.36	-332.71
114.26	-315.41
79.292	-291.42
43.121	-262.04
5.609	-237.97
-21.172	-221.68
-43.824	-209.94
-63.646	-199.04
-74.305	-187.55
-89.661	-168.11
-105.41	-149.47
-114.63	-137.88
-122.31	-126.17
-122.91	-118.16
-124.76	-103.29
-129.59	-91.314
-125.96	-81.288
-118.76	-56.281
-107.04	-18.061
-103.4	32.277
-116.58	76.077
-127.69	107.47
-136.2	135.85
-141.82	152.24
-143.16	161.4
-145.4	164.87
-142.51	160.99
-139.35	161.24
-143.08	158.23
-144.45	157.57
-142.35	153.06
-136.24	155.12
-124.07	146.91
-114.41	81.993
-103.26	16.523
-91.871	-23.503
-78.194	-50.173
-61.569	-64.044
-56.372	-76.012
-55.678	-80.957
-55.789	-87.087
-56.361	-86.892
-52.564	-81.645
-48.402	-81.552
-45.321	-76.963
-48.126	-71.998
-51.19	-68.381
-53.286	-66.876
-53.017	-67.787
-50.281	-64.176
-53.15	-62.364
-50.535	-61.512
-45.949	-61.451
-47.774	-62.529
-47.582	-61.674
-42.261	-62.267
-50.484	-50.187
-68.007	-22.185
-78.039	13.526
-83.441	55.714
-84.5	93.535
-85.983	125.13
-83.471	151.76
-86.419	171.83
-90.635	191.05
-87.54	201.46
-87.413	202.71
-87.702	201.57
-88.331	191.67
-87.39	180.52
-82.422	178.53
-77.129	177.97
-78.852	176.14
-77.689	172.59
-70.988	166.9
-70.993	165.72
-73.77	159.22
-74.137	158.33
-74.269	156.43
-69.799	155.79
-62.563	158.34
-62.702	103.36
-58.61	29.966
-51.285	-18.428
-45.129	-54.683
-31.403	-75.822
-19.03	-94.058
-11.411	-100.25
-10.066	-103.95
-13.838	-103.66
-14.942	-105
-19.848	-108.24
-27.638	-94.911
-39.227	-90.972
-58.912	-86.183
-76.489	-75.485
-90.172	-69.716
-105.07	-59.28
-121.69	-43.948
-135.34	-23.701
-142.28	-10.146
-141.87	-3.546
-136.14	0.604
-129.77	-0.58
-124.38	-2.198
-118.5	-4.312
-113.17	-8.392
-110.33	-6.302
-110.85	-7.961
-111.52	-8.927
-90.276	0.247
-37.194	12.843
8.799	47.833
20.558	94.66
14.418	129.16
-0.228	156.33
-10.693	178.34
-15.169	188.41
-20.018	185.16
-19.839	177.92
-22.384	171.38
-23.1	163.86
-23.209	159.88
-23.343	155.89
-21.979	151.26
-24.107	147.51
-23.561	138.28
-24.696	135.89
-24.85	129.78
-22.628	133.35
-16.833	125.51
-5.415	55.747
2.188	-13.85
13.605	-55.669
26.197	-86.248
31.141	-105.86
36.824	-118.8
35.73	-123.36
30.855	-127.47
33.85	-125.08
33.673	-123.74
30.903	-126.09
30.568	-120.61
25.669	-118.15
24.073	-117.5
26.122	-112.92
26.282	-112.84
27.866	-114.6
26.226	-112.77
24.55	-107.37
14.739	-108.7
16.673	-114.1
15.529	-107.29
34.961	-99.496
109.67	-85.275
165.74	-55.353
215.42	-22.647
238.14	10.216
251.84	36.553
281.23	44.164
281.44	32.135
293.64	3.745
303.45	-42.749
321.43	-89.209
329.1	-130.73
327.61	-164.44
345.44	-190.81
336.57	-217.04
338.38	-231.31
341.4	-241.79
340.19	-245.42
341.7	-248.98
338.85	-240.67
331.43	-243.5
291.75	-285.82
251.31	-312.01
215.65	-321.23
185.46	-313.96
165.34	-298.07
136.09	-288.93
97.546	-271.49
64.971	-255.21
36.516	-237.59
12.872	-220.13
-0.217	-204
-12.65	-189.2
-20.716	-172.78
-28.453	-161.17
-32.437	-155.13
-38.698	-143.56
-38.932	-136.11
-41.355	-118.68
-74.732	-85.509
-106.58	-45.391
-127.92	-1.042
-144.68	37.877
-152.17	73.641
-155.81	102.45
-153.78	125.35
-150.68	145.31
-147.38	153.11
-141.37	155
-139.83	153.7
-142.07	152.52
-141.5	152.49
-141.48	149.32
-142.52	149.71
-141.69	143.13
-141	150.17
-125.98	142.06
-75.002	72.923
-6.586	13.104
36.447	-18.875
57.424	-44.285
82.434	-54.428
89.799	-58.044
83.644	-62.647
93.35	-66.198
94.016	-64.403
77.412	-67.085
77.781	-70.753
79.323	-68.097
74.683	-65.951
78.391	-63.417
74.07	-59.39
71.911	-57.014
67.484	-54.691
64.412	-50.937
64.173	-48.461
62.368	-47.689
61.005	-47.045
54.614	-48.817
62.301	-48.069
60.798	-33.408
58.997	-7.785
65.078	19.658
42.333	52.567
8.904	82.331
-24.845	109.47
-56.736	140.59
-75.699	161.4
-85.437	178.89
-94.408	195.62
-103.33	207.75
-105.75	213.16
-106.63	208.7
-105.73	203.6
-103.72	198.71
-102.81	196.87
-103.79	192.47
-105.12	190.19
-103.28	186.54
-100.68	184.14
-92.686	186.88
-82.608	134.65
-72.23	55.112
-62.385	6.934
-59.003	-33.837
-51.449	-58.061
-42.274	-65.136
-39.827	-74.919
-34.726	-79.927
-32.684	-83.187
-36.269	-83.2
-40.436	-75.263
-46.313	-71.344
-45.696	-68.132
-48.479	-63.855
-49.089	-64.011
-47.146	-67.567
-59.231	-72.498
-74.281	-70.975
-98.643	-59.969
-122.34	-47.729
-135.85	-42.485
-153.04	-32.084
-167.39	-14.238
-169	-8.274
-159.49	-11.615
-153.75	-9.487
-151.72	-5.757
-146.34	-3.518
-141.03	0.251
-137.63	-4.445
-130.97	-3.923
-98.881	10.87
-50.289	37.596
-26.919	81.312
-29.5	122.85
-34.141	155.45
-36.248	173.49
-36.701	175.83
-39.763	170.37
-49.575	170.32
-52.119	168.21
-54.566	163.68
-44.67	165.98
7.382	114.64
73.774	48.016
132.99	17.545
154.53	-14.015
171.01	-34.548
207.76	-46.786
208.43	-59.021
215.4	-74.767
228.35	-100.36
220.62	-123.2
227.29	-142.09
229.82	-159.91
225.2	-173.84
228.45	-181.91
224.58	-190.61
224.56	-196.53
218.1	-200.32
211.67	-204.45
216.07	-202.53
210.03	-199.35
214.74	-194.47
189.73	-189.43
132.85	-178.44
90.674	-151.51
43.763	-107.92
2.987	-54.991
-25.735	-9.618
-53.319	30.345
-72.644	67.539
-91.043	89.621
-106.41	105.53
-107.36	116.1
-104.1	112.52
-103.06	114.33
-104.32	119.14
-107.48	120.49
-110.34	127.53
-114.89	129.79
-113.97	133.51
-116.75	137.62
-121.43	133.66
-110.97	148.63
-83.992	127.32
-0.77	54.958
95.729	9.238
132.59	-21.224
149.29	-44.776
149.12	-62.212
148.25	-74.643
161.32	-76.039
163.99	-82.252
162.66	-90.195
158.93	-100.13
160.02	-112.36
161.06	-125.56
155.59	-137.29
154.93	-147.06
161.53	-155.15
156.45	-162.83
156.4	-171.74
161.24	-173.56
149.45	-175.75
153.9	-177.28
157.15	-179.19
149.9	-181.16
149.98	-172.66
115.87	-169.59
58.168	-156.32
19.109	-120.43
0.68	-78.091
-13.5	-36.789
-36.909	-0.271
-58.207	32.178
-79.523	54.497
-99.757	74.574
-108.45	90.049
-110.45	91.931
-112.95	92.519
-120.53	93.545
-124.24	96.686
-129.79	100.85
-136.19	106.55
-138.27	111.29
-138.99	112.24
-141.64	117.55
-147.99	116.86
-150.63	127.23
-139.22	114.67
-55.078	55.639
40.486	12.311
79.828	-18.075
126.17	-37.469
155.64	-46.245
168.66	-62.566
180.71	-78.032
175.53	-96.113
179.41	-110.04
179.35	-118.96
176.19	-131.28
178.34	-136.79
175.19	-140.75
179.88	-145.14
174.36	-146.72
173.72	-148.75
182.77	-143.07
145.99	-156.56
83.862	-174.77
38.524	-170.47
14.922	-171.37
-6.79	-166.35
-35.038	-153.92
-58.346	-147.11
-82.742	-134.1
-93.988	-120.05
-89.504	-112.91
-88.492	-102.3
-95.126	-93.556
-101.05	-84.684
-106.89	-70.987
-117.42	-66.201
-124.73	-56.772
-126.12	-46.378
-133.07	-41.296
-136.82	-34.535
-133.13	-25.049
-127.12	-21.52
-73.055	-37.943
16.694	-44.003
77.517	-40.771
95.252	-41.534
90.302	-36.334
86.615	-34.999
83.349	-35.771
78.206	-42.098
79.338	-46.092
87.951	-48.73
99.485	-56.222
109.74	-55.458
112.7	-56.963
110.69	-62.774
111.14	-67.699
111.63	-72.75
110.54	-71.054
108.15	-71.603
105.19	-76.252
106.93	-76.737
103.92	-77.672
104.41	-75.47
85.499	-76.087
28.206	-70.87
-11.938	-43.93
-38.606	-13.447
-63.951	18.161
-74.137	61.977
-85.62	99.636
-100.38	120.11
-114.2	143.38
-120.64	164.16
-126.24	173.07
-133.07	177.08
-130.9	174.96
-133.38	172.07
-138.56	169.85
-139.26	170.78
-140.12	172.72
-137.92	177.53
-136.43	183.88
-135.73	184.64
-137.53	184.33
-140.82	185.47
-140.51	184.46
-138.08	175.94
-131.36	185.75
-119.86	165.29
-102.82	87.767
-84.808	31.818
-70.766	-3.09
-63.737	-28.368
-56.022	-40.081
-44.929	-49.379
-39.811	-52.237
-31.574	-51.249
-23.544	-50.454
-23.636	-49.897
-27.233	-47.324
-32.743	-45.818
-35.508	-44.788
-36.044	-44.155
-35.262	-45.181
-32.5	-43.875
-31.212	-41.81
-25.225	-40.585
-24.957	-38.58
-29.832	-37.249
-24.442	-36.024
-31.912	-39.855
-33.751	-40.726
-23.733	-37.072
9.252	-38.156
79.432	-37.037
127.99	-29.584
167.91	-19.124
193.9	-23.312
191.37	-36.83
193.2	-51.177
198.34	-70.615
201.55	-88.284
199.55	-100.49
197.72	-106.71
188.97	-112.7
187.29	-111.12
179.06	-109.86
138.48	-115.98
101.59	-112.69
69.73	-105.55
32.102	-91.525
-3.276	-71.346
-36.124	-61.232
-62.107	-47.708
-81.021	-28.385
-93.739	-14.447
-100.69	-4.463
-99.793	1.121
-95.487	6.458
-95.761	11.896
-99.468	18.78
-106.45	26.318
-114.1	28.178
-117.03	43.544
-100.39	42.015
-39.665	0.669
20.752	-27.284
54.452	-38.101
84.118	-44.851
87.689	-47.068
95.327	-42.081
100.97	-33.212
88.536	-34.927
92.083	-37.701
90.874	-39.505
84.142	-43.413
84.925	-44.11
87.237	-43.482
86.484	-46.912
83.915	-51.464
81.036	-52.611
80.922	-53.839
78.708	-53.208
68.509	-49.4
66.038	-50.078
70.024	-51.317
51.954	-46.979
16.898	-39.679
-12.126	-25.936
-36.837	2.462
-54.883	33.194
-62.072	57.905
-71.746	79.676
-87.926	95.821
-98.069	111.82
-103.02	128.36
-110.72	138.68
-119.13	132.4
-123.96	133.03
-132.87	158.42
-135.18	188.84
-127.93	210
-124.82	214.36
-122.8	212.91
-124.48	212.6
-124.03	212.55
-126.46	208.54
-131.21	202.1
-126.33	201.81
-118.96	202.14
-112	195.78
-112.41	186.23
-115.73	185.18
-112.55	185.2
-111.69	181.85
-114.82	179.41
-111.88	174.58
-107.8	171.51
-108.97	167.92
-104.56	169.63
-101.33	166.71
-100.88	168.16
-92.895	166.31
-84.361	105.2
-72.794	30.029
-56.223	-15.432
-40.508	-46.483
-26.498	-66.006
-19.732	-79.292
-16.068	-85.134
-7.055	-89.626
-1.651	-91.091
-1.941	-90.383
-6.407	-90.14
-10.985	-86.806
-11.109	-83.332
-12.407	-81.092
-12.396	-79.654
-13.07	-75.946
-13.924	-72.759
-8.866	-71.4
-7.297	-69.744
-12.119	-68.023
-11.828	-64.211
-12.056	-66.367
-14.168	-69.824
-14.13	-62.554
-29.89	-42.052
-51.932	-7.063
-60.792	29.019
-64.673	63.498
-69.991	98.017
-71.557	128.04
-70.69	153.4
-72.647	167.53
-68.803	163.41
-62.609	157.41
-58.577	156.77
-56.399	150.3
-55.479	150.24
-55.301	141.23
-54.477	142.06
-47.765	140.14
-39.625	72.577
-26.253	5.901
-11.452	-26.898
0.107	-50.95
10.089	-62.68
12.323	-74.565
16.461	-77.306
19.455	-75.268
16.585	-77.059
19.163	-73.133
19.256	-69.972
17.18	-69.455
15.308	-66.599
10.88	-62.73
9.734	-60.981
10.553	-63.462
11.048	-64.005
10.952	-62.679
12.986	-64.161
12.121	-60.735
-0.787	-42.052
-12.28	-10.117
-21.396	25.009
-34.332	60.568
-36.257	91.796
-36.99	117.02
-42.892	140
-45.24	147.22
-44.329	142.85
-42.429	137.85
-43.592	130.16
-42.687	129.68
-43.539	124.2
-41.802	120.58
-40.203	118.61
-39.712	115.19
-28.906	117.04
-24.563	68.308
-25.328	3.59
-24.091	-27.987
-21.411	-58.817
-12.928	-72.293
-5.618	-75.913
-0.467	-84.618
5.672	-85.049
6.412	-86.292
4.284	-83.54
7.383	-80.763
4.756	-81.451
2.852	-77.777
6.078	-74.498
9.141	-72.802
8.312	-73.122
8.203	-71.392
7.598	-67.918
1.783	-66.425
4.352	-63.788
16.236	-64.488
81.912	-63.332
147.38	-50.848
191.28	-39.358
230.76	-36.564
232.04	-42.149
268.83	-58.944
287.17	-87.828
271.76	-123.48
288.27	-162.27
299.44	-197.77
294.83	-226.87
296.11	-244.56
302.46	-252.62
295.94	-264.12
295.57	-268.64
271.24	-275.21
210.24	-285.42
162.74	-281.56
126.34	-260.63
98.533	-227.33
71.471	-191.56
40.341	-162.21
12.214	-144.87
-6.731	-123.05
-20.285	-107.5
-34.877	-91.877
-34.715	-77.725
-38.248	-94.198
-45.224	-107.1
-37.469	-105.79
-33.334	-102.09
-34.358	-92.418
-29.807	-81.533
-30.371	-73.867
-37.336	-71.718
-41.22	-65.838
-40.982	-56.875
-39.877	-51.234
-46.725	-50.698
-43.605	-52.869
-49.43	-49.664
-53.054	-43.55
-47.858	-38.968
-44.769	-40.054
30.884	-41.936
91.85	-37.714
127.04	-26.935
170.51	-18.139
156.22	-26.867
162.33	-43.336
170.91	-58.714
160.22	-75.504
169.43	-85.279
171.09	-91.392
171.65	-98.159
174.56	-96.127
150.99	-88.324
108.44	-72.119
74.35	-42.865
39.886	-4.745
7.658	38.666
-23.237	75.9
-53.859	107.11
-76.273	135.87
-96.755	158.01
-108.02	177.74
-109.67	192.79
-111.12	193.87
-114.35	194.7
-115.69	196.93
-112.85	191.78
-110.93	193.8
-111.78	199.03
-114.42	199.58
-115.6	200.11
-112.45	200.29
-110.33	195.77
-110.21	197.22
-108.77	202.07
-110.41	191.34
-110.17	199.38
-105.57	183.98
-98.289	109.61
-82.625	51.194
-69.567	10.686
-61.216	-15.372
-51.035	-27.769
-47.199	-40.32
-43.754	-43.103
-36.427	-45.862
-35.255	-45.541
-33.914	-46.756
-33.361	-52.435
-38.128	-48.293
-39.232	-41.399
-37.442	-38.438
-33.122	-34.918
-31.804	-35.427
-31.696	-34.63
-30.055	-33.959
-27.84	-38.917
-24.426	-38.073
-41.944	-30.791
-64.89	-26.786
-79.843	-18.261
-97.705	-6.178
-106.24	-0.885
-116.68	13.19
-133.88	22.548
-143.31	23.937
-142	33.828
-138.46	36.325
-136.43	38.121
-131.13	41.317
-126.05	40.385
-124.88	44.033
-125.24	46.081
-123.04	45.312
-120.28	44.042
-120.31	47.561
-121.73	52.106
-94.997	60.78
-42.811	92.891
-18.181	131.79
-16.993	165.23
-22.321	193.23
-29.792	202.61
-30.72	200.24
-31.726	197.99
-36.368	192.36
-45.059	187.86
-47.59	182.38
-42.179	177.38
-38.941	179.47
-37.758	173.27
-32.562	179.48
-28.464	162.4
-20.634	89.782
-8.211	30.956
0.567	-6.897
12.043	-31.947
19.327	-45.223
24.292	-56.237
26.822	-61.514
27.591	-64.082
32.899	-60.124
29.458	-60.033
24.973	-58.946
24.973	-54.567
23.139	-56.111
22.44	-52.831
23.559	-44.436
25.74	-40.15
24.597	-40.19
23.399	-40.109
22.758	-38.418
22.135	-39.088
23.672	-38.707
25.294	-40.87
23.08	-40.133
11.86	-21.001
1.627	8.338
-4.11	43.361
-12.695	83.277
-17.785	115.6
-13.482	141.22
-11.125	164.34
-18.422	176.43
-22.949	179.31
-21.511	173.09
-21.98	161.21
-21.758	160.2
-21.844	154.66
-22.512	147.83
-24.388	149.76
-24.795	141.76
-16.523	145.72
-11.722	123.67
-4.057	56.109
4.934	5.601
5.536	-28.208
12.904	-47.746
16.818	-57.926
9.631	-68.463
8.9	-71.122
14.092	-70.296
16.197	-68.799
19.248	-70.214
19.896	-69.619
18.426	-65.023
15.822	-59.844
12.967	-54.35
10.672	-53.959
8.67	-55.371
9.039	-54.796
7.232	-54.513
14.211	-54.566
56.378	-57.731
125.35	-52.412
167.35	-41.211
191.76	-35.709
206.31	-32.524
202.6	-42.54
204.81	-62.311
206.05	-80.369
206.51	-98.886
203.83	-108.53
205.54	-111.76
200.05	-121
196.59	-120.47
202.6	-106.56
171.57	-102.23
120.02	-94.8
78.381	-72.286
51.902	-44.375
27.713	-8.855
6.327	19.895
-7.253	40.666
-32.95	62.69
-51.735	88.313
-57.679	117.31
-68.854	140.61
-83.942	163.48
-92.281	178.99
-94.763	182.37
-102.39	180.93
-105	179.12
-104.19	179.45
-105.76	174.43
-105.32	168.74
-105.63	175.02
-104.17	177.31
-103.86	171.1
-105.13	170.57
-104.02	167.3
-101.68	176.74
-88.075	152.21
-62.864	69.618
-43.665	7.604
-27.422	-28.575
-16.394	-51.685
-11.409	-62.902
-3.741	-72.66
-1.749	-73.269
-0.749	-71.828
0.55	-75.908
0.297	-78.693
1.209	-77.756
-3.041	-72.919
-6.156	-65.65
-3.159	-63.288
-3.95	-61.552
-6.003	-58.633
-6.997	-58.149
-10.29	-60.646
-5.052	-64.871
-2.635	-63.444
-4.08	-59.792
-0.683	-58.924
-0.823	-60.2
3.681	-59.092
-5.572	-45.729
-20.682	-27.203
-22.73	0.432
-33.344	41.731
-39.3	78.466
-38.085	110.55
-41.86	135.28
-44.156	149.19
-42.427	162.7
-36.805	164.64
-36.744	155.25
-39.238	152.78
-38.928	144.48
-39.098	140.7
-39.114	139.5
-40.244	131.47
-33.016	141.18
-26.741	107.49
-28.019	35.913
-23.625	-11.459
-19.294	-45.665
-14.409	-60.543
-10.286	-72.308
-8.751	-82.267
-1.005	-79.921
3.601	-80.855
1.002	-82.009
1.484	-78.621
0.456	-77.274
-1.807	-76.699
-3.394	-72.025
-5.504	-71.468
-3.135	-73.752
-1.591	-74.628
-0.109	-79.533
0.86	-77.969
27.89	-66.903
100	-47.758
159.63	-20.765
189.15	7.639
206.29	34.884
218.08	45.87
226.42	50.951
229.49	51.956
243.8	33.004
247.75	11.284
252.94	-12.963
260.17	-39.999
253.92	-62.206
263.4	-86.574
268.43	-110.41
265.32	-130.64
271.77	-140.28
269.85	-150.38
271.72	-151.9
275.34	-147.41
234.3	-193.33
178.66	-255.38
139.81	-284.23
106.81	-293.5
88.836	-285.38
66.27	-268.27
37.695	-247.19
15.895	-225.3
-6.049	-209.58
-25.275	-194.58
-41.326	-181.17
-50.476	-166
-54.258	-145.76
-62.343	-129.26
-69.564	-121.55
-74.285	-117.17
-84.509	-107.66
-88.99	-95.138
-97.725	-88.499
-111.53	-86.825
-101.36	-77.828
-72.102	-83.466
16.049	-90.326
96.212	-80.86
111.53	-75.435
172.5	-63.942
209.24	-66.347
214.32	-87.683
239.46	-117.26
231.33	-156.16
253.74	-194.54
268.14	-239.66
260.97	-285.77
284.05	-316.07
280.48	-340.65
279.36	-362.51
289.43	-374.17
281.26	-381.58
290.94	-381.11
290.52	-384.96
284.77	-387.66
286.63	-379.94
240.35	-389.71
189.97	-393.37
160.08	-369.11
119.12	-342.54
73.58	-311.96
28.943	-277.52
0.009	-248.56
-14.372	-221.04
-25.161	-197.85
-37.276	-174.53
-47.311	-156.93
-51.839	-142.46
-59.81	-117.87
-65.046	-106.08
-71.101	-98.856
-74.111	-85.906
-70.612	-70.887
-75.891	-31.29
-85.783	20.989
-104.14	71.153
-120.79	118.08
-131.63	154.15
-139.58	182.59
-138.6	199.99
-139.36	203.46
-137.19	203.14
-137.88	200.42
-142.99	201.23
-145.55	205
-145.77	203.82
-139.3	216.52
-132.18	204.04
-121.58	136.26
-111.54	77.84
-106.34	42.804
-96.319	18.102
-83.608	6.865
-74.246	0.91
-69.48	1.283
-70.988	-1.752
-71.246	-0.924
-67.936	3.142
-72.326	4.146
-75.785	11.443
-73.645	11.421
-75.86	10.517
-79.191	15.305
-77.234	16.206
-70.9	18.244
-68.145	18.368
-70.264	18.085
-67.051	20.176
-70.117	20.514
-88.302	17.212
-103.03	14.53
-111.13	17.987
-118.05	22.4
-127.84	32.163
-139.89	44.331
-145.72	47.632
-142.89	46.432
-138.32	46.57
-141.58	48.771
-142.88	53.154
-138.42	58.931
-140.03	56.768
-140.59	54.625
-137.85	57.322
-137.29	58.164
-135.71	61.901
-133.62	62.256
-125.28	64.324
-89.269	76.42
-45.576	107.28
-35.275	155.22
-43.448	196.02
-51.314	228.99
-58.354	254.69
-68.593	267.58
-74.548	266.95
-73.389	258.98
-73.344	254.83
-69.089	247.14
-68.316	241.71
-70.208	236.79
-68.546	229.75
-66.046	229.68
-66.466	222.1
-65.685	228.8
-59.469	212.86
-47.444	137.32
-33.087	77.155
-25.47	38.798
-12.937	9.685
2.051	-1.907
9.633	-10.668
14.973	-13.083
15.106	-15.531
12.404	-17.286
7.612	-16.074
3.851	-15.048
7.22	-13.623
4.189	-12.333
-0.041	-9.432
2.914	-9.165
0.996	-9.805
0.501	-11.305
2.581	-11.615
1.184	-8.669
0.748	-8.991
5.459	-9.484
4.741	-9.475
-16.283	-12.356
-43.959	-6.662
-65.521	5.886
-84.549	12.139
-100.64	21.737
-111.44	33.909
-121.78	45.563
-132.24	60.832
-135.22	75.255
-134.41	84.456
-128.47	94.521
-123.28	101.03
-124.54	99.224
-120.88	100.36
-120.25	101.07
-119.34	101.8
-118.9	104.58
-116.46	106.89
-58.319	76.186
41.573	20.263
134.33	-3.061
167.16	-10.812
172.33	-24.112
224.06	-22.783
229.39	-26.539
231.82	-44.408
260.65	-60.864
248.36	-89.181
246.55	-114.03
253.43	-132.05
257.01	-152.67
251.81	-167.69
252.81	-182.78
251.77	-189.65
245.75	-194.56
247.7	-198
240.72	-192.88
243.02	-191.86
239.66	-195.96
238.56	-196.28
241.11	-187.56
234.53	-173.08
214.65	-152.49
175.22	-126.08
154.81	-91.603
154.25	-45.821
150.74	-3.61
122.38	29.817
73.879	68.42
32.611	103.94
-3.578	125.62
-30.831	143.25
-52.077	154.54
-65.997	155.97
-75.145	155.89
-90.309	162.62
-99.967	164.92
-102.71	167.12
-108.2	170.19
-109.46	165.64
-101.73	183.16
-93.637	160.61
-87.035	79.445
-88.249	23.788
-92.259	-11.356
-92.796	-20.557
-95.478	-8.067
-96.843	-0.251
-96.414	8.718
-97.578	14.348
-97.247	24.464
-95.333	33.385
-95.001	38.501
-93.449	47.185
-96.366	48.328
-99.007	46.799
-100.1	48.264
-102.59	52.935
-94.82	59.148
-86.743	60.654
-86.064	62.464
-87.806	64.184
-88.363	65.364
-86.282	64.858
-85.109	63.354
-82.484	63.338
-78.217	62.483
-76.692	62.251
-78.595	62.55
-76.336	65.251
-71.861	66.133
-69.973	66.087
-66.883	66.141
-65.405	63.648
-62.345	64.627
-61.732	63.545
-65.546	62.497
-60.731	66.567
-52.913	65.992
-53.704	61.392
-55.009	60.955
-52.457	63.514
-50.358	63.914
-46.91	63.005
-46.856	62.761
-46.129	60.879
-42.578	60.825
-39.626	62.521
-40.132	61.458
-43.881	62.348
-39.507	61.373
-38.689	59.349
-39.113	59.682
-35.767	56.482
-38.878	56.514
-37.315	59.264
-34.252	58.159
-36.839	56.931
-38.388	55.884
-35.688	55.308
-34.433	54.837
-34.449	55.072
-31.476	52.671
-33.447	47.058
-32.791	48.94
-30.55	51.369
-32.006	50.534
-26.121	50.627
-24.085	49.902
-25.735	49.139
-25.172	46.888
-25.118	44.51
-25.04	41.502
-25.011	43.337
-21.633	45.178
-23.681	40.909
-26.465	41.515
-24.755	42.146
-23.766	41.584
-20.979	44.444
-19.347	43.781
-21.689	41.018
-21.6	39.98
-17.936	40.438
-20.22	40.374
-23.45	40.823
-20.444	40.998
-20.197	39.44
-20.557	40.629
-17.611	39.017
-19.312	36.635
-22.235	37.581
-19.459	36.939
-16.734	35.037
-18.961	33.762
-20.529	33.406
-18.977	32.377
-17.364	34.53
-17.441	34.641
-17.892	32.039
-14.175	32.403
-12.749	30.062
-13.22	29.658
-12.946	32.951
-15.959	32.439
-16.129	30.301
-13.695	29.653
-13.257	30.331
-16.552	31.164
-15.514	27.301
-16.291	24.211
-16.75	25.051
-6.139	25.638
-6.408	26.133
-12.384	25.005
-10.872	26.072
