# Supplementary material for: Electrooculography-based continuous eye-writing recognition system for efficient assistive communication systems
Source: PLoS One. 2018 Feb 9;13(2):e0192684. doi: 10.1371/journal.pone.0192684 (PMC5806888; doi:10.1371/journal.pone.0192684)
Supplement: S2 Database — All the original continuous EOG data of participant 001, 002, and 003 used in the experiments are contained in this database. (ZIP) [file pone.0192684.s002.zip › continuous1/001/test/EOG_001_01_007.csv]

-23.147	8.62
-20.4	8.928
-18.725	8.024
-19.373	8.36
-17.627	9.954
-16.309	8.213
-14.165	7.978
-15.82	8.561
-20.516	7.683
-17.022	8.48
-12.721	7.912
-16.175	3.908
-17.309	2.987
-13.714	8.269
-15.449	8.503
-18.457	4.943
-17.897	5.482
-17.681	7.334
-14.624	8.217
-11.444	6.779
-10.926	5.639
-13.86	3.623
-13.829	1.987
-11.463	2.323
-11.744	0.625
-8.344	0.338
-12.963	2.033
-16.894	2.882
-11.941	2.555
-12.465	3.143
-10.724	3.079
-8.17	0.764
-8.007	0.832
-11.181	-0.188
-14.925	-0.444
-10.987	1.155
-10.234	0.82
-6.812	0.165
2.559	-1.064
-2.602	-0.104
-10.187	2.128
-8.293	2.695
-9.183	0.605
-6.794	0.138
-7.516	-0.086
-13.549	-0.759
-12.364	1.472
-10.731	1.801
-11.79	1.652
-10.251	2.546
-6.913	1.875
-6.148	1.018
-7.71	2.701
-6.642	2.261
-4.093	2.358
-4.166	3.953
-2.724	2.197
-0.676	0.652
-1.326	-0.433
-1.317	1.47
0.882	2.472
-0.92	-0.63
-1.695	-0.943
-1.17	-0.044
-4.953	-0.474
-3.855	0.897
-2.194	1.945
-3.85	-1.434
-6.528	-1.505
-6.409	2.732
-5.176	1.1
-5.811	1.553
-3.833	2.44
-1.595	-0.748
-0.208	2.329
-1.51	1.729
-4.463	0.998
-6.211	3.088
-6.489	-1.265
-10.319	-1.591
-10.125	-1.056
-3.761	0.83
-7.147	4.416
-7.473	1.494
-2.955	0.461
-2.76	2.11
-3.977	2.501
-8.357	4.757
-7.412	6.545
-6.68	4.168
-8.57	5.333
-2.502	6.42
-0.096	4.062
-5.536	6.322
-3.559	6.981
-0.84	5.092
-3.601	3.521
-1.823	2.815
-2.442	4.728
-3.752	3.81
-3.962	1.591
-3.159	2.528
-1.835	5.983
-4.544	5.667
-2.437	1.462
-4.525	1.442
-5.351	1.295
-1.874	0.87
-0.675	-0.268
0.957	-1.686
-3.725	0.633
-4.966	0.277
-6.158	1.76
-8.835	5.954
-4.177	6.052
-1.806	5.54
-2.674	4.1
-0.938	3.449
-2.138	4.946
-6.777	6.547
-5.969	8.037
-2.922	4.286
-2.053	1.17
-3.069	2.191
-6.283	4.062
-5.451	6.224
-2.264	3.591
-2.465	1.871
-2.242	4.483
-4.947	6.618
-4.298	8.341
0.084	5.645
-2.262	6.065
-3.25	8.275
-5.708	3.617
-6.674	6.09
-4.125	6.366
-5.194	3.41
-4.251	5.298
-4.12	3.299
-3.874	15.845
1.652	46.677
6.741	77.928
4.186	106.9
-5.893	129.15
-18.624	142.72
-26.394	155.28
-27.433	162.07
-31.787	162.93
-36.073	165.69
-34.417	161.78
-31.042	158.47
-31.471	154.35
-33.1	149.34
-32.23	149.08
-32.932	140.73
-30.375	149.9
-28.731	133.45
-24.263	62.858
-13.904	1.841
-7.019	-47.333
1.905	-81.493
10.749	-100.37
16.615	-116.39
17.769	-126.16
17.622	-135.2
22.159	-137.72
24.941	-137.49
26.01	-136.33
24.179	-129.03
20.748	-126.34
18.396	-125.76
17.96	-121.08
18.725	-122.18
19.823	-120.82
19.348	-118.98
20.342	-120.46
21.827	-107.27
7.901	-81.437
-3.188	-42.095
-6.55	6.92
-16.109	45.974
-24.938	75.507
-33.167	99.362
-35.968	119.09
-38.207	131.64
-37.984	137.53
-31.698	137.68
-31.925	132.08
-31.125	130.99
-30.886	126.12
-33.359	121.59
-32.263	112.87
-29.241	119.55
-16.408	124.87
-6.146	56.072
-3.334	-20.257
4.459	-63.659
13.295	-96.515
18.956	-112.96
20.256	-126.7
20.688	-132.45
21.144	-140.56
21.626	-140.65
18.48	-132.08
17.311	-130.67
20.384	-125.93
21.832	-122.62
21.747	-119.57
19.249	-118.78
18.775	-118.17
17.26	-117.85
21.178	-119.12
35.706	-111.47
88.41	-105.51
166.11	-92.352
204.43	-72.415
236.9	-64.414
266.12	-64.606
255.15	-75.729
266.46	-90.527
285.05	-108.86
275.12	-134.73
286.69	-164.01
294.94	-193.1
290.99	-210.71
293.47	-221.64
285.55	-227.74
284.51	-223.29
264.63	-221.21
214.98	-227.71
182.44	-224.68
154.84	-207.96
111.05	-199.08
69.322	-194.12
35.405	-183.64
10.477	-176.32
-1.985	-168.46
-12.572	-156.53
-27.838	-145.84
-44.961	-135.44
-54.782	-118.08
-53.223	-120.23
-32.697	-139.44
-10.14	-140.31
-3.199	-133.14
1.296	-128.46
-2.113	-122.2
-10.412	-114.83
-14.808	-107.66
-19.017	-99.705
-21.406	-94.16
-16.406	-89.485
-18.064	-86.334
-21.056	-85.964
-19.508	-82.469
-26.268	-77.76
-25.884	-74.131
-29.118	-72.683
-27.273	-67.583
-17.949	-61.109
14.924	-49.474
82.7	-17.484
115.44	18.37
132.21	48.444
153.94	84.209
147.88	116.04
129.37	139.11
122.47	156.95
121.16	166.4
112.76	168.26
109.63	154.32
113.43	137
122.3	122.19
129.76	104.04
130.15	87.388
131.81	77.192
137.88	70.357
138.86	56.369
139.53	63.826
130.3	37.556
101.7	-43.376
87.018	-95.958
87.063	-127.89
86.357	-144.25
80.209	-149.17
64.244	-162.26
39.543	-166.7
10.833	-161.55
-17.633	-151.92
-43.085	-139.43
-64.798	-127.68
-80.878	-112.32
-91.682	-101.78
-95.686	-100.03
-104.03	-87.657
-122.53	-80.234
-118.95	-78.826
-111.14	-67.826
-59.026	-53.208
23.814	-17.59
62.163	21.963
102.08	55.629
111.57	92.698
101.2	114.4
100.91	128.71
96.39	130.89
103.02	112.55
92.599	97.047
93.132	92.297
102.52	83.761
99.31	74.132
103.08	67.089
104.61	61.987
101.36	58.851
96.029	51.218
100.98	61.766
91.429	39.132
51.857	-36.484
19.849	-87.774
3.774	-120.66
-2.913	-143.06
-11.334	-150.71
-23.519	-158.43
-37.551	-156.42
-57.022	-148.9
-68.986	-143.73
-76.764	-138.44
-80.416	-130.97
-80.598	-119.35
-81.71	-110.16
-74.55	-102.47
-91.179	-78.45
-134.18	-32.581
-166.13	16.057
-183.99	58.446
-189.1	95.038
-189.55	119.27
-187	138.23
-177.94	147.95
-174.54	147.85
-173.67	144.16
-168.15	140.85
-164.02	140.52
-162.96	134.6
-158.61	137.49
-157.68	131.36
-160.97	131.36
-146.1	132
-93.068	65.649
-8.136	-4.949
43.762	-39.209
55.808	-60.805
75.978	-68.506
94.816	-75.709
102.37	-78.279
113.57	-79.808
113.89	-81.897
100.16	-77.952
105.13	-73.487
97.406	-69.558
91.2	-69.881
99.223	-74.645
91.149	-75.642
92.179	-74.424
92.11	-75.919
89.229	-76.261
84.175	-76.539
78.438	-78.831
81.595	-75.048
78.527	-76.794
78.312	-75.039
60.603	-60.026
13.023	-45.547
-25.896	-19.931
-47.208	10.021
-60.112	40.717
-71.975	60.789
-86.009	65.693
-99.917	83.938
-113.41	92.313
-116.83	84.048
-115.72	85.48
-118.69	87.432
-124.41	87.916
-132.62	89.084
-143.05	87.651
-148.75	91.66
-148.92	97.407
-136.16	114.74
-91.275	149.87
-63.67	178.34
-67.793	191.61
-71.503	193.61
-77.456	194.11
-79.655	190.58
-85.176	186.9
-86.891	188.63
-79.981	183.01
-75.975	185.85
-77.532	179.02
-75.957	177.99
-69.813	180.71
-68.318	109.24
-58.73	30.927
-43.77	-10.295
-35.403	-45.621
-27.678	-60.242
-21.125	-75.202
-19.141	-86.423
-19.657	-85.455
-20.226	-89.871
-20.329	-90.403
-22.688	-85.773
-26.527	-87.138
-28.609	-83.393
-28.902	-80.755
-23.906	-81.005
-15.765	-77.179
-24.504	-78.205
-51.455	-71.304
-74.213	-67.553
-91.144	-63.929
-111.68	-51.497
-125.79	-39.649
-134.81	-23.97
-141.66	-18.096
-138.99	-8.591
-139.52	0.149
-139.17	-1.718
-136.91	-0.475
-136.66	-0.971
-133.24	-1.867
-130.48	0.637
-121.98	1.594
-124.35	1.29
-112.78	-2.017
-36.617	-39.325
71.746	-73.578
150.21	-71.056
189	-67.161
223.91	-60.316
258.7	-54.646
283.9	-57.929
293.35	-74.345
294.88	-103.94
288.9	-136.04
287.84	-163.91
301.01	-185.7
296.81	-212.68
291.58	-237.59
294.62	-245.25
297.04	-246.95
287.64	-254.49
285.27	-243.52
273.88	-242.09
212.64	-265.52
161.72	-269.75
132.42	-265.99
104.42	-243.85
78.983	-212.34
44.286	-197.93
17.986	-182.53
-0.499	-165.95
-17.739	-145.4
-30.574	-127.45
-46.548	-114.34
-53.307	-97.23
-54.99	-86.929
-65.077	-81.642
-67.473	-66.404
-59.04	-36.421
-57.917	9.754
-67.941	63.175
-82.76	107.48
-93.546	141.31
-94.65	166.54
-104.26	184.1
-111.92	195.36
-110.05	197.14
-108.8	195.34
-104.77	191.59
-106.76	186.58
-107.54	182.95
-106.95	181.35
-106.88	182.88
-103.61	173.53
-98.367	181.01
-92.759	175.95
-84.819	105.01
-70.33	37.558
-61.109	-2.495
-50.168	-30.232
-39.289	-44.402
-36.063	-58.215
-32.649	-67.674
-33.699	-69.178
-34.56	-67.323
-36.703	-67.734
-42.275	-66.351
-42.277	-66.284
-43.876	-64.999
-45.408	-61.716
-42.345	-62.76
-42.339	-60.244
-42.723	-56.76
-45.215	-61.027
-40.708	-63.576
-41.143	-58.623
-63.645	-56.835
-81.168	-51.217
-92.23	-37.882
-104.44	-28.321
-116.56	-11.441
-122.42	1.689
-116.54	-3.054
-111.24	-4.26
-106.55	-2.613
-103.7	-1.001
-103.45	1.056
-100.21	2.344
-97.908	4.651
-99.202	5.771
-100.69	7.507
-101.02	8.607
-89.86	21.886
-54.455	49.903
-23.361	88.974
-21.778	134.69
-26.876	168.93
-30.156	193.67
-39.688	210.57
-44.941	214.08
-47.592	210.49
-54.309	205.7
-54.274	198.88
-50.248	189.82
-50.302	181.14
-53.866	176.75
-51.823	178.65
-49.726	173.03
-55.461	170.86
-49.61	167.36
-41.119	163.28
-46.328	170.55
-48.139	123.89
-35.726	46.874
-14.824	-3.204
-0.284	-44.241
0.177	-65.31
3.997	-71.702
9.496	-79.157
9.266	-81.086
12.72	-85.241
14.259	-93.075
12.35	-93.438
5.078	-87.921
-0.989	-82.467
7.82	-83.038
10.147	-82.838
3.222	-78.85
-3.022	-73.705
-2.759	-75.556
9.065	-82.842
13.892	-83.227
86.986	-78.62
172.51	-60.088
191.31	-42.943
245.16	-39.834
272.54	-45.642
284.54	-67.183
306.69	-97.695
296.45	-134.48
308.15	-176.04
309.66	-206.36
314.17	-231.76
323.34	-256.03
320.73	-266.72
323.16	-275.87
316.47	-271.53
299.63	-272.55
246.56	-293.75
182.98	-291.5
142.68	-279.53
108.72	-266.37
70.426	-238.74
30.381	-203.81
-0.962	-183
-29.422	-164.53
-45.83	-131.04
-47.475	-115.6
-52.983	-105.28
-57.651	-86.938
-66.399	-74.586
-81.06	-61.37
-88.401	-50.965
-92.461	-40.255
-94.697	-22.423
-70.219	-34.589
7.037	-71.037
74.713	-80.778
89.929	-80.272
101.37	-80.833
109.79	-71.578
115.78	-66.592
115.25	-63.425
102.44	-65.264
104.41	-69.308
100.42	-62.574
95.859	-64.279
96.422	-70.059
89.633	-65.92
89.908	-65.742
83.935	-63.852
87.419	-59.091
91.097	-56.993
74.169	-54.189
77.366	-52.729
82.411	-49.765
70.762	-50.897
75.525	-48.818
69.435	-38.148
38.331	-22.616
20.677	4.342
14.561	40.628
10.737	76.817
-1.949	102.8
-31.395	128.28
-59.732	151.01
-80.856	161.16
-96.863	171.04
-108.52	179.66
-114.74	179.81
-119.73	179.66
-125.92	180.63
-128.6	176.84
-138.37	174.08
-147.68	173.07
-151.09	171.84
-154.76	173.04
-146.91	172.75
-119.19	171.59
-46.034	181.66
22.823	191.58
47.857	185.93
62.943	179.83
70.501	178.01
74.365	174.6
70.626	166.63
72.922	154.73
72.201	140.53
73.105	133.25
70.846	129.66
62.707	119.31
72.115	117.34
64.135	111.07
68.146	115.28
74.181	107.08
51.208	39.203
32.5	-23.791
17.989	-65.112
4.707	-97.29
-10.793	-112.58
-23.489	-124.91
-36.564	-128.5
-45.248	-127.88
-52.874	-125.56
-68.363	-120.81
-73.678	-116.31
-76.442	-106.16
-79.568	-97.925
-79.209	-93.637
-83.684	-91.561
-84.13	-86.515
-81.01	-79.031
-83.04	-77.2
-84.21	-70.277
-87.132	-68.946
-85.95	-68.164
-78.819	-53.453
-74.701	-29.233
-63.528	14.785
-58.224	63.077
-66.622	101.54
-71.25	134.85
-73.826	161.69
-78.622	180.19
-82.604	193.08
-83.443	204.74
-83.739	205.93
-79.474	201.67
-74.232	195.62
-78.644	190.54
-80.961	193.33
-78.129	190.2
-77.49	189.25
-77.359	185.32
-75.146	188.08
-70.616	186.72
-57.159	122.78
-38.271	46.083
-28.657	-0.731
-18.263	-37.433
-7.727	-57.432
-3.494	-69.999
-0.536	-80.166
-4.47	-85.332
-4.851	-87.945
-0.289	-85.724
2.416	-84.39
0.555	-83.273
-0.059	-79.919
4.542	-81.542
1.959	-81.633
7.109	-81.653
1.708	-86.108
-33.259	-76.583
-63.126	-66.347
-83.241	-61.24
-102.83	-48.747
-121.69	-42.302
-142.51	-24.685
-156.8	-2.291
-159.33	1.715
-155.22	1.702
-146.99	2.167
-139.15	6.459
-134.37	8.22
-130.45	5.112
-126.46	8.201
-93.592	18.674
-36.768	45.701
-2.029	88.152
9.138	119.61
15.686	137.35
19.585	146.86
19.887	142.92
14.494	143.75
-5.791	139.2
-16.132	137.89
-5.678	142.15
35.735	94.512
89.451	33.295
133.26	-0.057
167.81	-32.258
181.89	-49.646
213.99	-57.423
215.51	-75.71
207.47	-89.714
227.54	-103.92
217.74	-124.44
210.46	-140.41
209.95	-152.06
210.9	-158.79
209.92	-164.37
205.63	-166.84
206.56	-170.52
197.82	-176.12
195.03	-176.02
197.7	-174.41
171.55	-170.43
113.61	-160.82
61.381	-134.19
25.237	-99.445
-7.947	-59.957
-34.158	-12.091
-55.14	24.92
-75.255	60.162
-94.447	90.948
-106.19	113.1
-107.28	132.74
-112.05	134.17
-108.5	131.07
-101.89	131.8
-105.92	131.9
-105.53	138.95
-106.03	138.13
-106.17	138.98
-110.2	144.59
-111.86	144.04
-107.57	152.31
-111.31	147.32
-108.52	150.8
-88.788	144.57
-24.062	77.161
46.276	17.19
92.375	-14.279
140.04	-42.401
156.03	-60.254
173.33	-67.248
179.88	-75.299
165.06	-88.123
175.42	-98.238
171.32	-108.71
160.96	-118.63
165.95	-128.41
163.11	-134.33
155.48	-137.32
156.26	-144.47
155.09	-148.97
156.85	-151.78
156.59	-156.9
145.36	-158.42
147.71	-157.25
146.95	-156.05
140.48	-157.08
144.94	-154.08
134.92	-148.53
94.207	-146.18
42.231	-131.41
8.575	-101.08
-1.233	-77.056
-13.535	-61.642
-29.946	-26.469
-42.329	-8.606
-64.6	-24.398
-87.815	-23.913
-102.2	-29.772
-112.52	-37.056
-118.7	-26.672
-119.53	-22.936
-121.54	-15.575
-130	-9.91
-142.22	-7.41
-142.5	-0.972
-133.73	-0.067
-130.22	21.932
-112.58	71.663
-100.75	119.44
-108.38	151.18
-115.96	173.58
-120.16	186.55
-117.47	186.57
-122.91	189.41
-121.22	186.14
-114.7	188.3
-103.27	173.9
-35.431	110.1
50.391	53.21
102	18.426
139.07	-5.737
162.06	-22.092
164.62	-38.547
160.73	-52.217
159.21	-61.241
155.37	-68.243
156.31	-77.115
156.39	-86.944
156.63	-89.042
158.9	-90.229
154.65	-95.621
157.96	-95.196
133.25	-117.78
87.367	-136.15
63.299	-131.18
40.36	-134.38
16.116	-134.94
-8.678	-136.43
-28.538	-133.21
-40.284	-123.29
-53.771	-117.17
-67.838	-108.03
-78.291	-98.22
-76.494	-82.776
-73.86	-77.16
-41.006	-87.088
-1.458	-85.424
2.531	-81.873
2.338	-82.817
-10.703	-81.265
-14.656	-75.494
-7.328	-68.368
-14.662	-67.438
-21.232	-61.629
-30.37	-55.93
-31.396	-52.234
-25.258	-48.103
-25.732	-47.296
-23.285	-44.631
-22.427	-45.178
-15.662	-43.879
-26.22	-37.231
-51.323	-22.255
-58.233	3.987
-75.775	36.329
-93.821	70.588
-104.88	100.76
-115.31	126.46
-118.21	145.78
-124.17	161.04
-125.2	166.38
-123.78	163.26
-126.34	159.62
-129.75	156.95
-132.11	164.24
-131.67	161.27
-133.03	161.24
-125.13	162.22
-75.107	111.96
0.176	50.01
58.623	16.609
95.457	-7.684
108.95	-25.882
123.46	-33.428
124.47	-35.955
114.41	-34.76
113.61	-30.846
102.41	-30.507
104.79	-29.906
98.311	-27.153
94.097	-22.221
95.711	-18.583
87.234	-18.36
95.901	-18.691
88.847	-20.668
85.359	-25.007
113.7	-22.091
155.22	-11.246
175.27	-19.084
186.12	-37.812
203.81	-60.521
204.93	-95.048
212.26	-119.45
208.4	-139.97
207.71	-152.05
214.32	-157.39
210.68	-162.69
212.9	-158.14
174.03	-171.07
115.99	-189.16
77.251	-180.89
44.305	-161.59
23.966	-148.8
1.288	-143.7
-21.581	-136.46
-32.526	-117.86
-44.634	-100.51
-59.095	-89.731
-71.602	-73.482
-86.668	-60.091
-98.13	-54.791
-97.349	-42.459
-100.26	-32.66
-99.826	-30.599
-107.85	-24.092
-101.39	-12.029
-25.746	26.852
14	77.357
8.519	116.94
13.73	153.78
2.773	178.42
13.328	193.04
22.984	194
13.961	185.58
12.661	181.98
8.742	176.83
7.175	172.09
9.563	167.58
9.346	161.17
11.374	156.68
17.513	151.84
16.342	152.62
10.545	149.39
20.758	157.67
24.104	155.27
2.404	90.482
-15.004	21.598
-30.092	-26.318
-43.418	-60.568
-38.531	-82.985
-37.35	-107.61
-44.823	-114.6
-47.156	-115.9
-52.192	-116.56
-58.594	-113.14
-65.71	-109.49
-74.444	-99.192
-80.984	-92.024
-85.874	-82.964
-87.536	-70.509
-94.756	-66.817
-97.939	-61.377
-92.073	-54.9
-95.515	-54.724
-97.919	-50.835
-96.311	-48.621
-98.256	-45.095
-97.316	-37.808
-94.363	-36.052
-91.242	-28.136
-84.389	-6.612
-73.101	32.185
-70.247	84.618
-80.505	133.99
-92.171	172.3
-99.068	198
-102.89	211.12
-104.47	214.72
-100.34	214.09
-97.893	207.51
-93.72	204.34
-91.299	206.47
-97.406	196.52
-94.216	193.52
-93.502	188.09
-91.13	186.98
-80.709	188.43
-69.908	126.74
-51.46	52.214
-40.111	10.765
-27.38	-19.152
-15.695	-39.894
-13.747	-54.123
-11.291	-58.923
-13.391	-66.046
-13.894	-67.703
-14.651	-63.15
-14.042	-65.212
-14.276	-62.314
-19.906	-56.257
-17.81	-52.819
-15.54	-47.901
-15.957	-48.233
-19.64	-50.613
-23.802	-49.396
-23.333	-48.418
-24.95	-49.93
-19.681	-51.767
-21.362	-40.793
-28.999	-9.763
-31.358	33.704
-42.629	75.507
-51.289	108.41
-56.915	136.36
-63.193	158.21
-65.436	170
-66.611	177.78
-65.434	178.26
-63.778	171.94
-62.493	169.03
-61.952	161.18
-57.279	157.57
-56.961	153.88
-59.132	148.93
-54.434	154.74
-52.25	114.16
-40.718	45.979
-25.336	0.877
-21.236	-36.073
-19.728	-57.63
-13.446	-73.275
-5.864	-80.698
-6.492	-79.729
-6.322	-84.749
-3.427	-83.83
-4.074	-79.792
-4.088	-78.537
-4.374	-73.818
-6.372	-76.388
-6.907	-80.078
-8.42	-74.069
-14.259	-71.848
-14.388	-71.313
-12.308	-69.821
-10.654	-67.757
-8.591	-66.475
-8.67	-69.615
-5.18	-65.96
-1.96	-60.868
2.804	-57.339
-2.307	-39.723
-19.393	-6.692
-30.331	37.676
-37.196	81.635
-47.65	118.4
-56.021	146.53
-53.622	166.86
-50.175	185.21
-50.501	194.1
-48.843	192.53
-46.861	185.41
-45.227	182.26
-42.891	177.86
-41.364	168.91
-41.378	171.03
-43.103	161.72
-39.127	164.26
-33.411	164.41
-28.517	99.707
-15.506	33.845
-6.257	-12.046
-0.693	-48.807
5.155	-66.368
10.368	-79.591
16.62	-82.993
18.172	-89.25
16.377	-90.832
10.969	-89.967
7.442	-93.242
10.187	-87.717
11.664	-84.49
11.66	-87.179
16.655	-86.673
11.159	-84.263
-15.875	-84.547
-39.885	-81.865
-53.602	-77.46
-72.789	-70.154
-93.766	-61.983
-105.83	-58.098
-117.2	-48.408
-127.9	-36.162
-125.46	-32.929
-118.41	-34.555
-115.61	-31.554
-109.72	-29.554
-106.47	-31.913
-108.99	-31.167
-109.1	-27.191
-105.41	-26.466
-102.45	-26.754
-92.871	-19.089
-46.404	-0.541
4.944	38.925
23.326	88.662
30.917	126.98
22.815	158.21
9.971	179.31
4.496	192.33
-2.05	201.98
-3.007	196.65
-2.546	188.1
-1.825	180.89
-3.848	172.01
-7.382	168.95
-11.893	161.32
-14.948	159.08
-10.695	154.13
-6.176	149.98
-0.547	154
4.116	104.71
13.846	28.093
24.626	-20.369
30.386	-54.272
39.619	-72.17
44.032	-81.515
45.392	-91.932
46.318	-96.547
45.008	-98.208
43.256	-101.68
39.884	-100.23
38.035	-94.856
36.133	-91.39
32.777	-89.63
29.582	-87.217
29.677	-88.918
31.511	-92.411
31.315	-88.402
31.17	-86.482
32.064	-85.313
33.489	-82.628
31.638	-81.86
26.154	-79.527
24.895	-77.948
26.215	-76.49
28.116	-78.979
34.24	-72.58
29.308	-51.772
17.956	-23.401
15.636	18.541
9.31	62.149
2.861	101.36
-3.519	132.39
-10.865	156.11
-10.786	174.93
-15.462	176.33
-16.671	167.54
-13.45	160.36
-18.216	156.19
-20.363	149.12
-21.053	140.14
-20.15	136.51
-17.162	132.48
-18.494	129.52
-20.419	124.92
-16.672	125.29
-10.297	120.67
-11.558	118.82
-11.352	123.08
-7.325	69.032
1.693	-2.854
13.738	-45.89
18.652	-77.664
23.965	-94.147
24.072	-105.41
22.036	-111.37
19.039	-115.9
15.63	-114.04
19.195	-115.39
14.428	-117.47
14.586	-107.06
17.592	-104.69
12.434	-100.58
14.859	-95.841
12.024	-99.651
10.635	-96.248
3.406	-96.013
-0.629	-98.13
11.721	-94.137
29.666	-97.056
106.36	-90.923
181.57	-80.359
197.64	-73.071
234.13	-57.374
273.24	-60.026
276.39	-73.363
279.9	-89.327
291.75	-122.35
298.34	-156.2
296.38	-188.25
301.48	-213.82
306.85	-225.68
296.54	-234.61
301.3	-241.02
287.55	-243.87
225.37	-247
172.47	-243.13
140.22	-229.13
106.96	-206.91
68.304	-177.02
35.27	-151.96
16.891	-131.89
0.124	-112.22
-15.49	-95.595
-27.325	-84.637
-41.093	-71.165
-53.498	-60.795
-65.221	-51.603
-67.444	-31.873
-34.962	-46.511
28.347	-75.031
70.792	-85.014
91.865	-96.879
116.24	-96.052
117.53	-87.22
117.94	-78.874
114.98	-80.991
105.77	-87.508
105.12	-84.41
99.674	-83.386
101.34	-82.879
96.733	-86.614
97.943	-87.84
96.493	-86.185
91.453	-89.741
97.61	-88.097
90.996	-88.942
86.442	-89.408
87.983	-84.08
88.058	-85.485
92.116	-86.625
81.663	-82.808
40.9	-74.027
-8.076	-53.976
-44.659	-21.77
-65.133	11.495
-79.996	42.679
-92.721	74.606
-99.182	94.727
-110.21	114.2
-116.67	122.93
-117.87	112.91
-121.64	113.29
-123.69	114.18
-126.04	114.71
-128.93	119.83
-133.12	119.91
-138.02	121.54
-142.46	121.28
-143.19	120.52
-143.68	126.75
-120.37	150.68
-73.472	188.58
-70.861	201.12
-89.135	197.04
-88.066	197.53
-91.967	193.53
-94.014	189.94
-93.572	187.26
-93.637	187.46
-93.88	179.69
-91.369	185.83
-84.446	171.67
-79.569	92.357
-61.871	28.242
-41.674	-11.942
-30.924	-43.633
-20.658	-55.204
-18.125	-67.139
-18.46	-71.414
-21.056	-74.655
-26.537	-75.494
-30.138	-73.373
-39.301	-75.292
-48.554	-72.826
-55.607	-70.472
-67.659	-62.255
-88.237	-49.024
-113.71	-36.479
-134.91	-29.428
-147.06	-17.429
-156.38	6.013
-161.94	18.275
-157.97	17.142
-154.48	13.114
-151.38	14.986
-145.82	20.45
-143.75	24.119
-140.49	25.508
-131.04	20.997
-126.88	22.039
-127.37	25.032
-123.83	23.991
-109.34	29.925
-57.581	48.868
0.307	91.471
16.926	133.69
22.554	164.39
20.221	188.04
10.741	189.42
-2.135	183.19
-12.37	176.67
-8.395	171.76
-19.625	166.81
-14.91	166.99
-16.741	165.02
-17.217	161.9
-0.696	162.68
16.706	113.02
107.3	52.378
169.19	19.8
179.2	-16.258
214.88	-37.105
220.4	-47.725
223.64	-66.437
239.26	-84.194
239.3	-100.73
234.97	-121.43
233.5	-134.71
237.47	-147.08
236.19	-162.76
235.61	-172.57
237.1	-182.6
233.95	-188.78
234.82	-191.91
236.23	-196.05
232.29	-198.9
220.18	-203.17
211.81	-200.94
208.47	-194.22
177.97	-190.19
119.26	-177.88
67.534	-156.08
30.381	-122.13
9.454	-84.753
-0.15	-54.706
-23.339	-21.054
-42.781	8.245
-52.645	26.413
-64.987	37.6
-67.098	42.74
-63.074	47.761
-64.746	53.168
-75.861	55.159
-94.134	59.269
-107.45	67.465
-115.11	76.313
-123.66	79.897
-114.32	89.16
-87.657	121.43
-15.727	149.11
69.927	182.71
222.55	266.92
663.64	372.34
1199.7	426.6
1465.3	411.76
1420	362.62
1168	294
789.26	235.23
401.88	209.79
166.72	194.07
59.758	176.43
-14.861	162.54
-57.741	150.32
-77.229	140.67
-99.62	136.03
-110.75	127.37
-100.41	125.09
-96.87	123.54
-103.23	119.14
-108.68	121.23
-117.79	113.16
-122.33	121.95
-122.63	106.26
-113.57	36.168
-96.217	-19.825
-86.958	-60.854
-80.206	-88.087
-77.502	-100.9
-74.172	-113.27
-71.269	-121.16
-77.805	-121.88
-82.388	-119.42
-86.507	-118.96
-83.443	-115.87
-75.501	-117.59
-76.728	-123.52
-73.367	-118.31
-75.935	-107.93
-82.529	-107.82
-78.818	-108.5
-77.723	-104.46
-75.92	-104.29
-75.678	-105.41
-76.779	-105.56
-76.636	-107.23
-69.581	-105.87
-69.186	-95.019
-99.507	-82.315
-134.24	-73.906
-161.5	-57.108
-180.44	-40.896
-188.49	-34.579
-198.63	-20.11
-204.5	-9.242
-203.75	-6.956
-200.61	-3.032
-193.03	-1.525
-191.82	3.068
-192.09	9.382
-184.49	14.959
-183.37	10.458
-180.56	13.951
-162.5	12.424
-88.787	-34.336
18.405	-77.257
61.739	-89.063
91.505	-88.712
125.92	-82.198
134.74	-73.528
154.12	-72.513
154.62	-86.258
147.79	-99.253
145.32	-109.95
145.53	-123.2
150.36	-131.74
143.23	-142.55
143.58	-152.13
141.22	-157.39
142.94	-162.35
143.59	-165.31
137.7	-170.94
144.8	-168.47
140.89	-167.16
130.01	-168.66
133.88	-162.68
109.34	-163.51
48.621	-157.98
7.825	-140.32
-22.336	-116.77
-52.362	-79.675
-69.481	-35.449
-87.764	5.079
-108.46	38.189
-127.76	70.09
-138.5	102.68
-141.68	129.44
-143.02	144.67
-141.05	151.76
-140.43	153.25
-140.02	150.49
-145.42	148.12
-153.94	147.16
-151.16	148.28
-153.15	145.33
-158.06	144.26
-156.55	141.88
-157.99	153.29
-136.1	141.01
-65.158	69.615
16.998	13.944
70.325	-20.91
111.91	-43.184
133.71	-53.098
133.96	-68.504
143.25	-77.304
149.65	-88.414
147.04	-100.01
142.16	-113.21
143.76	-128.24
148.38	-135.25
135.19	-140.07
139.39	-140.91
150.24	-142.14
136.97	-150.66
141.6	-154.73
143.58	-156.79
134.74	-158.21
140.2	-158.65
135.43	-161.42
137.01	-160.07
131.67	-154.26
92.506	-143.09
49.924	-129.1
11.879	-108.59
-10.44	-81.99
-21.439	-49.969
-38.948	-25.62
-57.194	-14.168
-74.963	2.243
-90.864	-4.784
-94.647	-17.156
-95.371	-6.433
-106.63	-1.337
-116.64	3.078
-126.24	12.416
-142.59	15.906
-146.98	22.186
-150.88	34.289
-115.3	15.68
-23.042	-23.612
52.208	-43.333
124.56	-51.992
161.54	-66.798
181.13	-93.185
211.91	-122.74
208.64	-152.37
214.67	-180.96
221.03	-210.62
220.14	-240.8
225.98	-255.74
224.71	-262.99
222.57	-270.34
233.73	-262.49
216.81	-269.2
149.26	-294.44
88.461	-295.93
41.323	-283.33
1.627	-258.9
-21.709	-223.7
-34.325	-198.98
-38.839	-181.66
-43.924	-164.86
-56.015	-148.95
-63.233	-134.88
-59.318	-118.47
-59.946	-105.94
-58.25	-103.98
-54.382	-98.232
-55.122	-84.332
-59.802	-74.708
-69.815	-72.891
-77.46	-67.224
-79.651	-56.58
-76.215	-48.834
-74.372	-42.068
-71.818	-38.103
-72.43	-36.294
-76.773	-30.741
-78.587	-29.356
-77.473	-28.801
-76.008	-22.038
-47.692	-11.941
36.147	7.217
91.409	26.423
109.11	47.66
150.14	63.175
157	49.034
148.26	26.062
157.06	11.204
158.13	-5.666
170.35	-16.658
173.95	-28.807
171.45	-45.57
171.64	-54.45
169.69	-63.699
181.67	-59.668
155.95	-71.895
90.504	-100.76
46.81	-100.28
21.848	-97.694
-1.212	-92.119
-23.037	-77.826
-41.339	-69.755
-58.036	-55.61
-77.929	-41.272
-89.197	-32.68
-92.521	-18.446
-98.475	-8.299
-100.26	-2.366
-106.98	4.479
-105.27	7.468
-93.108	21.931
-50.284	51.606
31.947	95.499
52.635	136.07
49.243	168.17
64.263	200.72
38.953	205.73
34.295	199.8
44.345	193.54
36.9	179.88
39.251	174.88
35.945	168.47
34.219	161.56
32.738	158.82
35.264	156.9
34.198	151.87
31.602	159.71
33.32	143.42
5.236	75.246
-24.888	16.818
-35.772	-20.294
-38.853	-45.627
-39.829	-63.145
-52.194	-76.59
-62.995	-82.744
-69.308	-84.913
-80.923	-83.22
-90.501	-79.337
-99.928	-70.452
-106.51	-64.749
-108.68	-58.389
-111.21	-46.967
-115.1	-40.853
-119.15	-34.652
-126.06	-30.3
-133.32	-26.352
-130.92	-17.161
-134.67	-11.791
-139.34	-6.657
-134.48	-2.889
-131.48	-1.105
-128.27	3.499
-124.08	5.205
-119.44	15.071
-118.03	45.324
-127.05	90.441
-137.25	138.25
-138.5	181.19
-139.06	217.66
-132.31	237.44
-119.03	251.42
-116.3	263.26
-115.89	255.26
-111.99	247.22
-107.8	247.48
-107.2	240.62
-108.42	236.08
-107.14	230.58
-105.23	225.7
-101.65	225.87
-100.46	221.43
-95.816	231.32
-86.716	204.08
-79.988	123.98
-71.065	64.989
-61.595	25.517
-52.381	2.721
-41.779	-6.596
-35.129	-16.88
-31.112	-17.728
-28.47	-20.301
-28.022	-22.463
-28.953	-17.058
-31.383	-19.104
-28.622	-19.903
-28.544	-16.634
-33.847	-17.453
-32.25	-16.944
-30.537	-20.588
-29.043	-18.169
-26.106	-14.458
-24.935	-19.882
-32.832	-17.083
-62.102	-6.355
-92.968	12.83
-109.09	39.578
-122.3	60.679
-134.98	82.637
-139.82	110.88
-144.06	127.68
-147.63	132.77
-138.9	139.15
-131.29	140.55
-134.71	137.64
-132.63	134.97
-130.33	131.97
-131.41	132.26
-128.67	135.34
-131.81	134.16
-127.11	130.25
-129.93	131.01
-79.895	121.22
22.97	111.16
65.318	104.86
132.92	87.298
183.85	77.271
196.03	75.978
240.81	69.739
234.01	41.142
242.06	4.886
253.98	-24.239
247.19	-58.74
264.82	-84.793
257.46	-104.48
267.02	-121.65
277.26	-136.88
266.22	-150.56
273.17	-154.53
276.61	-154.39
272.36	-157.06
263.38	-163.51
263.93	-150.94
258.69	-160.85
221.13	-223.42
196.26	-265.99
173.36	-285.48
139.89	-290.16
120.06	-272.55
91.566	-259.14
62.552	-247.44
40.905	-232.82
20.27	-216.72
6.252	-203.24
-2.841	-187.9
-5.781	-170.83
-12.704	-155.19
-19.737	-140.15
-22.22	-132.92
-24.235	-124.98
-31.857	-115.97
-37.395	-107.25
-43.087	-96.184
-46.481	-88.122
-48.985	-82.256
-57.419	-76.676
-51.455	-69.628
-63.456	-66.842
-21.878	-61.375
54.344	-48.624
80.6	-25.443
135.75	10.114
152.34	26.622
136.78	24.701
141.29	16.808
137.43	-0.48
152.23	-19.807
145.41	-42.162
148.96	-57.011
157.65	-72.524
151.68	-94.064
158.89	-108.37
156.27	-119.61
162.66	-121.77
160.08	-127.78
160.91	-133.02
160.59	-133.13
152.4	-138.33
169.57	-125.97
162.17	-125.65
139.14	-144.53
115.16	-157.07
66.243	-159.26
20.847	-146.86
-14.128	-140.05
-37.848	-130.9
-56.178	-120.19
-76.557	-113.12
-86.257	-95.564
-92.061	-81.05
-91.981	-74.312
-83.722	-64.676
-84.776	-52.31
-85.59	-43.216
-76.647	-36.589
-78.28	-30.526
-86.28	-23.949
-91.857	-18.26
-96.514	-15.03
-95.2	-10.233
-96.857	-6.133
-100.53	-2.422
-99.566	1.304
-98.088	1.764
-96.726	4.685
-94.693	8.668
-92.413	11.229
-92.295	14.327
-92.289	17.861
-95.656	19.621
-94.756	16.307
-95.085	18.183
-98.656	17.677
-88.087	17.709
-91.952	25.403
-48.719	31.366
30.577	37.797
47.411	43.226
76.055	58.19
101.48	61.772
88.454	54.042
86.709	54.99
87.399	50.65
89.867	46.56
86.388	43.998
86.296	39.602
87.653	30.298
84.228	25.931
91.031	26.42
96.979	26.653
85.674	33.088
49.043	45.613
12.109	75.572
-14.396	113.48
-43.961	146.56
-74.615	173.47
-103.29	198.62
-125.48	223.47
-139.97	236.47
-148.1	247.45
-151.15	253.81
-148.53	244.51
-141.68	237.95
-144.5	233.66
-149.24	229.28
-144	231.66
-143.74	230.4
-148.72	228.4
-151.01	228.44
-149.13	227.03
-147.85	225.49
-136.18	224.86
-80.68	218.5
-8.722	197.01
33.305	164.65
62.58	131.62
78.31	108.35
72.119	99.671
72.097	95.858
75.701	86.68
75.959	80.647
73.63	67.141
71.88	70.283
75.04	77.775
46.971	18.787
1.891	-43.119
-24.263	-71.09
-37.339	-90.742
-47.927	-96.872
-58.47	-101.87
-63.027	-102.99
-68.434	-100.59
-68.863	-95.174
-80.225	-91.25
-94.152	-84.371
-96.595	-76.254
-105.68	-66.119
-105.15	-54.855
-117.8	-48.392
-113.34	-21.926
-89.029	-1.456
-25.271	22.755
130.19	72.625
280.9	171.86
532.05	284.12
799.95	282.04
813.46	233.53
640.28	183.49
373.76	117.75
141.31	84.302
22.685	72.059
-35.851	72.342
-72.816	74.461
-101.66	75.818
-114.66	76.867
-119.74	77.988
-125.28	79.591
-131.98	76.281
-125.62	78.439
-125.96	75.532
-136.72	73.781
-133.69	76.003
-134.68	65.499
-132.1	65.501
-126.36	65.941
-134.38	63.699
-131.72	68.861
-127.09	69.174
-127.79	69.214
-121.14	67.617
-122.31	69.322
-120.55	70.083
-120.15	70.633
-123.99	70.832
-121.18	69.458
-120.64	70.137
-116.31	68.647
-112.12	69.305
-108.47	68.235
-105.35	66.559
-104.96	63.988
-103.74	62.839
-102.13	65.871
-97.788	65.367
-96.693	63.721
-89.628	64.111
-89.211	62.99
-92.629	61.845
-84.731	62.464
-89.287	59.607
-87.606	58.002
-79.263	58.78
-80.298	58.425
-81.031	58.609
-78.136	56.245
-72.155	56.253
-71.346	56.726
-70.009	55.621
-73.324	58.148
-76.656	58.241
-71.507	59.32
-71.221	61.365
-70.854	60.713
-70	61.21
-69.382	62.121
-66.7	61.546
-63.959	59.084
-60.133	57.847
-61.868	58.863
-61.428	58.603
-59.025	55.632
-60.229	52.175
-57.607	51.506
-55.185	54.115
-53.015	54.352
-50.669	54.853
-49.554	56.385
-48.689	52.109
-50.126	50.98
-50.767	54.973
-47.009	52.474
-44.823	48.652
-47.806	48.001
-47.16	45.366
-45.86	46.118
-49.137	49.971
-50.147	49.833
-47.624	49.076
-42.67	46.005
-45.71	41.262
-50.697	42.081
-46.66	40.754
-46.105	38.803
-46.267	41.302
-49.485	42.128
-49.87	42.402
-45.486	39.256
-49.449	39.414
-44.838	42.099
-43.063	36.536
-43.586	35.94
-35.517	37.316
-40.37	33.893
-38.843	37.185
-37.024	36.736
-38.923	31.905
-33.378	32.935
-36.119	34.073
-32.892	32.587
-31.129	29.638
-34.87	30.805
-34.423	33.611
-33.539	34.385
-32.128	32.393
-31.814	30.243
-26.808	29.9
-25.489	29.264
-26.846	28.554
-27.716	26.606
-33.829	26.262
-33.742	26.475
-30.128	27.773
-29.147	29.763
-29.078	27.719
-27.715	24.876
-27.318	26.13
-27.446	27.892
-26.385	26.32
-26.89	27.522
[truncated: 25 more rows]
