# Supplementary material for: Electrooculography-based continuous eye-writing recognition system for efficient assistive communication systems
Source: PLoS One. 2018 Feb 9;13(2):e0192684. doi: 10.1371/journal.pone.0192684 (PMC5806888; doi:10.1371/journal.pone.0192684)
Supplement: S2 Database — All the original continuous EOG data of participant 001, 002, and 003 used in the experiments are contained in this database. (ZIP) [file pone.0192684.s002.zip › continuous1/001/test/EOG_001_01_008.csv]

-14.208	4.894
-13.015	4.187
-16.837	3.43
-15.1	6.585
-15.192	4.728
-16.257	2.298
-14.865	1.483
-16.687	1.061
-16.225	2.08
-8.39	0.445
-3.815	-0.824
-5.52	-0.82
-3.587	-2.048
-5.933	-2.022
-11.938	-0.501
-10.073	-4.407
-7.696	-5.387
-9.564	-5.176
-9.413	-7.199
-10.591	-1.945
-10.864	1.517
-7.846	1.137
-7.857	-1.06
-5.354	-4.521
1.059	-8.572
-0.47	-10.151
-4.59	-9.174
-1.484	-11.347
-3.17	-9.413
-7.643	-7.148
-8.984	-9.248
-13.479	-8.699
-11.48	-7.508
-7.651	-6.814
-8.328	-6.688
-3.979	-8.931
-3.159	-9.061
-7.615	-5.768
-9.7	-3.151
-11.938	-3.791
-14.716	-6.949
-12.004	-6.134
-7.116	-3.117
-5.623	-4.689
-6.076	-6.084
-3.622	-4.932
-4.077	-6.465
-7.445	-8.895
-5.766	-7.132
-10.751	-3.492
-9.521	-1.577
-5.618	-0.823
-3.716	-0.342
7.507	-2.923
8.818	-5.172
5.321	-3.289
5.862	-3.162
6.432	-7.188
0.915	-9.061
-5.581	-5.65
-6.449	-3.798
-6.439	-5.836
-3.505	-7.352
1.665	-4.301
4.637	-1.645
3.5	-2.637
1.378	-2.885
-3.124	-4.034
-2.773	-3.361
-3.147	-3.876
-5.649	-6.43
-3.431	-6.166
-3.987	-8.532
-2.901	-8.799
-1.22	-4.32
0.741	-3.544
-0.221	-6.634
-4.966	-7.912
-3.641	-7.598
-5.615	-10.332
-3.539	-11.366
2.343	-9.815
-0.732	-7.998
1.558	-5.193
-0.395	-4.9
-1.357	-6.024
3.626	-7.639
4.935	-7.981
5.095	-8.998
-0.338	-11.04
0.12	-9.677
0.917	-6.799
1.222	-7.622
3.747	-9.694
-2.342	-7.629
-4.903	-8.488
-3.264	-7.647
-3.091	-5.844
-1.255	-8.472
-0.838	-8.165
0.531	-8.476
3.499	-5.391
4.746	-2.844
0.208	-7.784
0.169	-7.765
3.425	-6.837
0.779	-7.992
4.074	-5.676
5.006	-8.388
5.033	-7.352
7.359	-3.833
4.637	-4.751
4.355	-2.817
6.86	-5.924
8.918	-0.911
6.274	19.164
5.707	49.419
7.264	82.55
1.978	105.25
-4.349	124.79
-8.622	136.34
-13.663	142.66
-16.326	146.02
-14.16	145.83
-15.759	150.63
-20.133	149.99
-18.631	152.9
-19.057	150.16
-20.832	143.38
-19.986	142.18
-20.396	135.17
-14.126	144.19
-11.996	113.29
-16.519	35.96
-12.231	-18.836
-2.6	-60.393
8.769	-93
14.369	-119.96
17.339	-139.21
22.309	-149.07
25.179	-158.37
32.196	-164.36
32.762	-165.85
28.075	-159.43
32.279	-151.11
33.787	-149.81
32.956	-149.28
30.934	-146.68
27.773	-144.5
33.835	-139.92
29.145	-137.56
1.02	-127.43
-33.903	-112.32
-59.024	-101.32
-75.726	-89.606
-93.506	-83.355
-104.25	-74.853
-112.92	-65.256
-117.7	-61.821
-111.49	-59.666
-105.01	-61.177
-100.69	-62.958
-101.25	-58.552
-95.877	-57.014
-96.883	-61.504
-81.178	-59.833
-2.796	-59.501
70.575	-43.75
131.78	1.073
160.29	33.633
153.46	58.291
178.28	86.539
164.49	95.961
163.55	95.633
177.99	88.337
156.17	76.014
156.42	73.487
147.24	64.381
142.5	58.1
144.52	57.991
139.96	52.868
149.01	67.885
137.92	35.247
100.7	-48.109
88.729	-98.026
105.1	-133.69
115.06	-163.89
106.83	-184.31
73.373	-193.29
41.598	-197.57
18.242	-198.96
-4.659	-186.54
-17.588	-175.61
-34.064	-163.83
-44.197	-155.01
-45.591	-148.29
-45.553	-138.61
-44.591	-132.28
-46.745	-125.35
-52.835	-117.81
-60.48	-112.43
-64.995	-105.41
-70.06	-96.042
-30.475	-111.28
31.124	-142.14
87.894	-149.19
130.67	-143.72
141.75	-137.9
181.08	-127.65
202.4	-119.25
199.08	-120.36
197.13	-129.33
184.35	-134.13
186.92	-133.37
186.89	-132.47
186.64	-133.61
187.81	-135.64
184.19	-138.15
183.28	-141.68
184.72	-140.21
179.61	-146.6
179.26	-150.17
173.49	-141.95
128.8	-136.89
70.675	-118.32
22.237	-85.236
-5.866	-47.932
-17.861	-17.452
-36.402	6.116
-60.062	28.58
-76.664	45.126
-79.401	61.746
-76.911	74.959
-74.551	79.526
-71.348	80.035
-70.929	81.57
-74.222	82.314
-81.972	75.566
-86.248	79.367
-89.869	82.862
-95.658	74.529
-88.999	91.842
-62.789	62.99
7.848	-17.723
98.217	-58
157.63	-81.083
190.64	-103.19
212.1	-119.89
220.53	-124.72
210.3	-126.49
209.64	-128.12
216.17	-126.34
211.49	-138.73
207.98	-142.78
207.75	-138.38
204.14	-143.75
196.34	-144.11
203.71	-136.46
191.81	-151.72
136.39	-178.88
97.383	-189.57
75.881	-189.38
45	-190.46
20.804	-200.44
1.809	-200.16
-15.809	-188.72
-22.656	-180.17
-23.544	-172.17
-30.735	-166.08
-39.705	-157.03
-48.329	-144.87
-51.531	-136.69
-56.162	-128.59
-66.101	-120.79
-67.294	-111.92
-64.674	-108.09
-3.328	-115.84
87.948	-109.8
128.2	-89.311
151.52	-75.717
182.02	-67.125
202.77	-61.548
196.32	-59.136
193.89	-57.742
194.01	-65.045
186.79	-82.057
195.72	-92.441
192.65	-97.833
180.88	-105.98
181.77	-128.69
182.45	-169.71
183.29	-202.21
161.29	-239.31
109.52	-277.66
72.12	-288.46
59.075	-295.37
45.306	-288.27
23.278	-278.12
-4.488	-269.27
-38.776	-187.04
-60.137	-91.816
-69.15	-46.132
-80.347	-18.571
-88.692	-7.36
-96.989	5.99
-103.46	15.497
-103.25	23.046
-103.36	26.526
-102.09	25.657
-100.72	45.808
-99.168	81.242
-99.33	126.6
-109.1	167.56
-115.21	198.41
-116.04	227.9
-117.44	246.24
-120.87	256.29
-123.48	253.55
-122.56	244.76
-122.76	243.33
-119.57	237.6
-114.29	243.96
-113.5	217.06
-112.23	134.03
-105.76	71.695
-95.159	34.763
-80.951	4.554
-72.819	-15.253
-68.788	-27.795
-60.148	-32.593
-56.182	-38.01
-53.952	-39.213
-47.435	-37.746
-42.012	-41.325
-41.936	-36.605
-43.356	-32.717
-42.191	-33.277
-42.994	-30.364
-43.867	-35.658
-39.948	-38.48
-41.078	-37.482
-61.775	-38.213
-85.785	-36.415
-100.93	-34.486
-108.39	-24.133
-105.22	-19.769
-107.85	-24.898
-121.19	-27.405
-132.51	-31.098
-136.28	-33.614
-133.73	-39.321
-130.75	-41.761
-130.78	-40.073
-129.18	-37.844
-125.36	-37.967
-124.73	-42.624
-112.8	-32.183
-76.36	-0.821
-38.236	41.825
-4.628	84.115
34.062	121.54
50.503	152.28
36.714	172.81
17.121	186.28
-6.677	189.32
-25.107	186.85
-34.702	185.79
-46.567	178.67
-53.864	174.48
-59.931	172.03
-61.205	165.51
-56.68	162.02
-55.294	156.04
-50.023	160.33
-50.714	154.99
-52.842	154.75
-47.681	158.18
-51.515	95.725
-47.693	20.803
-30.424	-25.225
-17.001	-62.401
-7.148	-84.496
3.557	-98.163
12.251	-105.4
15.095	-107.69
17.108	-105.65
18.943	-104.27
20.291	-107.67
19.401	-105.08
18.023	-101.55
16.211	-103.75
14.86	-102.66
15.517	-105.33
14.986	-104.47
14.65	-96.505
13.991	-96.188
17.174	-95.374
0.645	-95.089
-30.892	-95.853
-45.396	-88.349
-61.679	-80.898
-81.324	-74.669
-94.818	-62.241
-107.68	-51.86
-118.51	-42.126
-118.65	-31.957
-112.88	-30.218
-112.38	-30.744
-110.83	-28.777
-108.21	-22.922
-104.1	-21.687
-104.46	-22.461
-99.718	-13.999
-58.08	2.25
-5.685	35.468
9.061	78.324
-0.108	116.25
-7.468	147.55
-13.801	173
-21.141	188.91
-28.529	193.58
-33.19	195.12
-35.088	190.78
-35.473	184.89
-34.685	178.73
-32.305	170.96
-31.677	164.68
-32.146	164.38
-30.893	162.01
-30.254	155.84
-24.146	162.03
-18.247	119.78
-11.758	38.027
-0.735	-12.95
3.108	-52.003
7.495	-78.35
14.881	-93.758
18.15	-105.66
20.925	-108.66
18.651	-112.13
16.956	-111.05
16.653	-105.67
11.525	-105.3
11.134	-107.24
11.132	-102.26
9.415	-98.805
9.079	-99.518
7.521	-97.608
6.533	-95.726
7.154	-91.317
3.14	-90.217
0.372	-88.52
1.039	-86.622
3.842	-85.758
15.302	-84.568
58.573	-92.487
131.41	-93.24
157.97	-82.838
175.05	-69.725
205.59	-63.965
201.92	-75.269
202.56	-89.641
201.27	-102.97
195.12	-114.46
196.29	-127.24
196.91	-150.29
195.94	-168.91
191.61	-182.38
189.94	-189.15
188.68	-190.76
188.84	-195.93
188.07	-194.58
181.67	-194.43
182.27	-189.68
167.79	-184.31
117.64	-177.39
72.764	-155.13
38.709	-121.52
13.408	-80.643
-4.528	-37.859
-33.972	-4.493
-57.699	36.689
-74.154	126.72
-88.144	194.45
-96.855	208.19
-99.981	217.07
-94.948	214.18
-93.27	191.14
-92.538	165.49
-103.69	152.22
-109.39	147.63
-99.937	153.93
-77.376	116.72
7.169	48.387
80.96	7.896
119.86	-18.756
158.63	-38.842
177.96	-64.503
209.73	-89.226
218.12	-128.68
216.67	-172.05
231.45	-192.69
229.49	-227.17
234.71	-251.16
235.27	-258.4
232.89	-270.62
238.36	-266.63
207.8	-280.16
158.61	-302.37
119.82	-300.85
90.692	-300.98
63.362	-295.33
26.637	-284.24
2.829	-277.89
-12.483	-266.41
-23.076	-254.72
-33.872	-240.53
-44.371	-228.77
-46.165	-219.41
-52.61	-204.21
-45.605	-198.79
-41.132	-195.16
-48.208	-184.65
-45.221	-176.13
-45.283	-171.94
-49.384	-163.97
-51.966	-151.42
-54.904	-146.54
-55.012	-139.96
-53.866	-130.2
-55.172	-122.83
-53.471	-116.66
-53.539	-112.98
-56.534	-109.19
-54.779	-108.25
-55.493	-104.96
-56.379	-99.779
-50.007	-97.996
-50.441	-92.837
-54.028	-88.74
-51.018	-79.719
-65.569	-65.042
-86.86	-38.688
-89.032	5.643
-94.465	47.273
-107.54	84.69
-110.01	119.1
-110.53	146.97
-110.99	165.12
-112.29	179.22
-115.84	196.67
-116.59	204.27
-116.4	200.83
-114.5	197.64
-114.98	190.09
-112.84	185.83
-112.17	187.65
-112.79	186.78
-105.77	180.42
-101.99	178.14
-100.66	179.56
-94.556	128.92
-83.722	52.126
-70.462	0.491
-53.562	-39.5
-35.686	-62.835
-24.839	-76.469
-13.166	-85.964
-2.117	-90.415
-0.248	-92.533
0.575	-92.684
-1.837	-91.816
-8.278	-91.878
-7.181	-90.549
-6.421	-88.5
-4.026	-85.465
2.869	-85.475
-12.928	-90.288
-46.405	-84.642
-69.387	-80.884
-86.418	-74.074
-104.15	-63.998
-114.12	-60.245
-123.78	-47.307
-131.62	-38.492
-126.26	-37.237
-120.76	-30.642
-122.15	-23.489
-121.58	-21.698
-118.7	-20.077
-113.37	-21.202
-103.87	-19.498
-84.021	1.138
-57.211	35.787
-46.539	79.159
-45.915	122.88
-45.878	153.72
-51.035	176.33
-53.923	193.87
-57.084	193.76
-62.368	186.69
-63.192	185.06
-63.602	179.39
-63.933	179.71
-62.428	176.54
-61.609	178.33
-52.06	174.84
-10.749	112.49
65.459	46.681
119.01	12.296
145.35	-18.688
183.16	-41.67
196.06	-60.432
190.74	-74.577
191.86	-88.372
195.64	-99.126
196.74	-100.58
190.41	-99.653
191.58	-102.06
190.05	-108.08
193.55	-115.71
189.68	-120.25
181.96	-117.36
182.88	-116.32
178.56	-116.56
187.05	-115.05
161.99	-114.2
97.168	-104
46.649	-78.957
2.791	-43.133
-30.651	-5.121
-45.626	30.403
-62.91	54.876
-83.142	80.225
-92.321	104.61
-100.19	117.75
-109.26	148.51
-107.85	168.48
-106.31	164.03
-111.21	155.27
-112.58	143.73
-108.81	138.77
-106.26	138.73
-106.07	147.16
-106.38	146.4
-109.24	146.1
-113.43	146.8
-112.32	147.68
-106.19	155.31
-67.045	106.97
10.991	37.767
71.578	-1.744
111.59	-32.328
136.31	-52.716
145.79	-81.328
158.25	-102.63
156.44	-108.67
149.72	-115.14
157.22	-111.33
158.97	-110.4
157.59	-113.25
165.67	-114.37
158.78	-122.61
154.29	-128.02
154.37	-130.24
146.85	-132.95
153.72	-135.56
152.16	-137.38
145.41	-137.7
150.24	-139.06
151.99	-139.32
144.51	-140.18
145.87	-133.2
132.23	-125.73
77.548	-123.15
25.585	-103.06
-16.226	-74.384
-42.658	-40.06
-54.75	-0.604
-75.423	22.599
-91.628	46.113
-100.17	70.876
-106.96	78.272
-112.33	87.338
-116.46	101.11
-119.38	101.94
-119.05	102
-121.3	107.46
-125.16	108.79
-130.34	119.61
-133.22	119.88
-132.78	117.63
-130.05	125.62
-78.587	78.697
5.621	20.031
80.374	-9.931
126.44	-43.886
155.91	-60.864
184.11	-70.529
187.62	-77.541
190.58	-82.808
189.93	-94.763
187.3	-97.958
186.16	-102.38
182.54	-107.24
185.99	-105.46
182.53	-112.31
182.2	-122.38
179.47	-126.18
173.8	-126.66
176.26	-124.62
167.88	-128.14
167.66	-126.17
155.8	-129.98
105.83	-153.03
66.045	-172.12
43.72	-184.39
32.689	-187.09
12.959	-189.93
-18.255	-192.13
-38.081	-183.98
-59.34	-174.1
-70.302	-165.69
-73.114	-157.8
-82.371	-143.68
-90.138	-125.11
-95.408	-104.8
-98.493	-97.129
-101.16	-95.591
-99.872	-82.939
-97.933	-56.856
-96.666	-12.37
-98.332	34.792
-109.38	81.853
-121.13	120.68
-129.38	144.05
-133.86	165.35
-140.75	179.51
-141.07	185.67
-131.85	184.97
-129.04	180.99
-127.24	181.3
-129.45	177.03
-131.35	179.09
-130.88	178.57
-128.25	172.79
-119.85	185.24
-113.46	149.17
-98.882	73.346
-81.364	24.975
-59.159	-18.142
-39.294	-46.68
-28.327	-59.58
-17.721	-71.445
-13.942	-74.594
-4.065	-74.277
-4.849	-75.86
-12.652	-77.238
-10.948	-75.048
-12.151	-73.454
-12.687	-71.107
-14.29	-68.038
-11.424	-65.667
-13.863	-63.801
-30.815	-67.407
-56.757	-62.313
-80.587	-52.173
-91.845	-52.232
-110.67	-42.196
-134.28	-27.127
-147.74	-21.8
-154.67	-11.113
-156.11	-1.818
-153.93	-0.997
-149.46	0.48
-147.66	3.368
-143.57	2.433
-138.39	3.679
-121.47	18.359
-78.025	46.941
-45.198	90.135
-39.622	131.87
-45.385	163.96
-51.003	188.06
-49.341	203.57
-46.187	210.94
-45.013	206.88
-45.909	201.14
-45.283	198.75
-45.648	192.09
-46.234	185.52
-51.936	188.81
-53.012	184.37
-43.752	188.03
-38.746	172.39
-4.528	102.17
64.618	43.246
118.42	5.262
143.01	-26.025
161.47	-48.239
173.85	-65.103
178.68	-73.754
184.27	-78.704
188.79	-79.957
189.55	-82.737
183.78	-86.462
185.94	-93.767
187.45	-102.93
181.41	-108.6
180.94	-112.5
179.05	-115.85
179.57	-120.64
174.37	-124.37
168.95	-123.59
170.43	-124.56
167.99	-122.19
168.81	-118.56
129.57	-125.66
58.52	-124.6
9.945	-112.08
-28.529	-93.712
-48.128	-69.089
-54.311	-54.317
-67.72	-41.854
-78.914	-35.427
-84.776	-30.878
-78.827	-17.45
-71.357	-15.067
-77.501	-13.459
-82.913	-8.862
-98.584	3.568
-113.26	18.992
-119.42	10.78
-129.78	12.265
-101.34	43.274
-53.539	70.862
33.294	110.46
119.09	183.96
289.17	301.29
662.17	401.23
976.04	430.19
1074.9	424.95
944.54	370.07
663.92	311.29
353.39	272.35
111.74	228.44
14.641	204.49
-35.39	191.85
-71.609	181.13
-80.644	170.57
-94.915	160.77
-105.61	157.45
-104.35	156.85
-102.34	150.48
-102.69	146.95
-110.02	141.24
-114.02	139.7
-118.98	130.66
-120.04	67.695
-108.59	-2.907
-97.277	-46.454
-80.996	-79.504
-70.372	-100.12
-67.466	-114.5
-61.035	-121.42
-59.404	-124.3
-58.423	-127.18
-55.538	-131.47
-60.277	-129.25
-61.961	-122.64
-61.1	-121.52
-59.125	-116.77
-56.014	-114.1
-61.783	-116.16
-61.512	-114.99
-62.025	-114.71
-62.751	-112.09
-62.157	-105.29
-65.916	-105.34
-55.94	-104.59
-59.197	-99.98
-55.416	-101.1
-49.272	-97.921
-38.674	-94.055
25.013	-98.042
75.493	-92.527
106.76	-79.962
131.28	-73.876
141.69	-69.976
142.68	-73.792
135.73	-80.884
142.15	-89.61
144.9	-98.88
145.03	-102.06
140.04	-106.45
144.27	-106.47
126.74	-102.93
55.909	-94.996
-8.373	-72.935
-47.76	-40.297
-71.824	-2.932
-84.263	29.763
-97.034	50.458
-111.99	75.101
-118.73	97.318
-122.93	106.71
-127.87	114.54
-131.18	111.59
-137.25	113.47
-139.52	117.94
-149.92	113.65
-160.64	114.1
-164.83	113.03
-144.45	118.25
-77.444	127.4
-5.835	126.75
52.897	115.88
87.304	100.54
104.03	91.104
114.47	85.367
113.66	74.54
118.08	61.628
124.54	50.617
126.2	40.1
123.63	28.855
123.22	22.087
124.92	22.018
125.32	12.148
122.58	16.923
127.11	19.16
117.51	-34.856
81.469	-101.99
54.149	-147.49
31.237	-174.39
6.278	-186.84
-15.219	-191.18
-27.38	-193.2
-25.788	-196.73
-25.797	-196.2
-34.307	-192.73
-54.009	-181.97
-75.281	-169.44
-92.587	-158.36
-105.14	-145.64
-109.16	-136.25
-112.29	-127.46
-112.81	-120.76
-117.61	-115.83
-122.75	-110.98
-120.62	-106.23
-121.75	-98.564
-117.79	-97.44
-117.77	-88.353
-139.05	-57.359
-150.97	-20.511
-147.71	20.645
-143.56	52.781
-137.3	73.136
-133.45	79.717
-145.37	76.103
-160.02	81.588
-98.3	51.15
-3.938	-2.562
70.24	-30.149
142.43	-52.65
172.07	-63.806
194.27	-61.774
210.86	-64.214
203.96	-71.251
206.24	-78.533
210.33	-83.852
206.31	-95.927
201.78	-103.64
200.15	-101.21
194.12	-108.79
200.5	-103.3
197.67	-100.62
152.06	-135.97
102.54	-161.95
62.976	-170.68
24.321	-171.22
-8.58	-162.76
-32.667	-155.5
-50.288	-151.79
-70.734	-150.06
-84.632	-137.24
-95.393	-126.15
-104.33	-119
-108.42	-111.7
-111.85	-107.01
-114.93	-92.488
-118.33	-79.342
-119.99	-73.536
-122.65	-62.727
-123.99	-54.593
-125.15	-50.337
-127.93	-42.592
-127.1	-38.016
-125.92	-36.017
-123.33	-28.578
-106.27	-16.598
-85.28	11.221
-69.791	59.338
-63.265	109.24
-73.608	147.57
-86.14	174.92
-97.055	199.75
-101.27	219.41
-99.216	229.22
-98.988	234.61
-96.482	234.23
-97.989	228.19
-97.023	225.34
-92.554	221.16
-93.275	218.54
-93.861	217.57
-94.603	210.83
-92.944	211.31
-91.309	207.07
-87.468	212.23
-79.42	201
-75.98	124.54
-69.107	56.138
-55.29	16.939
-40.047	-15.495
-28.533	-35.07
-21.615	-48.97
-19.375	-53.18
-21.327	-56.205
-23.422	-57.381
-25.503	-57.416
-28.589	-56.816
-34.332	-52.944
-35.795	-52.127
-38.188	-51.683
-41.753	-52.779
-37.174	-52.341
-33.811	-48.351
-30.125	-46.021
-31.869	-44.699
-33.088	-43.28
-33.968	-38.347
-55.275	-22.712
-75.898	11.94
-84.979	44.919
-84.283	58.617
-77.879	67.63
-76.531	73.666
-75.164	76.281
-73.414	77.529
-73.964	78.723
-72.055	78.266
-70.124	76.798
-71.713	76.314
-71.31	72.924
-71.003	72.561
-65.532	72.643
-62.884	71.535
-66.616	72.768
-64.412	72.481
-62.513	73.238
-64.042	74.17
-66.7	73.313
-63.331	71.482
-58.481	69.351
-62.227	68.455
-62.377	66.82
-59.59	63.913
-60.345	61.742
-51.22	61.417
-46.491	61.563
-50.459	62.116
-46.001	60.573
-44.974	60.274
-44.961	61.482
-41.815	59.859
-38.451	58.878
-34.196	57.861
-37.167	57.498
-41.339	56.218
-39.667	54.125
-37.474	54.873
-35.918	53.556
-36.429	49.483
-37.049	49.097
-33.391	49.107
-32.387	48.509
-33.865	47.436
-31.796	48.314
-28.199	49.035
-29.5	44.467
-32.834	45.467
-30.175	46.795
-29.75	44.633
-31.292	43.364
-29.274	44.669
-28.903	44.758
-26.277	38.546
-24.136	40.233
-25.871	44.279
-26.234	40.276
-28.484	41.061
-28.815	42.295
-27.356	39.941
-29.244	39.657
-31.482	38.219
-33.498	36.588
-28.882	34.166
-26.038	34.34
-28.972	35.993
-25.212	35.133
-26.813	34.821
-31.843	33.156
-29.103	33.581
-27.135	35.345
-24.947	34.148
-25.378	32.115
-26.471	32.216
-22.703	33.046
-22.415	31.673
-19.959	32.324
-19.626	30.3
-24.68	27.856
-21.845	29.244
-19.065	28.783
-15.308	27.075
-14.059	24.563
-17.044	24.768
-12.864	27.552
-16.699	27.238
-21.431	24.92
-15.811	24.917
-16.978	24.864
-18.954	24.863
-16.493	25.602
-17.532	23.362
-15.417	21.726
-15.401	22.763
-19.789	24.742
-19.562	25.186
-13.678	22.818
-7.676	21.17
-10.759	21.031
-15.731	20.157
-18.964	17.314
-20.877	15.912
-17	14.116
-14.258	12.923
-13.032	13.32
-13.748	11.037
-11.768	10.437
-11.012	13.074
-15.782	13.404
-15.887	11.335
-20.572	13.648
-22.524	12.04
-17.321	10.999
-14.398	14.585
-13.473	9.472
-12.51	12.027
-10.441	18.45
-12.756	19.023
-14.181	23.595
-13.901	23.238
-16.613	20.644
-16.818	17.614
-14.401	13.793
-15.405	12.143
-19.828	8.815
-16.87	11.927
-9.114	14.709
-15.322	11.568
-18.757	13.802
-13.502	14.262
-14.497	12.139
