# Supplementary material for: Electrooculography-based continuous eye-writing recognition system for efficient assistive communication systems
Source: PLoS One. 2018 Feb 9;13(2):e0192684. doi: 10.1371/journal.pone.0192684 (PMC5806888; doi:10.1371/journal.pone.0192684)
Supplement: S2 Database — All the original continuous EOG data of participant 001, 002, and 003 used in the experiments are contained in this database. (ZIP) [file pone.0192684.s002.zip › continuous1/001/test/EOG_001_01_009.csv]

-8.125	-16.334
-9.742	-18.739
-8.736	-16.775
-9.201	-12.367
-7.418	-11.615
-6.385	-12.184
-9.56	-8.998
-8.291	-5.394
-7.979	-9.98
-9.988	-10.553
-9.126	-10.213
-4.473	-13.535
-2.212	-12.622
-5.656	-10.415
-6.884	-8.354
-9.694	-10.201
-13.606	-10.496
-10.744	-8.556
-5.956	-9.769
-5.469	-11.003
-6.405	-10.939
-5.962	-11.292
-6.482	-12.104
-7.139	-10.535
-6.507	-10.968
-7.435	-11.494
-7.612	-9.367
-8.863	-11.091
-8.269	-13.406
-5.169	-14.309
-6.474	-12.282
-2.882	-10.189
-1.59	-11.691
-5.428	-10.018
-4.91	-10.256
-8.355	-11.333
-5.085	-9.684
0.892	-11.221
-3.149	-12.435
-4.862	-12.28
-3.725	-12.662
-2.979	-11.096
-4.996	-9.255
-4.417	-8.692
-0.674	-9.11
-1.427	-8.837
0.395	-7.705
2.516	-10.818
0.952	-12.719
2.856	-9.838
3.231	-9.148
-0.228	-9.254
0.94	-7.302
1.512	-8.732
-1.547	-12.639
-3.208	-13.333
-2.725	-12.815
1.881	-12.196
0.699	-10.451
-1.427	-7.304
2.098	-5.355
-0.349	-5.337
-0.916	-4.952
-2.027	-5.161
-4.412	-5.563
0.329	-6.415
3.171	-8.657
1.699	-10.18
-0.558	-8.798
-2.839	-6.581
-4.397	-5.307
-2.693	-3.122
0.259	-2.87
2.492	-3.537
5.598	-2.135
7.319	-1.765
8.825	-2.963
8.149	-1.557
7.489	-0.159
8.843	-2.623
4.643	-1.547
2.576	-2.687
1.559	-3.82
-3.156	-0.875
-1.252	-2.585
0.141	-4.16
-2.573	-4.61
-0.637	-4.819
2.215	-3.624
0.81	-3.105
3.699	-2.731
8.829	-0.6
6.986	0.128
5.618	-0.765
6.122	-0.978
6.408	-2.373
5.28	-1.951
8.084	6.12
13.619	27.374
8.863	63.992
2.34	93.929
-5.099	113.26
-9.011	138.91
-7.354	155.32
-13.766	161.83
-15.241	167.93
-15.218	169.38
-20.05	169.09
-23.361	169.23
-27.313	169.54
-25.171	165.8
-25.429	159.98
-28.565	160.72
-29.065	158.23
-29.874	156.65
-23.051	154.87
-21.249	148.8
-23.431	155.19
-18.584	123.05
-20.297	51.64
-14.89	-4.58
0.293	-51.485
9.863	-84.93
24.717	-107.71
39.712	-123.84
49.614	-135.52
59.167	-147.65
62.63	-152.09
62.761	-153.92
60.164	-155.44
55.451	-154.81
55.45	-152.87
54.305	-150.09
48.675	-149.73
56.202	-148.16
56.889	-145.24
19.132	-139.98
-27.949	-119.66
-62.092	-92.423
-87.17	-73.076
-101.18	-53.794
-103.62	-29.211
-106.04	-9.965
-109.89	8.963
-102.97	15.501
-98.696	8.448
-99.149	14.622
-96.328	12.75
-95.159	12.375
-90.885	10.205
-90.863	7.197
-69.871	8.974
3.116	-42.841
94.073	-93.725
160.14	-108.13
182.66	-123.05
192.66	-122.55
218.28	-120.28
229.73	-130.94
240.04	-150.34
251.38	-179.81
251.89	-204.12
265.62	-216.39
260.77	-227.88
262.56	-235.01
271.22	-243.53
257.66	-252.6
260.4	-254.77
262.31	-259.01
257.05	-258.96
246.34	-258.38
242.8	-259.09
232.83	-262.73
177.92	-273.97
120.93	-266.31
86.288	-242.78
62.321	-219.84
31.05	-190.22
-10.679	-152.63
-41.797	-112.61
-66.595	-83.463
-79.989	-48.852
-86.173	-8.086
-91.163	9.881
-87.702	18.679
-88.352	24.966
-87.721	29.397
-88.292	34.587
-90.16	37.83
-90.721	46.738
-96.182	45.596
-98.011	60.701
-84.023	62.879
-12.566	2.266
71.79	-49.213
116.32	-74.155
148.87	-93.795
162.86	-104.69
176.69	-109.38
181.44	-113.25
178.05	-117.65
181.84	-121.01
171.62	-126.14
172.35	-127.4
167.66	-133.05
160	-133.18
166.77	-131.87
161.86	-137.74
158.26	-137.58
159.8	-139.27
159.4	-137.45
153.65	-133.34
153.04	-133.45
141.95	-135.92
93.674	-136.22
50.849	-125.92
34.743	-115
17.692	-100.23
-11.529	-90.864
-42.592	-88.11
-68.311	-81.628
-88.355	-77.509
-96.778	-69.06
-98.434	-61.206
-108.27	-50.837
-119.02	-39.272
-122.51	-34.791
-123.7	-31.46
-125.09	-23.652
-112.64	-1.896
-77.863	40.646
-58.31	95.402
-65.476	144.38
-73.521	180.83
-74.329	208.25
-76.891	224.34
-84.915	228.23
-86.25	228.46
-81.923	224.3
-77.494	221.09
-79.209	214.96
-82.587	213.05
-82.462	209.69
-80.903	204.55
-74.326	214.88
-69.266	167.1
-64.795	77.949
-57.331	21.267
-45.086	-21.381
-30.002	-49.559
-20.849	-67.196
-12.941	-84.065
-4.325	-92.514
-3.185	-92.086
-4.795	-90.013
-5.171	-90.012
-5.673	-87.443
-6.657	-82.125
-9.795	-78.678
-9.331	-76.568
-6.531	-74.501
-9.591	-71.966
-7.517	-71.595
-7.176	-72.848
-7.166	-70.13
0.418	-66.759
-29.12	-50.047
-74.069	-16.392
-101.98	19.911
-128.23	60.867
-136.87	98.433
-137.05	128.38
-136.43	152.11
-134.18	167.06
-131.18	178
-124.2	174
-121.53	162.7
-114.89	163.58
-111.37	159.63
-105.99	154.13
-104.53	148.76
-103.71	140.71
-98.793	147.87
-74.995	119.06
20.219	49.929
100.13	-0.355
145.12	-28.489
190.06	-45.781
217.6	-59.182
247.61	-68.266
253.86	-82.994
251.32	-99.573
246.26	-105.5
240.7	-112.56
238.22	-118.84
229.59	-121.12
233	-125.48
230.4	-131
218.97	-134.34
223.87	-121.3
219.04	-122.38
167.5	-155.11
105.9	-173.99
69.149	-179.99
47.388	-185.16
23.518	-178.14
-2.169	-172.3
-18.591	-166.82
-33.054	-145.15
-41.698	-123.75
-43.621	-110.65
-57.36	-98.959
-70.047	-86.25
-79.656	-78.719
-88.764	-73.705
-82.927	-61.747
-71.997	-30.122
-12.839	4.768
52.892	19.011
185.87	92.011
551.79	204.02
992.06	278.5
1298	321.63
1315.2	313.51
1084.2	293.07
801.09	278.7
482.66	247.32
238.02	225.09
127.9	224.73
60.829	229.94
27.544	224.57
15.07	213.8
10.87	200.32
8.536	191.78
18.335	196.75
58.371	198.65
96.03	186.98
95.376	163.39
82.924	145.85
88.163	139.23
77.111	125.36
72.953	115.97
78.65	107.12
69.988	93.764
70.26	90.801
68.531	83.914
66.888	87.119
69.169	76.24
64.585	11.468
54.938	-56.334
41.352	-110.27
32.622	-151.36
25.791	-173.99
8.945	-192.96
-17.082	-201.62
-45.838	-202.64
-74.635	-198.36
-95.862	-187.19
-105.23	-174.37
-117.53	-160.64
-124.95	-146.45
-131.96	-135.73
-144.19	-129.07
-150.76	-120.52
-161	-112.21
-160.55	-102.73
-146.83	-97.55
-88.05	-88.96
-20.261	-54.106
14.992	-10.932
44.157	24.323
47.149	51.231
66.246	75.712
69.814	94.385
61.894	87.827
77.862	71.814
70.462	58.114
77.872	49.019
80.825	45.208
72.143	33.602
78.38	22.651
76.707	16.496
77.851	12.395
79.836	7.829
80.016	3.871
77.68	1.794
81.489	1.33
80.855	-0.521
75.735	-2.167
87.558	7.583
65.159	-22.244
20.996	-89.358
-3.285	-135.89
-16.164	-171.51
-22.116	-194.7
-43.453	-202.34
-69.493	-203.53
-90.044	-195.85
-107.13	-185.06
-116.69	-180.28
-121.98	-171.62
-122.19	-154.37
-128.26	-144.32
-138.16	-134.31
-150.2	-119.73
-164.04	-104.73
-158.16	-98.026
-108.24	-111.27
-44.543	-119.48
-9.541	-106.19
13.83	-93.455
30.756	-88.536
36.402	-77.207
39.234	-73.303
35.612	-80.796
28.81	-80.116
29.284	-82.09
29.62	-85.868
27.174	-84.731
21.914	-85.667
20.437	-80.766
29.088	-79.07
29.39	-78.544
25.4	-76.714
25.651	-80.122
23.715	-75.918
1.604	-76.433
-53.688	-74.064
-103.69	-51.998
-125.09	-13.206
-143.12	26.902
-160.07	57.913
-177.74	94.224
-191.84	128.03
-195.75	155.24
-201.05	175.93
-197.36	191.37
-191.7	198.24
-189.18	192.15
-184.93	194.04
-188.29	192.42
-189.27	188.59
-190.05	194.8
-195.1	189.62
-187.89	199.91
-165.43	186.88
-102.38	110.41
-15.434	48.606
33.248	12.044
78.945	-11.554
115.54	-21.52
114.62	-33.726
131.06	-42.87
131.6	-54.41
116.53	-65.88
124.63	-71.21
120.43	-72.295
114.14	-70.319
113.43	-71.108
110.85	-74.97
108.45	-78.821
104.99	-80.853
105.67	-79.187
102.42	-79.935
102.81	-81.412
102.01	-81.409
102.53	-79.363
104.34	-73.176
68.078	-64.921
14.598	-45.16
-22.909	-15.482
-46.171	19.696
-66.237	52.089
-97.406	72.995
-123.05	95.353
-135.6	115.96
-147.25	122.54
-154.8	126.13
-154.94	133.14
-157.08	139.39
-159.25	142.25
-161.42	143.94
-167.94	144.11
-170.88	143.19
-172.67	158.57
-156.57	135.42
-124.67	56.891
-116.99	13.552
-123.05	16.102
-126.38	28.036
-131.53	38.736
-131.82	41.934
-131.03	43.847
-134.08	48.636
-131.84	50.277
-129.72	53.284
-135.12	56.329
-133.38	58.535
-127.04	59.232
-123.32	55.447
-116.08	56.802
-112.07	59.243
-112.71	59.276
-114.74	58.967
-114.91	58.525
-110.78	57.969
-107.75	57.113
-105.28	56.723
-103.47	58.918
-99.632	61.778
-96.747	59.87
-95.609	59.245
-97.05	60.258
-94.589	58.334
-86.127	59.769
-92.166	60.529
-93.836	57.462
-88.026	57.621
-87.355	58.096
-79.741	60.061
-78.73	61.206
-77.457	60.455
-72.915	61.121
-77.925	60.419
-79.84	60.493
-79.24	58.549
-76.323	55.239
-71.032	55.939
-71.232	56.95
-70.507	55.904
-70.33	55.147
-70.375	54.873
-67.476	53.34
-66.311	52.541
-66.072	50.655
-67.775	49.486
-67.038	51.694
-65.187	50.119
-64.358	48.007
-60.74	46.577
-61.112	47.003
-60.492	48.875
-57.034	47.882
-57.288	48.625
-55.206	50.292
-52.855	49.781
-51.932	47.438
-53.3	47.537
-51.064	47.548
-46.759	44.713
-51.629	42.475
-52.006	45.308
-52.934	47.22
-53.822	44.716
-48.227	48.061
-49.769	46.219
-50.628	41.96
-50.758	45.008
-49.043	43.247
-45.205	42.298
-43.636	44.912
-40.552	43.942
-40.308	43.407
-39.922	43.273
-42.437	42.741
-41.7	41.854
-37.338	36.959
-39.281	35.276
-36.59	40.084
-33.776	41.22
-35.477	40.135
-32.721	39.601
-32.777	37.417
-35.618	38.09
-34.242	36.829
-32.804	35.005
-31.529	34.685
-29.675	36.212
-29.46	40.18
-31.613	36.346
-34.244	34.516
-35.255	32.419
-29.966	31.621
-28.791	34.907
-33.097	29.57
-32.482	30.774
-32.985	34.733
