# Supplementary material for: Electrooculography-based continuous eye-writing recognition system for efficient assistive communication systems
Source: PLoS One. 2018 Feb 9;13(2):e0192684. doi: 10.1371/journal.pone.0192684 (PMC5806888; doi:10.1371/journal.pone.0192684)
Supplement: S2 Database — All the original continuous EOG data of participant 001, 002, and 003 used in the experiments are contained in this database. (ZIP) [file pone.0192684.s002.zip › continuous1/001/test/EOG_001_01_010.csv]

-14.877	15.624
-16.221	14.677
-13.422	13.007
-11.791	11.464
-14.226	13.853
-11.856	14.246
-12.148	14.78
-15.335	13.147
-12.71	12.108
-11.921	11.154
-12.968	11.356
-13.394	14.205
-13.855	14.012
-12.665	14.303
-12.194	10.651
-11.923	11.48
-10.783	14.877
-9.909	11.258
-7.984	11.346
-3.265	12.363
-6.828	12.464
-10.459	11.864
-10.716	12.216
-10.707	12.729
-4.761	9.706
-5.825	11.04
-7.603	12.853
-7.767	11.658
-9.37	12.184
-9.414	10.591
-10.636	11.045
-9.845	12.452
-8.528	9.55
-7.661	12.127
-7.576	14.157
-8.101	12.249
-8.693	10.44
-9.85	8.477
-10.593	9.657
-11.428	11.626
-8.169	15.07
-5.232	10.969
-7.397	6.209
-5.741	7.639
-7.669	4.289
-11.918	3.889
-8.317	6.187
-5.925	9.932
-5.291	10.786
-3.443	11.119
-1.833	12.342
0.899	8.617
1.688	10.694
1.192	9.813
2.41	9.562
1.991	11.272
0.697	7.24
-2.056	5.517
-1.63	2.158
2.771	1.932
-1.938	2.765
-1.848	2.316
4.378	3.042
1.343	1.596
0.577	2.654
-2.231	1.792
-3.258	1.1
1.809	2.387
-0.351	1.814
-1.678	1.742
-2.647	-1.883
-4.313	-3.873
-4.132	-2.513
-5.773	-1.997
-3.285	3.16
1.013	7.047
1.338	6.568
2.447	7.396
1.795	8.03
2.235	9.608
5.111	9.933
1.161	4.379
-1.695	1.031
0.496	3.593
1.166	2.932
-0.294	0.859
-0.134	1.673
1.298	1.085
1.441	2.935
2.225	5.22
3.976	4.704
2.248	5.26
2.229	4.107
4.212	2.506
5.364	2.293
10.058	2.326
11.73	2.826
12.625	4.701
13.306	4.743
12.273	2.831
12.639	3.203
8.909	-0.362
5.644	-0.836
5.448	1.404
7.344	0.087
11.983	-0.104
17.118	-1.116
56.937	16.082
119.08	46.056
136.92	71.36
131.21	95.524
129.32	116.74
125.11	137.64
120.22	153.85
106.6	162.14
101.11	163.82
93.811	165.09
95.262	168.66
112.38	169.08
102.57	164.81
102.49	159.88
103.26	151.85
86.72	149.27
90.804	145.74
89.139	137.91
87.509	145.09
85.634	112.1
58.846	36.287
36.171	-27.694
33.967	-80.065
35.441	-116.58
28.941	-142.38
19.877	-160.81
9.452	-169.83
-6.082	-172.31
-22.843	-169.64
-34.836	-167.93
-44.612	-163.68
-55.688	-157.44
-64.793	-153.85
-66.818	-150.72
-63.552	-148.84
-57.404	-147.43
-61.599	-135.79
-89.563	-97.98
-117.8	-44.428
-130.32	-2.373
-133.99	30.605
-135.83	63.238
-134.27	86.524
-127.08	101.43
-116.16	110.44
-102.49	118.92
-95.472	126.45
-94.135	123.94
-92.36	119.25
-91.278	114.14
-88.498	113.21
-86.735	112.58
-84.148	112.2
-83.574	105.78
-87.135	104.78
-72.698	99.029
-30.062	28.215
35.609	-55.077
89.437	-100.35
120.75	-128.69
148.88	-144.76
162.83	-154
177.24	-162.01
191.58	-168.01
186.94	-167.45
179.15	-168.39
170.76	-169.79
167.13	-166.61
165.08	-159.38
151.21	-156.3
152.06	-157.85
156.3	-153.78
149.98	-150.68
152.66	-148.17
144.95	-144.31
137.33	-144.57
148.44	-140.46
132.83	-122.41
107.56	-86.787
112.79	-39.682
107.39	3.211
78.488	41.238
45.527	74.673
16.368	100.82
-7.22	122.62
-27.942	133.72
-42.184	142.55
-52.201	153.03
-57.452	155.32
-60.824	155.77
-66.007	152.18
-64.612	150.36
-65.778	146.29
-69.383	143.63
-68.094	141.85
-67.472	131.89
-63.759	145.05
-61.508	116.36
-52.744	29
-35.435	-35.612
-17.428	-81.463
-0.764	-112.31
1.512	-129.05
2.421	-140.56
5.366	-149.16
2.96	-154.74
2.568	-153.39
-0.698	-153.79
-3.697	-152.77
-5.351	-149.49
-5.633	-149.83
-6.04	-147.4
-9.312	-139.3
-8.255	-135.44
-9.657	-135.19
-11.072	-134.02
-11.28	-131.86
-10.282	-130.82
-5.501	-127.49
-20.165	-117.78
-47.799	-106.93
-73.065	-90.223
-98.512	-71.178
-117.89	-52.273
-136.05	-28.151
-146.23	-3.662
-147.5	16.348
-149.84	27.631
-145.94	30.299
-140.93	33.846
-140	38.865
-131.67	37.339
-120.88	41.23
-122.35	38.096
-126.17	39.896
-112.89	44.166
-41.05	-12.179
61.701	-72.927
120.11	-96.637
166.32	-109.41
190.47	-109.97
203.56	-111.79
218.08	-108.04
205.4	-108.06
215.5	-114.26
221	-120.6
209.9	-132.06
207.34	-138.99
210.27	-142.99
209.4	-150.92
205.97	-158.37
201.21	-162.45
200.79	-160.71
201.97	-155.79
150.12	-150.41
82.357	-124.33
42.29	-82.855
12.986	-40.898
-14.981	0.729
-39.674	32.584
-53.648	59.337
-68.941	83.778
-83.851	103.45
-94.019	118.14
-98.968	125.98
-100.16	125.63
-99.62	123.97
-100.47	129.4
-103.46	127.22
-104.07	130.4
-108.6	128.76
-109.94	124.56
-102.63	136.74
-48.81	85.975
36.597	5.825
90.213	-32.309
142.14	-59.862
170.55	-77.405
173.11	-89.212
190.18	-101.34
190.64	-114.64
196.76	-124.51
202.64	-130.25
188.72	-138.41
191.72	-136.88
191.22	-135.93
182.65	-142.5
185.32	-144.68
183.18	-147.55
179.93	-150.73
175.67	-149.89
171.67	-149.63
175.7	-148.41
174.71	-153.57
169.22	-160.82
166.08	-158.12
168.16	-154.74
165.25	-156
162.12	-153.57
148.54	-148.64
99.13	-145.08
59.016	-119.11
36.069	-87.259
6.886	-69.112
-20.707	-43.697
-43.298	-40.277
-54.144	-54.163
-72.61	-60.467
-91.021	-68.211
-94.643	-60.442
-104.95	-45.498
-116.19	-39.885
-122.82	-30.972
-127.81	-22.768
-131.48	-15.976
-133.53	-9.747
-137.33	-6.766
-136.62	3.606
-94.921	-18.194
-11.561	-60.336
58.224	-76.532
76.907	-85.492
82.545	-84.814
101.13	-77.196
103.47	-75.869
98.799	-72.972
103.24	-71.248
98.114	-75.27
89.175	-75.072
87.332	-75.17
83.432	-77.073
76.13	-78.284
76.157	-80.62
79.909	-80.799
76.539	-80.878
77.214	-77.463
78.359	-76.456
75.399	-82.231
76.475	-80.784
64.021	-73.708
23.608	-69.151
-14.52	-55.097
-29.844	-36.868
-34.484	-17.75
-38.524	-6.6
-57.162	-12.022
-82.006	-15.652
-94.638	-20.899
-101.59	-18.267
-107.38	-11.097
-113.75	-10.692
-120.6	-1.279
-125.81	3.539
-126.59	4.255
-123.78	8.623
-123.22	14.024
-115.3	39.57
-104.47	83.066
-103.64	129.31
-108.56	168.25
-118.17	196.89
-119.12	217.1
-114.85	222.26
-115.51	217.85
-110.4	215.08
-109.88	209.45
-108.5	204.52
-106.45	202.25
-112.48	197.16
-107.33	198.54
-101.55	193.06
-98.093	198.47
-90.063	191.5
-83.661	117.82
-74.106	46.451
-61.153	4.927
-43.467	-26.045
-31.219	-43.074
-22.217	-56.645
-14.044	-64.222
-13.985	-68.23
-7.185	-68.104
-2.421	-69.998
-8.716	-70.033
-11.913	-66.091
-11.825	-65.19
-15.408	-64.407
-17.534	-66.618
-11.359	-64.093
-22.08	-61.022
-53.947	-56.215
-77.321	-42.65
-94.763	-39.699
-114.12	-32.151
-131.99	-12.032
-146.56	-3.69
-152.96	2.977
-154.93	7.788
-150.66	8.313
-144.74	14.263
-145.2	11.557
-138.18	11.159
-136.71	15.516
-135.69	11.856
-127.19	14.458
-82.075	9.192
22.891	14.932
89.51	51.059
122.98	78.538
145.44	99.591
156.24	127.01
186.61	148.31
181.5	151.73
172.93	143.43
174.42	134.05
171.23	124.15
172.47	110.7
166.97	96.024
174.74	90.517
173.86	81.749
168.07	78.934
173.93	84.474
170.04	74.653
166.57	81.049
159.27	68.63
121.95	-2.657
83.969	-66.814
59.129	-109.16
44.269	-136.24
40.016	-149.87
19.746	-160.97
-2.274	-160.59
-20.051	-155.56
-42.348	-148.6
-55.437	-137.24
-62.68	-127.3
-71.252	-118.77
-75.824	-109.21
-70.395	-100.24
-68.592	-96.341
-75.487	-94.699
-76.231	-85.375
-70.399	-79.346
-68.892	-78.783
-74.217	-71.219
-70.121	-69.465
-70.949	-60.674
-101.17	-26.797
-131.37	19.112
-146.81	68.756
-151.52	114.87
-150.72	146.32
-148.22	155.4
-136.57	153.4
-130.69	150.43
-126.17	148.78
-127.45	147.49
-123.72	142.69
-121.8	139.46
-133.3	132.07
-129.41	136.56
-124.77	138.8
-57.015	88.476
47.102	23.335
120.62	-12.293
190.79	-30.044
213.4	-44.228
225.87	-55.643
260.77	-59.626
262.98	-65.921
252.63	-76.547
256.76	-86.121
262.95	-90.886
267.86	-100.1
263.44	-113.78
268.57	-115.15
270.34	-122.57
262.71	-123.17
259.02	-119.96
216.83	-153.62
160.1	-187.03
121.02	-196.41
91.034	-199.73
67.045	-197.9
38.696	-189.67
11.108	-177.86
-3.428	-164.66
-22.119	-152.93
-42.064	-139.23
-48.804	-129.62
-66.498	-122.37
-73.597	-106.26
-90.462	-105.15
-89.033	-88.656
-84.858	-74.86
-72.763	-51.156
27.671	-6.165
86.496	3.043
314.98	93.464
779.14	186.66
1051.3	175.94
1053.4	151.44
894.4	127.1
619.64	96.112
368.08	56.108
233.06	33.144
187.9	23.615
184.9	9.403
169.57	-1.984
146.91	-5.583
130.46	-11.294
130.18	-22.486
129.63	-33.226
124.84	-42.983
131.75	-50.962
132.38	-64.139
135.83	-81.449
158.37	-95.418
175.17	-108.17
170.99	-122.29
180.73	-132.23
176.11	-147.83
172.31	-155.53
172.85	-158.08
118.44	-173.31
57.481	-174.85
17.93	-160.58
-20.197	-146.21
-56.794	-138.45
-92.295	-123.8
-121.32	-112.08
-141.77	-110.49
-147.4	-92.362
-157.38	-82.824
-180.08	-74.979
-179.99	-52.942
-170	-61.252
-145.72	-86.452
-100.49	-94.27
-79.772	-90.745
-77.794	-82.539
-77.957	-75.667
-77.544	-70.597
-85.574	-67.75
-98.094	-64.022
-98.57	-57.306
-103.1	-53.829
-102.71	-48.487
-99.086	-43.523
-97.252	-42.731
-92.245	-40.336
-95.445	-37.107
-93.609	-32.284
-90.766	-32.826
-54.123	-32.1
9.986	-22.639
41.276	-17.282
57.313	-17.611
65.725	-20.747
72.609	-26.302
77.032	-30.819
77.703	-34.06
79.859	-40.476
74.232	-45.363
69.006	-44.247
73.385	-41.065
68.269	-36.932
29.976	-27.719
-18.453	-7.629
-59.289	23.905
-87.97	62.904
-110.88	100.76
-134.71	132.19
-150.79	160.24
-162	184.2
-172.36	199.84
-180.83	210.85
-187.46	221.85
-190.38	223.69
-188.94	220.45
-189.81	219.64
-189.1	218.33
-187.36	220.96
-189.8	213.62
-186.5	216.89
-171.84	210.29
-116.28	146.38
-22.133	87.502
40.065	49.241
88.248	20.222
134.19	5.607
147.42	-19.128
163.4	-41.476
170.37	-53.605
164.59	-62.023
172.61	-67.013
172.01	-71.836
166.52	-77.035
170.36	-74.505
142.15	-85.73
77.066	-115.86
24.452	-130.61
2.802	-139.31
-12.49	-149.23
-35.679	-151.94
-55.86	-151.57
-68.387	-146.09
-72.94	-139.45
-78.724	-132.26
-88.28	-116
-92.363	-102.33
-70.467	-94.987
-46.214	-88.418
-44.063	-80.517
-48.221	-72.206
-60.484	-71.47
-64.368	-68.065
-69.901	-63.77
-77.805	-60.111
-73.638	-54.512
-71.635	-50.524
-72.071	-47.314
-70.945	-45.561
-65.124	-39.815
-64.736	-35.343
-63.882	-33.32
-63.28	-32.205
-65.74	-33.531
-65.186	-29.731
-62.495	-24.515
-58.402	-22.159
-59.293	-20.229
-58.393	-16.015
-56.023	-14.58
-15.596	-11.532
44.399	-4.543
56.412	-5.305
53.747	-1.138
59.682	2.047
57.735	0.274
54.228	0.414
53.587	0.112
51.3	2.885
48.401	-0.695
54.545	0.522
41.921	4.429
-8.642	9.751
-42.242	35.368
-48.973	67.924
-67.546	98.568
-90.682	128.46
-105.81	156.16
-118.73	183.8
-135.21	206.45
-146.79	227.16
-145.72	242.45
-144.49	240.75
-141.71	235.72
-139.85	231.04
-141.54	222.96
-137.38	224.81
-137.6	225.57
-140.15	218.88
-139.59	219.92
-140.33	216.72
-138.75	215.11
-136.62	212.88
-136.25	207.88
-132.73	217.15
-119.5	174.47
-99.716	87.85
-83.402	35.934
-67.628	5.592
-51.88	-15.492
-42.842	-25.64
-36.599	-31.91
-30.643	-36.591
-26.922	-38.655
-25.123	-40.768
-24.842	-45.481
-25.093	-42.057
-26.046	-34.056
-27.088	-32.652
-25.298	-35.61
-22.753	-35.61
-21.622	-33.803
-20.469	-32.881
-17.177	-31.646
-16.61	-30.629
-19.852	-29.165
-18.544	-25.614
-27.951	-12.367
-48.295	16.505
-62.363	53.594
-76.147	93.146
-82.82	131.38
-82.372	165
-85.608	192.87
-88.537	211.89
-89.511	225.2
-91.259	226.32
-92.415	216.49
-86.49	211.04
-82.098	204.17
-79.839	197.35
-76.787	196.3
-78.479	191.38
-76.786	190.08
-78.955	182.66
-79.355	186.25
-72.527	184.54
-69.418	117.39
-61.734	50.44
-51.27	8.847
-42.311	-31.106
-36.123	-54.685
-31.607	-72.866
-23.261	-79.399
-17.743	-80.577
-14.942	-78.292
-12.897	-79.44
-10.683	-85.51
-7.456	-80.141
-11.343	-78.94
-11.101	-78.691
-9.521	-74.617
-18.269	-72.774
-14.705	-68.816
-14.319	-63.87
-4.507	-66.822
58.076	-77.411
125.28	-76.871
165.29	-65.852
185.43	-59.006
186.31	-61.083
182.04	-63.85
179.87	-65.199
177.07	-72.487
174.83	-78.548
178.12	-81.228
178.19	-84.768
173.67	-90.33
171.05	-94.681
167.59	-92.882
134.69	-82.499
74.408	-55.956
33.975	-19.118
10.129	16.916
-18.145	50.564
-43.751	78.769
-62.995	100.16
-76.587	125.21
-86.356	153.03
-94.033	167.81
-98.316	172.37
-99.705	166.27
-97.683	164.96
-98.289	168.94
-107.55	164.1
-111.06	163.86
-110.81	157.64
-96.148	181.37
-66.771	181.03
14.537	118.75
167.18	86.342
249.28	73.502
335.83	95.034
457.98	106
473.75	68.263
417.63	38.104
298.15	16.008
180.48	16.11
81.711	16.139
-2.319	12.401
-32.995	17.233
-62.12	15.235
-74.829	15.807
-75.79	15.756
-85.791	16.176
-87.739	15.611
-88.545	14.208
-87.195	17.691
-86.639	15.598
-87.543	14.293
-86.124	15.557
-87.649	13.14
-88.743	9.151
-89.215	10.342
-89.024	13.448
-86.763	12.186
-85.6	14.016
-84.04	10.933
-83.305	8.976
-81.645	11.442
-76.082	8.619
-73.076	9.744
-72.593	12.405
-72.252	15.379
-74.019	16.945
-72.153	14.153
-70.712	12.488
-68.468	11.591
-62.467	13.914
-68.24	14.12
-69.082	15.093
-64.74	17.891
-72.154	15.44
-70.726	16.56
-68.165	18.278
-65.018	17.292
-58.456	16.844
-58.927	16.701
-56.939	16.241
-58.44	17.818
-55.595	19.839
-51.594	20.86
-54.482	20.612
-53.017	17.551
-55.037	19.227
-58.218	19.401
-54.333	19.468
-52.628	16.481
-55.251	10.338
-53.969	12.55
-52.16	13.142
-51.258	13.098
-49.638	14.842
-50.839	16.354
-52.121	18.692
-51.816	15.93
-48.156	13.023
-43.995	12.369
-42.238	12.438
-41.532	14.425
-42.585	12.906
-41.952	14.503
-41.46	16.937
-36.98	16.548
-34.259	17.663
-38.04	17.018
-34.129	15.154
-32.109	12.163
-35.774	13.771
-31.857	13.595
-31.557	9.802
-33.904	11.645
-32.387	11.504
-36.242	9.125
-34.194	10.015
-29.859	12.296
-25.87	10.69
-23.877	8.547
-29.799	9.956
-27.651	11.846
-25.205	12.824
-26.018	8.845
-25.179	8.583
-25.128	10.648
-20.966	7.337
-21.443	8.407
-25.019	10.499
-23.836	9.432
-25.264	9.178
-25.378	11.388
-21.577	13.678
-18.676	12.452
-17.422	12.062
-19.977	11.753
-22.408	10.498
-22.629	13.644
-22.429	14.564
-18.283	11.999
-17.34	10.768
-17.98	8.425
-14.255	11.555
-16.223	14.131
-18.742	8.952
-20.908	10.809
-19.893	14.258
-17.329	14.005
-17.742	18.239
-13.207	16.274
-15.817	15.046
-16.701	17.475
-15.891	14.916
-20.988	16.154
-16.952	18.849
-14.205	21.304
-15.746	18.858
-14.149	13.687
-9.373	12.641
-9.348	11.123
-15.566	11.539
-19.221	12.505
-19.146	14.617
-13.845	14.161
-10.151	12.41
-7.05	12.882
-4.652	10.151
-6.834	10.051
-5.555	11.006
-4.275	9.533
-4.152	8.979
-2.724	8.886
-6.853	8.823
