# Supplementary material for: Electrooculography-based continuous eye-writing recognition system for efficient assistive communication systems
Source: PLoS One. 2018 Feb 9;13(2):e0192684. doi: 10.1371/journal.pone.0192684 (PMC5806888; doi:10.1371/journal.pone.0192684)
Supplement: S2 Database — All the original continuous EOG data of participant 001, 002, and 003 used in the experiments are contained in this database. (ZIP) [file pone.0192684.s002.zip › continuous1/001/test/EOG_001_01_011.csv]

-20.857	-2.695
-19.281	-2.843
-21.724	-0.772
-24.878	-1.025
-24.501	-5.001
-25.444	-4.961
-25.976	-4.883
-24.415	-5.886
-22.449	-7.242
-19.838	-6.127
-19.86	-2.736
-19.236	-3.997
-17.845	-2.152
-17.117	1.01
-10.603	-0.422
-10.838	1.035
-15.308	0.169
-16.731	-3.093
-18.21	1.11
-18.784	1.853
-17.135	-0.183
-11.09	0.306
-9.571	0.55
-7.956	1.941
-7.475	-0.504
-9.68	-3.03
-10.92	-2.784
-15.591	-2.33
-11.803	0.211
-7.908	3.005
-11.187	0.336
-10.605	-3.383
-13.175	-1.571
-12.051	1.366
-8.686	2.325
-13.84	3.475
-15.857	3.308
-15.349	2.158
-16.077	3.625
-13.875	5.085
-13.924	4.332
-16.431	2.692
-14.095	1.739
-11.652	2.55
-12.195	4.565
-12.966	5.168
-14.804	3.775
-11.805	5.271
-6.658	8.728
-7.209	8.541
-8.557	7.952
-8.694	7.625
-8.578	6.243
-6.237	4.025
-6.086	3.756
-8.286	6.54
-9.616	6.649
-11.027	5.492
-9.495	2.671
-5.859	1.258
-4.821	3.558
-6.254	1.323
-7.871	-1.068
-9.595	0.548
-6.223	-0.287
-2.19	-0.953
-5.16	1.161
-2.018	2.799
1.391	0.166
-3.298	-3.193
-2.627	-0.663
-2.932	1.362
-5.916	0.875
-1.188	-0.195
-2.321	-1.369
-5.162	0.522
0.523	0.034
-0.289	-2.04
-0.904	-1.182
2.85	-0.583
2.867	0.773
1.942	1.295
-1.279	1.959
-1.572	-0.65
-2.11	-6.21
-6.108	-1.427
-3.945	0.247
-3.477	-2.256
-4.82	0.164
-6.193	-1.081
-7.066	-0.688
-5.349	-0.591
-9.847	-0.012
-7.8	0.723
-0.888	-1.067
-0.152	-2.055
-1.764	-4.908
-5.606	-3.647
-4.718	-0.269
-4.346	2.309
-5.604	3.492
-1.328	1.292
-0.586	-0.365
-3.294	1.507
0.452	5.168
0.357	2.648
-3.39	-3.093
-3.424	-2.815
-4.584	-1.476
0.534	-4.104
0.253	-4.324
-2.041	-4.956
2.651	-1.576
-0.528	3.708
-1.214	-1.774
2.044	-5.067
3.722	-3.075
2.989	-4.517
-0.151	-7.299
1.906	-5.866
1.549	-2.042
1.293	-1.854
3.904	-2.52
4.233	-5.943
4.233	-7.163
1.539	-3.034
1.524	-6.762
2.902	-10.554
0.942	-7.611
0.636	-5.115
0.265	-6.19
-2.208	-9.754
-2.464	-7.115
-3.855	-3.431
-4.963	-2.598
1.168	-0.881
7.425	-3.772
8.245	-9.463
6.776	-6.541
5.959	-1.014
6.593	-0.645
7.848	-0.203
5.042	-2.103
1.799	-2.314
3.199	-0.443
3.019	-1.43
1.569	-1.224
2.226	-4.295
5.044	-2.805
5.208	-0.025
0.43	-5.719
1.265	-4.731
8.871	-4.111
17.026	4.151
17.776	31.382
10.88	63.481
7.194	93.959
1.041	116.08
-8.529	133.95
-16.327	151.33
-20.998	162
-21.681	165.38
-20.577	166.31
-20.084	168.54
-25.288	165.02
-26.721	161.57
-27.145	153.7
-28.63	145.54
-21.907	159.16
-16.27	127.48
-8.641	48.897
5.348	-9.977
16.769	-56.137
21.642	-86.16
28.85	-108.94
40.295	-128.08
45.494	-137.96
45.193	-149.46
43.266	-153.99
41.881	-152.74
41.675	-152.75
40.935	-148.47
38.875	-142.84
37.618	-142.19
37.219	-142.99
38.077	-141.53
37.314	-140.79
35.409	-140.74
37.063	-133.7
24.675	-112.74
7.142	-76.429
3.232	-31.318
-4.366	13.807
-13.923	52.441
-19.762	85.209
-28.747	110.45
-32.159	124.46
-32.374	135.53
-38.223	143.3
-38.289	146.07
-39.891	143.75
-41.19	135.4
-34.109	133.55
-38.838	129.69
-40.262	129.46
-35.576	128.19
-33.504	125.51
-25.825	126.26
-24.056	69.003
-17.354	-10.62
-5.789	-59.679
-2.192	-98.202
3.547	-121.81
11.43	-140.12
19.925	-154.54
25.226	-161.18
22.405	-164.56
22.404	-163.98
24.514	-163.52
27.113	-162.55
23.842	-157.57
19.105	-151.89
16.839	-149.78
8.287	-148.32
11.758	-143.5
28.239	-149.16
93.091	-154.48
147.1	-150.67
160.72	-145.41
206.57	-133.35
218.87	-135.22
227.13	-147.23
235.34	-158.63
223.61	-173.99
239.16	-191.12
233.31	-204.4
229.77	-205.07
231.15	-206.34
220.14	-211.25
229.32	-208.14
213.59	-202.54
151.92	-195.03
87.927	-173.49
43.943	-138.38
16.482	-94.987
-5.205	-57.479
-24.191	-31.26
-37.734	-5.709
-47.331	17.173
-52.186	33.108
-54.346	42.034
-65.779	44.052
-76.979	46.861
-89.414	53.811
-101.55	56.468
-106.12	60.025
-103.9	65.199
-89.187	83.077
-40.876	124.23
38.366	170
107.36	246.22
366.25	364.39
766.57	420.97
901.73	374.66
796.04	317.82
592.3	274.41
348.77	229.3
172.62	196.07
68.214	173.46
12.726	159.73
-21.297	151.03
-43.867	143.18
-55.529	137.69
-68.955	137.57
-74.866	137.81
-74.527	138.17
-75.382	130.46
-74.601	137.19
-75.57	126.76
-73.841	46.834
-67.318	-27.92
-58.724	-76.809
-50.658	-116.99
-44.97	-139.19
-39.027	-155.06
-36.294	-164.21
-34.115	-173.27
-27.621	-176.07
-21.023	-178.46
-22.196	-182.34
-28.977	-179.38
-30.953	-180.59
-34.315	-179.66
-33.607	-178.66
-24.227	-174.63
-31.533	-167.5
-31.737	-166.39
-28.171	-166.3
4.613	-168.52
75.112	-155.79
108.94	-139.26
160.86	-134.33
204.86	-138.04
214.78	-158.04
228.07	-182.92
222.88	-213.05
233.38	-240.66
240.98	-259.31
237.85	-280.29
237.71	-293.7
238.6	-290.86
222.49	-296.56
171.27	-319.35
131.34	-329.98
100.95	-324.94
65.354	-315.32
28.771	-307.21
-5.535	-295.89
-24.908	-280.82
-41.491	-268.24
-55.027	-249.58
-63.176	-234.62
-66.002	-222.84
-64.83	-208.39
-70.859	-196.01
-79.562	-182.8
-87.481	-169.02
-96.486	-154.84
-102.81	-146.79
-105.39	-132.11
-102.08	-104.89
-93.03	-65.532
-93.259	-10.797
-100.49	39.4
-108.27	83.833
-116.71	119.09
-117.99	141.98
-120.1	162.39
-123.83	171.92
-123.52	173.39
-123.67	170.27
-123.19	167.59
-120.19	172.03
-119.64	165.2
-114.89	176.62
-107.02	175.04
-99.94	102.35
-83.788	33.958
-69.991	-5.003
-58.978	-36.602
-51.701	-55.575
-49.95	-65.158
-46.127	-69.662
-44.935	-75.351
-40.642	-73.498
-40.319	-71.781
-40.82	-68.882
-38.677	-60.958
-40.558	-58.886
-42.419	-56.424
-41.76	-56.373
-36.184	-56.85
-36.069	-53.352
-36.075	-51.451
-36.279	-51.998
-36.492	-54.255
-32.41	-46.689
-40.071	-21.786
-53.802	17.086
-62.204	60.214
-68.731	101.25
-71.546	136.64
-73.753	162.37
-81.367	184.76
-83.895	200.83
-83.713	210.87
-84.639	215.13
-81.634	210.42
-83.226	204.66
-86.193	197.07
-84.714	192.81
-84.599	185.33
-80.014	186.69
-73.042	179.22
-61.112	113.28
-44.843	40.495
-37.444	-7.877
-29.522	-42.217
-23.936	-56.551
-23.006	-68.966
-22.577	-79.329
-24.413	-79.316
-21.982	-79.838
-21.146	-81.265
-24.624	-76.226
-27.075	-72.802
-30.254	-71.858
-29.477	-69.114
-27.994	-65.158
-27.631	-62.495
-22.632	-60.321
-23.066	-60.918
-22.58	-60.697
-20.96	-55.875
-21.609	-56.506
-17.558	-52.977
-22.943	-38.184
-28.241	-0.602
-28.928	44.972
-30.756	74.529
-31.735	107.63
-35.767	134.54
-43.514	155.69
-54.473	179.37
-54.974	190.93
-56.293	195.48
-58.275	196.57
-55.893	194.27
-61.138	190.65
-60.346	185.19
-59.556	179.75
-62.553	173.23
-60.183	173.2
-60.998	171.77
-62.854	165.8
-63.657	161.22
-62.717	158.22
-53.27	168.66
-46.656	135.69
-32.916	57.737
-6.034	2.972
5.671	-35.734
7.223	-66.054
10.447	-81.528
12.175	-91.996
13.328	-103.8
14.348	-109.19
17.389	-109.36
19.663	-109.85
19.794	-111.8
18.506	-111.42
15.293	-111.04
15.716	-111.81
16.405	-107.56
12.963	-107.47
11.219	-107.99
12.318	-104.71
13.647	-104.22
11.974	-102.83
14.093	-94.502
0.51	-90.812
-31.59	-87.666
-53.069	-72.903
-67.991	-61.003
-81.075	-56.211
-90.833	-52.469
-97.46	-47.265
-100.85	-45.033
-100.14	-42.018
-98.168	-40.798
-94.168	-43.109
-90.568	-41.817
-87.56	-42.405
-80.16	-40.239
-78.529	-42.044
-77.023	-38.491
-59.056	-24.898
-18.585	-3.889
8.175	40.028
9.206	82.732
12.895	116.07
2.092	147.29
-13.611	168.59
-21.052	182.47
-30.859	189.84
-35.34	193.82
-41.096	193.19
-44.872	187.41
-43.525	178.03
-41.769	170.51
-37.34	169.45
-38.368	164.82
-39.918	157.27
-39.073	150.12
-40.292	149.53
-40.828	149.37
-40.621	147.12
-37.234	148.07
-32.917	141.58
-26.47	149
-19.516	129.15
-15.612	57.615
-6.614	-0.434
2.926	-42.794
6.326	-73.377
12.619	-89.817
18.503	-102.78
17.119	-110.61
18.274	-115.62
23.356	-117.1
22.34	-121.38
18.486	-121.75
18.871	-112.52
17.054	-107.9
12.493	-108.9
15.446	-107.12
14.221	-104.44
15.749	-105.47
13.877	-106.95
13.404	-105.22
13.817	-101.73
0.693	-98.292
62.133	-96.978
136.2	-95.574
183.51	-82.324
245.02	-65.765
277.75	-68.778
323.07	-91.82
340.36	-138.9
340.67	-196.65
362.02	-237.53
364.73	-274.24
369.26	-307.99
372.05	-323.48
377.47	-318.92
362.6	-317.74
298.5	-340.39
236.14	-346.28
194.77	-327.29
157.25	-306.85
121.91	-293
88.896	-284.88
65.228	-268.64
47.911	-248.9
30.115	-224.94
12.19	-209.88
3.622	-193.6
3.494	-175.71
-0.437	-185.84
-3.602	-194.36
-2.49	-186.67
-2.717	-171.99
-6.356	-157.58
-11.047	-147.33
-16.597	-135.54
-20.072	-122.35
-24.581	-111.3
-28.569	-106.55
-29.391	-102.17
-31.077	-97.547
-30.39	-89.293
-31.827	-79.824
-34.882	-74.358
-36.334	-67.714
-37.836	-62.756
-36.834	-60.021
-38.037	-53.563
-45.939	-38.857
-49.186	-10.721
-47.922	31.065
-52.751	76.407
-56.294	117.47
-57.745	153.17
-64.962	181.63
-74.304	202.08
-78.64	217.01
-82.676	226.35
-85.644	231.68
-80.922	231.23
-79.787	223.14
-82.132	221.72
-83.932	216.72
-86.516	215.06
-86.05	213.28
-81.609	207.82
-71.502	218.19
-64.349	175.11
-53.001	96.602
-36.797	45.528
-31.029	7.817
-24.063	-13.233
-14.114	-29.143
-9.474	-37.399
-6.34	-42.711
-7.284	-48.881
-9.51	-46.953
-9.348	-46.365
-16.052	-43.327
-19.44	-36.858
-17.631	-33.533
-18.655	-31.721
-14.622	-29.762
-13.27	-30.828
-14.276	-31.027
-9.927	-30.804
-5.852	-27.389
-12.227	-7.924
-23.325	25.294
-26.843	66.652
-31.929	107.67
-41.337	138.42
-47.434	164.66
-54.64	186.17
-59.994	195.68
-57.451	192.89
-57.224	183.61
-56.826	175.39
-54.953	172.79
-53.685	169.97
-52.166	164.91
-53.008	162.19
-49.775	156.58
-47.129	154.34
-46.057	154.9
-41.324	163.72
-37.902	147.09
-37.783	83.229
-36.685	29.651
-33.272	-5.807
-27.936	-31.061
-19.963	-44.257
-15.243	-52.172
-11.248	-53.895
-5.99	-53.048
-5.49	-54.925
-0.686	-57.815
4.716	-56.16
4.944	-55.139
9.943	-49.837
8.992	-48.968
3.889	-49.518
3.249	-43.715
32.168	-48.957
96.271	-49.984
137.17	-43.991
160.97	-48.024
184.49	-53.624
191.94	-52.296
188.67	-55.162
181.63	-66.948
183.37	-75.078
184.96	-83.451
183.54	-92.419
182.55	-101.07
176.49	-109.62
175.67	-112.25
179.3	-111.46
173.05	-109.75
172.9	-106.22
163.6	-103.33
113.5	-97.676
61.389	-77.614
29.769	-54.624
8.835	-26.513
-2.438	10.2
-12.792	38.128
-30.147	66.96
-47.32	99.806
-59.041	130.39
-69.232	155.76
-79.599	165.62
-93.451	173.05
-105.89	185.44
-111.14	189.56
-122.19	188.25
-124.06	185.84
-122.97	181.59
-104.03	207.38
-29.466	251
41.088	281.24
319.78	394.09
896.19	519.37
1309.8	493.13
1337.7	405.94
1121.9	327.2
778.84	257.65
414.56	214.48
173.79	180.04
59.84	161.59
-9.353	152.51
-45.114	139.64
-70.294	134.03
-87.807	128.93
-91.213	125.12
-86.825	123.02
-82.86	117.37
-88.915	115.03
-99.257	102.86
-106.46	106.13
-110.93	94.086
-107.74	21.958
-94.539	-41.656
-85.051	-84.051
-80.207	-115.99
-75.545	-129.67
-71.368	-141
-70.565	-148.33
-72.369	-152.19
-77.749	-154.98
-81.903	-156.56
-81.842	-155.8
-85.605	-152.75
-86.571	-148.77
-85.069	-145.04
-89.937	-144.16
-95.075	-142.07
-89.888	-137.86
-94.586	-135.03
-88.81	-130.32
-93.012	-129
-77.231	-129.21
2.299	-124.41
42.814	-114.67
97.516	-94.772
145.06	-88.378
156.99	-94.387
176.79	-106.16
169.2	-128.35
182.89	-143.38
190.11	-160.25
189.62	-172.36
187.75	-179.08
184.91	-184.77
187.92	-188.67
174.21	-193.97
184.99	-184.4
167.53	-189.3
109.86	-210.09
77.049	-214.64
50.927	-214.15
23.725	-211.83
3.512	-207.43
-11.767	-197.43
-34.654	-186.5
-62.877	-177.27
-80.186	-160.47
-88.515	-144.87
-97.727	-132.61
-113.3	-119.9
-112.22	-110.75
-111.56	-91.361
-127.92	-47.291
-137.74	4.95
-148.4	50.888
-154.5	88.425
-152.12	117.72
-150.09	135.26
-151.27	137.96
-156.06	134.45
-155.64	136.59
-152.08	137.69
-149.65	136.76
-147.68	138.66
-144.7	137.09
-144.65	137.68
-148.16	133.78
-147.88	142.59
-140.45	139.22
-130.71	79.556
-119.11	23.662
-105.18	-9.247
-97.926	-37.777
-90.651	-54.139
-82.62	-63.316
-82.103	-63.891
-79.891	-64.738
-77.591	-64.512
-74.49	-61.346
-70.906	-59.885
-70.538	-53.535
-67.736	-51.07
-66.981	-51.477
-66.289	-48.658
-64.701	-47.253
-63.899	-45.837
-67.278	-46.788
-70.167	-43.75
-64.423	-37.807
-62.062	-43.958
-64.554	-42.904
-70.485	-20.816
-77.791	13.311
-78.452	55.185
-83.203	93.994
-91.11	124.93
-92.841	149.45
-98.622	170.14
-102	186.77
-100.7	196.72
-99.833	196.22
-95.657	189.47
-95.583	183.77
-95.374	182
-96.775	179.76
-97.432	172.42
-93.38	168.78
-94.254	162.47
-89.135	168.57
-82.481	158.77
-77.741	93.686
-68.109	29.075
-57.772	-10.733
-45.412	-33.75
-35.872	-49.909
-26.858	-63.437
-23.285	-67.484
-26.446	-72.112
-26.499	-75.869
-29.038	-75.268
-31.712	-73.332
-31.264	-73.043
-32.076	-71.242
-30.159	-66.357
-28.615	-62.556
-30.942	-58.5
-25.29	-56.457
-20.301	-59.142
-24.786	-58.011
-23.17	-55.61
-23.415	-53.874
-26.772	-50.574
-17.22	-49.627
-16.703	-49.128
-23.35	-48.99
-21.673	-41.861
-33.721	-25.648
-57.2	1.25
-73.382	35.566
-79.896	65.172
-94.897	97.04
-110.87	129.94
-115	155.49
-121.9	175.71
-118.38	191.99
-110.18	202.41
-109.8	203.91
-103.06	200.14
-96.637	193.89
-97.293	189.33
-95.893	184.19
-98.44	179.42
-103.05	175.91
-98.182	169.43
-100.18	165.15
-99.981	158.12
-96.106	161.61
-70.69	137.93
9.196	76.107
93.312	41.79
162.78	12.448
209.07	-21.912
230.14	-36.716
258.44	-50.702
271.01	-70.457
269.85	-90.483
274.16	-110.18
278.12	-126.99
283.3	-142.58
285.92	-153.42
285.43	-168.44
286.86	-180.86
290.75	-174.86
264.41	-199.12
207.18	-243.46
158.63	-265.35
125.61	-269.16
96.123	-262.48
68.113	-258.95
45.605	-246.12
19.547	-232.44
2.478	-222.3
-12.814	-208.08
-29.501	-198.55
-33.013	-186.66
-40.365	-174.17
-48.773	-161.74
-56.903	-151.16
-64.848	-145.21
-64.641	-135.59
-48.658	-116.73
-17.761	-83.065
3.76	-40.819
16.233	2.848
37.981	37.921
55.292	63.44
41.788	88.676
32.095	105.65
39.062	109.6
28.227	101.81
27.454	105.71
31.998	98.384
54.229	53.507
93.854	9.148
97.152	-30.54
100.83	-55.839
95.925	-68.132
73.262	-79.997
58.138	-80.111
34.864	-83.776
12.076	-86.76
-6.993	-85.138
-23.166	-88.435
-35.914	-86.36
-44.036	-85.962
-47.124	-88.395
-57.429	-85.713
-67.723	-82.013
-67.556	-78.682
-63.269	-80.179
-60.249	-72.882
-57.292	-49.034
-49.395	-14.819
-56.044	31.662
-76.929	76.658
-92.467	118.49
-103.62	154.36
-107.37	180.55
-110.84	201.92
-112.6	211.45
-108.57	217.03
-108.23	214.59
-110.73	207.16
-112.08	206.17
-114.15	201.58
-112.87	196.59
-110.75	192.94
-110.72	186.61
-103.48	180.29
-98.29	175.36
-97.786	167.57
-94.353	168.48
-95.813	171.55
-101.08	168.29
-100.41	167.19
-97.141	162.55
-92.266	174.34
-81.809	147.64
-68.845	65.26
-55.738	8.705
-43.543	-26.313
-29.226	-52.721
-20.151	-68.584
-22.165	-78.8
-21.934	-82.582
-24.337	-84.931
-29.773	-84.165
-25.83	-87.558
-27.077	-89.681
-32.799	-85.646
-31.828	-84.119
-32.433	-81.972
-34.437	-81.336
-34.912	-81.253
-34.698	-78.501
-31.564	-76.179
-29.394	-75.728
-28.196	-74.053
-29.381	-69.84
-31.591	-71.79
-26.129	-70.18
-28.258	-68.379
-31.176	-71.111
-30.902	-60.857
-33.03	-39.329
-29.197	-13.403
-37.995	21.224
-50.834	63.638
-47.984	100.9
-31.291	132.9
-30.998	154.8
-33.39	171.33
-11.981	176.77
3.524	162.84
8.135	154.94
-8.828	150.12
-7.023	146.08
53.76	130.3
105.86	105.34
112.4	95.342
110.24	90.754
114.95	86.253
115.55	77.92
119.4	74.264
127.11	68.617
125.78	64.092
121.86	67.389
119.48	56.858
122.39	65.805
116.99	52.517
103.46	-11.096
101.9	-57.788
92.7	-95.91
86.715	-121.58
73.861	-137.28
37.077	-148.9
10.363	-145.72
-9.025	-145.3
-25.79	-141.67
-33.191	-137.1
-37.209	-133.14
-42.657	-122.58
-46.17	-116
-51.305	-111.63
-55.243	-106.15
-58.996	-107.47
-59.207	-102.35
-18.439	-91.204
30.925	-78.505
86.472	-46.887
157.54	-8.146
176.17	17.634
172.73	37.198
193.7	52.1
202.03	33.089
197.38	-0.322
207.35	-13.483
213.39	-32.916
217.95	-54.159
224.87	-75.912
227.48	-99.99
234.61	-113.87
229.64	-132.51
233.79	-137.8
240.06	-143.1
236.11	-149.13
240.39	-140.21
215.06	-168.72
178.02	-218.13
155.18	-249.86
142.5	-268.7
134.72	-273.96
109.69	-268.34
81.547	-261.42
54.332	-251.63
27.001	-238.27
4.306	-230.28
-13.846	-211.67
-29.109	-191.03
-45.354	-178.64
-54.299	-167.06
-66.204	-156.46
-72.935	-145.22
-70.966	-137.73
-74.421	-131.74
-72.159	-121.12
-83.853	-95.531
-108.48	-58.398
-124.27	-16.441
-138.56	28.917
-152.78	65.645
-163.73	94.154
-167.59	119.55
-167.92	135.58
-168.36	138.57
-167.12	139.31
-164.36	139.06
-160.1	136.5
-161.07	138.93
-164.58	140.26
-161.92	137.68
-160.97	139.39
-159.95	142.07
-162.28	142.4
-157.18	151.71
-122.16	125.07
-60.022	59.585
11.122	19.557
43.318	-6.919
65.928	-25.611
97.651	-34.634
88.04	-42.627
83.519	-41.511
84.339	-41.548
72.482	-37.441
77.852	-30.825
68.111	-30.608
64.181	-27.685
71.224	-25.199
63.012	-26.268
61.939	-25.049
60.302	-25.478
60.03	-26.308
59.858	-25.421
57.408	-24.354
51.962	-24.817
41.258	-25.918
65.283	-8.834
119.29	15.445
192.94	58.096
257.1	125.94
288.22	183.05
355.78	239.04
436.89	280.51
468.56	301.62
432.01	315.11
331.48	310.5
211.09	295.61
97.642	276.96
13.605	263.81
-44.505	253.94
-86.969	240.88
-111.84	230.81
-129.34	219.89
-143.05	208.46
-150.13	202.69
-152.17	197.2
-153.37	194.45
-155.2	189.11
-156.56	181.78
-158.86	181.81
-162.3	175.64
-160.64	172.63
-158.12	164.97
-151.29	168.49
-143.93	162.56
-141.51	93.43
-127.4	27.494
-108.49	-18.224
-93.329	-52.108
-84.506	-69.572
-77.574	-90.246
-71.579	-96.091
-68.181	-98.839
-63.307	-103.12
-64.371	-100.87
-62.378	-101.98
-58.318	-100.96
-57.255	-98.825
-56.015	-99.18
-58.683	-96.466
-56.736	-93.542
-54.891	-91.156
-54.358	-90.288
-50.286	-88.848
-57.903	-85.508
-45.038	-84.964
-55.956	-86.926
-41.522	-83.028
34.007	-70.413
73.42	-54.942
156.28	-37.939
190.04	-47.885
178.69	-74.638
212.25	-93.999
204.33	-125.41
213.28	-152.82
229.28	-170.92
224.41	-188.79
224.55	-202.39
219.69	-208
229.76	-199.91
219.27	-194.93
162.04	-198.47
118.79	-195.82
93.292	-180.43
60.793	-160.84
28.714	-152.39
1.695	-146.23
-24.761	-129.8
-46.19	-117.42
-57.019	-106.38
-70.81	-89.863
-87.599	-77.684
-100	-61.881
-107.84	-54.249
-119.83	-48.799
-121.7	-33.321
-89.956	-45.974
-35.164	-72.699
6.229	-81.979
29.645	-78.923
43.977	-72.051
44.311	-69.639
45.02	-64.275
44.875	-61.9
44.014	-62.736
43.418	-61.957
36.355	-62.603
36.921	-61.566
40.747	-62.064
33.177	-61.307
36.41	-60.251
38.794	-61.869
34.488	-57.353
36.078	-56.014
31.762	-56.656
33.505	-55.02
33.1	-57.934
40.618	-48.799
32.33	-44.871
-3.402	-44.847
-23.088	-33.285
-38.212	-14.929
-45.08	12.095
-53.168	38.129
-75.258	66.596
-93.099	87.783
-111.59	110.73
-126.93	140.92
-139.06	165.61
-152.34	186.89
-159.84	205.07
-164.68	224.69
-167.72	230.95
-166.26	227.06
-164.6	226.49
-166.36	222.5
-166.58	220.23
-164.35	218.22
-161.34	214.32
-164.1	217.66
-162.26	218.56
-159.46	215.4
-142.07	206.83
-79.592	185.85
-11.587	171.58
43.46	154.28
77.368	119.58
86.939	94.848
89.445	92.093
83.116	94.84
78.6	91.775
85.145	83.627
87.874	77.218
86.52	72.36
89.482	65.214
88.308	60.361
92.683	54.947
98.357	54.585
93.297	51.08
75.539	12.827
53.361	-39.924
52.237	-75.587
62.522	-102.5
52.259	-120.66
33.498	-129.55
18.769	-134.77
-3.458	-132.75
-19.721	-130.22
-25.651	-124.13
-29.454	-115.59
-34.663	-110.09
-41.043	-100.45
-41.828	-95.755
-39.237	-92.239
-32.64	-87.842
-35.256	-80.04
-62.41	-53.763
-99.524	-17.751
-127.21	20.398
-143.96	57.112
-156.14	87.032
-157.63	112.57
-154.5	131.05
-154.05	141.04
-153.43	143.64
-155.65	139.15
-155.95	137.61
-155.46	134.06
-152.74	127.71
-149.39	127.23
-150.39	125
-147.58	124.86
-144.03	120.11
-146.1	120.82
-145.56	123.76
-142.74	127.84
-128.03	130.8
-82.663	78.029
-23.891	13.955
18.304	-20.284
46.725	-45.316
77.658	-57.097
94.925	-66.483
93.743	-75.048
92.7	-77.87
85.111	-74.697
75.864	-72.654
74.772	-70.995
68.744	-65.758
62.995	-62.046
55.262	-60.604
53.056	-58.103
57.401	-58.876
53.974	-62.81
54.746	-60.758
51.777	-59.715
52.923	-58.703
50.361	-57.575
49.126	-60.891
55.528	-57.918
23.585	-45.014
-11.991	-17.884
-28.569	17.233
-51.988	48.061
-71.404	77.409
-85.09	103.19
-98.974	128.2
-108.87	148.45
-113.07	155.63
-113.58	157.32
-108.73	151.78
-108.03	148.77
-111.08	151.83
-107.61	151.27
-112.18	148.45
-118.42	140.72
-116.84	149.16
-104.75	133.2
-18.508	70.063
59.507	19.201
92.3	-17.442
174.63	-34.268
225.07	-46.951
236.64	-70.233
249.83	-89.598
252.63	-112.79
257.79	-130.03
257.46	-147.94
257.74	-164.2
260.77	-171.19
260.46	-181.61
255.89	-190.18
252.99	-188.53
246.52	-193.23
242.44	-191.87
247.16	-180.16
220.28	-202.17
167.16	-236.28
126.9	-250.64
91.81	-253.01
59.297	-246.49
30.539	-233.87
8.483	-220.63
-9.594	-212.9
-24.045	-201.76
-31.328	-188.91
-37.785	-178.03
-42.544	-167.64
-48.238	-159.32
-51.88	-145.8
-56.609	-137.1
-64.579	-131.65
-68.629	-118.23
-70.668	-111.61
-75.828	-105.27
-83.124	-95.894
-86.184	-90.16
-85.011	-82.359
-80.334	-76.97
-78.979	-72.104
-79.87	-59.323
-76.413	-44.84
-72.348	-27.226
-69.065	7.49
-63.147	53.655
-59.492	97.617
-65.469	129.68
-68.865	158.64
-70.735	182.68
-79.743	194.51
-86.926	204.69
-87.852	204.93
-90.397	200.02
-92.44	201.67
-88.827	195.55
-85.714	189.28
-88.102	185.65
-91.512	184.84
-83.454	194.21
-72.758	152.75
-68.074	77.191
-58.359	28.44
-47.68	-8.231
-39.315	-29.312
-32.197	-42.615
-27.982	-50.944
-19.865	-52.241
-17.928	-56.344
-24.342	-57.52
-24.455	-58.112
-23.933	-55.077
-25.88	-51.588
-25.978	-53.684
-26.762	-51.677
-24.992	-49.563
-21.523	-47.371
-21.752	-44.387
-24.393	-45.603
-23.883	-43.738
-14.62	-42.262
-17.717	-35.459
-34.481	-11.303
-41.963	23.359
-48.448	63.074
-56.902	98.38
-63.503	124.81
-69.177	150.57
-74.365	169.67
-75.753	177.12
-74.172	173.06
-73.116	166.02
-70.932	167.01
-71.551	159.62
-67.037	156.78
-63.668	154.19
-65.125	149.42
-59.003	157.47
-55.541	117
-46.548	51.089
-34.882	10.69
-29.546	-20.4
-19.86	-38.782
-12.779	-49.299
-7.614	-51.032
-7.412	-55.269
-4.529	-59.777
2.404	-58.578
4.864	-62.375
9.917	-58.717
6.63	-52.651
-0.207	-48.304
-0.176	-45.154
-2.108	-47.609
-1.806	-43.846
-1.115	-43.001
-4.439	-45.962
-3.031	-43.175
21.91	-44.693
88.429	-44.012
140.37	-44.467
165.79	-45.585
196.94	-43.838
219.15	-54.607
234.94	-73.8
235	-91.239
239.51	-111.96
249.35	-136.67
246.09	-154.75
244.53	-164.92
248.1	-163.89
224.67	-167.16
172.31	-177.75
138.11	-170.12
112.06	-160.68
79.339	-157.35
42.191	-150.2
6.511	-144.07
-13.394	-134.56
-22.221	-120.1
-32.288	-108.83
-44.574	-97.957
-49.412	-83.063
-45.142	-91.106
-23.833	-106.94
-9.743	-105.48
-19.8	-100.49
-26.657	-90.105
-30.01	-81.676
-28.677	-76.626
-25.948	-71.201
-27.732	-64.144
-29.019	-59.73
-32.378	-57.346
-33.026	-52.295
-37.888	-50.873
-36.989	-47.507
-35.92	-46.773
-34.56	-46.15
-32.15	-41.859
-38.116	-40.774
-31.718	-37.59
-38.872	-35.692
9.496	-30.139
94.781	-21.656
132.04	-15.442
191.57	-7.689
225.14	-8.532
219.68	-26.101
228.46	-55.392
230.23	-76.917
239.11	-93.779
244.51	-115.15
239.21	-125.03
246.17	-124.91
223.23	-129.97
185.1	-135.59
176.09	-136.73
157.86	-132.82
121.09	-125
72.146	-121.82
28.345	-114.45
-2.44	-97.578
-29.053	-85.236
-41.613	-74.749
-58.128	-58.18
-80.181	-47.078
-93.249	-38.539
-101.27	-28.298
-106.5	-20.357
-87.467	0.114
-24.01	36.73
25.493	78.58
40.294	121.3
52.634	159.68
48.062	180.01
53.654	188.84
69.709	193.17
68.573	180.28
71.672	170.9
66.151	162.18
65.815	150.9
69.445	143.72
63.56	137.46
68.69	138.31
63.079	131.56
63.246	143.16
53.071	122.19
19.382	45.12
-3.777	-9.705
-22.884	-45.982
-32.546	-69.432
-31.964	-84.012
-27.34	-97.682
-29.171	-104.71
-27.364	-108.05
-23.846	-107.56
-42.284	-100.48
-63.376	-90.563
-73.786	-82.3
-89.175	-71.247
-105.89	-59.58
-122.12	-49.237
-126.58	-44.755
-116.07	-23.327
-79.128	7.74
13.27	16.426
149.88	55
477.38	171.87
975.09	268.26
1374.7	281.87
1531.9	264.77
1367.6	195.93
963.21	122.58
531.72	84.343
290.76	39.51
214.87	19.694
159.36	17.034
125.31	8.969
95.82	1.773
85.068	-6.437
82.805	-9.146
77.786	-11.813
91.857	-18.061
83.055	-28.286
84.036	-40.279
117.21	-48.608
132.35	-62.209
126.13	-81.323
123.79	-94.435
123.13	-103.45
118.39	-110.48
119.62	-112.76
112.09	-116.22
107.94	-116.88
102.37	-113.16
101.75	-111.41
84.003	-111.89
18.64	-106.17
-30.683	-87.472
-60.897	-78.738
-73.101	-73.761
-72.309	-59.892
-81.679	-52.859
-87.441	-46.347
-76.526	-41.456
-48.272	-27.395
-33.724	12.045
-39.849	62.311
-66.69	105.12
-116.29	133.13
-164.05	153.8
-198.06	166.83
-222.57	168.94
-235.71	168.43
-241.58	167.58
-246.77	167.38
-251.37	168.2
-252.38	172.64
-250.05	176.06
-250.63	174.67
-248.66	175.51
-248.47	173.38
-250.1	178.83
-245.62	182.48
-246.43	179.31
-246.69	181.05
-243.71	176.37
-240.88	185.45
-210.96	162.73
-168.36	95.927
-130.84	48.673
-59.511	15.286
17.26	-0.33
45.074	-13.159
55.317	-33.167
68.916	-45.196
72.688	-51.748
73.388	-54.845
74.546	-61.418
76.214	-62.308
72.825	-61.252
76.296	-52.392
70.624	-51.673
31.971	-79.177
3.033	-94.186
-15.712	-99.425
-40.424	-113.28
-64.904	-121.36
-89.175	-124.68
-103.46	-124.35
-110.04	-117.22
-116.72	-108.58
-123.26	-94.324
-127.95	-84.49
-126.65	-83.243
-114.61	-73.884
-112.07	-67.295
-112.54	-62.614
-110.77	-56.334
-115.58	-50.79
-113.67	-45.052
-117.4	-42.552
-121.19	-36.215
-117.65	-35.553
-117.79	-35.937
-116.26	-28.782
-112.42	-26.123
-113.89	-22.826
-112.67	-20.797
-108.16	-14.796
-120.42	-2.637
-142.73	16.287
-158.61	50.446
-164.39	74.182
-162.83	83.487
-154.9	88.381
-147.95	92.604
-149.55	96.965
-148.75	98.411
-145.75	102.41
-141.69	100.55
-140.04	101.2
-141.17	105.86
-139.45	106.57
-136.75	106.74
-133.72	105.49
-132.73	106.27
-132.36	105.93
-128.27	105.56
-122.97	99.054
-119.8	92.352
-114.87	93.999
-112.49	92.829
-109.9	93.753
-107.09	94.524
-107.16	94.894
-102.15	95.959
-98.353	90.876
-97.73	86.725
-96.393	88.365
-99.311	88.048
-97.648	85.04
-89.623	86.529
-88.201	85.925
-89.832	83.346
-89.651	83.875
-85.841	84.652
-81.435	84.537
-80.15	81.763
-81.805	80.08
-82.736	81.18
-77.265	78.418
-75.716	76.535
-74.645	77.894
-72.98	72.53
-75.207	70.909
-71.76	72.277
-70.624	69.985
-66.749	71.861
-62.881	71.343
-67.254	72.534
-65.099	73.59
-64.886	72.952
-65.805	73.381
-61.999	68.893
-58.66	68.395
-56.569	68.412
-56.9	66.117
-56.901	66.916
-58.108	68.369
-57.369	66.65
-57.267	62.314
-54.729	61.915
-54.672	62.775
-57.948	61.422
-49.372	61.371
-46.196	61.093
-45.611	57.558
-44.515	59.519
-49.446	61.029
-48.187	56.403
-46.258	57.617
-44.169	57.7
-43.497	55.97
-43.797	54.85
-43.326	53.206
-42.324	54.587
-39.523	54.094
-39.368	55.184
-39.668	55.09
-42.761	52.734
-42.54	53.748
-35.689	54.422
-37.656	52.843
-41.578	50.413
-36.869	48.951
-35.812	47.868
-33.832	47.604
-33.37	46.712
-36.777	44.375
-35.489	43.654
-33.862	45.994
-29.42	44.103
-30.479	41.473
-33.633	44.018
-31.895	43.403
