# Supplementary material for: Electrooculography-based continuous eye-writing recognition system for efficient assistive communication systems
Source: PLoS One. 2018 Feb 9;13(2):e0192684. doi: 10.1371/journal.pone.0192684 (PMC5806888; doi:10.1371/journal.pone.0192684)
Supplement: S2 Database — All the original continuous EOG data of participant 001, 002, and 003 used in the experiments are contained in this database. (ZIP) [file pone.0192684.s002.zip › continuous1/001/test/EOG_001_01_012.csv]

-14.478	14.524
-13.219	13.704
-9.795	12.947
-5.432	12.539
-7.609	11.884
-8.41	7.831
-6.739	10.081
-9.81	11.091
-8.718	8.506
-8.501	11.266
-7.843	11.272
-7.66	8.758
-7.733	7.999
-8.119	7.375
-10.336	8.689
-10.37	7.541
-9.472	4.485
-5.547	3.638
-6.094	4.68
-9.592	3.564
-10.494	0.141
-10.706	3.701
-11.321	4.297
-11.568	2.889
-8.845	5.918
-10.288	2.947
-10.531	3.574
-6.993	8.489
-9.194	6.608
-11.302	5.324
-9.784	8.211
-10.198	7.789
-10.15	5.22
-7.76	6.503
-7.861	8.299
-11.299	5.652
-11.188	6.044
-9.256	7.175
-10.802	3.151
-10.564	3.546
-12.654	5.94
-14.291	7.223
-12.017	7.798
-14.486	6.726
-13.575	5.97
-9.808	4.781
-13.811	7.273
-14.999	8.64
-12.316	5.588
-11.766	5.877
-9.024	7.346
-9.929	5.525
-12.955	2.837
-13.578	3.679
-15.411	4.657
-16.896	3.95
-12.564	4.597
-9.684	4.515
-15.82	5.262
-18.951	4.27
-19.102	2.913
-18.069	4.707
-14.97	3.819
-17.321	2.644
-15.91	3.127
-12.057	3.258
-14.004	4.763
-12.335	4.437
-10.887	3.381
-14.313	4.856
-16.301	3.869
-16.537	2.049
-15.561	2.461
-14.119	1.808
-15.115	1.05
-17.084	3.038
-16.227	4.869
-13.53	3.855
-15.7	3.643
-15.483	4.761
-9.369	5.487
-7.88	5.406
-6.752	1.806
-7.54	-0.262
-12.041	-0.108
-14.715	-0.674
-11.412	1.822
-8.709	2.493
-10.013	0.466
-5.716	-0.489
-6.508	0.7
-8.927	1.183
-7.207	-1.568
-12.088	-0.707
-15.62	-0.407
-11.372	0.167
-5.725	4.442
-7.421	1.629
-10.916	-0.218
-11.383	0.19
-13.747	-2.815
-11.637	-1.799
-8.178	-1.427
-8.659	-3.286
-7.576	-2.242
-7.773	0.027
-8.252	1.302
-8.142	3.24
-7.521	1.763
-6.923	1.151
-8.949	1.673
-7.514	-2.08
-8.304	1.574
-13.489	2.02
-13.993	-0.891
-11.872	0.441
-11.939	-0.49
-10.412	2.783
-9.003	4.829
-15.72	5.227
-15.219	5.017
-9.643	2.428
-16.723	3.748
-16.817	9.564
-11.264	11.766
-13.919	7.181
-17.695	2.372
-16.303	2.756
-12.537	16.407
-10.778	41.483
-0.774	70.176
0.721	98.985
-13.304	123.26
-20.862	141.23
-20.069	149.98
-13.993	153.83
-14.592	156.27
-21.972	155.3
-21.087	158.15
-25.163	157.66
-31.621	156.69
-26.294	152.53
-24.493	150.88
-23	154.27
-15.015	111.53
-6.591	47.229
4.953	-2.571
16.384	-44.563
23.358	-69.49
21.793	-88.331
17.948	-102.38
13.721	-116.75
7.01	-126.83
9.512	-129.64
8.448	-130.06
6.259	-125.72
9.767	-127.45
4.669	-128.36
5.697	-126.15
7.278	-120.05
5.559	-114.06
9.144	-111.61
4.821	-113.17
7.052	-115.1
6.305	-98.604
-4.017	-72.5
1.39	-33.018
-0.631	9.944
-12.687	41.036
-18.044	74.334
-25.208	98.749
-31.679	116.32
-38.18	133.39
-43.149	138.04
-47.331	140.75
-49.046	145.06
-42.49	148.81
-42.572	146.9
-44.548	142.86
-38.805	141.01
-38.67	128.94
-33.696	137.4
-22.795	114.38
-14.013	34.137
-3.276	-24.455
4.138	-71.77
13.987	-105.57
18.439	-121.36
15.13	-136.27
15.177	-143.29
11.903	-146
6.926	-144.55
2.463	-140.14
0.783	-135.2
-0.593	-136.02
-6.402	-133.06
-5.534	-128.62
-3.001	-127.93
1.647	-126.24
4.961	-124.37
10.55	-120.22
42.86	-125.42
75.42	-130.95
122.35	-125.19
167.29	-125.76
160.8	-131.25
164.09	-133.77
168.89	-144.78
161.44	-151.28
171.58	-150.54
171.43	-166.28
169.4	-182.78
168.59	-188.09
160.97	-195.6
163.49	-192.84
160.75	-183.52
122.06	-178.6
67.026	-158.81
26.975	-123.03
-4.5	-85.208
-29.477	-55.25
-45.63	-24.263
-52.037	4.605
-57.302	27.15
-61.476	50.174
-58.893	52.494
-71.54	48.323
-80.444	52.353
-100.82	53.994
-104.1	55.184
-92.999	72.482
-73.686	112.51
24.825	137.6
105.69	186.72
420.16	302.97
989.77	400.01
1440.9	432.34
1652.8	399.38
1499.2	316.68
1067.9	248.25
537.39	194.75
274.73	155.49
271.15	138.92
220.49	106.88
226.76	74.313
241.66	44.551
228.91	-2.718
235.31	-37.077
253.57	-67.482
261.27	-105.15
262.34	-146.27
275.52	-175.22
278.28	-200.11
304.4	-266.8
323.96	-328.08
321.55	-349.18
327.32	-340.68
315.72	-363.21
277.5	-439.94
239.1	-485.11
216.37	-502.89
196.07	-508.96
162.34	-499.91
121.04	-490.98
80.131	-468.46
46.199	-438.45
21.657	-414.85
4.225	-397.97
-14.875	-379.48
-34.642	-359.67
-46.103	-345.3
-60.173	-330.65
-77.165	-302.27
-73.879	-282.61
-41.817	-278.48
-7.771	-265.15
22.624	-252.68
34.475	-243.47
40.121	-237.14
63.301	-230.93
56.05	-223.9
45.432	-216.13
43.778	-199.79
33.302	-190.56
29.65	-184.55
18.027	-175.66
21.579	-171.31
11.914	-165.69
-1.739	-164.75
6.42	-168.04
-3.064	-163.9
-2.765	-158.85
-2.54	-157.85
-5.767	-151.94
-18.337	-146.36
-47.726	-139.29
-67.82	-123.61
-90.959	-104.29
-104.62	-74.804
-113.63	-46.141
-127.03	-25.62
-152.25	7.97
-183.18	35.431
-197.27	50.896
-210.35	64.565
-214.91	69.845
-215.95	79.305
-219.69	83.451
-215.89	83.439
-213.79	90.281
-214.8	98.486
-218.9	103.22
-215.46	117.56
-190.94	98.308
-131.11	31.316
-66.559	-10.839
-26.319	-31.229
-1.032	-46.833
10.854	-55.964
18.891	-64.661
13.482	-69.234
12.399	-63.927
15.133	-64.748
9.233	-69.814
9.251	-61.596
10.299	-59.101
14.398	-57.843
16.617	-55.327
16.477	-56.907
16.787	-57.347
12.67	-60.973
9.293	-58.284
12.922	-60.252
17.869	-67.978
18.491	-61.368
-0.278	-54.45
-40.136	-46.895
-82.175	-26.685
-102.23	-3.449
-101.39	10.171
-107.18	7.844
-118.47	-5.976
-131.48	-14.433
-144.72	-20.637
-150.61	-22.513
-154.05	-12.289
-160.15	-1.1
-165.14	10.975
-170.5	15.005
-175.14	16.772
-177.78	23.875
-177.88	27.01
-175.74	27.819
-176.45	29.071
-176.53	31.862
-167.89	42.526
-147.88	69.843
-134.82	107.45
-135.36	149.3
-137.31	188.11
-136.67	215.48
-137.57	237.21
-138.14	245.72
-133.9	240.56
-132.37	236.36
-132.4	238.26
-130.7	236.37
-129.62	230.92
-130.15	225.59
-126.57	218.08
-123.47	217.07
-123.13	209.68
-118.83	220.35
-114.79	209.81
-108.23	135.95
-98.571	78.053
-86.421	39.478
-80.128	7.416
-76.095	-8.36
-67.013	-16.973
-64.875	-20.076
-63.493	-24.624
-64.937	-22.958
-67.122	-21.759
-65.859	-21.511
-67.852	-17.273
-67.1	-18.593
-65.75	-17.837
-60.382	-14.015
-57.195	-12.878
-60.442	-10.355
-56.272	-8.176
-54.691	-9.13
-60.399	-12.12
-60.566	-11.996
-59.591	-10.965
-59.649	-12.014
-59.595	-10.939
-61.056	-11.608
-58.54	-9.536
-56.14	-7.193
-56.341	-8.862
-52.44	-5.412
-24.347	-9.063
40.285	-18.45
96.987	-16.611
110.44	-18.216
120.64	-29.069
129.88	-38.92
121.67	-55.161
127.03	-66.374
128.46	-68.323
127.95	-68.911
123.38	-66.07
79.041	-70.089
41.139	-67.435
18.753	-55.197
-15.779	-48.551
-46.702	-34.083
-69.612	-17.993
-90.795	-9.973
-106.85	7.993
-109.52	23.959
-110.6	26.826
-114.19	36.165
-118.36	44.412
-120.51	50.13
-120.52	58.893
-121.1	67.622
-124.05	71.953
-125.58	76.186
-115.53	85.205
-81.612	53.301
-11.461	1.557
44.867	-18.575
76.755	-27.123
99.133	-39.094
103.23	-49.57
108.03	-57.258
107.8	-60.464
109.67	-58.738
105.59	-63.363
95.069	-65.588
98.623	-64.339
98.54	-62.538
92.206	-58.421
92.124	-58.27
94.499	-52.073
96.372	-50.592
100.2	-54.431
100.03	-53.411
96.33	-50.957
83.793	-45.14
47.467	-37.451
2.624	-20.71
-24.227	8.062
-34.249	37.7
-44.725	55.873
-63.753	73.765
-83.521	99.964
-97.993	117.75
-105.75	131.32
-105.97	143.97
-107.62	143.69
-110.04	141.65
-108.05	142.84
-110.58	143.03
-115.22	147.39
-115.81	147.43
-114.34	145.7
-114.36	153.1
-119.93	156.79
-121.86	158.39
-127.17	156.83
-124.74	149.8
-118.84	152.62
-85.097	157.9
-15.424	164.24
16.804	168.44
57.081	168.77
86.297	160.52
75.092	144.22
74.848	136.8
74.94	128.15
82.016	117.15
85.854	116.72
83.192	116.38
79.192	110.45
76.089	106.72
70.152	94.802
69.27	99.077
77.671	83.624
65.681	10.051
43.099	-52.39
32.6	-92.994
31.636	-124.78
27.65	-146.54
16.885	-152.54
6.179	-147.2
3.592	-147.83
1.84	-148.16
-6.009	-145.13
-9.938	-133.76
-17.772	-119.99
-29.379	-109.01
-35.588	-102.08
-40.226	-97.51
-42.17	-94.056
-38.829	-92.015
-32.462	-85.619
-47.236	-71.425
-84.435	-36.558
-114.62	13.182
-125.46	57.078
-133.13	99.186
-139.93	137.28
-128.29	156.21
-124.22	164.59
-129.01	167.91
-129.79	162.5
-128.84	156.25
-120.48	151.96
-117.61	147.12
-119.02	149.31
-119.55	147.2
-119.15	146.52
-100.65	148.57
-50.268	97.11
7.476	28.969
54.369	-8.392
86.099	-34.945
111.7	-41.311
140.47	-46.015
141.65	-60.028
135.66	-68.649
136.36	-74.612
129.71	-74.778
131.3	-69.44
126.25	-67.921
121.04	-68.897
125.06	-65.842
121.6	-64.571
118.08	-66.36
118.97	-64.959
117.08	-65.024
117.69	-62.596
114.78	-59.511
106.04	-58.125
108.91	-52.847
104.32	-44.246
84.875	-24.609
57.793	2.114
27.039	33.733
10.456	65.198
-5.307	89.287
-21.669	111.66
-33.778	128.1
-50.367	143.68
-59.124	155.38
-63.639	148.47
-72.086	145.61
-73.668	144.45
-73.198	135.29
-72.987	144.54
-73.035	143.88
-74.716	151.37
-68.611	154.64
-58.791	88.954
-50.56	22.895
-43.071	-13.619
-36.424	-41.773
-34.18	-58.341
-29.486	-73.903
-26.511	-80.544
-32.739	-79.958
-34.114	-81.245
-36.596	-78.2
-38.308	-78.721
-33.692	-81.15
-34.138	-74.412
-36.713	-70.238
-37.243	-66.668
-34.26	-65.802
-29.561	-64.968
-32.339	-61.744
-34.989	-61.645
-35.295	-60.848
-33.431	-65.859
-29.09	-62.617
-38.429	-47.093
-45.79	-26.154
-40.923	9.202
-37.796	48.424
-37.445	83.736
-39.848	113.39
-47.842	137.22
-56.065	155.3
-56.982	167.84
-57.855	177.03
-62.006	175.05
-64.924	167.82
-61.272	161.16
-58.096	157.77
-61.036	151.87
-60.918	149.75
-59.977	149.32
-50.425	106.32
-35.849	44.591
-26.004	5.949
-15.077	-22.062
-11.294	-44.571
-7.893	-57.726
-6.131	-63.031
-10.693	-68.856
-12.543	-75.109
-16.304	-74.193
-18.529	-68.007
-18.819	-65.533
-17.843	-63.919
-16.511	-60.964
-17.265	-59.741
-13.898	-58.364
-13.228	-61.997
-12.499	-62.652
-16.467	-58.895
-14.566	-61.416
-6.924	-59.288
18.921	-51.356
96.831	-38.992
148.83	-15.251
175.87	10.015
195.3	26.243
189.95	41.804
199.37	54.741
188.97	54.926
184.94	53.401
200.56	43.973
193.7	24.706
192.84	8.107
194.83	-3.719
186.03	-14.365
186.07	-26.456
190.96	-18.802
173.53	-36.477
129.75	-95.775
90.795	-133.78
69.585	-162.12
51.433	-179.28
31.486	-179.12
14.387	-180.93
0.027	-174.26
-13.142	-169.05
-26.523	-166.34
-37.569	-156.76
-46.445	-147.95
-51.66	-135.99
-56.108	-127.04
-62.198	-121.85
-63.718	-112.15
-66.046	-105.93
-67.575	-99.685
-69.039	-91.323
-72.121	-87.56
-72.543	-78.555
-72.837	-75.678
-70.865	-77.797
-64.638	-59.542
-53.861	-36.292
-39.535	-9.118
-29.749	27.924
-31.788	66.263
-40.483	100.39
-45.942	126
-49.016	148.76
-52.308	163.94
-57.939	174.78
-61.178	183.41
-57.12	181.19
-55.492	182.88
-57.252	182.06
-58.97	179.59
-59.729	178.99
-58.323	174.12
-52.577	184.45
-45.424	150.62
-37.3	82.448
-22.172	44.087
-12.862	9.762
-9.067	-12.203
-1.396	-25.004
-1.488	-35.738
-6.94	-39.457
-6.976	-44.09
-5.333	-42.368
-4.886	-44.685
-5.402	-50.167
-8.781	-48.545
-11.157	-48.218
-12.078	-48.049
-15.885	-46.961
-15.128	-48.94
-11.571	-49.78
-11.828	-48.549
-11.666	-49.983
-5.827	-51.146
-8.616	-44.434
-29.921	-38.874
-49.439	-34.4
-65.192	-26.353
-79.059	-23.012
-92.795	-17.654
-108.89	-6.367
-115.85	-1.186
-113.9	-2.014
-109.41	-3.127
-110.2	-3.294
-110.6	-1.674
-107.6	-2.97
-103.98	0.787
-100.01	3.641
-104.04	-2.496
-99.481	1.9
-65.128	14.121
-16.304	38.093
8.711	80.027
7.345	122.32
-0.789	156.78
-15.357	179.67
-24.847	187.91
-26.334	185.49
-30.189	178.93
-31.669	170.83
-29.667	168.66
-29.77	166.06
-27.91	161.78
-26.084	152.35
-25.69	155.85
-18.738	160.09
-7.463	103.76
8.236	41.522
20.362	6.547
23.794	-21.36
28.395	-34.526
26.987	-45.781
21.569	-49.451
18.221	-52.538
13.502	-54.966
11.39	-52.062
12.184	-52.269
12.593	-47.452
6.972	-40.038
4.657	-38.989
8.317	-41.085
9.304	-39.046
7.927	-38.926
6.62	-39.8
9.486	-40.648
5.851	-48.39
1.526	-48.612
2.691	-45.444
4.45	-45.943
7.018	-36.207
5.931	-12.192
2.652	23.833
-4.827	60.049
-11.095	90.279
-14.988	113.24
-19.306	131.25
-23.085	144.89
-20.645	147.06
-15.867	144.75
-19.142	139.28
-16.757	130.78
-10.555	128.42
-9.253	124.67
-9.482	121.53
-11.939	118.56
-14.593	115
-12.285	126.13
-9.296	101.71
-5.238	35.889
3.11	-9.155
10.572	-37.553
20.415	-60.584
24.359	-73.725
25.107	-79.766
27.15	-82.866
23.539	-83.103
23.209	-82.515
22.596	-81.019
22.752	-75.585
24.635	-73.972
24.476	-71.497
25.552	-67.157
21.424	-69.678
19.352	-68.594
19.592	-64.868
15.064	-65.103
14.783	-64.627
20.547	-66.543
23.072	-61.862
23.596	-41.124
24.144	-6.413
14.669	35.292
6.945	72.752
4.918	104.77
-5.096	128.8
-15.043	144.36
-17.565	153.78
-13.341	151.88
-8.658	145.68
-9.229	139.14
-9.689	133.2
-11.09	127.74
-10.325	128.13
-8.26	124.1
-8.53	117.42
-2.593	128.18
2.767	96.618
7.201	30.288
16.201	-14.838
22.077	-47.809
22.188	-65.689
25.277	-75.502
29.377	-79.844
29.786	-81.797
31.973	-82.787
29.621	-80.331
26.645	-81.33
23.877	-80.701
21.103	-76.596
19.818	-74.376
14.097	-74.256
13.291	-73.599
13.571	-74.499
12.276	-73.27
10.894	-71.504
7.896	-73.372
8.938	-71.236
8.637	-67.383
11.114	-65.479
8.772	-54.349
2.248	-27.923
8.383	9.095
7.643	48.417
-0.215	83.872
-7.74	112.81
-17.816	134.45
-21.643	150.1
-26.781	153.07
-25.761	144.83
-20.381	137.86
-25.583	132.24
-25.122	132.12
-20.019	125.13
-21.404	121.78
-18.815	126.67
-12.861	86.564
-5.406	28.656
3.18	-7.761
6.82	-37.198
14.503	-56.207
20.539	-67.647
17.977	-74.397
19.254	-76.826
19.372	-76.359
13.647	-73.537
9.775	-73.556
13.128	-70.58
14.21	-69.55
7.892	-75.65
10.432	-72.51
12.023	-70.353
7.83	-72.372
10.003	-64.7
7.377	-60.781
2.428	-62.396
0.484	-64.645
1.351	-65.994
5.866	-64.695
9.46	-65.959
10.578	-69.133
9.765	-69.021
11.305	-56.402
8.19	-38.594
6.663	-11.727
10.826	22.941
9.52	56.678
5.732	92.077
0.665	115.78
-9.724	137.67
-17.688	151.13
-16.207	148.69
-14.553	144.86
-14.081	132.02
-15.039	125.87
-15.905	124.15
-14.27	120.1
-14.777	117.84
-11.925	109.19
-7.579	119.03
-4.843	101.11
-1.184	39.318
-0.261	-5.366
3.611	-38.034
8.27	-60.496
8.269	-70.964
12.445	-73.165
16.815	-75.526
14.117	-80.627
9.332	-78.92
10.836	-77.998
14.014	-74.652
8.091	-69.114
6.462	-70.327
6.987	-71.119
9.792	-64.313
16.469	-61.659
4.957	-64.875
7.521	-64.63
3.874	-67.786
22.876	-76.905
93.016	-80.298
137.81	-81.564
168.76	-88.391
182.34	-93.984
186.36	-101.87
183.63	-112.4
183.28	-118.34
186.64	-129.08
177.3	-133.92
184.77	-135.53
182.96	-143.89
183.86	-141.92
175.33	-136.75
123.05	-130.71
70.632	-111.52
39.328	-75.947
20.8	-41.124
2.968	-14.1
-14.504	13.962
-29.736	31.887
-45.865	47.757
-51.467	56.385
-57.874	50.757
-65.469	57.412
-64.777	63.073
-73.576	59.499
-81.575	64.309
-83.714	67.082
-87.677	68.094
-87.486	72.646
-85.917	70.978
-88.002	72.595
-95.142	82.661
-102.31	87.204
-101.83	90.684
-99.504	90.066
-96.575	85.309
-56.177	91.78
-6.862	93.61
-6.952	88.392
-20.663	88.966
-26.846	88.902
-31.254	92.693
-32.42	93.012
-35.338	88.978
-28.452	102.2
-17.299	81.424
-10.009	15.759
-3.426	-28.888
4.731	-59.327
10.639	-78.83
7.966	-84.772
5.356	-91.709
4.14	-92.164
6.068	-91.85
10.919	-92.078
11.704	-90.017
14.556	-88.339
14.072	-87.008
6.776	-83.875
1.318	-81.053
-3.226	-82.371
-2.791	-76.795
-1.223	-73.323
0.057	-76.367
4.147	-75.985
7.419	-79.139
8.49	-78.682
5.827	-77.247
6.794	-72.501
-1.67	-53.429
-11.735	-27.559
-6.41	5.426
-5.835	41.018
-5.724	73.076
-0.84	99.46
-2.375	118.25
-9.501	132.45
-17.047	133.61
-19.217	124.1
-16.336	120
-18.18	117.36
-22.432	113.23
-23.805	110.85
-22.817	107.21
-20.498	105.65
-24.099	103.71
-26.259	105.58
-23.86	100.69
-21.104	101.61
-17.745	107.77
-16.404	59.999
-13.816	-0.07
-8.371	-32.407
-1.919	-55.209
3.374	-65.267
5.535	-73.143
2.339	-76.887
-2.322	-80.155
-4.909	-82.991
-5.829	-78.232
-3.133	-73.818
0.626	-72.319
-2.233	-71.487
-8.725	-69.395
-8.395	-67.429
-6.888	-65.003
-10.326	-65.613
-12.638	-65.863
-14.478	-65.606
-10.901	-66.277
-2.396	-60.143
31.357	-59.956
113.53	-44.942
172.08	-19.449
191.83	-8.368
221.79	9.975
240.5	19.012
246.46	13.192
251	-2.02
258.06	-30.851
266.15	-52.147
269.16	-69.17
272.73	-92.121
267.03	-109.69
274.24	-114.22
272.37	-121.14
262.1	-119.5
263.04	-123.67
213.37	-164.02
154.43	-205.19
124.17	-233.49
95.666	-234.14
66.74	-222.27
40.404	-225.57
23.451	-222.23
7.315	-216.05
-6.46	-203.16
-20.058	-188.21
-31.607	-178.97
-36.486	-163.06
-47.139	-150.32
-54.034	-140.64
-54.969	-130.79
-59.862	-124.09
-67.41	-116.88
-73.438	-105.35
-71.997	-97.564
-70.344	-92.324
-69.186	-86.495
-42.774	-91.031
26	-89.465
79.601	-82.707
96.522	-76.282
126.26	-66.761
146.28	-65.317
143.8	-69.294
150.43	-79.203
157.84	-91.988
158.6	-108.18
157.83	-119.81
161.37	-119.37
157.33	-127.06
153.36	-129.85
158.64	-123.43
126.65	-122.62
71.985	-108.1
30.064	-78.238
-1.295	-45.063
-22.596	-15.83
-43.344	13.227
-64.362	49.788
-84.898	78.823
-95.635	87.545
-98.126	88.923
-103.13	90.009
-107.41	86.901
-113.19	89.949
-122.9	95.13
-131.73	99.749
-135.38	99.883
-143.77	99.342
-117.33	106.57
-42.207	112.68
7.675	119.3
31.388	105.5
96.53	79.28
188.39	36.715
239.18	-60.328
286	-198.26
327.62	-333.34
334.18	-405.97
341.32	-427.3
341.71	-429.58
338.35	-430.05
335.94	-434.4
338.57	-430.53
333.89	-430.6
336.94	-415.47
329.99	-432.7
278.91	-482.79
243.32	-505.33
213.39	-514.7
176.43	-501.47
146.28	-474.02
112.81	-444.45
84.369	-423.07
55.751	-411.42
31.075	-386.98
17.491	-358.91
12.951	-333.82
6.101	-303.4
-12.931	-274.4
-28.338	-251.89
-46.88	-234.04
-65.478	-216.18
-73.49	-194.77
-77.038	-177.94
-64.534	-144.78
-38.84	-110.74
47.077	-85.706
157.25	-32.279
405	62.075
861.58	143.53
1236.3	171.81
1439.1	172.16
1362.1	125.26
990.63	80.008
554.93	60.312
273.45	24.973
208.43	2.21
180.13	-9.799
156.32	-28.332
146.28	-52.315
137.38	-73.477
135.69	-87.924
129.79	-101.81
129.76	-115.75
132.87	-131.05
125.54	-146.83
106.17	-159.4
102.8	-169.16
99.101	-178.69
99.858	-189.41
103.49	-200.73
94.606	-208.45
91.509	-214.11
92.39	-220.5
97.749	-218.55
82.194	-215.39
41.961	-210.09
1.86	-189.31
-42.601	-161.05
-73.102	-120.75
-96.999	-84.831
-128.61	-56.889
-154	-16.493
-180.99	13.167
-198.26	33.811
-203.08	54.588
-208.09	63.67
-211.75	70.694
-216.57	75.698
-222.4	83.97
-230.8	97.391
-235.28	101.84
-240.35	109.92
-239.79	117.62
-236.8	130.19
-236.7	131.45
-175.54	82.746
-84.782	36.91
-33.702	10.553
13.008	-7.913
50.057	-14.319
74.273	-35.51
86.272	-59.987
94.848	-80.704
100.86	-101.67
95.264	-112.71
105.09	-118.4
101.51	-129.16
106.88	-139.96
101.78	-146.68
94.573	-143.06
106.09	-145.15
55.548	-169.14
-1.063	-183.15
-34.658	-188.28
-63.009	-191.43
-77.546	-178.7
-104.08	-163.32
-127.57	-157.3
-137.22	-146.42
-147.88	-128.27
-153	-114.06
-158.61	-99.292
-169.28	-83.286
-172.42	-66.775
-182.14	-54.506
-189.54	-43.683
-200.19	-32.687
-199.75	-23.033
-196.91	-9.95
-199.91	-7.471
-144.84	-11.91
-83.466	-7.373
-51.075	-2.852
-31.231	-0.186
-19.426	11.834
2.499	18.688
4.657	14.875
-0.779	11.497
-0.153	2.578
2.212	-3.407
1.728	-4.844
-4.875	-7.961
-2.64	-6.461
-3.945	-5.634
-1.149	-6.851
-1.815	-10.801
0.714	-9.847
-3.049	-3.573
-54.021	-3.482
-104.46	14.495
-127.74	48.911
-148.7	76.525
-169.89	100.81
-184.53	119.55
-194.91	130.46
-201.35	138.9
-199.84	144.91
-198.2	148.56
-203.02	152.13
-209.81	154.7
-213.47	157.64
-209.76	161.72
-204.41	175.97
-210.68	208.17
-218.65	246.82
-223.02	278.04
-223.6	290.22
-217.45	291.81
-214.9	297.02
-210.22	289.7
-203.58	290.39
-204.68	307.6
-204.43	305.72
-199.56	298.76
-194.95	298.85
-193.88	303.95
-191.94	302.16
-183.04	306.23
-176.88	301.68
-170.21	234.31
-156.09	162.05
-141.13	116.44
-125.63	78.136
-114.05	62.766
-101.29	58.044
-93.403	51.436
-92.016	49.1
-82.956	47.869
-81.707	45.687
-83.576	48.598
-82.727	49.141
-85.091	50.902
-84.244	53.357
-85.403	52.248
-81.331	52.963
-79.396	52.186
-77.378	54.703
-66.839	57.553
-85.176	58.266
-116.14	66.223
-136.71	78.814
-164.42	92.734
-183.01	120
-189.98	136.42
-184.53	132.87
-175.16	142.93
-171.2	151.98
-162.97	146.16
-166.42	141.47
-168.41	143.49
-173.37	142.97
-176.35	148.45
-173.45	148.34
-171.39	160.06
-110.36	191.22
-55.932	218.76
137.74	281.36
688.89	351.78
1264.4	416.84
1626.4	461.15
1743.3	437.6
1567	378.59
1219.9	323.85
747.64	284.61
342.09	258.8
142.74	239.56
23.022	217.59
-41.035	201.73
-79.818	187.38
-111.01	177.4
-115.7	178.97
-120.49	173.6
-130.84	170.7
-137.78	163.33
-139.53	159.08
-148.45	156.45
-159.49	142.41
-161.17	151.59
-162.92	119.71
-155.5	37.081
-142.11	-16.032
-131.23	-50.321
-117.53	-75.972
-112.25	-90.602
-114.7	-98.922
-113.29	-100.97
-110.17	-103.31
-110.83	-104.88
-108.99	-102.04
-107.6	-100.63
-108.07	-98.92
-107.83	-96.338
-109.97	-95.546
-106.06	-93.783
-99.55	-92.538
-99.289	-92.18
-94.126	-93.005
-94.893	-86.413
-108.89	-61.202
-120.89	-23.828
-135.77	12.375
-146.22	48.098
-149.05	80.766
-151.73	105.98
-153.12	127.59
-151.05	134.93
-144.94	126.93
-142.97	122.62
-142.69	118.1
-141.08	112.43
-139.72	112.41
-138.85	109.79
-132.91	113.76
-130.51	106.26
-128.53	108.54
-117.5	116.53
-117.43	60.166
-108.26	-2.064
-86.465	-36.663
-76.474	-63.023
-68.596	-73.829
-63.307	-82.216
-62.544	-84.586
-64.122	-84.444
-68.832	-82.307
-71.875	-80.133
-74.021	-79.933
-68.883	-74.605
-65.826	-72.139
-64.642	-73.751
-56.629	-72.629
-57.984	-74.862
-55.745	-74.572
-73.125	-64.139
-109.02	-58.922
-124.88	-54.616
-139.17	-35.112
-151.24	-11.069
-161.34	2.381
-169.13	4.882
-167.19	11.868
-160.92	15.208
-154.19	11.227
-152.47	16.762
-151.14	19.503
-150.65	21.815
-153.02	20.926
-152.61	21.877
-133.63	22.058
-71.322	-20.566
26.65	-60.072
88.478	-66.177
105.73	-72.795
142.36	-68.194
161.69	-66.534
160.63	-74.345
169.08	-76.711
165.39	-82.199
172.44	-89.179
176.25	-103.3
174.33	-118.99
177.87	-125.17
175.35	-131.4
177.17	-136.39
179.48	-139.9
179.25	-146.94
178.92	-148.43
173.93	-142.19
135.92	-132.73
74.532	-111.41
34.963	-75.276
15.511	-34.201
-7.698	2.356
-39.079	32.131
-67.284	64.372
-83.629	94.268
-96	106.72
-105.27	109.21
-102.02	112.11
-101.08	115.34
-101.65	121.5
-99.804	126.72
-102.52	135.42
-103.84	135.82
-103.13	142.19
-100.04	157.62
-107.65	111.16
-122.13	48.968
-125.63	17.774
-126.19	-8.607
-124.75	-16.434
-119.23	-18.271
-115.9	-20.467
-115.48	-20.447
-117.82	-15.867
-117.14	-13.004
-117.37	-11.529
-116.58	-2.49
-107.14	-0.443
-107.98	-1.993
-108.12	-0.013
-105.78	0.01
-113.82	-2.104
-112.67	-0.009
-84.328	-3.459
-13.375	-11.462
65.588	4.708
117.98	30.408
152.65	51.279
174.21	73.993
189.46	87.199
200.39	88.905
207.4	76.808
215.83	59.8
219.03	38.813
220.21	17.256
221.12	1.501
224.43	-12.883
227.68	-23.525
221.23	-37.242
229.44	-42.691
228.03	-51.241
225.49	-48.137
219.67	-50.055
162	-106.9
113.45	-158.83
89.876	-183.5
69.732	-197.31
48.588	-195.66
18.387	-188.39
-3.004	-180.81
-20.19	-171.93
-34.87	-157.25
-46.156	-146.59
-53.543	-133.69
-56.112	-119.03
-58.977	-113.52
-67.181	-104.64
-71.428	-96.263
-74.822	-90.659
-81.047	-81.604
-82.144	-74.844
-91.086	-69.272
-84.586	-56.157
-81.973	-52.712
-48.406	-61.421
39.192	-60.215
79.637	-56.773
108.65	-51.385
137.99	-46.587
143.41	-47.418
146.16	-54.183
142.79	-67.196
145.63	-78.33
147.81	-88.914
151.99	-97.572
152.36	-103.53
146.84	-113.14
149.08	-118.56
156.43	-118.08
149.9	-122
149.09	-115.55
144.91	-110.12
90.179	-106.84
36.925	-83.09
10.003	-54.134
-19.897	-25.633
-37.849	-3.909
-44.476	19.037
-51.31	44.901
-64.284	43.605
-72.67	38.435
-71.261	48.912
-79.259	54.815
-84.178	61.389
-82.791	62.282
-89.089	77.427
-95.001	103.64
-98.522	106.8
-98.34	126.69
-99.863	137.9
-112.68	126.91
-116.03	125.3
-107.61	126.09
-106.54	156.6
-107.6	193.08
-111.62	204.58
-114.32	208.15
-112.38	209.9
-116.15	208.19
-117.51	209.09
-118.81	210.42
-116.47	210.27
-106.51	219.63
-99.77	184.39
-86.748	106.26
-75.487	58.466
-67.557	32.593
-59.022	16.521
-58.951	9.417
-54.485	2.156
-52.033	0.015
-51.114	-0.605
-46.318	2.073
-46.66	7.103
-41.692	7.851
-40.509	10.054
-48.364	11.589
-52.004	11.99
-50.995	12.597
-47.439	12.74
-44.12	12.744
-45.025	12.18
-29.908	18.191
30.77	16.958
98.5	20.032
151.25	22.871
185.41	-11.71
195.16	-42.968
222.41	-64.145
220.15	-103.88
216.56	-136.85
252.33	-166.84
252.25	-198.44
248.22	-225.17
256.19	-241.22
260.01	-242.5
224.84	-254.53
154.01	-245.84
113.98	-217.3
88.414	-203.22
57.296	-167.85
19.866	-135.46
-9.741	-115.71
-31.572	-96.265
-49.626	-91.708
-57.217	-75.998
-67.931	-62.496
-75.576	-51.498
-83.76	-36.347
-91.817	-24.08
-100.44	-10.006
-114.69	-8.933
-116.08	7.434
-100.17	6.508
-39.78	-32.44
32.002	-46
69.063	-46.409
85.941	-47.698
86.371	-44.392
99.506	-43.632
92.359	-45.853
77.268	-42.767
87.838	-35.005
74.916	-39.258
74.167	-44.272
77.746	-47.271
65.04	-48.149
74.591	-48.27
79.211	-47.332
74.735	-41.488
74.922	-43.407
75.346	-41.65
59.237	-33.28
10.136	-19.477
-39.641	2.429
-66.211	30.806
-81.757	64.634
-90.138	94.557
-93.913	121.34
-105.35	138.15
-116.72	154.54
-118.63	170.06
-116.86	171.78
-119.12	171.01
-120.61	173.18
-121.56	192.67
-126.48	202.69
-126.08	181.99
-129.14	180.16
-128.72	197.72
-124.63	195.27
-134.24	182.81
-133.55	175.57
-136.46	176.51
-145.4	177.69
-137.81	172.03
-133.76	175.65
-79.857	169.42
11.024	151.56
55.064	138.45
98.712	114.7
132.97	80.428
141.52	55.174
155.33	45.32
149.77	26.291
158.58	7.362
166.54	-5.438
156.01	-23.368
160.03	-34.175
159.19	-43.905
163.3	-33.913
152.49	-44.049
105.01	-104.77
63.932	-148.49
40.114	-168.67
22.509	-177.58
5.917	-176.59
-9.432	-171.76
-18.423	-161.07
-28.494	-154.3
-41.679	-146.39
-51.452	-135.95
-58.141	-128.18
-61.781	-116.88
-65.986	-108.86
-69.895	-104.13
-69.825	-94.984
-76.021	-86.657
-79.801	-76.782
-78.784	-72.251
-82.585	-68.379
-81.653	-58.303
-78.452	-54.467
-77.085	-45.172
-70.467	-22.503
-60.891	15.084
-59.326	64.41
-64.617	107.74
-71.522	140.67
-79.276	166.64
-85.783	183.99
-87.831	187.64
-83.672	184.18
-81.637	179.41
-77.929	175.7
-79.204	175.97
-85.117	170.72
-78.336	168.25
-77.816	164.52
-76.52	165.15
-67.133	173.36
-64.814	128.99
-58.252	63.298
-54.492	26.877
-57.132	0.008
-58.947	-14.979
-61.831	-26.391
-60.132	-33.14
-55.869	-33.722
-51.289	-33.47
-46.365	-32.405
-44.94	-34.718
-42.512	-31.62
-43.581	-29.167
-45.555	-28.574
-42.78	-26.401
-42.543	-26.737
-42.043	-24.602
-38.953	-27.285
-37.889	-27.379
-48.172	-23.558
-49.84	-21.051
-49.651	-17.064
-41.28	-19.851
31.59	-16.148
105.02	-11.689
119.04	-17.096
152.47	-15.415
183.42	-17.584
169.2	-30.207
177.55	-42.956
183.39	-63.238
192.15	-83.839
205.29	-102.54
197.94	-116.56
200.24	-122.07
193.01	-128.71
198.03	-120.39
190.13	-117.49
150.82	-132.59
123.58	-139.66
91.77	-136.07
52.403	-129.07
21.513	-128.59
-4.983	-123.21
-25.415	-109.2
-35.336	-95.191
-51.121	-84.497
-67.883	-74.34
-72.946	-56.915
-72.552	-46.547
-70.881	-40.092
-66.544	-29.321
-53.649	-27.56
-49.109	-18.722
-59.184	13.214
-65.855	71.667
-75.245	136.97
-86.9	177.59
-94.448	201.2
-107.15	212.51
-110.48	218.41
-104.64	220.41
-104.64	212.94
-103.69	211.91
-105.16	211.97
-107.13	208.13
-104.57	209.19
-102.74	201.93
-97.794	209.33
-90.37	202.19
-82.115	136.83
-70.558	78.422
-62.114	39.295
-56.027	14.971
-52.134	8.052
-50.925	0.115
-44.849	-3.935
-41.374	-7.016
-37.431	-7.776
-31.871	-7.876
-32.679	-4.461
-32.161	-1.907
-34.429	-0.871
-35.185	2.504
-32.898	1.769
-32.125	4.783
-29.705	6.548
-28.655	5.341
-21.978	5.959
-20.267	2.019
-21.875	5.133
-28.956	8.897
-55.18	11.681
-78.272	23.02
-96.578	40.872
-110.53	61.06
-120.7	64.868
-134.84	77.545
-140.38	91.554
-139.61	83.341
-135.68	83.068
-131.38	87.055
-128.25	87.174
-123.38	88.612
-123.66	89.847
-121.13	89.693
-118.4	93.018
-83.76	78.536
-3.838	53.39
44.458	56.008
35.166	68.885
2.235	77.181
-15.489	82.693
-17.847	89.225
-28.297	98.295
-35.844	103.2
-38.223	103.75
-37.75	105.63
-31.471	109.9
-30.211	109.46
-29.444	109.19
-27.722	109.72
-29.37	108.7
-29.503	109.05
-33.422	109.03
-29.673	111
-23.553	109.18
-26.413	102.42
-27.313	99.073
-27.327	97.336
-24.898	97.687
-26.884	98.713
-28.982	97.581
-23.83	96.929
-22.519	95.26
-22.55	90.395
-21.11	89.626
-20.232	93.258
-22.871	90.884
-22.134	89.715
-19.18	91.203
-20.088	88.555
-18.691	88.33
-16.79	86.333
-16.388	82.564
-15.115	82.416
-14.24	81.882
-16.509	80.561
-15.487	78.481
-11.241	77.629
-12.338	77.041
-13.655	77.745
-11.461	76.275
-9.814	74.608
-7.28	75.19
-6.159	68.402
-5.903	68.434
-4.651	70.775
-4.51	68.555
-6.982	69.094
-10.123	64.41
-6.327	66.013
-2.595	69.28
-4.717	62.903
-4.812	61.097
-4.6	62.789
-6.016	59.89
-1.914	59.407
0.878	59.949
-1.121	57.95
1.627	57.115
-0.513	55.004
-2.562	54.074
2.931	53.58
4.365	52.714
6.149	55.73
1.884	55.398
-5.648	53.019
0.592	54.439
5.745	53.437
2.001	50.765
5.305	51.751
7.413	51.469
2.307	48.829
-0.483	49.232
-1.501	47.43
2.978	45.305
3.023	46.254
0.886	46.174
1.084	45.76
-1.199	45.129
2.356	42.833
-1.794	40.694
-6.382	42.267
-3.075	43.396
-2.572	42.92
0.661	42.453
-0.669	39.195
-0.897	36.394
1.953	34.389
2.478	31.31
6.371	33.731
1.69	37.293
0.11	35.743
5.951	35.893
6.802	34.17
8.291	29.449
6.129	30.541
8.358	30.399
8.451	30.625
5.459	32.612
5.538	28.58
1.702	30.784
3.193	34.307
3.204	34.201
4.729	36.404
3.175	33.859
-1.147	32.043
-0.392	35.043
-2.88	36.957
-0.967	31.724
-0.13	30.176
-1.161	32.971
0.47	26.553
-0.743	26.627
-2.55	29.477
