# Supplementary material for: Electrooculography-based continuous eye-writing recognition system for efficient assistive communication systems
Source: PLoS One. 2018 Feb 9;13(2):e0192684. doi: 10.1371/journal.pone.0192684 (PMC5806888; doi:10.1371/journal.pone.0192684)
Supplement: S2 Database — All the original continuous EOG data of participant 001, 002, and 003 used in the experiments are contained in this database. (ZIP) [file pone.0192684.s002.zip › continuous1/001/test/EOG_001_01_013.csv]

-22.997	9.309
-22.238	7.939
-26.653	5.608
-27.408	8.372
-26.109	9.487
-19.722	10.206
-18.451	7.975
-19.417	5.546
-21.07	7.6
-24.953	7.445
-21.741	6.478
-21.96	7.297
-22.731	7.758
-18.623	7.357
-18.328	8.999
-19.189	9.332
-16.992	9.265
-12.236	7.784
-12.992	5.298
-14.883	8.449
-15.048	6.937
-16.007	6.979
-11.761	10.195
-10.001	5.498
-11.343	5.927
-11.642	7.913
-11.471	5.547
-12.122	6.931
-16.577	7.252
-17.061	3.926
-13.94	4.392
-11.547	8.516
-12.97	9.675
-15.836	10.012
-11.631	13.445
-11.961	15.714
-13.43	14.564
-7.798	13.651
-5.327	13.621
-3.741	10.987
-3.832	11.171
-6.172	12.59
-7.448	8.554
-11.658	7.725
-13.301	9.322
-9.822	9.146
-9.498	10.785
-11.592	14.005
-10.135	13.726
-11.327	10.231
-14.106	8.762
-9.72	10.572
-7.953	10.768
-6.81	9.264
-1.909	9.78
-3.272	9.584
-4.368	12.009
-5.1	10.319
-9.983	7.423
-10.7	10.773
-9.669	9.63
-8.217	11.864
-5.265	11.214
-4.285	5.861
-3.437	7.322
-2.793	4.544
-3.311	5.077
-3.795	7.48
-1.482	6.312
0.127	8.951
-2.015	7.826
-2.878	7.456
-3.118	8.282
-4.034	4.169
-4.547	2.575
-2.81	6.204
-0.271	8.49
-0.411	8.296
-0.118	7.728
-0.193	5.393
-0.331	5.662
-1.121	5.909
-4.136	6.392
-2.9	7.25
2.132	6.122
4.294	7.684
1.907	6.552
0.57	7.398
1.55	8.792
3.495	7.059
6.615	8.254
5.621	7.073
3.65	8.1
6.664	10.808
7.05	8.958
2.437	8.143
1.778	9.095
2.617	8.202
3.403	5.725
4.429	3.607
2.24	5.058
2.312	6.771
1.723	3.624
2.239	3.127
5.057	6.067
4.623	6.048
6.366	6.526
7.791	7.4
10.302	7.119
10.756	5.886
6.621	4.915
6.56	6.969
4.91	4.449
7.59	3.014
10.82	4.229
4.708	2.176
3.882	3.243
3.369	2.425
1.031	3.48
8.745	6.176
14.775	4.01
12.249	2.867
9.112	1.743
5.402	0.202
3.67	2.052
2.399	1.316
0.504	-0.664
1.99	1.247
1.273	-0.538
3.556	2.879
7.743	4.22
5.754	0.548
5.024	4.986
2.348	0.848
-0.632	-2.955
1.121	2.635
0.066	2.146
1.851	0.918
6	2.471
8.172	3.309
19.2	15.465
31.43	45.423
38.279	80.139
44.105	111.23
31.754	130.99
12.246	140.82
4.448	149.12
-5.245	155.7
-19.244	164.43
-25.737	163.08
-22.148	156.56
-21.753	152.07
-21.647	149.58
-21.388	147.26
-26.002	139.61
-18.358	147.47
-9.583	121.85
-8.83	52.776
2.061	0.749
8.544	-38.839
7.785	-72.428
11.481	-101.99
16.092	-125.43
19.794	-138.15
12.457	-145.6
8.588	-146.62
11.625	-152.06
7.653	-160.93
0.754	-152.4
-0.115	-140.67
5.571	-139.59
-2.03	-141.35
1.97	-143.2
3.466	-140.55
32.205	-146.24
118.59	-145.9
155.94	-134.78
193.67	-131.41
237.25	-131.54
244.11	-138.52
263.22	-150.29
266.81	-165.41
263.48	-186.79
260.11	-207.65
267.73	-219.18
276.05	-230.54
277.47	-238.05
275.53	-243.96
228.45	-266.79
176.23	-285.07
144.51	-291.19
112.06	-291.59
81.767	-282.72
51.394	-270.06
23.492	-256.82
-2.276	-242.35
-17.228	-228.36
-21.316	-214.46
-31.124	-197.85
-39.87	-188.38
-43.085	-178.59
-47.503	-162.44
-50.171	-154.99
-51.132	-145.16
-42.939	-113.04
-32.909	-60.702
-39.137	-2.806
-45.122	47.932
-52.433	89.513
-63.494	120.91
-65.131	141.56
-69.129	157.83
-73.003	164.85
-73.506	163.91
-77.088	163.36
-73.784	158.9
-67.831	157.85
-67.652	152.73
-63.945	160.21
-59.461	155.6
-53.568	83.404
-43.378	12.484
-35.954	-30.776
-25.074	-65.285
-15.466	-78.736
-15.88	-89.336
-19.782	-95.77
-19.24	-93.515
-11.68	-95.974
-7.187	-100.51
-7.604	-96.123
-8.493	-90.666
-12.227	-89.566
-13.55	-87.903
-16.732	-85.609
-22.699	-82.238
-18.886	-79.972
-14.207	-82.281
-13.007	-80.651
-9.792	-75.989
-7.22	-78.02
-5.593	-73.536
-13.508	-61.056
-21.689	-36.299
-23.571	7.493
-30.135	49.042
-32.962	86.556
-36.126	119.21
-42.759	143.88
-45.37	166.29
-47.206	180.03
-48.252	186.57
-47.416	190
-48.712	186.78
-47.491	179.05
-43.953	174.45
-48.579	166.48
-48.193	160.1
-48.317	159.81
-52.548	151.51
-44.527	159.93
-36	146.45
-28.455	73.22
-15.401	7.416
-3.842	-33.592
1.071	-62.948
6.393	-84.219
9.452	-95.856
5.178	-98.33
0.68	-102.17
-1.624	-102.41
0.821	-100.19
0.54	-98.574
-1.522	-98.369
0.369	-96.165
-5.861	-95.552
-3.905	-92.897
2.869	-86.988
-3.921	-89.39
-2.965	-89.18
-8.859	-87.702
-7.188	-86.286
-0.326	-82.581
34.284	-87.135
126.32	-86.346
172.45	-77.733
198.3	-72.311
238.36	-74.552
243.28	-90.428
241.5	-108.65
242.47	-123.6
244.42	-141.95
246.12	-155.52
243.44	-160.73
234.49	-166.84
234.59	-165.82
230.01	-165.85
190.33	-176.31
155.91	-178.38
128.05	-169.59
90.54	-156.1
50.474	-147.34
10.542	-131.27
-16.49	-105.68
-41.836	-91.897
-53.46	-81.97
-56.917	-73.304
-67.079	-62.386
-71.365	-47.579
-77.81	-45.611
-82.27	-35.299
-64.898	-36.317
-9.702	-74.414
42.701	-99.75
61.813	-109.72
87.546	-105.65
106.12	-92.269
99.936	-87.323
105.21	-77.936
103.73	-74.725
102.22	-72.593
108.81	-69.809
93.563	-72.592
89.036	-70.092
90.596	-70.846
86.289	-71.644
82.638	-71.554
78.942	-72.301
80.25	-67.722
78.68	-62.469
82.114	-60.639
54.868	-64.366
-4.305	-57.018
-35.926	-44.283
-48.206	-28.307
-63.02	-14.296
-75.298	-16.284
-84.471	-22.797
-96.304	-26.612
-111.77	-10.604
-115.49	-5.36
-115.91	-10.492
-120.25	0.898
-121.77	2.5
-125.93	3.634
-126.74	9.92
-128.49	12.664
-130.69	14.386
-126.54	19.123
-104.48	43.135
-69.966	84.577
-56.046	126.57
-51.068	164.32
-53.025	195.4
-68.283	215.26
-79.87	222.91
-85.343	228.39
-84.523	226.19
-83.02	208.91
-82.715	203.36
-80.618	200.42
-80.935	195.63
-81.149	194.32
-79.29	186.4
-80.245	185.03
-78.918	174.24
-73.419	182.53
-68.651	176.46
-59.433	101.26
-46.726	36.049
-36.059	-7.529
-25.041	-39.295
-17.429	-55.579
-13.253	-68.195
-12.637	-73.101
-15.125	-82.365
-18.443	-83.217
-22.522	-80.244
-24.124	-81.422
-26.166	-75.744
-26.755	-70.839
-26.104	-68.766
-26.106	-65.114
-27.25	-62.679
-28	-64.578
-26.031	-62.388
-24.295	-58.297
-23.565	-57.054
-24.186	-56.494
-18.702	-56.12
-12.289	-41.179
-13.856	-16.058
-15.969	18.39
-20.801	61.382
-25.414	96.174
-28.667	117.94
-30.003	132.81
-28.138	151.17
-32.925	158.5
-33.751	151.69
-31.499	142.97
-34.496	138.26
-34.815	132.64
-31.45	126.18
-30.382	130.16
-32.458	121.45
-24.442	124.57
-19.007	123.26
-20.171	62.969
-12.596	9.326
-9.681	-22.336
-9.649	-52.647
-8.654	-64.7
-12.583	-71.262
-12.773	-76.386
-11.959	-76.432
-20.055	-77.741
-19.936	-80.828
-12.7	-77.318
-11.293	-71.306
-9.817	-65.01
-15.119	-63.183
-19.713	-66.087
-19.129	-65.713
-13.005	-65.901
-13.696	-62.429
-17.833	-63.032
-14.215	-64.073
-2.561	-59.356
39.395	-57.377
108.36	-39.869
166.1	-15.497
182.73	7.086
208	30.509
229.21	38.591
228.34	40.845
233.76	36.855
231.45	28.671
241.41	19.154
245.41	-4.988
242.96	-30.728
251.12	-48.237
248.11	-66.004
243.07	-77.45
243.72	-84.509
241.89	-84.63
244.27	-74.257
222.27	-105.41
176.04	-161.98
140.9	-194.85
115.19	-213.88
96.218	-215.84
76.534	-212.37
58.688	-212.91
39.668	-204.53
15.039	-194.19
-7.782	-187.43
-25.03	-175.74
-34.099	-163.16
-39.256	-154.52
-51.959	-145.41
-61.342	-133.03
-63.286	-122.98
-65.836	-114.02
-68.411	-109.3
-77.265	-105.21
-73.654	-89.237
-71.363	-82.176
-76.478	-81.299
-69.544	-65.925
-60.311	-39.789
-47.283	-0.2
-47.247	44.094
-59.1	82.463
-65.462	119.39
-68.743	147.09
-75.75	164.12
-87.432	178.05
-88.52	181.53
-85.967	182.63
-86.49	175.06
-87.213	162.6
-93.191	162.86
-97.558	161.56
-96.511	161.63
-93.735	156.26
-83.287	165.55
-72.795	152.89
-64.547	83.173
-52.366	28.938
-42.44	-9.979
-31.129	-35.824
-21.744	-45.01
-11.864	-54.669
-7.049	-58.394
-10.265	-62.765
-11.145	-62.189
-17.326	-62.312
-22.084	-63.039
-23.546	-61.071
-25.49	-59.942
-24.587	-57.198
-23.671	-59.215
-21.31	-56.02
-21.651	-52.96
-26.705	-55.456
-22.967	-53.234
-21.987	-53.192
-21.193	-49.936
21.936	-43.04
87.991	-33.198
139.81	-22.605
178.03	-17.441
201.32	-19.645
206.23	-33.443
208.92	-44.975
213.34	-61.271
221.25	-90.044
227.85	-111.8
222.96	-124.85
223.32	-137.17
224.48	-140.82
220.84	-138.57
181.46	-140.98
126.87	-141.97
96.558	-133.14
61.887	-114.79
24.868	-99.209
-9.063	-81.458
-37.522	-57.308
-60.85	-39.366
-72.688	-27.344
-72.343	-18.125
-81.969	-9.841
-87.587	-0.173
-93.155	3.723
-102.24	10.376
-107.81	19.57
-118.94	20.813
-114.61	39.26
-89.946	29.938
-17.838	-19.291
49.447	-40.104
60.354	-44.52
86.01	-41.784
92.109	-43.54
90.229	-50.799
108.18	-45.92
97.304	-46.162
92.222	-46.076
94.162	-46.12
85.407	-49.294
82.116	-51.981
84.044	-54.804
85.909	-59.688
82.827	-64.084
84.223	-61.964
89.102	-59.84
83.811	-59.408
80.585	-57.533
84.631	-56.608
62.102	-53.563
17.304	-31.541
-19.019	-0.779
-45.896	34.091
-61.436	73.322
-80.085	98.764
-100.98	124.46
-112.57	150.01
-122.19	165.07
-126.72	177.39
-128.5	177.7
-126.28	170.12
-124.31	169.18
-127.81	168.84
-131.18	169.33
-127.77	170.34
-127.82	166.8
-136.48	164.65
-140.81	170.6
-141.5	174.38
-141.14	173.82
-127.62	168.21
-52.292	150.23
17.518	132.68
51.126	113.33
104.04	88.856
132.83	54.674
150.69	23.97
146.46	14.97
141.66	8.758
156.71	-6.041
145.52	-21.661
144.51	-33.515
148.8	-43.478
147.54	-41.449
147.35	-43.121
147.88	-38.121
146.73	-31.039
117.55	-71.783
83.9	-118.12
58.762	-140
38.21	-154.01
25.881	-160.72
10.232	-165.16
-11.011	-166.11
-31.86	-160.29
-46.755	-153.54
-59.992	-149.65
-73.15	-140.02
-88.287	-126.6
-96.737	-113.57
-95.98	-105.27
-100.84	-99.061
-100.78	-90.375
-99.813	-81.621
-113.95	-76.295
-121.98	-72.869
-130.78	-63.938
-133.74	-53.564
-124.82	-53.288
-66.308	-57.66
34.862	-51.968
70.274	-41.375
111.59	-29
157.27	-23.749
164.37	-24.741
190.52	-28.647
193.76	-51.174
192.6	-76.502
191.38	-93.986
190.13	-108.12
201	-119.76
192.95	-134.16
194.07	-139.58
201.59	-140.91
195.26	-149.41
193.7	-146.61
190.31	-147.9
150.95	-165.71
97.169	-175.13
66.734	-178.26
40.649	-166.52
10.974	-143.39
-17.015	-128.98
-48.745	-108.35
-71.745	-85.096
-82.535	-70.9
-95.809	-57.739
-109.15	-46.928
-119.94	-35.832
-130.9	-22.373
-136.3	-13.443
-135.19	-2.287
-132.15	7.696
-94.606	25.036
-24.306	65.823
5.601	106.34
6.985	140.66
22.137	169.45
27.572	182
26.645	181.79
29.401	172.93
25.637	163.77
21.654	156.6
25.027	149.46
25.473	142
27.073	136.89
27.919	130.2
26.904	125.52
35.176	120.93
33.534	118.34
29.742	116.53
28.517	112.82
31.566	122.05
26.821	86.31
5.514	19.107
-4.711	-18.358
-17.841	-51.584
-29.059	-77.034
-32.088	-87.67
-47.431	-93.774
-69.169	-94.939
-80.785	-89.057
-82.4	-83.984
-87.054	-78.704
-94.11	-71.314
-104	-67.827
-114.06	-59.125
-119.11	-52.673
-131.13	-48.95
-123.72	-37.297
-118.93	-25.407
-86.266	7.098
9.225	28.948
110.56	58.05
396.17	174.28
831.79	254.18
1147	262.07
1238.6	250.85
1096.1	186.83
762.3	124.47
389.06	77.885
237	40.792
196.66	21.65
147.42	6.946
124.7	3.764
94.481	-0.772
92.871	-3.738
88.338	-6.787
95.279	-27.366
110.18	-48.53
106.5	-67.429
104.68	-85.62
96.774	-97.846
91.112	-111.54
90.615	-121.3
88.906	-132
81.118	-145.17
75.852	-148.97
72.028	-153.33
64.162	-159.58
66.779	-162.09
69.864	-164.92
70.889	-165.56
71.844	-170.08
63.656	-178.1
67.289	-176.42
66.523	-167.22
32.371	-155.62
6.464	-131.95
-13.191	-103.37
-56.348	-71.345
-101.64	-30.195
-141.64	7.631
-171.92	39.358
-195.79	62.222
-208.41	84.812
-209.23	98.378
-214.54	97.25
-213.28	103.69
-214.78	104.17
-218.83	104.7
-218.64	110.84
-220.91	107.02
-220.87	114.81
-224.13	121.57
-220.71	135.55
-215.32	150.9
-178.44	101.29
-98.279	45.866
-66.359	39.485
-86.16	44.498
-98.138	52.328
-102.63	59.069
-109.89	62.468
-111.65	69.922
-123.32	87.408
-159.77	119.21
-186.98	158.62
-193.97	182.49
-188.96	187.29
-183.65	183.02
-180.93	180.54
-176.38	181.84
-177.82	176.28
-175.34	177.86
-172.23	173.76
-166.68	174.65
-162.12	172.38
-156.07	112.84
-144.73	47.239
-144.05	9.26
-135.62	-16.886
-125.17	-28.463
-119.01	-38.653
-113.77	-47.117
-116.07	-48.63
-114.74	-47.416
-112.96	-45.83
-111.65	-39.778
-111.82	-33.01
-111.81	-27.924
-112.92	-23.061
-109.5	-25.685
-109.59	-28.358
-110.39	-27.96
-99.817	-27.504
-103.92	-24.809
-65.278	-24.384
1.674	-20.917
60.832	-24.51
113.11	-24.402
121.77	-16.303
136.08	-28.253
141.11	-39.078
131.11	-51.193
141.5	-67.898
145.9	-73.496
136.72	-79.603
140.63	-83.578
143.94	-88.11
142.33	-81.682
127.26	-82.255
73.96	-100.46
31.523	-105.8
3.989	-104.59
-20.204	-98.616
-33.571	-96.31
-41.221	-92.911
-43.256	-80.105
-54.114	-71.136
-70.906	-62.257
-79.168	-52.584
-79.519	-46.177
-78.654	-42.278
-80.548	-35.449
-81.81	-31.61
-79.676	-25.455
-84.954	1
-95.454	43.56
-102.89	87.179
-112.37	123.4
-120.8	155.41
-127.07	180.49
-130.75	194.15
-131.3	200
-131.81	198.25
-128.94	190.93
-127.25	193.04
-128.03	201.28
-126.6	203.13
-126.85	199.55
-125.74	192.48
-120.92	195.98
-120.84	192.82
-115.9	199.66
-106.77	195.38
-96.664	124.64
-79.265	60.459
-66.371	23.7
-55.877	-6.198
-43.48	-18.722
-35.502	-32.255
-32.654	-40.233
-30.185	-44.564
-31.606	-49.831
-35.924	-45.385
-39.424	-43.368
-39.525	-37.418
-34.756	-29.124
-34.793	-33.284
-32.584	-33.226
-30.754	-27.865
-32.149	-27.84
-31.807	-29.632
-33.469	-28.761
-26.6	-29.135
-27.166	-23.551
-43.494	2.382
-54.247	39.971
-58.514	76.816
-64.219	111.3
-69.846	140.5
-67.619	165.85
-69.526	186.92
-72.533	200.62
-70.521	212.4
-71.852	216.73
-71.16	210.11
-70.695	204.31
-71.143	195.32
-69.286	191.09
-66.974	192.15
-70.201	189.42
-71.254	191.03
-67.181	181.2
-64.883	187.49
-58.565	178.08
-48.201	106.3
-34.248	45.669
-20.643	7.815
-11.045	-19.959
-3.739	-35.481
-0.437	-49.208
0.027	-54.261
-1.535	-60.469
-1.34	-62.918
-0.085	-60.327
-5.007	-60.149
-8.5	-53.094
-5.726	-48.147
-4.763	-50.965
-4.778	-51.407
-7.904	-48.074
-11.581	-43.927
-8.764	-41.899
-10.517	-44.045
-11.036	-43.287
-8.197	-42.279
-11.851	-46.085
16.627	-40.528
97.511	-28.603
143.35	-29.302
165.45	-40.64
221.18	-51.135
233.21	-68.771
228.91	-89.317
241	-118.44
243.68	-151.83
251.06	-171.34
260.97	-192.32
262.77	-207.08
253.72	-217.6
261.8	-215.63
248.8	-210.84
194.17	-230.1
147.07	-236.92
116.33	-229.23
88.318	-214.98
59.874	-198.14
40.548	-185.52
22.746	-165.61
4.214	-148.82
-9.436	-136.12
-18.999	-121.32
-21.315	-111.02
-21.153	-96.351
-21.273	-80.281
-28.752	-92.837
-33.209	-108.66
-29.14	-108.12
-33.654	-106.16
-38.068	-95.223
-41.168	-85.957
-50.314	-82.981
-54.972	-77.303
-53.727	-70.526
-53.605	-64.45
-54.891	-60.298
-55.686	-58.474
-55.729	-54.748
-55.068	-48.587
-55.657	-43.351
-61.106	-37.207
-62.929	-34.65
-58.783	-33.301
-61.897	-32.098
-63.213	-30.949
-61.274	-29.205
-62.434	-31.183
-59.078	-27.641
-57.817	-28.078
-54.898	-29.066
-53.378	-17.914
-61.15	4.293
-63.986	37.955
-66.016	74.907
-72.258	113.98
-73.797	142.22
-75.186	165.32
-76.387	186.98
-73.523	202.65
-80.582	214.32
-84.968	218.67
-81.07	217.93
-84.527	212.11
-83.224	218.41
-83.738	213.81
-86.754	201.39
-83.118	190.5
-79.448	184.83
-72.084	184.84
-60.884	130.26
-49.979	63.377
-40.32	21.078
-34.495	-13.827
-26.398	-29.197
-16.246	-38.553
-15.669	-47.268
-12.651	-51.655
-10.085	-52.672
-14.693	-51.591
-13.967	-50.861
-13.749	-50.771
-14.641	-47.554
-16.043	-43.166
-17.891	-41.106
-16.772	-43.659
-10.942	-49.606
-11.918	-48.768
-36.595	-38.464
-64.503	-19.482
-81.702	-3.859
-93.895	15.284
-100.17	38.701
-102.97	49.047
-107.94	60.638
-112.28	59.052
-117.39	48.733
-124.22	52.064
-129.1	54.684
-136.39	54.168
-123.53	62.773
-115.61	77.047
-62.056	106.85
32.267	144.23
228.28	195.67
759.61	327.88
1366.9	455.95
1776.2	481.38
1901.6	422.9
1672.7	340.61
1212.4	292.64
665.38	249.77
297.52	217.56
148.83	207.04
77.35	187.66
32.843	166.91
-9.086	157.11
4.414	142.07
72.312	123.11
99.634	107.34
86.633	85.755
104.09	61.598
118.61	31.739
108.03	-4.732
97.997	-30.427
102.15	-46.909
105.07	-74.761
101.81	-87.251
111.77	-100.9
121.93	-157.04
116.72	-214.51
98.071	-258.23
77.491	-289.85
55.536	-299.57
35.427	-297.98
14.026	-292.61
-9.572	-282.56
-29.954	-270.34
-44.621	-260.1
-56.274	-248.34
-66.402	-233.21
-70.291	-217.47
-82.257	-206.62
-88.979	-197.54
-90.094	-189.28
-92.669	-182.81
-89.51	-172.95
-113.49	-151.61
-146.39	-109.79
-162.38	-62.619
-175.04	-21.607
-187.44	13.584
-198.57	39.84
-201.34	65.806
-203.53	84.13
-202.97	87.58
-196.86	88.166
-190.56	87.978
-191.61	88.073
-199.36	92.303
-203.03	92.553
-202.7	90.862
-199.93	95.195
-201.49	92.46
-198.76	101.94
-180.84	97.384
-133.44	33.941
-70.822	-25.237
-26.566	-55.506
5.583	-73.868
24.267	-81.684
36.181	-86.351
37.104	-88.881
35.903	-91.557
42.956	-93.258
31.969	-93.607
25.172	-89.222
22.802	-84.357
16.554	-82.204
21.58	-80.156
24.503	-77.236
22.061	-75.796
20.704	-75.238
19.782	-73.31
21.33	-70.855
20.038	-70.308
17.966	-70.233
21.964	-62.105
3.847	-49.753
-27.037	-20.361
-53.603	24.126
-83.149	60.824
-101.13	97.01
-112.11	126.94
-119.28	143.64
-120.91	159.2
-126.25	177.28
-132.77	187.82
-133.77	183.39
-132.52	174.19
-130.86	166.33
-129.46	163.72
-130.41	163.83
-128.23	166.68
-127.12	165.52
-128.46	157.21
-122.24	168.64
-117.86	139.85
-116.87	61.649
-109.36	8.824
-98.35	-27.826
-88.043	-51.188
-77.989	-66.468
-68.994	-78.81
-66.078	-86.346
-68.009	-88.067
-67.26	-80.644
-63.35	-80.738
-63.54	-80.899
-65.015	-75.848
-65.947	-70.648
-64.033	-68.516
-59.822	-68.767
-57.812	-65.547
-52.649	-64.814
-52.329	-65.407
-50.402	-62.772
-47.505	-59.773
-70.384	-51.916
-101.21	-39.288
-119.11	-17.952
-134.05	5.505
-147.52	19.012
-157.48	35.965
-159.83	52.585
-155.93	55.626
-150.55	53.787
-145.86	53.934
-145.42	57.714
-147.09	59.826
-142.04	57.208
-133.2	55.198
-86.632	49.34
10.474	33.312
77.029	9.073
111.36	-15.252
142.65	-36.208
157.96	-51.799
158.49	-61.294
149.09	-65.414
142.82	-68.425
144.37	-66.166
142.88	-65.042
135.78	-66.427
139.91	-59.018
113.6	-67.816
69.997	-80.864
49.59	-80.949
38.154	-81.142
50.867	-82.89
52.014	-92.178
34.041	-96.904
18.792	-96.854
1.377	-99.815
-12.099	-96.246
-24.81	-81.981
-25.29	-55.608
-31.453	-22.205
-47.014	18.968
-48.275	67.538
-51.339	108.16
-62.229	139.75
-68.848	164.9
-73.456	180.5
-77.788	191.54
-75.463	195.18
-71.046	187.48
-70.463	180.21
-72.436	175.73
-72.593	165.45
-74.144	163.1
-77.346	161.72
-74.176	153.47
-72.576	151.84
-71.278	147.81
-71.125	145.7
-74.637	140.53
-73.242	149.92
-61.389	146.11
-29.368	80.693
4.213	20.753
33.161	-15.963
66.457	-41.052
95.913	-50.27
110.79	-62.79
106.09	-69.642
115.23	-74.196
126.93	-82.563
119.89	-89.314
108.39	-92.149
108.35	-92.02
115.21	-97.575
101.81	-100.79
100.5	-100.77
100.53	-102.62
99.328	-102.54
106.18	-105.49
94.833	-107.38
94.529	-108.28
89.029	-112.54
89.498	-112.47
96.574	-109.01
86.639	-109.94
91.787	-112.19
91.383	-113.81
91.305	-109.87
84.669	-97.449
51.861	-85.172
24.244	-70.956
2.126	-47.087
-20.96	-13.341
-43.873	21.353
-59.967	48.34
-72.4	69.361
-84.927	90.001
-91.739	110.85
-99.477	123.59
-103.13	127.91
-102.26	126.92
-105.68	122.84
-105.88	121.88
-105.89	122.96
-108.15	124.93
-107.32	122.72
-108.95	120.94
-108.51	125.82
-110.12	126.83
-114.35	122.65
-113.27	122.91
-113.89	118.81
-110.42	123.78
-99.38	124.04
-60.166	64.569
18.547	-1.278
84.122	-31.512
113.12	-57.921
133.19	-76.107
147.47	-84.749
151.18	-91.688
151.83	-95.178
144.93	-100.63
139.5	-106.02
141.52	-104.03
135.57	-101.95
132.45	-102.62
133.88	-103.3
128.12	-104.36
128	-103.64
127.36	-107.17
127.39	-108.81
123.32	-103.15
82.84	-95.524
36.056	-76.68
6.467	-49.185
-22.757	-16.783
-39.781	13.25
-49.027	36.293
-62.776	57.784
-78.754	71.907
-93.042	84.339
-98.008	89.043
-99.62	87.77
-99.109	90.927
-98.976	87.561
-101.87	83.424
-100.43	85.404
-102.17	88.617
-101.49	88.99
-99.929	90.953
-105.29	93.278
-102.81	94.139
-103.78	90.686
-105.99	90.196
-98.862	94.59
-96.978	91.636
-95.713	100.21
-92.241	71.286
-78.933	1.44
-62.074	-41.061
-53.755	-70.8
-44.816	-89.059
-37.152	-98.053
-33.583	-105.16
-34.713	-104.55
-34.034	-107.77
-31.345	-109.16
-29.349	-106.67
-27.06	-106.58
-26.968	-104.72
-28.098	-101.73
-31.029	-99.723
-33.736	-97.128
-35.455	-96.26
-36.858	-94.418
-34.89	-91.426
-34.697	-89.572
-23.563	-92.838
30.898	-101.98
95.018	-102.86
134.01	-97.985
151.64	-98.171
141.58	-98.273
132.58	-102.55
141.39	-106.85
141.78	-106.47
134.37	-111.38
135.78	-112.38
132.73	-107.43
133.25	-106.9
137.69	-106.46
131.91	-105.86
128.27	-109.57
128.57	-107.22
127.54	-98.955
99.617	-94.315
52.848	-78.643
26.571	-50.868
6.38	-30.066
-17.709	-7.021
-33.141	24.424
-48.111	42.638
-61.965	44.902
-70.165	53.002
-72.208	68.972
-75.09	76.525
-85.043	75.824
-90.195	76.572
-95.453	79.441
-98.222	82.107
-96.516	86.519
-100.25	91.885
-101.77	94.709
-100.68	96.996
-106.32	97.175
-115.49	92.986
-112.71	92.693
-86.202	100.85
-33.842	113.25
26.498	123.14
65.294	123.38
86.929	116.58
111.42	112.76
116.76	100.18
109.65	78.787
110.12	67.143
113.32	62.928
120.86	59.988
114.56	55.076
110.95	51.626
110.5	42.834
115.39	48.004
113.26	37.397
76.011	-28.26
52.16	-86.99
53.247	-126.6
59.039	-155.97
53.285	-176.36
37.146	-197.41
18.774	-200.16
2.173	-191.33
-6.721	-190.78
-14.501	-185.21
-23.963	-167.17
-33.996	-155.89
-39.586	-147.59
-54.439	-139.14
-53.674	-133.38
-56.029	-126.78
-51.91	-119.51
-2.084	-103.02
46.783	-73.506
98.454	-36.205
117.25	-2.24
126.4	23.699
147.99	43.556
138.84	46.7
135.7	35.343
136.56	28.449
133.73	19.616
136.66	8.162
140.56	-1.846
135.02	-14.657
134.49	-18.015
138.13	-22.372
134.12	-24.371
136.78	-20.452
136.13	-25.522
138.96	-16.453
124.17	-30.421
85.039	-85.599
72.545	-122.97
74.054	-147.03
64.144	-164.08
48.558	-173.03
26.809	-178.02
4.247	-175
-16.706	-173.23
-32.361	-164.25
-45.142	-151.43
-61.29	-140.06
-72.31	-126.52
-84.198	-117.97
-91.635	-109.47
-94.977	-100.12
-102.37	-89.822
-92.834	-79.711
-62.274	-82.776
-20.239	-86.971
28.083	-83.154
55.806	-79.476
59.468	-72.24
69.825	-63.661
70.953	-63.459
66.391	-64.479
68.368	-59.136
62.815	-53.684
61.601	-54.086
60.115	-53.636
57.238	-51.896
57.295	-57.027
55.768	-60.522
59.675	-62.803
56.8	-65.414
45.874	-64.056
54.48	-60.042
54.296	-61.406
45.533	-65.335
55.486	-62.314
39.243	-58.878
8.597	-51.713
-11.439	-43.61
-26.524	-35.241
-31.349	-31.224
-37.87	-29.095
-41.123	-20.162
-46.609	-22.569
-57.944	-24.213
-53.968	-21.524
-50.962	-17.803
-70.965	14.532
-88.973	57.881
-101.9	93.102
-118.91	128.32
-129.97	158.84
-138.28	184.88
-142.69	199.55
-147.32	200.6
-149.62	196.59
-140.72	192.32
-136.07	189.2
-137.74	185.75
-136.78	184.77
-132.54	182.35
-130.96	181.88
-135.24	179.53
-135.12	176.46
-133.8	179.29
-132	178.46
-126.9	174.72
-123.89	167.42
-118.77	175.96
-108.72	153.71
-90.279	78.706
-72.803	26.646
-63.491	-8.205
-50.501	-34.407
-35.317	-47.008
-25.699	-57.924
-20.834	-61.55
-12.864	-66.751
-11.545	-69.217
-16.595	-67.885
-15.405	-66.85
-16.751	-62.965
-18.645	-63.326
-18.313	-64.689
-15.681	-63.068
-14.383	-63.721
-13.907	-63.552
-11.368	-60.764
-25.059	-59.204
-49.255	-57.545
-68.045	-52.098
-88.844	-45.589
-107.02	-36.231
-117.67	-27.456
-127.71	-25.64
-129.97	-19.327
-127.83	-11.625
-128.85	-8.807
-125.89	-6.632
-127.46	-7.452
-128.05	-5.736
-122.14	-4.257
-117.62	0.034
-91.231	15.641
-50.151	45.445
-28.967	89.044
-23.84	125.22
-21.145	155.09
-24.056	168
-26.743	162.91
-33.707	162.12
-43.393	157.52
-40.419	154.61
-47.919	150.05
-48.214	156.68
-30.566	141.87
-0.586	80.381
48.963	36.582
83.908	7.877
116.14	-17.351
144.16	-33.308
148.3	-44.594
153.69	-50.129
158.2	-58.578
152.58	-63.411
153.58	-71.029
156.59	-79.313
156.26	-82.976
152.02	-89.421
148.16	-95.123
149.92	-100.11
146.94	-103.36
140.85	-108.18
135.6	-112.66
139.01	-109.9
140.17	-108.95
139.44	-107.9
118.7	-97.369
67.315	-93.846
25.522	-85.825
-1.224	-62.591
-16.783	-45.164
-24.02	-20.074
-33.748	-11.437
-43.926	-14.872
-52.337	8.483
-63.691	37.815
-76.95	65.044
-89.735	85.932
-100.6	108.8
-110.77	131.66
-120.98	145.51
-124.75	150.95
-123.27	146.71
-120.42	149.23
-121.4	146.08
-123.67	139.42
-122.53	141.15
-121.69	142.3
-120.33	146.08
-119.55	146.05
-120.24	143.06
-122.34	142.47
-121.26	140.03
-117.54	142.55
-119.45	138.78
-116.25	141.4
-104.85	137.02
-86.548	74.198
-62.607	6.656
-48.504	-31.006
-41.308	-58.764
-34.12	-73.565
-25.157	-86.357
-19.21	-94.273
-22.181	-95.793
-17.246	-97.172
-8.398	-96.499
-10.433	-96.324
-9.597	-92.625
-8.444	-90.885
-12.645	-91.272
-11.706	-85.694
-10.666	-83.891
-9.105	-83.032
-3.361	-81.227
-9.112	-75.081
-30.393	-68.329
-53.462	-64.274
-73.663	-49.451
-92.398	-38.496
-106.14	-28.357
-113.05	-16.134
-111.85	-14.053
-104.55	-9.138
-101.69	-7.284
-101.59	-8.154
-99.185	-5.596
-96.957	-3.323
-93.82	-2.806
-98.645	-5.205
-90.845	2.301
-48.918	21.114
-8.937	54.987
7.523	94.451
2.904	119.45
0.883	138.16
6.282	145.38
-3.891	138.64
-14.314	136.57
-17.174	137.47
-18.878	139.21
-16.564	132.6
-15.325	132.68
-11.959	130.18
27.94	75.777
86.954	21.661
119.5	-7.375
146.29	-37.269
166.77	-51.823
171.79	-59.817
187	-74.808
187.13	-92.911
176.03	-104.36
188.58	-110
182.11	-114.2
175.71	-114.64
181.93	-121.12
172.37	-130.1
175.09	-136.78
171.93	-144.66
171.67	-142.02
175.02	-140.47
167.56	-145.18
170.17	-139.37
140.03	-133.71
93.783	-129.12
64.204	-114.33
32.62	-95.4
15.909	-65.843
6.748	-35.026
-9.306	-20.653
-24.994	0.032
-38.192	29.615
-51.378	59.672
-63	84.06
-71.561	102.95
-75.854	123.02
-78.358	128.44
-79.588	129.73
-75.552	129.21
-75.684	123.97
-78.76	124.86
-78.069	125.05
-75.117	122.96
-70.281	124.76
-70.375	127.01
-73.198	126.1
-72.939	129.23
-72.818	124.55
-68.438	132.68
-64.973	129.3
-54.471	65.165
-34.954	1.05
-29.91	-44.076
-27.977	-74.312
-20.445	-86.166
-14.888	-97.593
-13.251	-103.25
-13.204	-104.77
-11.863	-101.78
-10.176	-101.42
-9.094	-102.92
-9.551	-97.887
-7.941	-96.802
-10.909	-95.187
-10.613	-87.316
-4.271	-82.667
-6.065	-78.209
-7.418	-78.751
-8.109	-79.89
-5.582	-77.773
-2.991	-79.174
-4.634	-79
-0.363	-72.763
-4.936	-53.746
-14.14	-22.628
-19.899	13.069
-25.337	46.258
-23.712	82.098
-26.272	109.64
-31.819	129.21
-33.27	147.73
-33.346	145.99
-29.971	138.99
-30.44	133.54
-30.681	130.03
-26.305	125.23
-24.035	120.89
-25.164	123.01
-26.953	118.02
-21.209	128.37
-12.639	104.43
-8.65	34.551
-6.266	-12.214
-2.053	-45.656
5.826	-65.663
11.196	-74.782
15.009	-83.279
19.52	-87.543
18.84	-91.816
22.369	-92.305
26.517	-93.385
22.719	-91.174
19.706	-87.737
16.915	-88.446
15.187	-83.449
14.128	-81.335
12.712	-84.434
15.195	-82.278
15.063	-79.514
19.046	-78.307
20.196	-78.712
-5.639	-77.593
-40.471	-69.272
-65.895	-54.745
-81.627	-44.872
-93.374	-36.007
-107.35	-15.9
-116.86	-3.588
-116.82	-3.078
-112.4	-1.19
-109.9	-0.151
-106.27	3.47
-104.52	6.894
-103.54	8.481
-101.43	12.938
-98.924	9.689
-96.673	13.193
-70.404	14.046
5.574	-8.356
67.788	-15.296
69.669	-5.09
43.362	6.008
16.718	18.071
4.868	26.24
0.716	32.166
-7.997	39.142
-12.16	43.389
-16.134	45.54
-23.025	48.96
-20.025	46.762
-19.588	48.478
-18.065	42.793
-9.452	35.366
-11.267	43.156
-11.542	42.766
-9.512	40.093
-15.685	41.519
-18.601	39.798
-12.308	40.677
-7.051	40.1
-8.183	40.319
-8.236	40.766
-10.613	39.957
-10.316	41.579
-9.053	39.578
-13.079	38.614
-12.075	39.371
-12.287	37.531
-9.809	37.283
-6.917	36.472
-9.972	36.991
-5.061	37.51
-4.788	35.838
-12.911	36.007
-11.111	33.461
-9.129	32.071
-8.657	33.253
-1.834	32.704
-2.413	32.764
-3.389	31.546
-6.394	31.802
-8.807	32.917
-6.682	29.624
-8.348	28.036
-3.736	28.832
-6.24	23.98
-9.777	20.739
-6.853	24.466
-5.392	27.024
-5.788	23.897
-5.927	21.116
-2.648	22.641
-4.184	23.701
-2.296	22.143
-1.123	20.405
-1.776	21.909
-1.446	23.741
-2.839	23.12
-1.674	22.156
-4.939	23.553
-3.734	22.989
-4.779	18.878
-5.68	16.944
-0.358	14.734
-2.813	15.294
-1.413	18.311
-1.74	16.57
-3.546	17.243
-1.678	17.332
-0.662	16.281
-0.195	19.793
-3.147	21.196
-1.598	21.687
-3.677	23.296
-0.211	25.214
4.468	21.459
-1.493	17.483
2.085	19.408
0.476	19.01
-0.564	19.837
7.579	20.95
4.711	18.186
4.766	17.913
6.304	20.065
6.388	18.556
6.67	16.988
1.27	15.28
5.803	12.675
3.906	13.916
0.781	13.838
7.23	13.235
4.103	13.243
2.044	11.72
3.346	13.451
3.705	12.923
4.384	11.293
7.813	12.013
6.468	8.841
2.597	8.423
4.339	8.665
3.633	7.969
5.75	9.08
6.737	5.024
5.819	7.218
6.511	11.243
6.951	7.973
10.74	8.477
9.305	6.702
2.968	4.631
4.009	5.871
8.361	6.581
5.809	6.002
5.405	7.374
8.133	10.247
4.442	6.593
4.004	3.934
5.357	4.777
3.85	6.77
5.63	5.764
6.357	4.85
1.927	7.928
-0.764	10.025
2.843	9.815
1.389	7.051
-2.706	7.423
-2.814	6.123
-0.245	7.503
5.497	9.931
