# Supplementary material for: Electrooculography-based continuous eye-writing recognition system for efficient assistive communication systems
Source: PLoS One. 2018 Feb 9;13(2):e0192684. doi: 10.1371/journal.pone.0192684 (PMC5806888; doi:10.1371/journal.pone.0192684)
Supplement: S2 Database — All the original continuous EOG data of participant 001, 002, and 003 used in the experiments are contained in this database. (ZIP) [file pone.0192684.s002.zip › continuous1/001/test/EOG_001_01_014.csv]

-36.562	6.631
-40.332	7.931
-36.866	5.634
-37.467	4.62
-35.979	4.828
-31.395	5.465
-30.084	3.443
-28.258	2.731
-28.595	5.125
-28.551	8.801
-27.872	10.724
-27.403	7.697
-28.399	7.048
-30.421	8.397
-31.882	5.857
-29.715	5.74
-25.622	5.847
-27.647	3.43
-24.041	7.21
-22.365	11.445
-27.259	8.941
-24.539	6.055
-24.842	7.842
-25.597	10.938
-23.064	12.52
-24.653	10.684
-25.686	10.042
-23.618	9.402
-20.207	6.086
-18.094	8.728
-17.154	11.699
-19.361	10.204
-20.723	5.194
-20.389	2.995
-20.191	4.74
-18.655	4.233
-21.58	6.602
-23.396	9.283
-23.172	11.276
-22.872	10.503
-21.555	9.258
-22.602	11.487
-20.328	11.291
-18.88	11.759
-20.798	12.353
-17.991	13.061
-18.515	11.732
-23.003	10.548
-21.303	11.146
-24.022	11.186
-23.199	14.466
-15.987	12.973
-21.253	11.342
-21.581	11.707
-16.738	9.376
-16.103	10.631
-14.585	9.955
-17.073	9.528
-18.219	11.418
-18.455	13.13
-18.468	13.09
-16.033	9.335
-14.438	10.961
-13.83	11.02
-13.208	10.322
-13.011	10.858
-14.706	11.755
-15.841	13.29
-12.281	8.481
-9.629	8.915
-11.061	10.864
-12.381	13.958
-16.497	14.239
-16.541	9.031
-12.987	12.43
-14.74	14.038
-14.298	11.471
-10.506	13.03
-8.682	14.506
-11.583	13.038
-11.957	14.206
-6.805	15.522
-9.435	13.019
-11.92	11.833
-4.959	10.057
-5.784	5.97
-11.728	9.694
-10.542	15.146
-10.423	11.775
-9.647	11.895
-7.391	11.952
-9.346	9.431
-9.165	11.254
-9.029	17.169
-9.043	23.281
-6.246	20.014
-6.357	15.324
-4.811	17.017
-7.354	17.087
-10.402	13.239
-8.461	11.945
-11.758	9.102
-12.632	9.768
-10.807	12.662
-9.216	9.152
-7.899	12.872
-7.832	15.306
-10.46	10.284
-13.343	7.955
-11.205	8.092
-10.07	12.461
-9.711	17.58
-4.957	17.314
-2.821	14.29
-5.764	7.52
-1.221	10.402
1.475	30.756
1.42	57.713
0.695	89.087
-10.229	112.95
-15.745	133.66
-18.756	147.41
-22.086	149.48
-19.57	155.93
-20.816	159.2
-22.195	159.19
-22.131	159.94
-27.527	154.89
-29.081	152.05
-26.803	150.76
-28.389	149.02
-28.785	150.16
-31.411	141.08
-26.056	146.72
-19.615	134.55
-19.971	66.199
-9.5	3.319
2.166	-43.656
17.885	-77.609
32.215	-98.124
35.016	-114.19
38.884	-125.19
42.308	-136.33
43.245	-140.37
40.921	-139.42
36.932	-140.73
34.348	-143.46
36.159	-142.62
34.123	-143.58
30.027	-140.82
31.302	-138.16
30.118	-137.55
28.896	-133.8
30.757	-135.06
31.685	-130.89
15.051	-124.83
-19.629	-115.84
-47.799	-103.44
-60.384	-94.001
-74.355	-79.349
-90.738	-72.32
-102.08	-67.161
-113.31	-51.572
-116.55	-42.651
-113.57	-44.85
-108.36	-43.881
-104.44	-44.355
-104.4	-43.435
-101.04	-35.812
-99.715	-36.821
-79.03	-34.206
-14.959	-29.029
58.58	-8.245
110.38	31.956
138.08	60.949
133.43	87.146
125.82	105.41
143.37	111.34
163.82	115.9
181.26	106.3
192.27	82.731
198.67	63.043
199.26	43.08
202.65	24.346
206.62	7.071
204.01	-1.848
201.75	-10.148
197.35	-15.614
206.18	-0.234
184.66	-42.816
139.97	-122.38
116.83	-165.87
101.97	-198.88
92.192	-218.48
72.469	-227.77
45.467	-228.83
24.875	-222.59
11.172	-218.85
-1.575	-213.37
-15.138	-205.19
-25.34	-197.19
-33.525	-188.66
-39.367	-177.49
-43.115	-169.09
-46.088	-159.97
-49.051	-152.85
-52.474	-148.58
-59.725	-142.9
-65.553	-137.18
-66.737	-126.11
-70.473	-118.95
-70.916	-115.89
-60.284	-104.79
-46.944	-86.532
-36.444	-46.921
-30.045	5.027
-30.98	45.677
-36.807	78.597
-42.273	104.49
-43.185	124.24
-46.984	139.42
-52.885	149.12
-50.094	150.34
-49.053	145.44
-52.445	141.54
-50.853	138.95
-51.068	131.86
-51.983	131.41
-50.362	128.22
-47.443	127.41
-42.772	130.46
-36.574	73.225
-19.5	-2.118
-5.458	-45.613
0.508	-81.13
11.196	-97.845
14.841	-107.35
11.921	-119.79
7.414	-122.88
3.374	-123.73
2.869	-124.73
-1.151	-121.39
-5.356	-117.28
-7.072	-110.99
-8.02	-108.13
-10.488	-106.48
-13.492	-104.44
-11.959	-103.56
-10.237	-99.948
-3.038	-100.26
-6.567	-95.346
-32.372	-84.06
-50.068	-69.304
-65.396	-51.222
-84.118	-39.431
-93.126	-25.179
-91.796	-16.909
-86.157	-17.873
-86.871	-18.739
-85.779	-19.246
-88.352	-18.939
-89.91	-20.216
-76.237	-16.377
-25.202	-11.317
58.959	6.115
105.62	33.863
129.15	57.731
137.51	78.009
144.94	88.829
182.04	96.201
174.58	86.431
171.45	71.906
186.38	63.141
183.83	40.336
191.38	24.172
184.95	12.64
192.12	4.118
193.12	-4.656
183.97	-8.241
190.22	4.172
170.53	-31.733
134.09	-95.636
110.23	-130.84
97.107	-155.42
85.122	-179.93
70.267	-197.23
48.226	-193.89
28.347	-183.57
15.355	-177.5
8.28	-168.27
6.354	-158
-4.004	-154.92
-6.124	-148.16
-16.843	-139.54
-31.777	-135.94
-40.284	-128.73
-58.248	-124.96
-45.456	-105.56
-36.79	-83.588
39.035	-61.33
136.3	-38.257
298.52	27.971
747.15	156.74
1149	198.75
1299	160.59
1245.7	101.9
987.08	36.037
627.01	1.933
333.37	-31.942
255.89	-51.14
243.86	-54.119
212.78	-65.129
198.32	-78.411
179.22	-95.879
178.56	-111.87
179.63	-124.72
173.98	-142.63
175.67	-160.89
176.14	-180.9
172.43	-201.72
158.99	-217.02
151.57	-230.07
150.99	-240.28
136.53	-253.33
142.21	-265.87
148.02	-275.16
135.26	-285.57
137.21	-291.99
132.93	-297.28
125.43	-303.45
128.58	-302.53
115.95	-300.82
80.461	-294.29
36.427	-272.7
-0.759	-239.56
-28.432	-194.55
-61.072	-147.16
-91.656	-102.78
-117.42	-61.636
-141.32	-29.821
-153.96	-6.406
-162.45	14.427
-170.61	30.336
-175.39	40.86
-181.23	46.186
-183.21	52.191
-183.21	61.296
-194.63	63.701
-200.45	67.086
-207.59	72.345
-185.78	75.653
-129.32	77.467
-79.269	77.309
-22.837	70.662
12.098	63.235
36.815	69.116
50.773	62.479
46.477	45.628
57.855	32.364
71.284	9.663
80.416	-9.62
74.824	-22.957
69.134	-29.177
73.348	-34.807
72.899	-34.098
74.617	-33.659
67.739	-44.536
75.925	-28.733
82.615	-48.33
60.913	-117.17
47.871	-158.41
38.313	-189.94
22.754	-213.19
-3.455	-223.83
-32.65	-225.71
-54.6	-217.57
-74.169	-213.18
-86.739	-204.24
-101.08	-197.07
-111.64	-185.8
-114.57	-169.27
-119.1	-160.73
-123.73	-143.42
-135.17	-129.92
-144.31	-123.59
-144.17	-110.65
-152.36	-104.38
-155.32	-91.047
-141.35	-90.856
-93.735	-107.99
-27.614	-103.57
7.791	-90.945
38.275	-76.381
58.331	-61.146
74.491	-51.196
99.164	-47.212
92.987	-47.784
87.307	-50.349
93.233	-61.589
89.709	-81.358
90.05	-97.39
92.095	-102.11
89.137	-107.38
95.838	-111.77
98.015	-115.44
95.865	-122.98
100.44	-126.36
90.772	-124.25
84.51	-123.76
92.725	-125.83
96.509	-121.54
79.302	-113.6
52.761	-103.87
23.48	-88.121
-10.192	-61.982
-38.247	-26.047
-68.899	13.319
-93.508	52.699
-116.41	85.344
-136.04	113.66
-145.72	138.61
-152.46	157.23
-155.62	168.41
-159.27	170
-157.86	169.77
-157.89	171.62
-163.4	174.35
-170.77	178.27
-174.97	179.79
-167.96	182.52
-167.4	188.54
-173.02	180.61
-166.31	184.46
-162.12	179.38
-108.51	121.94
0.956	73.124
47.615	38.696
83.139	15.454
146.97	9.183
169.47	-7.103
180.06	-32.693
176.18	-61.143
178.9	-77.393
188.78	-90.407
182.91	-101.03
185.75	-116
185	-128.52
189.22	-133.61
184.06	-138.5
176.06	-131.65
151.9	-154.16
97.702	-183.67
66.273	-195.32
43.709	-206.58
15.517	-194.7
-6.262	-189.32
-27.857	-190.48
-48.266	-179.23
-61.925	-171.13
-67.335	-158.89
-73.8	-144.97
-83.305	-130.67
-89.661	-114.68
-94.239	-106.82
-94.572	-99.503
-99.369	-87.432
-113.14	-80.409
-112.57	-65.698
-108.88	-56.728
-73.88	-68.465
-7.979	-67.956
17.507	-55.471
42.805	-40.112
58.497	-24.374
54.436	-14.859
61.217	-11.775
54.223	-13.314
51.633	-5.311
45.105	-0.22
41.988	-4.503
47.809	-2.147
46.3	-1.361
47.714	-3.59
38.738	-8.321
33.224	-13.208
38.248	-12.983
34.689	-11.152
39.115	-3.661
29.707	-3.598
-4.994	1.622
-39.708	25.426
-65.279	57.2
-69.198	90.444
-77.613	117.61
-94.526	152.4
-108.94	178.51
-126.94	197.46
-139.46	222.09
-147.14	229.01
-152.15	232.84
-152.86	237.4
-154.89	233.84
-163.22	230.88
-166.73	225.35
-166.47	221.63
-167.82	222.04
-169.73	217.92
-170.05	217.26
-168.05	214.97
-165.3	210.73
-161.3	214.53
-160.02	207.83
-154.51	210.07
-146.65	185.85
-137.2	111.39
-123.24	57.917
-110.33	22.424
-98.446	-1.933
-87.832	-14.251
-75.979	-27.554
-68.759	-30.335
-65.346	-31.999
-60.297	-33.095
-60.716	-31.194
-59.289	-30.313
-56.733	-27.408
-58.051	-25.438
-54.469	-23.469
-58.624	-22.062
-61.441	-19.394
-57.365	-20.614
-57.437	-21.163
-55.817	-11.488
-59.449	-10.942
-50.872	-12.591
-48.258	-12.951
-31.937	-19.872
30.69	-21.245
75.745	-17.538
92.863	-11.831
118.96	-3.63
133.32	-1.05
133.74	-8.711
143.21	-10.983
134.69	-11.681
138.76	-16.562
145.07	-24.216
133.38	-35.158
133.24	-37.722
132.43	-37.379
126.21	-39.559
100.88	-41.19
61.776	-40.303
23.694	-30.811
3.632	-8.505
-10.48	11.193
-30.387	33.905
-45.793	70.711
-71.121	83.788
-94.917	84.794
-103.63	102.66
-106.54	125.88
-111.48	155.76
-117.05	183.81
-120.19	203.63
-120.68	215.91
-118.29	219.15
-118.15	214.98
-119.47	212.7
-118.79	214.87
-117.86	212.94
-120.14	210.76
-121.76	205.48
-121.61	202.67
-119.01	201.76
-112	203.58
-114.52	201.19
-113.78	194.35
-103.9	198.09
-100.58	155.79
-94.948	82.451
-87.937	32.724
-82.334	-3.68
-75.082	-25.072
-67.476	-40.335
-62.373	-47.379
-54.816	-48.244
-48.424	-48.696
-54.909	-45.174
-56.209	-45.245
-51.031	-46.097
-53.039	-44.408
-53.972	-40.801
-51.228	-35.073
-50.328	-34.565
-54.134	-36.129
-53.33	-35.72
-50.405	-34.818
-47.46	-35.302
-48.331	-35.234
-53.921	-30.292
-48.826	-31.39
-43.771	-34.338
5.875	-32.085
92.864	-23.581
142	-12.168
179.29	-8.563
204.61	-13.117
216.56	-17.416
245.9	-31.732
256.99	-70.887
259.81	-111.49
274.48	-141.78
272.27	-168.49
273.01	-193.25
282.98	-206.7
274.8	-214.85
274.38	-219.98
280.3	-213.16
238.72	-229.56
174.82	-250.66
135.1	-248.26
113.39	-243.33
88.836	-232.31
53.835	-220.99
23.131	-208.66
-5.004	-189.53
-36.881	-168.98
-61.076	-146.26
-69.409	-128.44
-75.49	-116.01
-86.727	-103.42
-96.413	-88.497
-104.79	-76.306
-110.68	-69.298
-112.28	-60.399
-115.14	-51.043
-89.242	-36.404
-0.805	5.357
79.073	60.886
97.624	107.32
93.386	150.27
88.106	173.68
83.608	184.52
76.649	193.35
70.865	192.71
67.983	190.1
67.152	186.21
76.208	182.64
79.677	169.64
86.2	162.69
84.415	157.75
77.541	146.27
79.863	137.75
71.004	132.47
81.429	141.94
67.899	100
23.892	16.907
2.319	-30.023
-17.088	-62.47
-33.726	-90.225
-45.475	-99.193
-59.583	-103.53
-70.234	-103.55
-78.604	-95.776
-89.276	-90.607
-100.81	-82.936
-108.25	-82.1
-106.91	-76.214
-108.63	-64.519
-107.34	-60.402
-106.03	-50.02
-111.03	-45.859
-106.48	-39.109
-108.96	-33.405
-117.86	-36.985
-122.32	-29.167
-120.1	-25.569
-114.09	-24.794
-74.67	-14.33
-2.662	6.686
45.595	45.407
74.519	83.458
78.713	113.94
87.064	147.08
116.58	166.21
111.51	163.9
112.73	161.01
126.21	154.11
117.14	132.35
121.71	110.12
122.77	87.341
123.33	65.939
132.53	54.747
126.83	42.823
127.42	38.807
132.97	34.228
133.43	29.823
133.22	32.656
106.45	-14.53
67.63	-82.728
39.328	-115.54
11.685	-131.5
-8.366	-136.21
-31.25	-135.38
-53.002	-132.31
-63.511	-125.17
-75.858	-113.64
-86.355	-102.94
-88.683	-95.656
-87.946	-85.719
-90.671	-75.794
-99.608	-66.084
-101.67	-56.538
-101.68	-50.94
-108.31	-48.584
-109.07	-44.061
-111.88	-36.437
-110.32	-30.314
-63.747	-19.644
20.921	5.624
72.813	40.382
81.43	71.198
99.787	102.83
109.97	129.07
95.11	136.85
91.996	141.81
103.07	137.06
106.34	119.33
98.527	101.09
101.27	85.187
107.32	73.071
106.57	54.15
112.23	49.163
114.1	46.262
115.26	37.573
118.99	47.978
101.66	16.344
67.557	-47.098
39.254	-84.18
18.61	-108.54
4.117	-117.04
-10.642	-116.14
-30.675	-116.55
-47.718	-116.16
-59.685	-110.29
-67.793	-100.5
-71.09	-96.201
-70.608	-86.308
-71.535	-75.387
-74.88	-72.417
-77.955	-66.881
-81.098	-57.788
-80.512	-49.927
-77.518	-44.101
-74.918	-40.819
-83.539	-33.055
-106.97	-4.489
-121.69	32.902
-128.53	65.041
-140.86	99.39
-155.7	132.85
-167.83	158.07
-171.54	176.43
-171.23	193.35
-167.36	205.19
-161.48	209.26
-161.59	207.32
-159.36	199.99
-157.24	192.16
-159.08	189.68
-156.88	187.52
-158.36	185.28
-160.45	181.64
-158.69	177.07
-155.94	179.06
-150.8	176.96
-150.82	175.8
-155.91	169.23
-154.44	170.93
-136.69	176.24
-102.99	122.65
-58.866	55.082
-10.829	22.584
33.259	-1.108
61.195	-14.151
73.676	-20.256
81.446	-31.17
80.295	-30.473
88.193	-26.944
94.788	-34.379
78.153	-37.767
75.183	-41.41
74.745	-44.781
67.045	-43.805
72.006	-45.908
70.702	-43.599
69.189	-30.038
68.031	-28.132
61.836	-33.942
55.254	-33.529
55.492	-32.73
56.17	-20.018
25.231	-2.203
-5.139	23.014
-13.087	62.75
-26.369	96.218
-48.294	117.9
-71.937	137.45
-86.246	154.77
-92.655	167.25
-101.97	176.83
-112.11	181.46
-114.19	178.86
-107.57	172.79
-105.1	166.24
-108.51	164.31
-107.27	166.98
-107	164.19
-107.78	164.14
-103.24	159.67
-96.527	160.53
-92.768	161.06
-90.876	102.53
-78.302	31.754
-63.912	-8.206
-60.045	-43.393
-51.795	-61.466
-38.937	-70.661
-36.622	-79.813
-35.728	-82.837
-34.72	-86.294
-43.649	-85.443
-51.321	-83.473
-53.461	-83.708
-50.154	-80.006
-47.211	-77.581
-46.653	-76.014
-40.56	-74.616
-54.499	-71.047
-80.431	-62.372
-96.314	-52.178
-116.4	-32.762
-132.54	-13.937
-143.71	0.495
-154.85	16.862
-158.85	18.353
-157.09	16.134
-151.12	18.579
-145.82	20.345
-146.83	23.138
-142.39	23.802
-133.49	22.847
-84.771	12.877
14.702	14.665
76.111	31.585
99.971	46.656
127.74	65.898
145.8	73.048
163.09	59.545
178.68	46.277
181.56	38.596
173.57	19.75
172.84	-3.604
179.33	-20.626
179.93	-35.779
185.55	-48.426
185.58	-56.145
185.75	-66.451
187.89	-68.908
184.21	-68.481
187.13	-76.864
188.14	-68.901
170.07	-94.063
133.92	-148.67
112.66	-179.4
106.86	-207.22
93.858	-219.3
73.151	-219.41
51.405	-219.61
33.156	-210.38
13.154	-203.92
-5.95	-198.11
-22.39	-184.89
-36.736	-174.46
-48.764	-167.7
-53.18	-157.6
-54.844	-146.37
-61.752	-134.84
-66.676	-126.28
-74.017	-120.3
-80.748	-110.77
-88.078	-100.63
-92.866	-96.157
-95.424	-94.174
-93.726	-90.452
-87.788	-83.712
-76.594	-74.542
-15.225	-67.208
60.611	-45.553
101.13	-6.816
123.22	29.205
130.53	60.777
142.55	83.221
151.66	97.933
146.77	109.4
155.19	107.15
156.01	88.824
153.92	69.179
156.79	52.895
142.63	35.671
148.86	25.937
155.57	12.185
153.22	-18.267
174.97	-49.023
185.27	-83.801
186.85	-105.01
199.7	-102.78
183.35	-142.13
147.4	-202.65
134.32	-235.66
127.5	-256.76
114.6	-260.7
94.478	-255.19
69.308	-246.89
45.759	-237.08
21.255	-224.55
3.026	-207.25
-13.361	-192.84
-28.743	-175.03
-41.593	-155.63
-54.154	-142.67
-71.399	-133.92
-82.592	-120.8
-77.084	-110.29
-84.718	-102.8
-58.596	-84.565
5.498	-59.901
47.036	-25.644
69.11	13.977
88.66	46.629
104.88	65.716
104.08	80.925
118.26	88.852
123.33	75.8
110.49	63.785
111.3	49.923
106.54	37.114
101.81	26.884
104.42	15.622
102.78	5.865
108.47	-5.765
112.11	-7.505
103.06	-13.21
109.8	-4.376
98.555	-10.471
63.008	-61.551
31.464	-105.6
11.088	-131.16
11.519	-139.77
-1.791	-145.57
-19.639	-144.67
-33.834	-134.45
-58.562	-129.59
-73.475	-122.79
-84.876	-112.3
-89.259	-99.63
-90.253	-90.17
-94.226	-81.249
-92.021	-70.387
-93.713	-64.713
-96.177	-60.523
-97.872	-54.043
-93.79	-49.207
-100.7	-35.156
-128.41	-11.175
-146.81	17.763
-159.39	54.646
-169.41	87.679
-178.26	119.37
-182.11	147.12
-178.81	162.1
-182.11	176.01
-181.05	183.37
-179.24	179.14
-179.67	170.98
-175.91	168.64
-175.01	167.07
-173.77	167.34
-172.79	167.64
-172.81	159.16
-164.6	170.43
-145.09	146.69
-90.376	75.708
-22.333	34.477
8.112	7.352
28.952	-7.993
47.706	-12.92
51.342	-25.944
52.01	-33.727
51.356	-33.669
52.941	-31.367
49.434	-29.598
51.735	-28.465
53.821	-28.415
48.137	-23.774
48.901	-20.976
44.174	-17.599
47.443	-11.09
41.343	-13.614
33.559	-12.137
39.885	-6.623
30.602	-13.392
35.236	-18.778
42.135	-12.133
18.185	4.557
-4.368	36.89
-18.946	74.756
-43.63	107.66
-63.972	138.24
-79.878	167.08
-99.773	194.36
-113.81	214.15
-121	219.71
-125.71	211.71
-127.98	205.65
-123.78	194.95
-121.2	182.1
-125.19	195.47
-123.45	206.87
-121.26	194.96
-122.63	182.93
-119.85	193
-115.43	173.67
-106.86	96.471
-96.952	37.246
-91.851	4.724
-82.512	-14.943
-72.28	-22.312
-69.611	-33.096
-67.222	-37.943
-65.118	-35.572
-63.159	-37.937
-62.905	-39.449
-64.559	-32.419
-65.315	-27.938
-69.287	-22.987
-69.364	-17.865
-65.252	-16.747
-61.286	-16.385
-58.713	-13.937
-57.947	-12.136
-56.191	-14.812
-54.584	-17.771
-53.115	-18.244
-57.631	-4.247
-59.832	20.421
-52.595	53.038
-48.206	94.329
-47.95	127.59
-52.865	155.02
-59.626	178.09
-65.265	192.14
-70.211	202.38
-74.109	210.66
-78.244	215.33
-79.503	211.07
-82.278	202.4
-80.344	196.61
-74.105	186.06
-69.468	185.98
-68.009	184.9
-68.281	180.6
-61.742	185.97
-60.421	142.67
-56.16	71.356
-47.391	20.672
-44.449	-13.208
-35.789	-32.124
-32.365	-50.068
-32.726	-60.14
-27.105	-60.554
-27.368	-60.231
-32.258	-63.848
-33.658	-63.295
-29.495	-61.009
-23.576	-63.492
-24.182	-58.758
-27.444	-54.927
-31.129	-54.928
-33.835	-51.31
-35.36	-48.31
-39.012	-47.561
-42.454	-47.021
-33.466	-48.691
4.058	-57.717
67.534	-63.932
132.09	-62.321
152.75	-62.047
158.32	-63.234
183.98	-72.25
186.53	-85.568
179.07	-98.275
184.95	-116.58
192.88	-137.23
198.24	-152.33
204.12	-160.16
202.32	-168.98
190.74	-173.14
196.8	-174.23
194.97	-175.98
185.54	-174.54
193.56	-171.79
188.26	-163.15
154.37	-152.25
106.83	-130.59
59.003	-96.724
21.25	-64.394
-1.215	-29.347
-25.081	6.097
-46.429	37.574
-61.032	64.037
-71.612	86.175
-77.392	101.56
-86.412	103.53
-90.024	105.73
-92.389	108.5
-95.263	110.06
-97.388	112.03
-102.21	108.03
-104.58	112.15
-108.49	109.25
-107.61	113.12
-95.861	120.36
-49.08	72.399
45.473	18.978
114.31	-11.089
144.5	-33.212
192.61	-43.815
215.89	-66.916
214.05	-95.389
234.82	-119.39
234.36	-132.16
227.22	-140.95
231.91	-153.61
222.58	-159.83
225.29	-169.1
226.39	-176.99
227.35	-170.49
205.18	-183.68
144.77	-214.89
107.42	-221.43
81.49	-221.11
59.169	-215.41
35.801	-203.17
6.103	-198.01
-8.86	-185.09
-18.57	-169.7
-25.511	-154.81
-30.906	-142.6
-34.723	-133.51
-38.152	-122.51
-48.227	-114.29
-54.367	-107.02
-54.386	-101.27
-54.763	-93.384
-49.309	-82.788
-51.039	-61.352
-58.003	-13.345
-65.939	41.107
-86.575	82.838
-101.07	116.94
-105.14	137.73
-106.89	143.07
-106.63	141.67
-105.34	141.01
-103.93	140.93
-102.83	140.64
-103.3	146.25
-102.01	155.22
-97.218	160.88
-95.035	157.2
-89.184	165.6
-81.139	159.84
-73.911	102.57
-64.013	48.66
-52.673	11.515
-44.996	-15.792
-39.399	-26.104
-33.296	-31.251
-34.067	-29.914
-31.759	-27.685
-30.758	-26.832
-36.268	-22.786
-37.87	-22.238
-43.226	-24.16
-42.723	-19.735
-39.627	-16.845
-41.227	-15.257
-40.687	-12.156
-44.971	-11.061
-45.491	-11.226
-44.282	-10.848
-42.8	-6.98
-34.845	-4.758
-44.439	-3.992
-72.974	2.26
-96.635	14.446
-117.44	26.75
-131.16	37.235
-138.67	48.606
-148.46	55.092
-146.52	55.57
-139.36	57.69
-133.78	59.012
-125.93	60.374
-121.16	64.469
-120.69	62.413
-120.52	60.793
-124.2	62.345
-130.38	60.642
-119.01	68.004
-83.251	51.486
7.748	13.131
105.83	7.311
145.52	2.86
179.12	-3.268
208.94	1.611
233.97	-11.382
250.99	-25.16
247.69	-40.188
243.01	-68.334
240.35	-89.284
248.55	-99.961
251.32	-113.59
253	-126.48
248.57	-133.54
247.16	-130.54
248.32	-127.98
202.72	-137.04
151.68	-137.67
117.61	-128.37
87.64	-109.11
62.924	-93.319
32.392	-85.159
14.501	-69.599
-1.908	-59.653
-15.248	-49.024
-19.902	-40.173
-32.34	-30.127
-39.004	-20.468
-43.549	-15.713
-42.55	2.812
-40.495	-2.772
-48.104	-32.051
-44.58	-45.501
-43.158	-49.262
-43.659	-46.994
-38.712	-43.959
-39.546	-39.687
-45.195	-33.883
-46.268	-28.357
-45.626	-21.747
-55.392	-17.652
-51.156	-13.514
-49.821	-9.013
-52.286	-8.643
-50.516	-9.541
-52.262	-6.554
-47.994	-4.327
-58.717	-4.834
-50.674	-3.871
-44.044	-0.739
-21.301	0.318
52.317	3.488
98.78	19.592
137.14	39.904
161.06	47.17
169.26	43.375
184.62	26.808
172.74	-0.312
179.3	-20.687
192.97	-41.165
183.59	-61.954
189.67	-73.324
190.1	-78.701
189.27	-76.643
191.94	-70.26
158.41	-73.674
123.64	-81.238
99.98	-83.953
70.284	-78.798
43.526	-60.673
14.649	-57.577
-7.064	-55.811
-25.786	-41.02
-42.626	-32.677
-55.384	-22.226
-68.031	-15.084
-70.384	-8.5
-70.085	-3.292
-72.371	2.032
-70.77	7.103
-66.653	7.176
-66.776	25.113
-70.385	61.169
-78.89	104.62
-93.367	148.56
-103.89	181.53
-112.51	201.48
-118.03	212.85
-117.86	215.08
-117.31	212.14
-116.7	208.51
-117.2	205.98
-116.98	208.66
-117.24	200.71
-113.76	201.09
-101.39	190.84
-93.982	127.67
-82.389	69.042
-66.263	35.366
-60.403	11.123
-53.401	-4.698
-51.364	-13.279
-51.143	-13.517
-46.789	-16.937
-46.812	-15.041
-50.216	-13.818
-50.683	-14.73
-47.042	-11.14
-52.173	-12.626
-55.298	-11.762
-53.128	-8.816
-52.116	-10.57
-53.78	-12.707
-50.815	-14.953
-46.929	-13.418
-75.02	-4.473
-105.42	9.477
-119.93	29.412
-134.83	50.484
-143.33	69.33
-150.78	81.781
-151.82	83.191
-147.35	82.602
-145.94	80.602
-142.63	79.029
-136.83	77.724
-134.69	73.49
-134.43	75.92
-134.09	77.808
-137.02	79.37
-140.57	77.185
-141.07	78.042
-114.72	77.23
-36.572	36.267
60.177	1.38
123.83	-0.985
155.96	-1.691
185.24	-4.091
208.76	-16.894
226.46	-29.334
236.74	-45.522
230.32	-71.25
231.31	-86.911
234.7	-104.13
235.55	-120.47
235.06	-132.45
230.94	-139.16
234.96	-134.41
209.15	-151.38
154.89	-169.41
117.05	-167.22
91.605	-166.86
61.901	-161.71
33.977	-152.07
11.272	-141.14
-9.498	-132.99
-19.702	-128.24
-27.664	-118.19
-42.118	-107.31
-48.659	-99.19
-51.268	-89.313
-58.65	-78.571
-54.765	-70.336
-45.539	-64.516
-49.243	-59.324
-52.26	-55.508
-49.649	-53.061
-52.982	-47.409
-54.252	-40.84
-56.315	-34.866
-61.392	-31.777
-61.184	-31.248
-60.205	-23.627
-58.121	-19.397
-58.206	-22.503
-57.049	-17.671
-57.524	-12.169
-59.318	-11.968
-58.477	-6.137
-62.78	-2.15
-61.262	-3.967
-61.264	-1.519
-53.594	0.962
-42.223	-3.065
4.717	-0.897
98.057	15.542
132.82	31.242
156.46	48.326
198.04	58.001
205.39	44.866
202.47	23.517
204.46	5.091
220	-12.586
222.75	-30.211
215.88	-38.709
214.16	-48.73
207.39	-59.487
202.14	-61.108
208.52	-55.54
183.73	-55.815
124.27	-65.679
92.962	-59.311
74.184	-53.828
42.772	-39.505
8.995	-15.398
-18.672	-13.353
-34	-6.184
-43.442	2.225
-57.748	3.854
-73.491	14.674
-85.418	20.314
-89.745	25.663
-87.65	35.104
-93.702	38
-102	43.621
-99.754	49.362
-96.652	51.57
-100.53	53.112
-96.769	55.38
-89.596	69.597
-94.525	104.48
-99.606	144.37
-103.11	173.46
-103.92	201.82
-102.79	219.42
-107.68	224.19
-107.81	226.45
-106	218.51
-106.88	213.72
-106.55	212.77
-106.79	209.24
-104.51	209.22
-99.068	206.09
-99.345	200.65
-104.72	198.09
-96.908	201.75
-94.48	196.68
-96.865	194.22
-85.394	199.2
-78.81	152.12
-66.022	77.971
-49.675	29.699
-39.109	-1.678
-31.408	-21.725
-27.786	-34.172
-21.554	-43.343
-25.298	-50.086
-29.58	-49.546
-27.533	-50.733
-31.627	-52.073
-33.037	-49.196
-31.887	-47.956
-31.592	-46.626
-33.226	-48.058
-34.597	-45.686
-33.098	-43.259
-33.308	-44.181
-30.857	-40.303
-26.284	-43.823
-23.352	-46.162
-44.333	-42.152
-83.558	-33.295
-105.85	-18.666
-123.67	-8.079
-139.21	10.676
-145.54	22.898
-153.15	26.506
-152.92	30.856
-145.93	30.357
-142.1	33.816
-137.34	34.984
-135.46	33.422
-131.55	36.684
-123.56	38.734
-125.52	36.284
-128.6	37.448
-127.24	40.802
-124.74	36.121
-123.4	35.576
-109.99	41.123
-50.915	25.128
25.238	8.759
57.277	14.834
46.328	27.592
25.985	39.887
9.113	45.076
-1.526	51.133
-8.311	55.283
-14.888	55.452
-17.258	60.772
-19.251	59.944
-24.615	60.85
-28.084	64.982
-29.591	62.047
-31.848	62.061
-30.261	65.809
-24.136	69.677
-21.65	66.522
-23.797	61.884
-24.484	65.167
-23.332	67.906
-23.718	66.618
-25.916	65.966
-23.529	70.678
-21.508	70.669
-18.967	68.236
-15.136	68.782
-17.07	69.984
-16.969	72.332
-17.089	68.728
-14.644	70.11
-13.27	70.23
-19.687	64.425
-20.585	67.839
-16.883	69.171
-15.801	65.647
-11.306	63.065
-9.895	60.846
-15.241	60.831
-14.148	61.173
-14.554	59.266
-15.083	58.62
-11.867	59.034
-10.863	58.945
-6.941	59.79
-9.985	58.472
-13.975	56.982
-8.96	55.791
-7.399	56.608
-8.597	55.684
-8.743	52.938
-7.048	52.708
-3.743	50.086
-4.48	50.736
-7.794	51.862
-7.419	51.667
-7.004	53.812
-5.106	53.061
-3.303	54.09
-7.711	51.403
-7.948	45.714
-6.81	46.151
-7.012	46.696
-5.288	46.039
-6.168	44.851
-4.455	43.552
-6.244	44.374
-8.169	46.86
-3.872	46.619
-6.251	46.518
-5.496	44.96
-6.016	42.211
-7.957	45.429
-5.545	46.09
-7.177	43.109
-5.049	41.996
-5.141	43.431
-6.078	43.278
-6.121	43.883
-6.324	42.697
-4.343	36.384
-2.701	37.809
-2.423	41.289
-5.436	40.096
-3.417	40.156
-1.43	40.347
-2.066	37.91
-1.999	36.018
-3.202	36.236
-3.75	36.687
-2.938	36.91
-1.892	36.686
-2.336	36.278
3.982	37.094
5.748	37.07
0.6	36.318
-0.506	37.608
-5.064	39.45
-4.758	37.125
-3.309	34.181
-3.473	34.442
-0.81	31.683
-3.522	33.569
-1.578	35.098
1.038	31.074
-4.11	32.728
-4.424	34.006
-5.113	31.74
-6.099	32.375
-3.865	32.961
-1.913	31.679
1.191	33.093
0.824	33.26
2.627	32.184
2.97	28.988
1.289	26.578
-1.777	30.425
-6.56	31.226
-5.657	30.18
-4.289	29.496
-1.495	28.576
-0.304	29.405
