# Supplementary material for: Electrooculography-based continuous eye-writing recognition system for efficient assistive communication systems
Source: PLoS One. 2018 Feb 9;13(2):e0192684. doi: 10.1371/journal.pone.0192684 (PMC5806888; doi:10.1371/journal.pone.0192684)
Supplement: S2 Database — All the original continuous EOG data of participant 001, 002, and 003 used in the experiments are contained in this database. (ZIP) [file pone.0192684.s002.zip › continuous1/001/test/EOG_001_01_015.csv]

-7.49	3.937
-9.623	4.78
-8.029	0.609
-3.657	-1.665
-3.656	4.343
-4.748	6.599
-10.693	4.543
-10.55	5.221
-4.613	7.688
-5.037	9.493
-5.601	5.968
-6.276	6.172
-6.209	8.535
-5.973	7.394
-4.526	7.653
-6.771	5.754
-9.835	5.463
-2.516	8.085
0.539	7.859
-2.139	8.592
-3.628	8.603
-1.462	7.387
-0.163	7.299
-2.376	7.777
-1.581	8.129
-0.607	7.856
-0.701	6.966
-0.659	6.072
0.675	7.023
-3.256	8.163
-2.512	8.565
0.604	5.934
-4.232	6.18
-4.713	8.907
-5.372	7.657
-4.9	6.239
-6.569	2.638
-9.806	2.041
-6.403	3.56
-4.037	4.1
-2.425	5.874
0.519	6.533
-3.343	6.776
-7.144	3.904
-0.61	2.794
-0.589	5.523
-0.823	5.647
0.898	3.535
-3.236	2.992
-2.674	2.234
-2.729	4.14
-6.53	7.191
-8.833	7.118
-6.206	8.055
-5.396	5.74
-5.229	2.472
-3.427	1.965
-2.571	2.097
-0.402	2.907
0.701	4.947
0.066	4.417
-1.824	1.871
-1.172	4.277
-0.607	5.04
-1.055	5.469
-2.249	7.916
-3.227	6.394
-0.223	7.172
2.878	8.549
0.86	7.799
0.282	7.553
-0.121	5.452
-7.101	2.623
-5.099	3.84
1.496	5.694
1.264	3.133
-0.106	3.033
-0.832	4.172
0.541	3.313
2.612	2.989
0.245	3.425
-1.444	4.673
0.883	5.771
-0.29	7.136
-0.7	4.563
0.093	3.096
-2.464	5.439
-2.413	4.32
1.21	4.971
0.432	3.957
0.332	2.932
1.204	5.774
-1.781	3.383
-1.604	3.665
0.306	5.186
1.95	3.014
3.196	5.726
1.666	6.227
-0.855	2.654
0.519	3.559
2.463	5.04
2.018	2.535
1.561	1.379
1.834	1.547
1.019	1.001
-0.25	0.865
1.59	0.275
2.08	0.935
1.645	1.427
1.608	0.633
1.136	0.838
1.697	0.523
-0.049	-0.168
0.49	1.081
1.771	1.705
0.16	1.634
0.836	-0.07
-1.76	0.034
-1.365	1.675
1.609	0.42
0.06	1.599
0.478	3.536
-0.502	3.354
2.07	1.57
3.96	0.979
0.718	0.824
5.663	2.118
11.692	13.003
7.989	35.867
3.984	63.438
4.764	85.757
1.929	104.29
-0.078	119.82
0.938	133.4
-5.952	142.17
-13.149	146.27
-12.753	147.92
-15.203	140.48
-14.657	143.24
-13.449	138.66
-11.945	137.92
-4.613	145.38
-5.442	82.944
-2.399	7.583
5.072	-33.573
11.605	-70.102
20.394	-91.627
26.509	-109.85
29.562	-119.73
31.963	-125.57
36.159	-130.59
37.048	-131.75
35.86	-130.94
33.07	-122.25
32.68	-120.19
32.289	-122.27
34.094	-119.71
38.645	-117.39
39.595	-116.63
39.48	-109.75
25.24	-89.282
4.39	-54.321
-4.765	-9.171
-8.118	30.527
-13.812	64.162
-22.02	93.685
-22.118	111.38
-18.436	120.82
-23.346	122.5
-24.892	120.44
-22.043	118.65
-22.773	116.6
-24.171	113.92
-23.302	112.48
-22.495	113.36
-25.307	108.49
-21.288	120
-15.693	104.05
-13.787	30.923
-1.419	-27.379
15.505	-71.335
27.301	-104.19
39.908	-118.94
49.104	-132.75
49.258	-138.73
47.996	-142.91
51.942	-144.61
54.834	-141.52
54.237	-138.35
56.901	-133.66
53.148	-130.87
48.741	-127.79
48.327	-126.66
43.902	-129.62
44.673	-124.94
32.609	-121.1
-5.981	-116.09
-43.736	-96.214
-68.608	-79.43
-89.291	-64.363
-106.94	-35.62
-116.37	-6.372
-115.28	7.146
-114.83	7.82
-114.39	10.655
-108.54	13.846
-105.59	15.218
-99.098	17.678
-98.75	18.148
-102.92	19.066
-96.136	18.91
-86.484	18.185
-13.445	18.013
69.674	27.554
118.3	54.374
177	64.507
145.11	57.767
131.85	74.588
188.91	82.261
190.49	67.12
186.88	53.023
194.9	33.538
194.63	20.979
193.75	3.252
207.98	-11.722
216.54	-18.42
213.34	-52.59
221.63	-74.857
224.81	-81.376
226.04	-79.487
225.02	-77.29
200.9	-138.53
163	-204.5
136.7	-238.23
115.78	-270
92.81	-287.18
74.12	-290.38
58.343	-277.79
46.54	-267.77
36.57	-269.04
27.991	-260.62
20.705	-252.09
11.68	-248.22
15.095	-234.17
15.923	-222.52
7.489	-218.84
10.121	-212.07
6.241	-194.07
6.41	-165.83
-3.538	-144.45
-45.013	-121.15
-75.667	-79.628
-96.122	-35.287
-107.4	1.044
-109.71	32.545
-117.85	63.998
-117.05	89.438
-115.95	99.353
-115.29	106.03
-111.48	110.69
-111.89	107.33
-106.72	106.05
-108.24	104.83
-107.18	94.009
-95.905	87.782
-94.305	90.002
-95.129	91.533
-95.488	96.207
-93.687	90.269
-90.857	80.897
-89.985	88.403
-91.222	90.251
-89.982	87.776
-87.736	83.521
-86.09	84.872
-80.151	99.652
-44.637	61.736
40.468	-4.508
102.41	-49.291
140.29	-78.413
175.52	-94.448
181.28	-115.65
195.69	-128.55
204.84	-151.29
200.75	-180.39
203.33	-185.14
207.11	-176.39
207.1	-170.59
200.85	-169.87
201.54	-165.69
198.44	-166.81
187.28	-167.45
183.9	-163.82
183.23	-165.44
177.74	-162.08
173.59	-162.75
174.54	-165.56
169.98	-161.31
162.21	-161.59
164.35	-156.44
146.1	-150.96
104.26	-141.28
56.364	-122.87
8.379	-107.09
-16.59	-84.056
-34.9	-59.126
-51.918	-37.818
-71.658	-31.407
-90.446	-36.487
-85.318	-32.539
-81.863	-25.76
-87.673	-20.135
-93.674	-17.998
-103.46	-18.605
-107.66	-9.809
-110.74	-3.295
-118.8	-3.993
-108.78	27.813
-82.868	77.075
-69.513	107.92
-65.838	134.03
-68.359	150.52
-69.887	154.61
-68.068	150.03
-73.492	150.15
-73.355	162.15
-70.39	163.04
-68.234	167.2
-67.362	165.72
-70.905	157.57
-65.83	171.28
-64.584	136.28
-63.778	61.785
-53.531	12.966
-43.684	-29.939
-32.945	-54.394
-26.143	-69.62
-17.714	-84.83
-13.866	-86.948
-15.203	-90.085
-13.017	-91.782
-17.097	-91.109
-16.947	-87.75
-17.088	-81.109
-22.148	-80.402
-18.849	-80.83
-20.875	-79.267
-21.178	-77.047
-20.378	-73.168
-42.398	-71.397
-68.357	-63.78
-89.079	-54.484
-107.73	-47.108
-124.15	-33.913
-139.37	-29.182
-145.78	-21.003
-149.57	-6.663
-146.91	-5.926
-139.08	-4.322
-132.86	-1.476
-126.73	-4.133
-124.67	-8.332
-123.65	-6.235
-118.14	3.96
-116.68	6.117
-120.11	4.499
-98.363	4.848
-31.564	5.455
59.159	25.441
112.13	56.968
134.86	84.945
139.35	104.38
132.01	103.9
163.14	109.46
170.38	110.25
170.03	103.71
185.86	92.253
179.04	49.118
185.55	29.224
189.27	24.136
196.22	11.271
200.49	8.904
192.33	1.002
203.2	9.054
191.69	-18.004
150.04	-96.502
120.84	-157.46
98.68	-202.15
81.771	-229.45
72.313	-236.51
50.799	-230.02
26.375	-229.71
14.35	-234.2
10.106	-225.27
7.116	-217.97
3.227	-201.74
-8.845	-198.58
-20.405	-173.59
-34.591	-130.8
-49.016	-124.38
-39.238	-96.226
-27.075	-75.682
48.139	-48.626
132.17	-19.847
272.97	5.858
700.89	111.16
1230.2	190.9
1569.8	197.03
1611.7	158.1
1364.6	81.821
914.86	22.823
495.47	-19.594
314.95	-49.005
264.9	-57.139
241.62	-61.521
218.44	-77.139
192.19	-88.047
188.24	-96.749
175.15	-115.37
172.07	-125.29
182.99	-131.94
174.55	-143.96
168.27	-153.35
155.09	-165.42
142.91	-176.49
141.28	-180.96
131.9	-185.94
132.36	-189.56
117.08	-189.16
76.099	-183.06
24.576	-170.42
-36.565	-142.96
-72.491	-99.913
-102.11	-63.366
-142.87	-29.438
-168.48	6.172
-182.07	29.473
-188.06	50.064
-195.75	75.399
-202.34	83.979
-203.06	76.569
-206.98	76.723
-209.27	79.243
-210.74	85.599
-209.96	110.14
-210.23	117.25
-211.92	113.09
-206.78	112.46
-210.47	57.124
-221.13	-18.719
-222.86	-60.202
-217.42	-64.583
-212.05	-54.152
-209.61	-62.05
-208.28	-64.877
-210.09	-59.956
-210.5	-53.476
-208.98	-45.158
-205.74	-43.448
-199.96	-35.697
-199.77	-28.078
-196.59	-25.745
-197.97	-22.71
-196.92	-22.874
-189.17	-21.562
-166.17	-21.42
-73.987	-11.225
2.76	18.66
27.754	52.316
56.534	67.366
69.588	67.896
76.828	84.319
81.766	103.65
86.701	98.729
93.966	84.871
100.41	78.955
96.896	70.637
99.901	62.619
106.9	58.44
100.42	51.437
104.01	44.487
110.98	53.981
101.08	30.404
64.413	-46.477
29.007	-99.493
11.8	-136.44
-1.75	-168.17
-16.162	-177.69
-34.457	-177.22
-58.279	-168.02
-77.414	-163.71
-89.731	-165.65
-103.19	-163.73
-107.3	-151.43
-107.03	-139.1
-109.19	-133.85
-111.66	-127.92
-117.23	-120.77
-119.41	-107.4
-120.52	-106.44
-124.48	-106.68
-127.12	-89.501
-126.85	-86.573
-125.88	-83.368
-121.2	-62.771
-105.59	-28.787
-88.01	23.133
-83.502	70.517
-91.438	107.68
-99.681	136.35
-102.88	164.52
-105.56	192.48
-104.64	202
-105.18	199.62
-109.65	197.41
-107.67	202.46
-107.69	199.7
-107.02	196.14
-104.46	193.27
-104.32	190.16
-99.349	200.28
-95.523	157.8
-88.683	79.894
-80.279	33.761
-68.142	1.032
-51.987	-18.967
-41.38	-28.155
-33.919	-36.562
-32.386	-41.136
-29.536	-39.937
-28.983	-37.939
-31.705	-34.609
-32.931	-28.263
-35.234	-27.009
-33.56	-25.653
-33.686	-22.665
-34.372	-23.205
-33.507	-25.426
-35.026	-27.809
-30.582	-27.595
-33.549	-18.33
-52.926	5.552
-66.886	43.603
-72.263	86.52
-79.276	123.48
-84.88	152.83
-83.757	176.49
-86.398	192.66
-91.279	204.28
-86.795	213.59
-82.742	209.8
-85.362	199.78
-84.392	193.53
-80.753	189.72
-82.557	191.67
-82.93	181.77
-75.773	186.84
-70.093	183.33
-68.269	111.63
-63.721	40.128
-58.81	-2.629
-52.715	-32.062
-41.399	-45.141
-29.792	-54.758
-25.599	-59.899
-21.687	-61.525
-18.18	-58.747
-15.896	-55.541
-10.112	-52.412
-9.949	-48.912
-12.761	-48.767
-11.112	-49.557
-10.821	-49.46
-16.821	-49.012
-11.547	-46.93
-11.933	-35.792
-36.318	-8.857
-57.974	27.194
-65.455	49.516
-65.134	54.15
-65.763	57.432
-61.69	61.345
-59.806	60.983
-60.673	59.584
-56.831	60.791
-54.816	60.279
-53.631	61.223
-55.252	64.462
-54.297	66.606
-50.446	67.107
-51.196	65.683
-49.05	67.816
-46.254	65.859
-46.458	61.585
-46.414	61.56
-45.919	59.139
-43.685	59.368
-46.022	57.716
-48.387	57.783
-48.458	61.086
-47.68	54.458
-41.985	52.583
-39.973	51.555
-40.649	45.464
-36.504	44.73
-37.209	45.479
-39.759	45.521
-39.155	45.852
-39.657	47.115
-36.24	45.08
-32.392	44.763
-29.739	46.644
-28.831	43.88
-28.767	42.455
-31.791	43.591
-35.05	41.495
-32.237	40.091
-35.575	42.02
-32.143	41.484
-26.39	39.274
-29.862	37.873
-26.98	38.667
-29.803	39.715
-31.877	37.863
-27.609	36.609
-28.466	36.645
-26.935	37.467
-25.24	34.789
-23.964	30.511
-25.326	31.482
-26.753	33.362
-25.562	35.471
-29.236	37.043
-28.578	37.545
-27.245	37.226
-26.54	34.322
-21.663	31.14
-20.135	29.548
-16.978	28.958
-15.145	29.112
-18.58	31.896
-19.163	32.986
-19.588	31.215
-19.567	29.515
-16.073	27.999
-16.651	26.854
-16.829	25.813
-13.469	26.664
-12.059	27.157
-12.534	26.917
-14.434	28.052
-17.629	27.458
-19.043	26.2
-14.561	27.469
-13.329	25.427
-15.1	21.765
-12.768	22.147
-11.529	20.611
-13.573	21.301
-15.538	24.538
-15.701	20.671
-14.275	21.888
