# Supplementary material for: Electrooculography-based continuous eye-writing recognition system for efficient assistive communication systems
Source: PLoS One. 2018 Feb 9;13(2):e0192684. doi: 10.1371/journal.pone.0192684 (PMC5806888; doi:10.1371/journal.pone.0192684)
Supplement: S2 Database — All the original continuous EOG data of participant 001, 002, and 003 used in the experiments are contained in this database. (ZIP) [file pone.0192684.s002.zip › continuous1/001/test/EOG_001_01_016.csv]

-9.747	9.995
-8.312	9.088
-6.235	9.717
-5.883	6.95
-6.025	5.94
-7.94	5.77
-13.184	4.532
-11.615	6.424
-12.856	8.54
-17.825	7.56
-14.638	8.532
-9.475	10.73
-11.331	5.464
-12.631	5.969
-11.171	8.942
-11.16	5.515
-10.177	6.595
-8.304	6.56
-5.495	3.514
-6.593	3.344
-9.001	4.871
-9.352	6.135
-8.636	4.646
-6.728	2.419
-5.294	4.487
-8.002	3.829
-12.883	0.917
-12.73	2.055
-15.295	-0.052
-13.939	-0.861
-8.749	-0.272
-8.252	-4.086
-7.742	-2.935
-9.185	-0.778
-8.359	1.016
-5.227	3.414
-5.355	-3.042
-10.109	-2.073
-12.385	1.166
-9.565	-2.174
-8.34	-0.906
-7.991	-2.379
-4.172	-1.375
-2.946	0.539
-7.916	0.33
-9.065	0.992
-9.693	0.497
-10.266	0.905
-9.961	1.285
-14.666	2.305
-10.828	2.253
-6	-0.258
-6.031	0.188
-1.97	0.756
-7.388	-2.248
-8.28	0.362
-4.857	0.815
-9.347	0.395
-5.741	4.537
-2.455	1.857
-6.494	2.098
-6.126	5.553
-2.126	5.429
-3.384	5.383
-2.489	4.363
-0.573	4.481
-4.761	4.552
-5.75	3.755
-5.077	2.668
-4.411	1.875
-3.39	3.316
-6.371	4.292
-11.052	1.588
-8.812	0.611
-4.431	4.76
-5.509	5.298
1.305	2.895
3.767	3.248
-3.37	1.652
-3.669	-1.323
-3.584	2.732
-1.046	5.417
-1.01	1.91
-5.157	1.897
-4.877	3.945
-1.828	5.757
1.223	5.515
-0.444	2.601
1.997	0.295
4.432	0.599
1.064	2.244
-0.065	4.02
-3.263	3.067
-2.933	1.354
0.772	0.899
-0.854	-0.063
-1.529	1.581
-0.867	1.784
0.399	0.942
-2.592	1.115
-5.932	3.128
0.374	3.642
-0.774	1.474
-3.09	4.97
-1.849	6.838
-5.34	6.008
-3.01	6.61
-1.417	5.284
-0.816	5.549
-1.329	5.142
-1.936	4.364
-1.126	5.071
-2.878	5.833
-2.048	7.385
-3.69	4.485
-3.728	1.266
-1.59	3.865
-2.149	2.791
-0.724	1.416
-1.386	4.207
-3.973	2.82
-5.438	2.641
-3.441	2.299
0.035	1.525
-1.982	3.264
-1.76	-0.27
-1.529	-1.366
-3.969	0.398
-4.395	0.154
-5.222	0.913
-2.145	1.145
-2.637	2.174
-2.247	-1.046
-0.991	-3.278
-5.697	-0.824
-1.696	-0.306
1.895	0.407
1.689	0.446
2.916	1.773
-0.269	1.232
-1.454	3.107
1.552	3.315
1.118	-1.247
1.748	4.942
0.44	3.088
1.366	1.147
10.117	4.154
49.156	-17.581
117.75	-43.513
155.78	-61.151
190.66	-68.639
208.91	-70.276
210.69	-76.627
219.8	-73.756
210.86	-74.787
216.29	-78.956
212.18	-78.345
208.19	-83.717
207.7	-86.227
202	-89.257
204.36	-93.017
201.86	-91.967
199	-98.882
196.83	-103.44
196.28	-102.84
192.54	-103.8
190.46	-94.723
163.19	-88.403
109.08	-90.189
58.254	-87.809
27.661	-82.954
20.409	-88.327
3.349	-98.861
-23.264	-99.024
-46.452	-96.079
-64.745	-91.898
-67.256	-81.34
-66.416	-72.024
-71.707	-67.534
-73.265	-60.208
-75.002	-55.823
-78.405	-59.429
-81.733	-54.529
-78.12	-31.579
-58.092	5.177
-54.682	47.07
-64.516	85.12
-63.507	115.01
-67.22	136.2
-69.089	155.73
-64.912	170.19
-63.377	171.09
-65.326	169.83
-65.838	164.95
-66.222	159.6
-65.8	157.55
-65.585	152.29
-68.866	155.66
-68.701	146.55
-62.574	146.12
-56.697	141.75
-57.172	76.297
-55.199	6.327
-45.396	-45.434
-32.223	-84.419
-16.343	-107.87
-4.215	-125.04
-3.025	-130.82
-2.167	-136.26
2.578	-142.86
4.506	-147.75
2.456	-143.28
2.045	-135.21
4.672	-131.23
1.422	-133.42
2.547	-136.07
6.448	-132.38
-9.788	-133.48
-37.62	-129.89
-64.561	-117.85
-89.952	-104.7
-111.51	-88.197
-126.21	-70.24
-134.85	-47.752
-146.75	-18.128
-150.87	5.679
-146.66	21.557
-144.7	25.822
-139.27	22.639
-133.17	23.862
-127.59	23.439
-126.62	27.22
-128.03	25.808
-121.33	31.733
-90.481	19.486
-0.098	-42.662
91.387	-87.29
134.11	-103.74
172.29	-112.99
189.89	-107.3
197.65	-100.21
213.72	-92.723
216.76	-86.482
212.16	-84.834
204.72	-82.8
209.14	-88.354
209.68	-97.346
202.28	-101.27
206.54	-102.25
201.52	-104.2
198.97	-105.59
198.22	-102.31
194.16	-99.175
189.2	-96.585
143.54	-101.13
86.549	-102.8
56.092	-83.128
38.664	-59.232
33.148	-40.393
22.783	-22.27
-6.043	-1.582
-26.494	22.769
-43.728	39.266
-63.236	56.876
-69.3	79.651
-76.537	96.537
-79.179	109.08
-83.289	109.37
-91.011	106.26
-95.062	106
-102.97	106.4
-105.98	108.6
-109.47	101.98
-106.4	114.48
-87.007	95.389
-30.7	18.819
59.652	-28.194
111.75	-54.631
139.06	-71.882
162.33	-77.859
161.62	-88.404
176.87	-88
182.99	-86.646
175.4	-87.024
179.01	-84.241
168.4	-81.477
167.29	-81.504
172.07	-87.09
163.53	-91.038
162.76	-94.793
160.99	-95.828
158.42	-91.186
163.53	-90.547
160.36	-91.252
151.31	-93.161
157.66	-91.116
153.7	-87.211
97.95	-84.232
38.982	-62.314
6.377	-33.301
-21.752	-5.423
-43.075	29.793
-58.486	67.321
-75.765	96.365
-94.429	117.64
-100.57	138.52
-101.52	152.19
-102.69	162.72
-99.148	166.19
-97.408	163.64
-98.635	162.31
-97.311	157.67
-93.275	152.73
-96.45	149.71
-98.742	153.21
-99.742	154.45
-101.35	152.62
-96.799	153.89
-96.171	150.11
-96.55	151.58
-97.391	147.53
-94.431	146.82
-86.906	150.46
-83.051	96.722
-72.889	19.752
-64.613	-30.466
-58.569	-65.69
-47.324	-86.197
-39.405	-99.7
-32.201	-106.69
-28.876	-110.77
-32.4	-109.95
-29.792	-108.56
-26.687	-111.59
-31.219	-106.08
-28.974	-97.415
-26.725	-92.461
-29.324	-86.369
-24.569	-84.549
-23.712	-85.169
-25.196	-78.946
-17.878	-73.367
-18.904	-71.097
-24.746	-72.912
-24.153	-71.251
-20.104	-64.933
-16.967	-61.206
-22.496	-52.173
-23.296	-47.636
-21.777	-47.081
-21.404	-44.329
-24.427	-38.971
-26.168	-35.606
-24.133	-39.626
-24.058	-38.774
38.714	-37.056
121.96	-30.024
154.56	-18.738
182.71	-14.558
187.65	-12.43
181.99	-13.918
181.94	-15.63
179.14	-16.078
187.04	-27.43
183.53	-41.374
185.77	-45.627
191.4	-47.842
197.69	-51.751
196.54	-57.282
194.25	-55.447
195.21	-54.382
159.15	-60.581
128.25	-67.196
109.44	-77.896
79.059	-81.4
46.612	-87.165
13.68	-95.06
-4.442	-89.837
-18.197	-81.823
-33.356	-70.774
-45.187	-63.989
-56.364	-55.415
-55.129	-47.411
-38.369	-63.858
-22.329	-75.928
-5.474	-70.227
5.386	-65.983
0.788	-62.592
0.355	-58.172
-0.175	-56.715
-5.14	-54.58
-7.715	-47.649
-8.129	-45.424
-6.701	-46.64
-12.449	-45.386
-17.446	-40.687
-14.38	-39.073
-11.788	-40.424
-10.461	-38.293
-6.605	-36.35
-17.651	-31.22
-48.15	-17.958
-65.581	7.1
-74.652	38.52
-89.5	71.117
-105.1	104.37
-117.24	131.5
-125.48	152.43
-136.2	167.97
-138.18	182.14
-138.93	197.42
-142	202.87
-138.2	198.33
-139.06	193.97
-137.43	188.28
-131.78	185.42
-132.34	179.64
-132.26	173.42
-132.77	174.75
-130.17	169.15
-125.76	176.22
-116.46	155.55
-87.954	82.289
-50.703	23.807
-14.05	-16.15
13.796	-44.778
30.484	-60.74
42.322	-72.364
49.374	-77.675
49.09	-78.575
45.412	-74.242
40.756	-73.353
38.908	-73.223
40.25	-67.3
38.811	-67.028
37.718	-67.923
31.658	-65.368
34.348	-66.329
36.488	-66.674
28.562	-63.683
32.374	-63.188
27.345	-67.732
27.405	-64.654
67.181	-51.103
121.54	-31.161
169.76	-11.816
196.97	-3.211
196.79	-7.406
199.14	-21.22
199.61	-32.455
196.38	-36.875
198.13	-41.292
201.71	-43.643
193.58	-40.2
140.59	-44.798
88.17	-50.169
72.963	-51.117
61.878	-60.531
34.362	-66.265
-3.601	-66.684
-35.81	-66.603
-58.45	-64.224
-71.668	-58.678
-79.544	-51.616
-88.917	-43.441
-100.87	-33.44
-106.61	-28.734
-115.17	-29.566
-117.14	-25.394
-108.05	-16.288
-79.908	-4.365
-11.623	31.451
35.658	74.719
46.858	104.24
48.592	133.04
44.621	151.68
48.766	152.85
47.035	148.61
40.279	144.53
39.907	139.5
36.738	135.72
37.285	134.52
41.439	129.43
39.256	122.39
44.877	113.66
48.983	108.67
43.741	109.65
41.402	103.21
48.384	111.96
40.364	91.945
5.118	19.035
-14.338	-34.983
-18.018	-74.245
-25.598	-106.38
-28.737	-119.04
-35.596	-130.92
-52.932	-133.59
-64.796	-124.5
-69.554	-121.09
-75.812	-113.84
-80.691	-107.16
-84.392	-104.25
-88.911	-94.711
-91.223	-93.919
-88.107	-90.561
-92.062	-79.236
-100.26	-76.286
-102.08	-70.677
-105.88	-67.285
-104.72	-64.739
-95.558	-61.23
-46.506	-72.013
30.297	-80.412
59.951	-76.77
66.062	-69.611
69.308	-64.522
56.714	-62.815
54.337	-57.487
57.043	-52.292
54.02	-53.565
52.325	-53.632
50.917	-52.594
54.02	-52.974
64.453	-49.224
70.781	-46.243
66.57	-46.161
65.533	-45.026
67.079	-44.811
68.953	-43.903
63.549	-41.903
27.418	-32.483
-19.05	-10.437
-47.31	17.757
-58.477	47.217
-72.967	74.46
-93.159	98.58
-103.3	119.58
-111.92	139.95
-116.98	153.81
-117.21	155.17
-116.61	151.68
-110.26	148.29
-109.54	141.6
-114.96	137.77
-116.34	138.15
-113.74	136.42
-113.02	135.75
-115.12	134.93
-114.83	132.24
-115.41	126.86
-113.86	125.15
-111.73	118.89
-111.6	121.89
-101.44	117.31
-87.592	56.09
-75.891	-6.47
-63.446	-45.66
-57.072	-75.569
-43.586	-88.797
-31.195	-96.777
-28.322	-99.565
-24.98	-102.67
-27.477	-101.73
-26.723	-101.66
-30.895	-103.49
-32.183	-99.685
-30.814	-98.494
-35.413	-95.719
-30.749	-91.919
-31.383	-91.489
-28.191	-89.441
-21.792	-88.238
-19.354	-87.072
-21.903	-84.663
-50.539	-81.97
-79.872	-70.966
-95.615	-61.322
-109.48	-55.826
-118.25	-48.891
-131.89	-43.876
-144.56	-32.451
-147.37	-22.597
-146.86	-23.283
-140.59	-21.798
-132.69	-20.81
-130.2	-23.813
-126.9	-23.737
-125.85	-23.787
-122.67	-22.983
-74.914	-22.848
11.668	-18.563
79.116	-2.363
114.65	18.402
138.66	37.556
153.95	57.902
165.01	79.05
164.21	77.643
154.52	68.397
151.68	68.908
140.39	62.406
142.03	63.42
142.81	58.111
139.05	53.101
142.63	52.87
134.34	47.468
138.39	59.234
115.14	26.184
69.2	-39.498
41.556	-77.335
19.049	-105.92
13.648	-122.97
3.168	-137.89
-8.333	-140.86
-9.115	-128.66
-19.766	-125.31
-18.271	-120.94
-21.904	-113.84
-34.351	-107.14
-38.469	-102.74
-56.314	-96.261
-45.166	-86.675
-49.175	-75.978
-2.559	-43.948
98.653	-30.356
157.55	8.558
448.27	129.51
893.35	238.25
1216.5	272.86
1314.4	209.27
1101.1	122.53
742.85	68.584
406.02	21.662
254.24	9.468
231.85	4.64
181.63	-11.945
158.73	-16.835
136.45	-21.357
123.02	-34.631
124.28	-46.671
116.72	-47.049
122.82	-46.703
117.07	-54.072
112.32	-60.872
106.88	-63.97
96.274	-66.452
92.392	-72.424
92.702	-69.728
76.067	-62.798
20.188	-59.311
-30.824	-41.046
-56.934	-13.723
-72.001	13.003
-85.308	38.468
-108.09	62.258
-125.54	86.996
-136.37	106.55
-150.12	125.85
-166.03	146.6
-172.8	156.08
-171.28	153.41
-173.97	151.65
-169.71	152.15
-166.7	145.63
-165.67	140.67
-159.73	138.37
-161.06	139.94
-163.15	139.87
-162.68	137.34
-164.25	138.33
-163.45	128.55
-156.15	137.14
-148.05	122.8
-142.19	46.323
-135.04	-16.107
-118.11	-55.316
-95.459	-78.975
-77.743	-88.718
-61.987	-100.44
-57.401	-102.97
-59.431	-102.91
-56.616	-103.35
-58.554	-101.42
-58.732	-97.157
-56.305	-92.101
-59.057	-87.38
-54.59	-83.811
-56.806	-85.021
-63.358	-79.671
-50.842	-78.307
-6.834	-84.565
60.579	-80.387
95.554	-74.995
112.72	-66.099
126.35	-55.695
116.96	-55.315
113.75	-56.957
113.63	-56.445
112.32	-55.337
115.64	-55.025
110.82	-57.2
103.51	-61.85
102.79	-64.067
105.36	-62.373
103.53	-63.376
101.03	-61.652
101.9	-58.109
73.631	-57.721
19.794	-52.907
-18.138	-41.032
-36.479	-15.7
-45.415	17.327
-55.433	49.144
-74.278	79.028
-91.391	106.5
-101.56	136.15
-114.94	157.74
-126.52	168.06
-134.18	177.99
-138.02	182.03
-137.96	178.72
-135.77	176
-131.3	172.03
-132.95	170.77
-131.59	172.14
-130.39	166.76
-131.44	162.73
-127.29	160.75
-128.51	157.24
-127.63	155.14
-122.28	151.6
-121.82	150.49
-121.11	151.6
-121.56	148.1
-118.76	147.24
-110.1	147.43
-108.62	141.23
-104.56	152.56
-100.93	136.61
-99.198	63.569
-86.736	-2.168
-77.114	-44.765
-67.164	-73.15
-55.537	-91.477
-48.286	-101.17
-42.057	-109.18
-41.375	-116.5
-43.38	-118.39
-46.287	-119.88
-50.701	-114.74
-50.049	-109.04
-50.684	-105.45
-54.494	-102.67
-54.022	-102.14
-50.772	-101.96
-50.319	-99.151
-47.07	-95.415
-15.169	-102.95
41.69	-109.31
97.535	-99.121
126.67	-87.581
139.48	-79.324
147.15	-76.845
137.66	-79.981
138.82	-79.476
144.83	-85.856
148.71	-89.303
143.67	-84.855
128.66	-86.919
131.38	-87.505
130.61	-87.273
129.66	-84.74
132.55	-77.21
108.58	-71.419
59.33	-59.696
9.492	-36.121
-18.346	-3.903
-31.689	30.385
-45.006	62.841
-57.718	91.164
-75.925	110.81
-93.669	125.74
-101.34	144.65
-105.73	159.15
-107.79	163.7
-108.63	162.9
-110.42	157.41
-108.69	154.31
-108.22	151.13
-109.65	151.66
-107.64	148.84
-104.25	141.27
-102.15	140.2
-104.28	139.23
-106.39	143.75
-105.81	135.6
-104.15	137.12
-95.652	132.46
-84.33	66.82
-73.036	1.734
-58.105	-42.215
-40.062	-75.277
-24.394	-88.44
-20.398	-98.716
-21.203	-102.94
-17.48	-101.91
-18.497	-103.74
-25.16	-104.73
-27.713	-104.13
-29.621	-101.54
-31.73	-99.181
-31.998	-99.121
-33.098	-95.826
-34.054	-92.628
-33.874	-88.895
-33.009	-89.036
-33.444	-89.902
-34.308	-87.209
-30.557	-90.561
-26.777	-85.767
-33.22	-67.928
-40.33	-39.377
-42.247	4.173
-49.55	43.316
-58.009	73.811
-63.589	101.3
-68.583	116.98
-70.281	129
-70.039	137.47
-66.642	134.63
-64.407	129.31
-64.865	124.45
-61.691	126.74
-60.886	121.3
-60.737	118.41
-54.357	122.13
-45.557	72.786
-35.551	7.142
-24.852	-33.184
-11.589	-64.522
5.017	-81.845
19.382	-95.781
25.842	-106.49
25.834	-112.07
26.71	-111.94
22.855	-109.98
20.243	-106.23
17.227	-102.15
7.804	-104.05
7.921	-100.3
9.167	-97.31
10.504	-97.901
11.62	-98.515
14.576	-99.082
19.551	-93.88
-9.286	-90.457
-52.128	-81.692
-72.357	-68.243
-89.185	-50.076
-108.13	-21.099
-119.05	5.748
-122.46	30.868
-123.56	44.401
-126.69	49.086
-124.43	52.834
-119.61	49.567
-117.78	51.277
-110.84	51.014
-107.93	48.262
-112.76	47.431
-111.64	44.852
-110.07	54.408
-71.907	30.425
22.503	-32.481
104.11	-65.671
150.69	-76.927
178.38	-78.658
206.73	-75.896
233.8	-78.594
230.11	-75.582
224.56	-79.425
227.26	-87.626
216.76	-89.895
210.47	-93.158
211.61	-98.246
208.14	-100.29
203.71	-102.16
205.81	-105.87
211.16	-105.02
200.77	-105.34
197.01	-106.27
199.76	-102.16
164.03	-94.557
111.14	-72.697
63.17	-39.429
21.697	-7.717
-6.217	20.323
-29.536	47.362
-48.172	74.344
-68.407	93.788
-83.961	113.77
-90.022	131.25
-95.505	133.2
-94.557	130.61
-94.387	129.05
-95.229	132.04
-97.501	133.3
-102.99	130.04
-104.78	132.85
-113.98	127.64
-114.69	131.22
-97.505	126.32
-46.098	70.15
43.483	13.974
97.422	-20.29
136.74	-46.882
174.61	-63.002
180.82	-68.604
199.19	-72.325
197.5	-86.682
196.57	-97.25
205.86	-103.05
192.51	-102.47
198.76	-98.218
193.26	-100.24
190.64	-94.044
176.38	-101.16
119.75	-125.51
79.162	-137.52
48.278	-149.76
27.547	-159.37
14.788	-156.66
-5.127	-153.42
-20.134	-147.84
-30.019	-136.34
-42.91	-126.81
-54.163	-121.57
-58.194	-115.86
-64.689	-109.2
-66.053	-98.641
-66.654	-95.238
-67.328	-95.352
-61.833	-77.271
-54.942	-42.224
-47.535	2.857
-52.633	44.59
-59.937	79.889
-64.836	108.91
-75.299	130.21
-77.747	147.42
-80.689	155.63
-83.566	156.85
-79.459	151.86
-82.146	145.4
-85.237	143.53
-85.377	141.12
-81.478	135.87
-79.282	132.94
-83.3	126.57
-78.409	132.38
-75.369	128.67
-74.824	71.453
-68.618	9.984
-64.311	-28.451
-53.068	-55.391
-41.002	-73.6
-38.999	-87.105
-36.925	-91.504
-36.507	-93.213
-39.183	-93.903
-37.793	-91.075
-34.593	-88.191
-36.63	-86.025
-40.424	-81.638
-43.677	-78.612
-51.015	-77.187
-53.188	-75.728
-46.023	-72.948
-32.972	-76.135
20.012	-81.496
100.51	-70.74
136.18	-60.55
160.07	-52.598
182.48	-43.188
177.25	-42.172
175.06	-37.246
174.67	-41.831
179.69	-53.666
184.67	-57.273
178.86	-61.067
172.02	-65.167
176.91	-68.97
175.89	-67.113
178.9	-62.933
177.46	-60.856
128.8	-69.568
73.086	-77.805
35.144	-63.619
16.798	-57.745
2.449	-58.088
-17.233	-45.986
-32.566	-42.093
-48.486	-42.504
-57.605	-34.837
-71.905	-27.698
-85.968	-20.178
-95.123	-12.73
-103.21	-11.729
-110.42	0.03
-95.249	-5.929
-32.092	-37.343
32.93	-54.552
64.939	-62.338
79.763	-61.192
92.936	-58.266
96.144	-59.634
97.089	-57.17
93.662	-48.952
87.35	-40.015
89.46	-35.018
85.427	-31.021
81.916	-31.327
77.958	-33.341
77.296	-35.646
77.644	-36.266
75.283	-36.515
73.946	-36.012
77.017	-32.73
59.14	-30.481
6.43	-19.497
-34.954	3.389
-63.55	32.097
-78.521	58.917
-76.187	86.397
-82.367	109.06
-95.534	123.09
-103.19	146.29
-104.6	166.14
-108.32	171.68
-112.24	164.44
-121.47	156.68
-127.73	158.2
-137.44	154.65
-142.53	149.34
-136.89	145.74
-119.57	168.03
-36.908	200.7
13.43	221.71
186.59	300.78
646.23	409.65
1143.8	478.37
1455	500.1
1474.6	457.64
1231.6	380.15
739.41	297.71
377.98	229.56
287.06	190.12
209.4	157.72
215.48	129.56
203.38	97.377
188.58	58.548
213.46	30.216
205.91	3.747
217.03	-21.409
215.9	-43.527
223.72	-63.429
223.35	-82.075
205.29	-102.98
211.78	-120.77
216.13	-128.25
215.16	-137.21
215.79	-150.02
217.85	-146.09
207.39	-176.87
177.72	-244.52
147.25	-289.81
122.73	-322.15
99.418	-339.86
74.355	-346.96
49.447	-351.57
22.083	-349.61
-3.19	-341.61
-21.44	-322.34
-30.882	-308.65
-42.606	-297.21
-52.705	-282.73
-54.148	-270.27
-67.094	-252.93
-80.318	-243.04
-89.317	-233.15
-92.77	-218.38
-86.522	-205.09
-63.77	-174.67
8.723	-132.34
45.939	-94.605
40.004	-60.408
70.817	-22.599
69.874	7.301
54.388	11.358
56.734	5.041
57.762	1.029
54.321	0.637
50.032	2.283
68.301	-0.886
62.262	-5.556
54.763	-10.843
62.587	-7.483
49.328	-5.866
55.98	-0.924
60.329	8.494
25.622	-35.143
-7.463	-98.317
-25.505	-131.87
-42.079	-156.38
-61.365	-170.44
-78.16	-178.8
-98.199	-183.22
-117.58	-178.66
-129.08	-171.19
-135.35	-163.5
-134.65	-154.24
-136.48	-141.86
-135.43	-136.47
-136.92	-132.4
-138.52	-123.05
-136.89	-119.2
-134	-115.08
-130.62	-104.63
-148.16	-79.675
-175.12	-40.359
-204.65	1.703
-223.55	44.823
-229.26	80.99
-238.34	107.86
-240.76	130.3
-243.47	143.4
-243.84	148.83
-239.91	149.67
-238.05	145.05
-232.75	144.76
-233.91	142.46
-235.47	138.41
-237.2	140.77
-238.46	138.87
-233.6	146.21
-221.31	133.12
-157.82	74.069
-86.692	20.435
-46.745	-10.686
-9.477	-28.398
10.243	-36.4
24.459	-41.354
32.486	-44.707
27.644	-41.612
26.704	-40.109
27.168	-42.985
18.591	-40.872
12.851	-39.075
11.596	-35.811
11.867	-32.222
14.066	-29.31
11.784	-25.265
15.147	-20.276
10.238	-17.347
10.426	-16.242
12.497	-15.197
10.296	-15.472
18.091	-6.598
-15.421	7.871
-52.92	33.724
-64.364	72.913
-83.873	108.7
-95.745	138.02
-110.64	155.56
-128.5	170.71
-143.39	186.13
-159.1	192.82
-167.83	199.38
-167.59	204.95
-163.6	198.24
-160.71	192.4
-162.09	186.42
-162.44	180.83
-157.23	181
-155.47	175.15
-149.56	180.89
-146.72	149.69
-143.94	76.055
-130.07	22.351
-116.97	-19.437
-102.95	-42.779
-94.889	-55.602
-94.287	-66.458
-96.857	-68.627
-96.415	-70.758
-86.785	-68.154
-82.186	-67.687
-88.691	-66.972
-91.68	-62.069
-84.612	-64.237
-84.421	-67.445
-81.806	-66.396
-76.702	-64.863
-80.582	-63.592
-72.756	-62.854
-71.919	-53.727
-84.984	-29
-93.434	7.044
-105.13	46.372
-112.23	78.657
-114.82	107.92
-121.95	135.18
-125.53	149.18
-124	157.03
-118.32	161.04
-113.66	153.36
-112.24	150.65
-107.73	155.62
-109.94	150.86
-107.24	149.1
-98.184	142.83
-95.72	145.66
-89.894	146.25
-85.311	88.225
-75.714	23.465
-64.153	-18.44
-54.46	-48.208
-44.725	-60.872
-43.921	-70.023
-40.178	-73.177
-39.628	-80.248
-42.325	-85.432
-38.873	-83.701
-40.866	-82.962
-41.471	-79.735
-43.473	-76.509
-42.058	-72.555
-38.467	-71.803
-64.582	-64.434
-96.124	-49.27
-109.47	-39.821
-117.66	-29.537
-127.97	-23.983
-134.95	-18.672
-131.32	-11.704
-126.81	-13.686
-123.01	-14.25
-121.19	-12.714
-121.54	-12.534
-122.9	-13.71
-122.94	-15.597
-117.07	-10.349
-89.346	7.6
-51.544	41.948
-38.89	84.505
-39.452	123.05
-42.306	152.99
-43.223	173.65
-36.331	183.09
-34.446	182.42
-40.476	175.92
-43.848	169.25
-45.116	168.79
-47.154	164.7
-43.105	160.44
-41.089	155.4
-40.69	151.99
-38.401	148.93
-38.242	148.84
-31.224	155.4
-27.041	106.25
-28.726	31.649
-18.951	-12.627
-6.326	-49.176
4.35	-72.245
20.426	-87.873
31.037	-98.451
38.056	-102.39
40.293	-105.93
34.011	-106.11
31.7	-104.12
29.762	-100.65
28.206	-98.499
29.868	-99.672
30.021	-99.819
36.71	-96.66
34.884	-97.484
2.988	-92.582
-30.038	-78.322
-52.202	-69.574
-73.045	-55.806
-87.57	-40.297
-100.38	-32.609
-109.7	-27.617
-111.39	-31.635
-107.2	-31.517
-104.01	-25.694
-102.31	-23.645
-102.3	-24.05
-99.69	-26.32
-100.83	-22.688
-103.29	-23.423
-100.03	-22.534
-72.313	-31.452
20.697	-50.979
101.36	-43.053
144.14	-26.206
179.49	-2.426
198.66	24.287
225.84	37.195
243.52	51.328
258.59	42.242
257.6	21.005
252.91	19.029
258.11	8.632
253.1	-6.3
252.97	-14.323
253.29	-23.909
251.15	-32.354
244.71	-39.618
253.58	-27.976
240.56	-43.627
188	-104.81
148.22	-142.9
122.58	-165.25
97.288	-176.08
69.329	-172.04
47.469	-174.9
27.571	-176.86
9.024	-171.11
-2.254	-158.71
-8.035	-148.95
-7.074	-133.54
-11.261	-120.11
-20.238	-116.13
-32.46	-108.4
-43.63	-103.89
-59.685	-93.398
-67.463	-85.71
-60.8	-77.083
-43.985	-44.344
15.738	-20.198
88.076	5.103
319.47	91.673
796.21	194.81
1194	227.76
1328.1	217.86
1242.1	179.9
943.11	108.94
561.22	57.037
317.96	26.286
221.32	1.142
169.1	-13.478
132.05	-16.394
107.35	-13.345
95.653	-12.03
78.685	-8.671
77.406	-7.935
79.179	-12.654
66.803	-17.439
61.446	-19.184
52.03	-20.038
49.387	-22.377
40.036	-23.452
38.777	-26.872
46.713	-22.377
8.61	-2.975
-41.207	27.717
-81.399	64.708
-114.26	98.425
-128.81	126.79
-144.53	149.7
-160.57	169.38
-169.69	180.53
-173.55	187.27
-177.65	189.75
-179.82	184.22
-182.63	178.69
-180.43	173.19
-175.08	171.97
-180.5	166.93
-177.83	159.77
-176.44	157.75
-180.34	154.03
-172.88	155.36
-169.93	155.57
-166.55	163.83
-161.98	143.19
-159.73	68.029
-145.14	4.65
-126.73	-32.148
-110.82	-58.149
-98.518	-78.208
-93.473	-89.934
-87.937	-96.341
-83.572	-98.941
-84.573	-100.39
-84.514	-106.91
-86.826	-103.71
-87.402	-99.384
-80.626	-97.117
-82.101	-93.159
-80.302	-96.962
-74.154	-98.963
-96.7	-85.334
-128.82	-68.544
-149.64	-52.922
-168.06	-34.575
-179.81	-19.475
-188.37	0.02
-192.05	14.801
-188.66	14.675
-182.72	12.707
-176	15.355
-176.86	17.065
-176.69	15.877
-173.95	15.293
-174.09	23.139
-149.95	16.141
-71.643	-24.677
28.93	-51.812
74.974	-59.904
104.29	-64.649
157.92	-56.88
183.37	-56.643
196.17	-66.53
203.85	-76.877
206.98	-86.421
220.95	-98.498
219.89	-118.73
219.51	-129.68
221.85	-132.12
223.41	-133.67
222.93	-133.52
176.22	-150.44
117.58	-167.39
86.696	-171.31
52.429	-173.04
17.445	-169.61
-2.435	-161.58
-16.054	-147.54
-30.011	-132.77
-41.994	-120.41
-50.886	-110.11
-59.711	-99.625
-66.604	-87.602
-60.423	-89.592
-31.446	-96.247
-19.094	-92.493
-27.928	-86.196
-18.782	-79.099
-13.454	-72.633
-19.29	-69.187
-26.998	-69.866
-27.12	-64.458
-23.61	-58.237
-30.964	-59.482
-31.42	-55.356
-26.217	-49.543
-30.555	-47.157
-34.684	-45.853
-32.89	-41.678
-33.094	-33.654
-32.749	-34.307
-31.882	-36.527
-30.729	-29.993
-44.93	-20.553
-67.322	3.444
-75.756	36.916
-83.601	71.204
-93.914	105.1
-103.83	131.01
-108.43	156.29
-115.99	177.92
-128.3	191.25
-132.81	200.75
-132.27	208.25
-129.35	207.67
-127.65	199.4
-123.4	191.52
-125.54	190.51
-127.67	188.11
-121.17	184.31
-121.91	184.74
-118.52	176.74
-109.3	183.85
-104.42	166.12
-98.401	92.272
-89.318	30.733
-80.814	-10.976
-70.371	-37.388
-54.33	-52.19
-44.823	-68.334
-45.426	-72.566
-43.738	-75.087
-37.789	-78.937
-33.683	-78.336
-32.881	-75.425
-39.853	-71.836
-43.308	-69.727
-41.184	-70.545
-34.964	-70.627
-26.701	-66.916
-50.848	-65.794
-83.547	-56.265
-99.898	-43.139
-115.5	-36.662
-125.36	-27.862
-135.09	-17.426
-139.56	-6.665
-135.94	-6.064
-133.02	-6.218
-133.19	0.524
-133.31	2.002
-126.43	3.28
-123.37	4.033
-119.68	4.763
-95.682	16.884
-52.056	51.646
-17.497	96.605
-20.72	131.18
-36.822	161.4
-36.42	183.54
-41.292	189.14
-45.712	186.45
-44.881	181.47
-50.247	174.52
-46.985	174.23
-59.212	168.89
-56.618	164.33
-44.035	172.74
-28.281	133.7
36.237	68.271
85.419	27.16
133.73	-5.183
176.12	-21.896
188.44	-36.06
211.96	-47.479
207.54	-56.854
210.21	-70.747
223.21	-73.301
212.45	-80.874
220.57	-97.547
218.26	-106.39
211.74	-112.39
219.27	-120.02
215.87	-125.38
212.56	-129.61
215.81	-131.35
214.84	-132.43
210.9	-132.94
212.62	-126.9
187.77	-110.83
134.7	-87.356
78.919	-59.529
37.982	-25.884
8.436	6.895
-25.298	34.225
-50.503	56.499
-72.563	74.669
-88.806	92.242
-99.617	107.59
-108.21	113.46
-107.43	113.06
-102.81	112.49
-100.91	111.75
-105.84	111.95
-109.02	112.7
-111.74	112.96
-111.48	114.43
-107.98	115.43
-113.64	114.04
-119.81	116.82
-117.85	115.85
-117.93	124.21
-110.19	119.72
-66.269	59.863
0.542	0.344
55.21	-32.75
101.1	-54.058
130.82	-65.589
134.3	-77.42
146.29	-82.617
152.43	-87.88
147.88	-89.076
154.5	-88.759
149.62	-96.16
134.56	-95.364
133.27	-91.877
138.21	-91.269
130.49	-92.261
130.03	-93.007
131.86	-90.97
128.05	-89.813
128.68	-91.552
124.29	-94.081
128.16	-93.958
130.4	-95.756
124.49	-95.541
122.68	-94.91
125.04	-94.98
125.41	-90.606
105.68	-73.61
82.421	-45.502
57.948	-21.441
29.147	6.006
-2.887	36.131
-43.778	59.551
-73.5	76.872
-96.076	89.898
-110.43	101.17
-115.15	109.42
-119.86	108.49
-120.23	104.72
-119.38	105.61
-120.16	106.54
-124.61	109.93
-126.21	109.77
-128.22	112.75
-135.68	106
-130.09	107.18
-126.08	117.71
-82.072	70.378
14.997	19.747
68.707	-7.984
96.143	-34.02
133.84	-41.374
169.35	-57.893
197.95	-79.568
203.59	-102.58
209.28	-118.35
214.88	-125.31
211.75	-135.37
212.12	-138.91
208.86	-144.14
206.6	-149.8
208.4	-151.94
209.01	-156.16
207.24	-151.11
193.93	-160.23
148.78	-194.54
95.537	-208.15
75.282	-211.98
62.423	-211.99
36.509	-205.64
10.717	-207.59
-18.805	-202.16
-45.946	-193.51
-61.25	-179.38
-72.612	-162.47
-80.993	-150.19
-89.181	-138.42
-96.309	-131.45
-97.877	-126.07
-100.62	-117.74
-100.38	-106.88
-101.56	-100.76
-108.84	-96.184
-108.73	-88.955
-106.95	-79.87
-109.55	-63.756
-103.92	-30.98
-90.06	17.135
-91.087	60.615
-101.84	100.81
-112.02	132.85
-124.76	149.35
-126.98	155.29
-123.55	154.25
-120.17	153.55
-119	150.17
-119.26	150.83
-115.38	150.42
-115.29	152.63
-118.29	148.23
-114.34	145.87
-105.6	154.29
-100.23	106.31
-94.876	37.022
-85.573	0.063
-73.946	-29.083
-63.902	-43.873
-57.235	-51.986
-50.878	-60.408
-48.321	-60.989
-51.3	-63.022
-51.715	-62.004
-54.03	-59.611
-53.585	-55.974
-48.398	-49.013
-46.878	-49.72
-42.115	-47.35
-42.293	-45.546
-43.109	-45.979
-42.714	-44.584
-45.007	-46.691
-41.274	-43.847
-37.657	-42.706
-35.989	-40.702
-41.355	-23.22
-47.807	2.524
-46.13	34.215
-43.877	74.247
-41.772	110.74
-45.382	140.18
-54.12	162.44
-57.37	177.02
-60.816	186.49
-64.176	183.45
-61.92	175.68
-61.613	174.43
-65.785	170.14
-66.31	169.36
-63.011	169.1
-62.299	162.93
-57.87	173.57
-52.739	146.99
-47.439	72.759
-35.869	21.258
-29.198	-13.512
-23.906	-34.157
-15.177	-45.28
-18.991	-55.307
-25.402	-58.166
-22.675	-62.998
-20.449	-61.903
-20.206	-61.501
-22.253	-62.628
-22.505	-54.383
-22.36	-48.625
-20.642	-46.457
-18.992	-45.557
-20.707	-47.185
-19.082	-47.144
-19.629	-47.654
-18.694	-49.529
-17.342	-45.361
-25.343	-27.462
-29.156	5.999
-25.954	44.813
-30.189	79.921
-35.421	114.03
-36.053	136.82
-38.532	150.27
-40.7	159.32
-41.218	152.99
-41.112	148.18
-41.586	146.73
-42.821	146.85
-47.088	145.5
-45.733	142.57
-36.57	148.55
-32.446	112.23
-20.553	47.987
-6.612	6.909
-4.674	-24.229
-2.177	-44.358
-0.684	-55.063
-0.373	-63.753
3.908	-69.791
3.896	-70.758
3.24	-70.755
5.305	-72.264
2.007	-69.071
4.521	-64.841
3.906	-61.1
-4.389	-56.6
-1.817	-54.781
-2.265	-58.601
1.068	-63.174
5.338	-59.296
-7.217	-37.492
-14.108	0.186
-17.894	33.904
-27.337	68.53
-31.633	105.97
-31.469	128.75
-35.357	140.99
-40.321	145.95
-38.197	143
-33.163	139.38
-30.768	132.91
-28.52	132.77
-31.575	128.06
-33.833	124.7
-23.769	133.98
-23.572	85.802
-26.495	14.928
-21.126	-20.214
-19.879	-50.93
-16.574	-65.914
-9.071	-72.501
-5.182	-79.547
-8.84	-80.851
-8.597	-80.904
-9.253	-79.201
-10.222	-79.185
-8.772	-76.137
-13.238	-71.459
-13.221	-68.512
-16.929	-68.378
-13.191	-65.927
-6.572	-60.218
37.979	-57.515
121.87	-50.291
158.63	-41.066
191.02	-31.929
229.14	-26.97
230.63	-31.041
223.19	-40.98
226	-47.276
231.99	-51.806
227.34	-65.668
230.31	-73.197
241.36	-73.501
215.39	-75.639
171.56	-82.139
146.45	-82.181
114.49	-76.172
71.857	-76.511
30.093	-69.464
-7.25	-61.048
-30.544	-60.236
-38.35	-51.627
-47.876	-42.048
-58.501	-36.799
-60.846	-25.502
-61.352	-35.789
-57.828	-64.222
-53.772	-76.672
-49.213	-79.307
-41.913	-76.939
-37.327	-73.639
-36.34	-70.936
-37.766	-68.515
-37.683	-69.015
-35.919	-65.329
-37.59	-63.554
-39.789	-61.904
-39.04	-57.67
-36.274	-58.21
-35.432	-53.596
-38.12	-51.037
-33.221	-53.296
-28.614	-45.476
-35.635	-29.193
-44.669	2.606
-55.902	38.795
-58.904	56.979
-53.009	62.852
-54.894	62.996
-56.577	63.347
-51.732	68.404
-49.683	70.832
-49.848	71.042
-46.056	73.918
-45.227	73.548
-48.067	74.853
-49.07	70.714
-46.569	65.649
-43.277	72.195
-46.621	63.111
-47.813	53.581
-40.475	59.371
-38.83	58.542
-40.467	57.585
-40.321	59.059
-43.7	56.747
-43.768	55.463
-42.823	53.543
-43.753	50.882
-39.55	52.705
-35.343	53.66
-34.548	50.188
-36.005	49.884
-38.465	50.183
-37.323	50.374
-33.766	51.531
-32.22	48.536
-31.274	47.73
-28.374	47.367
-30.215	44.823
-31.193	41.077
-30.537	41.895
-30.596	43.95
-28.415	40.72
-28.908	41.146
-25.096	38.199
-21.87	38.064
-25.335	42.062
-26.407	40.119
-24.001	40.372
-20.553	40.425
-20.093	40.259
-22.071	41.047
-20.584	40.79
-20.41	40.068
-17.551	37.565
-13.376	38.097
-18.393	39.102
-18.377	37.48
-17.265	36.155
-21.753	33.327
-18.603	34.128
-16.791	35.454
-19.204	34.3
-20.399	36.071
-17.936	35.484
-13.488	35.796
-15.924	35.453
-17.076	31.524
-19.196	31.948
-22.094	34.65
-18.549	34.815
-18.159	34.912
-17.255	35.242
-14.702	33.609
-15.075	31.922
-17.217	28.676
-18.046	28.455
-16.628	29.293
-17.06	28.367
-16.916	30.882
-17.612	30.519
-16.465	30.701
-13.585	29.751
-14.405	27.603
-16.431	31.419
-14.91	29.385
-17.753	27.817
-22.766	32.492
-16.987	31.897
-13.956	30.282
-13.114	31.534
-11.603	33.018
-13.481	30.673
-12.075	27.63
-11.952	27.394
