# Supplementary material for: Electrooculography-based continuous eye-writing recognition system for efficient assistive communication systems
Source: PLoS One. 2018 Feb 9;13(2):e0192684. doi: 10.1371/journal.pone.0192684 (PMC5806888; doi:10.1371/journal.pone.0192684)
Supplement: S2 Database — All the original continuous EOG data of participant 001, 002, and 003 used in the experiments are contained in this database. (ZIP) [file pone.0192684.s002.zip › continuous1/001/test/EOG_001_01_017.csv]

-14.072	6.872
-13.138	7.644
-9.804	3.754
-5.692	4.802
-6.869	7.81
-11.005	6.263
-7.543	7.523
-9.224	8.73
-11.646	6.961
-7.72	9.748
-7.228	9.287
-2.744	3.648
-1.912	1.32
-3.946	0.86
-2.841	0.775
-6.266	-0.913
-6.273	0.348
-5.862	4.273
-7.86	3.036
-5.854	3.505
-4.78	2.67
-5.368	-0.132
-4.897	-1.964
-4.763	-4.143
-4.825	-3.209
-3.977	-2.283
-4.203	-2.167
-2.84	-2.463
-2.718	-2.485
-5.062	-1.704
-2.396	-1.095
-7.371	-2.141
-12.481	-2.604
-9.111	-1.147
-10.047	3.163
-4.484	6.019
-0.737	1.89
-3.268	0.593
-2.619	-0.921
-6.089	-2.481
-4.954	-1.334
-4.746	-3.704
-10.126	0.6
-7.633	5.773
-6.366	0.923
-6.386	-0.395
-4.241	3.426
-4.156	3.439
-3.17	3.695
-3.401	2.16
-3.564	1.857
-2.896	0.96
-3.568	-2.406
-1.767	0.267
1.13	0.207
-0.457	0.587
0.888	2.714
0.27	2.901
-5.215	5.365
-5.357	6.707
-5.255	4.174
-2.862	2.696
-1.591	3.917
-2.737	2.223
-2.56	1.502
-7.921	1.014
-5.366	1.597
0.922	3.354
-3.751	2.447
-4.704	3.564
-4.392	3.745
-6.551	3.21
-5.352	3.701
-7.604	2.919
-11.867	3.105
-9.044	6.318
-2.621	9.163
-2.24	8.349
0.399	8.292
1.397	9.57
-2.454	9.56
-0.898	8.655
-1.587	7.713
-1.679	8.179
1.699	7.035
0.791	6.323
0.487	8.577
-0.544	7.979
-6.722	6.609
-7.332	8.108
-4.118	10.071
-2.221	9.406
0.144	8.627
-1.024	8.907
-3.045	7.351
-3.309	6.439
-3.242	7.596
-0.716	8.685
2.74	10.733
2.423	11.299
1.945	7.554
-0.239	7.468
-0.654	6.354
3.017	6.715
0.239	12.106
-1.787	12.933
0.326	13.294
-1.478	10.674
-0.46	9.015
1.983	9.633
-0.917	8.399
-0.694	8.172
1.521	14.626
1.248	39.824
-8.382	74.044
-22.971	103.62
-25.913	128.86
-28.25	146.83
-28.297	157.4
-24.969	164.04
-29.305	169.2
-35.06	169.16
-35.966	167.48
-31.778	167.43
-34.995	166.41
-36.579	165.83
-31.821	162.24
-30.995	160.61
-28.76	152.72
-28.732	157.42
-29.52	150.76
-29.37	90.715
-23.926	28.369
-15.552	-19.277
-13.648	-53.265
-8.159	-80.216
-5.423	-101.78
-6.9	-116.25
-4.119	-131.73
-3.731	-130.14
-4.293	-124.43
-5.002	-117.06
-7.502	-110.05
-13.245	-110.29
-15.884	-104.36
-18.083	-103.44
-15.226	-101.2
15.675	-98.587
81.577	-106.92
151.68	-101.98
184.93	-93.815
215.78	-93.599
238.65	-98.708
235.32	-107.26
235.49	-115.8
236.7	-128.93
245.35	-139.8
245.89	-152.59
240.63	-162.4
240.82	-166.17
248.47	-160.23
239.12	-162.38
200.26	-179.27
168.85	-181.01
130.79	-180.84
87.16	-182.7
52.237	-179.52
20.739	-169.71
6.076	-155.41
-0.045	-145.19
-13.847	-131.61
-26.799	-119.47
-32.425	-107.47
-33.405	-102.52
-31.707	-93.838
-19.469	-59.387
-11.606	-13.311
-26.276	39.81
-40.388	84.295
-47.034	115.04
-53.965	142.03
-60.234	157.74
-62.028	161.07
-62.676	157.17
-68.52	152.64
-67.715	150.88
-66.119	150.68
-69.315	143.88
-65.665	145.18
-65.715	143.5
-66.41	144.79
-60.281	151.51
-56.934	94.465
-46.571	18.409
-36.477	-26.333
-33.064	-60.872
-23.796	-78.806
-16.315	-92.28
-10.449	-103.4
-5.2	-107.01
-6.489	-110.5
-7.827	-112.78
-7.622	-107.08
-7.519	-101.82
-7.078	-99.543
-8.369	-95.61
-10.8	-95.926
-12.438	-95.19
-10.777	-89.274
-10.109	-86.509
-10.341	-84.783
-10.343	-83.31
-8.676	-85.665
-4.399	-78.619
-10.926	-54.43
-20.297	-17.278
-30.706	24.771
-42.715	67.056
-50.006	101.8
-58.931	126.73
-61.132	146.87
-60.872	156.83
-61.472	158.93
-58.126	151.79
-58.554	144.47
-62.555	140.55
-61.149	135.52
-55.151	135.52
-52.764	129.01
-52.955	128.06
-54.282	124.1
-49.844	126.87
-40.463	132.39
-37.354	71.3
-27.881	0.313
-15.064	-36.199
-10.254	-68.573
-5.88	-84.765
-0.795	-91.704
1.324	-99.992
1.5	-104.74
1.472	-99.952
-2.558	-95.925
-1.437	-96.649
-1.876	-92.741
-4.518	-88.4
-4.329	-83.634
-9.179	-82.107
-7.26	-80.832
-11.107	-75.658
-5.131	-69.572
0.078	-65.038
26.65	-70.133
97.973	-67.715
134.88	-57.429
187.39	-44.626
233.73	-39.357
230.04	-49.42
231.44	-54.477
226.19	-68.871
230.23	-85.253
235.12	-96.059
238.26	-111.67
234.39	-121.25
228.17	-122.18
236.81	-113.91
211.02	-124.39
166.7	-136.08
134.71	-125.1
103.83	-123.05
77.446	-118.86
49.668	-110.11
27.521	-98.599
13.943	-81.45
-0.157	-70.233
-17.108	-61.099
-34.174	-49.756
-43.563	-44.008
-49.067	-34.202
-47.849	-22.986
-37.97	-49.365
-33.794	-78.611
-33.953	-86.45
-30.97	-90.91
-26.701	-83.832
-23.553	-78.42
-26.535	-75.551
-27.56	-70.259
-26.414	-67.918
-30.134	-63.769
-30.648	-61.93
-29.082	-59.935
-28.609	-55.767
-28.852	-55.085
-29.511	-52.455
-29.323	-48.779
-30.142	-44.617
-29.815	-42.608
-31.683	-38.27
-34.822	-35.422
-33.133	-38.053
-33.113	-36.343
-29.468	-36.023
-27.06	-34.492
-29.448	-34.693
-24.654	-31.022
-27.307	-19.618
-27.396	4.532
-23.712	46.076
-29.631	87.787
-34.167	123.45
-46.168	149.67
-57.485	175.39
-65.068	193.17
-72.649	202.91
-74.229	208.49
-71.768	201.98
-68.183	196.3
-71.041	190.55
-71.347	189.51
-71.523	185.1
-73.278	183.5
-70.647	180.34
-66.694	174.47
-58.718	187.71
-53.147	144.8
-43.477	64.008
-26.649	17.83
-20.464	-14.915
-21.631	-32.051
-17.206	-46.772
-11.757	-61.977
-12.84	-66.56
-13.71	-67.149
-13.303	-63.088
-14.7	-61.073
-18.141	-60.053
-20.869	-58.309
-16.169	-58.95
-15.533	-58.189
-18.673	-55.909
-17.131	-57.06
-16.643	-58.273
-14.87	-56.967
-15.014	-57.571
-16.431	-58.901
-15.086	-54.357
-21.69	-39.668
-32.805	-14.07
-39.595	22.462
-43.436	58.312
-42.422	94.695
-42.854	127.41
-51.254	143.83
-54.913	150.41
-53.138	142.91
-52.812	137.81
-53.968	135.52
-56.416	129.86
-55.502	129.65
-52.184	125.16
-45.746	125.97
-43.341	116.41
-42.244	121.05
-36.437	122.27
-31.601	60.951
-22.638	7.093
-16.205	-27.953
-12.434	-58.051
-2.048	-69.034
5.593	-77.964
9.293	-79.699
11.237	-82.861
8.53	-83.275
5.976	-83.662
2.261	-84.934
-0.936	-79.465
-0.405	-80.704
-0.4	-84.035
1.726	-83.553
7.904	-81.385
-1.344	-76.255
-32.512	-67.089
-62.509	-54.528
-81.314	-39.313
-93.348	-26.385
-104.19	-14.862
-104.55	-1.014
-100.45	5.197
-99.101	8.304
-100.49	8.854
-111.62	6.545
-119.66	11.125
-127.15	10.089
-115.4	10.203
-109.12	33.935
-50.639	63.217
70.03	88.303
239.6	179.51
702	331.99
1344.1	433.63
1777.1	450.51
1892.5	399.48
1681.3	324.11
1122	264.07
581.57	206.58
381.95	159.63
328.08	131.81
296.51	100.27
265.55	66.899
240.94	38.78
236.11	16.151
227.07	-4.827
240.31	-26.158
249.49	-42.99
242.69	-56.88
236.12	-63.602
212.99	-76.3
201.42	-75.715
197.27	-95.673
176.73	-164.7
165.2	-216.03
158.02	-252.6
152.42	-277.89
135.02	-290.62
93.379	-297.92
49.439	-287.55
13.03	-275.74
-17.224	-265.97
-40.25	-255.99
-61.02	-245.6
-78.178	-233.79
-95.846	-210.38
-128.72	-173.92
-163.89	-129.34
-197.08	-81.125
-219.12	-41.349
-225.3	-8.066
-232.09	17.238
-235.49	40.604
-240.83	55.773
-242.05	55.051
-237.31	52.608
-236.97	54.277
-232.58	63.155
-232.56	63.768
-236.67	66.141
-233.3	70.201
-236.93	60.738
-225.45	67.289
-184.05	38.24
-121.03	-30.479
-52.999	-69.727
-25.701	-92.548
1.25	-107.81
31.438	-108.19
38.589	-102.5
39.607	-107.38
44.671	-111.53
63.04	-114.62
50.26	-113.02
41.192	-104.12
47.314	-105.41
36.322	-105.53
42.118	-110.06
51.885	-109.84
51.467	-103.88
44.518	-104.34
39.224	-103.98
38.504	-103.87
36.487	-101.11
39.928	-103.19
39.454	-102.52
33.665	-97.681
43.825	-97.43
37.952	-93.707
-10.35	-92.255
-53.483	-83.816
-73.959	-67.145
-87.561	-56.447
-103.78	-52.646
-123.96	-54.228
-143.01	-50.293
-161.28	-46.251
-180.53	-40.78
-194.09	-26.466
-194.75	-14.161
-190.97	-11.588
-195.26	-10.132
-199.1	-2.845
-197.3	-2.507
-194.74	5.624
-158.7	28.014
-121.43	63.562
-119.42	107.71
-113.62	137.46
-115.31	159.81
-126.1	167.12
-129.97	161.83
-131.75	163.92
-133.06	161.01
-134.74	157.38
-135.34	158.49
-137.1	155.13
-134.72	156.09
-130.78	148.15
-128.85	150.92
-120.58	154.28
-110	91.551
-101.8	20.191
-90.423	-18.462
-84.83	-50.011
-76.949	-68.302
-63.089	-78.725
-59.471	-83.483
-63.137	-87.518
-71.141	-88.673
-69.741	-85.597
-65.01	-87.48
-65.308	-83.474
-64.467	-77.431
-66.743	-74.081
-62.722	-70.647
-62.275	-72.904
-67.346	-69.072
-76.241	-68.972
-72.343	-69.533
-31.473	-65.176
38.832	-64.952
108.18	-55.528
149.6	-47.14
177.65	-43.93
177.86	-50.059
174.23	-63.716
181.63	-75.707
183.35	-92.419
193.76	-106
195.44	-116.55
195.92	-127.56
197.37	-133.45
193.63	-138.55
189.04	-145.4
194.03	-140.68
184.16	-140.93
137.35	-145.97
104.38	-133.01
84.115	-117.94
54.896	-106.36
20.573	-86.509
-11.719	-56.049
-37.977	-30.18
-61.151	-14.012
-73.95	-1.743
-90.466	3.383
-100.51	16.198
-106.97	28.41
-120.23	27.113
-119.72	41.471
-96.678	27.749
-41.456	-23.79
6.427	-50.04
26.852	-64.959
39.979	-69.396
46.428	-63.709
46.22	-67.291
40.714	-68.714
49.219	-65.346
57.285	-64.116
48.777	-63.804
44.882	-60.63
44.761	-57.687
44.149	-55.416
40.39	-57.756
34.219	-56.44
34.744	-51.913
36.238	-52.041
33.443	-50.843
31.868	-49.526
31.148	-47.304
35.466	-46.109
38.989	-41.804
8.713	-37.427
-32.827	-28.253
-54.61	-9.248
-66.156	4.558
-81.728	13.05
-108.56	26.995
-125	51.083
-139.64	76.301
-154.4	103.75
-158.75	130.87
-166.06	147.71
-168.55	161.49
-166.42	167.99
-165.81	164.58
-162.97	166.23
-161.53	166.47
-158.65	161.16
-158.78	158.27
-165.33	156.61
-157.15	160.07
-166.01	157.4
-154.61	155.59
-94.74	146.78
-43.806	131.95
39.084	130.46
75.124	107.81
93.639	90.608
169.06	77.914
181.49	44.387
183.66	19.032
193.24	-4.001
193.57	-17.728
202.8	-35.95
196.79	-55.816
203.42	-65.661
209.15	-84.467
213.81	-93.245
210.52	-104.14
213.88	-101.53
212.79	-109.14
171.14	-177.6
138.24	-231.99
122.79	-258.82
112.59	-273.95
102.49	-270.07
82.948	-270.94
59.776	-262.42
36.573	-245.96
17.043	-236.1
0.334	-221.35
-16.415	-206.06
-32.543	-192
-42.867	-176.13
-52.983	-166.69
-55.694	-154.34
-52.788	-143.43
-57.242	-141.3
-52.304	-130.73
-64.695	-107.58
-99.142	-71.803
-118.6	-25.794
-134.59	18.49
-151.99	57.838
-162.94	88.712
-168.43	111.24
-169.95	128.7
-168.07	133.59
-165.67	132.3
-161.62	132.58
-159.54	134.45
-159.02	133.01
-155.84	128.9
-157.63	130.13
-157.21	134.98
-163.51	135.89
-169.03	133.51
-166.85	142.13
-137.22	114.28
-55.576	46.781
7.685	-1.226
54.085	-24.443
89.192	-41.636
97.385	-55.296
132.54	-49.661
141.18	-50.565
128.54	-54.532
139.31	-49.608
131.37	-53.22
129.23	-53.397
127.65	-52.296
118	-54.374
121.04	-56.169
118.69	-55.797
113.53	-54.772
115.42	-56.983
115.49	-54.412
111.14	-55.425
112.06	-59.909
108.74	-59.292
109.52	-58.256
111.05	-45.679
117.27	-14.085
127.69	20.579
105.12	47.271
85.32	75.071
81.027	100.98
71.198	116.55
64.714	117.06
60.601	109.56
59.254	104.26
53.397	96.659
48.495	90.282
55.112	85.343
55.475	81.641
48.35	78.264
51.301	77.051
45.006	71.093
41.934	70.084
55.125	82.711
61.758	54.257
89.109	-1.571
114.37	-41.399
101.66	-81.055
70.949	-110.37
29.042	-126.8
-3.464	-139.21
-31.598	-139.01
-60.573	-132
-77.873	-128.96
-93.075	-120.82
-103.46	-108.99
-113.77	-102.47
-121.51	-94.769
-121.67	-88.702
-123.09	-79.8
-126.94	-70.999
-136.36	-69.316
-134.8	-58.932
-88.554	-48.604
-25.056	-30.485
26.206	13.112
68.265	55.28
79.035	85.213
83.342	98.074
87.71	93.259
84.18	89.347
77.143	78.431
74.092	67.223
79.186	65.006
71.127	61.108
70.969	53.754
71.716	44.856
75.729	44.278
79.095	35.541
82.146	40.008
87.236	43.078
56.302	-7.947
26.185	-53.803
8.328	-81.242
-10.478	-100.4
-22.172	-103.24
-34.381	-111.11
-51.857	-111.45
-69.485	-109.58
-81.564	-106.54
-98.378	-96.441
-108.13	-88.575
-110.03	-80.947
-112.14	-74.304
-110.82	-67.467
-115.23	-61.778
-119.28	-58.526
-119.61	-53.805
-119.72	-52.654
-110.6	-50.504
-114.83	-35.088
-143.67	-7.794
-169.17	29.617
-179.4	71.003
-184.32	105.13
-194.98	131.72
-199.74	154.98
-195.58	170.86
-192.09	174.36
-192.14	172.93
-189.75	173.25
-181.82	165.64
-177.11	159.11
-171.32	160.8
-167.14	155.03
-164.82	155.86
-162.14	152.54
-159.59	151.65
-135.85	144.93
-79.432	81.211
-18.714	19.417
30.996	-7.874
65.233	-27.657
72.778	-42.904
78.968	-50.548
87.657	-43.134
92.217	-41.724
99.415	-45.558
101.63	-47.489
97.566	-50.172
87.777	-45.371
79.649	-46.34
73.029	-40.837
60.82	-38.227
71.81	-38.297
78.499	-8.81
131.9	6.948
232.69	55.821
259.62	178.05
522.78	316.42
1048.6	428.77
1368.3	450.99
1395.4	396.72
1195.3	325.68
803.69	270.36
392.01	240.79
137.3	224.62
18.047	216.9
-49.823	209.18
-94.192	197.39
-130.75	187.58
-139.86	179.77
-135.47	171.29
-136.79	164.62
-142.65	157.24
-146.55	152.81
-151.55	146.83
-163.91	141.16
-170.45	134.5
-170.52	127.77
-163.1	139.07
-158.62	103.57
-155.37	25.723
-144.88	-24.898
-140.7	-62.597
-134.52	-88.993
-127.22	-106.01
-123.4	-114.47
-119.88	-115.93
-125.66	-117.67
-126.97	-120.35
-120.51	-121.37
-119.46	-116.37
-117.41	-117.41
-116.4	-118.41
-115.38	-112.57
-113.95	-111.05
-114.2	-110.14
-113.16	-105.84
-111.86	-103.66
-109.05	-99.969
-106.38	-97.528
-104.48	-96.324
-104.33	-95.991
-93.714	-93.313
-92.084	-83.25
-114.36	-78.427
-123.45	-73.224
-131.56	-60.267
-147.17	-52.491
-152.35	-52.159
-160.07	-50.547
-167.55	-51.024
-167.37	-50.344
-163.97	-43.564
-162.27	-42.053
-163.98	-41.184
-162.63	-41.914
-160.78	-41.327
-163.15	-39.012
-162.72	-38.196
-149.61	-27.447
-114.63	-15.149
-70.899	14.266
-55.986	57.811
-61.925	93.449
-63.644	122.81
-69.771	146.69
-79.099	166.57
-89.9	169.36
-91.092	164.13
-89.183	157.86
-91.094	152.84
-86.708	151.42
-92.535	140.78
-91.927	138.3
-84.496	136.46
-84.287	131.11
-79.1	133.52
-81.257	124.67
-77.164	129.82
-67.076	117.44
-65.173	50.899
-55.221	-6.886
-45.363	-41.681
-34.833	-64.266
-27.932	-78.718
-26.585	-89.147
-22.467	-94.378
-23.963	-98.946
-22.314	-97.58
-20.46	-97.677
-21.562	-100.7
-21.294	-98.497
-23.56	-93.105
-24.251	-92.334
-26.091	-95.529
-28.078	-91.111
-25.496	-85.276
-24.566	-86.165
-23.619	-83.156
-26.699	-76.071
-28.776	-69.743
-24.558	-65.998
-27.197	-68.3
-28.285	-69.487
-25.387	-66.862
-19.789	-65.468
-17.497	-65.414
-20.834	-69.149
-19.226	-69.978
-20.917	-70.538
-17.999	-72.211
-17.858	-58.281
-27.645	-32.706
-32.259	4.778
-36.843	44.183
-36.481	73.261
-37.013	103.94
-43.35	130.44
-45.89	149.8
-48.859	162.36
-50.068	165.64
-50.581	168.9
-52.189	162.15
-52.241	155.26
-52.338	154.16
-52.916	145.32
-45.827	158.39
-29.061	136.7
-20.553	59.315
-12.295	8.505
1.698	-31.173
5.214	-63.103
5.297	-73.497
6.763	-80.934
7.639	-85.095
6.896	-88.593
4.078	-91.933
7.866	-91.771
12.949	-88.551
10.854	-84.466
5.731	-78.503
3.864	-78.739
2.407	-78.16
-2.255	-76.027
-1.281	-77.246
0.426	-74.863
-0.405	-74.773
-2.561	-75.167
0.938	-76.474
8.677	-70.105
3.408	-50.969
-4.156	-23.624
-7.409	13.586
-8.988	50.018
-16.601	81.06
-26.287	104.19
-31.675	120.23
-46.96	137.44
-52.749	147.28
-49.446	143.93
-51.091	137.97
-48.385	130.8
-46.565	124.59
-44.753	117.32
-43.75	116.14
-46.287	117.52
-48.359	111.32
-39.465	123.49
-29.841	101.53
-19.589	33.415
-0.625	-10.172
7.696	-42.986
16.121	-67.834
23.357	-80.057
20.895	-90.21
20.899	-93.847
19.924	-95.776
15.686	-93.693
13.322	-94.779
15.081	-94.525
15.562	-93.898
10.765	-98.041
5.21	-94.08
6.361	-90.44
9.32	-88.613
10.77	-84.635
13.718	-84.255
14.767	-85.837
17.014	-82.836
-0.359	-80.684
-32.99	-80.69
-49.259	-72.092
-58.584	-67.622
-56.386	-69.28
-56.953	-63.382
-67.747	-57.003
-67.256	-54.088
-67.197	-49.767
-66.694	-50.01
-69.587	-47.162
-74.443	-43.839
-72.681	-44.905
-75.044	-41.414
-79.328	-43.821
-80.792	-38.773
-60.243	-28.074
-20.418	-13.623
6.439	23.422
17.372	68.895
10.438	106.72
-8.707	127.97
-24.028	146.82
-35.926	162.24
-43.657	167.33
-43.764	167.53
-41.052	157.4
-42.865	154.96
-43.474	151.61
-42.412	143.58
-42.994	139.4
-42.535	133.53
-44.556	132.42
-44.494	123.98
-38.425	129.03
-32.014	118.4
-23.056	52.861
-10.919	1.293
-2.582	-27.744
4.024	-54.966
10.886	-69.128
15.141	-81.67
18.403	-87.245
20.035	-85.799
17.646	-86.635
15.561	-83.439
17.276	-81.458
15.777	-82.771
16.789	-80.266
12.177	-80.338
6.574	-75.057
3.557	-72.406
-4.22	-76.347
11.68	-60.452
14.812	-48.325
74.656	-28.358
186.84	7.38
282.03	56.038
535.69	126.28
823.9	140.22
892.32	105.41
775.4	64.429
571.57	19.583
373.08	-17.428
236.92	-46.87
185.61	-54.952
160.43	-59.96
132.98	-68.039
122.14	-67.771
115.55	-69.428
114.34	-68.461
108.33	-69.769
115.56	-79.573
119.87	-91.273
116.91	-106.03
128.65	-117.68
135.91	-128.11
147.24	-136.9
148.9	-148.58
140.61	-160.79
141.75	-163.09
139.21	-163.86
140.9	-157.5
121.33	-150.95
63.074	-146.7
12.165	-127.29
-25.573	-92.6
-57.59	-54.942
-83.019	-19.263
-107.43	15.954
-125.59	46.274
-133.64	75.531
-133.21	95.797
-136.56	106.34
-144.13	113.65
-146.47	114.81
-148.21	116.49
-150.53	115.97
-151.8	117.78
-156.98	116.79
-156.76	119.06
-155.05	122.18
-158.54	121.24
-153.2	128.5
-137.08	87.421
-112.55	13.091
-88.877	-33.045
-72.567	-62.511
-60.916	-79.225
-52.407	-89.66
-46.896	-96.006
-47.711	-95.942
-50.894	-94.644
-50.684	-93.089
-48.198	-90.396
-51.101	-88.128
-55.643	-89.399
-59.759	-88.98
-62.755	-83.602
-58.024	-78.477
-56.504	-77.898
-55.315	-76.822
-47.805	-74.822
-35.96	-73.224
-34.925	-70.516
-56.744	-68.524
-69.711	-63.325
-78	-56.709
-92.286	-53.067
-99.223	-48.574
-111.77	-43.416
-120.35	-38.59
-121.82	-36.343
-122.93	-35.097
-117.82	-31.206
-117.79	-32.133
-118.89	-29.681
-118.21	-23.006
-121.53	-23.355
-117.67	-18.696
-76.824	-19.006
0.592	-15.786
47.619	13.546
85.391	45.993
131.73	74.822
135.69	98.378
144.78	106.57
166.66	100.67
162.57	81.618
157.58	60.638
167.06	44.623
168.35	26.075
175.17	10.736
179.64	-2.524
178.54	-17.118
190.46	-25.147
181.24	-38.849
185.44	-50.714
192.68	-56.458
181.74	-64.05
187.74	-67.318
184.18	-72.323
185.52	-64.147
183.66	-75.194
161.97	-123.56
159.68	-155.02
159.75	-176.6
143.69	-194.46
111.46	-200.34
68.517	-201.07
33.742	-191
7.323	-179.48
-16.345	-165.08
-35.677	-148.05
-52.257	-137.09
-68.21	-124.44
-76.182	-115.97
-88.666	-111.65
-93.274	-107.12
-96.728	-84.065
-58.125	-45.126
23.324	-33.43
115.54	16.68
447.58	132.58
886.23	201.98
1063.8	223.53
1022.4	239.2
805.59	226.68
467.62	199.94
238.76	182.02
157.6	180.56
115.39	178.36
99.267	162.69
92.116	142.75
86.461	115.27
71.781	90.866
78.847	76.132
109.59	55.22
110.75	32.21
109.03	10.628
114.48	-14.927
114.9	-35.449
118.79	-54.633
123.04	-67.923
120.15	-82.589
125.62	-86.86
127.73	-88.008
107.04	-142.18
91.007	-202.71
86.458	-232.59
75.961	-250.17
53.006	-259.52
23.207	-267.25
-4.358	-260.86
-38.772	-245.74
-66.859	-230.21
-78.157	-212.81
-95.121	-196.67
-106.37	-182.82
-123.57	-166.36
-143.08	-151.85
-147.88	-138.44
-138.11	-124.09
-78.227	-111.03
-15.133	-85.456
38.943	-49.891
77.633	-19.09
90.552	-5.743
123.65	-13.584
132.21	-35.476
121.62	-57.95
132.01	-75.429
136.68	-94.362
131.6	-107.72
135.23	-117.4
144.43	-128.98
147.05	-138.54
143.8	-146.89
149.05	-154.09
149.17	-159.61
149.12	-161.27
151.64	-170.05
154.88	-168.8
164.83	-169.76
142.17	-206.87
123.63	-240.12
119.88	-260.04
93.064	-274.78
58.29	-275.77
15.784	-275.13
-25.758	-268.56
-58.712	-249.42
-81.741	-232.36
-96.129	-218.17
-109.12	-200.69
-123.59	-182.91
-134.01	-164.92
-142.59	-155.54
-160.94	-141.15
-150.83	-128.91
-103.5	-135.58
-54.786	-127.58
-26.611	-112.39
-16.756	-101.01
3.442	-82.831
14.514	-74.528
20.854	-65.844
29.299	-58.118
21.595	-59.6
22.699	-56.411
16.361	-57.441
17.917	-57.579
23.438	-55.024
17.52	-54.188
22.558	-52.746
17.344	-54.652
26.194	-52.768
22.504	-53.747
12.63	-50.993
22.398	-44.259
-11.274	-45.863
-66.534	-35.303
-109.01	-8.025
-136.57	25.427
-149.91	56.896
-161.94	83.786
-174.26	112.7
-188.13	137.12
-197.56	148.08
-197.83	148.17
-192.27	147.35
-192.71	145.47
-199.76	144.59
-204.98	149.63
-207.33	153.57
-217.65	151.28
-230.11	149.34
-225.11	154.28
-223.56	160.31
-181.95	173.8
-106.18	193.11
-66.798	206.62
-14.197	217.4
25.47	213.31
22.592	197.81
24.978	185.66
26.662	170.19
31.619	153.58
33.854	140.61
35.226	133.88
38.62	123.89
45.55	116.37
50.491	108.14
40.852	96.022
47.049	105.19
37.75	72.804
0.526	1.376
-15.437	-46.3
-21.824	-87.644
-29.923	-112.56
-36.185	-129.84
-51.352	-141.21
-70.011	-135.58
-85.662	-129.72
-92.993	-118.18
-97.694	-107.54
-106.44	-98.095
-119.22	-85.021
-130.29	-76.6
-136.86	-68.162
-146.68	-57.809
-134.54	-47.345
-78.906	-31.523
0.749	-2.275
40.278	30.42
53.28	65.636
80.847	95.238
86.556	96.359
91.332	89.206
92.227	76.161
85.902	58.939
88.095	50.22
77.054	40.459
75.845	35.322
83.155	31.485
82.3	23.302
83.828	17.177
85.299	9.692
82.297	6.059
83.159	4.597
85.439	-1.69
87.423	8.773
76.124	-3.902
44.575	-53.709
27.779	-87.539
26.255	-116.15
22.751	-135.54
5.768	-139.24
-24.498	-146.24
-54.314	-141.47
-79.898	-128.71
-95.809	-120.93
-102.81	-109.6
-107.29	-97.682
-115.03	-85.884
-118.69	-77.467
-117.01	-70.539
-118.64	-63.294
-112.72	-58.844
-111.39	-49.291
-137.57	-27.507
-165.05	10.753
-178.73	50.946
-187.75	90.82
-195.18	122.95
-197.23	143.04
-197.99	165.31
-203.85	181.24
-200.91	191.54
-203.59	187.12
-207.48	180.65
-205.8	182.49
-211.41	177.25
-207.63	175.75
-204.71	173.49
-199.91	181.08
-178.16	159.62
-137.12	90.801
-82.254	43.671
-51.056	15.595
-31.535	-4.004
-8.198	-12.793
0.791	-17.171
11.65	-15.892
17.216	-17.899
13.653	-14.78
17.776	-13.012
11.734	-10.762
8.111	-2.392
12.845	-5.372
8.399	-4.961
6.517	-1.738
7.857	-0.985
13.935	6.876
10.714	4.76
8.633	8.252
9.731	7.13
5.289	0.251
6.012	12.493
-31.404	27.566
-79.158	58.637
-95.357	95.976
-105.13	129.12
-114.69	164.95
-123.02	187.63
-127.07	201.45
-134.22	213.59
-133.81	221.26
-125.62	223.57
-129.59	220.2
-128.77	211.32
-122.54	208.12
-122.42	206.16
-122.93	201.25
-121.26	203.33
-121.63	196.56
-119.89	204.13
-109.14	201.9
-106.95	135.02
-107.18	70.669
-95.25	29.903
-80.824	-1.669
-68.757	-16.372
-61.423	-29.871
-54.727	-36.134
-55.221	-37.131
-60.822	-35.495
-58.706	-36.889
-62.502	-39.064
-66.921	-32.378
-60.592	-28.696
-54.072	-31.606
-52.773	-33.993
-53.082	-36.898
-50.59	-35.574
-50.24	-30.853
-45.499	-30.9
-51.852	-31.007
-79.83	-29.895
-93.523	-27.083
-98.558	-26.862
-107.44	-25.675
-110.32	-21.761
-111.61	-20.222
-109.44	-15.917
-106	-14.197
-106.08	-14.851
-109.04	-13.327
-107.11	-12.836
-106.48	-9.808
-111.41	-8.468
-107.81	-10.279
-107.43	-4.686
-112.31	-2.731
-107.13	1.161
-81.417	9.916
-45.97	23.015
-25.728	59.66
-16.233	100.77
-23.153	134.06
-39.477	163.94
-49.788	188.89
-60.735	199.75
-62.284	190.48
-55.312	184.11
-52.394	178.53
-49.63	168.94
-48.381	166.76
-51.889	161.29
-48.091	156.94
-45.374	156.6
-49.119	153.04
-46.924	154.33
-47.62	148.63
-50.299	142.49
-50.102	141.15
-49.445	130.89
-40.577	141.46
-32.354	124.4
-28.235	55.402
-16.704	8.422
-8.859	-20.732
-4.786	-42.609
-1.217	-50.295
-1.157	-53.028
2.446	-58.063
1.681	-60.494
-2.084	-56.275
-5.179	-56.335
-8.103	-53.456
-9.016	-49.169
-6.796	-46.532
-5.227	-48.479
-6.544	-52.037
-7.982	-45.548
-6.943	-45.218
-4.345	-47.423
-10.045	-30.105
-19.434	1.051
-23.956	24.464
-17.5	26.469
-20.189	24.739
-23.897	32.155
-17.965	34.708
-21.213	33.56
-17.788	36.779
-16.084	37.862
-14.52	39.944
-10.959	41.421
-16.254	37.726
-15.749	35.384
-15.853	34.219
-14.893	33.142
-13.429	35.326
-16.275	42.55
-14.336	43.097
-20.012	40.029
-25.849	42.369
-19.93	41.933
-15.832	41.539
-15.213	42.153
-12.625	39.406
-7.104	37.541
-5.237	36.549
-9.048	35.7
-11.141	36.291
-9.097	37.037
-11.924	33.525
-16.07	26.856
-13.327	28.127
-13.061	32.121
-11.898	31.639
-10.567	29.634
-12.354	30.495
-11.071	32.652
-10.596	30.32
-11.962	29.294
-13.047	30.97
-11.119	32.026
-4.649	30.958
-4.349	30.475
-7.324	28.491
-5.374	22.944
-10.221	24.092
-12.124	28.306
-10.39	27.46
-9.474	23.779
-6.306	24.247
-7.978	25.824
-1.377	25.549
0.314	28.226
-8.891	25.897
-11.511	24.972
-10.375	26.504
-7.449	25.855
-5.161	24.759
-4.216	20.707
-3.112	23.911
-2.591	27.401
-3.493	26.383
-4.655	26.84
-5.146	24.179
-6.079	20.942
-5.792	21.9
-1.549	24.01
2.328	24.943
2.807	25.141
4.774	23.031
1.735	22.263
-4.728	21.813
-4.856	21.041
-8.239	20.923
-7.854	20.52
-0.811	19.719
-3.912	16.425
-5.871	18.942
-3.435	21.548
-5.664	19.179
-3.572	20.159
-1.022	19.074
-1.093	21.109
-2.417	24.398
-4.801	20.49
-6.571	19.289
-10.264	18.734
-11.148	16.411
-11.76	15.567
-12.447	15.094
-11.784	17.025
-10.331	16.201
-9.224	15.854
-11.501	15.474
-10.517	13.806
-11.688	16.968
-16.379	15.897
-12.621	17.372
-8.82	18.127
-7.85	15.908
-6.176	20.072
-9.862	19.473
-8.546	16.702
-5.683	16.25
-11.09	16.98
