# Supplementary material for: Electrooculography-based continuous eye-writing recognition system for efficient assistive communication systems
Source: PLoS One. 2018 Feb 9;13(2):e0192684. doi: 10.1371/journal.pone.0192684 (PMC5806888; doi:10.1371/journal.pone.0192684)
Supplement: S2 Database — All the original continuous EOG data of participant 001, 002, and 003 used in the experiments are contained in this database. (ZIP) [file pone.0192684.s002.zip › continuous1/001/test/EOG_001_01_018.csv]

-0.578	15.051
-2.035	12.549
1.435	10.038
6.073	8.4
2.718	8.395
4.566	9.468
6.067	8.502
1.963	8.436
4.149	10.59
6.714	8.821
2.288	9.883
0.036	11.017
2.996	8.096
1.878	8.755
3.16	9.023
2.018	8.161
-2.816	7.959
-3.206	6.623
-5.242	8.667
1.219	9.591
3.927	6.102
-2.746	7.281
0.498	7.866
-0.753	7.364
-7.051	8.753
-8.899	5.397
-8.983	5.744
-6.528	7.972
-6.758	6.06
-5.634	5.751
-6.588	4.262
-9.137	5.645
-8.894	8.327
-10.896	5.381
-9.217	4.102
-5.945	6.51
-3.819	6.343
0.445	5.911
2.251	6.17
0.077	5.482
-0.47	6.024
-1.809	4.6
-3.429	4.776
-1.655	5.812
-0.893	6.403
-2.032	6.672
-2.493	4.288
-0.786	4.364
0.146	4.772
-4.718	5.791
-7.295	6.168
-5.71	4.07
-4.719	4.653
-1.321	5.853
-2.333	4.696
-2.177	5.738
-3.232	7.159
-7.595	5.469
-4.769	6.154
-1.534	6.034
-2.658	4.34
-3.2	4.554
-1.519	5.419
-0.497	4.881
-1.512	5.061
-5.877	7.437
-3.943	6.52
-2.375	6.748
-4.277	8.636
-4.285	8.142
-8.921	7.697
-8.764	7.311
-7.922	8.208
-9.081	7.819
-7.286	7.839
-5.89	10.62
-3.878	8.463
-5.332	8.143
-6.528	8.908
-6.174	3.614
-6.374	4.312
-5.394	7.657
-6.859	5.372
-3.987	6.715
-2.553	9.703
-8.094	7.479
-7.41	7.074
-6.493	6.579
-8.768	6.778
-10.419	7.77
-10.961	7.64
-8.709	8.346
-10.363	5.674
-13.469	7.804
-12.951	9.011
-10.394	6.617
-8.429	8.168
-11.043	6.915
-12.244	7.56
-8.326	11.278
-7.776	10.851
-11.834	9.912
-13.217	9.636
-12.371	9.808
-15.789	11.483
-14.585	11.077
-11.179	11.22
-14.396	9.367
-12.604	6.468
-11.744	8.21
-13.97	9.612
-9.807	9.599
-7.833	9.623
-9.36	9.553
-10.408	7.483
-13.69	8.477
-12.55	12.65
-13.746	11.692
-16.028	8.087
-11.083	7.745
-12.688	10.345
-12.561	9.734
-11.253	7.741
-13.339	10.08
-11.827	10.382
-12.108	5.707
-8.171	1.801
-7.97	3.061
-14.266	8.077
-15.759	8.792
-17.587	8.589
-15.647	8.815
-11.839	6.835
-12.469	6.706
-10.032	8.397
-9.257	9.199
-10.081	8.598
-8.907	9.455
-10.386	8.819
-12.632	9.752
-14.546	11.701
-13.904	10.872
-9.376	11.482
-8.713	8.566
-7.622	9.068
22.752	19.602
70.867	37.373
122.41	64.641
151.28	88.862
139.53	110.49
140.46	129.9
134.64	137.05
112.65	139.79
108.17	139.99
114.92	141.46
112.26	141.74
106.49	137.13
115.69	128.88
118.84	117.17
121.48	107.91
122.11	96.811
123.51	92.828
126.6	91.75
120.53	79.847
126.47	86.091
118.7	77.909
90.562	16.911
72.234	-44.95
59.398	-97.961
51.641	-142.42
31.963	-169.24
4.929	-186.1
-15.09	-190.45
-33.844	-193.17
-46.9	-192.49
-59.921	-186.97
-64.001	-179.81
-64.608	-172.69
-64.468	-167.17
-65.492	-159.5
-72.616	-156.51
-74.449	-156.58
-76.622	-152.43
-77.594	-144.41
-63.869	-142.56
2.607	-132.9
66.899	-102.71
91.512	-68.576
126.78	-33.326
142.19	-2.665
150.23	23.179
160.01	36.004
163.99	34.312
172.64	25.326
174.28	2.028
181.33	-20.512
185.91	-43.472
199.45	-67.07
196.52	-82.86
189.24	-99.26
207.9	-105.04
198.07	-120.31
199.91	-125.29
207.28	-122.52
170.76	-177.62
133.44	-235.38
107.93	-264.95
89.461	-284.36
69.058	-293.44
44.577	-294.44
20.81	-280.85
-4.674	-269.22
-22.708	-254.32
-38.234	-238.11
-47.67	-225.07
-51.989	-213.58
-59.1	-201.68
-66.362	-189.28
-73.811	-184.89
-72.273	-175.58
-79.65	-164.46
-88.816	-155.72
-89.5	-145.04
-90.701	-139.46
-84.786	-134.94
-69.303	-124.75
-2.018	-109.02
60.096	-77.834
80.209	-29.672
101.21	14.761
103.24	50.729
114.46	86.48
118.53	102.9
106.82	93.137
105.69	79.137
103.76	67.885
108.51	58.73
102.9	48.232
102.57	41.981
104.51	36.196
103.72	32.664
109.62	30.152
108.12	33.931
109.5	39.016
79.22	-7.289
39.285	-65.392
25.465	-94.428
13.735	-119.32
-1.864	-137.06
-19.417	-147.77
-32.518	-151.47
-49.276	-148.52
-63.437	-138.99
-71.137	-134.15
-75.714	-136
-73.549	-127.86
-75.486	-120.07
-83.255	-114.47
-85.466	-104.93
-86.879	-100.03
-89.949	-96.152
-91.109	-90.388
-91.915	-86.443
-88.284	-83.158
-87.573	-79.253
-84.581	-78.588
-82.457	-72.757
-82.713	-54.072
-75.611	-24.627
-76.653	18.721
-80.661	64.253
-87.046	99.929
-97.368	131.73
-96.275	156.23
-95.431	172.43
-98.388	188.35
-98.39	190.78
-97.834	183.47
-97.533	181.38
-100.42	174.4
-94.919	170.46
-89.66	172.44
-92.281	165.31
-86.52	176.59
-76.701	164.48
-63.843	88.342
-50.948	26.638
-38.962	-8.976
-29.324	-38.233
-24.317	-52.081
-21.48	-59.444
-25.818	-65.162
-26.589	-71.739
-22.748	-69.731
-21.138	-61.975
-20.997	-59.971
-23.917	-60.237
-26.721	-57.324
-23.815	-53.86
-25.292	-53.7
-31.995	-52.176
-27.492	-54.243
-25.127	-53.582
-27.847	-44.516
-27.133	-38.863
-29.821	-36.268
-28.197	-36.973
-21.781	-42.865
-18.56	-44.726
-23.771	-29.538
-34.455	-4.759
-36.088	27.053
-35.491	65.107
-43.338	98.178
-48.978	132
-50.136	162.48
-53.148	179.97
-53.727	192.26
-52.024	201.71
-55.626	203.73
-60.17	204.04
-57.644	201
-56.136	195.25
-55.395	189.19
-50.923	189.28
-51.212	187.86
-50.74	182.47
-46.101	189.81
-38.714	152.11
-32.677	71.93
-28.944	12.802
-17.732	-25.686
-6.344	-49.947
-1.34	-65.984
0.822	-73.951
-1.212	-79.034
-6.133	-84.276
-2.828	-84.337
6.443	-78.977
7.825	-73.7
3.781	-69.138
-0.599	-67.226
-2.364	-66.213
3.582	-61.674
4.36	-62.88
4.618	-63.224
6.648	-64.364
9.629	-71.509
9.53	-65.355
18.443	-48.907
83.639	-24.286
133.95	11.113
147.36	44.416
170	78.715
165.17	108.3
162.93	126.24
166.85	132.03
167.75	123.48
178.66	107.85
167.26	95.402
164.78	88.49
166.43	74.787
167.14	62.583
170.12	53.892
163.01	54.416
172.53	61.339
148.42	19.079
98.242	-44.626
70.363	-85.854
58.115	-117.58
52.518	-133.81
32.075	-146.84
11.381	-154.12
-1.134	-150.33
-14.08	-149.34
-15.375	-145.8
-20.63	-137.9
-34.114	-131.68
-40.737	-124.43
-53.276	-117.53
-61.632	-109.12
-72.639	-106.58
-68.304	-105.01
-54.453	-77.621
-25.132	-58.966
63.566	-42.595
147.06	18.969
425.76	133.35
874.92	248.35
1080.8	295.62
1051.6	309.39
890.99	289.11
620.51	245.27
337.58	222.44
139.96	206.89
48.62	203.45
-12.976	204.92
-57.529	199.78
-87.273	193.29
-103.59	182.84
-99.88	175.32
-101.61	172.97
-105.26	167.9
-107.59	159.74
-111.62	150.93
-114.41	147.84
-116.84	142.68
-120.5	136.13
-126.4	128.68
-124.51	128.82
-117.7	133.09
-112.58	83.418
-108.33	7.385
-99.959	-45.774
-86.661	-83.019
-78.964	-100.49
-77.437	-112.16
-75.546	-123.47
-69.711	-130.51
-69.583	-134.6
-68.316	-132.97
-64.862	-126.07
-71.035	-121.5
-69.943	-118.75
-68.603	-115.65
-70.004	-118.22
-68.208	-118.77
-68.187	-112.94
-65.278	-108.47
-65.29	-106.04
-67.627	-103.45
-66.58	-102.57
-65.558	-98.643
-66.978	-97.709
-64.728	-98.984
-65.99	-90.786
-72.655	-75.287
-75.767	-46.249
-79.035	-6.559
-76.945	32.045
-75.15	65.563
-84.665	92.831
-93.308	113.94
-94.491	130.11
-95.56	139.42
-98.411	148.31
-98.483	158.41
-98.537	155.41
-99.606	146.43
-95.721	142.6
-95.094	137.63
-97.326	136.5
-96.831	138.04
-99.08	131.94
-91.034	142.59
-78.654	122.68
-73.654	48.546
-59.418	-10.928
-41.344	-54.976
-33.916	-80.735
-38.803	-92.295
-46.051	-102.45
-45.149	-108.37
-43.034	-117.98
-39.08	-114.38
-35.156	-103.37
-35.374	-101.46
-26.258	-102.52
-22.177	-103.78
-28.851	-100.09
-30.786	-94.501
-33.713	-88.709
-32.863	-78.347
-14.187	-77.13
55.498	-69.182
134.84	-51.393
167.96	-39.117
178.39	-31.651
175.66	-38.793
172.86	-50.662
171.91	-57.975
175.04	-66.053
175.35	-79.356
179.6	-86.683
184.31	-89.566
184.13	-96.778
190.25	-98.155
182.12	-98.912
182.72	-94.804
156.55	-100.15
95.235	-113.14
56.347	-107.68
28.366	-103.27
5.895	-98.633
-14.593	-99.619
-30.746	-107.52
-44.116	-101.49
-58.532	-90.417
-69.36	-82.794
-83.694	-75.56
-95.136	-67.172
-102.21	-62.182
-100.57	-52.11
-88.968	-59.488
-74.076	-88.802
-64.342	-101.46
-66.241	-104.18
-59.051	-102.75
-46.116	-98.975
-47.95	-98.368
-51.55	-88.689
-47.745	-78.892
-43.719	-74.397
-46.183	-73.434
-51.425	-74.87
-54.664	-69.218
-51.115	-67.376
-47.068	-65.434
-54.804	-61.624
-44.051	-62.632
-29.866	-58.172
3.306	-49.955
89.845	-32.015
132.12	-8.877
150.22	7.352
176.82	10.277
162.41	-2.601
159.97	-15.246
166.81	-22.401
159.95	-27.323
165.5	-31.665
166.08	-38.489
164.74	-43.935
165.31	-38.003
135.32	-34.549
102.96	-42.541
82.512	-38.245
52.094	-32.901
27.85	-31.001
0.976	-19.691
-30.012	-12.715
-48.059	-6.126
-66.27	3.876
-82.574	10.436
-93.417	20.045
-104.44	24.781
-106.05	33.399
-99.151	36.318
-86.217	-1.221
-75.018	-38.134
-79.886	-51.085
-77.932	-55.287
-65.507	-50.78
-61.315	-48.229
-60.774	-50.218
-60.826	-48.771
-52.082	-41.323
-48.347	-37.665
-53.974	-39.466
-53.988	-33.972
-56.634	-27.041
-57.569	-26.833
-57.573	-24.869
-57.422	-25.723
-53.075	-28.129
-49.51	-29.404
-38.281	-27.912
-39.51	-17.266
-61.676	-2.55
-78.049	21.042
-90.1	54.907
-100.53	91.956
-106.1	123.45
-111.58	145.88
-116.52	170.62
-115.72	190.18
-111.77	195.39
-113.35	198.69
-115.95	201
-113.54	197.81
-112.1	192.73
-114.46	186.15
-113.08	181.41
-111.2	181.49
-113.56	178.63
-110.02	178.03
-109.9	176.21
-109.8	171.33
-101.3	181.87
-82.771	154.62
-29.5	84.324
20.652	31.757
63.22	-4.066
109.35	-19.341
115.33	-31.196
123.78	-42.201
136.35	-44.614
127.28	-51.2
122.78	-47.978
121.36	-46.076
114.56	-50.356
107.19	-48.903
110.94	-46.912
108.51	-44.466
105.35	-42.861
101.93	-43.921
88.891	-41.304
94.071	-41.492
95.806	-45.332
86.102	-43.527
92.49	-42.33
93.134	-43.115
95.119	-41.582
92.859	-34.131
52.842	-17.409
6.59	11.779
-28.436	50.28
-53.565	81.206
-66.291	105.43
-75.477	129.44
-82.023	146.79
-87.039	158.83
-96.55	166.71
-104.9	172.6
-105.31	169.61
-104.28	159.56
-101.58	156.28
-104.35	153.47
-108.57	150.42
-108.36	150.44
-112.76	147.04
-113.54	137.72
-111.26	135.51
-102.49	146.69
-82.754	159.06
-73.989	158.36
-76.676	153.14
-78.055	158.5
-81.194	155.49
-83.921	154.02
-82.372	152.16
-80.605	149.98
-75.559	159.72
-67.674	112.69
-59.26	33.417
-46.847	-16.776
-35.201	-53.946
-24.545	-77.325
-13.43	-93.968
-6.862	-103.68
-0.737	-107.44
8.366	-111.38
12.202	-114.69
9.155	-113.78
7.37	-110.47
6.588	-110.32
5.71	-106.62
4.722	-107.03
5.025	-107.99
5.258	-103.9
-13.949	-106.89
-41.938	-104.42
-58.523	-96.576
-69.728	-95.57
-83.861	-88.4
-100.21	-78.192
-116.07	-70.172
-133.64	-59.147
-135.99	-52.251
-127.2	-49.769
-120.89	-47.105
-115.2	-44.636
-109.89	-43.621
-108.37	-41.227
-110.22	-40.151
-109.09	-41.095
-99.235	-42.485
-35.303	-43.511
49.973	-22.527
94.449	12.262
129.69	41.533
143.93	66.833
145.68	85.157
157.95	99.517
157.42	95.747
156.24	83.877
148.67	77.296
143.99	71.549
144.75	68.046
139.54	60.621
143.97	61.955
137.77	56.66
140.84	65.634
141.67	68.133
105.91	7.303
83.247	-45.524
80.756	-76.639
72.793	-110.69
54.154	-128.5
29.332	-137.4
6.561	-137.23
-9.709	-133.87
-15.302	-135.8
-16.535	-128.89
-17.184	-120
-25.471	-115.9
-39.764	-104.57
-51.176	-100.15
-59.442	-93.203
-61.034	-88.161
-63.047	-76.81
-35.745	-41.068
21.083	-26.494
90.06	-6.246
316.09	53.572
726.12	136.59
1061.9	182.12
1158.8	156.52
1047	128.19
736.36	95.221
406.08	53.397
304.18	36.568
282.88	24.215
233.39	10.546
216.64	-0.878
201.16	-15.22
188.83	-33.422
186.88	-55.211
199.45	-69.859
200.01	-81.728
192.65	-94.353
194.89	-107.69
186.52	-121.95
181.65	-132.04
185.02	-143.39
180.59	-147.58
176.37	-144.83
182.18	-143.11
167.72	-142.67
121.46	-155.27
75.519	-157.85
39.38	-146.91
5.744	-139.03
-24.038	-126.41
-51.582	-129.97
-79.494	-139.22
-97.219	-134.12
-106.63	-122.41
-120.35	-109.58
-127.2	-100.43
-133.8	-92.083
-143.41	-82.564
-144.37	-68.132
-118.69	-84.493
-59.358	-112.77
-19.897	-110.75
-4.317	-107.83
13.293	-98.382
11.085	-88.784
9.471	-82.507
15.59	-71.767
12.264	-69.462
14.266	-61.406
16.855	-54.052
13.212	-57.8
8.176	-56.328
5.162	-53.898
4.195	-58.894
2.79	-59.158
5.288	-57.529
6.22	-55.734
8.034	-50.176
8.453	-52.565
0.081	-52.454
4.525	-42.844
-7.938	-39.581
-52.327	-29.225
-87.429	-9.819
-108.81	13.723
-116	49.102
-120.35	77.916
-136.89	97.658
-157.18	119.17
-173.99	139.31
-180.88	156.61
-178.35	166.67
-176.26	166.19
-170.98	164.97
-168.7	164.49
-175.52	163.58
-177.17	163.65
-177.15	160.61
-181.1	162.18
-184.45	160.59
-185.04	159.04
-184.74	161.87
-185.13	152.4
-179.98	160.43
-161.81	146.67
-133.41	74.17
-109.03	17.463
-99.579	-20.621
-98.084	-47.307
-88.838	-53.369
-75.169	-65.955
-66.963	-73.992
-59.969	-75.821
-54.222	-77.51
-55.379	-73.166
-60.942	-73.316
-62.256	-72.363
-58.218	-64.817
-56.715	-60.728
-55.443	-60.337
-56.436	-59.395
-56.723	-56.588
-53.821	-54.785
-57.575	-53.371
-57.984	-52.196
-53.989	-50.847
-54.279	-48.138
-54.981	-50.477
-49.656	-50.198
-50.371	-36.004
-62.457	-10.432
-70.415	28.467
-76.374	70.702
-84.224	103.32
-88.452	131.68
-88.337	153.52
-90.086	168.84
-92.399	181.7
-90.695	188.04
-87.023	188.18
-84.24	183.23
-86.663	182.38
-88.313	178.5
-84.972	167.87
-84.331	167.28
-81.954	164.31
-79.334	160.32
-78.435	157.67
-73.593	155.88
-73.502	150.64
-71.879	145.99
-62.539	155.52
-58.009	115.97
-52.304	44.627
-46.899	-1.265
-44.711	-38.295
-36.612	-58.782
-33.707	-71.013
-32.037	-76.746
-33.589	-78.654
-39.076	-81.044
-36.935	-75.899
-37.806	-74.152
-38.052	-70.08
-35.347	-65.764
-37.163	-66.575
-35.229	-64.859
-39.674	-61.533
-41.517	-60.445
-33.887	-59.832
-25.977	-58.843
40.422	-54.695
124.26	-44.432
155.6	-31.931
174.04	-19.67
196.91	-15.727
203.29	-21.46
192.48	-29.023
196.8	-36.341
199.76	-45.606
194.66	-55.541
192.99	-61.687
194.58	-63.499
197.47	-54.82
164.54	-58.332
111.57	-79.037
80.336	-78.752
60.112	-81.441
34.674	-89.365
12.472	-87.337
-6.706	-94.604
-24.045	-94.689
-35.196	-86.681
-46.937	-76.857
-57.747	-68.086
-64.705	-57.964
-64.76	-55.78
-58.857	-72.23
-55.252	-81.034
-52.512	-82.914
-46.091	-79.596
-37.773	-67.742
-32.451	-62.395
-35.09	-59.005
-39.993	-53.744
-46.004	-50.354
-47.432	-46.37
-46.344	-46.852
-52.238	-45.113
-48.926	-41.593
-46.822	-42.533
-46.904	-38.783
-43.015	-35.952
-44.124	-35.443
-39.073	-36.68
-44.63	-35.043
-45.632	-30.092
-36.883	-27.896
-38.299	-26.478
15.106	-22.275
103.9	-5.618
151.38	14.594
176.68	30.367
187.52	30.951
182.51	22.441
175.61	17.859
180.05	10.467
185.38	8.836
188.35	9.403
185.07	6.927
136.77	-3.302
83.419	-17.49
56.494	-20.241
40.152	-26.042
20.439	-31.793
-11.169	-28.895
-35.877	-31.58
-49.407	-33.068
-55.353	-29.296
-67.576	-20.263
-80.91	-14.872
-86.009	-14.51
-91.567	-6.023
-96.407	-1.218
-99.926	4.405
-102.74	10.348
-103.49	6.294
-97.417	20.658
-89.544	57.785
-83.003	98.879
-79.384	139.51
-84.764	167.85
-90.866	189.59
-92.257	205.97
-89.988	210.24
-88.574	208.41
-89.212	202.28
-86.197	197.2
-81.423	190.89
-78.364	185.89
-80.117	182.87
-82.432	182.99
-82.005	181.47
-80.059	176.52
-71.104	184.5
-64.911	153.35
-58.787	80.075
-46.122	25.376
-33.609	-12.982
-18.672	-35.553
-8.81	-50.1
-4.873	-57.899
-3.794	-58.401
-6.1	-62.009
-8.499	-62.072
-7.003	-64.213
-7.471	-68.445
-16.018	-66.84
-16.531	-61.577
-14.785	-61.649
-20.007	-62.738
-17.006	-60.087
-13.272	-59.261
-13.012	-55.538
-12.102	-55.115
-9.604	-54.955
-6.152	-52.156
-22.088	-56.577
-46.848	-56.483
-65.227	-53.47
-80.724	-46.134
-90.185	-34.374
-102.66	-28.077
-110.5	-16.134
-108.53	-9.455
-106.86	-9.699
-104.75	-5.624
-107.53	-6.285
-109.87	-6.764
-109.83	-3.307
-109.57	-2.525
-100.37	2.006
-79.462	12.298
-37.763	39.664
-13.821	88.708
-23.047	127.37
-26.01	155.76
-35.534	182.31
-43.081	201.59
-41.789	213.53
-46.045	216.31
-42.485	214.98
-40.728	205.26
-42.292	196.24
-41.709	190.03
-40.199	189.55
-39.379	193.46
-45.391	184.62
-49.546	182.59
-47.261	180.28
-40.162	177
-35.925	174.34
-33.257	171.97
-28.506	175.34
-26.745	127.42
-20.053	56.112
-9.212	6.057
5.109	-32.11
20.83	-51.092
27.742	-67.281
33.421	-80.435
38.149	-86.676
36.563	-88.965
34.36	-89.873
30.338	-91.396
29.007	-87.629
30.244	-86.9
30.692	-89.192
30.158	-88.898
28.213	-89.778
29.642	-88.797
30.803	-88.906
34.135	-87.634
21.011	-82.441
-9.625	-82.732
-27.001	-77.593
-34.744	-74.445
-45.06	-74.377
-59.863	-61.034
-67.634	-53.557
-66.662	-50.138
-66.373	-46.522
-65.72	-44.083
-65.151	-38.819
-67.456	-36.814
-67.101	-39.822
-67.417	-44.444
-55.772	-32.46
-11.77	-12.053
30.422	18.829
39.945	62.846
31.475	96.926
32.181	126.08
23.783	147.84
7.585	163.91
2.601	173.2
-4.392	172.85
-6.234	171.93
-7.704	168.64
-7.28	165.57
-9.392	162.79
-11.137	160.48
-6.47	160.16
-10.512	155.82
-10.527	151.47
-11.277	161.22
9.955	134.13
72.867	64.442
125.28	20.658
163.68	-7.984
186.7	-32.291
196.03	-48.201
211.09	-61.914
211.65	-69.833
213.25	-82.274
217.25	-94.106
213.21	-101.69
212.5	-110.35
210.35	-119.83
209.84	-128.78
211.6	-134.21
206.8	-139.2
208.65	-139.31
203.16	-131.58
152.94	-117.33
87.273	-93.098
37.023	-64.866
1.975	-30.583
-21.052	9.771
-37.093	38.128
-46.42	59.31
-63.175	76.866
-77.11	82.064
-83.511	92.823
-88.143	102.34
-84.489	103.16
-83.619	108.79
-83.344	110.29
-89.792	109.54
-92.187	108.96
-91.923	111.28
-100.73	113.13
-99.398	112.44
-100.81	115.12
-103.23	108.99
-108.65	110.38
-73.399	109.3
0.74	83.409
56.277	63.498
123.52	44.171
161.88	8.585
167.85	-18.416
176.75	-31.459
175.76	-45.798
180.53	-61.442
181.69	-67.56
179.47	-75.982
180.3	-84.915
182.41	-87.384
180.53	-99.573
184.7	-90.269
181.53	-98.736
148.87	-158.98
124.09	-201.71
114.71	-225.9
97.099	-246.65
68.815	-253.18
41.077	-253.06
24.376	-250.5
10.258	-242.01
-0.836	-228.88
-1.363	-214.62
-8.074	-204.81
-16.897	-196.8
-19.025	-188.28
-21.602	-182.8
-26.674	-172.76
-23.651	-163.83
-25.177	-156.44
-55.884	-132.62
-81.938	-94.164
-97.968	-51.162
-119.69	-5.793
-134.55	30.762
-144.06	60.966
-146.78	84.143
-143.11	97.834
-140.23	110.12
-137.24	109.54
-130.12	103.2
-128.22	101.9
-129.94	105.61
-133.19	107.11
-140.49	101.81
-138.91	107.66
-137.08	105.57
-128.32	112.13
-111.14	105.78
-66.733	38.191
-5.724	-18.789
22.9	-51.872
61.189	-71.383
91.611	-75.699
103.84	-83.502
103.97	-83.793
98.61	-82.363
121.77	-80.174
114.75	-83.991
106.57	-87.652
112.36	-81.721
100.67	-78.128
98.102	-77.426
92.803	-78.298
98.297	-76.658
101.06	-72.405
88.495	-71.899
91.012	-69.971
89.556	-67.913
90.217	-67.055
86.659	-53.836
61.906	-33.765
35.74	-9.171
4.293	21.478
-17.482	51.265
-30.111	83.209
-43.158	108.39
-55.567	124.57
-73.359	137.99
-84.816	149.19
-94.632	157.79
-99.546	154.71
-97.032	147.09
-98.548	140.78
-98.579	134.11
-99.185	137.82
-101.66	136.45
-100.33	130.1
-99.729	131.75
-99.034	129.75
-95.687	135.26
-96.933	128.75
-93.362	129.56
-82.972	137.26
-82.054	77.256
-78.691	6.462
-64.929	-33.849
-57.304	-64.337
-53.929	-79.341
-45.213	-89.148
-36.896	-93.981
-33.099	-98.823
-32.247	-100.68
-32.466	-96.792
-37.38	-91.922
-40.711	-87.371
-42.281	-84.507
-44.38	-81.002
-40.931	-80.231
-37.664	-78.829
-35.583	-76.286
-40.105	-78.328
-43.423	-74.459
-18.107	-78.618
42.08	-89.138
96.863	-82.69
137.04	-69.21
158.74	-61.668
149.31	-65.757
150.47	-67.269
151.87	-64.991
143.03	-70.436
146.83	-77.979
142.97	-84.38
139.89	-81.974
138.03	-76.401
96.832	-65.063
43.912	-35.059
8.573	-0.669
-23.558	35.084
-54.055	64.302
-76.457	85.634
-88.95	105.07
-101.58	115.58
-106.89	123.51
-103.19	122.67
-102.34	117.59
-100.6	120.89
-101.46	125.32
-105.67	125.01
-108.89	123.53
-112.08	119.31
-118.84	120.78
-126.37	120.77
-120.84	117.53
-116.36	128.69
-85.161	95.845
-11.453	25.697
53.692	-16.187
102.65	-41.504
133.85	-52.521
154.79	-63.79
171.14	-77.268
173.77	-79.393
179.62	-87.053
186.33	-98.191
181.31	-104.82
174.97	-108.75
172.89	-112.38
173.53	-118.3
171.4	-124.24
165.41	-125.91
166.05	-129.11
166.48	-129.63
161.64	-132
164.29	-134.73
154.77	-129.41
107.06	-117.88
51.551	-94.558
8.957	-68.557
-20.719	-36.637
-40.179	1.223
-63.273	32.446
-81.36	53.491
-94.836	67.706
-108.75	81.554
-118.35	88.217
-120.77	89.976
-113.64	91.929
-109.73	88.11
-114.83	88.75
-121.21	90.92
-123.63	94.258
-131.97	95.325
-137.89	100.08
-128.49	108.27
-75.925	63.581
18.684	6.279
76.132	-23.932
124.42	-47.528
166.3	-53.72
173.43	-64.133
188.3	-83.607
183.35	-98.62
181.87	-107.6
187.32	-114.16
180.96	-117.86
187.87	-120.57
185.77	-124.31
181.52	-128.4
179.24	-135.59
183.58	-130.02
170.89	-134.44
116.88	-158.56
74.069	-167.12
47.064	-170.01
23.95	-178.27
4.209	-181.62
-19.425	-183.23
-41.089	-182.31
-59.505	-176.35
-69.447	-166.57
-76.144	-153.38
-82.948	-145.48
-88.15	-138.97
-94.289	-128.85
-99.339	-124.72
-114.34	-118.2
-121.12	-103
-119.47	-94.668
-116.27	-90.341
-52.599	-87.107
39.559	-85.031
95.161	-71.589
110.23	-59.447
99.379	-52.021
94.223	-44.61
90.836	-43.142
108.58	-45.514
147.78	-43.69
161.9	-43.417
155.62	-54.251
165.05	-65.005
174.59	-76.446
166.59	-82.485
170.21	-87.837
172.85	-92.393
166.47	-96.775
169.62	-98.386
171.83	-91.466
139.86	-112.73
92.545	-135.12
61.131	-148.49
35.815	-160.12
12.627	-160.54
-17.412	-165.73
-45.721	-154.21
-66.552	-140.28
-82.033	-135.07
-89.557	-124.72
-95.81	-115.69
-104.45	-106.84
-110.13	-96.072
-115.86	-84.757
-120.09	-79.766
-126.72	-73.767
-119.98	-58.547
-72.556	-30.775
-19.765	14.828
16.352	63.86
25.663	102.7
18.963	136.82
10.238	165.93
9.561	180.36
16.11	178.2
4.6	169
11.205	171.35
14.863	169.36
1.303	158.18
6.423	156.32
6.313	153.33
2.537	157.8
0.416	150.04
2.355	152.1
7.622	159.25
-16.461	99.638
-46.36	34.477
-55.892	-4.257
-55.933	-38.367
-57.106	-58.255
-68.208	-69.612
-78.475	-72.792
-88.69	-73.561
-103.54	-70.421
-111.05	-65.744
-113.86	-61.338
-118.22	-53.681
-114.06	-51.889
-111.67	-48.726
-116.66	-42.597
-120.3	-44.78
-122.76	-38.925
-121.28	-33.17
-123.15	-34.637
-122.61	-24.904
-106.52	-6.295
-86.724	26.331
-84.373	57.373
-92.401	68.421
-94.76	73.922
-97.014	79.481
-96.239	83.972
-97.285	86.856
-99.44	87.402
-91.901	86.183
-92.281	86.539
-99.192	88.467
-97.206	91.458
-95.428	94.289
-95.714	91.237
-94.214	91.818
-95.818	94.29
-97.528	92.004
-95.292	93.948
-91.808	93.046
-86.849	92.631
-84.767	91.049
-86.524	83.512
-82.808	85.654
-81.722	84.825
-81.025	82.778
-74.345	85.745
-75.252	81.445
-73.643	83.337
-69.886	82.241
-70.952	76.699
-69.071	79.984
-67.844	81.699
-61.5	82.489
-57.749	80.449
-61.564	78.365
-58.734	78.985
-55.204	79.094
-53.973	80.272
-51.189	78.916
-50.619	76.946
-53.19	76.009
-55.207	77.052
-52.176	78.785
-50.542	76.159
-50.9	73.866
-46.05	75.014
-43.403	76.391
-44.488	74.291
-47.297	69.364
-48.977	68.757
-46.238	70.942
-44.83	70.116
-42.841	68.747
-42.523	68.496
-42.956	68.825
-40.328	68.771
-38.365	67.43
-38.207	65.823
-36.923	66.089
-34.663	66.703
-37.202	63.537
-38.383	63.278
-37.615	63.001
-34.819	61.146
-31.114	63.687
-31.929	63.846
-31.062	67.806
-29.517	69.755
-31.447	67.182
-29.44	70.421
-22.138	65.091
-24.36	61.882
-30.376	65.553
-28.01	61.594
-24.827	61.166
-24.721	61.724
-25.677	63.192
-26.91	67.247
-28.262	65.781
-25.262	64.192
-23.341	60.733
-22.818	61.099
-16.105	66.624
-17.745	65.134
-20.326	64.142
-17.934	64.944
-19.699	63.409
-17.381	59.907
-17.778	56.939
-19.38	58.179
-21.312	57.105
-23.549	57.545
-17.792	56.608
-13.698	55.027
-13.037	57.839
-16.158	56.898
-16.736	56.704
-13.285	57.564
-15.099	55.126
-14.895	53.846
-11.98	57.588
-10.112	58.033
-9.004	54.594
-10.292	54.262
-13.487	52.871
-14.46	51.286
-13.771	51.721
-11.613	50.398
-11.415	51.133
-13.072	51.374
-9.496	49.583
-6.504	52.274
-8.882	52.06
-11.026	50.542
-8.748	47.607
-9.169	47.359
