# Supplementary material for: Electrooculography-based continuous eye-writing recognition system for efficient assistive communication systems
Source: PLoS One. 2018 Feb 9;13(2):e0192684. doi: 10.1371/journal.pone.0192684 (PMC5806888; doi:10.1371/journal.pone.0192684)
Supplement: S2 Database — All the original continuous EOG data of participant 001, 002, and 003 used in the experiments are contained in this database. (ZIP) [file pone.0192684.s002.zip › continuous1/001/test/EOG_001_01_019.csv]

3.81	17.135
10.649	14.543
8.057	18.029
8.524	21.125
9.817	23.072
4.423	23.902
4.263	18.43
5.585	19.431
1.988	22.457
-0.473	22.587
1.642	21.93
3.672	22.418
4.361	22.962
5.839	25.314
3.593	26.045
-0.18	22.499
3.347	22.943
7.136	23.103
5.067	20.123
3.235	17.955
1.802	20.067
2.04	21.205
0.258	21.101
-2.546	20.361
-0.098	18.756
-0.928	20.522
-3.462	20.149
0.685	20.347
5.717	19.317
7.432	15.919
5.076	18.003
2.367	18.919
3.105	17.405
5.698	18.326
8.969	17.554
5.182	18.212
1.101	17.881
0.459	15.689
-0.265	17.044
2.034	16.733
5.135	16.437
4.854	17.158
1.76	15.183
4.243	12.148
6.609	13.875
6.467	15.371
7.905	14.688
0.562	16.818
-4.546	15.818
5.222	15.634
10.978	17.862
6.89	19.047
4.026	18.956
5.735	17.783
2.154	17.651
0.356	16.242
3.344	16.125
-2.689	14.45
-3.091	14.136
0.391	15.994
1.968	11.206
2.766	9.888
-2.314	13.214
-3.628	11.849
-4.09	9.92
-1.993	13.864
2.149	14.886
2.868	10.269
3.853	11.557
2.566	14.617
-0.723	14.083
-1.952	13.248
0.337	15.416
1.946	16.823
3.185	13.651
5.29	11.354
2.507	10.586
-1.906	10.959
1.116	13.833
0.964	15.886
-0.849	16.253
4.739	16.54
1.515	16.713
-0.984	16.251
0.539	13.073
-5.503	12.62
-0.896	16.03
4.151	15.965
0.414	15.422
1.529	17.121
1.304	19.442
4.259	19.809
4.006	18.008
0.159	16.911
3.033	15.107
2.45	13.403
2.031	14.313
2.771	16.196
3.383	15.652
1.758	15.944
0.007	14.15
-1.622	9.04
-5.221	12.287
-0.711	12.717
4.578	10.806
4.866	15.676
3.92	15.366
3.754	15.878
5.74	18.867
2.944	19.558
-1.933	20.648
-1.32	19.99
-2.041	17.174
1.131	16.841
6.101	16.69
6.149	13.586
4.734	14.686
1.632	15.746
0.919	12.552
2.421	13.38
8.284	18.685
8.387	18.829
5.125	16.879
5.91	16.486
5.031	14.319
1.516	16.286
-3.223	15.657
1.344	14.744
3.851	17.71
4.978	16.25
7.365	17.91
1.955	20.66
-2.678	16.85
-1.753	16.597
4.06	21.251
27.106	6.254
80.2	-18.698
127.04	-31.816
162.28	-41.13
179.3	-51.602
185.47	-59.423
207.46	-58.155
206.7	-61.527
209.38	-68.2
212.83	-69.931
198.51	-79.374
205.86	-87.072
207.26	-93.222
201.17	-105.77
205.96	-114.4
203.4	-119.74
196.9	-122.59
193.81	-127.18
197.88	-124.15
181.71	-111.81
130.33	-95.922
76.409	-70.352
41.649	-42.714
13.78	-10.853
-20.725	19.079
-47.327	46.686
-66.039	73.293
-83.743	87.683
-91.784	98.086
-93.787	108.31
-99.62	104.92
-100.49	102.23
-98.537	102.57
-96.249	100.72
-97.99	104.22
-107.64	98.57
-97.487	112.86
-74.141	97.393
-8.417	34.084
68.099	-8.96
104.02	-34.053
145.37	-57.697
169.28	-76.71
201.96	-53.244
218.48	-76.517
209.17	-139.47
216.41	-151.72
213.86	-170.46
213.67	-186.16
211.53	-190.56
214.72	-201.04
209.05	-206.57
211.7	-211.53
211.16	-217.16
204.71	-210.36
201.35	-210.3
145.08	-226.56
89.014	-229.2
60.236	-231.15
32.277	-233.8
-1.668	-229.15
-33.354	-225.21
-49.887	-214.92
-71.855	-205.8
-87.752	-198.07
-89.701	-181.06
-93.045	-167.83
-100.26	-163.36
-108.04	-154.26
-116.01	-141.57
-121.04	-132.64
-111.77	-125.45
-108.3	-117.6
-89.346	-102.27
-35.849	-75.96
15.44	-38.51
49.087	7.192
39.192	40.999
38.885	68.433
52.201	102.43
46.603	122.69
60.42	122.58
43.282	117.21
37.125	114.56
54.664	109.9
34.452	108.93
38.934	110.34
42.957	105.47
38.816	99.618
49.301	99.113
42.628	98.881
46.618	93.066
55.79	104.92
40.703	86.098
21.089	17.128
19.715	-31.976
25.872	-68.201
35.39	-103.23
30.796	-128.81
11.919	-144.44
-5.699	-150
-30.682	-151.85
-47.644	-144.82
-55.621	-134.21
-64.171	-124.65
-74.204	-113.31
-88.272	-107.87
-92.142	-102.58
-101.68	-94.439
-112.5	-86.619
-108.95	-74.251
-102.11	-67.411
-41.279	-44.44
23.814	-0.416
53.569	44.975
72.308	87.332
65.184	112.67
76.938	131.75
78.683	136.76
65.578	123.67
68.645	115.04
65.616	113.35
64.045	108.22
67.743	105.35
69.731	103.67
68.952	92.382
75.989	103.03
68.358	91.391
30.424	27.706
-1.145	-24.26
-12.766	-61.783
-9.944	-92.893
-9.915	-116.03
-19.044	-132.49
-27.68	-139.64
-40.415	-143.9
-56.027	-139.99
-68.286	-132.65
-74.883	-127.4
-76.589	-113.44
-76.113	-99.57
-86.918	-97.739
-95.203	-91.514
-98.692	-76.561
-93.95	-74.651
-43.059	-84.355
5.704	-83.145
33.279	-73.524
68.312	-62.744
86.997	-48.597
93.095	-38.207
94.018	-29.26
94.199	-18.945
85.688	-16.302
78.975	-17.788
83.026	-19.269
76.96	-20.871
78.344	-19.969
80.333	-15.12
77.399	-13.627
74.761	-14.714
66.587	-10.175
66.236	-7.354
66.533	-1.665
46.94	10.338
2.22	23.245
-41.872	45.221
-66.595	75.988
-89.466	104.92
-109.79	133.29
-119.32	157.99
-137.34	179.15
-151.13	197.15
-150.17	205.47
-153.87	214.48
-153.26	217.98
-146.93	215.68
-143.84	212.22
-143.7	205.76
-144.11	208.85
-142.15	209.65
-140.42	209.74
-145.36	200.29
-140.47	198.58
-125.23	199.07
-87.155	133.98
-14.45	62.869
30.375	23.819
69.671	-2.297
111.46	-11.121
120.47	-24.046
132.07	-30.123
139.72	-35.406
135.1	-42.555
131.74	-38.868
130.64	-40.356
126.73	-46.367
122.56	-46.638
121.82	-39.587
121.2	-32.267
117.46	-27.356
116.46	-20.226
115.7	-19.348
110.74	-19.167
119.36	-9.771
110.44	3.056
57.83	21.055
-4.239	45.933
-48.331	79.805
-67.291	113.13
-80.422	130.8
-99.189	145.82
-110.73	158.43
-122.28	163.1
-131.59	162.29
-134.51	150.59
-137.34	140.14
-133	137.08
-130.31	138.63
-131.04	140.33
-137.06	139.03
-143.41	136.84
-143.14	133.18
-148.25	132.56
-145.97	130.65
-135.07	129.63
-97.244	125.86
-30.576	116.16
21.778	108.27
53.489	94.286
71.345	81.502
91.566	68.125
107.87	49.914
106.91	42.44
102.77	32.383
103.97	25.59
110.91	33.427
114.03	7.693
111.33	-47.902
104.04	-86.006
90.703	-110.51
70.696	-130.03
48.609	-145.12
29.165	-153.95
7.311	-156.41
-17.779	-158.39
-35.734	-157.37
-45.616	-155.47
-59.101	-155.53
-70.305	-149.53
-73.891	-140.1
-72.766	-134.26
-71.789	-128.32
-72.908	-122.04
-71.28	-117.59
-75.445	-112.36
-79.958	-103.54
-83.142	-98.071
-84.249	-90.652
-81.552	-83.659
-86.93	-84.996
-81.412	-76.524
-63.772	-59.456
-42.638	-31.219
-17.324	14.367
-0.123	58.811
1.942	92.699
-12.642	121.16
-21.352	141.05
-13.634	150.93
-9.468	149.8
-7.656	141.04
-3.311	147
5.816	119.82
37.155	55.429
66.906	15.361
77.661	-17.246
84.387	-40.25
79.646	-51.961
72.763	-62.37
61.976	-64.972
44.758	-66.813
29.658	-64.299
12.012	-64.571
3.528	-64.476
-3.453	-63.074
-13.167	-66.252
-16.619	-65.963
-19.834	-67.727
-20.261	-69.728
-8.308	-71.497
-4.296	-66.536
-7.618	-42.895
-3.014	-11.698
-12.16	29.212
-27.631	71.7
-42.332	101.67
-61.18	131.09
-78.724	158.05
-87.445	177.12
-89.457	190.71
-91.015	203.7
-80.462	212.48
-77.474	205.39
-83.461	198.23
-72.712	199.14
-75.504	197.39
-75.143	193.12
-63.041	190.11
-33.898	187.53
43.148	177.02
73.845	154.23
90.727	129.09
124.74	113.02
117.87	106.43
117.93	98.046
116.25	83.214
118.61	71.663
121.17	65.988
110.04	58.03
115.91	52.811
120.72	51.835
109.61	43.382
113.03	58.686
118.24	55.233
91.48	-13.808
57.5	-74.46
33.82	-110.85
27.822	-135.58
32.428	-148.38
27.05	-154.87
11.428	-155.94
-9.318	-158.88
-28.833	-152
-43.09	-145.46
-49.138	-144.52
-51.896	-140.05
-53.997	-134.81
-58.573	-126.29
-63.842	-121.16
-61.234	-116.15
-62.447	-109.34
-60.104	-106.23
-58.282	-94.435
-80.358	-69.379
-107.36	-32.057
-128.79	10.204
-148.65	46.852
-156.92	83.106
-158.57	110.89
-158.51	127.4
-156.98	147.04
-153.51	159.68
-150.62	156.87
-148.12	150.12
-139.39	147.39
-133.11	143.36
-128.95	137.17
-124.79	139.11
-126.44	140.08
-128.15	136.63
-127.62	135.7
-129.48	131.98
-124.4	132.48
-124.92	128.43
-123.27	130.09
-103.72	125.04
-65.722	69.449
1.261	12.021
39.943	-25.113
72.597	-49.421
112.65	-58.777
121.7	-71.517
133.97	-77.774
132.65	-80.781
128.66	-80.49
130.15	-73.785
121.24	-68.411
114.71	-65.184
114.28	-65.115
115.23	-62.724
106.77	-56.916
101.08	-56.242
107.22	-57.225
107.5	-56.414
97.701	-58.253
97.035	-52.39
93.48	-48.295
90.079	-52.327
91.16	-49.272
87.597	-50.216
95.407	-49.056
77.523	-33.607
26.561	-7.419
-7.782	28.805
-26.468	62.751
-46.075	95.637
-59.005	126.24
-64.96	151
-77.727	169.59
-87.995	174.66
-93.488	179.5
-100.94	184.41
-99.762	185.75
-97.94	181.16
-97.216	172.28
-93.622	171.11
-94.154	166.92
-96.183	165.1
-99.567	159.69
-94.142	157.85
-89.855	157.13
-93.336	158.82
-83.631	168.05
-77.558	114.39
-72.547	34.217
-55.792	-16.313
-44.761	-55.249
-38.81	-77.449
-36.835	-91.401
-30.09	-98.582
-20.951	-101.64
-17.343	-103.77
-13.75	-106.81
-11.957	-103.96
-6.985	-98.56
-10.564	-99.556
-13.31	-97.246
-11.704	-94.051
-9.28	-89.707
-5.403	-89.904
-31.751	-83.543
-66.48	-70.83
-87.887	-61.926
-103.64	-44.46
-116.95	-29.832
-131.07	-9.981
-135.85	12.124
-132.3	16.453
-126.13	15.799
-118.58	12.562
-112.75	11.784
-109.31	15.222
-107.67	15.24
-102.42	20.731
-69.998	39.384
-31.777	74.492
-20.673	110.95
-14.733	136.03
-10.958	154.46
-13.265	162.96
-14.865	167.2
-20.183	162.6
-25.251	161.51
-29.386	163.69
-31.861	157.73
-28.176	158.61
-1.156	115.37
57.923	45.237
108.67	7.05
136.12	-21.23
157.57	-43.345
178.28	-56.362
190.96	-59.002
186.73	-62.637
181.47	-70.887
182.13	-73.914
187.6	-76.68
184.33	-70.112
177.42	-58.753
178.23	-49.559
165.62	-60.331
162.05	-81.128
165.06	-77.03
162.95	-72.091
169.7	-70.466
140.53	-60.129
75.846	-41.713
20.006	-12.674
-18.12	17.49
-40.798	49.448
-57.515	83.829
-78.106	101.65
-94.582	103.96
-97.704	112.33
-98.161	118.26
-97.779	115.77
-94.609	115.5
-92.452	116.03
-94.077	116.76
-97.625	119.92
-98.817	119.08
-100.29	118.23
-97.998	115.34
-97.848	113.29
-100.77	112.25
-97.503	108.88
-91.473	119.91
-63.063	86.219
-1.069	12.786
69.716	-25.895
110.71	-52.816
132.2	-68.779
154.43	-76.836
162.73	-84.4
165.75	-79.48
165.16	-87.838
170.12	-88.933
166.31	-85.473
160.66	-88.635
160.81	-70.367
149.04	-60.741
147.42	-56.358
144.39	-45.287
141.16	-37.264
138.5	-36.484
135.69	-52.986
137.22	-61.142
135.76	-62.363
137.21	-65.557
133.57	-66.101
131.26	-66.707
122.17	-66.441
121.46	-65.607
123.32	-59.533
78.652	-53.724
36.392	-34.558
15.589	0.574
-14.404	28.68
-40.761	56.772
-69.821	88.936
-95.211	109.24
-112.14	109.68
-124.12	112.98
-125.67	123.5
-129.5	125.49
-127.99	122.73
-121.72	115.78
-120.58	112.87
-117.92	115.52
-119.48	119.39
-118.88	123.12
-118.61	118.87
-122.61	114.62
-120.35	115.61
-120.17	111.34
-119.7	111.34
-118.2	109.9
-113.27	116.09
-100.77	115.27
-91.416	52.894
-78.221	-16.78
-63.099	-58.022
-48.775	-90.495
-32.792	-106.9
-21.579	-117.13
-13.087	-123.35
-11.351	-126.34
-14.323	-124.51
-12.646	-120.08
-13.888	-120.13
-14.247	-118.68
-8.203	-114.46
-8.835	-112.65
-7.492	-108.13
-4.828	-101.95
-7.277	-99.214
-4.726	-93.504
-3.622	-91.066
-7.563	-90.258
-26.891	-86.542
-54.302	-82.31
-73.783	-75.221
-94.424	-64.187
-113.29	-51.13
-126.41	-34.302
-137.57	-18.664
-143.1	-15.476
-135.84	-15.393
-126.4	-13.791
-123.02	-13.125
-116.04	-10.148
-113.95	-10.667
-118.41	-10.393
-119.06	-4.077
-118.22	-3.848
-95.069	-7.598
-20.892	-6.294
76.31	4.608
121.87	28.48
136.14	48.83
162.81	56.093
163.64	67.377
170.8	75.9
179.03	72.461
161.77	64.645
157.61	58.935
154.15	58.222
155.85	44.746
153.22	27.53
148.98	33.579
155.42	38.396
145.93	31.627
146.66	44.206
133.77	20.16
89.766	-50.341
64.081	-97.541
58.815	-130.6
56.642	-155.43
43.84	-168.57
27.007	-178.02
6.652	-178.68
-13.281	-171.62
-22.077	-164.47
-23.641	-158.1
-18.533	-152.57
-18.43	-145.05
-24.312	-133.31
-29.304	-126.57
-36.542	-123.25
-37.758	-113.18
-40.022	-101.69
-46.168	-92.951
-52.464	-87.491
-59.073	-85.426
-49.438	-75.666
-48.672	-72.883
3.872	-77.866
76.934	-77.64
99.723	-76.277
144.79	-63.236
161.4	-46.012
170.86	-44.777
183	-30.515
164.78	-25.085
171.04	-56.724
170.64	-62.788
160.37	-61.886
162.1	-67.775
160.02	-64.735
155.93	-73.012
164.32	-76.479
161.48	-82.169
154.7	-86.277
165.31	-81.076
137.84	-77.267
77.326	-62.893
23.507	-40.594
-19.894	-11.068
-43.837	24.241
-62.257	54.83
-79.78	80.706
-95.452	99.289
-112.87	111.58
-120.33	118.44
-124.86	121.86
-125.8	123.79
-120.43	123.85
-117.75	124.16
-113.13	121.22
-110.24	117.33
-114.67	119.07
-118.67	118.83
-121.65	125.75
-105.18	116.07
-25.534	63.043
67.494	20.363
110.43	1.109
129.41	-15.262
159.56	-26.214
191.91	-43.461
197.85	-70.479
203.1	-95.728
206.99	-112.49
204.06	-131.71
212.88	-150.23
213.82	-162.1
211.16	-173.64
213.92	-175.98
210.83	-178.83
207.42	-184.82
206.55	-184.31
211.88	-178.78
207.02	-181.74
160.71	-205.97
108.89	-227.21
75.411	-234.28
53.657	-232.12
39.728	-225.15
11.562	-219.31
-16.16	-210.59
-36.8	-199.37
-50.085	-187.72
-53.117	-172.07
-63.543	-158.33
-68.426	-153.17
-72.934	-142.41
-82.744	-131.55
-82.821	-123.01
-87.862	-110.22
-87.64	-102.71
-85.246	-87.936
-88.497	-54.983
-76.304	-9.548
-78.982	37.169
-99.101	79.137
-110.57	118.11
-117.73	145.71
-118.41	163.67
-120.42	176.44
-117.24	174.23
-114.49	166.74
-119.73	168.39
-113.49	168.7
-109.15	162.59
-108.67	160.98
-106.11	161.01
-106.91	164.76
-107.4	162.79
-104.55	161.24
-98.464	167.88
-94.082	123.74
-83.447	59.789
-70.215	21.847
-57.843	-10.336
-47.425	-28.303
-40.607	-46.277
-26.294	-59.477
-21.023	-60.638
-28.738	-60.666
-26.556	-55.088
-27.441	-52.778
-32.987	-52.555
-26.373	-46.959
-18.1	-42.91
-17.125	-44.808
-17.86	-47.017
-19.079	-43.484
-17.777	-39.976
-16.66	-38.507
-40.179	-30.628
-69.925	-16.145
-85.812	4.462
-101.7	27.457
-115.75	48.857
-130.93	69.66
-139.44	86.768
-138.33	99.665
-135.04	102.78
-131.07	101.66
-132.27	101.78
-130.23	98.286
-135.42	94.335
-135.45	93.195
-133.52	96.867
-94.497	89.158
16.177	76.69
67.435	77.546
95.728	86.038
150.03	96.307
159.66	100.18
175.27	99.895
187.92	89.745
175.03	74.74
166.76	63.378
171.89	57.7
168.98	47.754
159.7	36.256
161.22	31.082
160.46	24.442
161.32	33.889
148.11	4.864
115.73	-64.08
95.55	-104.29
94.813	-128.8
96.003	-143.87
85.225	-154.75
63.242	-162.42
38.617	-161.33
17.747	-157.77
-2.221	-148.93
-19.739	-137.33
-30.431	-125.18
-35.505	-114.09
-41.308	-105.19
-48.959	-101.3
-51.624	-96.709
-54.074	-90.197
-57.326	-88.195
-60.719	-86.013
-64.321	-79.781
-65.113	-73.694
-64.786	-70.171
-64.246	-59.622
-60.431	-37.813
-50.319	1.877
-51.021	52.293
-64.415	90.057
-77.758	123.43
-88.183	152.24
-86.954	171.48
-84.971	185.33
-85.511	189.23
-84.214	186.62
-86.474	177.55
-88.248	174.43
-89.677	175.72
-88.441	176.46
-84.737	175.02
-75.896	169.17
-68.36	166.17
-71.16	163.89
-71.921	170.3
-66.889	138.55
-57.017	68.621
-44.986	16.731
-35.26	-18.263
-25.241	-38.009
-16.135	-53.452
-6.162	-64.496
-0.582	-67.208
-7.076	-67.808
-10.09	-67.32
-10.379	-68.26
-12.254	-63.073
-8.139	-57.339
-7.321	-55.581
-4.212	-52.749
-0.119	-54.822
-4.321	-57.044
-5.21	-55.191
-7.355	-53.023
-10.976	-52.716
-3.666	-52.848
-7.046	-45.625
-26.241	-22.776
-34.967	13.616
-37.857	50.832
-45.836	84.856
-51.747	112.45
-55.661	135.35
-61.16	151.62
-65.117	164.61
-65.748	178.27
-61.801	176.23
-60.627	171.02
-62.004	166.43
-61.11	160.24
-64.167	162.59
-66.179	158.13
-66.248	153.27
-65.892	147.11
-61.92	150.79
-55.119	142.65
-47.551	79.38
-34.942	22.089
-16.127	-13.878
-2.884	-42.969
4.127	-54.77
11.354	-70.177
16.349	-77.305
17.543	-76.424
21.411	-78.323
23.342	-74.572
21.048	-72.19
18.761	-71.134
19.666	-70
21.857	-73.373
25.956	-74.536
21.572	-72.798
-10.888	-65.668
-42.395	-51.908
-60.074	-36.072
-76.701	-21.785
-92.772	-5.033
-104	16.199
-100.2	24.048
-96.331	22.178
-95.802	22.544
-97.044	24.995
-100.12	26.639
-95.681	28.685
-81.502	26.399
-7.378	25.227
85.389	41.241
126.27	55.826
156.62	62.181
181.74	76.617
198.2	88.785
198.32	85.079
192.82	77.242
187.31	60.312
181.79	37.806
188.26	19.3
181.74	7.784
183.22	-0.16
183.47	-14.877
185.34	-6.404
178.13	-22.4
130.96	-82.788
100.78	-118.88
85.337	-142.25
65.095	-157.65
51.142	-159.51
36.16	-160.51
18.538	-154.34
3.027	-144.94
-7.413	-140.02
-15.099	-134.68
-16.344	-125.24
-19.441	-118.62
-23.452	-113.58
-24.966	-108.34
-28.226	-106.57
-33.102	-101.94
-34.823	-94.895
-30.822	-91.899
-57.699	-76.506
-102.64	-42.071
-123.08	0.387
-127.53	41.302
-127.65	74.625
-131.24	102.2
-132.42	119.36
-128.81	128.95
-125.37	134.66
-119.08	128.6
-113.92	125.65
-108.26	128.15
-107.59	119.15
-110.76	118.23
-112.83	112.04
-121.3	111.89
-95.516	112.46
-20.956	55.434
67.657	6.079
126.47	-17.508
162.81	-39.505
214.65	-36.36
230.59	-39.803
235.61	-48.905
254.69	-59.656
239.13	-81.763
239.59	-92.133
247.27	-99.793
243.67	-111.59
254.84	-112.51
237.26	-120.06
231.14	-119.27
241.28	-105.1
202.02	-131.06
151.04	-162.59
118.88	-168.73
98.544	-175.3
83.422	-171.68
62.745	-166.53
42.116	-163.88
20.874	-160.94
-3.108	-150.47
-20.953	-131.96
-32.178	-123.99
-39.542	-115.59
-48.02	-107.47
-57.04	-102.6
-63.823	-93.659
-67.872	-90.501
-67.945	-82.173
-48.872	-60.288
7.793	-31.604
72.456	-0.379
113.62	15.876
147.93	23.512
181.02	26.045
189.72	13.354
193.7	1.862
191.51	0.152
175.01	-5.27
175.44	-9.661
173.12	-3.874
162.23	-7.007
145.88	-15.45
115.78	-20.299
94.323	-25.509
76.398	-25.795
61.979	-27.095
54.108	-29.78
33.235	-34.077
19.568	-36.69
7.181	-35.156
-12.145	-41.961
-9.133	-49.223
-5.833	-42.938
-14.422	-23.142
-21.49	7.201
-33.445	43.045
-53	79.112
-66.553	113.33
-76.968	143.1
-96.109	167.13
-106.2	191.07
-109.92	210.47
-115.79	224.34
-119.98	234.99
-124.99	231.8
-127.81	223.03
-125.85	219.04
-121.88	215.15
-122.06	209.03
-120.04	204.85
-121.27	204.7
-123.66	205.32
-117.84	202.34
-109.95	202.13
-112.37	202.41
-117.85	197.31
-111.22	204.02
-94.532	172.56
-44.776	96.391
9.57	47.114
57.138	18.652
100.83	-3.174
133.16	-10.923
151.67	-15.474
141.96	-22.517
156.76	-29.836
160.59	-22.636
145.81	8.963
152.93	28.2
149.88	24.656
150.76	2.962
153.13	-28.591
140.31	-51.624
141.22	-72.486
141.99	-79.615
138.31	-80.272
143.76	-85.8
145.3	-85.055
149.6	-81.928
106.48	-86.899
39.439	-83.32
-5.45	-64.895
-40.573	-49.661
-53.016	-40.998
-63.561	-33.672
-74.98	-30.141
-90.899	-39.695
-105.97	-46.524
-109.33	-38.57
-116.5	-32.119
-119.23	-28.251
-119.97	-21.669
-126.19	-17.081
-129.15	-11.245
-129.89	-7.815
-128.04	-3.708
-113.77	16.796
-92.699	52.542
-84.951	96.275
-90.721	130.65
-98.637	152.16
-103.24	169.67
-107.27	173.03
-109.03	171.45
-104.54	170.98
-100.91	164.94
-99.07	163.23
-96.939	165.09
-97.7	154.16
-95.685	158.95
-89.36	167
-80.652	110.06
-67.773	41.116
-57.233	1.788
-47.59	-30.754
-38.43	-46.565
-24.137	-55.452
-14.447	-63.349
-17.822	-66.511
-13.026	-64.722
-8.439	-62.972
-9.963	-66.259
-12.847	-64.726
-16.169	-58.836
-17.887	-54.869
-19.938	-52.613
-16.785	-51.847
-15.355	-52.849
-9.353	-53.093
-6.777	-52.778
-25.112	-56.327
-50.852	-53.781
-68.973	-41.52
-80.757	-33.714
-97.375	-22.238
-108.66	-6.446
-117.71	-3.079
-124.59	-2.235
-121.18	1.086
-118.99	6.185
-113.74	6.54
-108.45	6.261
-110.39	11.162
-110.11	10.693
-112.08	14.19
-118.99	10.688
-110.97	15.678
-86.424	10.231
-14.984	-29.749
79.668	-45.725
128.18	-44.901
163.93	-34.873
194.39	-18.59
222.63	-11.366
230.25	-8.462
212.3	-25.136
216.95	-38.16
214.91	-46.274
213.59	-63.881
212.05	-79.288
212.14	-89.408
216.8	-96.213
205.65	-108.84
211.3	-112.16
205.06	-108.43
197.63	-113.8
207.75	-113.66
195.56	-112.98
193.72	-107.57
201.56	-104.91
169.88	-118.96
133.33	-119.39
120.97	-115.78
97.605	-122.64
64.635	-127.05
34.611	-125.48
4.175	-120.13
-23.071	-116.4
-44.481	-108.61
-56.596	-95.749
-70.708	-84.282
-86.376	-76.15
-90.458	-66.93
-95.601	-56.996
-102.07	-53.321
-100.6	-46.658
-80.263	-31.028
-19.496	-7.651
43.886	31.166
68.819	74.677
70.584	112.82
65.068	141.2
77.595	160.03
92.732	167.47
91.044	160.62
95.247	150.71
95.908	143.55
90.785	133.18
85.933	120.43
81.551	119.55
80.908	111.18
79.563	108.44
76.958	107.89
84.626	103.65
92.706	113.61
66.206	66.778
33.434	-2.703
15.785	-41.141
1.084	-73.042
-1.149	-91.886
-9.822	-110.58
-23.569	-121.96
-36.156	-123.11
-51.884	-122.1
-60.001	-118.52
-65.278	-109.24
-67.77	-94.02
-69.517	-84.93
-72.552	-81.312
-77.846	-77.116
-81.855	-70.768
-82.173	-65.97
-82.29	-61.72
-86.97	-58.42
-94.141	-54.019
-97.062	-47.93
-101.9	-47.361
-96.233	-40.558
-91.325	-39.412
-55.734	-48.461
17.226	-43.394
63.379	-31.612
96.175	-11.347
100.17	-1.373
87.697	-4.056
95.373	-1.973
97.983	-9.029
96.849	-12.146
105	-11.651
109.88	-13.698
102.41	-20.383
94.018	-35.268
90.587	-43.313
100.39	-38.266
85.831	-29.362
35.246	-15.64
-12.252	12.574
-47.935	44.343
-71.149	74.696
-92.658	108.05
-107.11	136.12
-118.17	156.61
-129.84	171.54
-132.35	179.32
-134.28	185.64
-135.1	186.57
-134.75	179.05
-136.24	179.2
-137.21	177.87
-134.24	175.42
-140.77	176.9
-142.76	166.5
-136.69	175.75
-125.34	164.85
-59.604	101.66
22.127	54.124
82.425	22.397
129.77	2.319
150.13	-6.401
171.8	-18.501
180.98	-27.758
180.97	-44.294
190.51	-67.725
182.11	-83.078
180.46	-90.784
179.76	-98.037
170.62	-105.95
176.47	-112.08
178.56	-115.79
167.28	-121.21
173.41	-112.96
172.19	-110.52
119.9	-129.24
67.289	-137.91
41.827	-143.72
20.992	-148.23
-4.741	-147.5
-27.398	-142.87
-41.612	-130.84
-53.369	-122.43
-60.171	-112.93
-66.212	-104.14
-68.762	-101.06
-66.255	-96.073
-64.35	-86.993
-64.719	-80.777
-64.021	-80.658
-58.626	-71.69
-61.254	-63.822
-67.005	-63.697
-69.786	-57.794
-76.26	-55.692
-75.538	-53.3
-75.669	-49.72
-76.982	-47.931
-70.66	-44.891
-68.024	-45.425
-68.177	-40.421
-66.052	-35.821
-64.983	-36.483
-64.75	-34.804
-63.564	-35.58
-61.605	-35.005
-59.255	-26.487
-66.737	-12.621
-77.913	7.439
-79.436	42.613
-84.157	83.031
-94.384	112.39
-99.708	137.31
-105.87	164.75
-110.3	185.95
-108.33	198.58
-109.43	210.1
-111.84	215.24
-110.25	213.38
-107.36	202.66
-105.61	193.55
-101.47	193.81
-97.569	188.44
-97.52	182.35
-96.258	176.66
-94.864	181.35
-95.321	179.46
-90.358	182.29
-83.66	182.81
-83.176	116.04
-79.158	48.146
-69.951	7.135
-60.587	-28.815
-51.33	-41.462
-41.683	-51.975
-39.501	-56.74
-40.504	-55.729
-36.595	-57.126
-38.752	-57.317
-38.689	-55.477
-34.605	-50.109
-35.058	-47.8
-32.722	-46.206
-36.455	-44.239
-45.12	-41.954
-35.805	-37.633
-14.693	-40.687
29.194	-40.2
104.98	-23.04
160.32	-11.159
176.24	-6.828
185.4	-1.633
187.87	-8
170.92	-21.677
167.78	-36.948
175.68	-44.414
171.98	-46.246
170.25	-50.799
166.03	-52.306
163.45	-57.096
167.99	-56.711
167.68	-50.296
126.98	-47.225
65.689	-36.033
34.174	-21.853
10.62	-15.721
-14.601	-12.092
-36.538	-4.55
-58.945	3.541
-76.492	14.792
-90.95	25.148
-101.01	24.792
-101.47	29.748
-100.92	37.093
-100.79	32.356
-102.49	34.164
-109.24	40.534
-107.23	41.623
-107.81	55.728
-74.733	39.312
29.264	-6.009
96.812	-26.329
102.2	-40.792
126.06	-40.415
142.97	-34.736
138.02	-40.138
137.03	-36.426
144.27	-39.252
141.25	-46.585
126.19	-50.059
130.49	-52.856
129.82	-51.246
122.84	-53.386
127.3	-56.789
125.3	-57.336
122.28	-58.517
122.12	-57.81
116.16	-58.146
118.17	-59.056
123.3	-55.19
99.606	-46.546
58.08	-30.762
20.951	-4.052
-5.928	28.951
-28.71	58.132
-48.716	84.701
-63.234	108.22
-79.418	126.38
-93.846	142.83
-102.15	155.56
-104.52	167.84
-109.4	173.15
-112.3	169.36
-109.48	166.9
-111.18	163.99
-113.31	163.17
-114.51	164.71
-113.74	165.91
-113.49	165.14
-116.8	162.97
-116.24	167.1
-117.8	168.07
-120.63	161.97
-121.98	156.26
-115.02	151.94
-106.92	153.36
-112.05	151.12
-111.09	145.94
-106.56	148.11
-104.14	147.58
-103.48	145.53
-105.88	147.75
-102.25	142.34
-95.825	148.86
-91.655	142.45
-84.047	79.489
-68.868	17.555
-54.675	-23.435
-41.407	-54.164
-28.098	-67.866
-19.028	-80.681
-13.025	-89.763
-10.102	-94.327
-6.115	-96.943
-4.849	-99.703
-6.84	-100.66
-7.959	-89.551
-13.14	-84.035
-11.713	-82.991
-4.969	-76.711
-3.668	-76.989
-4.929	-77.603
-3.032	-82.936
-4.934	-83.484
-10.663	-75.627
-12.853	-75.505
-17.342	-74.435
-11.146	-70.522
-6.502	-57.637
-8.778	-32.216
-10.555	-1.006
-17.759	33.415
-20.137	64.056
-27.182	91.648
-32.195	114.82
-37.76	131.62
-43.823	148.98
-36.631	158.05
-37.234	152.89
-39.386	143.7
-39.778	138.82
-45.307	135.27
-44.431	130.45
-45.649	133.15
-45.672	130.27
-39.24	135.01
-32.881	125.86
-24.081	66.164
-18.236	10.308
-16.279	-27.206
-11.118	-53.924
-3.43	-67.463
-2.752	-76.305
-1.858	-80.394
-0.764	-88.299
-3.032	-89.672
2.551	-86.706
2.086	-84.9
-1.601	-77.097
-1.374	-73.485
-0.407	-71.092
0.646	-66.997
-0.188	-68.656
-2.563	-66.276
-2.419	-64.983
-0.582	-71.546
5.067	-68.707
56.061	-60.512
119.48	-51.609
163.98	-36.336
190.12	-26.735
206.74	-20.524
224.42	-22.192
216.05	-41.454
217.97	-58.609
212.85	-74.773
214.68	-91.498
220.88	-102.32
210.77	-112.56
224.96	-112.86
217.92	-117.09
215.6	-118.9
206.17	-120.06
155.33	-136.31
118.14	-131.65
95.233	-125.53
79.53	-127.58
59.922	-116.06
31.282	-117.07
5.308	-114.44
-13.648	-97.337
-29.057	-89.9
-37.559	-82.139
-44.103	-75.066
-62.135	-65.286
-62.105	-60.974
-50.502	-78.699
-44.598	-89.37
-28.991	-88.164
-19.358	-84.148
-20.369	-78.104
-23.074	-70.28
-20.371	-62.504
-20.629	-59.285
-33.592	-55.982
-36.96	-55.29
-36.472	-53.524
-33.337	-47.879
-21.777	-47.253
-24.852	-47.837
-35.444	-41.353
-37.271	-37.231
-36.389	-37
-38.588	-36.209
-39.156	-35.996
-32.73	-34.431
-25.209	-35.01
-28.877	-34.907
-29.254	-31.361
-25.091	-28.08
-27.231	-25.099
-24.13	-21.246
-32.078	-14.913
-50.016	-0.968
-64.888	21.307
-77.341	45.001
-83.889	72.902
-91.134	102.23
-97.674	127.62
-103.19	149.78
-109.67	164.48
-111.23	178.28
-106.47	188
-99.473	189.73
-88.581	194.41
-79.417	201.92
-78.066	205.64
-82.703	204.15
-86.531	204.81
-85.339	204.07
-86.46	198.08
-85.604	195.21
-84.836	188.81
-81.783	181.77
-76.368	180.01
-81.469	175.69
-85.327	173.72
-86.168	171.55
-82.421	169.19
-74.87	166.09
-72.169	160.95
-67.072	159.43
-68.387	157.13
-72.879	151.46
-72.357	146.3
-70.237	150.54
-62.616	124.41
-51.922	59.663
-37.063	9.314
-22.383	-25.597
-14.151	-52.307
-8.729	-67.313
-5.036	-81.008
-2.248	-91.206
1.87	-93.937
9.859	-97.028
15.207	-97.664
15.793	-94.31
14.368	-89.833
13.331	-85.6
10.054	-84.708
3.903	-80.702
5.507	-78.275
3.226	-79.373
13.401	-77.893
49.141	-79.759
90.39	-81.562
131.63	-76.994
156.38	-68.423
167.34	-59.817
172.66	-58.839
165.26	-65.558
162.29	-66.205
167.07	-62.099
160.54	-67.034
156.39	-73.728
151.84	-72.563
143.89	-72.949
148.24	-74.972
144.48	-76.068
143.87	-78.646
147.86	-79.053
138.94	-78.843
142.54	-70.035
131.73	-58.406
82.158	-43.066
37.434	-17.069
7.679	9.37
-17.066	39.745
-35.413	58.125
-50.738	65.749
-58.726	79.1
-66.835	90.672
-73.32	102.38
-75.956	102.05
-85.244	93.537
-89.557	97.156
-93.906	98.978
-100.74	100.85
-100.7	106.68
-101.08	109.28
-97.03	122.05
-84.686	144.66
-76.725	168.52
-76.702	183.84
-74.392	181.91
-71.878	178.53
-72.573	176.26
-72.335	170.89
-74.78	167.07
-78.702	160.81
-78.824	158.65
-78.392	154.23
-73.827	159.3
-63.462	153.5
-52.765	92.194
-43.958	26.067
-39.803	-18.267
-35.668	-48.785
-26.877	-63.178
-21.555	-75.095
-23.194	-81.297
-21.988	-85.749
-22.574	-86.445
-21.641	-85.075
-17.818	-86.266
-22.967	-82.513
-26.432	-83.538
-29.31	-80.494
-31.22	-74.994
-27.051	-75.393
-26.388	-72.323
-23.592	-73.323
-23.469	-72.1
-25.66	-68.735
-22.513	-68.125
-21.507	-66.369
-21.197	-61.344
-35.127	-39.981
-57.007	-8.151
-66.43	17.076
-67.599	30.337
-63.507	31.324
-59.109	33.842
-57.23	42.314
-56.066	47.383
-51.982	51.052
-50.676	51.045
-50.581	49.255
-49.14	49.142
-51.544	43.67
-50.431	44.434
-49.425	48.343
-50.636	43.98
-53.154	39.385
-55.894	42.376
-52.902	46.906
-47.846	33.906
-45.628	26.096
-44.922	27.181
-42.71	26.306
-41.781	32.627
-42.194	31.416
-42.497	32.631
-42.17	34.431
-39.629	32.22
-36.478	35.127
-37.347	32.907
-37.467	34.335
-33.049	35.474
-28.088	32.976
-25.184	36.007
-29.028	35.903
-31.734	33.488
-31.94	34.218
-32.982	36.082
-32.422	35.782
-28.149	33.04
-26.431	29.741
-33.158	30.427
-31.664	32.543
-30.742	30.3
-32.732	29.513
-30.369	31.153
-32.775	31.361
-28.441	30.355
-21.301	31.799
-24.923	34.093
-30.611	30.58
-27.126	31.711
-24.17	34.427
-27.8	31.132
-28.817	28.249
-24.622	25.592
-19.258	26.941
-19.344	26.929
-21.703	26.584
-17.979	31.701
-17.345	31.468
-18.969	27.473
-16.27	29.254
-18.001	30.827
-18.93	28.159
-18.375	27.818
-17.011	29.442
-16.692	28.184
-18.838	27.169
-16.205	26.165
-17.178	23.254
-18.75	21.177
-13.41	19.815
-11.506	19.94
-10.808	21.773
-9.125	24.943
-11.55	24.137
-9.364	18.032
-6.022	15.439
-8.38	17.062
-9.026	21.292
-10.154	23.571
-10.911	17.698
-8.123	13.964
-10.204	15.493
-10.458	17.251
-6.024	20.269
-8.481	21.119
-8.554	22.578
-6.257	20.857
-7.752	14.819
-5.035	16.166
-4.095	20.02
-2.672	19.097
-3.228	17.787
-6.801	17.947
-4.077	19.126
-4.398	21.161
-5.419	18.811
-5.367	14.284
-4.591	13.588
-1.865	13.689
-4.36	15.937
-6.155	17.547
-4.513	16.023
-4.676	15.006
-4.057	13.681
-3.084	14.435
-1.578	14.011
-2.079	13.362
-2.762	16.1
-0.698	13.165
-3.965	10.053
-4.627	13.159
-2.726	15.439
-0.54	15.682
2.169	14.706
0.73	13.163
0.744	14.988
-0.222	16.903
0.025	16.286
