# Supplementary material for: Electrooculography-based continuous eye-writing recognition system for efficient assistive communication systems
Source: PLoS One. 2018 Feb 9;13(2):e0192684. doi: 10.1371/journal.pone.0192684 (PMC5806888; doi:10.1371/journal.pone.0192684)
Supplement: S2 Database — All the original continuous EOG data of participant 001, 002, and 003 used in the experiments are contained in this database. (ZIP) [file pone.0192684.s002.zip › continuous1/001/test/EOG_001_01_020.csv]

-2.246	15.095
-4.491	20.021
-3.828	20.703
-4.28	19.022
-4.571	18.629
-5.24	19.602
-4.822	21.284
-4.423	19.71
-5.739	18.928
-3.143	18.789
-0.289	17.231
-1.877	17.692
-5.162	18.399
-5.448	17.31
-7.82	14.241
-4.923	13.596
1.373	14.361
-2.783	16.587
-2.105	18.151
-0.349	17.945
-1.411	19.254
0.129	17.963
-1.018	19.895
3.343	18.333
6.897	12.257
4.773	13.72
3.278	13.968
0.139	15.168
-5.373	17.941
-3.988	17.684
0.876	16.302
1.087	14.451
-0.367	18.877
-4.446	17.677
-3.571	9.08
-0.271	7.57
-1.435	8.439
-3.537	12.503
-3.316	17.816
-3.834	18.812
-4.272	15.3
0.606	13.582
4.473	16.867
5.357	13.041
2.544	11.912
-0.827	14.882
-1.394	14.215
-3.125	15.331
-4.233	13.824
-2.044	14.301
0.146	16.099
1.342	16.152
0.641	15.31
-1.998	11.897
-3.442	12.669
-5.078	13.115
-4.371	8.177
-2.872	5.981
-1.603	10.061
0.574	13.25
1.394	8.582
3.299	5.925
5.355	8.346
4.126	6.864
0.786	7.151
0.802	7.364
3.189	4.156
2.546	5.253
-0.05	6.05
-2.499	4.223
-3.507	7.036
-2.912	7.397
-2.155	6.324
-1.103	10.462
-1.156	10.913
1.008	8.431
2.34	7.721
-1.65	8.08
-1.773	6.37
-3.251	5.249
-4.957	3.509
-2.17	2.784
0.146	7.198
1.354	7.054
-2.388	6.741
-3.916	6.405
-6.691	4.83
-8.192	5.117
-5.033	1.475
-6.828	-0.187
-6.147	4.214
-5.522	6.283
-5.806	4.187
0.46	4.496
9.122	11.614
17.381	36.514
21.42	65.858
19.446	88.284
13.628	115
3.488	132.93
-1.85	144.3
1.69	155.81
0.18	157.3
-7.175	155.5
-12.661	157.38
-15.746	155.84
-17.334	153.09
-16.554	149.12
-13.82	142.7
-15.973	142.94
-17.344	140.03
-13.626	145.88
-8.119	134.98
-2.304	74.117
5.418	14.023
14.496	-31.238
25.398	-67.73
36.55	-92.411
42.139	-112.49
48.129	-125.34
52.431	-134.95
56.334	-138.75
59.24	-134.03
56.914	-130.65
55.902	-138.45
56.455	-154.97
54.268	-164.58
53.869	-163.86
56.562	-165.17
52.26	-166.48
52.077	-164.78
54.057	-162.18
34.957	-160.59
6.663	-163.44
-9.425	-166.89
-20.629	-171.89
-31.831	-169.19
-38.223	-162.01
-46.282	-149.22
-50.858	-128.03
-53.299	-120.86
-58.029	-110.53
-56.724	-102.13
-55.44	-103.98
-56.185	-100.48
-53.093	-99.759
-47.823	-90.288
-26.415	-67.017
-0.364	-27.537
3.689	19.899
7.808	63.394
7.521	102.18
-3.446	127.99
-8.007	152.66
-16.528	170.55
-24.738	177.56
-22.334	181.76
-20.385	179.51
-23.674	173.82
-27.002	164.24
-27.193	166.05
-23.136	162.82
-18.489	153.31
-12.913	160.91
-6.482	116.26
3.099	33.568
16.934	-19.313
29.402	-59.4
35.311	-84.146
37.582	-97.316
41.037	-110.13
41.821	-115.56
40.162	-115.52
35.825	-115.41
33.462	-110.7
34.653	-107.95
31.623	-109.49
28.981	-108.77
32.027	-107.42
35.456	-102.9
33.861	-102.28
32.621	-104.46
30.833	-102.14
29.803	-98.811
33.43	-93.361
21.671	-77.041
0.244	-48.556
-13.389	-9.895
-24.76	32.918
-35.744	70.622
-41.234	102.23
-40.03	123.65
-39.436	139.9
-38.253	153.88
-36.401	156.41
-36.32	152.18
-33.805	147.3
-30.801	142.95
-30.092	139.71
-30.111	134.5
-29.28	132.74
-28.385	126.25
-24.836	129.97
-20.798	126.84
-17.446	62.273
-11.328	-6.534
-7.741	-45.885
-3.727	-76.951
-0.908	-92.541
-0.639	-100.3
3.059	-105.22
0.499	-111.67
-4.706	-112.68
-1.172	-109.82
2.072	-112.73
3.819	-110.12
3.355	-107.5
-3.271	-106.07
-2.093	-101.62
1.717	-104.16
-5.023	-101.25
0.655	-99.798
-2.528	-98.765
2.368	-103.22
77.166	-122.41
130.42	-120.18
173.2	-108.76
239.19	-105.61
244.34	-115.08
264.34	-139.29
289.56	-174.46
280.29	-226.75
293.52	-270.4
300.55	-300.81
309.52	-323.41
311.03	-334.46
300.09	-342.56
308.79	-348.91
305	-350.11
300.83	-342.98
277.94	-338.57
214.24	-331.19
168.28	-309.35
136.72	-278.88
97.911	-240.86
64.366	-206.6
35.523	-178.73
5.851	-147.64
-13.735	-117.66
-26.237	-105.52
-39.772	-96.765
-54.392	-82.426
-65.366	-73.752
-60.279	-50.303
-37.282	-56.112
17.094	-101.19
67.614	-123.92
83.891	-131.32
113.5	-132.65
133.57	-133.12
128.02	-127.63
134.13	-114.02
123.9	-113.95
112.8	-117.39
116.17	-120.33
110.78	-131.63
113.59	-143.52
113.96	-149.29
108.53	-152.66
108.77	-157.43
102.94	-164.13
105.84	-166.61
108.51	-163.99
102.26	-161.23
109.66	-154.41
88.047	-149
31.124	-139.21
-12.979	-111.87
-47.016	-78.358
-72.314	-44.189
-87.697	-2.51
-105.99	34.684
-121.6	58.927
-129.43	83.336
-136.29	104.41
-139.32	116.8
-137.33	126.93
-138.58	136.07
-143.73	138.62
-147.1	141.29
-148.13	143.49
-149.24	143.42
-157.11	143.47
-156.59	142.41
-143.65	152.57
-123.56	115.84
-58.804	40.415
11.777	2.948
58.289	-16.947
103.33	-28.107
111.89	-31.574
110.37	-40.85
124.19	-46.372
127.93	-50.295
129.21	-61.233
123.84	-79.09
121.1	-95.187
122.59	-106.73
115.97	-118.51
122.73	-123.44
123.62	-128.65
116.94	-137.92
123.07	-143.29
124.5	-145.83
118.5	-148.9
120.47	-154.72
124.16	-148.09
94.55	-134.09
44.247	-115.78
-1.342	-85.913
-34.284	-51.443
-58.612	-11.286
-84.261	24.851
-102.67	54.648
-121.5	81.794
-134.88	103.19
-139.27	117.93
-139.12	120.07
-138.26	117.48
-142.74	116.83
-142.78	116.26
-144.65	112.88
-142.25	116.56
-137.77	123.36
-142.48	120.13
-136.55	138.99
-128.46	124.65
-130.13	52.44
-135.86	3.979
-141.27	-28.264
-139.91	-46.995
-138.03	-53.143
-137.49	-62.776
-137.61	-60.376
-139.97	-56.916
-139.98	-53.826
-138.75	-48.684
-135.4	-45.047
-127.83	-38.435
-126.78	-37.581
-125.08	-36.815
-123.94	-33.312
-118.44	-33.233
-112.16	-29.847
-82.318	-36.256
5.399	-32.353
69.866	-1.512
100.18	30.807
126.46	65.292
142.87	90.816
154.1	101.41
156.2	101.95
169.53	84.287
176.99	62.583
174.35	41.366
180.71	20.296
180.97	8.338
179.13	-1.045
183.15	-5.317
177.38	-14.685
184.36	-16.342
192.47	-7.45
158.63	-51.961
110.7	-116.45
76.38	-150.13
49.342	-166.99
28.274	-163.59
7.169	-158.44
-14.046	-157.54
-28.581	-150.73
-46.271	-143.35
-60.804	-135.54
-66.867	-129.02
-71.132	-124.25
-71.086	-118.22
-74.778	-111.96
-77.989	-104.95
-76.482	-99.273
-80.323	-89.545
-81.79	-81.748
-85.492	-79.09
-87.999	-72.755
-84.427	-67.377
-83.857	-64.801
-83.1	-60.808
-74.861	-52.161
-27.147	-50.479
35.734	-43.142
83.036	-19.346
117.43	8.251
137.26	29.603
144.66	30.767
135.96	28.389
136.56	18.287
143.1	-3.805
144.51	-19.469
149.19	-38.396
150.77	-57.381
154.88	-72.231
164.82	-87.784
159.57	-96.619
159.69	-96.698
167.33	-95.398
133.43	-105.12
85.359	-121.5
54.786	-120.99
26.069	-110.31
-1.486	-103.58
-22.255	-96.895
-36.101	-88.825
-53.398	-78.869
-66.785	-70.597
-74.828	-64.784
-83.285	-54.527
-89.03	-47.597
-96.293	-43.328
-95.499	-32.563
-81.494	-39.549
-58.696	-52.522
-40.557	-51.131
-27.737	-46.761
-13.626	-37.702
-8.211	-29.757
-8.646	-21.517
-18.134	-14.481
-26.824	-12.104
-24.465	-7.755
-26.299	-4.77
-28.336	-1.684
-28.928	1.816
-24.185	2.538
-18.152	2.208
-20.505	3.676
-23.062	3.907
-21.673	4.22
-16.308	11.748
-27.161	19.239
-56.698	33.474
-86.891	56.396
-102.64	87.917
-103.63	125.91
-113.86	150.21
-124.24	171.61
-124.82	189.86
-127.86	201.73
-133.16	217.04
-133.39	226.34
-133.53	226.71
-137.1	221.33
-135.56	218.14
-136.32	218.22
-134.65	209.71
-133.42	206.4
-136.89	202.34
-132.35	199.78
-125.88	198.19
-85.205	147.84
-31.135	85.404
8.85	49.58
59.555	26.857
80.077	12.424
98.948	2.755
117.75	-0.608
111.14	-5.197
109.79	-8.84
108.12	-12.995
108.8	-10.997
102.23	-6.943
103.06	-2.766
101.33	-0.891
96.865	-6.981
100.85	-8.248
98.744	-7.629
98.68	-7.739
95.541	-8.433
100.21	-3.264
81.306	7.052
36.671	26.081
7.815	59.205
-11.586	95.272
-34.214	125.43
-58.799	144.72
-73.739	162.19
-90.784	177.91
-106.01	186.86
-107.43	190.98
-105.69	192.08
-101.51	189.69
-95.722	184.09
-93.971	181.56
-96.905	178.26
-100.94	171.64
-101.74	174.04
-100.58	173.2
-101.14	165.46
-102.13	168.32
-103.58	161.35
-98.008	168.77
-89.542	159.91
-84.174	87.903
-74.788	27.39
-66.136	-12.635
-55.975	-39.469
-52.127	-50.951
-52.65	-64.491
-48.928	-68.95
-49.426	-71.152
-44.886	-72.631
-43.225	-70.623
-46.057	-67.463
-45.94	-66.499
-49.675	-66.183
-51.039	-61.606
-47.656	-59.474
-46.735	-62.165
-46.061	-59.184
-37.759	-54.831
-36.766	-58.353
-38.898	-55.763
-43.582	-49.847
-61.688	-50.597
-74.707	-49.397
-85.59	-45.891
-93.351	-41.781
-97.904	-35.942
-106.76	-32.811
-106.05	-32.622
-101.6	-30.428
-99.503	-27.278
-96.822	-25.413
-95.2	-23.098
-91.493	-21.984
-93.082	-21.768
-96.035	-18.85
-97.857	-20.886
-98.842	-18.187
-85.172	-4.808
-52.543	8.676
-23.155	41.39
-20.841	87.185
-28.021	123.47
-33.34	152.5
-40.83	172.82
-47.453	185.59
-49.006	188.01
-45.684	181.91
-44.6	178.16
-41.339	175.55
-39.063	168.88
-42.052	165.4
-43.289	160.33
-41.127	157.41
-39.761	161.41
-39.694	151.38
-32.117	158.16
-21.045	144.02
-12.221	73.545
-1.987	21.068
4.427	-11.794
7.58	-34.358
13.923	-43.182
20.418	-50.521
20.061	-54.413
18.303	-56.955
17.357	-56.693
13.719	-56.678
10.676	-55.741
11.873	-53.165
14.724	-48.893
12.012	-47.469
13.158	-48.146
15.463	-46.208
13.49	-46.436
11.59	-44.579
10.426	-47.555
11.005	-52.194
10.168	-50.899
14.623	-46.042
12.404	-34.489
-0.533	-14.965
-8.307	23.487
-10.016	61.747
-13.171	92.351
-19.52	121.08
-25.231	141.58
-32.634	158.89
-35.564	167.62
-35.721	170.46
-33.939	162.59
-29.406	154.33
-29.716	153.69
-30.495	149.56
-33.798	142.83
-34.568	140.18
-33.484	136.13
-34.918	129.78
-26.309	143.43
-20.484	116.05
-15.098	46.124
-3.521	3.925
0.026	-28.474
7.167	-49.548
12.783	-59.854
15.419	-68.636
21.975	-71.087
18.863	-71.485
19.257	-69.947
20.297	-68.159
17.408	-67.154
19.808	-66.579
15.505	-66.568
13.021	-67.102
13.971	-65.473
16.705	-64.895
19.69	-65.772
18.832	-67.979
21.204	-60.483
13.804	-36.648
5.677	-5.359
2.512	34.628
-4.127	72.589
-6.656	99.52
-14.051	123.26
-23.685	142.47
-31.302	155.62
-38.972	159.65
-37.439	154.87
-33.805	144.07
-33.942	133.43
-30.812	131.98
-30.132	127.37
-34.292	123.45
-34.312	122.44
-30.567	118.29
-30.702	119.37
-33.699	111.13
-26.065	117.16
-19.376	115.32
-18.292	53.232
-8.97	-2.152
-4.592	-33.6
-3.518	-61.29
4.607	-71.082
9.576	-79.581
10.771	-82.918
12.325	-83.633
10.51	-88.286
10.514	-82.872
9.22	-77.452
3.921	-78.492
3.946	-77.055
4.619	-75.378
3.996	-70.511
4.295	-67.05
4.995	-68.01
8.304	-66.6
5.304	-65.703
11.311	-65.714
14.022	-68.229
-0.301	-71.315
6.92	-70.02
12.462	-71.248
51.347	-80.314
124.32	-79.989
150.66	-71.275
168.7	-66.85
183.41	-68.48
175.62	-77.496
173.27	-82.6
171.72	-86.459
170.04	-86.952
172.09	-88.807
171.18	-99.916
176.62	-111.03
172.38	-122.12
167.42	-124.41
176.06	-117.7
162.36	-113.38
130.71	-102.12
97.001	-78.539
63.753	-55.311
27.581	-26.965
-1.933	8.289
-20.881	33.725
-45.334	55.77
-63.698	78.235
-72.936	93.564
-76.663	107.77
-78.676	114.36
-79.154	113.28
-76.404	111.42
-79.535	109.52
-84.463	110.95
-88.641	111.29
-89.591	111.73
-90.105	112.91
-93.921	113.99
-91.72	110.36
-91	109.84
-95.355	108.41
-91.456	113.02
-81.613	123.27
-68.853	77.469
-56.809	7.742
-45.028	-36.744
-30.517	-72.556
-21.683	-92.121
-11.445	-102.14
-3.655	-110.66
-2.264	-111.21
-1.038	-106.73
-3.075	-105.74
-1.487	-103.09
-0.197	-103
0.9	-107.58
1.261	-106.8
-2.752	-105.34
0.654	-99.622
2.383	-98.57
3.212	-100.08
2.662	-97.912
6.431	-99.422
10.467	-92.969
-13.103	-92.606
-37.63	-92.085
-55.086	-80.035
-71.817	-73.359
-87.848	-63.066
-107.49	-53.254
-116.66	-43.303
-119.39	-29.736
-115.75	-26.122
-111.19	-24.164
-111.93	-24.422
-112.06	-23.64
-110.93	-13.277
-109.12	-9.085
-106.89	-9.362
-97.304	-0.912
-69.868	18.16
-40.533	49.123
-30.356	83.703
-29.21	110.69
-28.397	132.31
-23.574	134.17
-26.386	127.99
-36.187	133.07
-42.403	129.23
-43.513	140.82
-11.387	123.83
41.43	46.172
105.13	-1.275
142.2	-22.185
144.33	-43.271
173.67	-52.32
179.82	-63.98
181.12	-69.45
196.95	-66.7
189.31	-72.093
183.74	-82.915
182.11	-89.422
189.89	-96.757
188.29	-112.44
184.35	-128.86
176.66	-139.54
173.64	-146.88
180.62	-148.99
168.98	-149.13
175.84	-150.49
172.63	-154.5
162.73	-155.57
174.73	-148.44
150.01	-143.1
112.46	-132.01
99.453	-105.93
85.93	-77.204
51.386	-51.804
5.315	-24.228
-28.766	2.878
-54.191	29.317
-72.937	58.283
-82.7	76.411
-92.211	81.759
-98.136	85.41
-98.748	88.916
-101.66	87.676
-108.73	80.753
-114.36	82.675
-113.44	86.654
-119.4	85.697
-122.81	88.455
-117.42	89.318
-122.05	89.688
-125.96	90.891
-123.32	94.239
-121.37	95.357
-120.5	96.318
-117.9	96.971
-114.01	101.03
-112.64	101.59
-111.52	99.787
-106.2	110.19
-92.467	75.336
-70.868	14.302
-54.667	-27.894
-37.437	-59.879
-21.03	-70.685
-20.637	-81.648
-12.707	-84.915
-9.758	-83.347
-19.331	-87.026
-16.491	-87.547
-17.848	-89.579
-22.379	-84.821
-21.83	-79.764
-22.053	-77.774
-18.212	-76.97
-19.895	-72.886
-19.619	-68.679
-12.531	-71.549
-14.455	-71.677
-11.039	-70.327
-10.357	-67.315
-31.878	-64.112
-48.487	-67.755
-55.982	-69.074
-63.519	-67.487
-61.517	-64.806
-63.003	-59.047
-66.793	-57.538
-60.885	-56.412
-57.909	-54.864
-61.103	-55.999
-61.087	-52.244
-58.898	-44.875
-60.796	-42.223
-66.205	-41.936
-68.805	-39.337
-67.089	-40.963
-66.973	-40.267
-63.101	-30.05
-44.586	-20.386
-26.96	0.707
-19.262	39.914
-20.802	79.523
-31.039	112.66
-32.528	139.47
-33.91	163.53
-39.288	181.21
-40.621	192.24
-41.417	197.64
-43.057	188.23
-44.617	180.12
-43.916	173.69
-46.768	162.38
-48.389	158.67
-46.316	158.63
-47.052	155.69
-42.658	152.39
-38.406	151.92
-43.244	147.57
-39.905	154.78
-31.574	137.4
-24.776	71.083
-13.884	19.286
-4.117	-10.628
2.339	-33.48
5.591	-48.94
12.831	-61.623
16.118	-68.303
9.333	-68.003
9.141	-66.87
11.724	-67.379
10.993	-69.752
12.538	-71.968
12.472	-66.309
10.385	-63.027
8.455	-63.191
10.319	-64.575
13.379	-66.373
12.321	-64.701
13.047	-63.995
12.174	-59.096
13.354	-57.082
17.305	-53.526
3.903	-35.054
-6.789	-5.121
-1.325	34.831
-6.276	71.134
-15.105	101.7
-18.929	126.66
-26.228	142.02
-30.163	152.99
-26.826	155.06
-23.694	151.97
-23.736	148.26
-26.128	147.55
-31.239	142.06
-30.928	132.94
-28.467	133.39
-29.276	129.04
-20.603	135.61
-10.246	121.36
-1.683	53.317
5.763	1.461
7.479	-24.366
12.953	-45.187
19.372	-57.816
24.134	-69.926
26.164	-75.89
24.765	-79.614
23.021	-83.434
18.217	-81.187
15.732	-77.383
17.133	-75.527
14.275	-73.449
13.35	-70.496
16.105	-69.323
17.371	-73.407
20.298	-72.634
20.171	-68.888
15.596	-70.822
9.438	-67.353
9.419	-66.933
9.793	-71.095
20.906	-65.376
82.194	-51.607
163.04	-31.248
201.47	-9.001
206.18	10.6
221.46	30.129
231.43	46.085
234.54	42.223
250.93	21.731
253.96	-8.52
259.82	-57.943
275.32	-114.77
283.15	-166.66
295.05	-203.51
302.9	-232.37
297.38	-261.52
303.63	-278.03
306.8	-298.02
303.05	-312.17
310.46	-314.96
309.29	-323.37
320.27	-319.86
311.68	-334.65
270.99	-376.77
244.16	-401.39
220.47	-409.57
195.95	-408.46
160.35	-394.43
126.76	-369.58
110.13	-348.05
84.923	-335.34
52.994	-316.76
25.474	-297.9
7.243	-277.95
-6.8	-255.53
-17.175	-245.58
-20.349	-233.66
-23.841	-216.65
-28.091	-204.57
-42.073	-191.49
-52.18	-179.56
-58.579	-165.5
-41.763	-149.58
18.582	-127.61
69.459	-89.862
104.83	-49.058
123.66	-15.422
140.19	10.537
148.13	14.282
129.85	10.265
131.06	13.633
131.1	9.414
127.9	6.726
125.24	0.887
117.45	-6.641
122.58	-4.089
120.53	-1.766
116.36	-5.182
120.41	-6.51
118.06	-8.882
119.81	-6.593
123.71	1.368
95.927	-30.44
58.907	-77.912
30.355	-105.95
2.067	-119.73
-15.807	-116.37
-35.572	-109.86
-56.203	-103.66
-70.757	-101.28
-84.261	-91.456
-91.224	-79.528
-93.84	-76.556
-92.091	-67.675
-89.701	-63.082
-88.295	-62.814
-85.605	-55.907
-87.684	-53.349
-86.883	-50.811
-96.456	-35.928
-109.98	-8.976
-112.79	23.634
-129.62	59.242
-149.48	97.504
-158.71	126.31
-171.47	151.72
-180.24	181.18
-179.77	196.26
-179.13	201.91
-176.35	205.66
-175.71	204.33
-178.85	205.32
-178.81	203.81
-174.2	198.4
-169.22	190.23
-171.28	189.29
-174.25	188.88
-171.58	193.24
-159.63	195.13
-118.59	143.75
-61.242	79.518
-15.053	46.76
16.818	22.531
29.425	5.649
50.089	1.642
68.597	2.804
64.507	1.198
66.982	-2.818
65.437	-2.191
61.419	-0.798
65.245	0.484
57.648	5.161
52.682	3.255
57.057	2.543
52.725	4.968
46.937	5.874
52.831	9.557
57.449	6.965
50.399	1.968
53.253	3.5
55.539	3.643
59.554	5.315
62.574	17.025
34.083	39.497
4.28	71.751
-17.468	102.69
-39.944	131.46
-60.44	158.22
-76.956	178.71
-89.063	192.52
-100.42	199.52
-105.59	205.44
-106.23	207.93
-104.64	203.91
-107.65	203.11
-108.35	200.49
-104.36	196.03
-105.1	194.21
-105.11	192.97
-100.85	203.08
-95.612	168.07
-89.85	90.692
-83.894	41.844
-77.66	10.708
-66.919	-11.229
-58.659	-25.471
-52.865	-33.334
-48.537	-35.455
-50.204	-39.894
-50.006	-40.32
-51.302	-39.86
-52.235	-40.92
-52.872	-38.332
-54.533	-36.31
-50.394	-34.32
-45.432	-33.599
-44.072	-34.713
-43.662	-32.134
-43.156	-31.85
-44.479	-32.138
-43.679	-31.391
-41.483	-33.924
-36.799	-33.096
-43.309	-20.862
-56.371	6.823
-52.053	40.619
-49.705	74.018
-51.046	108.18
-51.185	135.65
-60.847	157.31
-69.09	171.97
-76.991	179.55
-78.136	179.26
-74.139	169.91
-74.485	165.83
-66.294	165.98
-65.596	159.07
-69.938	155.42
-69.241	152.11
-72.845	152.22
-66.199	157.74
-58.13	118.86
-52.367	57.056
-46.235	18.455
-46.67	-9.429
-38.239	-26.51
-32.06	-36.53
-32.742	-41.673
-30.583	-45.294
-31.726	-50.109
-30.181	-52.277
-31.348	-51.839
-33.801	-48.285
-32.335	-45.006
-33.163	-45.149
-33.057	-41.565
-31.128	-40.622
-30.667	-43.863
-31.972	-37.169
-32.819	-41.529
-29.657	-43.995
-10.356	-37.03
29.388	-32.391
102.27	-7.009
141.55	18.277
149.43	46.624
192.29	70.634
201.53	71.45
213.79	63.733
216	26.508
211.62	-8.624
250.86	-30.717
244.79	-68.345
243.57	-98.795
254.69	-121.41
243.4	-141.89
253.1	-155.9
254.95	-164.06
249.42	-174.81
254.4	-178.3
252.6	-171.22
227.56	-199.32
187.05	-244.76
155.16	-268.63
133.52	-276.24
111.81	-268.69
84.207	-255.09
56.058	-236.94
29.946	-218.41
7.993	-204.72
-6.914	-191.05
-19.017	-177.75
-25.731	-165.54
-31.572	-154.94
-40.399	-146.45
-45.497	-135.82
-48.003	-126.92
-49.765	-120.36
-58.112	-108.87
-68.314	-100.45
-68.369	-93.114
-70.691	-88.915
-74.023	-85.958
-73.529	-78.702
-68.795	-75.619
-66.17	-61.154
-74.236	-36.327
-78.439	-4.663
-80.021	38.763
-85.026	79.077
-91.769	114.19
-96.89	139.19
-97.568	155.05
-101	168.23
-102.58	169.91
-98.567	166.55
-94.681	163.65
-94.038	165.79
-93.484	166.84
-88.356	162.63
-88.538	169.92
-91.632	165.95
-85.187	170.06
-79.935	172.64
-78.391	120.63
-70.074	66.876
-58.717	32.909
-48.307	8.398
-40.229	-0.031
-32.035	-8.204
-26.131	-13.828
-26.726	-16.299
-27.233	-17.733
-24.853	-15.876
-24.374	-13.5
-29.248	-11.653
-29.966	-11.67
-28.096	-12.341
-25.881	-12.482
-20.1	-12.837
-20.718	-14.49
-22.336	-14.061
-21.769	-11.395
-21.49	-14.427
-20.479	-11.033
-26.302	3.966
-32.989	24.973
-36.963	56.239
-42.556	89.997
-48.663	122.21
-54.839	149.92
-60.353	169.51
-69.073	186.47
-79.6	199.62
-79.355	199.56
-74.953	190.41
-75.479	187.36
-72.32	181.45
-71.697	171.61
-71.208	171.78
-66.037	168.82
-64.185	166.21
-64.862	163.14
-65.1	156.43
-56.272	167.14
-46.802	141.59
-40.011	73.931
-26.896	31.121
-17.637	2.41
-13.214	-16.285
-7.983	-25.003
-5.584	-34.881
-8.078	-37.419
-6.573	-39.745
-0.937	-44.871
2.689	-47.661
3.567	-46.586
1.524	-43.852
0.88	-40.529
-0.557	-37.712
-3.899	-39.782
-2.341	-41.145
-0.573	-39.19
1.383	-40.163
7.205	-42.078
10.502	-45.486
10.041	-43.323
4.304	-24.782
-3.827	3.469
-14.217	35.783
-23.633	70.434
-31.674	100.85
-39.013	125.72
-39.921	145.63
-42.239	160.62
-44.427	168.83
-46.771	167.12
-51.725	158.67
-53.263	152.94
-56.245	151.38
-55.848	145.31
-48.829	147.03
-44.694	145.37
-35.639	147.2
-27.343	150.06
-25.967	98.26
-14.929	34.165
-4.318	-0.242
1.242	-24.818
11.799	-39.724
19.471	-49.814
24.836	-58.549
26.414	-60.115
24.243	-60.745
30.22	-64.09
30.307	-58.066
24.035	-56.714
23.901	-57.767
22.442	-55.686
22.258	-60.581
22.605	-56.657
17.969	-58.027
19.072	-64.596
26.295	-57.303
10.941	-56.611
-17.732	-56.459
-36.791	-49.231
-51.078	-47.481
-60.812	-44.088
-71.071	-40.816
-77.156	-40.966
-77.33	-39.93
-75.124	-36.742
-75.354	-31.639
-78.012	-30.718
-76.582	-28.592
-76.178	-27.308
-74.687	-26.824
-73.679	-22.561
-72.886	-23.341
-65.009	-18.504
-33.778	-7.704
8.956	16.588
25.205	59.256
25.59	98.895
18.545	132.19
1.313	157.2
-9.25	169.29
-12.809	165.4
-12.379	157.71
-11.666	155.37
-12.961	151.16
-14.185	146.6
-17.364	142.44
-18.687	135.54
-16.903	127.64
-11.13	127.49
-11.25	124.56
-9.441	130.41
-0.401	125.32
-0.338	71.44
-0.112	19.478
1.822	-9.732
3.936	-28.156
8.41	-39.256
12.463	-50.793
16.996	-56.567
18.425	-57.937
21.649	-55.258
22.375	-50.487
19.91	-51.236
17.408	-52.3
6.804	-54.328
8.029	-51.626
1.396	-54.017
5.373	-54.811
11.498	-18.476
50.242	4.725
142.44	18.817
215.28	88.116
533.34	218.48
1078.7	338.33
1469.2	372.02
1546.2	342.89
1341.5	289.69
985.51	243.86
568.85	208.14
277.49	188.47
135.47	179.4
40.23	166.47
-10.173	161.61
-44.47	149.73
-64.774	135.18
-69.863	132.54
-70.487	127.66
-69.658	117.8
-74.633	111.68
-81.843	109.82
-91.454	102.7
-98.884	93.399
-95.712	99.267
-96.944	73.072
-96.878	6.615
-90.159	-43.994
-84.063	-77.287
-79.056	-98.449
-74.082	-111.5
-72.504	-120.68
-73.777	-124.36
-70.665	-128.87
-75.73	-133.42
-78.427	-132.66
-74.335	-126.81
-76.054	-123.78
-77.992	-125.25
-78.312	-123.86
-74.354	-120.88
-69.884	-119.06
-68.09	-116.42
-67.055	-116.92
-67.749	-118.93
-68.49	-116.71
-72.309	-116.32
-68.96	-114.48
-67.449	-111.7
-66.417	-111.43
-48.017	-107.78
-26.425	-102.51
51.462	-82.401
123.34	-69.322
147.38	-72.573
199.42	-85.649
217.66	-135.81
224.41	-192.74
245.02	-231.15
258.66	-269.53
265.81	-306.33
268.57	-325.55
273.08	-335.03
266.23	-336.71
267.89	-337.12
230.22	-344.2
169.28	-338.68
138.09	-330.61
113.2	-316.03
81.767	-286.82
41.6	-256.61
10	-231.85
-12.438	-210.96
-31.98	-189.96
-45.233	-175.77
-57.738	-155.17
-70.791	-137.93
-84.818	-128.98
-85.805	-109.38
-60.694	-114.16
-16.926	-129.79
24.184	-126.24
37.791	-120.18
52.295	-109.29
74.558	-99.744
65.523	-95.072
59.277	-93.472
60.596	-93.441
56.931	-88.303
56.61	-83.334
53.026	-87.175
52.314	-93.041
41.647	-94.505
45.99	-94.795
52.841	-95.497
47.497	-95.055
47.493	-95.177
44.362	-94.311
46.771	-87.278
19.339	-86.644
-28.574	-85.907
-64.228	-73.415
-89.983	-55.58
-93.284	-37.07
-99.624	-20.976
-114.68	-5.97
-128.91	7.911
-144.21	29.19
-157.19	53.624
-162.6	65.249
-159.06	66.125
-159.98	67.473
-160.19	68.572
-162.77	68.026
-168.72	70.375
-172.23	71.284
-176.23	75.137
-168.06	97.26
-144.89	139.42
-132.72	176.06
-135.08	198.65
-134.36	212.74
-133	211.61
-131.46	210.98
-131.91	214.2
-130.91	213.48
-130.72	212.18
-133.57	207.59
-128.33	199.48
-123.3	196.93
-124.98	196
-124.25	189.4
-118.03	198.69
-111.84	175.89
-101.08	102.04
-88.485	49.583
-81.291	13.981
-70.63	-12.758
-60.719	-24.874
-55.201	-36.663
-51.852	-39.131
-54.32	-37.627
-54.679	-38.978
-53.85	-37.47
-57.421	-40.444
-57.595	-41.603
-53.492	-34.749
-48.68	-35.727
-45.338	-38.714
-47.351	-40.033
-46.786	-37.518
-43.161	-31.378
-44.507	-32.56
-44.834	-33.536
-44.021	-33.483
-39.985	-33.603
-28.984	-34.017
-30.768	-35.271
-51.441	-31.368
-72.751	-25.841
-86.327	-20.665
-92.902	-16.164
-93.016	-16.355
-86.111	-17.707
-81.59	-13.975
-86.008	-9.727
-88.164	-5.784
-90.36	-0.787
-92.537	4.008
-86.026	8.358
-89.505	3.275
-93.46	5.564
-78.128	15.911
-56.725	23.15
-38.048	52.653
-30.685	97.454
-36.006	134.79
-45.639	165.61
-57.486	189.21
-67.002	204.04
-66.821	209.1
-61.734	202.08
-56.528	192.44
-51.833	187.27
-51.879	182.63
-56.014	177.03
-57.273	171.05
-56.44	165.36
-57.808	163.19
-58.238	153.27
-54.98	156
-50.278	161.67
-42.705	110.18
-34.391	48.882
-32.844	12.365
-29.021	-14.352
-19.683	-24.622
-13.006	-31.578
-8.575	-33.91
-4.807	-33.659
-2.086	-36.388
-3.202	-38.624
-4.873	-38.263
-4.455	-38.51
-5.339	-37.636
-5.842	-34.4
-6.683	-36.277
-2.859	-37.978
-2.909	-37.164
-9.829	-38.178
-5.773	-37.544
-2.156	-33.103
-2.734	-33.783
-3.058	-38.13
-7.403	-35.122
-7.404	-33.587
-1.604	-31.93
0.723	-22.062
-8.497	-9.857
-22.25	19.25
-27.355	57.299
-26.089	89.246
-26.88	120.39
-29.794	145.5
-33.362	164.81
-35.612	177.61
-38.267	187.29
-41.219	182.26
-40.146	168.69
-39.829	168.55
-40.707	162.98
-38.738	156.16
-38.729	152.92
-36.393	148.88
-33.384	148.82
-34.136	143.05
-28.116	151.01
-23.66	134.9
-19.099	74.163
-9.734	26.912
-2.812	-7.662
3.657	-30.178
7.542	-43.792
7.602	-56.552
3.931	-59.705
1.204	-63.513
1.594	-62.814
1.755	-63.256
5.008	-64.566
10.072	-55.712
9.672	-56.673
8.595	-59.39
8.538	-54.355
10.588	-54.464
8.186	-52.979
7.303	-52.553
7.435	-55.677
0.969	-54.517
7.43	-53.87
8.223	-54.383
49.59	-39.862
129.49	-13.86
168.7	14.795
192.89	44.583
203.01	61.981
212.4	70.125
223.48	70.317
227.53	54.227
243.3	27.547
242.32	-3.034
249.05	-37.11
264.4	-68.542
260.46	-98.507
263.29	-123.87
267.12	-139.73
260.09	-153.9
268.62	-157.18
268.32	-164.94
262.48	-163.84
266.4	-167.12
229.2	-218.71
182.43	-263.28
154.8	-282.39
129.89	-282.56
107.05	-270.59
81.233	-264.48
56.617	-248.09
33.726	-232.06
19.464	-220.28
8.305	-206.15
-4.67	-195.08
-8.881	-182.27
-16.861	-171.96
-31.756	-164.54
-39.045	-154.22
-43.976	-144.66
-48.735	-130.72
-54.742	-119.48
-55.656	-108.27
-37.042	-94.129
5.398	-82.065
71.55	-47.958
119.1	-4.691
132.59	26.781
147.59	53.67
164.88	63.956
164.12	52.281
156.31	33.296
159.27	20.33
161.93	8.662
159.46	-8.947
159.7	-21.921
159.42	-30.229
156.81	-39.404
160.59	-41.178
159.48	-48.445
157.8	-53.851
159.18	-51.234
155.03	-60.146
154.98	-50.663
148.26	-52.609
120.85	-97.356
87.903	-131.59
64.122	-146.91
36.843	-151.08
7.804	-145.81
-17.922	-140.8
-40.934	-132.96
-54.226	-122.74
-63.074	-111.3
-70.833	-98.472
-78.616	-91.67
-80.116	-82.975
-79.151	-74.895
-86.709	-74.146
-91.363	-67.029
-91.242	-65.266
-92.1	-64.603
-92.959	-57.872
-91.414	-54.653
-94.667	-44.699
-116.09	-26.871
-139.34	3.7
-155.02	43.09
-167.87	78.689
-175.35	111.35
-181.14	134.82
-182.16	153.05
-184.68	171.88
-185.61	177.71
-178.8	173.35
-177.73	175.8
-174.85	175.56
-173.21	175.51
-177.29	177.77
-172.79	176.1
-172.15	176.43
-170.26	175.48
-169.65	175.94
-172.52	170.39
-163.12	178.2
-141.46	161.5
-76.706	89.57
-22.46	43.048
0.842	26.31
27.693	12.632
31.313	2.42
40.944	-9.071
47.057	-11.771
47.317	-9.477
47.576	-9.736
41.879	-11.096
43.151	-10.111
36.766	-5.298
40.168	-4.827
42.249	-8.643
45.075	-7.759
48.034	-1.125
41.824	2.209
47.988	-2.675
40.848	-4.093
42.994	3.63
41.22	11.43
-15.483	22.586
-69.603	50.946
-85.323	72.699
-80.394	78.341
-74.62	84.161
-73.16	86.098
-70.62	89.686
-71.526	87.143
-68.354	83.772
-63.579	83.497
-58.571	67.286
-51.246	63.387
-53.249	67.641
-58.902	65.095
-59.552	71.881
-58.428	70.673
-58.702	67.441
-60.78	71.092
-60.6	72.052
-59.096	73.292
-61.395	72.365
-62.004	70.122
-59.109	68.352
-57.757	66.602
-54.502	68.147
-52.432	67.554
-51.759	64.802
-50.511	65.972
-52.741	63.927
-48.383	62.29
-43.182	64.828
-45.839	63.766
-46.521	61.065
-47.046	60.771
-44.367	60.257
-42.885	62.235
-44.197	67.341
-40.942	63.21
-38.217	60.432
-36.511	65.266
-38.598	65.097
-38.928	64.91
-38.778	64.042
-40.172	61.303
-37.964	60.908
-36.551	60.543
-34.505	59.776
-35.428	59.311
-36.206	57.253
-34.886	55.092
-36.383	56.446
-34.818	56.163
-32.417	54.233
-31.389	53.091
-29.423	52.452
-30.816	51.947
-32.981	51.066
-33.198	53.814
-32.95	54.138
-28.428	50.971
-25.655	53.382
-26.595	54.66
-25.055	53.053
-23.334	54.705
-24.746	56.064
-25.792	56.135
-23.121	54.635
-24.731	52.839
-23.698	51.863
-21.665	50.876
-23.792	50.2
-23.963	48.872
-24.274	48.63
-19.549	49.159
-17.473	49.213
-19.146	45.774
-19.861	42.401
-20.989	45.29
-22.423	45.912
-24.279	46.383
-20.811	46.18
-19.043	41.771
-18.59	42.384
-17.623	43.458
-20.096	42.527
-18.805	41.131
-16.463	38.772
-18.13	39.631
-19.265	41.275
-19.426	41.019
-17.748	39.698
-15.999	37.196
-19.586	35.698
-18.206	35.125
-16.537	35.793
-20.042	37.883
-17.989	36.114
-18.205	34.241
-18.732	34.824
-15.667	35.307
-14.024	37.244
-12.289	34.218
-13.305	31.63
-15.141	33.282
-14.387	30.691
-13.756	29.757
-12.697	31.386
-11.261	34.505
-12.509	35.955
-13.537	33.215
-13.949	33.278
-14.168	32.274
-10.989	31.918
-9.941	33.072
-14.201	29.837
-16.996	30.719
