# Supplementary material for: Electrooculography-based continuous eye-writing recognition system for efficient assistive communication systems
Source: PLoS One. 2018 Feb 9;13(2):e0192684. doi: 10.1371/journal.pone.0192684 (PMC5806888; doi:10.1371/journal.pone.0192684)
Supplement: S2 Database — All the original continuous EOG data of participant 001, 002, and 003 used in the experiments are contained in this database. (ZIP) [file pone.0192684.s002.zip › continuous1/001/test/EOG_001_01_021.csv]

-35.839	-6.888
-32.109	-8.104
-34.458	-12.006
-34.905	-8.239
-36.889	-3.518
-31.649	-7.035
-27.56	-8.988
-30.827	-7.534
-26.619	-6.377
-27.396	-6.18
-33.937	-5.462
-28.745	-11.299
-26.457	-10.729
-29.812	-6.82
-25.615	-11.23
-26.806	-7.376
-25.685	-7.385
-21.148	-10.504
-24.381	-9.219
-25.198	-8.633
-22.832	-6.565
-23.257	-6.206
-24.742	-3.953
-19.142	-5.76
-16.459	-8.679
-20.105	-8.426
-20.417	-9.914
-19.276	-7.366
-15.697	-9.125
-15.932	-13.092
-16.968	-10.955
-13.633	-11.369
-12.601	-10.663
-12.256	-11.755
-11.69	-13.262
-9.637	-9.932
-9.481	-10.146
-12.226	-11.523
-11.475	-12.81
-9.248	-14.798
-6.61	-15.804
-8.882	-16.419
-9.819	-15.939
-7.311	-13.428
-13.235	-12.575
-10.57	-12.473
-6.533	-12.69
-9.559	-13.341
-5.402	-9.105
-7.22	-6.825
-9.622	-7.763
-10.062	-6.791
-11.123	-6.57
-5.96	-7.491
-7.114	-9.885
-5.424	-11.821
-0.711	-9.609
-3.234	-8.995
-1.778	-8.549
-2.187	-4.824
-4.82	-7.239
-6.508	-10.59
-5.19	-10.491
-0.176	-13.347
-0.903	-15.016
0.217	-14.76
1.086	-15.872
-0.973	-13.105
-2.102	-10.193
-5.315	-13.276
-7.717	-13.444
-5.43	-9.676
-1.968	-9.635
-1.716	-12.225
4.689	-12.698
10.238	-12.722
10.012	-12.125
9.396	-12.595
6.114	-13.284
5.116	-11.888
2.582	-16.734
3.617	-17.79
7.024	-14.728
5.422	-16.935
8.289	-14.863
10.822	-14.354
10.316	-14.174
8.812	-13.704
5.812	-16.56
4.526	-14.582
4.816	-16.857
5.953	-17.474
8.694	-13.722
9.082	-16.259
5.807	-16.823
8.493	-14.061
8.123	-12.761
6.764	-15.072
9.78	-14.951
6.884	-14.737
4.037	-17.256
0.83	-13.855
2.491	-13.14
2.818	-14.321
-1.567	-11.183
1.111	-10.906
3.212	-12.139
5.221	-11.335
6.12	-11.534
7.731	-12.13
9.171	-11.885
3.446	-15.453
3.345	-18.43
5.43	-15.412
2.924	1.802
3.179	33.04
2.044	58.629
0.059	80.996
-1.296	97.83
-4.201	107.02
-5.475	119.71
-4.402	121.83
-2.161	122.22
-3.92	125.27
-3.014	120.65
3.507	123.24
-0.616	113.06
-2.21	114.05
5.881	119.78
9.868	58.419
16.942	-8.491
21.311	-48.037
24.483	-85.449
35.106	-104.21
40.575	-123.2
44.825	-136.36
49.805	-137.16
50.635	-141.98
51.732	-141.77
52.186	-141.88
49.579	-141.25
45.369	-132.55
44.784	-128.65
46.524	-128.11
46.269	-125.66
46.15	-126.27
52.048	-118.68
47.732	-95.964
32.156	-62.076
23.486	-19.388
9.475	18.343
-3.066	49.812
-6.607	73.566
-8.074	90.194
-8.813	102.82
-11.243	114.4
-6.496	123.57
-4.954	118.29
-6.647	116.75
-4.176	114.55
-4.195	111.31
-4.002	111.54
-6.121	104.13
-5.327	113.72
-0.671	86.552
5.078	12.222
9.984	-40.126
18.171	-79.997
30.374	-106.18
37.341	-121.72
42.981	-136.65
44.687	-142.25
45.112	-147.08
46.115	-145.43
45.666	-140.84
46.602	-137.45
44.664	-130.99
43.891	-130.15
44.141	-128.04
43.211	-125.07
43.168	-124.51
39.981	-120.36
39.238	-115.64
43.813	-116.81
80.016	-122.66
129.57	-128.07
157.87	-126.09
203.38	-113.92
221.65	-113.89
207.79	-119.79
208.04	-122.13
202.34	-128.46
213.5	-129.16
212.74	-137.62
204.06	-137.75
195.42	-122.05
138	-111.64
78.659	-84.551
40.682	-54.816
13.172	-37.725
-7.053	-9.747
-22.477	19.916
-28.402	44.034
-31.799	65.302
-35.459	73.989
-36.912	80.057
-41.89	84.918
-45.204	83.914
-56.829	85.294
-60.627	81.127
-50.252	95.119
-29.324	137.61
67.362	159.57
125.48	200.69
329.58	317.68
851.45	444.98
1292.9	499.1
1475.3	447.77
1401.5	336.36
1089.5	249.95
663	202.6
326.38	162.73
173.87	144.78
89.341	140.82
38.678	125.7
10.285	115.7
-13.777	104.24
-24.209	97.27
-25.007	96.003
-27.549	88.917
-35.268	90.97
-39.677	82.325
-45.309	82.13
-53.618	77.919
-63.686	10.895
-72.981	-60.231
-76.132	-107.39
-70.882	-142.58
-64.924	-162.08
-61.584	-177.73
-59.189	-185.83
-61.602	-191.73
-64.103	-196.74
-65.272	-197.94
-65.988	-196.33
-69.548	-196.38
-73.236	-192.97
-72.667	-188.64
-70.788	-186.54
-67.658	-184.66
-79.97	-182.03
-108.17	-172.53
-130.16	-159.17
-146.75	-137.97
-160.88	-124.34
-174.26	-110.56
-181.3	-89.645
-181.81	-80.279
-183.53	-72.3
-178.16	-70.85
-176.17	-67.694
-170.05	-63.244
-164.51	-67.078
-164.09	-63.171
-131.78	-63.482
-53.828	-60.729
21.85	-43.265
58.008	-30.938
98.821	-26.526
111.27	-25.862
116.43	-24.617
137.78	-28.381
118.58	-37.111
115.52	-47.139
121.3	-51.366
122	-50.472
124.8	-64.052
124.5	-59.562
123.12	-69.226
93.586	-130.02
65.443	-176.15
61.438	-206.69
68.458	-228.2
54.773	-228.38
22.906	-236.74
-2.2	-243.14
-22.161	-229.33
-36.047	-216.52
-39.899	-202.51
-41.362	-186.26
-49.155	-172.55
-55.562	-158.44
-61.008	-151.94
-62.091	-144.49
-65.411	-133.12
-70.893	-123.54
-68.362	-116.23
-73	-111.87
-74.708	-111.43
-74.422	-102.57
-76.651	-82.361
-70.027	-48.506
-75.211	0.405
-83.846	42.42
-88.174	80.084
-93.252	109.85
-91.72	129.84
-92.436	142.59
-92.331	143.01
-91.795	139.45
-90.643	133.88
-88.394	136.83
-91.287	141.12
-91.604	140.07
-91.244	134.89
-90.412	133.73
-88.526	134.15
-84.276	131.78
-75.894	144.12
-72.235	109.8
-67.897	36.777
-56.946	-7.156
-39.786	-38.907
-29.878	-59.716
-24.502	-72.698
-13.746	-82.621
-11.178	-84.162
-10.64	-88.632
-9.634	-93.705
-14.447	-91.118
-18.173	-85.831
-15.853	-81.124
-11.082	-80.505
-9.067	-79.242
-12.269	-75
-9.775	-72.686
-9.746	-71.886
-35.772	-72.037
-59.51	-68.238
-69.925	-64.49
-88.838	-56.888
-107.74	-42.058
-121.66	-22.7
-131.4	-4.208
-127.33	1.641
-119.93	1.919
-117.88	4.093
-109.77	3.804
-103.44	3.442
-102.82	7.206
-103.14	8.053
-92.439	15.669
-54.492	42.125
-21.315	72.562
-14.295	106.2
-11.7	138.13
-10.477	157.61
-15.25	165.1
-21.102	160.48
-24.564	160.92
-28.655	160.11
-32.171	156.82
-36.51	152.03
-39.164	148.83
-33.114	156.54
-13.935	115.67
28.641	50.033
67.376	11.409
91.148	-31.987
118.7	-65.255
132.4	-81.964
134.13	-95.858
143.21	-101.9
145.08	-105.48
151.38	-108.52
161.96	-110.95
151.75	-112.51
146.36	-117.31
148.69	-122.51
141.83	-123
139.24	-122.67
139.97	-123.49
140.46	-126.2
142.53	-124.63
109.98	-119.32
40.552	-102.23
-9.415	-72.342
-28.413	-41.909
-47.355	-10.271
-64.959	20.317
-69.762	42.567
-76.524	50.865
-83.423	59.259
-85.035	64.938
-91.667	57.671
-92.508	55.524
-102.6	61.15
-103.78	66.899
-79.73	80.8
-42.051	117.04
54.657	143.79
172.4	169.89
449.76	243.91
902.43	301.19
1148.8	311.31
1134.4	270.35
978.46	174.7
671.78	85.523
352.75	18.081
174.75	-7.48
95.292	-11.943
50.394	-19.372
27.927	-17.257
15.288	-34.599
48.626	-53.054
84.856	-56.659
85.672	-58.294
91.66	-68.888
89.599	-82.384
93.389	-83.57
106.22	-106.63
120.38	-142.1
139.91	-158.72
135.92	-177.91
131.81	-193.94
135.11	-198.58
128.74	-205.99
136.67	-199.97
120.82	-203.15
66.165	-227.95
24.38	-231.26
-2.728	-228.48
-30.617	-229.16
-59.753	-222.66
-79.551	-211.41
-88.397	-193.83
-97.848	-186.04
-106.31	-180.02
-111.16	-172.28
-117.63	-164.97
-123.3	-153.72
-124.87	-148.15
-126.11	-142.86
-124.53	-134.06
-124.05	-114.8
-124.34	-77.62
-118.37	-29.801
-117.4	12.98
-125.44	47.025
-131.97	77.424
-137.21	91.853
-142.47	92.458
-142.59	92.756
-142.08	91.653
-140.3	96.942
-139.16	95.675
-136.82	97.29
-130.48	107.16
-129.59	60.324
-123.48	-1.861
-113.56	-31.97
-103.66	-60.248
-90.734	-73.355
-81.484	-77.516
-73.111	-81.418
-71.533	-83.993
-69.112	-81.39
-62.656	-77.137
-65.173	-81.088
-69.012	-74.874
-70.952	-66.37
-72.001	-66.85
-71.429	-65.281
-70.442	-61.42
-72.038	-57.479
-67.216	-56.888
-63.886	-57.623
-88.451	-52.381
-115.93	-41.996
-129.49	-29.347
-144.89	-18.125
-158.67	-0.944
-166.18	17.506
-176.09	29.974
-180.48	45.751
-170.48	47.891
-165.06	48.714
-162.15	54.098
-157.94	54.738
-158.65	60.03
-164.07	59.937
-156.75	64.563
-118.31	41.396
-47.465	-9.908
23.262	-35.821
48.535	-47.061
68.483	-53.412
82.649	-54.577
89.82	-52.915
104.97	-55.916
91.967	-63.003
85.864	-62.488
94.33	-57.83
92.296	-54.124
87.314	-58.057
92.551	-61.401
90.526	-63.469
82.094	-66.535
84.536	-62.027
48.361	-54.934
-11.979	-38.823
-49.148	-10.636
-66.745	16.451
-72.723	38.71
-80.438	57.435
-88.051	74.809
-95.545	92.729
-103.6	103.64
-102.72	103.65
-97.971	100.44
-99.427	99.234
-104.46	100.79
-110	101.26
-115.32	101.25
-118.97	103.78
-120.16	105.75
-110.17	116.45
-85.866	134.58
-76.142	140.98
-84.84	137.35
-86.319	138.08
-90.868	130.74
-91.415	131.84
-83.545	138.89
-79.199	84.535
-69.668	17.038
-57.555	-17.226
-45.656	-48.082
-35.925	-63.551
-27.878	-75.827
-22.105	-85.753
-21.841	-85.908
-18.693	-86.879
-15.76	-80.393
-19.607	-79.062
-21.051	-78.639
-18.985	-70.16
-22.082	-70.667
-24.693	-69.565
-18.813	-65.434
-33.295	-60.994
-64.979	-54.918
-76.94	-50.417
-87.077	-40.91
-101.88	-32.574
-112.68	-22.648
-122.45	-14.555
-126.39	-15.069
-124.73	-12.719
-118.73	-11.504
-117.35	-13.164
-117.95	-10.567
-115.66	-10.87
-109.6	-7.929
-80.025	-5.956
-9.678	-5.062
58.122	16.72
93.833	43.614
122.05	59.775
120.24	66.056
124.93	72.549
142.6	72.801
127.76	60.923
121.49	53.613
122.1	51.187
120.45	52.724
124.66	48.183
121.75	35.378
119.73	35.713
122.62	48.18
117.25	41.321
120.39	45.977
120.26	50.669
87.934	4.76
52.988	-43.326
29.484	-76.211
12.333	-96.142
0.262	-109.62
-7.75	-123.34
-16.167	-126.19
-29.743	-128.66
-43.347	-117.12
-51.801	-99.307
-53.76	-93.919
-55.567	-92.482
-61.932	-91.306
-68.629	-89.865
-70.29	-86.557
-73.099	-80.59
-72.255	-74.412
-76.317	-69.703
-62.285	-63.946
5.175	-37.927
63.281	1.84
82.022	31.794
97.983	60.626
112.73	83.158
105.97	87.66
104.36	81.578
104.09	73.952
93.154	64.92
104.37	61.553
99.733	59.173
92.56	48.021
101.69	40.451
97.402	36.665
93.84	35.125
90.563	30.855
94.854	27.037
94.261	24.436
92.548	31.057
99.114	38.986
78.279	0.541
54.714	-52.166
45.635	-84.433
36.308	-104.57
32.844	-114.73
20.708	-127.29
-2.159	-129.4
-24.212	-125.12
-44.129	-123.33
-58.301	-117.73
-64.533	-112.59
-77.493	-104.38
-88.846	-94.563
-88.956	-89.92
-98.65	-87.649
-99.606	-77.08
-76.816	-67.284
-23.225	-51.315
37.218	-6.695
60.577	38.36
67.9	69.029
85.421	95.574
94.726	100.59
82.543	89.746
73.869	85.081
73.267	79.812
71.963	79.205
68.322	76.339
61.803	67.731
58.747	66.401
59.51	67.815
57.967	76.222
52.947	78.013
54.815	85.366
61.273	84.492
47.265	36.589
17.456	-10.927
0.512	-39.334
-7.099	-63.259
-15.151	-72.784
-25.142	-84.387
-38.552	-102.43
-49.936	-109.4
-60.637	-110.05
-65.143	-102.58
-62.566	-90.889
-66.332	-86.336
-72.542	-83.42
-72.846	-79.964
-75.093	-76.036
-77.962	-70.665
-69.373	-63.84
-76.117	-54.077
-104.72	-25.173
-127.27	15.517
-140.69	50.356
-144.23	87.267
-147.12	112.18
-153.6	128.03
-157.03	149.93
-155.61	158.78
-150.96	155.85
-148.45	156.34
-143.13	159.87
-137.99	158.18
-138.01	154.87
-137.2	155.49
-135.16	150.39
-133	149.74
-129.93	148.25
-129.64	146.17
-130.73	149.34
-125.72	150.44
-123.35	157.84
-94.599	118.69
-40.583	47.031
-0.092	7.189
42.21	-22.138
66.462	-36.497
83.26	-39.873
100.13	-53.458
102.86	-59.718
114.15	-55.427
114.27	-55.613
102.14	-60.23
102.39	-62.187
105.48	-59.352
99.186	-57.378
99.333	-53.324
104.57	-46.639
95.462	-49.963
94.105	-45.665
97.568	-37.353
95.842	-38.02
122.44	-28.938
141.58	-23.068
135.35	-27.312
132.41	-31.876
132.48	-32.325
130.92	-36.001
124.58	-46.061
129.33	-43.996
121.76	-42.809
82.928	-48.391
47.878	-45.659
21.757	-34.434
1.85	-20.366
-10.519	-21.302
-22.819	-27.242
-32.146	-23.046
-41.831	-29.042
-50.492	-39.612
-55.021	-33.065
-54.441	-22.339
-57.065	-27.274
-59.073	-32.121
-52.271	-22.911
-56.198	4.839
-73.026	56.154
-90.316	100.97
-96.865	129.88
-96.473	154.65
-99.807	166.63
-101.08	171.99
-102.62	171.01
-102.01	168.9
-101.34	170.02
-101.34	164.91
-98.168	159.31
-93.427	154.53
-84.826	161.63
-83.941	138.93
-78.362	70.252
-62.321	19.844
-51.533	-13.083
-41.588	-39.665
-32.187	-55.315
-25.82	-63.848
-25.208	-67.224
-24.948	-71.732
-24.457	-71.974
-25.275	-71.759
-22.05	-72.034
-22.146	-67.407
-22.186	-64.526
-20.978	-63.369
-23.386	-63.027
-23.593	-63.021
-22.732	-59.618
-22.192	-60.172
-18.978	-57.497
-23.271	-55.826
-45.69	-57.348
-66.293	-47.044
-72.864	-38.301
-84.174	-33.368
-97.393	-22.41
-101.54	-12.277
-108.41	-9.56
-114.32	-9.401
-111.26	-5.43
-109.72	0.522
-106.98	3.559
-102.02	3.141
-102.24	3.28
-102.81	5.969
-100.45	6.664
-99.016	7.249
-96.527	12.313
-69.507	28.426
-27.04	65.61
-18.391	109.02
-30.408	145.05
-34.05	172.11
-41.447	187.95
-47.994	197.31
-52.183	197.05
-55.196	189.53
-54.67	186.61
-56.036	179.08
-52.874	173.85
-52.52	171.46
-53.981	163.59
-48.384	171.42
-38.834	141.73
-24.606	67.762
-10.314	17.631
6.442	-16.29
17.599	-39.375
22.674	-53.104
31.706	-63.791
31.557	-68.619
26.708	-73.507
26.946	-73.312
24.966	-69.772
22.007	-69.811
17.862	-67.907
17.651	-65.85
17.218	-63.942
12.508	-60.602
11.867	-60.617
5.319	-60.193
13.176	-59.063
16.756	-55.888
35.367	-55.215
113.94	-47.208
167.38	-31.871
187.92	-32.852
207.16	-39.362
210.36	-52.547
210.29	-72.156
208.49	-85.592
212.24	-101.86
218.87	-119.26
212.85	-135.02
209.85	-146.53
211.09	-152.18
211.86	-153.02
208.13	-146.43
175.17	-148.19
130.18	-162.06
90.096	-163.63
61.134	-157.57
46.131	-155.43
36.114	-144.89
25.97	-129.36
11.944	-120.52
7.04	-114.06
6.741	-105.23
3.719	-100.86
8.156	-95.887
11.632	-77.04
0.469	-47.763
-23.608	-7.862
-52.359	37.771
-70.594	69.773
-80.956	91.128
-89.354	113.71
-93.198	132.67
-96.888	141.86
-97.074	144.03
-99.55	141.02
-100.45	142.58
-97.477	144.03
-94.443	141.68
-88.803	142.75
-90.162	137.6
-88.701	146.06
-82.793	127.86
-75.814	58.04
-61.07	6.099
-49.183	-21.676
-45.9	-41.777
-40.876	-53.19
-26.669	-60.308
-20.666	-67.899
-23.818	-70.191
-20.378	-67.936
-20.93	-68.637
-21.34	-68.068
-18.508	-67.668
-22.991	-62.791
-24.516	-58.708
-27.451	-57.42
-27.912	-53.913
-31.126	-51.067
-32.407	-49.403
-22.268	-46.816
-21.947	-43.119
7.74	-43.345
66.361	-40.711
125.45	-34.048
168.66	-21.338
182.55	-8.151
197.72	-15.261
209.58	-30.037
206.85	-54.552
205.36	-85.378
213.67	-105.13
212.41	-120.64
208.93	-125.23
213.29	-132.26
213.49	-132.34
198.19	-131.59
158	-146.21
114.13	-142.19
79.174	-139.23
47.462	-139.64
19.862	-129.33
4.8	-126
-8.218	-114.36
-19.541	-96.905
-23.304	-87.99
-27.639	-83.962
-32.385	-81.297
-37.407	-70.721
-33.739	-59.974
-34.515	-41.959
-46.11	-1.11
-59.072	43.675
-75.365	79.856
-89.842	108.71
-103.08	132.71
-107.78	151.54
-105.99	167.93
-108.18	173.85
-110.35	168.5
-110.83	167.56
-106.98	166.67
-102.61	165.04
-103.35	157.21
-100.93	163.49
-97.584	162.93
-92.389	103.7
-83.66	42.24
-72.053	4.354
-55.473	-26.296
-47.69	-41.033
-39.841	-51.921
-32.451	-58.91
-32.179	-58.809
-27.61	-56.231
-28.398	-52.848
-32.538	-55.279
-34.309	-59.888
-34.176	-58.732
-32.089	-57.802
-34.152	-58.692
-32.669	-57.219
-32.9	-54.539
-30.285	-52.353
-29.982	-48.384
-56.529	-43.31
-87.666	-39.978
-102.46	-33.121
-110.58	-21.68
-123.39	-11.256
-133.77	-1.584
-141.91	5.94
-141.63	9.983
-136.81	13.29
-140.09	14.498
-135.61	16.327
-135.12	18.443
-131.13	16.079
-124.7	17.689
-84.618	3.023
18.143	-27.272
87.457	-38.976
125.88	-45.175
163.44	-50.141
180.48	-46.86
210.32	-47.931
229.75	-60.277
224.31	-88.983
222.84	-123.41
230.57	-144.23
233.41	-161.2
230.14	-174.25
231.6	-183.46
236.34	-189.42
236.78	-184.72
215.03	-196.1
179.66	-212.84
156.73	-209.15
136.18	-192.69
103.64	-176.72
62.181	-167.79
24.924	-159.95
4.312	-147.49
-10.083	-133.26
-27.647	-126.42
-44.586	-118
-56.222	-107.64
-69.206	-98.947
-77.935	-85.774
-71.667	-74.719
-44.664	-50.444
-1.74	-2.636
32.483	42.716
47.692	72.273
53.035	99.681
57.611	122.75
51.063	125.92
50.513	124.37
57.882	122.72
50.99	116.86
49.065	110.74
55.085	103.59
49.049	95.754
50.276	90.561
56.624	92.698
50.773	93.748
61.934	104.86
52.07	84.579
11.404	17.443
-9.406	-31.754
-18.974	-60.197
-19.511	-79.39
-18.719	-94.195
-29.229	-104.16
-37.459	-106.75
-47.393	-105.99
-60.6	-100.25
-69.002	-93.503
-75.15	-80.65
-76.912	-70.838
-81.937	-67.756
-84.221	-63.687
-81.853	-58.668
-87.53	-51.038
-89.634	-47.681
-88.227	-45.531
-92.37	-40.962
-91.146	-39.073
-88.518	-35.547
-92.776	-35.445
-85.331	-37.984
-77.86	-24.543
-79.776	5.222
-78.131	46.406
-80.779	90.489
-84.882	125.87
-88.694	156.68
-94.377	178.24
-95.916	191.57
-96.826	203.89
-97.191	205.69
-91.921	200.81
-89.42	198.64
-88.602	199.78
-88.493	203.22
-90.411	194.06
-82.661	196.7
-77.962	188.84
-72.875	123.69
-59.311	63.38
-45.462	28.131
-32.735	0.475
-25.537	-15.071
-16.111	-25.322
-10.982	-26.775
-11.214	-30.232
-12.531	-33.889
-15.211	-28.898
-10.924	-24.734
-7.465	-20.231
-8.646	-21.776
-4.45	-23.214
-4.167	-16.778
-8.113	-18.331
-7.422	-20.542
-8.192	-20.692
-7.183	-19.314
-17.473	-4.183
-31.635	24.621
-42.445	59.379
-55.476	93.886
-59.459	129.07
-63.847	157.42
-66.479	174.43
-69.865	186.91
-73.552	193.68
-70.514	190.38
-66.942	184.86
-62.259	176.75
-60.259	173.41
-61.733	174.79
-62.223	167.64
-55.507	175.8
-49.937	151.31
-47.878	83.15
-42.181	36.554
-38.499	2.19
-35.104	-20.658
-31.485	-34.267
-28.397	-42.522
-26.495	-44.222
-26.346	-49.469
-24.157	-51.373
-25.379	-48.652
-29.247	-46.875
-33.14	-45.224
-34.599	-41.382
-29.484	-40.379
-31.26	-39.172
-29.923	-34.639
-23.49	-32.365
5.089	-42.671
77.785	-52.34
127.56	-50.515
145.29	-53.024
169.31	-51.459
175.58	-48.456
168.4	-56.366
170.3	-64.784
171.22	-68.427
167.98	-67.934
165	-74.356
162.77	-86.236
164.58	-89.157
167.37	-90.726
168.51	-91.85
163.93	-92.34
161.72	-94.038
162.4	-87.259
130.22	-76.941
79.616	-60.443
40.61	-37.952
6.426	-12.683
-16.347	24.604
-35.42	60.926
-55.376	91.427
-73.876	116.65
-87.109	129.94
-94.071	138.76
-96.227	143.18
-95.567	142.69
-95.782	141.72
-90.524	143.29
-91.084	145.49
-94.349	145.53
-99.668	140.83
-104.89	133.75
-101.87	137.46
-102.86	137.5
-98.21	142.12
-91.169	146.8
-77.67	95.98
-51.61	31.407
-32.707	-7.233
-19.218	-39.625
-17.076	-56.873
-16.146	-67.226
-5.957	-76.944
-3.056	-83.958
-2.855	-87.362
-1.95	-87.012
-4.593	-86.088
-6.001	-82.347
-7.521	-78.405
-8.832	-75.753
-8.64	-73.672
-10.268	-71.03
-7.33	-65.629
-7.015	-63.57
-6.569	-66.089
-0.908	-63.389
-2.825	-61.209
-3.965	-62.034
-5.991	-60.217
-4.505	-59.281
0.302	-52.888
-9.168	-30.544
-18.582	2.123
-30.369	34.853
-46.124	69.956
-50.651	98.9
-55.669	119.78
-58.157	141.19
-56.515	155.41
-61.384	163.28
-59.821	164.81
-57.196	157.5
-62.042	155.12
-61.048	153.25
-59.24	146.61
-59.073	147.09
-55.013	141.15
-50.852	148.1
-47.188	144.02
-47.494	82.479
-47.678	27.079
-41.58	-7.454
-36.007	-32.2
-27.908	-42.555
-17.855	-59.78
-15.309	-67.603
-16.343	-67.047
-17.256	-66.629
-20.529	-60.308
-22.723	-57.942
-21.339	-55.679
-20.04	-51.258
-26.19	-49.681
-24.091	-49.721
-19.613	-52.865
-11.798	-49.943
50.458	-44.997
113.95	-42.309
148.18	-39.885
179.13	-38.98
187.71	-35.817
193.35	-48.404
194.78	-63.338
198.01	-73.277
205.19	-94.18
206.37	-112.35
203.49	-128.45
201.85	-133.94
202.36	-129.88
161.03	-134.56
104.59	-135.78
73.963	-131.97
52.103	-121.96
28.602	-108.06
9.764	-98.312
1.689	-79.833
-12.436	-69.114
-22.68	-65.351
-20.715	-66.621
-16.462	-90.027
-12.564	-107.47
-7.673	-108.04
-4.885	-105.63
-5.689	-100.01
-5.248	-89.714
-10.06	-81.742
-9.174	-77.191
-6.4	-73.701
-10.943	-68.618
-12.248	-62.659
-13.966	-58.594
-13.931	-52.413
-15.782	-52.919
-14.132	-50.807
-20.509	-40.864
-57.102	-27.386
-90.325	1.002
-102.87	33.825
-111.32	62.163
-125.85	89.084
-136.88	115.63
-139.02	134.95
-141.95	145.64
-141.24	154.43
-141	151.35
-137.95	144.52
-132	143.38
-132.01	140.79
-133.67	141.64
-140.91	136.17
-135.12	140.53
-105.42	130.91
-41.612	71.393
44.811	24.568
95.617	-10.29
122.12	-36.186
160.9	-36.329
194.7	-48.894
199.86	-55.759
198.82	-64.793
199.87	-90.808
192.75	-106.89
193.1	-119.02
196.85	-124.46
195.53	-133.73
197.35	-134.02
199.27	-126.61
164.11	-149.44
109.44	-167.92
82.423	-175.81
64.554	-185.28
47.097	-184.15
27.624	-176.89
2.791	-165.64
-20.928	-153.64
-42.674	-140.22
-48.461	-133.81
-55.392	-123.91
-68.02	-105.14
-75.559	-91.79
-81.351	-82.062
-80.611	-74.275
-94.647	-68.433
-95.582	-57.523
-96.107	-48.343
-78.516	-58.851
-3.492	-66.942
37.046	-62.641
61.433	-60.534
82.781	-55.628
78.213	-50.665
81.461	-46.43
80.091	-41.447
77.633	-43.04
74.226	-42.403
73.913	-36.786
70.741	-38.597
64.278	-40.852
72.798	-40.646
70.13	-39.587
70.602	-38.147
74.451	-40.168
62.921	-38.593
69.184	-35.32
55.35	-34.645
3.342	-26.034
-34.544	-9.757
-54.78	6.273
-69.49	28.831
-82.993	44.379
-95.841	54.323
-109.43	66.616
-116.92	63.45
-114.62	60.514
-121.63	63.118
-129.64	74.015
-131.34	83.371
-137.43	80.115
-134.88	89.771
-109.97	115.37
-83.322	150.33
-80.506	184.02
-87.288	208.57
-88.284	218.66
-89.778	217.92
-91.398	213.84
-91.738	205.99
-91.952	205.21
-92.384	199.07
-91.727	196.8
-90.87	195.03
-91.749	186.82
-87.867	197.06
-80.668	156.86
-72.172	79.66
-59.929	31.778
-45.701	-6.662
-34.083	-32.706
-22.288	-50.06
-10.231	-58.559
-7.877	-65.248
-7.243	-68.2
-3.538	-63.975
-5.064	-65.118
-7.825	-60.692
-8.438	-54.056
-4.925	-53.695
-4.253	-56.856
-9.374	-57.365
-3.984	-54.473
-16.099	-52.959
-46.559	-51.549
-65.233	-44.535
-82.371	-41.2
-94.176	-36.455
-108.04	-21.581
-121.92	-16.943
-130.5	-12.048
-139.17	-6.054
-136.78	-4.389
-135.32	2.019
-130.36	4.524
-132.09	5.516
-133.85	4.705
-127.63	7.619
-111.02	7.924
-28.726	-1.296
48.24	8.701
85.062	26.885
125.25	32.474
146.39	48.143
164.98	65.516
170.28	65.325
167.44	57.93
172.31	52.272
164.1	40.293
162.94	19.923
164.94	7.363
162.93	-5.686
163.19	-18.313
163.75	-19.427
164.85	-24.98
167.63	-20.436
161.44	-26.825
126.33	-75.508
95.263	-120.86
77.372	-145.34
58.382	-161.09
43.905	-168.89
29.702	-165.18
12.239	-160.64
-6.215	-157.68
-19.324	-145.16
-32.95	-135.65
-42.381	-129.56
-46.669	-123.1
-53.076	-118.69
-55.706	-109.65
-57.244	-93.64
-60.644	-81.343
-65.543	-77.005
-70.563	-69.962
-71.103	-63.624
-73.57	-58.633
-77.925	-50.33
-76.506	-48.334
-71.946	-44.145
-61.572	-22.909
-50.902	16.542
-44.995	63.421
-44.315	105.65
-53.334	140.15
-59.736	166.65
-64.647	180.21
-65.821	177.92
-63.904	175.45
-67.068	172.59
-66.295	168.69
-70.644	166.08
-70.814	164.06
-64.957	162.51
-65.325	155.75
-58.578	163.88
-53.468	144.9
-47.631	80.014
-35.854	29.835
-26.88	-2.542
-21.365	-22.488
-19.174	-31.035
-5.262	-34.23
5.76	-34.982
3.741	-40.081
3.903	-40.87
1.354	-37.302
0.72	-35.987
1.425	-34.338
-1.863	-30.409
-1.534	-29.829
-0.991	-28.652
-4.146	-26.601
-4.536	-29.094
-4.626	-31.617
-0.377	-33.307
3.773	-26.455
-14.817	-7.28
-34.186	24.131
-41.623	61.904
-51.553	94.111
-57.748	122.57
-61.722	144.8
-65.232	164.29
-69.242	175.89
-69.917	171.56
-65.761	166.98
-65.693	163.47
-66.232	158.76
-67.417	153.38
-68.552	150.66
-65.595	148.33
-61.488	151.12
-55.277	152.81
-49.847	107.45
-41.503	44.232
-33.682	3.993
-29.949	-24.449
-19.876	-39.333
-12.826	-49.651
-5.687	-58.138
-0.484	-60.917
0.955	-58.116
4.293	-52.392
-0.234	-49.381
-6.611	-45.005
3.803	-45.46
62.771	-54.124
119.7	-57.38
141.72	-54.351
162.93	-52.66
167.39	-52.264
166.05	-55.017
164.32	-56.705
161.98	-60.089
158.99	-70.671
151.54	-72.56
151.14	-73.57
151.44	-77.686
152.45	-77.72
152.73	-77.37
139.12	-66.45
88.392	-46.123
38.593	-22.246
30.023	14.38
26.763	50.879
11.907	70.175
-12.465	97.432
-37.487	118.76
-66.009	121.52
-74.916	126.78
-80.462	126.24
-93.168	125.07
-81.47	131.5
-67.344	161.03
7.975	199.99
74.498	233.75
274.58	328.41
798.62	468.31
1289.9	533.04
1493.1	483.14
1390.2	383.77
1030.3	295.39
558.09	225.09
215.21	185.28
89.025	167.42
28.803	152.36
-11.209	142.83
-36.095	133.07
-54.848	126.93
-67.865	125.28
-72.039	120.69
-70.776	114.17
-72.124	111.84
-75.504	105.65
-80.366	113.81
-83.198	99.914
-85.895	34.072
-81.123	-20.04
-74.893	-60.197
-66.471	-86.882
-57.828	-103.95
-53.29	-120.44
-54.717	-124.5
-66.383	-127.86
-74.7	-128.2
-76.023	-127.71
-82.312	-129.69
-88.855	-128.77
-88.642	-126.76
-90.669	-126.46
-88.53	-122.78
-85.727	-120.06
-83.926	-119.94
-78.681	-121.75
-93.97	-121.19
-119.54	-110.51
-142.91	-97.389
-168.71	-77.86
-182.43	-67.151
-194.33	-56.727
-203.12	-37.558
-201.22	-34.571
-199.47	-31.072
-192.9	-28.758
-194.52	-27.869
-193.48	-24.708
-191.19	-27.274
-162.74	-25.513
-78.333	-25.229
-2.375	-15.521
37.105	6.125
53.833	18.913
80.487	34.318
102.81	46.058
104.75	31.82
100.37	14.815
96.611	-0.169
106.91	-18.487
107.01	-36.244
108.3	-53.659
115.27	-62.129
115.24	-73.299
117.66	-80.319
112.29	-85.917
115.27	-80.768
116	-86.402
80.708	-142.82
49.513	-186.17
36.064	-203.53
25.287	-212.62
11.348	-210.24
-13.025	-207.61
-32.882	-192.6
-51.206	-177.47
-65.081	-170.65
-75.809	-158.76
-85.671	-138.96
-87.528	-125.19
-89.585	-123.04
-90.573	-119.33
-96.43	-110.52
-104.15	-103.56
-107.7	-96.629
-114.25	-90.299
-116.99	-87.009
-115.23	-75.585
-97.051	-55.975
-71.015	-24.783
-80.794	6.283
-93.914	21.153
-89.615	33.302
-99.283	41.171
-101.55	43.362
-102.41	48.001
-109.41	51.249
-104.77	51.978
-102.68	51.363
-101.37	52.971
-98.895	56.748
-99.182	55.18
-99.605	54.045
-99.001	53.536
-96.71	53.856
-94.195	57.317
-90.044	57.849
-89.768	57.175
-86.508	56.16
-84.138	56.052
-84.657	57.248
-81.94	56.4
-83.048	56.483
-79.937	57.728
-76.828	51.683
-78.291	49.209
-80.371	53.642
-78.708	51.138
-73.481	49.671
-71.777	53.24
-69.802	52.215
-68.407	49.995
-65.429	52.831
-63.721	52.112
-63.819	51.035
-60.938	51.573
-64.523	45.242
-64.152	44.806
-57.88	49.118
-61.462	46.275
-62.02	46.456
-56.414	49.032
-53.39	48.914
-51.091	48.134
-53.961	45.527
-58.396	45.652
-56.221	48.062
-53.435	49.597
-51.91	47.293
-50.672	42.447
-51.64	42.377
-49.779	41.541
-49.564	39.594
-50.33	39.981
-50.596	38.934
-50.142	40.81
-48.091	41.897
-45.993	41.524
-38.365	40.694
-38.552	37.725
-42.157	37.943
-40.577	36.242
-41.714	35.511
-42.085	36.285
-44.393	34.603
-45.247	34.661
-42.754	34.697
-38.773	33.277
-34.581	32.04
-35.629	31.734
-34.029	31.946
-31.778	32.824
-33.947	31.736
-32.772	29.74
-32.774	30.482
-33.854	30.981
-30.438	25.241
-30.574	21.564
-28.943	24.408
-25.654	23.546
-30.775	21.394
-29.4	24.611
-26.746	25.206
-30.841	19.83
-28.366	20.626
-26.48	22.935
-25.773	20.521
-25.29	20.172
-25.264	22.359
-23.254	24.719
-25.62	23.948
-27.519	21.205
-27.965	22.193
-22.905	22.452
-18.944	20.694
-19.585	21.639
-19.965	21.212
-24.37	19.22
-23.083	15.36
-22.563	14.573
-25.076	18.155
-19.886	15.701
-18.934	14.745
-21.261	15.682
-19.331	15.051
-21.531	16.855
-20.916	15.903
-21.659	16.261
-22.614	17.023
-16.623	16.704
-17.463	17.691
-18.45	18.53
-16.85	18.286
-18.327	16.574
-19.005	18.245
-15.572	18.632
-14.488	15.753
-16.541	14.886
-14.338	16.337
-13.025	17.928
-13.289	14.722
-14.268	11.5
-14.081	13.376
-14.008	14.295
-14.403	16.275
-10.095	18.855
-11.441	16.468
-14.404	15.827
-9.716	17.591
-8.925	15.637
-8.347	15.153
-4.754	16.692
-7.385	16.179
-9.289	16.102
-9.392	15.778
-12.32	14.28
-13.623	12.182
-12.775	11.56
-9.941	12.417
-8.735	13.742
-8.959	13.376
-9.952	13.26
-13.312	14.57
-13.884	10.163
-9.58	7.51
-8.835	10.449
-12.362	8.808
-11.645	6.02
-12.234	6.402
-12.193	7.806
-9.842	10.481
-10.221	8.203
-9.514	6.165
-9.227	8.641
-9.577	5.067
-9.123	2.109
-9.069	3.593
-8.366	4.266
-9.341	3.486
-10.309	2.896
-7.463	2.793
-5.936	1.434
-4.783	3.355
-3.501	2.98
-2.974	1.622
-4.274	4.169
-3.34	6.38
-1.407	6.059
-4.412	2.869
-3.816	3.159
-5.326	4.843
-5.786	5.344
-1.077	6.447
-1.665	5.038
-4.902	1.147
-3.665	2.804
-2.524	3.986
-6.015	-2.138
-6.619	-3.773
-3.404	-2.197
-1.395	-2.417
-3.443	-1.341
-2.483	0.236
0.212	-0.576
-1.021	-1.245
-1.381	-0.662
-3.735	-1.158
-4.597	-1.677
-1.812	-1.402
-1.294	-1.315
