# Supplementary material for: Electrooculography-based continuous eye-writing recognition system for efficient assistive communication systems
Source: PLoS One. 2018 Feb 9;13(2):e0192684. doi: 10.1371/journal.pone.0192684 (PMC5806888; doi:10.1371/journal.pone.0192684)
Supplement: S2 Database — All the original continuous EOG data of participant 001, 002, and 003 used in the experiments are contained in this database. (ZIP) [file pone.0192684.s002.zip › continuous1/001/test/EOG_001_01_022.csv]

-9.961	8.354
-11.751	9.241
-11.9	9.053
-12.97	10.532
-15.652	12.316
-12.92	12.014
-11.773	10.253
-11.623	9.061
-11.382	9.579
-12.728	10.266
-11.56	7.811
-11.48	8.851
-11.298	10.808
-11.569	11.076
-13.152	11.592
-12.224	10.748
-11.811	10.284
-12.475	10.878
-8.192	13.031
-5.035	14.202
-8.424	12.815
-9.886	10.708
-6.133	8.866
-8.25	8.843
-11.103	9.376
-5.116	9.068
-8.042	10.162
-8.219	11.017
-6.223	10.565
-8.282	9.552
-5.583	9.497
-8.54	12.1
-7.825	11.962
-10.841	9.462
-7.863	9.837
0.456	9.211
-4.606	10.477
-5.942	14.833
-8.061	14.157
-8.554	10.325
-5.619	11.723
-3.385	11.707
-0.558	7.984
-1.747	10.26
0.772	10.696
1.374	10.36
-3.814	13.013
-4.609	12.805
-0.943	10.719
1.558	10.234
-0.66	11.161
-3.051	9.759
-1.767	8.654
-0.641	9.268
0.426	9.945
0.997	9.783
0.411	12.132
1.616	12.611
4.101	9.243
4.479	10.765
0.167	12.218
-2.044	12.501
2.471	11.726
1.151	11.26
-2.523	12.607
1.804	12.961
2.371	13.53
3.024	11.692
4.284	10.612
0.232	8.786
1.223	10.162
1.488	10.23
4.784	5.722
7.918	8.418
3.703	8.496
4.44	8.687
6.192	12.632
4.6	12.103
1.456	11.953
-1.111	13.254
-0.969	12.625
1.473	11.081
-0.153	10.99
-1.022	8.631
1.643	7.312
0.13	9.699
-0.807	9.747
-1.626	10.84
-1.18	12.223
-0.299	11.984
1.078	12.566
4.365	11.487
6.018	10.742
8.453	8.884
4.884	9.017
-0.198	11.86
0.618	10.652
1.055	9.846
1.42	8.404
1.405	7.55
5.941	9.547
10.564	10.02
9.504	10.533
7.927	12.18
2.148	10.472
3.346	6.262
4.106	6.27
2.632	6.746
6.263	12.16
19.599	9.351
85.471	-16.108
159.86	-37.222
199.48	-53.737
216.34	-70.277
216.01	-80.679
221.82	-91.072
218.35	-97.659
216.28	-101.92
218.78	-102.55
213.48	-107.43
214.36	-113.55
214.56	-113.17
208.41	-126.17
206.43	-135.67
209	-127.45
204.62	-122.38
203.9	-121.84
190.27	-120.16
148.34	-104.36
103.25	-79.095
63.74	-57.608
28.866	-29.123
-8.775	2.372
-40.968	28.8
-57.018	49.997
-75.782	65.193
-88.991	75.313
-89.805	84.724
-88.397	90.137
-89.952	90.63
-98.15	95.349
-100.24	96.631
-103.97	96.701
-72.465	101.78
-16.061	107.48
15.459	109.15
55.309	97.032
85.813	78.338
90.237	63.732
78.889	55.635
70.309	52.062
78.347	44.869
76.629	43.007
73.83	43.775
74.086	45.663
81.503	51.986
89.528	18.574
72.3	-44.637
56.233	-94.637
42.739	-134.99
23.38	-161.57
12.372	-181.93
2.587	-194.52
-8.068	-185.95
-22.937	-168.01
-33.253	-157.94
-32.885	-155.46
-32.208	-149.01
-30.739	-139.39
-28.981	-133.74
-22.902	-134.07
-14.471	-129.5
-31.248	-107.02
-69.337	-67.769
-100.22	-21.377
-118.94	22.56
-128.34	58.674
-130.84	88.081
-130.66	109.76
-129.93	123.2
-123.69	135.6
-119.62	141.47
-116.58	141.91
-112.11	139.68
-110.45	132.61
-106.59	127.1
-105.43	119.86
-105.1	122.61
-103.91	118.6
-104.62	118.96
-87.197	118.6
-37.207	57.62
16.214	-5.881
60.197	-41.61
95.714	-72.466
125.23	-91.041
138.84	-116.06
134.94	-132.34
149.23	-131.85
157.51	-134.1
153.59	-136.78
157	-139.94
148.16	-140.58
146.02	-137.23
144.66	-135.82
136.17	-131.72
140.21	-130
137.18	-127.44
137.57	-123.19
135.22	-125.91
127.48	-123.07
125.22	-121.59
126.01	-119.28
129.62	-105.55
98.987	-90.286
68.018	-60.617
54.654	-23.157
20.627	7.522
-17.881	41.471
-44.699	69.811
-61.756	88.37
-75.065	103.19
-85.694	109.62
-92.296	117.9
-91.417	120.2
-86.353	114.33
-88.127	114.68
-88.849	114.29
-88.096	120.16
-89.743	120.38
-87.393	123.07
-87.453	126.25
-87.282	124.39
-84.132	129.3
-76.829	79.882
-63.678	6.235
-58.962	-38.883
-54.336	-80.543
-41.868	-103.62
-28.471	-115.46
-18.765	-128.34
-14.54	-132.17
-12.168	-135.07
-9.235	-138.67
-9.239	-133.71
-14.151	-125
-13.355	-123.6
-22.814	-124.51
-52.378	-116.02
-82.519	-101.5
-108.15	-85.331
-124.52	-68.613
-133.42	-55.379
-141.74	-40.241
-148.64	-26.039
-150.56	-19.807
-142.34	-18.309
-134.62	-16.32
-131.72	-16.185
-128.84	-15.231
-128.24	-15.321
-123.73	-14.728
-107.19	-13.116
-36.625	-22.448
65.09	-17.575
109.37	0.865
142.76	11.542
178.2	16.892
185.34	21.862
200.86	30.606
200.86	22.753
197.44	11.098
194.64	6.581
182.01	-4.741
189.97	-6.983
192.72	-14.351
191.19	-27.889
194.99	-40.463
189.2	-49.941
194.78	-42.778
183.47	-79.558
143.56	-143.83
124.14	-181.24
109.18	-210.67
86.785	-216.42
68.57	-208.11
44.662	-194.25
23.932	-181.11
9.262	-186.8
0.646	-184.94
-0.866	-170.32
-4.238	-162.06
-7.268	-159.17
-18.046	-150.86
-25.332	-139.31
-31.589	-130.41
-47.858	-121.96
-44.94	-110.65
-36.326	-111.56
23.231	-111.53
107.27	-93.807
140.65	-76.612
182.48	-52.646
212.44	-42.609
219.91	-52.047
226.63	-65.508
222.02	-95.905
223.27	-122.45
232.81	-142.07
229.35	-161.96
231.79	-171.33
236.16	-178.14
225.87	-177.81
228.06	-174.7
191.58	-179.93
130.96	-181.23
98.721	-175.08
67.341	-165.68
29.653	-154.2
-2.346	-140.35
-27.15	-132.38
-46.113	-127
-55.306	-112.54
-61.083	-103.79
-65.103	-96.257
-74.018	-80.904
-87.238	-69.525
-88.769	-49.205
-77.593	-51.916
-57.925	-85.521
-30.112	-98.768
-11.313	-101.25
-3.456	-98.829
10.829	-89.801
8.242	-84.209
2.674	-78.765
7.896	-70.565
-0.285	-62.708
-4.629	-59.506
-4.589	-53.308
-2.626	-45.515
-1.649	-40.772
-4.057	-35.715
-3.634	-33.067
-4.363	-34.267
-5.943	-32.052
-11.615	-29.033
-5.305	-26.941
-1.553	-22.315
-3.15	-21.588
-3.518	-18.136
-16.134	3.48
-14.082	40.233
-10.814	74.344
-24.986	103.12
-44.224	131.66
-65.689	159.63
-80.515	182.42
-90.949	193.08
-99.257	204.24
-100.01	217.59
-98.066	218.35
-99.251	210.3
-99.702	207.01
-99.863	204.23
-101.64	201.96
-104.57	202.7
-104.52	201.91
-102.39	208.23
-101.75	216.65
-96.968	210.74
-95.062	205.58
-93.936	215.58
-87.189	178.28
-76.36	100.63
-56.497	47.573
-39.084	6.003
-28.256	-19.233
-18.244	-30.032
-13.115	-40.793
-12.612	-46.499
-13.093	-47.516
-13.164	-42.31
-14.04	-41.81
-14.712	-39.706
-15.817	-34.154
-14.767	-35.198
-14.906	-30.803
-14.41	-32.68
-10.126	-33.77
-14.183	-12.193
-11.801	25.24
-1.659	72.491
-10.308	109.46
-32.94	137.92
-49.762	165.54
-61.582	183.24
-67.837	196.01
-64.554	196.69
-64.92	188.56
-68.743	183.41
-68.426	177.36
-65.95	174.46
-63.654	170.73
-63.187	167.26
-63.113	168
-63.742	160.6
-61.899	167.06
-58.722	157.72
-59.881	93.885
-58.916	33.186
-53.291	-8.651
-44.829	-40.517
-36.353	-62.679
-29.587	-83.06
-25.438	-91.054
-25.465	-93.569
-23.171	-96.519
-21.105	-92.728
-23.758	-86.8
-23.079	-79.251
-26.481	-74.603
-29.545	-76.204
-35.249	-71.125
-34.416	-72.662
25.479	-86.356
91.474	-92.453
125.42	-85.655
159.64	-75.101
187.95	-67.175
188.59	-74.142
173.69	-91.052
178.61	-94.646
176.91	-90.426
180.16	-95.741
186.94	-116.36
173.9	-128.68
174.52	-128.52
169.42	-125.62
116.15	-112.56
49.979	-84.796
15.459	-44.164
-6.789	-1.816
-33.246	40.47
-52.871	70.044
-70.303	93.895
-90.31	125.81
-98.857	140.97
-105.43	142.88
-109.97	140.68
-104.85	129.16
-103.65	124.83
-106.61	127.32
-111.2	128.07
-111.69	128.02
-109.81	128.11
-108.3	128.37
-111.29	137.49
-90.967	123.77
-37.062	57.314
15.927	0.571
73.502	-27.158
107.85	-51.11
134.68	-59.137
153.7	-65.72
151.24	-79.55
172.74	-83.361
174.25	-90.651
167.05	-97.208
167.7	-91.58
161.59	-95.915
166.28	-110.6
159.62	-125.54
159.88	-134.34
164.13	-137.62
161.53	-142.82
162.13	-147.53
159.31	-149.41
161.54	-151.76
131.77	-143.83
71.748	-123.69
24.096	-102.46
-12.437	-68.256
-34.245	-30.622
-49.472	5.039
-68.326	42.466
-86.489	71.814
-98.986	97.759
-110.47	117.11
-122.36	114.06
-122.18	104.57
-120.55	104.22
-120.97	99.481
-126.6	103.44
-129.86	99.505
-123.28	98.556
-136.72	111.71
-139.14	115.22
-135.53	124.32
-106.67	94.306
-16.68	37.678
45.822	1.807
92.014	-30.278
149.42	-54.031
182.62	-69.991
194.08	-88.077
209.08	-120.06
224.58	-152.14
219.08	-173.69
216.85	-192.41
224.67	-204
227.23	-214.82
223.78	-221.98
229.39	-222.59
223.3	-227.34
215.67	-226.75
222.72	-221.78
186.2	-243.72
124.99	-271.88
92.846	-275.28
74.776	-273.74
48.118	-271.75
17.588	-257.3
-10.197	-238.25
-36.765	-223.71
-53.061	-205.04
-58.934	-189.64
-64.956	-180.01
-70.293	-163.04
-69.147	-147.91
-70.386	-139.51
-73.502	-132.95
-72.195	-123.58
-76.828	-96.919
-84.519	-50.858
-95.473	1.933
-107.75	50.246
-113.29	92.6
-119.54	127.65
-123.66	149.5
-120.84	162.57
-116.91	164.51
-114.3	161.97
-114.6	166.67
-116.26	164.1
-115.25	161.23
-115.57	161.26
-115.12	159.42
-112.38	160.41
-110.53	157.51
-104.39	170.79
-100.7	147.46
-98.583	75.167
-91.349	30.548
-83.753	-2.83
-72.726	-24.867
-58.866	-32.132
-49.423	-42.277
-47.211	-45.423
-43.243	-45
-40.915	-44.535
-46.449	-46.441
-49.797	-42.574
-51.29	-36.622
-51.206	-31.264
-52.526	-26.188
-54.937	-24.439
-48.112	-20.527
-46.384	-22.866
-52.2	-21.056
-33.626	-19.09
16.758	-24.939
72.762	-23.061
114.66	-19.619
144.4	-15.607
156.44	-14.955
157.88	-16.404
155.4	-18.307
157.34	-34.544
166.74	-60.722
161.89	-78.781
166.14	-84.256
169.98	-89.322
158.89	-92.984
156.09	-93.615
159.74	-88.686
144.66	-78.727
92.249	-69.623
37.104	-47.631
-1.364	-10.379
-36.495	26.164
-63.783	61.024
-81.396	91.914
-97.753	112.44
-112.65	133.89
-127.66	153.55
-136.08	161.36
-139.17	165.47
-142.37	168.23
-137.55	171.64
-135.73	177.4
-136.56	177.14
-135.49	174.25
-139.46	172.75
-136.64	176.42
-134.54	175.22
-138.22	174.41
-139.11	183.39
-140.79	186
-135.26	195.46
-110.68	164.03
-49.495	93.332
19.878	51.224
59.999	11.677
87.586	-16.695
113.13	-28.907
124.28	-37.888
131.21	-40.899
146.47	-44.289
154.47	-36.421
157.91	-40.869
143.43	-49.626
138.84	-57.772
146.63	-84.93
135.73	-96.552
141.36	-92.303
142.71	-96.834
135.08	-102.96
131.82	-107.01
131.69	-111.99
135.01	-111.04
135.96	-107.42
122.63	-105.41
66.961	-92.27
5.611	-73.355
-37.257	-48.427
-68.637	-16.15
-87.153	13.018
-101.85	46.392
-110.12	71.993
-119.14	83.409
-130.34	99.888
-134.51	106.56
-134.66	96.555
-135.3	96.803
-134.56	102.02
-136.97	107.8
-138.45	114.82
-131.22	115.66
-141.44	110.45
-146.87	112.8
-134.15	120.15
-88.731	80.963
-0.483	24.054
55.941	-7.92
103.42	-26.396
146.52	-27.593
153.37	-29.105
169.02	-37.573
185.92	-59.708
184.94	-88.304
187.23	-103.43
190.8	-116.58
181.57	-129.58
184.77	-137.27
187.12	-146.19
178.87	-156.09
182.29	-155.84
183.12	-153.98
189.6	-152.21
165.7	-156.54
100.12	-171.73
50.273	-173.68
15.693	-170.64
-5.744	-161.05
-27.361	-147.16
-59.121	-142.94
-74.146	-129.88
-76.274	-114.4
-80.674	-101.38
-83.166	-86.639
-86.779	-77.766
-92.061	-70.072
-85.69	-65.264
-92.886	-47.177
-123.45	2.318
-146.52	52.892
-159.77	88.702
-166.87	117.45
-173.49	137.89
-175.29	143.09
-170.72	143.91
-174.15	147.7
-175.68	147.81
-167.98	155.64
-127.4	130.95
-46.343	64.108
32.408	13.21
94.085	-5.676
132.33	-13.017
155.15	-20.307
180.97	-22.608
184.78	-45.865
180.24	-77.491
181.51	-88.49
175.75	-100.7
176.34	-111.72
175.95	-119.24
176.98	-122.68
173.35	-126.77
172.94	-125.17
176.5	-120.83
142.1	-153.09
99.988	-184.56
75.863	-192.93
55.31	-197.7
35.38	-188.28
16.028	-177.49
1.976	-172.82
-22.348	-159.81
-47.942	-140.53
-64.153	-128.27
-78.125	-114.81
-97.82	-109.08
-103.78	-104.89
-102.1	-86.538
-59.795	-52.987
27.681	-8.089
51.235	29.435
359.3	165.52
968.72	343.44
1380.2	384.09
1584.7	354.14
1549.9	288.47
1256.6	199.34
793.74	131.41
383.18	82.255
233.82	59.745
176.08	50.626
150.4	45.151
120.72	28.172
91.856	6.471
97.573	-5.499
81.437	-21.66
80.985	-35.58
80.229	-47.386
72.887	-62.077
65.248	-74.544
52.53	-87.514
51.373	-96.438
41.282	-105.49
43.887	-110.79
45.946	-115.21
31.808	-125.65
37.54	-125.59
27.624	-129.38
-22.835	-134.53
-73.707	-120.01
-109.71	-97.597
-140.52	-67.21
-169.19	-33.594
-191.47	-6.933
-211.86	12.813
-226.02	21.034
-226.63	21.76
-228.4	26.747
-234.06	33.608
-236.07	36.724
-242.18	40.163
-251.08	44.816
-249.73	47.432
-237.54	56.941
-216.43	94.403
-204.49	139.55
-203.07	159.86
-199.83	164.78
-201.28	164.87
-200.91	160.95
-200.99	161.05
-203.26	162.91
-199.99	166.08
-194.34	161.69
-189.53	161.89
-183.48	171.75
-174.23	122.06
-164.52	44.555
-154.86	3.427
-140.16	-26.526
-122.91	-42.812
-107.86	-48.495
-96.255	-54.936
-93.229	-57.382
-95.071	-60.528
-96.546	-61.83
-97.199	-57.706
-95.673	-55.412
-97.736	-52.914
-96.154	-48.726
-95.749	-47.326
-96.532	-45.363
-88.374	-46.447
-103.59	-47.561
-131.15	-42.09
-145.42	-37.003
-159.85	-28.381
-172.75	-17.013
-186.72	-8.088
-204.8	2.916
-216.24	10.17
-216.67	13.623
-211.12	17.833
-203.79	21.629
-201.99	25.015
-202.51	27.475
-200.62	30.169
-190.82	29.749
-141.09	23.555
-55.312	35.145
6.387	64.383
27.731	77.538
63.537	88.426
92.044	106.22
92.091	115.38
104.23	108.6
101.2	87.919
89.375	71.595
93.248	62.505
94.696	59.41
90.144	49.519
92.622	31.035
95.178	27.325
92.254	25.451
96.995	32.042
94.038	37.934
65.884	-10.354
29.473	-71.216
6.734	-103.65
-1.243	-127.7
-6.398	-140.1
-16.702	-136.61
-27.708	-133.36
-38.747	-132.96
-47.799	-128.53
-60.869	-121.33
-76.555	-102.8
-81.98	-83.667
-86.889	-73.5
-96.329	-66.055
-105.24	-60.069
-113.81	-58.058
-110.21	-56.331
-121.81	-49.391
-122.12	-43.461
-110.25	-40.873
-118.03	-39.368
-55.165	-26.659
4.042	5.562
40.45	44.951
84.289	83.469
82.204	120.36
104.05	140.71
119.81	133.59
106.21	103.24
103.2	71.494
108.69	58.947
106.37	46.737
102.38	33.676
107.64	27.307
106.23	17.243
107.7	16.813
105.15	10.409
108.4	12.418
108.53	15.926
74.205	-37.455
39.407	-94.215
28.909	-127.55
33.77	-148.96
31.086	-154.92
14.08	-163.96
-5.298	-164.44
-26.517	-158.44
-42.847	-148.94
-52.97	-135.23
-64.136	-122.45
-77.299	-110.67
-81.274	-100.96
-88.054	-95.476
-98.537	-90.484
-92.832	-84.233
-86.886	-78.714
-64.408	-59.377
-5.842	-22.087
35.944	19.748
47.623	51.428
55.446	75.368
57.997	83.993
57.172	76.268
51.962	68.533
47.233	59.706
46.553	56.87
46.43	49.808
44.205	36.773
44.248	27.042
50.38	23.239
49.471	21.286
53.485	26.159
58.066	34.618
32.92	1.2
0.772	-41.713
-13.268	-66.129
-15.405	-89.416
-24.184	-102.16
-39.933	-110.8
-48.945	-109.78
-59.974	-106.68
-71.263	-99.722
-79.106	-80.455
-89.594	-69.351
-98.395	-62.978
-100.2	-51.575
-103.15	-46.422
-76.311	-49.122
-23.295	-47.985
3.544	-39.836
15.741	-29.525
28.368	-19.73
41.697	-10.357
47.49	-9.393
50.415	-11.128
49.247	-12.672
40.958	-15.899
39.549	-17.068
37.866	-19.689
41.405	-19.586
41.419	-20.563
38.132	-21.799
41.292	-20.325
36.624	-22.185
33.48	-21.51
34.163	-19.365
30.379	-19.374
39.31	-15.693
29.37	-19.685
-19.782	-23.843
-58.581	-7.644
-79.178	18.197
-97.939	46.925
-108.08	78.147
-114.05	110.29
-125.57	139.27
-134.72	163.56
-141	187
-152.78	203.61
-160.81	214.58
-164.63	220.27
-164.69	225.84
-158.43	226.59
-157.26	216.41
-155.21	209.85
-153.41	202.49
-155.21	199.17
-156.23	198.78
-157.47	197.67
-157.72	193.84
-159.67	188.76
-159.94	193.19
-158.27	189.11
-152.95	197.17
-141.33	175.97
-123.45	96.246
-104.05	36.676
-91.319	-2.47
-79.38	-26.66
-66.25	-36.213
-59.174	-46.11
-54.459	-47.86
-48.868	-51.906
-47.936	-55.209
-50.882	-55.039
-48.153	-52.362
-45.225	-50.898
-47.325	-51.049
-46.617	-46.179
-42.129	-44.988
-35.841	-46.521
-51.166	-43.157
-83.147	-37.11
-105.64	-30.652
-124.12	-16.449
-140.23	2.235
-154.48	15.329
-164.56	33.117
-168.12	51.141
-165.73	54.132
-160.82	54.684
-156.78	54.417
-150.89	52.238
-148.81	52.53
-150.68	54.028
-149.43	58.695
-148.77	58.256
-132.01	62.644
-71.426	77.839
-13.3	95.66
-3.098	116.45
11.579	127.7
34.827	123.41
47.53	107.93
79.924	74.939
108.25	40.042
128.72	14.514
149.92	-6.772
169.49	-19.394
183.38	-26.679
182.34	-32.272
193.75	-41.374
199.04	-51.596
193.04	-66.162
190.16	-83.658
185.17	-89.036
192.45	-94.391
181.23	-106.26
174.59	-108.55
184.57	-110.15
172.37	-118.74
169.68	-123.15
172.51	-123.99
168.79	-127.58
164.58	-130.69
164.44	-126.21
162.2	-126.4
157.97	-126.64
148.84	-121.18
107.72	-121.37
58.509	-114.79
21.006	-95.893
-0.892	-65.854
-14.359	-30.894
-32.574	-4.653
-52.271	23.058
-72.112	54.611
-87.816	78.648
-101.49	102.12
-112.56	125.97
-118.65	138.19
-120.83	141.05
-124.18	142.08
-127.32	141.33
-127.87	139.89
-129.93	139.89
-129.15	138.7
-126.98	139.5
-127.37	140.27
-128.03	140.34
-130.92	144.03
-129.89	144.56
-126.22	147
-127.62	145.91
-125.17	150.97
-115.97	140.03
-96.092	75.37
-73.997	13.838
-53.815	-21.278
-30.06	-46.625
-18.436	-62.1
-8.91	-71.939
1.831	-75.556
1.831	-79.957
4.249	-80.224
6.745	-77.724
5.223	-75.32
4.428	-72.847
3.279	-72.558
4.489	-69.719
0.136	-67.856
1.506	-64.612
2.67	-61.657
-4.765	-59.568
4.793	-55.795
1.41	-54.126
-0.592	-51.348
14.266	-53.89
50.241	-51.963
118.54	-41.543
141.88	-36.382
136.99	-34.596
137.56	-40.76
131.13	-43.605
130.29	-44.278
121.91	-47.174
118	-43.969
123.52	-43.38
121.68	-47.535
117.12	-56.914
122.49	-56.312
115.08	-45.139
78.413	-28.147
39.783	3.616
4.113	36.271
-31.184	72.002
-56.897	110.97
-74.769	137.79
-95.216	158.76
-114.15	173.77
-126.12	185.84
-132.61	187.47
-131.97	178.23
-128.95	185.8
-124.48	190.41
-123.82	183.59
-122.75	183.14
-123.8	175.18
-124.04	172.67
-127.74	173.75
-136.68	165.62
-135.48	177.89
-113.77	161.65
-41.508	96.25
26.387	44.322
76.925	9.16
129.67	-18.675
148.29	-33.597
154.36	-33.724
158.48	-33.62
173.69	-43.261
177.81	-53.504
172.72	-70.548
177.69	-96.758
175.43	-110.8
177.56	-120.16
177.33	-135.5
171.88	-138.8
170.33	-136.14
173.99	-142.55
171.13	-152.29
175.53	-153.35
178.64	-155.96
174.76	-161.6
180.44	-155.69
148.67	-149.3
80.876	-139.51
29.709	-115.41
0.474	-85.384
-27.86	-51.989
-57.711	-15.391
-81.118	20.308
-101.43	46.979
-113.66	66.467
-121.26	79.774
-122	86.717
-119.12	91.077
-124.88	89.651
-125.1	89.371
-131.94	88.862
-134.62	93.855
-136.14	97.116
-141.58	97.402
-132.63	110.55
-111.66	85.277
-22.769	27.803
48.437	-8.33
81.912	-21.162
144.33	-26.29
159.75	-37.853
173.98	-48.707
191.06	-68.744
182.13	-89.392
179.16	-101.55
175.31	-113.09
180.04	-117.42
179.75	-122.26
172.1	-130.56
174.85	-133.34
172.48	-132.3
168.73	-130.45
173.3	-130.02
170.69	-128.51
172.05	-123.16
149.57	-133.29
94.955	-150.58
57.415	-159.58
35.591	-161.26
9.682	-154.49
-22.343	-148.79
-53.335	-142.34
-80.454	-135.7
-98.145	-125.44
-106.73	-110.43
-110.34	-95.427
-115.52	-74.221
-123.05	-53.187
-125.3	-38.771
-121.18	-18.07
-103.68	13.644
-101.44	38.13
-111	47.962
-112.28	53.716
-122.4	56.834
-126.8	59.998
-126.38	63.291
-129.61	60.313
-124.59	64.282
-125.51	63.36
-127.9	55.006
-124.24	56.89
-126.05	57.985
-122.34	62.271
-122.95	67.313
-123.78	65.979
-119.01	66.204
-118.53	66.368
-115.35	67.828
-113.79	69.219
-109.4	68.675
-105.72	72.858
-106.51	70.551
-105.1	68.273
-103.18	71.767
-100.89	67.47
-99.575	69.538
-94.858	72.828
-93.867	68.876
-94.043	68.584
-90.612	68.976
-92.651	71.195
-90.341	73.371
-89.704	71.183
-89.2	72.703
-85.259	73.595
-83.929	74.002
-78.759	76.398
-77.973	77.014
-76.479	77.544
-78.041	73.113
-83.849	73.224
-79.022	75.148
-78.093	72.406
-75.933	71.68
-70.064	70.541
-71.315	70.709
-71.776	68.71
-71.368	66.357
-69.553	68.25
-68.349	66.955
-68.936	67.478
-66.955	70.861
-65.814	70.244
-69.279	70.848
-70.04	69.705
-67.77	67.003
-67.101	68.513
-66.087	70.073
-60.379	68.613
-57.353	66.249
-59.504	66.06
-55.823	67.426
-52.512	68.202
-51.742	67.236
-52.783	65.108
-53.266	63.462
-53.345	63.376
-54.793	65.869
-51.816	66.347
-51.701	64.51
-49.617	62.704
-44.394	62.916
-45.992	65.264
-44.842	61.314
-45.062	59.138
-47.545	61.002
-46.278	58.861
-44.44	59.699
-42.057	60.171
-41.431	57.69
-35.201	58.387
-34.198	59.622
-37.09	57.956
-34.517	54.871
-38.44	53.972
-38.271	55.039
-32.546	55.564
-30.248	55.313
-29.84	53.4
-31.162	52.621
-32.142	53.417
-31.248	50.331
-31.834	48.737
-33.211	47.92
-28.858	47.06
-27.775	48.292
-31.046	45.071
-25.808	44.237
-24.505	45.901
-28.272	47.217
-24.202	47.291
-25.257	45.385
-30.287	46.143
-28.5	45.689
-22.824	41.747
-19.228	38.289
-22.226	40.466
-23.425	39.665
-23.301	36.085
-24.353	38.8
-23.009	40.329
-22.874	38.898
-20.871	38.467
-15.748	39.336
-12.127	37.323
-10.394	34.735
-11.8	34.848
-16.123	33.037
-18.217	33.892
-18.835	33.826
-19.078	33.963
-16.921	36.664
-15.733	34.535
-13.351	34.675
-15.457	35.308
-19.443	34.974
-16.166	35.513
-16.124	34.313
-13.145	34.896
-12.54	31.327
-7.58	27.654
