# Supplementary material for: Electrooculography-based continuous eye-writing recognition system for efficient assistive communication systems
Source: PLoS One. 2018 Feb 9;13(2):e0192684. doi: 10.1371/journal.pone.0192684 (PMC5806888; doi:10.1371/journal.pone.0192684)
Supplement: S2 Database — All the original continuous EOG data of participant 001, 002, and 003 used in the experiments are contained in this database. (ZIP) [file pone.0192684.s002.zip › continuous1/001/test/EOG_001_01_023.csv]

-5.714	32.025
-7.7	31.908
-6.823	33.673
-7.663	30.568
-5.424	32.614
-5.687	34.035
-6.665	31.867
-2.036	31.68
-5.607	30.976
-5.825	28.251
-2.946	27.019
-6.29	29.763
-5.705	30.508
-5.848	29.394
-4.866	28.359
-3.586	27.097
-5.139	27.776
-3.048	27.695
-3.495	26.591
-8.025	27.05
-7.805	28.725
-3.432	27.969
-3.623	23.748
-4.66	23.198
-5.256	24.014
-4.998	22.47
-0.758	23.667
-0.49	24.272
-1.227	23.906
-1.408	24.673
-5.946	23.718
-6.898	22.583
-3.094	23.329
-2.436	24.029
-2.914	23.539
1.121	22.155
-1.953	19.605
-9.804	21.973
-9.037	23.727
-7.255	21.248
-3.943	21.842
-2.142	21.379
-6.672	24.043
-9.026	25.862
-7.334	22.313
-8.347	22.058
-8.214	21.95
-6.96	20.657
-9.965	20.509
-9.912	21.41
-10.427	19.29
-10.419	17.911
-10.087	20.226
-10.781	20.109
-6.526	20.487
-8.644	19.211
-12.265	17.027
-9.51	19.879
-10.013	18.183
-8.886	14.953
-8.151	18.004
-9.109	18.157
-7.978	17.397
-9.542	18.102
-6.68	19.721
-7.036	18.802
-11.231	14.525
-12.932	15.299
-14.697	15.653
-12.358	14.822
-16.336	14.794
-17.707	13.768
-13.339	14.533
-14.151	14.925
-13.411	14.342
-12.434	14.421
-8.912	16.023
-5.573	15.515
-6.092	14.194
-6.482	15.104
-7.065	16.252
-8.638	16.714
-7.277	13.4
-4.599	15.333
-4.86	18.472
-4.16	17.196
-4.957	19.023
-7.257	17.799
-7.746	17.357
-6.097	18.491
-6.994	17.585
-7.371	17.054
-6.59	16.622
-6.949	17.219
-6.625	15.023
-6.728	14.945
-4.435	15.106
-3.906	11.277
-4.037	13.959
-4.976	17.486
-7.421	19.521
-5.542	18.958
-5.705	15.085
-7.367	16.629
-6.224	15.867
-8.156	16.244
-9.661	19.634
-6.417	20.227
-4.784	20.085
-9.923	17.592
-9.737	17.038
-7.176	15.908
-9.831	15.322
-5.678	16.824
-6.49	15.807
-10.594	16.297
-8.226	16.764
-5.847	17.387
-5.054	17.562
-7.728	19.056
-6.373	18.658
-5.451	14.731
-6.699	16.104
-4.942	14.94
-6.724	13.875
-6.068	15.765
-2.317	13.238
-3.681	9.574
-6.913	7.725
-6.931	10.05
-3.933	11.288
-2.788	10.091
-2.764	12.62
-4.36	15.061
-6.09	13.798
-1.703	13.527
0.366	14.583
-0.445	12.722
0.82	13.697
0.515	15.673
-0.244	13.75
0.123	14.145
-0.232	14.117
0.501	12.421
1.695	12.023
0.078	12.134
-0.141	12.303
-1.96	10.667
-4.309	11.677
-0.498	10.733
-3.121	11.311
10.519	13.885
56.764	-0.396
110.56	-12.313
175.38	-22.849
207.01	-39.992
213.59	-47.046
233.46	-55.096
248.69	-64.348
271.52	-84.371
268.21	-116.54
266.77	-143.35
281.95	-167.03
277.55	-191.47
279.84	-209.34
278.19	-215.78
280.98	-214.02
275.99	-214.83
234.12	-238.41
186.55	-257.42
152.22	-249.46
125.09	-249.99
90.438	-258.35
55.943	-245.98
32.37	-230.03
13.755	-218.87
1.374	-204.86
-11.326	-192.45
-19.509	-177.98
-21.829	-166.6
-31.605	-157.94
-36.605	-147.95
-33.487	-128.19
-26.125	-92.23
-22.517	-46.131
-38.292	4.822
-56.538	46.768
-68.595	79.841
-82.459	106.55
-89.778	129.76
-91.999	146.86
-94.881	153.58
-95.316	164.62
-93.644	161.41
-90.783	159.56
-90.582	161.26
-89.522	155.41
-88.77	154.65
-87.251	147.19
-78.904	160.98
-73.073	132.78
-67.24	50.73
-53.825	-4.765
-40.447	-50.605
-28.812	-83.295
-14.788	-98.867
-5.492	-108.48
-4.908	-110.64
-2.985	-111.96
1.641	-115.2
1.953	-117.55
2.262	-112.7
3.904	-109.27
3.249	-109.28
3.96	-107.29
3.774	-105.51
3.424	-102.31
-2.3	-103.19
-23.864	-104.6
-42.404	-100.77
-54.637	-99.51
-73.18	-92.515
-92.573	-79.232
-111.38	-69.17
-124.49	-55.924
-129.28	-41.161
-127.59	-36.266
-124.02	-34.698
-121.95	-30.736
-118.79	-32.087
-115.58	-27.605
-92.543	-13.778
-50.806	15.483
-24.709	68.234
-22.929	113.77
-31.952	147.78
-39.958	174.41
-46.99	189.83
-53.284	199.77
-54.825	202.24
-54.361	204.2
-51.467	198.59
-47.394	194.19
-53.147	184.66
-54.633	173.22
-48.653	176.86
-50.167	169.86
-44.248	181.94
-38.077	160.69
-35.759	72.65
-24.261	8.572
-12.351	-38.959
-2.447	-73.581
3.124	-89.422
7.644	-104.44
13.032	-109.09
14.276	-112.52
13.985	-114.15
13.16	-108.55
14.796	-105.77
12.664	-103.48
5.327	-96.218
6.771	-91.754
7.408	-88.64
0.225	-86.607
0.596	-91.227
4.453	-92.967
5.609	-92.931
10.028	-90.964
10.651	-82.149
4.551	-63.333
-0.181	-20.809
-5.044	27.332
-14.474	66.836
-26.171	102.79
-38.814	129.16
-48.818	148.05
-48.622	165.57
-47.647	177.77
-47.012	178.22
-42.388	176.9
-44.981	171.08
-48.83	165.98
-47.116	165.64
-45.869	154.2
-44.933	155.52
-42.031	153.89
-40.333	152.6
-35.652	152.48
-28.098	89.127
-27.173	15.861
-20.54	-26.982
-10.392	-64.065
-10.576	-84.35
-6.262	-93.69
0.004	-101.58
1.159	-109.54
5.317	-112.17
5.359	-108.38
3.719	-103.23
2.529	-98.058
0.881	-92.656
2.187	-92.172
-2.955	-94.035
-5.153	-90.233
-6.557	-93.316
-0.898	-95.124
8.131	-89.387
45.543	-90.325
125.69	-85.748
161.31	-76.23
197.07	-63.275
229.15	-53.349
228.98	-58.063
242.71	-72.412
232.13	-99.14
235.49	-121.56
238.36	-132.45
229.94	-141.36
231.25	-148.86
222.74	-150.8
227.06	-142.52
222.47	-144.72
219.44	-160.61
226.33	-167.72
213.22	-168.29
178	-172.71
130.06	-183.28
87.402	-183.37
50.129	-162.87
22.916	-149.5
0.499	-142.33
-18.323	-127.97
-31.214	-118.02
-47.843	-104.36
-63.289	-91.717
-69.081	-82.819
-62.508	-71.171
-26.779	-57.721
35.528	-19.721
68.852	25.618
85.949	54.665
91.388	82.785
75.383	108.62
74.391	128.65
68.028	130.47
62.634	119.42
63.298	118.79
57.963	115.25
60.881	115.04
58.386	110.3
61.777	106.17
66.752	120
44.621	75.461
16.1	-2.982
2.678	-45.417
5.609	-81.352
9.923	-111.39
2.32	-128.23
-10.923	-136.61
-29.517	-138.44
-47.531	-136.04
-55.008	-127.04
-63.223	-113.56
-70.171	-96.855
-69.965	-82.638
-85.947	-75.811
-90.762	-69.319
-95.186	-67.874
-102.44	-64.29
-90.539	-43.206
-74.921	-17.177
35.064	2.747
148.92	26.175
353.54	109.77
822.57	209.09
1190.8	224.41
1296.8	189.08
1182.2	130.37
826.93	74.311
455.33	34.548
266.16	7.035
213.54	-0.589
187.12	-6.521
162.03	-16.907
142.52	-39.754
130.53	-24.522
115.55	5.254
118.82	5.937
121.33	3.494
113.81	-33.299
120.95	-67.274
99.128	-95.529
87.443	-99.52
94.384	-33.069
78.154	-5.702
77.482	-7.552
77.873	-6.455
43.119	-5.5
-9.343	6.16
-54.865	28.572
-82.568	86.119
-103.64	51.858
-126.53	-0.502
-147.39	27.148
-163.78	43.863
-175.25	69.998
-179.69	93.126
-181.07	108.47
-183.61	124.87
-183.38	128.68
-183.37	134.9
-183.94	132.17
-185.95	125.93
-187.94	129.53
-183.71	128.33
-180.68	127.52
-183.67	128.21
-183.12	131.18
-178.19	130.9
-174.3	126.48
-169.25	134.43
-162.48	94.099
-153.55	12.428
-144.82	-42.582
-132.91	-75.7
-119.83	-95.445
-115.69	-109.5
-110.94	-117.04
-99.326	-123.23
-89.071	-125.24
-85.069	-120.33
-80.951	-120.11
-73.754	-119.32
-74.787	-115.93
-77.734	-110.01
-76.688	-106.03
-76.877	-102.93
-70.058	-98.132
-75.692	-96.378
-105.32	-91.793
-128.84	-81.095
-142.35	-69.903
-160.76	-58.047
-182.8	-38.575
-196.15	-17.809
-195.76	-14.771
-189.72	-18.56
-181.46	-13.999
-172.3	-14.049
-169.46	-15.701
-169.63	-15.3
-164.39	-12.63
-161.09	-6.633
-162.68	-5.572
-161.38	-5.397
-155.99	-3.892
-133.01	4.438
-89.697	30.498
-64.635	74.173
-63.477	125.59
-65.168	160.3
-69.055	176.63
-75.177	191.92
-78.981	198.15
-73.999	199.19
-72.922	196.19
-72.872	186.84
-72.073	179.96
-75.48	179.03
-72.664	179.6
-72.838	171.58
-74.888	168.36
-72.346	158.81
-66.61	160.98
-61.786	152.58
-56.492	82.073
-45.412	17.057
-31.222	-27.939
-19.379	-62.037
-13.874	-75.224
-9.957	-89.428
-5.022	-99.698
2.043	-106.51
3.003	-108
3.855	-104.7
5.302	-100.92
-0.988	-95.197
0.175	-91.508
1.785	-90.203
-1.93	-91.4
-1.469	-89.943
1.055	-87.136
-12.615	-86.363
-44.655	-81.344
-69.454	-70.089
-86.577	-55.05
-103.88	-37.385
-116.26	-24.653
-121.86	-14.302
-124.45	0.363
-122.34	3.543
-114.52	1.656
-120.16	1.283
-126.95	3.772
-128.14	5.567
-125.55	8.022
-112.94	34.454
-78.155	49.248
26.155	60.454
198.06	105.31
538.27	180.33
1011.4	273.74
1232.4	305.12
1186.8	276.63
1012.4	250.41
615.92	218.26
296.95	203.59
214.52	201.99
182.77	185.22
175.46	160.58
149.82	122.43
146.95	89.568
159.71	67.784
147.11	29.58
169.24	-3.965
189.55	-29.356
182.18	-64.024
181.6	-86.048
184.99	-102.23
180.97	-112.94
176.3	-128.28
175.9	-140.72
182.98	-134.39
186.93	-174.89
177.7	-241.44
173.07	-278.95
159.97	-301.89
123.94	-307.58
82.891	-297.86
42.981	-286.61
9.397	-276.16
-16.205	-263.18
-32.442	-249.22
-39.97	-237.11
-48.293	-225.22
-56.784	-211.76
-60.15	-201.07
-61.288	-192.99
-63.879	-183.62
-82.51	-165.45
-114.36	-127.17
-141.77	-74.987
-162.91	-28.852
-174.98	7.877
-186.98	44.077
-195.59	74.378
-195.9	97.705
-195.63	113.94
-193.46	118.99
-189.55	119.03
-184.2	118.66
-183.12	119.85
-181.66	116.66
-178.37	117.28
-178.54	118.45
-180.4	116.72
-181.98	120.87
-185.39	117.89
-182.23	129.29
-149.34	103.51
-94.337	21.33
-36.369	-23.681
12.958	-49.525
33.272	-70.696
42.547	-74.772
63.312	-80.811
72.145	-75.743
78.583	-72.408
77.506	-73.052
69.54	-68.657
70.409	-67.943
59.446	-64.454
60.553	-61.698
60.385	-58.8
51.645	-56.112
55.845	-58.063
55.786	-57.454
53.131	-58.947
54.062	-59.557
57.087	-50.935
40.534	-32.684
8.281	-2.767
-19.237	35.883
-38.409	74.977
-54.441	107.88
-79.561	129.11
-100.44	144.78
-113.91	163.4
-125	177.04
-128.12	182.83
-127.82	179.73
-129.29	174
-128.61	172.8
-127.32	170.92
-129.62	174.14
-133.51	165.16
-126.91	169.61
-115.26	171.17
-115.13	103.26
-111.1	33.285
-108.29	-8.986
-106.87	-38.129
-98.411	-50.869
-98.96	-65.761
-95.894	-72.27
-91.228	-71.06
-89.753	-67.249
-85.224	-65.999
-90.232	-67.084
-90.635	-61.124
-87.055	-56.873
-92.6	-54.422
-87.261	-48.538
-90.391	-50.62
-83.759	-49.411
-76.93	-44.093
-62.149	-49.418
31.691	-47.82
83.796	-36.713
114.25	-26.303
156.91	-19.604
144.35	-21.623
146.39	-32.96
146.02	-44.534
149.81	-62.798
153.32	-82.844
150.66	-90.33
153.75	-101.86
150.2	-107.28
151.01	-107.48
142.12	-107.94
144.03	-103.42
117.13	-100.92
47.265	-89.241
-12.474	-77.521
-47.561	-29.164
-57.838	15.974
-70.986	2.108
-90.941	14.648
-105.73	25.674
-122.51	16.503
-135.86	20.57
-138.1	20.527
-137.51	25.733
-134.78	34.55
-132.4	39.276
-141.83	41.215
-150.68	49.642
-148.66	54.346
-148.33	62.141
-114.43	45.889
-43.238	-5.318
11.175	-32.797
47.635	-41.121
62.129	-45.568
79.442	-41.518
99.249	-33.838
96.862	-32.132
94.226	-36.675
90.807	-38.329
87.497	-42.912
84.032	-48.075
85.27	-49.384
85.21	-56.06
82.916	-63.005
88.631	-62.809
92.419	-70.314
96.22	-79.658
94.763	-81.066
85.42	-83.591
83.17	-82.165
80.608	-81.982
79.317	-82.955
71.986	-76.314
30.202	-66.705
-13.166	-39.346
-36.755	-1.192
-64.841	31.138
-89.532	72.159
-105.46	106.39
-123.94	124.87
-136.01	143.77
-140.87	157.4
-142.97	171.78
-136.46	183.2
-132.2	181.52
-136.39	178.16
-141.27	176.94
-141.25	180.6
-138.77	178.5
-139.8	176.91
-139.2	174.2
-143.09	168.6
-139.8	180.51
-109.7	141.77
-55.814	63.441
16.148	22.083
58.783	-8.17
73.527	-29.119
86.701	-38.973
91.937	-41.265
113.75	-36.126
119.38	-40.224
113.49	-40.545
116.53	-47.766
108.73	-60.893
110.83	-62.766
107.11	-66.537
106.02	-69.851
110.61	-77.005
105.04	-84.55
105.45	-86.596
107.06	-90.099
103.34	-94.137
102.87	-94.544
110.25	-89.186
90.995	-86.945
34.205	-78.972
-24.47	-56.055
-59.568	-21.823
-78.033	8.79
-98.715	40.023
-114.1	80.768
-123.94	100.57
-133.5	108.41
-139.1	121.11
-138.29	123.58
-136.22	124.07
-139.53	122.87
-136.92	121.4
-135.4	125.12
-144.04	116.8
-145.08	116.21
-148.48	115.08
-148.45	118.41
-132.15	127.63
-90.14	71.673
-4.96	9.166
53.911	-16.031
87.807	-36.287
124.49	-41.911
135.45	-46.721
149.41	-52.759
149.71	-62.041
151.46	-70.186
159.55	-78.901
151.73	-93.016
151.44	-95.727
150.95	-95.068
150.52	-95.455
142.81	-97.996
142.03	-95.997
123.58	-97.116
65.615	-119.71
20.487	-126.78
-6.041	-138.09
-21.122	-91.223
-37.187	17.434
-56.181	-20.833
-71.877	-101.57
-81.878	-95.738
-80.323	-94.138
-84.159	-85.358
-89.384	-78.616
-95.367	-77.69
-101.08	-68.832
-103.84	-67.356
-110.12	-59.438
-111.37	-52.045
-112.32	-46.456
-112.28	-40.938
-110.14	-37.815
-79.585	-30.522
-14.928	-36.092
26.568	-42.015
43.214	-45.626
69.999	-46.512
113.96	-27.267
129.58	-14.553
117.55	-16.557
121.12	-26.328
123.28	-42.569
127.54	-55.517
131.12	-64.334
127.6	-70.354
127.76	-67.79
122.66	-69.317
126.88	-65.649
124.57	-61.751
86.03	-75.096
50.029	-77.119
27.829	-69.642
-2.117	-49.596
-30.191	-41.085
-56.048	-45.115
-78.483	-35.388
-84.561	-30.543
-90.001	-21.847
-98.908	-17.116
-102.32	-14.246
-106.98	-10.637
-105.93	-5.632
-104.49	4.966
-91.014	-13.62
-69.891	-40.027
-64.528	-48.004
-62.736	-52.336
-57.124	-49.849
-42.272	-47.671
-37.892	-47.247
-45.248	-42.765
-47.446	-38.862
-52.94	-34.419
-56.49	-28.581
-56.137	-23.887
-56.504	-23.787
-52.787	-24.064
-49.619	-21.94
-49.095	-23.219
-46.06	-21.168
-48.168	-17.441
-51.84	-19.075
-51.538	-15.073
-50.273	-11.344
-54.903	-12.97
-55.45	-10.537
-27.367	-11.538
32.093	-6.119
85.915	3.281
105.93	6.561
112.64	15.479
106.71	15.612
96.611	12.571
94.669	12.594
92.545	7.297
94.334	1.101
92.294	-6.116
90.514	-7.239
93.789	-5.9
77.479	0.6
45.534	17.357
14.321	42.213
-18.866	72.783
-49.965	103.66
-79.583	134.7
-100.67	155.68
-111.41	172.64
-116.46	189.41
-120.12	198.78
-126.1	206.94
-126.38	207.99
-127.83	202.3
-127.24	196.89
-123.59	193.19
-125.68	191.1
-122.8	186.75
-120.49	182.21
-122.3	180.38
-121.74	184.67
-124.37	178.59
-119.27	181.3
-107.87	182.69
-98.078	121.22
-82.811	51.873
-68.936	8.326
-55.412	-27.593
-41.295	-46.415
-33.561	-57.998
-30.727	-62.382
-26.809	-63.159
-22.576	-64.568
-20.586	-68.673
-19.112	-70.988
-19.215	-66.057
-22.011	-64.702
-20.569	-66.376
-16.593	-67.818
-34.56	-69.389
-64.798	-60.952
-84.203	-51.207
-100.18	-44.421
-115.63	-33.055
-125.78	-25.206
-134.94	-14.577
-145.34	-2.658
-150.19	0.33
-148.6	1.505
-142.48	5.237
-138.91	1.687
-132.86	-1.534
-124.44	2.047
-86.865	-0.046
-0.09	5.247
53.691	25.193
83.085	54.505
116.17	78.737
108.67	94.238
122.59	107
132.87	102.55
107.61	94.333
115.34	87.892
109.04	75.803
96.66	65.018
107.98	58.873
97.058	52.315
99.17	54.177
105.86	67.557
85.497	33.051
83.817	-30.841
92.23	-72.353
79.856	-104.72
53.185	-121.73
23.493	-134.48
-0.084	-142.83
-20.342	-139.55
-37.646	-133.42
-52.919	-124.42
-63.633	-118.46
-67.061	-111.76
-66.602	-103.05
-67.577	-93.6
-71.221	-86.531
-72.106	-85.676
-76.683	-79.269
-77.572	-72.872
-82.988	-71.734
-91.469	-62.894
-90.677	-56.536
-100.33	-53.82
-89.178	-48.335
-52.426	-53.946
-5.504	-65.887
44.306	-69.277
66.689	-58.626
73.233	-44.489
63.82	-35.587
49.787	-31.412
54.751	-27.503
48.042	-14.191
0.298	17.749
-47.619	66.082
-63.219	106.55
-66.25	140.61
-65.111	167.87
-70.389	183.92
-74.82	201.33
-70.329	205.59
-76.099	197.75
-82.351	193.45
-77.724	188.28
-75.509	177.66
-71.433	175.26
-68.521	174.3
-70.911	162.83
-67.057	175.07
-66.901	150.29
-64.183	72.006
-52.302	20.412
-41.13	-19.989
-29.556	-45.024
-22.686	-59.298
-15.903	-72.375
-9.385	-72.776
-7.135	-77.874
-1.569	-78.873
1.074	-76.458
-2.154	-77.94
-1.297	-75.029
-0.219	-74.153
0.348	-73.471
1.454	-67.618
-0.934	-69.683
-1.931	-70.548
-2.292	-67.311
2.734	-69.71
0.088	-61.577
-14.944	-34.304
-27.577	3.153
-44.274	43.724
-58.82	79.351
-66.451	108.92
-69.178	132.72
-71.772	147.7
-74.982	157.12
-69.875	155.78
-69.526	148.75
-72.249	141.12
-65.803	137.59
-66.538	134.25
-70.101	129.4
-68.6	132.9
-68.325	126.09
-59.241	133.63
-51.379	124.33
-47.197	59.372
-40.014	4.388
-30.783	-32.868
-16.942	-58.976
-10.923	-73.385
-4.458	-82.375
2.462	-85.846
-0.635	-92.144
-3.806	-89.08
-6.748	-84.39
-6.668	-81.963
-7.039	-76.787
-5.244	-75.457
-7.804	-75.313
-14.376	-76.608
-7.153	-73.469
-7.923	-70.995
39.757	-74.48
121.13	-67.575
157.64	-55.81
196.13	-46.055
217.16	-37.999
214.41	-42.455
211.67	-57.838
205.5	-77.3
209.48	-94.8
217.75	-102.27
211.06	-107.41
201.31	-107.45
206.89	-102.31
170.46	-113.02
120.41	-117.12
102.01	-105.98
82.244	-99.278
63.481	-93.994
40.529	-100.64
14.86	-104.71
-4.052	-95.28
-15.905	-91.521
-21.984	-86.931
-30.12	-80.364
-35.692	-72.948
-39.854	-68.648
-39.026	-62.664
-35.382	-55.52
-13.505	-70.618
26.493	-84.168
61.936	-81.301
80.324	-74.198
82.417	-66.246
106.04	-53.823
108.33	-47.566
98.515	-52.596
99.338	-51.189
89.236	-54.448
93.468	-61.015
93.812	-65.705
85.774	-69.008
81.354	-71.82
87.297	-78.031
86.022	-77.924
78.12	-79.29
82.098	-82.09
82.903	-81.908
75.145	-81.342
78.6	-76.829
70.794	-71.264
47.472	-52.244
59.066	-22.078
74.358	2.327
52.05	28.004
11.867	57.704
-28.31	84.512
-64.724	107.18
-88.834	126.78
-103.4	142.25
-115.63	156.39
-119.96	171.32
-121.04	183.53
-125.12	185.56
-126.82	178.1
-127.96	174.86
-130.94	174.19
-130.97	171.06
-128.11	168.91
-124.84	166.33
-123.42	166.15
-119.66	164.62
-119.82	164.7
-124.45	160.29
-122.23	162.41
-112.68	164.4
-97.263	102.29
-77.66	23.931
-55.812	-12.457
-39.404	-44.468
-30.185	-68.056
-21.319	-73.996
-16.089	-80.161
-16.626	-87.335
-21.11	-87.948
-25.423	-89.488
-24.528	-89.612
-23.394	-80.717
-22.153	-76.306
-21.929	-74.806
-25.677	-72.157
-27.79	-68.579
-28.622	-65.639
-30.114	-69.613
-32.669	-71.479
-27.494	-70.346
-19.385	-70.082
-19.559	-67.388
-14.598	-63.772
-13.85	-56.877
-22.909	-42.911
-33.309	-20.443
-40.029	11.7
-43.556	49.251
-56.656	79.877
-64.381	104.11
-68.633	128.38
-75.443	147.26
-75.591	161.67
-78.311	167.69
-80.822	168.12
-77.424	168.23
-76.134	160.26
-75.306	158.73
-72.341	157.47
-72.307	148.94
-69.302	151.46
-68.679	143.69
-66.482	146.45
-58.266	146.11
-50.773	82.686
-39.545	17.059
-32.576	-21.483
-28.953	-54.556
-21.374	-72.541
-12.031	-84.696
-6.142	-90.025
-7.822	-88.312
-9.675	-88.189
-5.736	-88.848
-6.696	-86.905
-11.756	-80.67
-8.898	-76.829
-7.98	-75.775
-10.661	-73.946
-10.593	-72.254
-17.924	-72.108
-17.923	-71.203
-11.207	-67.679
11.452	-78.171
82.866	-83.398
133.61	-70.717
157.16	-60.086
187.84	-47.467
191.89	-45.425
195.83	-56.372
191.7	-73.831
186.82	-89.809
197.36	-96.721
192.17	-105.33
189.84	-110.21
188.21	-110.78
182.47	-113.55
185.24	-113.32
183.6	-111.27
188.61	-107.59
176.01	-105.98
119.02	-105.42
69.238	-91.675
32.352	-67.793
1.075	-33.893
-19.827	-1.627
-41.358	19.544
-55.917	39.799
-74.222	58.216
-79.777	75.802
-71.77	83.307
-78.436	82.049
-86.066	85.699
-96.069	87.239
-103.67	87.599
-108.67	89.042
-110.88	88.427
-99.82	98.41
-75.279	120.36
7.012	157.62
106.06	193.95
328.84	244.86
765.15	327.06
1093.5	348.68
1159.1	314.75
1056	292.76
800.47	268.38
449.86	239.94
182.85	225.41
52.614	215.71
-18.977	203.66
-45.03	194
-63.308	182.38
-77.374	175.75
-74.791	171.61
-74.222	170.11
-73.221	162
-76.988	165.66
-84.044	154.44
-92.125	81.134
-96.5	12.027
-91.994	-34.561
-88.481	-71.393
-86.215	-90.011
-79.675	-102.23
-77.577	-110.48
-82.747	-113.51
-85.504	-113.41
-85.816	-114.85
-90.82	-114.27
-94.177	-112.68
-92.344	-108.69
-91.998	-103.46
-93.016	-104.39
-93.226	-102.5
-83.642	-99.015
-91.283	-94.595
-123.84	-84.538
-139.49	-78.152
-144.6	-67.932
-155.51	-59.314
-168.83	-47.397
-180.02	-28.706
-188.53	-24.106
-184.24	-22.197
-176	-19.289
-172.49	-18.845
-163.84	-17.247
-166.89	-16.895
-167.17	-17.511
-169.65	-18.306
-143.43	-22.78
-67.697	-23.649
-1.977	-6.788
47.432	10.885
74.306	19.997
94.447	34.533
115.58	45.83
122.91	43.526
123.33	30.562
125.77	8.278
121.28	-5.188
115.86	-11.56
120.01	-21.371
119.24	-27.391
123.12	-33.374
128.04	-18.567
117.91	-30.458
74.486	-92.955
29.242	-133.03
8.122	-152.71
-9.635	-162.68
-21.997	-158.53
-32.558	-152.62
-46.921	-149.73
-55.042	-144.36
-61.076	-135.87
-71.056	-129.52
-81.606	-117.2
-87.139	-106.68
-85.205	-105.68
-86.46	-101.66
-90.564	-94.283
-94.425	-89.825
-96.548	-82.791
-99.227	-76.984
-105.24	-70.733
-101.96	-65.329
-99.711	-62.534
-105.72	-57.465
-106.55	-55.586
-108	-52.664
-113.5	-47.851
-115.92	-45.393
-112.86	-45.105
-103.06	-41
-70.942	-21.453
-42.711	13.894
-46.596	58.729
-50.832	99.466
-55.105	132.48
-61.469	157.87
-69.131	172.81
-77.578	181.93
-74.342	178.81
-72.936	175.88
-72.88	173.88
-71.698	166.76
-69.236	164.6
-65.947	161.99
-65.437	158.86
-65.314	153.27
-61.668	158.95
-52.911	143.02
-45.369	80.755
-34.201	29.887
-23.749	-7.801
-16.165	-38.163
-5.781	-50.45
-0.069	-59.014
3.905	-62.885
3.622	-65.397
-0.328	-65.513
-4.794	-61.58
-3.403	-63.8
1.477	-63.357
-0.783	-55.417
1.198	-54.518
-10.538	-54.471
-10.988	-51.348
-2.283	-48.447
11.834	-45.591
66.363	-46.378
119.52	-37.306
168.95	-25.342
195.38	-23.147
199.37	-30.47
206.36	-49.528
205.33	-67.741
205.56	-82.347
207.43	-92.633
213.23	-104.03
213.52	-112.79
208.59	-116.4
211	-121.67
210.18	-125.57
206.56	-122.72
199.77	-121.94
159.64	-145.11
107.65	-166.57
72.497	-174.32
44.93	-166.52
25.252	-151.9
8.342	-149.95
-3.691	-138.01
-8.856	-125.91
-14.461	-120.39
-16.711	-110.43
-14.698	-104.63
-12.968	-96.432
-18.855	-72.746
-38.253	-32.197
-64.549	14.682
-90.814	55.608
-107.19	90.915
-117.15	121.84
-122.7	146.37
-123.99	164.73
-127.93	172.17
-127.8	170.99
-125.17	166.94
-123.64	164.09
-124.85	161.01
-124.81	157.51
-117.98	154.97
-115.38	154.11
-116.92	155.9
-120.72	151.55
-120.07	159.05
-106.7	139.41
-91.155	70.997
-75.874	15.114
-61.686	-23.769
-45.646	-46.288
-36.293	-60.16
-34.329	-71.19
-28.547	-69.621
-25.667	-67.752
-21.09	-67.408
-19.488	-64.49
-21.906	-62.381
-20.679	-63.003
-22.755	-57.568
-26.83	-53.969
-29.142	-56.296
-30.519	-54.259
-29.206	-51.224
-24.786	-51.828
-22.82	-51.544
-24.282	-49.589
-23.751	-50.134
-23.517	-46.009
-28.73	-30.287
-40.17	-2.572
-52.705	39.511
-62.076	81.547
-71.142	110.37
-75.22	137.88
-75.4	160.11
-77.476	170.69
-78.604	181.27
-80.687	186.8
-82.95	179.67
-80.482	171.13
-76.59	164.88
-76.532	158.49
-75.201	156.23
-71.557	150.4
-71.465	147.79
-71.364	146.45
-70.179	143.95
-70.274	145
-66.952	139.4
-60.138	148.02
-55.453	123.11
-48.293	53.655
-33.433	5.941
-22.338	-33.183
-20.937	-58.287
-14.584	-65.041
-9.044	-68.863
-11.115	-70.979
-8.838	-75.059
-3.566	-75.577
2.672	-75.371
5.112	-73.824
2.236	-70.774
-0.936	-66.092
-1.596	-65.415
-3.05	-67.325
-5.796	-64.965
-5.805	-63.659
-3.437	-62.406
-0.428	-60.866
0.39	-58.676
2.314	-57.812
-0.251	-57.385
-2.745	-59.087
-3.07	-56.119
-13.123	-35.382
-20.348	-6.984
-27.614	26.218
-40.207	64.482
-46.147	97.693
-52.163	123.22
-59.254	143.22
-64.499	156.6
-67.607	165.32
-65.035	167.24
-62.832	159.13
-61.279	154.62
-57.135	152.01
-53.928	148.6
-52.701	145.56
-52.612	141.47
-54.688	141.73
-56.529	137.86
-52.429	146.67
-42.388	129.34
-31.786	60.772
-22.26	10.364
-11.626	-22.991
-3.892	-50.927
1.087	-64.652
8.511	-76.799
14.102	-80.635
16.367	-79.238
18.921	-78.755
21.755	-77.197
22.874	-75.734
23.565	-74.464
25.582	-72.701
26.369	-71.126
21.771	-72.843
21.616	-72.467
21.812	-72.135
-0.41	-72.83
-20.248	-70.628
-26.834	-70.822
-35.659	-70.593
-38.154	-71.795
-44.1	-71.572
-53.135	-64.039
-58.337	-59.333
-63.372	-56.893
-63.181	-51.824
-62.391	-50.003
-62.343	-46.987
-59.376	-43.496
-57.035	-42.439
-58.82	-39.306
-63.24	-37.56
-63.578	-35.04
-55.351	-33.719
-28.642	-28.954
7.912	-1.745
23.413	43.879
19.401	85.344
10.878	117.07
1.891	145.7
-8.651	168.67
-18.857	178.3
-19.231	174.18
-16.862	170.67
-19.393	166.37
-19.518	161.37
-18.764	155.86
-20.108	148.26
-18.355	147.28
-14.564	142
-7.551	146.8
-4.034	126.74
-4.698	62.081
1.699	12.581
8.997	-22.283
13.656	-45.405
16.891	-56.163
14.455	-66.824
11.834	-71.443
13.7	-72.78
14.739	-73.793
16.183	-74.758
15.656	-69.921
17.561	-65.592
25.825	-66.984
26.124	-67.254
18.484	-68.639
12.997	-67.703
11.393	-69.879
11.594	-69.586
11.167	-65.013
11.065	-66.942
14.094	-68.108
43.389	-69.16
96.682	-66.428
143.48	-54.364
197.89	-42.022
224.06	-41.881
226.97	-40.941
255.24	-47.738
261.38	-75.932
250.33	-102.69
260.84	-124.08
272.01	-144.68
268.11	-164.14
275.18	-172.62
277.11	-179.21
273.3	-182.42
263.3	-180.42
211.91	-191.73
160.85	-198
127.54	-201.39
102.46	-201.49
79.806	-185.74
56.164	-167.78
37.722	-154.49
23.2	-145.32
11.075	-131.21
-3.227	-119.43
-12.007	-112.91
-24.337	-104.75
-26.296	-96.296
-18.129	-85.194
-19.736	-84.092
-16.575	-87.991
-21.868	-83.475
-29.496	-74.609
-21.41	-74.011
-19.934	-71.7
-19.336	-62.736
-12.254	-59.152
-24.051	-55.551
-25.406	-54.409
-26.028	-47.325
-24.082	-44.62
42.665	-42.232
101.43	-20.388
140.06	-1.68
190.31	7.199
205.12	-0.549
198.84	-23.912
208.7	-36.081
214.73	-50.997
213.72	-68.704
223.47	-80.87
221.81	-97.012
224.34	-105.64
219.26	-114.02
215.08	-112.48
222.95	-109.05
183.74	-111.39
124.01	-117.41
91.473	-118
71.449	-108.82
50.071	-101.73
21.372	-57.027
-5.164	-52.581
-23.146	-81.397
-42.176	-63.06
-56.679	-52.993
-64.552	-45.463
-71.497	-36.507
-72.543	-34.983
-71.001	-28.944
-70.926	-4.51
-76.572	41.222
-89.771	83.968
-99.613	120.86
-110.53	153.16
-120.97	173.01
-122.8	186.78
-119.99	200.97
-118.09	201.55
-118.07	192.94
-114.12	188.32
-112.1	181.21
-113.44	179.19
-114.92	179.57
-116.71	175.4
-114.94	178.43
-114.23	174.97
-110.36	181.94
-98.436	172.1
-85.168	102.26
-74.97	39.572
-66.699	2.685
-56.321	-26.977
-48.598	-47.192
-48.464	-59.654
-49.696	-60.469
-44.958	-60.982
-41.08	-61.041
-38.131	-59.179
-36.467	-58.88
-40.281	-58.287
-40.859	-55.561
-40.93	-53.771
-39.846	-52.456
-37.549	-51.054
-35.429	-53.308
-34.475	-50.725
-30.15	-48.695
-30.18	-48.704
-54.916	-44.886
-79.504	-39.623
-98.315	-26.495
-110.77	-18.932
-115.64	-13.054
-126.87	-3.04
-125.86	-1.897
-120.69	0.488
-120.94	3.779
-120.95	3.723
-121.34	6.413
-120.41	9.486
-121.19	12.685
-121.73	16.715
-123.08	18.89
-121.56	21.547
-87.445	26.507
-30.349	46.1
-15.282	63.591
-32.248	69.206
-47.047	77.802
-57.238	86.036
-54.337	91.196
-46.911	76.945
-38.575	71.128
-41.991	79.563
-46.46	77.72
-39.868	80.544
-43.813	79.79
-50.938	78.219
-50.443	79.143
-48.483	75.462
-47.906	75.55
-50.225	76.001
-49.94	74.116
-42.063	75.322
-41.231	76.163
-44.676	75.047
-38.423	72.902
-34.191	69.438
-35.954	70.871
-39.21	71.743
-40.663	68.461
-41.606	68.184
-40.207	69.112
-35.981	70.728
-37.268	71.799
-34.05	69.804
-30.468	69.144
-33.416	65.301
-33.055	61.561
-32.594	64.262
-32.773	66.648
-32.776	67.074
-34.451	64.811
-35.115	62.199
-32.015	61.024
-28.323	61.894
-27.533	62.745
-23.453	60.898
-20.222	61.268
-23.608	63.462
-25.218	61.928
-24.954	59.538
-24.723	61.557
-23.72	61.21
-22.439	59.166
-22.921	56.723
-26.462	55.644
-23.492	59.233
-20.908	56.373
-24.578	53.439
-22.773	53.851
-21.608	51.524
-23.658	53.074
-22.511	55.01
-17.033	53.646
-16.372	50.868
-21.717	49.867
-18.796	52.234
-18.328	53.492
-20.432	51.384
-17.873	49.207
-16.239	49.675
-14.317	47.005
-15.948	43.573
-13.777	46.061
-9.615	45.184
-12.939	39.736
-14.506	41.854
-12.889	41.384
-15.121	38.102
-15.674	41.075
-15.56	40.221
-16.123	40.254
-12.047	41.288
-10.706	39.209
-12.439	38.52
-12.585	38.958
-13.88	38.899
-13.177	36.822
-10.431	36.565
-14.322	34.587
-12.526	33.055
-8.034	36.125
-10.733	35.124
-8.187	32.246
-11.898	33.903
-16.141	34.447
-14.329	30.694
-11.074	34.937
-3.066	36.9
-4.873	28.78
-7.933	28.244
-4.712	28.402
-6.265	27.205
-9.926	30.456
-10.641	29.856
-8.554	28.25
-5.619	30.783
-5.882	32.199
-6.664	29.568
-5.309	29.152
-5.601	28.588
-4.37	24.673
-4.876	26.811
-4.227	26.53
-2.494	23.503
-5.939	27.866
-8.708	27.924
-11.118	26.01
-7.383	26.382
-4.968	23.408
-9.073	20.469
-6.525	22.985
-6.018	24.632
-9.193	21.626
-7.1	22.064
-7.109	22.887
-6.786	24.029
-3.843	24.498
-6.241	22.641
-4.457	22.274
-1.443	22.004
-6.647	19.323
-6.947	17.342
-6.963	18.595
-9.845	18.238
-7.033	16.91
-6.201	15.053
-4.86	16.792
-4.393	17.703
-5.76	14.326
-4.638	12.458
-9.608	13.787
-8.338	17.534
-3.855	15.954
-6.658	15.26
-5.385	15.995
-5.408	16.38
-4.552	16.876
-4.511	14.8
-5.115	15.858
-3.072	15.201
-5.477	12.482
-7.522	12.016
-9.001	13.634
-4.04	16.838
0.478	17.725
-0.338	17.979
1.274	17.559
-4.204	16.418
-5.411	17.856
-0.412	16.173
-2.787	13.126
