# Supplementary material for: Electrooculography-based continuous eye-writing recognition system for efficient assistive communication systems
Source: PLoS One. 2018 Feb 9;13(2):e0192684. doi: 10.1371/journal.pone.0192684 (PMC5806888; doi:10.1371/journal.pone.0192684)
Supplement: S2 Database — All the original continuous EOG data of participant 001, 002, and 003 used in the experiments are contained in this database. (ZIP) [file pone.0192684.s002.zip › continuous1/001/test/EOG_001_01_024.csv]

-7.179	17.684
-6.113	18.088
-7.759	16.676
-9.421	12.832
-6.479	15.224
-5.385	15.747
-7.255	13.873
-9.196	14.46
-8.175	13.344
-4.431	16.592
-5.031	19.413
-7.644	18.827
-5.812	19.9
-0.36	21.135
0.708	23.133
-2.685	22.007
-2.46	19.818
-2.366	21.595
-1.945	19.532
0.665	20.214
-0.517	20.655
-3.39	16.427
-7.893	18.188
-6.984	19.672
-4.83	20.241
-10.457	20.689
-6.766	20.241
-3.656	18.93
-7.851	17.719
-4.44	17.018
-4.258	18.191
-4	19.562
-0.557	13.64
-3.038	14.913
-3.234	19.902
-2.361	16.777
-2.649	15.763
-1.493	15.102
-4.111	12.866
-6.905	15.887
-4.157	18.415
-3.625	15.231
-4.505	14.096
-0.819	12.356
-0.296	9.449
-2.198	12.49
-0.052	15.377
-0.186	14.664
-0.531	12.585
3.155	11.837
1.064	14.159
-2.55	17.842
-4.476	19.265
-7.344	15.236
-4.69	14.55
-2.894	16.989
-5.977	15.736
-6.304	16.989
-10.458	17.2
-11.753	11.828
-4.808	12.049
-3.241	13.523
-4.761	13.978
-3.818	18.993
-1.586	17.401
-4.041	16.884
-3.188	18.634
-0.733	14.686
-4.099	12.312
-3.173	11.441
-0.945	14.494
-4.289	14.85
-6.634	12.078
-2.89	13.742
0.764	11.332
2.661	12.007
1.642	15.804
-1.383	13.831
-1.5	15.506
0.986	14.269
1.108	9.796
-0.203	9.359
-0.76	11.853
-2.427	18.134
-1.301	15.221
1.013	10.058
5.451	11.103
9.433	12.943
4.978	15.618
1.273	12.039
1.577	9.972
1.678	10.647
1.522	11.75
-0.345	17.736
-1.397	18.786
-4.061	15.319
-6.499	13.944
-4.881	10.133
-2.424	8.264
2.903	7.332
4.354	5.456
0.262	9.212
-0.323	9.134
-0.807	9.545
0.358	8.51
2.02	6.663
1.998	5.496
4.39	1.57
5.676	8.063
5.671	10.969
5.21	9.006
6.69	7.762
7.693	5.888
7.836	7.577
4.104	7.844
2.76	6.634
3.436	5.153
8.874	6.925
44.377	-3.107
96.304	-22.302
153.02	-27.511
193.39	-40.918
210.11	-74.452
210.31	-91.102
221.87	-90.695
243.4	-104.81
236.09	-123.95
243.79	-149.38
256.14	-185.63
255.24	-217.96
269.09	-243.8
278.6	-270.86
274.09	-294.71
273.45	-302.86
251.11	-317.64
206.86	-334.2
178.74	-336.47
153.06	-329.06
117.17	-318.46
71.322	-304
28.423	-283.32
-5.975	-270.03
-29.877	-259.5
-38.412	-247.59
-41.148	-234.99
-48.454	-222.97
-59.369	-207.79
-54.921	-200
-42.141	-206.28
-12.947	-203.62
21.207	-189.7
35.214	-174.42
47.683	-162.69
48.343	-149.27
39.224	-138.4
36.489	-132.69
36.327	-125.49
35.588	-123.77
30.925	-119.41
25.36	-113.14
28.65	-107.01
28.886	-101.84
25.108	-99.29
27.642	-89.26
6.89	-82.875
-19.426	-69.845
-22.565	-42.267
-20.226	-11.255
-22.05	22.377
-42.131	50.604
-69.839	77.162
-92.537	100.83
-112.56	125.34
-122.24	154.93
-130.62	169.45
-132.89	175.38
-125.89	177.75
-129.12	174.03
-134.73	173.72
-131.56	167.92
-131.57	168.22
-133.72	163.4
-130.31	163.09
-116.64	161.14
-79.541	90.621
-34.909	12.866
3.128	-24.958
22.929	-55.727
51.103	-67.863
93.837	-72.291
93.42	-84.852
102.07	-88.751
113.08	-91.768
97.369	-95.679
101.81	-90.17
103.11	-89.564
92.417	-88.099
87.921	-84.156
94.575	-80.361
90.593	-76.38
87.051	-73.296
92.486	-71.562
88.645	-66.978
89.918	-55.273
63.633	-46.569
13.926	-20.467
-14.38	17.587
-34.534	49.172
-47.875	78.913
-56.412	101.88
-61.476	125.8
-62.49	144.11
-50.591	159.22
-17.386	176.68
16.391	183.2
49.022	182.03
57.915	166.82
44.867	152.45
46.29	147.22
52.817	136.41
48.576	134.6
39.291	126.89
39.45	123.08
42.811	122
40.287	128.73
44.44	136.37
32.235	71.29
8.369	-3.056
4.54	-45.814
7.452	-87.923
5.594	-117.52
-8.235	-135.05
-22.366	-135.13
-30.261	-132.03
-40.192	-125.81
-48.766	-118.05
-55.477	-119.18
-56.988	-119.46
-56.616	-115.35
-58.77	-108.12
-65.728	-105.38
-67.334	-105.45
-71.5	-101.9
-76.202	-102.03
-65.939	-99.348
-34.302	-91.313
34.945	-78.41
76.122	-48.897
110.6	-14.739
149.09	10.813
138.48	30.937
144.14	38.181
144.75	31.531
135.32	20.774
136.85	3.809
128.55	-10.422
130.9	-18.077
128.57	-26.313
132.03	-32.727
139.45	-34.247
130.42	-37.398
133.35	-37.988
130.56	-37.067
125.54	-35.995
131.97	-31.05
111.39	-64.038
78.857	-116.67
72.848	-149.52
80.685	-170.81
61.516	-187.43
24.742	-197.11
-5.058	-187.26
-27.849	-180.2
-42.496	-176.19
-54.445	-163.31
-60.868	-148.79
-64.121	-133.84
-69.946	-123.39
-76.969	-115.87
-77.192	-112.39
-80.02	-103.02
-80.474	-86.198
-79.853	-74.709
-115.24	-47.89
-151.19	-4.692
-171.53	37.746
-191.94	80.551
-194.76	112.39
-193.7	135.87
-190.33	153.87
-187.35	162.67
-188.44	163.99
-181.48	162.65
-176.32	160.01
-170.92	156.67
-166.15	156.16
-171.43	149.56
-167.24	161.85
-146.58	149.31
-84.216	73.653
-6.486	17.354
25.941	-12.816
63.668	-33.223
88.825	-41.019
91.025	-49.343
98.897	-50.523
93.804	-50.476
104.64	-53.281
108.86	-59.657
100.72	-65.245
98.606	-63.973
92.02	-61.294
86.131	-62.233
84.823	-54.539
79.189	-55.457
81.177	-45.085
96.293	-20.35
161.84	4.333
262.38	66.533
280.04	140.16
374.32	230.02
604.36	272.95
715.26	244.47
652.1	223.12
497.9	198.43
311.81	184.59
148.93	184.2
43.473	178.87
-20.711	182.19
-67.855	196.3
-95.343	206.19
-109.82	205.7
-116.16	199.92
-114.04	194.42
-111.8	188.34
-113.41	181.28
-116.52	171.77
-121.2	162.23
-126.79	158.25
-129.87	157.47
-130.52	156.84
-130.09	146.62
-124.69	153.66
-118.94	138.77
-112.22	65.82
-103.49	6.193
-98.612	-35.144
-89.279	-66.314
-79.195	-82.958
-72.406	-97.509
-68.58	-106.87
-68.882	-112.91
-63.203	-113.3
-57.427	-114.14
-57.39	-113.63
-59.277	-112.46
-55.96	-111.99
-55.348	-108.28
-57.417	-105.72
-54.079	-101.78
-53.594	-98.411
-50.981	-96.998
-49.426	-94.316
-44.576	-89.592
-53.763	-88.485
-79.472	-89.994
-89.59	-86.272
-97.615	-83.861
-105.5	-82.548
-108.94	-79.206
-115.32	-76.615
-115.94	-73.385
-111.89	-69.675
-109.23	-65.902
-106.39	-63.399
-108.12	-57.458
-110.57	-52.523
-110.88	-50.245
-115.56	-48.317
-117.83	-53.945
-114.47	-46.517
-96.953	-35.431
-66.655	-20.204
-49.299	20.235
-40.362	57.769
-34.032	93.485
-43.748	125.18
-54.066	145.41
-60.947	161.63
-70.22	170
-70.274	180.88
-65.27	183.63
-67.251	174.63
-70.473	172.51
-65.497	168.35
-64.567	164.96
-71.423	161.14
-68.188	157.65
-56.192	165.84
-48.557	128.82
-38.896	55.397
-25.499	5.534
-17.566	-31.693
-11.876	-56.935
-5.022	-70.787
-2.575	-82.232
-2.917	-90.087
-2.586	-92.579
-4.317	-92.328
-5.763	-91.985
-10.243	-88.703
-12.534	-84.809
-7.234	-84.442
-7.276	-83.981
-5.323	-82.208
-2.241	-82.349
-3.2	-75.726
-2.752	-71.852
-7.344	-78.736
-6.426	-77.303
-9.274	-65.443
-21.739	-39.98
-28.547	-5.093
-36.104	24.808
-38.063	60.069
-38.49	90.094
-50.198	111.96
-55.432	133.75
-57.297	147.37
-63.765	155.35
-57.704	150.01
-52.108	141.53
-53.011	139.79
-49.754	136.2
-51.626	133.61
-54.983	126.86
-53.117	126.95
-54.279	124.63
-56.412	123.58
-50.76	131.08
-42.406	83.34
-31.566	14.095
-17.767	-25.207
-6.592	-57.231
3.882	-74.011
13.226	-83.907
16.628	-92.288
14.922	-94.396
13.851	-95.88
12.207	-98.127
12.504	-99.774
15.169	-96.596
10.008	-89.27
5.944	-85.514
7.447	-87.492
3.248	-88.761
7.541	-85.07
14.487	-79.375
15.789	-82.94
22.558	-84.476
12.257	-72.21
-9.482	-47.656
-22.089	-11.36
-25.459	27.709
-28.015	64.01
-34.803	88.323
-36.276	108.03
-40.034	128.67
-42.288	142.18
-40.691	154.14
-44.147	158.85
-43.902	153.28
-42.508	144.35
-43.739	138.54
-43.663	133.04
-40.939	131.17
-35.834	132.04
-33.521	123.78
-29.071	132.11
-26.17	110.54
-19.144	37.193
-2.671	-14.961
9.561	-50.988
15.02	-77.73
19.275	-89.425
25.818	-97.446
27.309	-101.13
27.104	-105.14
29.995	-102.2
30.568	-100.21
29.176	-101.32
26.174	-95.308
22.482	-93.325
21.946	-92.316
22.641	-88.399
22.725	-86.761
23.379	-85.016
22.514	-85.868
19.325	-88.832
23.205	-88.919
23.008	-79.366
15.401	-56.823
19.686	-21.278
16.249	18.25
4.651	51.83
-0.831	84.31
-9.531	107.02
-18.603	121.03
-23.206	137.02
-23.153	144.37
-20.994	139.91
-20.993	131.83
-21.416	129.08
-24.916	122.15
-27.209	117.64
-24.157	115.98
-26.572	111.8
-21.318	122.65
-9.375	90.787
-2.38	21.253
7.715	-23.389
12.642	-53.786
16.814	-72.094
26.887	-86.387
28.5	-93.376
26.99	-96.288
32.043	-101.05
33.506	-98.347
27.687	-96.596
23.721	-92.006
24.71	-87.08
26.374	-84.215
27.16	-84.145
26.838	-84.681
22.684	-82.221
21.677	-82.053
23.248	-79.622
23.557	-77.703
25.794	-72.214
20.263	-57.086
13.515	-28.545
10.764	10.112
5.018	43.905
-2.361	76.532
-7.6	102.97
-14.045	122.03
-22.501	139.04
-27.717	149.31
-31.134	156.97
-27.226	156.12
-24.924	151.63
-28.415	147.38
-26.246	141.68
-26.347	140.25
-30.306	134.08
-29.732	130.27
-28.416	123.18
-24.838	127.44
-19.489	126.28
-17.104	67.533
-5.014	9.346
7.161	-26.89
11.05	-60.803
18.153	-78.253
21.343	-89.023
21.896	-93.424
23.188	-95.408
19.095	-95.221
16.513	-91.4
20.263	-92.545
23.983	-92.646
27.013	-87.672
28.568	-86.846
27.232	-85.634
22.048	-83.437
19.938	-85.309
22.678	-81.826
19.959	-77.61
17.234	-75.606
19.028	-76.02
23.082	-75.273
23.003	-63.794
15.214	-41.785
5.946	-8.038
2.752	25.934
0.268	55.535
-3.499	84.344
-3.915	112.6
-15.25	136.69
-26.647	147.13
-29.28	156.82
-33.187	159.49
-31.198	153.32
-28.378	154.64
-29.714	147.8
-31.261	142.33
-33.062	138.78
-29.266	132.57
-26.515	132.87
-28.024	130.59
-27.862	129.52
-28.225	122.29
-24.836	128.11
-20.401	117.87
-9.859	57.851
3.949	1.511
13.618	-40.374
24.577	-67.643
31.92	-83.97
37.616	-93.674
43.091	-96.239
44.265	-100.5
41.048	-98.184
37.355	-99.805
34.96	-101.34
31.37	-98.341
27.615	-98.965
23.215	-96.802
21.946	-96.201
29.233	-95.764
18.747	-92.447
-15.188	-85.955
-40.49	-73.849
-57.108	-61.291
-76.022	-44.652
-95.226	-25
-107.67	-10.593
-112.7	0.936
-112.03	6.298
-104.48	6.98
-98.887	7.927
-95.586	5.818
-92.684	9.863
-93.137	9.142
-95.187	13.091
-78.469	11.696
-8.196	-35.077
72.233	-74.218
126.34	-83.972
165.96	-89.166
184.72	-82.772
209.73	-86.482
216.96	-99.592
212.19	-100.74
220	-111.89
210.62	-125.57
208.18	-132.21
208.49	-146.84
211.05	-157.59
217.4	-170
211.35	-178.53
211.99	-178.9
217.37	-176.99
220.46	-172.64
187.18	-176.01
121.02	-171.57
72.071	-146.85
38.266	-119.3
14.264	-92
-3.828	-43.161
-19.678	-4.027
-38.266	-0.847
-55.269	9.264
-65.304	28.49
-79.866	29.637
-80.968	29.868
-75.997	39.642
-78.322	41.834
-77.903	42.795
-82.509	48.681
-88.754	50.821
-97.764	52.346
-103.63	56.579
-88.277	54.639
-26.954	56.365
54.629	59.256
88.548	55.589
117.61	56.813
162.68	53.658
191.97	55.643
199.19	40.144
194.35	0.776
205.27	-21.325
200.62	-40.848
195.98	-58.503
202.77	-70.879
196.86	-78.481
197.67	-74.398
199.42	-84.136
205.31	-76.678
204.61	-80.09
164.63	-147.39
118.69	-198.53
95.131	-222.38
80.311	-239.79
71.579	-243.08
57.704	-244.32
36.488	-235.01
19.733	-226.94
5.913	-215.68
-5.616	-191.25
-11.826	-173.94
-18.48	-172.37
-20.748	-157.23
-20.456	-135.42
-20.573	-130.31
-18.839	-119.58
-46.562	-98.974
-88.178	-63.057
-111.33	-19.242
-131.52	18.952
-147.77	54.639
-157.44	79.197
-163.56	99.132
-163.85	117.47
-159.25	123.63
-154.12	120.58
-150.59	121.01
-148.07	116.81
-144.33	111.62
-141.11	113.07
-143.25	109.64
-140.6	109.32
-141.45	105.25
-136.23	113.2
-102.69	101.08
-46.549	34.3
25.936	-11.257
64.004	-33.666
91.918	-46.488
122.42	-46.237
121.23	-52.111
132.53	-50.371
134.23	-48.885
140.96	-50.282
142.16	-58.093
123.53	-64.622
128.26	-60.434
124.34	-63.272
124.22	-64.559
123.21	-61.453
119.19	-61.066
116.27	-56.456
110.85	-50.247
114.41	-45.919
103.1	-47.822
104.41	-52.422
108.24	-47.253
100.62	-45.587
100.7	-45.93
92.606	-43.233
93.018	-43.44
94.304	-44.342
92.209	-44.662
94.415	-37.786
62.678	-36.958
14.163	-27.009
-22.875	-1.401
-46.681	25.391
-54.955	62.03
-72.91	91.372
-90.677	108.83
-102.37	122.22
-118.73	131.81
-126.6	141.19
-126.84	145.72
-126.57	140.45
-128.19	135.21
-124.88	135.63
-122.34	134.28
-130.06	132.95
-135.73	129.79
-136.14	130.69
-135.75	128.76
-135.47	125.33
-140.14	129.15
-142.78	125.44
-139.11	134.03
-109.59	113.36
-34.762	46.23
40.617	5.267
98.653	-17.387
139.89	-34.495
163.34	-42.151
179.83	-55.93
185.32	-63.954
191.34	-76.928
186.05	-97.739
186.06	-112.6
191.6	-133.24
186.58	-143.8
189.67	-154.18
186.56	-170.12
188.98	-170.85
186.03	-175.49
177.34	-172.04
183.74	-161.65
151.5	-175.71
93.846	-194.76
53.75	-197.56
22.425	-191.59
5.898	-194.85
-3.311	-199.21
-21.025	-189.94
-38.554	-184.35
-49.967	-172.84
-61.304	-160.37
-66.823	-155.4
-71.214	-141.86
-76.177	-130.25
-77.335	-122.04
-84.476	-115.61
-91.425	-109.86
-93.471	-105.11
-101.1	-96.809
-110.35	-85.146
-110.06	-81.241
-101.97	-71.982
-76.162	-58.148
-43.894	-28.306
-44.48	20.851
-54.48	65.236
-54.909	109.28
-70.382	140.19
-95.246	160.5
-114.16	181.22
-117.32	185.79
-109.89	184.21
-104.82	183.16
-100.49	180.42
-95.85	174.7
-91.126	171.04
-90.951	167.08
-94.488	166.37
-94.834	169
-93.205	166.5
-88.311	177.6
-80.179	146.86
-70.361	75.907
-61.976	32.371
-54.14	-0.918
-46.22	-24.23
-40.976	-35.26
-37.29	-42.754
-33.884	-44.274
-29.967	-44.082
-27.752	-44.399
-26.761	-41.944
-28.462	-38.565
-29.844	-37.125
-29.573	-32.882
-29.774	-30.639
-28.149	-28.393
-26.059	-27.882
-21.127	-27.181
-20.193	-24.001
-18.852	-26.034
-16.24	-25.925
-19.439	-29.175
-17.487	-29.774
-26.235	-15.154
-45.384	6.688
-59.563	40.964
-61.611	79.419
-61.288	109.65
-73.575	139.11
-78.515	163.42
-86.316	175.59
-93.66	177.07
-86.487	171.16
-81.682	163.81
-81.544	158.47
-80.758	154.35
-76.753	147.51
-74.002	148.05
-73.614	146.46
-72.181	143.83
-67.727	151.49
-62.646	116.28
-47.483	56.389
-28.935	15.197
-17.852	-15.946
-6.643	-28.644
-2.285	-37.39
2.418	-43.037
6.701	-43.83
8.788	-43.282
8.408	-38.9
4.451	-39.928
6.312	-43.161
5.347	-43.696
4.891	-44.749
5.137	-40.276
6.402	-32.833
8.981	-31.959
8.826	-31.68
11.066	-32.996
6.909	-34.729
6.499	-35.645
8.912	-37.946
8.415	-39.274
11.217	-33.052
0.824	-22.07
-11.55	-3.56
-16.284	27.32
-18.841	52.366
-11.886	77.275
-9.961	106.59
-20.608	125.15
-34.096	138.26
-48.436	156.49
-55.935	171.51
-58.681	174.71
-61.477	172.21
-58.81	170
-55.034	164.9
-51.182	160.3
-51.842	154.82
-57.467	151.48
-58.549	148.66
-56.444	144.76
-48.992	151.41
-43.268	116.39
-36.892	50.453
-21.716	9.484
-9.527	-23.444
1.005	-44.449
10.277	-56.565
16.057	-63.548
20.43	-64.788
22.742	-66.846
23.805	-67.667
23.153	-70.376
24.917	-70.075
23.302	-70.961
21.593	-70.717
24.108	-69.401
23.504	-72.678
23.409	-67.064
21.107	-66.095
20.078	-69.816
24.86	-65.664
16.988	-69.05
-2.917	-66.451
-18.036	-61.477
-34.904	-63.677
-48.234	-62.748
-53.93	-58.95
-60.878	-54.437
-63.547	-53.375
-59.971	-48.452
-56.913	-46.3
-56.664	-47.787
-58.505	-44.169
-59.131	-45.168
-62.985	-45.248
-64.93	-40.735
-61.142	-39.132
-55.893	-42.491
3.073	-53.768
83.588	-50.745
130.59	-34.502
179.03	-24.158
212.66	-7.447
229.89	5.938
243.05	8.249
257.24	-4.313
259.48	-36.971
250.95	-67.57
258.04	-91.841
254.22	-118.79
258.23	-146.24
271.23	-165.91
269.26	-175.09
270.79	-188.96
269.29	-201.85
267.79	-211.02
271.27	-216.9
267.94	-209.16
246.56	-233.44
204.42	-286.66
162.19	-316.71
132.11	-325.86
108.83	-316.45
81.945	-291.32
58.413	-269.61
42.535	-258.98
24.939	-241.3
8.896	-221.03
-3.667	-212.37
-10.565	-200.9
-20.144	-184.17
-30.643	-170.45
-31.01	-160.31
-32.718	-150.24
-33.112	-144.17
-35.034	-138.6
-42.898	-127.85
-45.27	-120.45
-50.961	-119.9
-56.858	-114.04
-56.305	-102.61
-54.162	-92.848
-55.414	-79.694
-56.888	-61.879
-51.61	-31.567
-54.414	11.18
-59.754	56.024
-63.173	95.831
-75.798	127.94
-87.326	153.05
-92.768	168.44
-93.421	183.8
-90.146	191.36
-87.151	185.62
-85.683	183.95
-86.012	182.75
-87.173	176.95
-82.44	176.88
-82.173	174.99
-85.018	176.21
-75.281	184.82
-66.932	147.31
-55.69	81.491
-39.131	38.358
-29.871	6.882
-22.974	-12.174
-16.703	-23.362
-13.576	-29.773
-11.958	-31.285
-9.237	-33.683
-8.313	-35.707
-10.912	-36.783
-11.39	-35.514
-13.259	-36.045
-22.548	-33.849
-25.239	-26.541
-19.722	-25.568
-21.993	-26.737
-22.38	-23.964
-23.618	-22.657
-50.5	-17.6
-77.457	-4.392
-92.26	4.965
-111	18.848
-122.27	35.747
-125.79	34.836
-120.04	30.418
-115.11	31.986
-114.86	31.924
-115.03	29.42
-117.02	30.036
-112.36	33.977
-115.4	37.412
-67.07	35.867
9.412	39.842
55.755	67.428
114.29	92.707
134.61	98.799
134.51	105.05
153.43	118.27
159.13	117.06
150.17	102.65
149.02	95.968
153.45	82.365
152.34	68.206
148.01	52.573
148.89	42.545
160.95	39.7
158.05	34.999
156.68	39.742
134.19	-0.784
92.898	-60.667
69.146	-89.66
51.981	-108.84
39.375	-115.7
24.887	-120.86
17.087	-119.37
6.371	-112.53
-5.126	-109.4
-10.199	-101.43
-17.957	-97.143
-20.809	-92.431
-27.849	-83.76
-34.464	-76.755
-35.217	-68.467
-40.599	-63.435
-42.207	-54.346
-42.864	-46.413
-44.607	-40.338
-47.131	-31.186
-49.016	-30.886
-49.298	-26.26
-54.351	-22.894
-53.513	-25.368
-50.94	-16.512
-52.664	4.516
-58.725	41.438
-68.338	86.073
-79.057	122.84
-84.529	152.42
-77.972	176.98
-79.477	195.71
-80.013	206.55
-73.288	203.44
-75.292	195.52
-75.265	191.77
-71.504	186.77
-68.826	179.88
-68.094	175.63
-67.05	176.15
-67.303	175.39
-69.263	171.18
-65.761	165.02
-64.799	166.06
-67.291	162.17
-64.15	161.9
-55.008	162.4
-43.498	108.33
-32.035	44.936
-23.101	11.525
-17.042	-12.795
-10.564	-23.696
-6.193	-33.621
-4.662	-36.08
-5.257	-32.654
-3.719	-34.478
-0.419	-33.368
-3.197	-34.744
-6.645	-35.622
-10.552	-32.552
-12.243	-30.391
-11.586	-28.05
-13.719	-26.672
-12.539	-26.996
-9.615	-28.339
-6.422	-29.092
-5.223	-28.185
-4.179	-25.202
-17.34	-18.094
-48.233	-17.413
-62.642	-19.712
-68.295	-12.632
-80.732	-11.912
-87.371	-8.117
-93.262	0.177
-96.766	-2.314
-92.512	-2.382
-93.45	-2.144
-89.319	-3.142
-88.163	2.839
-91.329	6.793
-86.944	4.685
-90.388	-2.718
-20.873	-18.736
64.823	-27.011
98.343	-27.629
158.97	-27.916
181.37	-27.482
213.01	-35.319
266.4	-57.376
253.03	-101.13
256.45	-145.96
269.36	-182.59
258.88	-219.52
270.25	-245.9
273.3	-262.61
267.98	-276.94
278.16	-281.29
268.95	-280.93
226.18	-289.9
182.09	-285.79
156.48	-266.21
125.12	-237.76
88.464	-207.21
58.146	-194.79
32.408	-176.73
16.151	-154.62
-0.314	-138.54
-16.285	-124.37
-19.296	-115.59
-24.013	-105
-36.165	-91.081
-30.724	-72.982
-26.287	-78.883
-17.908	-95.927
20.472	-90.928
47.016	-83.774
56.329	-74.771
72.089	-56.904
85.023	-41.498
92.999	-38.486
102.28	-38.989
100.89	-38.326
97.487	-44.509
110.29	-50.588
129.44	-61.942
140.94	-74.327
135.69	-81.229
135.24	-92.734
139.24	-100.45
142.74	-108.46
143.53	-119.86
131.99	-126.85
132.62	-129.79
133.97	-131.69
131.46	-132.89
126.32	-130.65
93.696	-124.88
50.81	-109.16
18.002	-81.106
-3.124	-37.844
-20.115	7.405
-45.234	44.011
-71.678	78.519
-94.07	105.18
-107.97	124.16
-119.61	141.25
-130.43	154.82
-133.62	158.8
-135.91	155.86
-134.61	153.23
-132.94	149.9
-140.67	152.55
-147.99	152.98
-147.17	154.09
-139.94	154.02
-92.33	112.37
-5.215	64.776
63.55	42.163
96.492	22.332
127.05	5.715
155.94	-11.896
173.32	-34.052
176.53	-58.979
172.06	-77.892
175.37	-97.976
172.14	-117.67
174.64	-132.51
178.96	-150.19
180.74	-162.65
180.02	-167.13
184.86	-165
163.03	-179.39
97.654	-209.72
53.445	-220.48
25.351	-214.76
0.016	-201.95
-21.635	-178.31
-39.97	-158.1
-51.868	-144.25
-60.676	-127.89
-58.723	-111.43
-59.082	-99.309
-63.61	-91.074
-61.42	-80.179
-60.555	-73.289
-66.263	-70.97
-65.801	-65.132
-63.015	-58.377
-66.391	-53.819
-66.173	-47.724
-68.18	-37.711
-73.325	-35.498
-77.443	-31.585
-78.909	-24.931
-76.997	-24.714
-77.496	-17.713
-37.872	-7.816
25.243	11.743
68.014	46.654
94.662	80.73
94.019	108.08
102.05	132.25
109.2	152.72
99.2	160.86
96.82	147.59
109.64	129.84
115.96	118.03
103.67	101.03
109.2	88.248
107.4	72.795
97.808	60.595
100.04	54.61
106.76	53.477
112.52	55.328
81.532	10.157
48.291	-51.651
40.198	-85.165
32.923	-105.04
27.336	-107.26
8.383	-104.89
-19.716	-106.53
-39.745	-101.8
-51.669	-93.317
-62.082	-87.564
-66.534	-79.004
-73.957	-66.582
-83.051	-57.67
-85.379	-52.954
-101.36	-50.351
-99.545	-46.995
-90.554	-41.688
-55.306	-22.947
18.399	15.523
44.321	55.019
62.416	86.318
74.004	109.18
63.746	123.03
81.281	122.96
76.904	102.36
75.383	87.184
87.631	77.379
80.597	55.248
87.326	44.841
89.112	37.383
87.552	29.511
91.761	27.596
92.906	21.069
95.503	29.087
73.242	8.366
32.329	-51.29
0.555	-86.358
-14.545	-101.96
-20.196	-111.71
-31.823	-111.7
-40.373	-106.45
-50.788	-99.384
-65.329	-92.603
-77.229	-83.689
-90.993	-73.335
-95.811	-64.691
-95.303	-59.673
-100.02	-55.07
-108.61	-51.006
-111.91	-48.655
-110.02	-42.986
-115.51	-38.732
-115.53	-31.114
-116.25	-27.86
-83.097	-31.292
-10.341	-19.527
22.801	-8.432
38.513	-2.693
58.363	0.453
68.364	-5.898
68.115	-13.519
67.988	-24.167
72.238	-33.333
69.436	-38.346
75.822	-49.06
75.464	-54.301
69.57	-57.804
70.321	-62.726
65.87	-59.071
64.726	-60.639
73.565	-58.478
51.502	-57.791
-4.22	-55.379
-49.051	-30.54
-77.099	2.658
-84.806	41.151
-91.5	76.159
-109.32	100.93
-121.91	124.67
-131.35	144.66
-140.04	155.17
-141.49	154.27
-142.46	151.33
-148.16	152.66
-150.62	152.71
-152.28	152.37
-157.84	150.8
-163.14	149.22
-164.35	148.9
-165.53	145.27
-161.65	141.8
-146.74	149.97
-122.14	174.36
-100.42	194.28
-104.05	194.56
-114.36	191.29
-113.61	187.33
-112.49	185.94
-111.2	184.1
-110.51	179.15
-106.6	189.12
-101.34	157.27
-92.686	84.936
-82.318	36.895
-71.278	2.596
-55.906	-17.936
-46.085	-24.511
-37.617	-28.8
-32.776	-33.994
-34.718	-35.308
-34.935	-32.088
-34.356	-32.409
-36.34	-27.161
-36.021	-21.63
-34.396	-21.212
-30.231	-19.14
-28.572	-22.215
-31.25	-22.639
-29.16	-20.337
-31.318	-20.3
-32.707	-18.813
-30.475	-20.19
-30.451	-12.746
-32.768	4.593
-35.519	30.297
-31.569	67.224
-32.123	103.29
-41.049	133.82
-45.78	157.69
-54.008	173.22
-66.624	183.96
-68.371	186.57
-62.881	180.43
-60.763	176.36
-60.666	172.54
-56.327	170.13
-54.668	163.66
-53.614	165.37
-48.676	168.96
-51.866	117.99
-52.979	54.123
-47.964	19.501
-45.385	-8.129
-39.467	-18.038
-33.399	-23.566
-31.62	-30.33
-30.002	-30.309
-26.575	-34.386
-22.752	-34.525
-20.019	-32.238
-18.307	-33.857
-19.265	-32.866
-23.52	-32.287
-23.01	-31.672
-25.531	-31.917
-31.924	-31.941
-23.248	-28.729
-18.638	-28.583
-11.925	-31.302
43.404	-25.1
116.66	-10.809
149.99	-2.076
181.42	6.448
209.8	0.575
204.48	-26.605
214.5	-52.716
221.04	-74.886
211.84	-92.183
217.79	-105.44
213.34	-117.21
211.37	-118.09
202.63	-120.77
148.75	-137.48
103.75	-143.44
87.022	-139.55
63.989	-132.83
39.257	-125.31
15.656	-121.21
-1.639	-109.37
-4.479	-99.003
-14.92	-88.651
-28.729	-77.699
-28.775	-73.248
-43.946	-61.322
-53.203	-50.993
-46.182	-44.645
-55.272	-34.387
-32.603	-35.743
5.25	-37.043
39.325	-33.263
81.22	-29.494
103.81	-13.956
134.76	-3.217
165.27	-4.123
181.76	-11.907
187.99	-31.027
189.63	-50.283
195.22	-72.922
190.87	-96.049
188.54	-113.07
196.53	-130.88
197.53	-145.9
206.86	-156.4
206.92	-167.07
202.55	-175.88
209.4	-185.59
195.8	-195.24
201.78	-192.53
185.57	-200.89
133.82	-214.76
108.27	-211.42
88.691	-205.88
68.071	-196.11
35.805	-178.27
1.041	-162.54
-19.819	-145.92
-32.944	-122.67
-49.604	-109.65
-60.324	-96.835
-62.572	-78.152
-73.802	-69.549
-76.803	-55.838
-59.796	-51.518
-18.302	-62.338
17.011	-58.478
44.377	-47.715
58.036	-39.517
60.886	-27.918
72.175	-24.726
67.663	-32.503
71.428	-36.085
72.885	-38.247
63.237	-40.701
59.31	-42.717
59.079	-41.318
59.325	-42.298
54.965	-50.359
53.453	-48.933
59.979	-43.792
67.615	-42.355
38.419	-45.647
-10.378	-36.562
-47.138	-6.396
-84.112	25.795
-108.15	57.747
-124.35	88.534
-140.39	122.37
-153.01	153.51
-164.79	174.94
-169.48	193.32
-169.72	206.94
-166.25	214.76
-163.87	213.51
-163.85	208.09
-164.96	203.42
-170.7	200.19
-173.34	204.36
-174.61	204.95
-174.26	203.67
-174	206.69
-175.42	199.55
-170.61	203.44
-160	192.66
-140.98	125.37
-124.3	63.483
-114.51	26.568
-101.67	0.392
-88.799	-9.279
-78.278	-18.72
-71.721	-20.954
-67.357	-19.837
-62.61	-22.814
-65.017	-19.174
-69.69	-18.952
-66.464	-18.211
-65.906	-10.951
-66.059	-14.072
-64.429	-13.966
-63.657	-7.514
-59.275	-8.51
-57.54	-5.44
-53.693	-5.447
-54.905	-9.88
-57.736	-11.106
-50.441	-11.47
-56.907	-0.443
-73.479	20.684
-86.241	44.499
-96.035	77.285
-97.054	112.67
-95.696	141.17
-96.823	167.89
-96.181	186.35
-96.465	195.7
-101.02	205.91
-99.366	208.94
-93.561	202.35
-93.16	198.66
-92.58	194.79
-88.953	190.78
-83.712	187.4
-79.928	186.73
-81.795	184.79
-81.275	181.29
-74.537	188.15
-70.664	154.44
-62.141	88.339
-51.308	46.668
-49.419	13.727
-43.807	-3.091
-33.518	-8.56
-28.438	-18.889
-24.158	-21.629
-20.989	-24.276
-19.749	-24.5
-15.362	-24.94
-15.93	-29.552
-18.173	-28.616
-17.51	-27.242
-19.375	-26.288
-19.184	-25.749
-12.069	-25.591
-12.68	-25.561
-9.177	-25.223
36.715	-26.034
83.079	-27.313
113.22	-19.497
140.23	-9.486
148.67	-9.493
155.4	-9.521
150.78	-4.203
146.12	-13.058
146.07	-27.7
141.32	-34.056
146.37	-37.85
139.19	-35.383
131.66	-35.899
134.71	-40.427
138.32	-37.794
121.57	-37.708
73.635	-39.332
35.272	-25.14
10.68	0.735
-7.687	29.569
-23.095	61.034
-43.213	87.614
-61.099	108.48
-71.122	131.34
-81.576	153.82
-96.628	160.19
-96.273	159.48
-100.97	155.61
-111	152.03
-123.4	155.46
-126.27	149.23
-107.48	169.94
-83.058	208.02
17.571	224.06
100.51	251.97
287.81	332.05
727.33	410.23
1057.5	388.79
1127.9	309.41
1003	226.14
742.3	139.76
456.65	69.764
238.18	25.602
120.55	12.764
55.415	13.573
13.323	12.039
-17.483	7.96
-33.737	8.028
-43.604	12.591
-48.798	11.394
-48.98	14.187
-54.454	9.493
-58.752	11.253
-60.933	13.471
-64.957	-21.75
-67.857	-45.964
-66.422	-53.635
-66.874	-63.117
-69.776	-57.2
-73.342	-53.325
-76.654	-56.411
-76.943	-53.918
-80.696	-51.983
-82.293	-54.355
-80.41	-54.444
-81.763	-50.396
-83.532	-45.823
-82.136	-47.215
-76.288	-45.264
-73.219	-41.283
-74.172	-45.148
-72.453	-45.789
-70.688	-39.594
-69.511	-40.575
-66.378	-40.837
-68.327	-30.557
-77.25	-17.92
-82.558	7.515
-82.454	40.714
-86.456	72.323
-92.68	105.09
-100.34	127.4
-109.04	144.04
-115.57	158.95
-117.3	166.71
-114.26	164.72
-114.47	157.28
-115.75	159.13
-114.03	163.86
-112.28	161.65
-110.45	155.67
-107.17	152.76
-107.63	142.74
-102.64	144.45
-95.42	140.13
-93.513	83.328
-84.452	29.494
-74.915	-0.371
-66.645	-25.169
-56.657	-40.902
-48.572	-52.021
-44.043	-58.902
-41.477	-62.039
-38.11	-59.572
-39.537	-57.359
-40.994	-57.619
-42.345	-54.591
-46.606	-51.62
-47.465	-51.371
-49.539	-53.25
-52.041	-51.929
-44.22	-46.994
-22.739	-45.622
17.797	-46.237
76.05	-51.068
120.1	-47.152
144.53	-37.39
151.96	-47.463
152.81	-63.51
162.3	-76.062
157.86	-94.762
165.18	-110.56
173.8	-118.33
161.98	-123.95
159.99	-128.75
162.42	-131.78
156.76	-136.73
152.28	-137.23
155.99	-131.9
153.34	-129.32
153.72	-123.51
132.44	-117.39
81.528	-105.1
41.404	-79.589
12.444	-47.843
-11.032	-8.106
-37.451	32.224
-59.939	66.103
-76.249	90.534
-92.673	109.15
-104.88	127.92
-113.43	138.97
-114.23	140.21
-109.24	138.98
-108.26	142.94
-108.58	147.06
-109.62	147.4
-114.47	153.59
-115.83	158.19
-119.86	152.92
-121.97	153.47
-123.95	153.86
-128.38	148.18
-120.64	149.1
-120.47	141.02
-105.43	163.15
-78.368	199.99
-4.104	210.8
130.85	249.8
334.55	280.34
630.22	257.56
761.41	187.66
687.99	107.85
515.14	54.349
291.12	10.054
157.38	-17.761
85.278	-21.92
37.028	-20.813
7.373	-17.54
-15.394	-13.596
-23.416	-10.371
-27.357	-10.127
-28.176	-11.435
-22.249	-5.011
-30.896	-22.74
-60.17	-53.606
-79.166	-69.518
-84.744	-75.611
-82.621	-71.571
-81.76	-71.122
-87.68	-66.777
-91.92	-61.139
-92.877	-62.787
-90.907	-52.994
-88.451	-43.937
-86.959	-42.315
-85.008	-36.721
-85.645	-43.84
-85.681	-42.875
-86.539	-35.752
-81.78	-40.777
-82.681	-35.178
-113.44	-43.697
-136.85	-50.882
-147.32	-41.87
-164.63	-44.258
-168.97	-35.07
-167.71	-28.393
-170.79	-34.659
-168.93	-31.451
-159.34	-31.885
-157	-31.118
-155.66	-30.272
-153.66	-30.563
-157.15	-23.809
-156.02	-18.584
-159.37	-14.833
-99.154	-30.864
-2.358	-38.547
48.717	-19.08
98.794	1.713
135.32	24.989
156.07	30.043
185.05	19.761
195.06	0.827
200.31	-25.181
212.71	-45.607
207.99	-73.882
208.77	-91.234
206.2	-104.97
204.29	-122.03
208.25	-129.32
197.77	-138.89
209.39	-128.94
194.99	-147.18
143.88	-206.19
109.27	-240.51
77.318	-252.92
51.442	-247.77
23.285	-229.03
-3.756	-209.15
-20.108	-197.07
-41.616	-186.23
-56.85	-169.87
-65.67	-157.44
-72.377	-144.66
-76.39	-135.63
-80.823	-129.67
-83.172	-116.81
-87.974	-106.48
-97.668	-102.88
-103.96	-96.556
-110.81	-89.594
-125.43	-85.948
-123.54	-79.316
-120.62	-74.192
-93.838	-78.619
-9.736	-71.502
49.302	-51.014
82.902	-35.328
141.28	-20.717
171.51	-23.301
175.17	-44.535
194.99	-72.087
186.56	-109.3
182.81	-138.56
205.87	-159.21
199.71	-185.24
195.04	-210.6
195.16	-228.56
198.48	-237.2
207.58	-244.78
201.47	-252.28
208.46	-251.1
198.2	-256.74
145.71	-272.05
107.71	-279.31
83.42	-268.89
52.649	-250.18
26.279	-233.58
-0.482	-213.44
-20.463	-194.36
-33.016	-175.05
-54.302	-157.12
-71.377	-143.4
-77.284	-128.89
-85.966	-116.09
-85.395	-108.58
-79.331	-93.156
-72.748	-56.74
-70.662	-11.728
-93.434	36.437
-116.81	78.608
-132.88	113.59
-143.71	146.77
-141.23	167.79
-142.05	173.52
-139.46	169.29
-135.12	165.91
-133.09	163.16
-131.6	161.15
-134.16	160.73
-131.15	165.36
-133.65	162.84
-127.19	164.92
-115.14	169.99
-109.92	120.17
-96.745	57.186
-88.31	21.734
-76.26	-1.033
-64.385	-13.018
-59.187	-23.671
-53.171	-23.656
-50.087	-24.418
-51.145	-23.471
-46.348	-16.63
-41.306	-16.231
-49.408	-13.333
-44.687	-8.844
-42.245	-7.715
-45.381	-6.731
-43.306	-6.198
-45.314	-7.115
-42.551	-6.775
-58.747	-7.834
-79.461	-2.653
-79.971	1.27
-82.284	1.789
-96.757	6.63
-119.39	8.554
-141.4	15.373
-155.63	16.675
-158.02	17.891
-156	24.481
-158.24	22.464
-160.25	30.742
-157.94	33.257
-170.49	30.76
-163.67	38.228
-88.704	16.082
-5.428	2.782
63.257	18.617
109.23	19.866
134.01	18.05
181.82	8.675
202.53	-20.647
197.17	-62.301
201	-100.57
202.47	-127.16
207.91	-148.91
213.36	-164.88
213.43	-186.51
214.43	-208.82
218.72	-222.54
218.1	-234.77
227.93	-241.13
221.58	-248.78
217.29	-243.42
223.64	-240.61
183.09	-267.69
144.56	-281.29
119.75	-279.68
92.607	-267.58
76.425	-245.73
53.66	-236.02
22.775	-221.31
-4.685	-201.11
-21.416	-181.9
-29.409	-164.35
-41.966	-151.11
-54.885	-134.2
-55.477	-118.81
-58.918	-109.69
-64.398	-99.231
-69.036	-85.657
-70.388	-73.932
-45.688	-56.724
-6.703	-27.328
4.723	13.175
4.794	59.93
11.286	100.82
4.074	136.35
0.061	161.5
-7.356	177.88
-22.227	187.04
-19.255	181.62
-22.69	178.31
-29.571	176.54
-26.235	172.78
-32.682	174.12
-31.967	171.74
-33.476	172.33
-29.871	174.15
-23.077	170.51
-31.192	181.18
-32.659	159.57
-48.618	94.795
-65.322	51.2
-60.435	23.072
-59.662	4.656
[truncated: 125 more rows]
