# Supplementary material for: Electrooculography-based continuous eye-writing recognition system for efficient assistive communication systems
Source: PLoS One. 2018 Feb 9;13(2):e0192684. doi: 10.1371/journal.pone.0192684 (PMC5806888; doi:10.1371/journal.pone.0192684)
Supplement: S2 Database — All the original continuous EOG data of participant 001, 002, and 003 used in the experiments are contained in this database. (ZIP) [file pone.0192684.s002.zip › continuous1/001/test/EOG_001_01_025.csv]

-18.417	13.447
-17.282	13.625
-16.778	13.68
-15.887	12.208
-14.475	11.875
-16.151	13.589
-16.445	13.087
-18.713	12.619
-19.752	11.037
-14.956	8.565
-9.694	11.155
-9.176	12.366
-12.733	13.129
-12.379	12.268
-9.342	11.326
-11.343	12.619
-15.355	11.607
-16.412	12.205
-14.585	11.13
-12.582	11.468
-12.902	12.646
-11.645	10.861
-12.535	9.898
-15.34	8.655
-14.688	9.966
-15.604	11.925
-15.271	10.828
-14.213	8.346
-13.645	7.01
-14.612	8.691
-14.474	10.204
-10.827	9.411
-9.501	9.492
-5.188	10.685
-4.845	11.459
-10.812	10.235
-10.251	9.267
-10.815	11.374
-11.947	13.604
-10.314	13.076
-12.825	12.639
-9.825	13.02
-8.476	10.073
-10.564	7.231
-9.578	6.911
-13.701	9.258
-12.703	10.74
-11.797	11.701
-15.928	11.633
-14.816	9.797
-12.761	10.336
-9.349	7.351
-9.892	6.849
-13.041	8.359
-13.281	6.794
-17.599	10.054
-16.493	10.403
-11.697	7.717
-12.619	7.972
-11.421	8.196
-8.445	8.358
-6.961	7.786
-8.784	9.208
-7.646	8.029
-4.501	5.704
-6.808	7.543
-7.496	6.605
-8.866	9.128
-8.253	13.487
-5.455	14.624
-6.216	15.587
-4.899	12.631
-4.833	11.435
-5.682	10.632
-5.243	11.876
-12.426	11.606
-10.56	5.77
-0.922	9.536
-3.231	11.823
-2.975	7.897
-4.755	9.158
-5.818	8.022
-5.429	7.96
-8.369	11.778
-2.707	11.695
-2.179	11.819
-3.823	11.917
-4.961	12.493
-6.4	14.398
-7.125	13.639
-10.962	14.157
-8.873	15.242
-7.105	14.238
-5.04	13.744
-2.627	13.221
-3.08	11.553
-2.199	10.048
0.702	10.063
0.822	10.95
-3.141	11.775
-1.632	12.067
-1.626	10.75
-4.67	10.341
-2.156	10.769
0.077	10.963
-0.524	10.992
-1.373	9.51
-2.257	9.745
-0.562	10.798
1.998	8.292
4.112	5.81
4.695	6.809
0.665	8.271
-0.771	7.671
-1.61	10.087
-1.425	12.064
1.034	10.211
1.386	9.626
1.523	7.048
0.103	7.947
1.871	10.498
1.873	6.398
-2.884	5.322
-4.637	8.847
-2.245	11.026
-1.647	11.218
-2.706	9.256
-4.597	11.399
-7.629	12.91
-6.712	10.319
-6.401	9.678
-2.674	7.865
-0.879	11.183
-3.715	14.159
-5.807	9.502
-5.956	9.995
-1.356	10.6
-2.125	8.615
-3.121	10.459
-4.912	11.215
-8.413	12.599
-5.442	13.387
-0.952	19.462
3.878	41.079
6.605	70.65
4.157	96.56
0.049	114.57
-6.391	131.04
-14.773	146.54
-16.974	151.83
-17.261	152.31
-18.636	156.17
-18.841	156.47
-18.59	154.51
-19.549	152.15
-21.787	149.43
-17.829	147.58
-16.735	144.5
-15.832	139.87
-12.825	139.91
-18.436	135.85
-17.652	131
-14.198	139.84
-14.54	109.86
-5.606	39.755
9.948	-14.416
24.297	-52.261
39.33	-85.908
52.929	-114.07
62.061	-132
72.771	-145.68
81.554	-154.77
89.824	-155.73
92.06	-158.97
88.446	-159.02
90.993	-153.36
86.399	-153.37
83.234	-150.92
81.697	-148.65
77.635	-145.5
84.77	-145.53
69.199	-153.5
31.844	-143.96
2.923	-134.87
-20.723	-131.09
-43.724	-119
-68.387	-111.52
-87.474	-101.4
-100.82	-93.353
-107.31	-83.152
-105.92	-72.904
-100.23	-73.653
-97.703	-65.776
-97.628	-61.499
-97.966	-65.669
-90.129	-60.264
-42.631	-57.029
24.142	-45.281
88.344	-12.735
123.9	21.471
118.38	47.601
133.63	67.566
151.99	79.027
148.81	79.352
156.18	71.835
162.14	57.93
152.57	42.926
152.54	27.652
159.83	17.767
151.38	4.723
157.22	-2.587
156.82	-4.699
145.74	-9.543
158.16	10.402
139.86	-18.453
104.2	-89.69
94.762	-130.45
83.792	-165.34
75.73	-187.38
69.095	-197.02
47.592	-195.75
23.907	-190.88
6.142	-190.44
-8.876	-184.09
-17.113	-175.84
-19.28	-165.35
-22.499	-155.06
-28.437	-148.91
-35.816	-146.08
-42.117	-136.32
-48.52	-130.61
-50.715	-128.91
-59.783	-120.73
-64.167	-115.31
-54.86	-110.05
-26.994	-102.86
41.375	-77.507
84.647	-25.275
105.76	24.175
134.88	63.341
125.11	98.337
113.88	106.75
127.24	105.04
127.9	102.25
122.58	83.79
128.1	73.842
126.88	60.227
128.23	44.081
136.41	36.155
134.67	26.277
129.87	27.312
128.63	22.275
132.62	32.456
121.18	35.339
86.142	-25.168
65.098	-76.2
62.912	-101.13
46.446	-123.95
24.301	-140.97
10.088	-153.41
-16.992	-129.23
-40.007	-125.08
-42.083	-149.47
-41.606	-141.12
-50.332	-133.54
-68.654	-131.75
-68.252	-110.06
-65.957	-100.08
-36.317	-116.81
33.035	-124.91
63.96	-118.27
88.429	-101.25
105.29	-83.252
105.66	-78.005
115.49	-82.855
108.29	-91.113
107.55	-98.097
112.22	-107.66
107.67	-113.88
106.74	-118.75
107.51	-123.22
105.98	-129.74
105.72	-139.48
107.99	-141.18
100.45	-138.39
101.65	-134.37
102.97	-131.69
62.123	-131.34
9.318	-114.11
-21.998	-80.825
-41.64	-49.872
-63.082	-15.807
-87.144	19.894
-106.11	49.56
-121.89	78.971
-132.85	103.19
-136.78	118.37
-137.55	132.6
-141.29	142.48
-138.92	142.42
-135.64	139.99
-142.03	133.24
-135.63	130.35
-138.64	126.27
-138.36	133.87
-129.46	141.24
-92.132	82.884
2.46	10.488
41.489	-18.289
72.259	-25.979
121.18	-38.934
133.07	-54.173
150.85	-58.704
155.04	-65.399
164.64	-75.787
168.86	-91.119
166.45	-101.03
169.57	-107.17
163.4	-114.07
168.2	-112.97
157.21	-120.02
148.72	-127.19
154.99	-127.95
147.17	-133.38
149.78	-128.66
148.01	-126.27
106.44	-131.78
47.347	-121.57
2.042	-101.92
-18.27	-87.84
-37.181	-80.618
-61.454	-54.8
-77.182	-36.876
-92.604	-48.188
-96.393	-40.571
-95.762	-30.297
-104.09	-28.429
-104.17	-24.52
-100.12	-27.197
-108.03	-22.889
-112.46	-16.423
-108.12	-5.256
-100.16	28.377
-84.356	75.371
-83.25	118.43
-91.345	151.1
-93.673	174.56
-97.321	190.91
-98.169	199.39
-96.718	199.61
-98.404	193.3
-100.62	189.65
-96.598	186.27
-89.524	181.83
-89.579	176.58
-91.675	172.82
-91.032	175.15
-90.883	167.59
-82.309	176.08
-76.422	159.89
-70.81	81.348
-53.323	20.879
-39.02	-19.077
-31.073	-55.081
-22.063	-72.85
-13.073	-77.816
-8.159	-80.341
-6.944	-86.683
-10.603	-86.889
-12.965	-90.747
-13.804	-91.05
-10.886	-84.231
-8.484	-85.179
-10.673	-83.933
-12.395	-83.825
-11.695	-83.355
-8.067	-82.491
-31.792	-85.164
-62.768	-81.76
-74.152	-78.818
-91.869	-74.487
-110	-64.696
-126.89	-52.923
-141.81	-41.225
-141.75	-34.579
-135.74	-32.798
-128.54	-29.182
-121.13	-28.351
-118.74	-26.652
-116.74	-22.156
-117.8	-22.374
-108.34	-15.839
-53.571	-4.444
10.075	24.248
31.638	67.94
49.593	97.345
62.616	118.8
53.637	142
61.8	155.48
61.259	153.74
42.368	146.82
37.107	145.78
29.525	145.2
27.398	136.11
31.284	132.86
27.865	126.77
33.118	126.66
38.255	122.59
78.674	76.338
130.49	29.023
145.8	3.299
166.13	-20.42
164.45	-38.582
162.04	-41.092
174.62	-40.671
164.09	-46.424
152.72	-50.928
135.65	-54.044
117.89	-54.345
102.46	-55.414
82.316	-53.959
71.825	-54.615
58.122	-65.277
38.4	-75.404
26.319	-83.837
18.286	-90.095
9.516	-95.231
-1.255	-97.214
-16.466	-85.204
-28.434	-66.457
-36.942	-42.399
-45.917	-3.184
-49.375	38.94
-59.258	76.289
-73.983	111.65
-82.474	138.66
-90.99	156.75
-92.667	170.08
-89.663	174.86
-90.773	166.82
-89.204	158.96
-87.166	151.2
-86.875	142.47
-81.293	145.94
-84.517	137.04
-84.499	132.71
-71.168	132.31
-25.366	83.068
60.101	27.478
112.07	-6.035
161.21	-26.704
200.26	-41.229
202.01	-54.899
219.61	-63.721
215.09	-83.122
204.22	-104.58
213	-117
217.06	-124.44
216.41	-134.91
212.48	-142.6
209.93	-150.23
212.18	-145.33
207.5	-138.22
168.12	-162.83
115.45	-181
85.243	-187.15
66.501	-188.15
44.615	-178.11
16.794	-172.48
-5.55	-162.7
-15.019	-151.52
-23.444	-141.84
-35.65	-129.7
-47.791	-120.69
-52.551	-110.37
-59.429	-100.93
-63.495	-96.684
-54.831	-82.676
-51.786	-48.253
-50.133	3.288
-57.118	51.246
-72.782	88.338
-82.805	121.55
-92.118	142.2
-97.11	147.21
-99.684	143.98
-96.812	143.68
-93.541	145.02
-94.696	141.23
-87.985	141.37
-85.03	139.83
-89.94	133.25
-83.878	147.65
-78.366	129.9
-73.017	57.277
-54.041	6.969
-41.721	-26.192
-34.867	-53.114
-28.171	-61.202
-28.162	-67.905
-28.161	-71.396
-27.973	-69.366
-27.005	-67.331
-23.553	-66.116
-21.6	-65.854
-24.652	-62.046
-29.102	-55.906
-30.574	-54.939
-33.28	-55.09
-32.949	-54.463
-30.412	-53.705
-31.755	-51.715
-32.758	-52.843
-30.882	-50.824
-21.858	-45.019
-25.624	-43.755
-51.231	-41.676
-72.512	-36.325
-85.243	-29.199
-99.609	-25.828
-112.45	-23.955
-118.67	-17.986
-115.09	-16.337
-108.1	-14.34
-108.29	-11.529
-107.02	-10.189
-106.47	-5.579
-105.94	-8.923
-100.62	-8.594
-83.457	0.435
-41.339	15.312
-14.862	55.266
-18.686	99.72
-27.223	134.45
-36.442	167.23
-42.864	188.51
-50.362	202.24
-54.394	209.04
-52.762	206.74
-51.459	201.25
-51.05	194.19
-47.983	188.52
-46.002	180.79
-45.632	179.24
-43.973	175.68
-44.621	172.94
-42.209	171.93
-41.257	160.69
-36.764	171.6
-30.802	147.62
-27.097	74.65
-15.267	23.81
-2.815	-16.375
12.248	-41.485
22.876	-53.049
20.268	-63.727
19.899	-67.305
21.402	-71.823
17.37	-74.421
15.747	-73.54
15.708	-72.879
17.079	-71.941
19.241	-69.018
15.924	-68.195
15.647	-68.94
13.665	-65.925
11.224	-65.517
15.392	-66.645
17.827	-65.852
19.807	-66.159
18.809	-66.318
19.048	-65.265
17.189	-58.084
11.392	-36.398
10.489	-4.405
5.263	30.306
-4.685	65.406
-10.356	100.43
-14.118	131.56
-24.295	150.43
-33.499	163.75
-39.873	176.19
-43.208	178.83
-41.673	171.77
-40.61	166.25
-37.891	161.04
-36.508	159.41
-36.106	157.81
-37.059	150.08
-34.263	154.87
-29.318	150.66
-28.791	150.44
-23.256	148
-13.471	85.221
-2.55	16.703
4.533	-23.948
8.424	-53.997
14.842	-70.797
18.94	-80.47
21.68	-82.874
22.848	-87.315
23.924	-88.151
24.869	-84.803
24.451	-84.685
21.73	-84.989
20.338	-84.326
22.097	-83.946
19.121	-85.297
21.005	-82.004
20.419	-82.096
20.282	-80.695
23.152	-76.024
-0.77	-74.241
-34.594	-62.894
-56.036	-55.497
-69.636	-49.903
-79.784	-37.037
-91.392	-27.719
-101.33	-21.001
-103.3	-19.257
-95.91	-16.585
-90.526	-14.439
-90.576	-17.131
-85.869	-14.962
-85.513	-15.24
-87.304	-15.375
-74.323	-18.44
-10.014	-34.656
85.836	-44.674
136.24	-41.138
181.12	-31.033
209.23	-29.107
221.71	-28.882
251.33	-28.817
246.86	-38.662
241.49	-51.917
236.76	-74.825
235.36	-92.071
240.37	-106.63
232.68	-124.45
233.03	-132.62
231.88	-135.65
235.36	-134.31
208.63	-140.78
154.45	-145.74
128.93	-140.36
104.93	-133.95
72.697	-123.6
49.068	-117.59
22.23	-114.43
0.61	-111.05
-8.744	-100.09
-22.089	-87.974
-31.921	-84.078
-38.365	-72.452
-46.019	-67.311
-47.042	-56.852
-43.095	-50.897
-27.956	-74.555
-17.302	-85.003
-12.95	-82.88
-5.959	-80.128
-1.01	-71.952
5.622	-63.037
3.757	-57.469
-3.37	-54.527
-8.539	-45.475
-11.489	-41.606
-14.036	-41.363
-16.329	-39.019
-14.366	-35.167
-14.11	-32.023
-13.191	-30.195
-13.904	-25.032
-16.657	-22.469
-19.156	-18.481
-17.709	-15.341
-10.786	-12.728
-18.811	-4.604
-24.904	12.108
-21.203	45.06
-34.436	76.571
-51.835	108.36
-64.311	145.1
-68.311	170.78
-69.514	190.39
-81.152	203.21
-77.507	214.07
-65.931	219.52
-71.336	217.02
-77.315	222.74
-77.466	221.52
-77.82	209.72
-79.863	201.89
-76.514	193.59
-72.082	194.63
-75.258	192.47
-71.462	187.25
-64.16	195.44
-60.355	154.86
-51.884	76.26
-40.19	25.796
-28.95	-5.489
-23.904	-29.406
-17.611	-47.363
-8.26	-58.016
-5.662	-65.361
-1.397	-72.823
-4.889	-72.432
-13.855	-68.434
-12.791	-71.148
-10.036	-70.228
-7.537	-67.4
-9.579	-67.071
-0.495	-61.469
-0.361	-61.003
-35.647	-57.351
-61.678	-51.151
-75.593	-41.88
-98.67	-20.241
-114.13	-15.054
-121.2	-16.852
-123.02	-12.702
-115.03	-13.48
-108.76	-11.763
-103.94	-11.648
-106.67	-10.796
-106.1	-10.67
-106.11	-9.705
-78.705	-9.319
-4.701	-9.589
55.283	12.617
114.82	46.745
132.64	73.105
132.1	97.429
164.63	120.03
159.66	125.36
150.71	116.47
152.08	107.08
146.79	95.224
143.01	90.032
138.69	85.557
142.88	77.46
140.2	69.781
138.01	65.619
135.67	67.724
134.02	69.613
140.77	79.182
117.88	51.128
78.711	-14.175
62.277	-56.089
60.749	-82.887
61.29	-98.359
56.908	-109.5
44.35	-124.45
25.188	-127.55
6.293	-125.14
-9.365	-125.23
-22.065	-121.78
-27.7	-112.79
-27.081	-102.1
-28.865	-94.071
-35.031	-90.877
-42.519	-88.374
-50.995	-84.268
-52.213	-80.061
-53.846	-77.047
-60.787	-73.962
-64.298	-68.092
-65.749	-65.237
-69.604	-64.815
-77.826	-62.2
-46.111	-65.2
32.945	-62.32
100.64	-46.294
133.63	-36.737
172.8	-30.966
213.46	-28.768
205.99	-50.212
197.21	-75.446
206.32	-82.992
204.31	-93.558
212.56	-114.14
216.84	-130.79
212.77	-130.54
214.58	-135.83
220.14	-155.22
220.41	-155.93
174.94	-164.03
130.1	-173.78
113.28	-150.27
88.079	-145.31
61.429	-150.98
33.693	-135.13
7.139	-126.4
-18.214	-117.25
-37.439	-100.67
-47.974	-92.279
-56.261	-83.152
-62.987	-69.098
-69.972	-64.457
-73.161	-60.971
-66.765	-49.305
-54.235	-20.738
-51.177	25.456
-54.678	73.15
-56.309	117.28
-69.329	148.38
-85.871	168
-91.659	181.94
-93.343	187.18
-91.697	185.12
-88.42	180.38
-87.999	175.2
-83.871	171.07
-80.561	166.9
-80.802	167.93
-80.152	170.49
-81.958	165.55
-78.385	175.52
-73.169	147.9
-67.774	69.58
-55.55	19.707
-43.485	-14.214
-33.889	-42.419
-27.101	-53.27
-23.508	-60.739
-21.968	-62.329
-20.308	-59.633
-18.997	-60.786
-20.45	-60.088
-21.091	-54.828
-20.225	-54.656
-21.507	-54.672
-21.878	-53.025
-21.817	-53.181
-22.261	-49.43
-21.67	-48.338
-14.838	-47.306
-12.711	-45.923
-38.375	-45.463
-67.002	-38.313
-78.522	-33.423
-91.071	-26.267
-103.11	-23.262
-110.9	-22.196
-118.64	-11.809
-119.98	-14.329
-113.85	-18.215
-110.48	-12.688
-112.98	-12.854
-111.71	-9.487
-109.38	-5.307
-112.09	-4.713
-113.3	-3.244
-111.06	-3.878
-107.71	-0.824
-103.81	0.472
-102.19	-0.017
-102.26	0.945
-99.668	4.065
-83.247	12.442
-55.292	35.149
-44.742	78.69
-34.455	121.99
-22.778	161.7
-34.27	191.65
-38.309	208.45
-36.311	215.52
-35.52	207.05
-33.337	199.59
-40.511	195.94
-45.052	189.93
-44.977	184.44
-43.871	176.2
-40.808	169.04
-40.315	166.5
-40.664	162.88
-40.239	158.12
-39.727	160.47
-39.25	156.2
-39.189	154.45
-30.406	159.04
-21.969	113.55
-11.979	48.173
3.694	4.342
10.659	-31.61
17.792	-47.013
22.166	-53.875
21.569	-60.036
26.98	-60.151
31.453	-63.566
27.963	-66.49
26.63	-66.934
26.226	-69.757
22.042	-67.441
23.786	-62.566
20.62	-61.151
16.99	-60.326
23.882	-58.685
12.337	-57.005
-13.732	-50.361
-30.328	-41.524
-43.858	-36.713
-56.119	-30.098
-68.503	-23.207
-80.243	-17.168
-80.493	-16.609
-74.527	-17.44
-74.735	-12.694
-77.221	-13.008
-76.357	-13.115
-79.735	-12.891
-80.898	-11.478
-61.379	-12.307
5.792	-16.174
96.691	1.153
125.46	27.589
145.12	51.95
184.84	71.249
187.27	76.538
198.67	71.129
202.23	59.023
187.2	41.107
191.05	20.538
192.13	4.868
187.59	-5.596
187.73	-4.407
190.93	-9.232
192.05	-14.65
190.18	-18.087
191.66	-19.872
192.7	-9.742
163.49	-46.742
117.68	-101.81
92.661	-126.51
76.365	-140.22
67.173	-142.04
63.93	-152.79
49.045	-161.11
25.377	-152.69
7.957	-141.12
-4.492	-131.91
-15.128	-122.47
-17.96	-107.29
-18.683	-105.35
-24.318	-103.99
-30.639	-92.489
-34.898	-88.962
-38.779	-83.813
-43.601	-76.625
-51.466	-73.898
-55.482	-71.898
-54.206	-64.25
-43.894	-45.989
-26.661	-12.518
-21.242	31.989
-29.43	73.886
-43.518	109.02
-55.449	137.84
-61.87	159.44
-67.5	170.51
-65.618	174.14
-61.36	170.87
-62.608	166.38
-63.121	161.45
-65.419	155.39
-64.046	153.08
-59.331	149.8
-57.32	151.39
-61.944	142.78
-60.061	144.72
-50.661	147.63
-49.969	91.846
-41.402	27.603
-29.098	-12.122
-20.913	-38.425
-12.386	-52.632
-8.463	-67.856
-3.68	-74.647
3.815	-74.938
6.899	-78.559
6.386	-81.061
5.72	-81.726
5.392	-81.625
7.114	-76.564
8.323	-71.089
7.467	-69.506
5.379	-66.494
5.743	-63.085
6.012	-63.526
9.209	-62.411
12.446	-61.14
8.221	-61.338
7.642	-58.229
6.842	-55.822
0.057	-54.764
-2.616	-55.273
4.437	-55.482
3.345	-53.386
20.166	-56.624
87.593	-53.017
140.51	-41.441
164.47	-35.356
174.57	-32.658
171.73	-41.8
175.39	-56.396
176.57	-69.632
180.24	-82.51
179.99	-90.176
181.63	-99.565
179.98	-106.29
171.52	-107.81
177.89	-106.76
173.21	-107.56
164.36	-112.32
169.78	-110.52
157.82	-106.53
140.95	-97.83
132.51	-79.348
108.95	-54.225
74.395	-16.662
40.133	22.31
6.02	54.841
-25.052	85.071
-46.931	112.2
-63.341	136.34
-75.743	153.67
-82.34	162.57
-84.849	162.95
-86.79	160.51
-85.226	157.83
-83.541	152.76
-87.956	150.96
-87.134	149.71
-86.844	149.12
-89.831	149.71
-86.242	152.65
-86.344	151.62
-89.811	149.73
-90.791	148.77
-90.514	140.87
-83.279	149.82
-74.212	125.63
-61.327	53.523
-43.175	0.502
-28.454	-36.664
-21.97	-58.649
-19.594	-68.425
-12.769	-77.319
-9.966	-80.322
-9.322	-82.602
-11.806	-82.363
-15.593	-82.791
-12.825	-84.217
-15.58	-77.14
-15.814	-70.221
-14.315	-70.831
-15.281	-70.876
-15.417	-66.778
-15.668	-64.768
-14.316	-65.362
-19.869	-63.804
-17.4	-61.481
-4.713	-61.803
35.443	-64.155
102.95	-55.924
139.84	-44.198
156.18	-40.077
160.8	-40.282
144.98	-49.033
145.52	-54.263
149.47	-57.085
142.26	-65.844
146.22	-72.013
144.6	-80.002
137.61	-82.622
140	-80.735
144.75	-84.537
145.45	-83.045
146.86	-79.228
136.58	-79.034
89.358	-70.724
46.002	-52.608
25.993	-33.074
11.607	-4.582
5.78	29.552
-1.474	57.368
-17.285	80.686
-39.929	99.18
-60.971	117.76
-75.52	130.6
-83.146	135.31
-86.868	134.9
-91.31	133.28
-97.479	138.03
-102.49	136.9
-104.94	136.78
-108.23	135.82
-109.72	131.14
-111.49	135.82
-112.97	131.91
-110.48	131.22
-110.71	129
-108.72	128.61
-99.543	131.4
-91.51	79.537
-79.63	15.558
-64.539	-21.286
-49.524	-48.126
-32.708	-58.723
-20.209	-63.763
-11.761	-65.666
-10.569	-66.148
-12.378	-66.638
-12.586	-65.528
-15.26	-63.652
-17.76	-62.548
-16.019	-62.087
-13.025	-61.795
-12.286	-62.386
-10.893	-60.845
-10.869	-60.077
-11.61	-58.678
-9.124	-55.393
-15.914	-55.348
-43.129	-54.673
-61.679	-52.084
-69.004	-53.306
-78.819	-50.832
-81.555	-42.809
-90.631	-39.469
-88.722	-35.537
-78.433	-30.458
-80.004	-29.157
-77.485	-28.573
-81.555	-25.911
-85.629	-21.617
-82.652	-20.255
-85.678	-18.866
-85.923	-19.214
-85.657	-17.761
-76.394	-12.155
-40.587	-5.159
-7.7	19.869
4.564	59.777
4.786	96.623
-2.78	131.01
-7.492	160.31
-15.269	180.3
-24.781	196.58
-29.803	200.16
-31.933	188.37
-32.302	181.88
-31.651	179.81
-27.733	173.93
-26.384	170.52
-27.279	162.35
-25.383	159.61
-27.587	159.77
-28.114	153.05
-20.268	160.41
-17.975	126.92
-15.573	54.407
-10.151	10.585
-0.059	-21.603
12.616	-44.061
17.711	-54.172
21.906	-60.614
21.276	-64.665
21.627	-71.263
23.329	-75.255
16.275	-69.164
13.027	-63.223
16.926	-64.14
15.59	-60.966
14.043	-62.78
17.011	-61.61
17.268	-57.809
15.793	-59.941
13.123	-61.249
11.154	-63.816
11.556	-60.338
11.439	-60.039
11.593	-57.914
7.257	-45.143
3.749	-22.548
7.788	14.341
2.724	48.002
-13.053	78.191
-21.793	108.77
-28.885	133.09
-38.623	150.35
-39.844	152.25
-38.83	143.77
-37.617	137.21
-35.118	130.35
-36.51	127.8
-38.354	123.15
-38.721	118.41
-39.232	119.44
-37.31	115.52
-35.88	115.38
-34.6	112.78
-27.462	116.76
-24.493	105.24
-22.875	48.18
-19.812	-1.91
-14.376	-30.799
-4.222	-52.136
-1.994	-64.189
-0.949	-73.094
2.616	-74.342
4.427	-73.694
3.475	-74.722
-2.062	-71.612
-1.295	-70.069
3.072	-67.738
0.673	-66.405
-1.436	-67.927
-0.606	-67.194
-3.045	-66.683
1.828	-65.358
1.676	-66.016
-2.019	-67.292
2.334	-66.209
2.96	-66.041
45.693	-59.273
126.61	-33.152
193.38	-0.172
203.51	24.004
200.78	40.417
209.52	56.24
192.06	74.656
197.44	75.888
194.57	57.526
193.85	41.436
205.9	23.393
197.79	2.011
200.09	-1.834
203.18	-7.32
201.55	-18.68
206.98	-13.932
214.6	-22.91
210.54	-35.512
209.52	-39.203
208.25	-45.636
204.63	-40.707
191.78	-68.766
162.72	-121.05
142.56	-151.87
132.04	-171.09
121.67	-181.3
99.046	-197.44
72.521	-205.46
46.028	-198.8
22.427	-191.13
10.896	-176.86
-2.679	-164.31
-15.142	-153.55
-25.123	-144.71
-33.012	-135.76
-37.737	-127.52
-46.478	-121.67
-47.509	-113.91
-45.211	-105.1
-9.626	-81.006
57.996	-44.84
102.07	-5.601
135.39	25.378
144.89	40.791
148.74	55.577
156.08	49.722
139.96	29.394
143.32	21.804
151.39	23.363
145.87	46.898
143.68	60.513
138.94	55.761
138.03	99.379
139.22	140.33
140.77	137.28
145.22	147.16
122.24	122.67
74.291	59.599
39.13	16.822
22.317	-24.621
14.191	-62.929
2.573	-106.37
-15.782	-166.23
-32.083	-193.16
-46.876	-184.1
-63.196	-174.03
-67.253	-163.11
-72.308	-153.58
-79.678	-141
-88.943	-131.88
-96.222	-124.54
-93.144	-105.85
-91.429	-100.98
-43.194	-102.03
2.206	-92.587
11.145	-77.008
37.299	-64.307
54.039	-61.131
56.743	-62.266
57.066	-67.96
54.236	-70.452
53.692	-73.87
53.008	-77.224
47.708	-81.292
48.911	-85.454
51.467	-81.615
50.104	-80.221
50.207	-79.175
54.285	-73.844
45.729	-70.538
-1.86	-71.716
-53.954	-60.977
-87.841	-29.254
-112.67	2.403
-126.42	29.779
-136.27	60.488
-146.64	88.739
-154.51	109.73
-164.15	122.88
-166.11	128.29
-161.69	127.26
-159.91	122.58
-154.02	120.73
-150.49	120.35
-151.97	118.24
-161.69	115.69
-163.32	116.66
-159.09	122.95
-130.68	91.733
-38.394	35.78
34.736	8.533
76.003	-9.259
124.18	-18.808
153.16	-28.245
179.07	-52.854
185.03	-68.332
181.59	-94.595
185.48	-116.75
187.29	-118.75
193.64	-139.11
190.4	-158.32
188.89	-177.76
194.43	-191.96
197.54	-194.52
197.58	-199.38
203.08	-192.86
176.14	-208.21
117.93	-236.38
82.843	-245.23
57.446	-247.88
30.947	-242.41
1.83	-225.8
-25.554	-208.85
-49.635	-193.31
-63.075	-169.94
-69.562	-149.15
-81.095	-135.92
-90.29	-124.78
-96.223	-117.43
-99.554	-110.38
-109.75	-101.28
-105.54	-90.253
-102.69	-80.12
-65.291	-57.11
8.778	-11.932
36.853	35.557
52.801	74.994
57.555	108.68
53.077	129.15
55.338	128.22
44.965	122.69
37.301	123.93
32.636	126.79
31.28	127.37
30.398	123.45
26.322	128.57
23.725	126.74
24.3	127.35
26.762	140.53
7.119	102.29
-31.226	41.999
-56.923	7.894
-62.15	-20.932
-61.216	-37.124
-64.537	-43.232
-70.397	-48.666
-77.897	-49.755
-84.071	-45.053
-90.951	-42.127
-100.57	-38.386
-104.9	-33.224
-105.17	-26.668
-109.28	-18.244
-112.43	-20.83
-118.26	-20.649
-119.61	-15.409
-116.01	-12.508
-120.09	-8.938
-120.1	-8.381
-118.48	-1.599
-107.54	10.409
-87.255	33.21
-81.964	68.571
-82.422	87.332
-84.089	93.033
-83.113	98.279
-83.093	100.51
-89.314	101.95
-86.969	102.61
-87.279	105.57
-87.97	106.62
-85.524	107.35
-87.594	108.29
-87.429	107.05
-87.818	103.88
-88.081	100.22
-84.686	100.07
-83.259	99.779
-85.406	99.394
-84.478	100.22
-83.208	101.39
-81.554	100.46
-79.665	97.799
-78.741	96.087
-76.064	95.155
-75.587	91.44
-75.838	89.211
-77.553	91.284
-73.914	90.243
-70.123	90.885
-71.835	88.903
-66.696	85.73
-60.454	87.927
-60.201	86.305
-60.961	84.781
-57.395	84.822
-55.648	81.765
-55.675	77.601
-53.779	78.162
-55.113	80.14
-53.847	79.556
-50.918	79.717
-50.495	75.985
-50.399	74.037
-48.513	75.32
-44.989	74.794
-45.09	74.749
-43.667	73.556
-43.174	73.616
-44.6	72.644
-44.73	69.548
-44.829	69.042
-41.698	68.463
-40.449	67.061
-37.559	65.621
-36.934	64.206
-40.881	64.989
-41.213	63.833
-39.966	61.605
-37.159	61.652
-37.701	58.446
-36.737	57.977
-36.384	58.843
-36.354	56.097
-33.683	58.129
-37.367	57.772
-34.191	55.451
-33.141	57.055
-33.515	54.743
-27.244	51.821
-25.77	52.328
-24.545	52.292
-23.887	49.717
-26.839	48.361
-30.333	47.255
-28.243	44.546
-28.181	43.599
-22.589	44.566
-18.028	44.873
-26.52	42.41
-29.747	43.409
-28.396	42.545
-27.84	40.274
-27.506	41.453
-24.236	40.724
-23.756	42.851
-21.318	42.89
-19.469	41.975
-24.198	43.517
-20.695	42.826
-19.601	43.486
-17.766	43.184
-17.879	39.455
-24.372	38.681
-23.57	40.748
-24.405	37.609
-24.01	36.267
-21.371	37.104
-20.924	34.543
-21.031	36.86
-20.145	35.916
-20.446	32.227
-21.389	34.129
-16.464	36.551
-16.104	36.534
