# Supplementary material for: Electrooculography-based continuous eye-writing recognition system for efficient assistive communication systems
Source: PLoS One. 2018 Feb 9;13(2):e0192684. doi: 10.1371/journal.pone.0192684 (PMC5806888; doi:10.1371/journal.pone.0192684)
Supplement: S2 Database — All the original continuous EOG data of participant 001, 002, and 003 used in the experiments are contained in this database. (ZIP) [file pone.0192684.s002.zip › continuous1/001/training/EOG_001_01_001.csv]

-14.18	4.37
-13.432	5.933
-9.785	8.69
-5.624	6.199
-7.37	3.22
-8.984	3.916
-8.552	4.484
-9.856	3.925
-11.547	2.066
-11.254	4.445
-10.902	5.582
-10.06	3.75
-8.883	2.957
-9.732	0.946
-6.635	3.393
-7.25	5.192
-10.312	2.788
-9.318	4.011
-8.009	4.244
-5.294	2.201
-6.064	2.759
-5.432	3.991
-6.236	5.519
-9.345	4.98
-8.919	3.474
-7.621	3.459
-4.409	4.42
-5.892	6.214
-4.105	4.127
-1.042	3.342
-5.557	6.871
-4.666	5.711
-2.873	2.95
-7.892	4.969
-9.751	5.232
-9.312	2.718
-5.799	4.493
-0.645	7.463
-5.168	7.202
-7.802	5.388
-6.459	5.44
-6.227	7.133
-7.072	4.752
-8.319	0.508
-6.24	-0.22
-6.391	0.467
-4.75	2.457
-6.637	4.295
-9.703	4.412
-5.175	3.552
-4.15	2.719
-5.302	3.417
-7.358	4.095
-8.653	5.07
-5.013	2.502
-4.992	-0.398
-6.778	0.105
-7.416	-0.894
-7.078	1.058
-7.21	2.908
-7.295	1.044
-3.381	0.965
-2.176	0.974
-0.956	1.275
1.633	1.369
-0.12	-0.374
-3.049	1.716
-3.236	4.378
-4.347	3.653
-6.027	2.429
-5.881	1.507
-5.219	1.587
-4.239	1.02
-5.584	1.753
-4.345	1.116
-4.868	-2.161
-5.659	0.142
0.033	4.3
-1.732	4.357
-5.225	4.911
-5.144	6.737
-9.111	7.601
-8.23	6.933
-8.247	4.526
-9.78	3.877
-5.674	2.495
-7.613	1.279
-8.593	3.098
-5.265	4.438
-0.71	18.188
5.649	48.351
5.794	76.484
11.091	98.076
15.843	116.59
14.773	127.5
16.375	135.27
11.823	145
9.055	148.87
5.192	149.65
-3.296	150.07
-7.268	145.49
-13.716	145.41
-15.81	146.5
-15.986	141.95
-22.198	138.47
-22.85	134.2
-25.257	130.53
-25.199	128.37
-21.522	125.64
-24.12	120.61
-22	117.33
-24.081	117.17
-27.926	111.53
-19.534	118.51
-13.184	116
-16.411	66.973
-13.219	8.398
-0.258	-36.617
8.287	-73.53
11.081	-104.48
16.329	-124.78
20.309	-135.06
19.207	-144.45
19.855	-147.61
22.677	-147.76
25.153	-147.17
27.132	-146.12
27.509	-144.43
25.539	-139.1
23.827	-136.03
24.566	-131.85
26.306	-129.03
26.608	-130.46
24.281	-127.81
21.959	-126.03
21.676	-124.69
18.54	-119.88
18.03	-121
19.181	-118.21
6.779	-96.781
-3.982	-61.062
-8.081	-21.254
-12.164	13.15
-15.167	44.659
-21.698	69.23
-21.98	88.387
-19.06	105.52
-15.556	114.25
-12.726	122.49
-15.004	127.15
-15.246	129.31
-15.336	136.32
-15.184	136.71
-12.86	131.97
-14.246	128.66
-14.172	129.29
-9.758	128.57
-12.836	123.56
-19.486	118.98
-19.31	113.75
-14.026	125.33
-15.455	110.15
-19.785	41.951
-16.525	-22.4
-12.033	-69.888
-6.228	-98.522
0.917	-114.54
8.472	-127.95
13.591	-134.82
14.887	-140.74
17.471	-144.72
19.77	-147.11
20.064	-142.69
18.453	-139.67
16.149	-137.22
13.415	-131.14
11.576	-132.54
10.356	-125.29
11.362	-120.17
16.315	-120.83
15.799	-117.66
12.466	-116.15
11.124	-112.44
12.246	-113.87
12.522	-110.72
13.307	-108.83
17.027	-107.88
21.833	-89.855
59.228	-65.954
108.81	-37.559
155.59	-0.564
185.9	29.905
167.12	55.238
171.48	78.34
174.31	91.542
156.54	104.13
181.72	102.58
181.07	87.708
160.95	81.521
172.16	75.381
166.99	66.156
155.85	60.861
159.69	56.65
165.55	55.586
167.67	52.634
165.47	44.844
167.14	43.45
165.41	36.682
167.05	42.467
163.37	33.813
129.49	-29.411
93.594	-85.364
71.487	-116.03
52.861	-135.83
34.603	-147.69
17.317	-153.33
0.546	-152.15
-23.805	-150.21
-41.276	-142.03
-49.313	-135.55
-55.626	-132.8
-55.614	-126.52
-55.646	-120.61
-56.37	-116.87
-61.748	-112.56
-67.538	-108.27
-64.429	-103
-64.492	-98.32
-65.853	-98.088
-68.788	-97.563
-70.799	-92.354
-63.538	-87.076
-62.106	-85.877
-65.269	-87.307
-70.287	-83.346
-71.187	-79.193
-63.712	-76.682
-61.131	-79.086
-13.371	-91.134
92.518	-79.952
159.83	-58.639
170.12	-48.666
206.64	-28.656
248.19	-19.945
238.02	-32.558
237.52	-43.273
244.78	-57.925
240.95	-76.939
249.31	-90.573
249.33	-107.24
248.62	-124.21
244.65	-135.65
247.19	-136.42
248.92	-137.12
240.74	-144.93
253.92	-143.38
257.88	-145.43
255.9	-152.19
255.46	-153.16
244.76	-147.5
248.15	-137.09
231.57	-146.08
185.06	-163.97
143.88	-169.5
113.89	-168.3
86.658	-165.21
49.789	-169.75
10.643	-168.22
-19.965	-154.42
-49.398	-147.04
-70.207	-137.1
-78.598	-123.34
-86.482	-112.54
-89.305	-98.01
-94.252	-89.187
-99.619	-79.592
-99.754	-66.132
-103.61	-62.187
-108.65	-57.182
-114.88	-49.458
-120.14	-44.582
-122.79	-40.869
-113.21	-29.77
-88.71	0.513
-69.216	43.141
-64.481	84.16
-69.705	118.9
-68.79	148.01
-68.352	168.32
-75.869	182
-76.457	193.38
-79.641	199.98
-79.563	204.14
-73.556	202.49
-71.54	190.37
-71.696	183.09
-79.362	184.88
-80.662	186.45
-79.871	182.12
-82.616	179.98
-82.915	176.21
-78.679	175.1
-68.328	180.26
-62.554	131.84
-57.438	58.497
-52.624	18.122
-44.466	-12.817
-39.972	-36.546
-41.136	-50.713
-34.699	-57.881
-32.908	-61.936
-36.006	-67.92
-40.084	-70.041
-44.978	-68.368
-43.161	-68.955
-41.346	-65.508
-41.509	-57.253
-43.946	-53.163
-47.253	-53.886
-44.29	-53.07
-45.189	-49.468
-34.804	-48.15
-33.772	-43.966
-69.963	-31.368
-100.67	-16.908
-125.2	-3.062
-143.56	7.202
-148.78	3.711
-149.84	-0.547
-145.02	-1.537
-141.85	-7.079
-132.42	-8.419
-126.88	-7.721
-125.45	-9.856
-119.94	-10.91
-119.19	-11.164
-111.86	-9.011
-112.68	-9.63
-107.14	-10.823
-98.387	-8.869
-55.436	-32.832
72.173	-58.292
122.26	-58.525
152.72	-51.802
215.69	-41.096
209.69	-36.275
271.87	-31.997
329.3	-58.339
338.13	-124.17
364.9	-173.01
360.07	-208.56
361.99	-239.25
361.17	-247.47
349.85	-249.55
351.66	-250.81
359.03	-250.65
363.06	-252.42
352.64	-257.44
347.26	-259.53
349.38	-247
320.7	-251.09
269.95	-265.92
224.17	-263.53
177.3	-258.17
134.79	-249.92
91.839	-240.41
49.468	-228.51
13.301	-211.43
-17.491	-194.79
-37.958	-178.03
-56.18	-162.89
-65.636	-149.31
-71.537	-134.98
-78.625	-121.59
-77.571	-110.46
-83.208	-99.731
-93.427	-90.146
-102.74	-82.263
-109.16	-76.002
-112.73	-67.704
-110.68	-58.201
-63.686	-39.985
1.112	0.398
28.429	49.957
30.234	92.393
36.15	125.87
41.425	151.62
44.423	169.45
67.876	169.75
66.773	153.77
61.701	145.92
74.983	141.65
64.628	136.1
65.429	134.16
69.293	128.62
66.283	121.39
68.87	119.48
70.631	118.17
72.896	111.36
69.131	121.41
70.682	102.81
71.105	39.937
74.49	-3.822
81.99	-34.964
65.461	-56.967
37.89	-66.392
12.329	-70.26
-14.257	-65.469
-33.789	-65.461
-49.822	-61.471
-68.408	-54.368
-84.789	-49.866
-97.969	-40.379
-107.95	-37.279
-109.1	-34.144
-109.63	-30.45
-113.17	-28.293
-114.35	-20.272
-115.03	-17.134
-116.28	-13.694
-116.45	-9.772
-114.83	-10.898
-114.86	-9.263
-110.42	-9.185
-109.37	-4.476
-108.38	14.666
-93.519	44.057
-83.227	82.237
-79.174	122.97
-82.187	156.37
-84.845	183.63
-79.576	206.09
-84.214	221.27
-86.215	233.4
-83.146	239.75
-82.434	242.02
-83.652	242.46
-86.036	241.85
-80.965	240.52
-84.012	233.78
-86.197	228.97
-80.423	227.2
-79.515	224.61
-77.518	214.12
-78.119	218.67
-77.999	211.44
-75.828	142.31
-75.09	68.488
-69.722	19.481
-59.843	-9.431
-50.636	-21.171
-44.236	-35.701
-40.342	-41.064
-36.089	-38.885
-36.426	-45.271
-37.402	-45.617
-35.069	-38.773
-38.277	-37.331
-38.86	-36.769
-37.913	-36.856
-39.296	-32.891
-40.662	-28.723
-36.892	-28.155
-32.287	-25.818
-33.982	-26.093
-31.894	-26.265
-30.811	-28.791
-33.949	-28.272
-45.323	-19.682
-67.434	-8.427
-92.531	4.933
-112.6	15.469
-120.25	21.524
-121.49	17.197
-124.93	16.031
-129.06	19.606
-128.53	15.429
-124.3	10.871
-121.96	3.622
-118.67	4.618
-114.33	6.527
-114.94	2.459
-114.73	5.073
-108.37	3.833
-107.31	4.391
-110.72	6.388
-104.73	4.112
-87.468	2.215
-0.13	14.051
92.03	46.522
93.249	79.412
122.01	112.21
162.52	139.16
150.32	150.32
154.13	157.23
177.7	157.41
187.85	144.9
180.46	133.25
177.77	127.47
180.44	116.92
175.67	110.21
182.17	108.95
181.38	103.13
172.3	98.471
178.53	92.618
174.4	89.294
165.63	82.638
171.95	88.978
167.61	84.615
129.59	20.149
113.37	-34.51
128.59	-61.945
124.44	-87.597
106.66	-99.705
72.486	-108.33
27.9	-110.24
-8.955	-104.32
-39.709	-95.518
-61.656	-89.596
-74.299	-79.149
-83.662	-73.107
-95.628	-72.976
-101.41	-61.939
-98.023	-57.308
-99.789	-56.985
-98.191	-54.403
-94.675	-53.004
-99.322	-49.61
-102.19	-46.595
-101.87	-41.619
-102.61	-43.485
-108.28	-43.363
-91.899	-31.928
-49.897	-13.659
-32.839	15.059
-44.273	28.807
-52.972	29.974
-61.25	36.063
-68.167	37.837
-65.887	40.576
-68.95	42.035
-68.507	44.116
-61.914	42.694
-56.322	36.348
-51.239	38.652
-54.139	40.963
-56.2	41.33
-58.633	43.582
-60.791	42.614
-57.144	40.891
-53.343	40.329
-52.602	39.128
-53.263	39.147
-54.147	40.159
-54.54	40.584
-53.883	37.279
-52.719	32.867
-51.442	35.965
-47.965	39.795
-43.361	36.237
-47.515	34.435
-43.46	38.907
-38.535	36.923
-43.269	34.813
-38.928	37.985
-37.437	34.894
-37.086	30.473
-37.751	29.899
-40.239	32.982
-36.534	35.18
-36.845	34.388
-38.374	31.805
-37.986	32.318
-37.733	36.257
-35.134	33.902
