# Supplementary material for: Electrooculography-based continuous eye-writing recognition system for efficient assistive communication systems
Source: PLoS One. 2018 Feb 9;13(2):e0192684. doi: 10.1371/journal.pone.0192684 (PMC5806888; doi:10.1371/journal.pone.0192684)
Supplement: S2 Database — All the original continuous EOG data of participant 001, 002, and 003 used in the experiments are contained in this database. (ZIP) [file pone.0192684.s002.zip › continuous1/001/training/EOG_001_01_002.csv]

-6.007	5.087
-2.143	1.824
-0.999	3.074
3.969	2.158
5.707	-2.326
1.665	1.335
1.154	3.593
-2.72	4.356
-8.081	5.08
-2.308	5.029
2.276	2.633
2.152	2.538
-0.518	4.701
-5.177	1.46
-2.21	0.96
2.294	2.064
1.926	3.923
0.901	5.965
-0.48	4.154
-1.809	2.876
-0.42	3.27
0.109	3.438
-1.567	4.542
-0.122	5.716
0.488	6.689
1.289	6.817
0.065	5.695
-4.831	7.466
-0.972	7.838
-0.833	8.152
-5.329	7.729
-3.352	6.093
-5.15	7.4
-3.154	5.204
0.75	5.442
-2.966	7.472
0.525	5.623
6.769	7.195
2.604	5.718
-1.866	1.954
-2.324	6.055
-4.412	6.716
-5.218	5.702
-3.338	7.469
-4.282	5.872
-3.782	6.578
-0.601	5.874
-2.284	3.636
-4.715	7.684
-3.952	8.541
-3.598	6.107
-2.923	8.389
-0.583	5.67
-1.689	4.101
-5.586	7.33
-5.406	9.853
-6.759	8.001
-10.889	2.281
-9.449	5.278
-7.194	8.238
-8.301	9.202
-9.188	10.7
-7.64	8.771
-4.937	10.091
-3.714	12.511
-4.415	11.197
-6.189	7.955
-6.997	6.834
-7.97	8.824
-9.933	7.78
-11.54	5.445
-8.041	9.515
-3.994	9.377
-6.423	8.066
-6.535	11.196
-6.142	9.717
-7.662	9.492
-5.692	11.722
-3.306	12.519
-6.541	12.602
-11.453	9.248
-11.484	7.325
-8.445	9.14
-6.563	7.14
-9.009	7.498
-11.719	8.876
-11.275	7.583
-10.43	8.684
-10.899	8.746
-7.569	8.171
-4.896	8.188
-6.184	7.7
-7.37	9.888
-9.627	12.052
-11.759	8.314
-12.212	7.748
-10.833	10.593
-13.32	8.875
-13.33	8.715
-8.927	10.929
-12.07	11.882
-12.853	11.826
-10.6	10.733
-13.173	11.426
-11.1	10.102
-9.036	7.804
-9.499	9.269
-6.686	8.85
-7.576	8.466
-7.751	7.708
-5.599	8.659
-10.819	23.123
-17.491	46.978
-25.915	67.13
-39.665	83.621
-56.118	98.988
-72.886	110.14
-78.857	117.91
-81.217	121.16
-88.053	120.48
-86.468	120.24
-84.493	116.51
-89.105	113.26
-91.539	114.82
-89.706	109.89
-86.838	104.89
-86.943	106.2
-89.006	101.78
-89.24	101.49
-84.191	96.962
-85.138	92.281
-65.579	92.04
-8.843	52.429
88.721	12.497
188.21	-7.781
215.68	-29.382
250.55	-36.723
262.66	-51.558
243.43	-63.534
283.36	-71.17
282.11	-84.272
268.65	-89.183
275.3	-99.743
255.57	-115.63
261.93	-131.71
267.37	-140.43
258.73	-146.41
261.24	-157.28
257.55	-159.91
258.5	-164.1
265.11	-157.2
251.71	-157.27
214.89	-192.32
172.18	-215.94
133.32	-218.5
105.77	-211.35
77.15	-200.53
39.594	-190.74
9.261	-175.58
-16.543	-164.93
-37.116	-154.35
-55.951	-139.91
-71.129	-128.4
-81.402	-118.09
-89.975	-110.67
-90.811	-103.25
-93.892	-94.967
-99.398	-91.458
-100.12	-87.133
-98.728	-87.001
-100.1	-86.415
-100.17	-82.03
-94.965	-73.308
-85.862	-55.578
-62.719	-36.634
-42.604	-2.135
-41.315	40.766
-47.668	75.721
-61.661	107.83
-73.133	131.81
-79.787	148.18
-85.675	160.82
-86.811	168.08
-84.349	168.21
-79.98	165.52
-79.222	162.4
-78.376	158.02
-78.693	157.81
-81.096	154.68
-78.912	155.65
-77.895	152.4
-74.788	149.75
-69.772	158.32
-69.309	108.34
-60.294	29.147
-46.221	-16.148
-35.556	-52.069
-25.313	-72.673
-20.656	-83.65
-15.718	-92.286
-10.508	-93.991
-9.477	-94.845
-12.886	-93.037
-17.914	-91.141
-12.657	-87.153
-12.084	-84.555
-18.758	-82.865
-19.15	-80.749
-19.242	-79.809
-19.033	-76.138
-20.731	-77.998
-14.914	-77.978
-20.013	-65.271
-54.429	-43.94
-88.15	-19.293
-114.34	10.574
-132.21	46.001
-137.87	70.343
-139.03	90.808
-136.1	110.76
-130.74	118.72
-127.24	126.45
-124.35	130.08
-121.67	125.06
-116.55	119.8
-115.23	118.91
-119.57	116.8
-115.72	116.49
-97.648	104.58
-20.617	54.886
90.767	2.929
147.32	-29.014
173.11	-46.725
200.69	-53.476
221.19	-57.383
235.47	-61.123
248.48	-65.598
256.87	-66.858
246.81	-70.479
237.89	-75.649
245.19	-86.119
242.03	-96.142
233.91	-94.693
234.72	-96.278
228.2	-98.477
222.77	-100.01
222.34	-100.67
224.97	-90.508
204.53	-98.882
155.55	-125.4
116.86	-133.82
84.259	-136.75
54.764	-142.09
28.036	-137.99
0.242	-129.57
-23.513	-121.14
-46.936	-111.38
-64.691	-99.801
-77.718	-88.542
-88.35	-78.757
-94.525	-70.895
-100.72	-63.656
-105.58	-60.4
-106.15	-59.121
-105.47	-54.61
-107.9	-53.258
-107.89	-51.164
-106.56	-48.293
-107.58	-45.583
-108.01	-42.723
-112.49	-39.195
-89.028	-31.892
-44.073	-19.761
-28.721	9.936
-34.079	32.605
-46.113	34.785
-61.123	40.447
-63.578	45.057
-66.329	41.57
-75.47	45.115
-61.839	47.835
-45.351	37.655
-45.425	39.364
-46.727	42.324
-49.029	39.503
-49.836	45.168
-45.803	46.79
-42.038	45.793
-46.94	45.116
-47.135	43.186
-45.849	43.98
-48.559	47.124
-43.168	48.867
-40.503	48.146
-39.077	47.889
-36.448	45.057
-38.423	44.373
-37.705	47.332
-36.699	47.302
-37.292	47.378
-37.193	46.767
-37.403	44.965
-35.839	38.664
-35.609	34.854
-36.526	40.329
-34.648	44.11
-33.811	42.132
-33.495	39.401
-33.769	42.507
-35.243	43.224
-33.341	40.521
-30.396	39.767
