# Supplementary material for: Electrooculography-based continuous eye-writing recognition system for efficient assistive communication systems
Source: PLoS One. 2018 Feb 9;13(2):e0192684. doi: 10.1371/journal.pone.0192684 (PMC5806888; doi:10.1371/journal.pone.0192684)
Supplement: S2 Database — All the original continuous EOG data of participant 001, 002, and 003 used in the experiments are contained in this database. (ZIP) [file pone.0192684.s002.zip › continuous1/001/training/EOG_001_01_003.csv]

-10.649	-1.125
-7.552	-3.891
-6.65	-2.797
-9.514	-0.489
-9.103	-0.462
-7.838	0.44
-5.09	-1.118
-6.659	-1.479
-8.981	-2.715
-10.517	-4.238
-10.617	0.295
-7.698	1.601
-8.205	0.643
-9.924	0.462
-9.164	1.978
-5.466	2.059
-4.537	-0.206
-7.166	0.397
-8.22	-0.495
-8.521	-0.978
-9.046	-0.694
-9.63	-2.749
-6.162	-1.17
-5.176	2.1
-6.626	1.583
-6.406	-0.015
-4.798	0.058
-2.022	0.5
-4.465	-0.059
-4.544	0.688
-5.262	-0.556
-8.099	-4.713
-6.241	-2.719
-3.859	-1.314
-5	-2.362
-6.01	-0.233
-1.73	-2.499
-2.503	-0.675
-6.326	-0.383
-3.57	-3.277
-1.585	0.826
-5.358	4.058
-5.232	5.477
-3.756	2.953
-6.155	1.551
-4.38	0.996
-4.313	1.36
-5.427	1.296
-2.198	-1.005
-3.78	1.147
-2.661	1.821
1.775	3.847
-1.085	5.677
-1.169	5.86
-0.751	6.387
-3.811	4.697
-6.193	5.353
-7.564	4.208
-8.673	5.823
-7.795	6.253
-2.542	2.742
-2.004	7.037
-4.178	8.972
-0.951	8.727
-0.492	8.001
-3.655	8.012
-2.474	7.391
-3.632	4.702
-6.2	8.472
-5.585	8.749
-4.839	6.909
-5.299	6.928
-5.528	9.493
-3.368	11.807
-1.811	9.595
-2.171	9.625
-6.136	7.01
-8.388	4.578
-7.626	5.874
-7.865	6.121
-8.172	6.351
-6.661	6.356
-6.445	9.045
-8.442	10.202
-5.264	7.66
-5.84	5.404
-10.732	4.615
-9.312	5.679
-6.783	5.269
-6.658	8.646
-6.883	9.388
-7.742	5.548
-9.465	7.408
-9.962	6.116
-9.645	4.747
-9.055	6.35
-9.114	3.856
-11.494	6.762
-11.359	10.367
-9.744	8.923
-11.055	8.026
-10.97	3.939
-12.013	6.829
-12.971	11.23
-9.14	8.149
-10.535	7.068
-15.9	5.675
-15.299	5.658
-13.501	5.381
-11.982	5.367
-10.989	5.547
-13.463	7.2
-13.815	9.894
-11.045	6.725
-9.781	10.662
-12.483	13.63
-12.181	9.69
-9.995	12.168
-11.233	13.227
-11.44	11.43
-13.83	10.634
-13.854	6.462
-13.295	3.918
-15.377	7.575
-14.973	7.525
-16.386	10.572
-12.151	28.236
-0.92	51.593
5.953	78.114
1.593	103.5
-12.991	119.91
-27.35	132.5
-34.205	143.92
-38.631	150.54
-42.897	154.69
-45.86	156.73
-49.414	153.43
-48.744	150.88
-51.087	152.99
-55.974	150.67
-53.985	146.3
-50.682	144.36
-46.689	143.05
-46.899	142.82
-48.685	138.26
-45.046	138
-50.284	128.71
-49.075	128.55
-39.803	138.62
-41.587	90.814
-31.703	28.471
-18.925	-12.878
-14.426	-52.761
-2.569	-78.68
9.191	-99.504
17.381	-114.5
22.474	-125.53
24.087	-132.77
28.358	-132.13
28.327	-131.21
24.814	-130.01
26.273	-125.05
26.946	-121.72
25.842	-121.61
20.832	-121.51
17.603	-125.07
18.868	-122.69
17.05	-114.74
6.269	-112.06
-17.937	-111.19
-35.276	-109.81
-46.722	-106.31
-66.264	-101.7
-80.461	-96.792
-94.293	-85.987
-108	-76.522
-112.74	-73.54
-112.54	-66.977
-107.71	-62.5
-104.99	-61.373
-100.68	-60.766
-96.651	-60.305
-98.831	-58.583
-95.854	-56.772
-89.755	-53.217
-89.037	-57.297
-81.219	-52.236
-52.856	-25.817
-18.963	8.796
1.093	50.687
-3.121	88.602
-15.937	119.42
-16.575	143.68
-22.414	152.59
-29.904	155.64
-24.217	161.5
-24.985	166.24
-27.707	167.35
-24.104	166.73
-24.915	161.42
-26.302	155.13
-28.246	154.65
-25.117	152.17
-23.235	144.1
-26.516	143.14
-24.96	145.43
-21.781	139.28
-14.629	146.07
-13.247	124.73
-10.296	54.268
5.312	-6.692
16.442	-52.868
23.094	-80.607
30.59	-95.561
37.816	-110.72
44.469	-116.04
46.605	-118.28
53.738	-119
59.754	-120.16
55.35	-125.87
52.634	-124.38
38.956	-122.03
28.965	-122.62
22.516	-118.48
25.41	-120.99
34.168	-89.293
68.777	-53.938
169.66	-22.861
229.3	160.73
399.75	456.67
834.17	660.8
1238.3	650.86
1329.3	479.85
1101.3	331.04
728.74	254.57
379.86	212.42
165.3	194.11
58.499	184.19
-16.432	179.23
-58.331	177.5
-78.874	173.49
-89.21	169.73
-90.182	169.14
-85.622	165.18
-77.74	154.75
-76.659	141.56
-85.541	124.06
-94.727	114.67
-101.3	109.93
-106.48	103.92
-106.64	100.43
-107.66	92.191
-106.42	91.567
-103.03	84.935
-104.9	80.963
-101.27	79.644
-98.867	30.228
-95.497	-31.277
-86.835	-75.678
-78.36	-119.83
-62.412	-148.08
-53.142	-161.28
-51.272	-169.49
-45.107	-172.74
-44.534	-171.47
-41.35	-169.43
-36.023	-171.39
-37.317	-171.72
-32.742	-167.78
-30.067	-167.42
-28.986	-169.68
-25.672	-167.36
-28.758	-163.23
-29.711	-161
-26.924	-154.5
-25.445	-152.77
-38.036	-152.69
-64.874	-143.9
-83.793	-136.58
-96.974	-130.32
-108.35	-125.32
-116.11	-116.76
-125.9	-105.89
-131.04	-98.204
-131.39	-94.37
-129.26	-94.105
-125.31	-91.971
-120.26	-91.044
-114.93	-89.519
-114.18	-86.301
-115.69	-84.192
-116.12	-83.379
-113.28	-81.821
-110.78	-80.786
-109.63	-82.276
-99.959	-75.262
-72.338	-56.52
-40.644	-27.213
-33.069	13.362
-38.913	52.165
-42.607	77.63
-50.859	98.897
-57.449	117.81
-58.589	126.97
-57.555	134.52
-58.037	134.5
-58.326	131.56
-57.656	131.06
-55.709	127.79
-53.095	125.56
-52.653	121.86
-52.934	115.84
-55.076	111.36
-52.445	109
-53.302	104.18
-51.193	114.65
-46.055	94.305
-50.039	25.637
-39.315	-26.738
-24.971	-69.228
-17.283	-100.58
-5.497	-113.94
1.397	-121.96
11.149	-125.23
19.914	-128.33
15.243	-128.68
8.684	-127.24
1.821	-127.78
1.723	-127.96
-10.452	-124.98
-7.644	-120.92
2.342	-106.58
19.634	-77.251
109.14	-48.656
160.13	76.752
345.75	343.06
745.12	511.09
1018.4	508.06
1119	420.53
1055.7	257.81
802.18	119.55
496.01	43.654
269.26	-8.219
179.41	-39.562
170.78	-52.629
146.12	-68.68
144.25	-86.42
158.7	-96.453
140.43	-111.66
161.89	-126.82
171.52	-158.01
160.43	-197.28
177.34	-217.62
169.13	-233.35
168.16	-249.63
165.07	-258.98
155.63	-265.25
164.13	-273.23
156.63	-282.42
157.78	-292.21
157.89	-291.78
148.21	-292.87
149.15	-298.04
153.67	-282.19
181.46	-256.64
216.14	-222.7
200.54	-187.88
141.81	-159.5
74.301	-123.09
7.922	-88.02
-50.998	-55.892
-101.86	-27.1
-142.11	-4.442
-166.43	17.295
-183.23	35.313
-195.76	48.96
-198.85	53.065
-202.97	54.226
-205.43	58.955
-204.99	60.104
-206.87	61.615
-204.95	60.102
-192.8	66.746
-175.53	73.298
-170.07	75.059
-175.58	79.014
-179.99	77.745
-174.81	93.45
-166.3	71.009
-156.74	-1.267
-142.65	-55.05
-130.08	-88.33
-112.53	-106.64
-97.886	-117.54
-92.257	-122.98
-84.166	-129.07
-79.724	-132.42
-73.457	-126.82
-65.671	-120.45
-68.931	-114.25
-73.833	-108.28
-68.19	-99.785
-62.314	-96.141
-78.132	-96.486
-58.987	-99.521
21.646	-98.358
67.88	-94.297
75.427	-93.902
94.463	-91.196
98.008	-100.9
96.993	-111.45
102.1	-113.01
95.013	-115.9
91.254	-115.33
89.785	-114.72
93.962	-109.34
74.424	-103.14
15.429	-88.552
-40.209	-58.264
-81.823	-25.973
-103.08	11.373
-117.63	43.233
-135.25	65.681
-147.24	89.426
-152.31	108.16
-147.73	124.83
-145.96	141.5
-144.7	148.47
-141.63	152.44
-141.31	158.19
-140.02	159.62
-144.31	158.94
-146.37	158.96
-141.71	155.03
-138.31	151.73
-135.9	149.01
-137.25	144.61
-136.79	145.48
-135.82	146.24
-132.42	144.99
-127.57	142.15
-127.69	143.57
-128.2	138.27
-123.74	140.41
-112.53	145.51
-106.08	89.011
-97.223	18.912
-84.307	-23.848
-75.725	-58.507
-68.752	-62.651
-67.74	-55.326
-69.944	-52.384
-68.597	-44.473
-63.733	-38.988
-61.12	-35.779
-61.73	-33.845
-63.94	-34.658
-64.551	-33.915
-64.073	-31.52
-59.3	-31.681
-49.2	-34.508
-44.899	-35.026
-42.393	-31.951
-39.994	-27.189
-42.46	-27.902
-46.121	-29.307
-46.267	-24.931
-44.883	-23.464
-43.85	-22.404
-40.039	-21.553
-36.321	-21.368
-36.288	-19.775
-39.892	-19.729
-44.23	-20.219
-42.789	-20.648
-39.327	-18.083
-37.254	-17.07
-32.095	-18.33
-33.572	-15.26
-36.359	-13.148
-33.992	-13.24
-35.226	-14.225
-35.084	-12.904
-31.798	-11.401
-27.157	-13.413
-28.293	-12.887
-32.426	-12.277
-29.86	-7.672
-29.518	-8.459
-31.196	-17.441
-30.86	-13.461
-30.946	-8.074
-28.754	-8.522
-24.295	-5.375
-23.431	-0.227
-27.606	2.918
-27.431	2.027
-26.388	5.426
-25.062	7.931
-21.89	8.709
-21.422	13.562
-17.705	12.773
-20.522	10.207
-23.814	9.989
-20.496	9.871
-19.996	9.621
-17.464	10.705
-16.639	12.704
-18.715	13.413
-21.099	13.493
-23.574	12.654
-22.506	13.378
