# Supplementary material for: Electrooculography-based continuous eye-writing recognition system for efficient assistive communication systems
Source: PLoS One. 2018 Feb 9;13(2):e0192684. doi: 10.1371/journal.pone.0192684 (PMC5806888; doi:10.1371/journal.pone.0192684)
Supplement: S2 Database — All the original continuous EOG data of participant 001, 002, and 003 used in the experiments are contained in this database. (ZIP) [file pone.0192684.s002.zip › continuous1/001/training/EOG_001_01_004.csv]

-0.892	-3.665
-0.285	-5.257
0.486	-4.707
-0.937	-3.435
0.983	-4.071
4.661	-6.837
7.931	-8.337
8.445	-8.436
3.967	-7.617
2.294	-6.386
2.045	-3.874
-0.324	-3.862
1.194	-3.755
4.225	-2.586
4.737	-5.037
3.461	-4.385
2.571	-4.643
-2.493	-2.961
-6.74	-1.928
-7.512	-5.704
-7.232	-0.229
-2.39	-0.124
-2.558	-7.881
-0.939	-10.487
2.637	-9.739
0.086	-3.509
-5.183	-1.153
-7.358	-3.302
-3.312	-2.031
-2.233	-0.892
0.74	-2.255
3.794	-2.463
1.971	-4.389
4.277	-6.786
4.692	-1.724
0.792	-0.684
-0.732	-2.696
-2.6	-0.942
0.145	-3.323
0.591	-3.701
0.846	-2.565
2.703	-3.589
-1.752	-2.979
2.404	-3.39
5.159	-2.541
4.609	-1.275
1.891	-2.574
-2.6	-3.071
1.637	-1.574
5.118	-1.223
4.22	-2.313
2.512	-3.126
5.871	-1.754
5.044	-0.292
4.183	-2.948
7.706	-1.348
5.374	-0.66
5.435	-5.873
6.101	-8.248
5.724	-10.902
8.164	-6.873
11.667	0.414
10.079	-1.067
7.319	-1.953
13.039	0.553
13.258	0.994
10.283	2.543
12.362	4.446
10.562	0.638
10.457	-1.959
12.391	-0.707
10.434	3.131
6.095	5.923
6.806	2.599
11.221	1.542
11.94	1.642
13.831	0.655
11.993	0.849
9.686	1.134
12.575	0.32
10.879	-0.712
9.381	1.22
10.272	3.9
11.228	1.928
11.26	-1.664
7.722	-1.064
5.507	2.194
3.263	4.886
5.677	1.563
10.153	0.68
6.426	4.793
4.868	4.825
5.924	5.623
6.001	3.478
7.218	-1.191
7.044	1.061
6.16	3.548
9.315	3.822
5.251	3.77
3.076	-0.831
10.024	0.479
13.784	5.098
64.192	-6.568
151.35	-26.474
236.18	-35.416
252.03	-38.183
231.49	-44.322
265.41	-48.527
275.58	-57.629
289.62	-70.428
305.52	-86.564
311.92	-115.35
334.36	-144.13
337.88	-175.01
341.66	-213.26
341.66	-243.15
349.79	-266.7
349.3	-285.54
345.49	-293.4
353.57	-301.85
345.53	-307.93
341.24	-311.02
343.19	-309.73
334.94	-295.23
295.6	-271.96
230.75	-234.39
172.68	-181.16
119.84	-122.01
67.608	-70.24
23.66	-30.082
-10.363	4.27
-40.518	31.882
-60.281	50.548
-75.538	60.841
-92.269	68.09
-97.157	76.184
-107.72	77.849
-122.49	74.807
-121.04	79.314
-124.34	90.331
-134.62	93.004
-136.23	99.014
-135.94	102.85
-137.74	100.73
-137.84	106.75
-93.86	62.923
3.833	-2.23
108.62	-34.025
159.94	-58.835
169.11	-66.833
191.9	-74.593
192.99	-90.705
200.85	-96.748
213.13	-110.89
207.44	-131.72
215.57	-150.76
215.67	-175.11
209.12	-192.68
208.91	-205.9
215.11	-219.49
214.48	-233.71
224.15	-249.53
226.93	-263.9
216.4	-276.94
228.27	-285.49
227.31	-292.9
222.1	-294.86
225.51	-294.89
226.97	-291.72
222.62	-281.87
174.85	-269.51
104.19	-242.58
46.674	-197.04
10.795	-151.74
-14.24	-113.59
-47.76	-85.491
-81.444	-72.79
-110.33	-62.098
-131.76	-55.696
-149.48	-48.932
-169.56	-44.682
-186.72	-43.003
-192.22	-34.598
-192.48	-33.743
-196.4	-29.283
-193.63	-22.632
-194.28	-16.317
-201.03	-6.07
-196.99	-4.599
-183.71	0.634
-132.74	25.879
-52.396	57.766
-25.646	78.978
-29.873	103.87
4.27	129.44
23.082	131.88
20.094	125.12
28.084	121.66
21.53	117.57
33.275	118.99
63.797	110.68
70.666	93.562
65.664	85.197
70.174	83.472
72.098	73.782
71.935	66.516
74.957	67.11
72.253	60.322
80.454	74.157
68.581	44.799
38.914	-31.054
30.343	-69.905
25.937	-99.949
14.529	-122.08
-6.669	-129.63
-29.482	-132.33
-52.857	-127.87
-78.147	-120.99
-95.511	-114.73
-107.88	-110.56
-120.66	-99.201
-132.51	-86.215
-146.01	-78.434
-158.16	-70.438
-154.8	-60.417
-147.79	-56.094
-153.96	-55.323
-157.59	-50.32
-157.77	-44.851
-160.15	-42.475
-156.05	-40.585
-162.37	-37.002
-112.19	-44.959
-12.779	-54.233
54.042	-40.791
113.16	-25.691
139.14	-17.122
178.36	-10.082
215.43	-24.527
222.37	-55.215
246.96	-94.666
247.72	-137.33
259.92	-172.97
262.79	-220.87
253.7	-271.75
267.28	-302.59
263.34	-323.5
269.13	-343.74
280.09	-371.68
278.99	-397.77
282.99	-405.5
281.02	-397.17
277.98	-389.18
283.56	-366.71
267.7	-342.86
209.78	-350.81
156.77	-315.76
118.38	-248.85
75.13	-209.47
37.271	-178.79
0.612	-159.61
-36.478	-145.94
-71.58	-132.68
-98.854	-121.34
-117.54	-113.86
-130.7	-102.24
-145.19	-86.14
-149.54	-76.95
-150.83	-71.524
-161.25	-62.222
-158.03	-51.036
-168.88	-38.935
-157.15	-37.093
-91.168	-56.696
-36.11	-59.581
3.302	-41.214
21.947	-26.314
28.972	-12.537
45.232	-0.408
59.913	11.007
69.433	18.393
62.814	21.684
56.84	20.54
59.716	12.884
54.739	9.085
62.828	11.266
82.229	12.812
78.539	9.496
71.898	8.648
77.708	12.638
73.479	11.576
73.358	17.689
71.181	25.734
36.231	28.514
3.488	48.083
-18.297	80.957
-52.903	116.31
-89.391	149.73
-119.81	181.88
-144.8	210
-169.24	230.74
-190.6	248.66
-205.17	256.64
-213.61	261.66
-217.76	264.43
-220.55	258.02
-217.12	258.66
-208.94	256.95
-208.52	248.37
-209.37	246.56
-206.43	241.19
-207.42	235.28
-202.95	230.33
-200.46	229.29
-200.44	222.31
-196.99	225.58
-190.94	220.66
-158.82	151.85
-123.15	85.813
-104.71	49.528
-96.832	35.299
-101.92	44.912
-103.49	48.48
-107	54.851
-112.18	59.315
-111.89	63.441
-112.4	64.974
-110.09	63.861
-108.41	71.497
-103.58	65.027
-97.271	60.029
-97.155	64.463
-93.936	60.882
-93.01	62.976
-95.034	62.78
-91.847	63.513
-89.174	67.289
-87.234	65.095
-84.402	65.463
-80.76	64.493
-80.514	63.983
-82.112	63.982
-82.487	64.106
-83.706	71.275
-79.648	72.511
-78.827	67.487
-81.833	68.886
-80.668	65.744
-83.879	64.086
-82.25	68.381
-79.9	64.398
-81.088	60.376
-77.341	60.114
-77.668	57.508
-75.702	58.863
-72.897	64.311
-71.483	66.093
-71.865	64.883
-72.375	65.987
-66.296	66.514
-64.826	62.955
-64.037	63.404
-64.036	67.107
-64.125	69.825
-61.185	68.972
-60.255	65.422
-58.761	63.598
-58.777	62.033
-58.945	63.214
-58.768	60.615
-57.721	58.506
-52.47	60.067
-50.333	58.378
-53.282	62.148
-55.229	64.953
-56.071	63.824
-50.475	61.175
-46.838	59.477
-51.858	64.762
-54.14	64.868
-51.446	61.81
-45.952	60.168
-40.521	58.491
-37.412	58.9
-40.422	55.546
-44.26	51.48
-41.691	57.173
-37.687	56.432
-38.151	40.102
-38.442	41.569
-38.311	49.594
-41.927	45.618
-44.631	46.054
-43.135	48.764
-38.64	45.47
-38.84	44.913
-34.646	49.347
-30.278	38.114
-34.07	36.181
-32.081	44.613
