# Supplementary material for: Electrooculography-based continuous eye-writing recognition system for efficient assistive communication systems
Source: PLoS One. 2018 Feb 9;13(2):e0192684. doi: 10.1371/journal.pone.0192684 (PMC5806888; doi:10.1371/journal.pone.0192684)
Supplement: S2 Database — All the original continuous EOG data of participant 001, 002, and 003 used in the experiments are contained in this database. (ZIP) [file pone.0192684.s002.zip › continuous1/001/training/EOG_001_01_005.csv]

-15.652	-4.456
-15.759	-4.996
-14.575	-5.524
-14.019	-4.186
-15.265	-7.492
-19.202	-7.314
-19.024	-5.293
-17.014	-5.416
-14.298	-7.567
-13.457	-10.25
-19.091	-8.998
-20.939	-8.627
-19.283	-7.372
-13.791	-7.067
-10.937	-6.947
-13.702	-4.981
-13.853	-5.211
-14.703	-4.339
-15.06	-6.322
-17.359	-8.118
-18.906	-6.502
-19.843	-8.623
-20.501	-7.923
-13.692	-4.272
-19.03	-3.346
-24.45	-4.966
-17.355	-5.462
-19.257	-1.776
-15.974	-0.495
-13.784	0.364
-16.325	2.245
-8.204	0.964
-14.575	-1.708
-25.866	-1.147
-16.533	0.196
-7.788	-1.849
-6.339	-1.767
-11.065	-1.148
-16.071	2.872
-9.345	4.141
-10.872	-1.915
-17.672	1.225
-15.083	2.857
-10.865	-1.954
-13.209	-3.366
-17.906	-3.875
-16.445	0.663
-13.174	0.356
-9.332	-3.824
-10.108	-0.688
-11.437	1.116
-9.172	-0.021
-8.184	-1.614
-9.6	-1.615
-11.917	-1.912
-8.171	-3.682
-8.917	-2.566
-11.554	-2.615
-11.824	-3.65
-15.484	-3.335
-14.57	-3.831
-15.013	-2.898
-11.999	-0.636
-8.146	1.185
-13.175	-0.468
-10.441	-6.001
-5.09	-6.153
-6.263	-2.69
-5.553	-2.015
-7.653	-2.249
-12.9	-1.006
-10.522	3.177
-10.653	4.207
-14.978	3.996
-6.487	4.207
0.851	5.596
2.613	6.789
1.741	-0.233
-4.832	-1.05
-5.191	4.209
-8.641	10.7
-18.289	30.93
-32.972	51.589
-45.02	65.905
-49.657	80.456
-61.262	90.321
-67.008	97.516
-67.56	99.745
-71.539	95.09
-72.872	93.714
-73.276	90.562
-74.997	83.119
-76.311	84.528
-72.848	79.316
-72.825	79.297
-60.502	75.234
-2.075	29.203
82.897	-5.859
152.48	-22.228
196.13	-41.438
205.39	-56.068
217.89	-71.662
250.89	-79.532
253.42	-89.245
257.36	-101.29
261.67	-109.23
244.28	-115.66
245.46	-120.96
251.63	-126.67
248.06	-132.32
246.98	-133.76
245.41	-137.23
246.55	-130.6
244.09	-123.05
203.37	-154.31
150.32	-187.87
117.65	-197.08
87.57	-199.9
60.449	-195.61
36.117	-184.27
10.354	-173.52
-12.542	-162.89
-30.441	-146.38
-46.808	-135.77
-61.221	-125.91
-70.242	-115.56
-74.129	-108.72
-77.422	-97.385
-81.856	-92.667
-84.132	-88.317
-92.068	-86.399
-93.813	-86.477
-89.532	-92.034
-47.924	-109.36
35.662	-111.4
72.151	-110.3
109.35	-105.81
160.72	-95.791
172.46	-97.234
199.24	-102.61
214.49	-112.81
196.72	-126.45
203.12	-135.83
212.26	-142.4
207.22	-155.76
213.14	-166
213.03	-169.27
211.74	-173.96
213.1	-175.93
209.28	-175.27
205.84	-175.28
202.74	-172
197.24	-163.2
179.9	-148.23
160.91	-118.96
132.23	-80.287
73.257	-43.332
0.412	-6.205
-55.06	29.927
-87.199	58.805
-109.78	83.151
-129.43	99.617
-143.69	110.87
-149.51	117.07
-150.07	115.02
-147.13	114.37
-146.51	116.7
-148.24	123
-147.81	119.37
-143.28	126.46
-139.58	126.77
-146.41	69.274
-153.32	15.842
-152.6	-8.167
-148.85	-30.366
-145.59	-42.432
-137.77	-43.213
-131.94	-39.32
-127.38	-34.561
-119.41	-32.058
-121.9	-29.739
-119.34	-24.888
-114.62	-21.104
-116.74	-21.539
-113.94	-23.447
-115.89	-22.695
-111.83	-23.367
-110.25	-18.158
-72.939	-16.142
21.877	-11.081
80.141	17.823
112.35	53.551
124.04	81.931
120.35	104
146.08	124.79
150.57	137.43
150.41	128.03
163.5	105.09
169.48	88.496
173.61	71.665
168.99	54.072
175.39	46.4
181.82	40.798
177.34	33.587
186.06	29.24
183.49	19.682
178.9	14.66
183.43	14.296
174.8	10.773
182.71	21.792
170.44	-7.067
123.45	-69.228
88.001	-106.93
51.699	-128.01
21.273	-131.64
-0.253	-133.9
-24.26	-127.8
-45.267	-115.58
-64.263	-108.63
-81.503	-98.661
-92.624	-93.963
-101.67	-84.239
-113.41	-75.452
-118.9	-76.243
-118.76	-70.614
-118.3	-65.929
-117.31	-62.654
-119.07	-57.539
-122.87	-54.353
-122.57	-47.58
-121.97	-48.249
-118.95	-41.075
-89.822	-27.703
-55.528	-12.677
-48.756	18.75
-58.796	31.964
-75.68	33.17
-82.109	39.62
-79.383	41.126
-85.323	41.741
-85.847	44.961
-71.861	47.472
-59.762	48.96
-61.055	53.784
-67.646	51.47
-67.695	53.156
-68.949	55.83
-72.647	54.578
-70.975	56.708
-70.358	57.618
-67.732	60.834
-60.13	50.417
-59.744	44.163
-63.011	49.526
-59.922	45.159
-60.268	46.091
-61.393	45.239
-57.032	41.072
-54.179	44.713
-53.69	40.835
-52.425	36.005
-52.183	39.785
-54.533	42.066
-53.667	42.659
-49.654	43.843
-47.776	44.616
-48.937	44.962
-44.801	44.502
-38.5	43.77
-37.097	45.286
-37.433	45.16
-38.238	43.308
-34.594	44.716
-32.269	44.84
-34.544	42.617
