# Supplementary material for: Electrooculography-based continuous eye-writing recognition system for efficient assistive communication systems
Source: PLoS One. 2018 Feb 9;13(2):e0192684. doi: 10.1371/journal.pone.0192684 (PMC5806888; doi:10.1371/journal.pone.0192684)
Supplement: S2 Database — All the original continuous EOG data of participant 001, 002, and 003 used in the experiments are contained in this database. (ZIP) [file pone.0192684.s002.zip › continuous1/001/training/EOG_001_01_006.csv]

-14.757	-0.846
-15.376	1.521
-13.733	0.949
-14.968	-0.665
-18.748	0.033
-19.312	-1.605
-18.398	-1.476
-15.494	-0.859
-15.485	-0.935
-15.243	-1.298
-14.301	-1.96
-14.112	-0.644
-14.558	0.183
-13.802	0.941
-7.747	0.682
-8.583	0.008
-10.272	0.582
-9.649	0.783
-10.896	0.729
-9.124	-1.185
-9.959	-2.673
-6.295	0.342
-7.243	2.084
-11.646	0.013
-10.132	-1.463
-9.732	-2.277
-10.383	-2.567
-14.835	-2.899
-13.267	-4.603
-9.872	-3.601
-12.2	-1.191
-11.982	-3.477
-9.648	-4.418
-11.086	-2.439
-12.189	-3.073
-11.913	-1.673
-11.529	0.626
-7.534	-2.807
-7.57	-4.557
-9.032	-2.892
-11.009	-3.41
-13.256	-4.328
-12.002	-3.361
-12.715	-1.359
-10.636	-3.407
-7.714	-5.03
-9.324	-3.41
-10.1	-3.599
-9.401	-2.477
-7.861	-3.736
-5.245	-5.998
-3.708	-4.323
-4.736	-2.675
-6.2	-2.338
-6.508	-5.443
-5.308	-2.308
-3.541	-1.61
-4.464	-3.031
-1.009	2.828
2.697	-1.942
-4.157	-1.163
-5.474	2.031
-3.47	-1.119
-6.602	0.925
-8.21	-1.192
-8.689	-1.537
-3.546	1.061
-2.869	3.051
-4.045	2.1
-4.726	1.549
-7.89	2.309
-4.538	0.728
-4.308	-0.118
-5.84	-1.394
-6.015	-0.753
-3.889	-0.777
0.28	0.155
0.517	-2.318
-1.297	-4.407
-4.103	-3.842
-3.959	-8.427
-2.642	-8.675
-3.384	-4.893
-2.149	-4.5
0.124	-6.935
0.104	-7.45
1.325	-5.27
3.108	1.375
4.536	5.193
4.553	3.431
3.33	5.445
2.987	5.707
1.042	3.594
3.553	2.72
4.106	1.486
4.593	4.58
9.478	6.537
6.72	3.868
4.754	6.149
4.687	5.759
3.996	3.191
5.624	6.493
3.773	5.489
6.203	4.483
8.137	5.913
9.71	4.166
25.153	11.448
59.859	32.958
128.22	62.801
176.3	87.698
161.61	102.67
132.37	117.57
113.02	128.47
110.2	137.36
105.13	144.8
92.908	145.03
105.02	144.71
114.14	137.34
116.69	125.64
125.85	116.76
127.86	106.85
141.95	102.1
147.24	97.923
142.65	91.045
147.06	85.925
146.9	84.708
146.15	81.174
147.41	77.543
151.41	78.499
145.05	69.823
147.25	74.99
151.4	69.655
147.07	13.37
164.19	-38.703
170.58	-74.05
157	-104.3
131.84	-124.18
89.074	-144.33
43.76	-154.37
-1.654	-155.03
-39.51	-148.69
-66.708	-141.22
-88.177	-134.25
-107.94	-117.76
-125.94	-109.59
-131.94	-102.86
-136.84	-89.029
-139.33	-83.325
-135.27	-79.914
-138.04	-75.781
-135.84	-72.838
-134.41	-74.397
-131.61	-73.313
-117.22	-67.507
-51.41	-63.792
48.966	-41.135
70.239	-3.485
79.544	33.699
88.055	65.064
70.736	84.358
103.5	103.9
116.35	109.48
119.14	93.263
130.4	80.359
129.13	70.856
135.35	60.56
135.98	54.046
135.07	45.479
132.23	40.088
136.78	34.849
141.77	34.806
144.46	30.48
143.14	22.932
145.47	31.267
138.3	-3.929
113.12	-71.22
100.97	-115.18
100.9	-141.05
96.811	-157.44
68.117	-173.15
28.697	-179.8
-1.235	-178.49
-18.693	-172.44
-25.701	-168.02
-38.66	-164.77
-51.961	-154.58
-57.776	-145.86
-65.755	-138.23
-70.674	-129.57
-68.116	-124.58
-68.277	-118.46
-69.74	-112.88
-67.574	-108.35
-81.103	-94.293
-113.93	-64.52
-141.43	-23.897
-159.69	13.346
-167.89	43.931
-165.9	65.577
-164.94	77.775
-161.51	86.587
-156.55	86.633
-150.4	78.183
-141.96	79.478
-144.96	81.884
-140.48	80.753
-139.8	79.747
-143.17	75.56
-128.97	82.689
-107.44	53.295
-17.341	-12.317
64.4	-56.584
97.101	-79.329
146.61	-83.758
157.44	-89.645
183.15	-92.732
206.3	-92.49
211.18	-98.229
228.36	-101.16
219.25	-119.71
225.67	-139.32
229.42	-146.45
228.79	-155.61
233.72	-164.49
228.87	-169.74
231.04	-168.92
230.52	-168.72
220.83	-169.96
218.79	-167.56
217.46	-166.74
209.21	-165.76
212.49	-161.54
201.25	-163.57
195.7	-161.7
204.39	-150.16
180.1	-135.5
162.58	-99.767
151.3	-56.689
102.73	-20.532
38.43	14.494
-18.691	43.254
-59.444	65.717
-86.333	84.124
-105.97	100
-116.1	111.21
-119.05	121.15
-123.64	127.48
-127.84	130.76
-126.85	131.38
-126.71	128.99
-124.75	130.84
-124.63	127.97
-126.85	127.11
-126.7	127.15
-130.07	124.47
-128.92	132.94
-127.24	128.08
-123.11	134.05
-115.04	134.09
-114.17	70.175
-107.1	5.458
-96.091	-38.65
-83.375	-70.57
-69.9	-83.342
-61.447	-94.076
-53.602	-99.918
-51.535	-102.96
-51.429	-101.29
-50.752	-104.02
-53.926	-105.8
-53.088	-102.91
-50.55	-104.28
-55.821	-100.76
-57.688	-99.193
-54.191	-95.226
-54.042	-89.836
-50.651	-89.258
-48.365	-86.706
-62.113	-81.711
-84.721	-73.965
-98.446	-67.501
-110.7	-59.259
-126	-52.615
-137.83	-45.493
-149.73	-33.722
-157.03	-27.921
-161.27	-21.306
-162.17	-15.487
-158.71	-16.238
-154.32	-16.033
-145.8	-14.823
-140.32	-12.402
-139.2	-15.668
-133.44	-14.737
-106.64	2.822
-73.244	31.892
-56.038	70.133
-46.512	104.57
-49.085	133.06
-54.144	157.02
-59.327	169.18
-67.006	174.48
-62.769	177.87
-62.28	178.09
-64.143	175.59
-59.663	169.91
-62.277	163.7
-64.785	162.87
-65.594	160.57
-64.925	157.75
-60.665	154.74
-60.792	146.29
-59.156	146.08
-60.943	141.34
-59.263	142.5
-52.105	142.24
-46.982	88.345
-31.01	22.932
-16.905	-21.988
-0.659	-56.682
15.64	-74.992
23.647	-86.199
33.621	-92.12
34.465	-94.761
38.574	-95.283
44.592	-93.9
46.147	-88.927
50.366	-85.021
50.891	-81.297
50.271	-80.018
39.007	-84.074
28.068	-84.553
15.395	-88.344
13.498	-85.046
19.929	-65.51
52.149	-41.044
165.38	-8.196
239.76	105.13
363.16	359.99
767.46	627.4
1276.6	751.99
1596.7	767.28
1671.5	657.01
1436.1	429.9
859.1	260.64
406.05	163.17
317.15	92.298
314.68	51.55
320.26	9.953
338.05	-54.135
361.26	-144.17
363.34	-237.91
371.06	-320.12
412.61	-397.63
422.95	-489.73
433.16	-582.56
439.23	-645.12
428.26	-677.59
422.62	-700.93
418.73	-715.05
424.4	-724.07
426.2	-733.06
417.3	-730.65
430.35	-718.68
429.55	-704.36
413.76	-688.17
428.66	-642.32
429.72	-592.93
423.14	-534.2
405.48	-447.97
354.41	-395.7
300.46	-362.22
238.49	-338.6
168.1	-320.59
103.62	-288.47
48.08	-261.78
4.924	-234.03
-32.127	-210.9
-63.847	-189.44
-87.75	-163.89
-112.52	-147.18
-124.55	-127.96
-129.05	-109.79
-143.28	-99.81
-154.28	-81.77
-163.42	-46.753
-175.77	3.544
-195.86	51.844
-207.82	93.51
-211.23	130.64
-222.63	154.99
-223.51	170.64
-220.3	182.77
-226.55	189.51
-230.91	189.43
-232.53	190.09
-236.66	190.7
-237.72	190.76
-235.44	192.47
-237.42	193.66
-239.28	192.48
-233.32	195.74
-232.34	196.57
-233.42	197.69
-226.22	203.82
-225.69	157.49
-221.25	88.983
-204.14	48.207
-190.66	14.667
-179.92	-2.034
-171.66	-13.195
-166.32	-20.463
-160.94	-20.758
-157.59	-24.049
-151.31	-22.583
-149.6	-19.8
-151.1	-17.476
-148.43	-14.731
-147.93	-15.847
-146.46	-18.397
-146.7	-18.568
-148.56	-13.164
-145.46	-8.269
-142.05	-9.592
-143.06	-8.16
-141.2	-3.073
-139.32	-1.544
-151.84	-0.321
-173.74	3.218
-191.26	7.354
-201.27	12.883
-212.13	16.319
-224.2	23.526
-234.82	33.975
-246.76	41.009
-253.98	48.186
-257.13	58.743
-253.92	75.7
-244.87	81.439
-243.03	83.375
-229.1	107.23
-198.41	137.23
-179.25	165.12
-172.56	194.72
-173.02	215.56
-173.51	226.64
-168.24	233.9
-161.94	238.52
-152.41	238.84
-144.7	237.26
-144.73	234.42
-145.39	226.49
-145.22	219.75
-142.52	216.73
-138.08	214.6
-135.96	210.14
-132.52	203.55
-133.56	197.84
-134.66	196.17
-131.37	193.4
-127.84	192.01
-126.29	188.81
-124.33	185.99
-116.99	194.85
-110.63	160.61
-91.993	91.501
-66.204	39.345
-51.124	-0.12
-41.449	-23.242
-35.781	-39.113
-32.059	-49.569
-28.572	-50.916
-22.913	-57.211
-22.474	-62.72
-26.817	-57.041
-26.668	-53.953
-25.432	-53.505
-25.686	-52.283
-27.925	-52.406
-31.717	-48.574
-33.628	-46.381
-32.371	-47.425
-35.629	-44.463
-39.363	-42.556
-37.689	-43.256
-36.39	-42.918
-31.868	-42.497
-36.222	-31.23
-54.26	-6.418
-67.881	23.107
-72.795	39.24
-66.588	41.811
-63.832	48.157
-76.058	48.55
-79.191	47.949
-66.99	52.611
-62.695	46.374
-68.209	40.205
-70.219	41.659
-69.046	41.81
-63.838	43.155
-59.851	45.328
-59.231	47.001
-58.342	46.578
-60.043	45.267
-59.897	45.651
-59.652	43.979
-54.6	46.045
-48.002	47.941
-53.111	43.035
-56.976	44.179
-54.351	47.136
-55.877	46.053
-56.043	47.367
-52.217	46.608
-49.627	46.318
-49.368	50.579
-50.318	50.326
-44.295	46.823
-44.293	45.27
-50.76	45.196
-43.981	49.29
-39.138	47.442
-41.922	41.065
-38.203	43.907
