# Supplementary material for: Electrooculography-based continuous eye-writing recognition system for efficient assistive communication systems
Source: PLoS One. 2018 Feb 9;13(2):e0192684. doi: 10.1371/journal.pone.0192684 (PMC5806888; doi:10.1371/journal.pone.0192684)
Supplement: S2 Database — All the original continuous EOG data of participant 001, 002, and 003 used in the experiments are contained in this database. (ZIP) [file pone.0192684.s002.zip › continuous1/001/training/EOG_001_01_007.csv]

-11.769	-5.466
-12.463	-6.052
-9.741	-6.698
-2.389	-6.354
-7.159	-4.048
-11.869	-5.796
-13.029	-8.356
-11.314	-6.829
-6.094	-5.469
-10.18	-3.799
-9.529	-6.607
-6.273	-7.782
-8.271	-6.983
-10.766	-6.706
-9.867	-5.489
-8.321	-6.078
-11.363	-4.588
-7.629	-4.331
-0.313	-4.715
-2.095	-3.341
-7.593	-2.829
-8.606	-3.837
-8.39	-5.201
-9.41	-4.917
-10.536	-0.464
-9.84	3.383
-7.583	2.943
-6.768	3.473
-3.411	0.189
-5.028	-4.549
-7.244	-5.159
1.078	-5.213
-1.392	-3.849
-10.472	-4.421
-9.644	-4.707
-7.819	-0.671
-6.155	-1.346
-5.962	-1.795
-3.085	-0.518
-0.909	-3.346
-5.352	-2.858
-4.538	0.405
-1.608	0.524
-2.41	-2.8
-2.775	-2.437
5.87	-1.937
9.903	-1.501
0.517	-0.412
-1.777	-1.754
-2.005	-0.79
-3.683	-6.12
-1.799	-5.88
-2.856	-1.171
-4.789	-3.655
-7.706	1.136
-6.502	1.698
-1.23	-1.934
-1.362	1.721
-2.136	2.181
-1.323	1.065
4.566	1.428
4.558	0.456
-4.227	0.409
-3.524	0.613
-1.909	0.44
-3.261	-2.583
-2.792	-4.704
-3.975	-0.302
-5.248	-4.338
-0.74	-6.719
5.944	0.969
8.138	0.011
6.398	-0.59
5.573	0.758
10.966	-4.442
7.219	-6.803
2.335	-3.82
8.491	-0.82
3.193	-2.076
1.691	-3.647
-0.412	-1.137
26.428	-11.296
98.489	-23.31
148.03	-21.488
200.64	-21.817
217.43	-27.09
213.19	-32.383
263.25	-38.382
279.31	-55.441
276.84	-74.561
292.34	-94.073
300.44	-116.47
309.09	-135.98
302.75	-157.99
315.99	-166.25
349.55	-181.49
348.07	-210.94
342.01	-231.32
350.52	-249.86
350.25	-256.78
349.99	-261.3
348.47	-267.28
343.6	-262.08
320.07	-265.58
279.29	-263.03
243.94	-239.05
199.68	-210.82
152.4	-183.69
108.33	-167.55
61.945	-162.93
24.778	-163.75
-4.174	-165.21
-23.39	-156.78
-35.8	-142.83
-50.608	-134.22
-60.292	-114.37
-57.874	-106.44
-36.117	-131.3
-16.438	-147.59
-4.979	-146.97
11.176	-138.47
11.633	-131.58
8.68	-123.44
-1.259	-114.6
-14.296	-110.8
-10.323	-104.5
-14.307	-101.23
-21.179	-92.249
-25.723	-81.547
-30.089	-80.047
-28.008	-80.365
-27.826	-76.285
-29.535	-70.096
-29.067	-68.173
-28.488	-66.231
-31.846	-65.942
-25.134	-61.32
-29.437	-48.655
-62.346	-30.721
-89.492	-2.418
-106.21	26.674
-121.88	59.032
-141.75	91.161
-156.53	116.48
-160.39	139.32
-162.98	155.25
-160	168.45
-158.6	174.94
-162.91	174.23
-159.84	169.69
-151.91	168.08
-151.86	166.07
-153.16	160.84
-147.72	156.56
-144.21	147.68
-141.44	159.39
-122.19	135.2
-84.481	51.802
-36.434	-5.169
1.934	-38.419
20.019	-60.18
39.743	-64.034
58.99	-62.886
67.087	-62.249
76.069	-59.634
87.772	-55.12
87.531	-55.977
76.888	-58.035
74.873	-60.476
76.437	-58.383
75.137	-56.323
72.318	-58.252
73.513	-59.218
76.407	-59.49
68.962	-58.501
64.241	-59.544
64.281	-56.037
87.915	-41.97
135.38	-25.845
171.04	-11.929
186.63	-7.276
190.14	-14.416
194.87	-29.369
196.16	-50.893
201.12	-66.837
201.27	-77.106
203.12	-84.393
214.85	-92.294
210.1	-99.628
206.38	-100.6
211.46	-103.09
210.96	-98.028
178.05	-99.081
126.2	-118.22
83.014	-115.6
45.219	-103.61
20.935	-115.51
-11.545	-123.9
-46.286	-118.22
-69.624	-110.79
-86.57	-103.87
-90.312	-95.58
-92.826	-87.332
-91.091	-81.296
-87.651	-74.737
-84.333	-66.784
-75.123	-59.659
-80.423	-56.155
-82.723	-49.749
-78.031	-41.179
-83.718	-40.787
-86.202	-41.647
-87.054	-39.242
-84.614	-37.969
-83.169	-30.841
-83.512	-25.997
-79.227	-27.349
-81.017	-28.828
-79.876	-27.306
-82.819	-15.348
-101.01	-1.635
-109.38	16.952
-115.11	45.159
-125.87	65.485
-127.11	70.9
-123.06	74.25
-120.74	77.924
-121.2	79.124
-123.13	80.362
-121.53	78.494
-116.93	80.662
-119.84	83.72
-121.41	82.473
-110.59	86.478
-105.63	84.656
-109.6	81.347
-100.47	83.586
-91.216	81.591
-92.278	83.084
-94.157	81.798
-99.509	81.641
-94.671	82.688
-84.828	81.351
-85.113	83.392
-87.489	79.66
-85.983	80.071
-81.922	81.163
-79.973	79.304
-77.655	81.14
-76.854	78.875
