# Supplementary material for: Electrooculography-based continuous eye-writing recognition system for efficient assistive communication systems
Source: PLoS One. 2018 Feb 9;13(2):e0192684. doi: 10.1371/journal.pone.0192684 (PMC5806888; doi:10.1371/journal.pone.0192684)
Supplement: S2 Database — All the original continuous EOG data of participant 001, 002, and 003 used in the experiments are contained in this database. (ZIP) [file pone.0192684.s002.zip › continuous1/001/training/EOG_001_01_008.csv]

-20.631	-11.156
-17.277	-12.047
-15.152	-7.78
-14.815	-9.09
-16.329	-7.281
-16.691	-6.508
-14.08	-8.345
-13.614	-5.333
-11.26	-3.761
-13.058	-1.964
-15.87	-5.875
-16.378	-9.429
-22.774	-8.503
-21.702	-7.897
-19.375	-5.704
-16.989	-5.121
-12.81	-5.038
-15.804	-5.751
-18.226	-7.758
-16.43	-7.347
-15.798	-6.942
-16.664	-8.152
-15.032	-7.884
-16.568	-7.781
-14.257	-8.064
-13.148	-4.191
-15.73	-1.155
-12.848	-3.079
-12.595	-5.932
-10.471	-4.85
-8.745	-3.753
-9.633	-6.801
-7.337	-4.872
-9.135	-4.261
-16.759	-6.442
-15.689	-4.689
-12.978	-5.516
-13.504	-5.725
-8.678	-3.931
-8.209	-4.306
-9.57	-2.686
-9.278	-2.599
-8.892	-4.034
-10.258	-1.39
-10.495	-1.191
-8.354	-1.779
-7.609	-3.631
-7.355	-4.815
-8.364	-3.607
-7.051	-3.444
-9.746	-1.759
-11.383	-2.179
-10.864	-3.185
-12.435	-4.869
-10.372	-4.324
-12.883	-1.78
-10.17	-2.719
-4.899	-1.912
-7.67	-2.86
-9.757	-2.215
-12.43	1.016
-13.307	-3.665
-13.057	-4.892
-12.005	-0.273
-8.658	-0.133
-7.654	-0.08
-7.009	1.394
-5.113	0.363
-4.631	-0.045
-6.77	-0.574
-8.977	-1.239
-9.292	1.345
-10.925	-2.152
-11.229	-3.834
-8.511	-0.218
-9.932	0.103
-10.458	0.217
-9.337	-1.257
-10.197	-0.162
-9.144	-1.581
-8.307	-3.176
-8.435	0.534
-10.975	1.491
-11.285	1.974
-7.659	2.649
-10.259	0.893
-14.461	-1.578
-13.416	-1.687
-12.188	-2.097
-9.171	-1.969
-9.932	0.681
-14.93	1.076
-12.28	1.622
-8.322	-0.054
-8.789	-2.877
-8.23	-1.215
-7.124	-0.758
-9.44	-0.886
-7.428	-2.333
-4.419	-2.54
-6.473	-1.85
-6.397	-3.407
-8.061	-1.633
-7.533	-1.435
-8.172	-0.702
-11.344	3.18
-6.975	4.44
-7.883	3.997
-11.39	2.483
-9.07	2.625
-9.158	4.827
-8.929	3.912
-7.235	10.597
-9.674	32.951
-16.699	61.249
-22.292	86.867
-22.09	105.68
-19.795	120.12
-20.21	129.27
-20.385	134.88
-22.17	140.19
-25.078	139.86
-21.793	139.82
-17.152	141.84
-7.694	142.58
0.454	146.02
-9.94	143
-20.892	138.52
-23.409	139.47
-27.35	134.05
-26.736	124.62
-29.058	121.22
-32.876	120.87
-28.479	115.32
-30.302	112.02
-33.919	113.96
-31.164	109.88
-27.927	103.46
-27.465	105.74
-30.37	100.94
-23.61	104.66
-19.896	102.64
-27.948	49.199
-27.57	-6.572
-13.185	-49.008
7.252	-83.424
24.5	-107.08
39.13	-129.97
43.798	-134.97
46.751	-140.42
52.127	-150.05
49.07	-152.49
45.279	-151.79
42.74	-149.28
40.809	-147.97
37.077	-146.54
37.464	-147.13
37.784	-144.8
35.624	-141.36
34.176	-141.46
34.232	-138.14
36.389	-136.39
19.024	-135.67
-8.118	-123.67
-31.681	-109.57
-52.569	-97.432
-70.556	-81.242
-88.89	-70.004
-97.729	-67.165
-105.6	-55.42
-112.69	-38.225
-111.86	-33.936
-112.64	-32.467
-110.5	-29.009
-107.09	-27.038
-107.05	-29.686
-109.31	-29.631
-102.72	-25.172
-101.94	-26.848
-82.958	-34.073
6.22	-51.76
100.82	-66.014
177.29	-66.563
195.94	-66.554
206.19	-64.526
264.32	-62.709
262.63	-63.278
280.96	-64.815
302.96	-78.687
286.63	-96.417
302.01	-115.33
321.76	-147.34
350.86	-178.5
382.8	-210.52
396.43	-258.88
401.21	-305.99
418.69	-338.37
419.15	-364.06
416.12	-372.83
417.86	-371.94
411.89	-364.88
400.23	-346.18
335.04	-330.96
259.75	-294.79
208.53	-252.17
166.91	-229.39
125.8	-209.17
78.603	-198.54
39.857	-195.01
8.198	-195.16
-9.505	-189.9
-18.681	-176.08
-25.846	-164.48
-32.384	-154.5
-36.44	-145.08
-37.068	-132.9
-41.245	-123.41
-30.139	-113.53
-11.035	-103.97
-7.69	-97.223
-13.639	-89.759
-18.857	-83.95
-22.434	-79.737
-23.14	-76.077
-24.314	-72.238
-27.118	-69.185
-29.422	-64.334
-28.862	-63.849
31.056	-62.34
108.22	-54.979
138.14	-52.642
181.91	-57.961
216.9	-77.284
233.55	-110.74
251.29	-148.72
253.94	-185.89
262.77	-212.53
274.31	-228.44
271.09	-251.45
272.43	-264.7
276.81	-265.5
275.73	-262.16
270.86	-244.87
227.84	-227.46
171.82	-186.45
118.45	-117.19
60.64	-57.589
14.506	-16.188
-32.939	21.217
-73.291	61.589
-101.83	89.462
-122.68	104.55
-133.2	115.97
-142.4	122.96
-155.28	127.87
-159.71	130.98
-156.78	132.59
-158.02	135.75
-164.79	142.83
-174.51	152.09
-172.07	152.45
-174.27	146.82
-177.55	144.63
-171.44	144.81
-149.58	150.81
-86.124	160.53
-39.044	166.98
-11.88	169.44
21.724	170.27
36.95	166.26
47.911	157.27
45.697	150.42
49.471	145.01
64.367	136.88
56.597	122.86
60.142	115.62
65.719	113.21
56.495	105.9
66.169	106.49
69.537	100.43
69.39	110.16
73.564	109.19
54.687	41.107
39.161	-19.679
29.476	-54.967
16.908	-84.372
2.351	-97.847
-22.882	-109.57
-45.98	-109.99
-67.011	-104.83
-86.707	-98.177
-101.99	-90.467
-114.47	-81.779
-125.3	-70.756
-134.53	-66.01
-139.06	-56.217
-136.18	-49.378
-131.45	-51.107
-136	-49.589
-133.73	-39.732
-130.34	-33.081
-132.4	-38.005
-139.38	-37.58
-131.57	-42.876
-52.474	-51.282
25.769	-48.574
58.198	-40.928
98.633	-27.144
142.24	-15.301
173.7	-5.933
195.04	-5.249
208.19	-23.401
210.16	-47.917
215.16	-69.142
224.87	-97.376
233	-130.03
235.48	-157.41
244.1	-177.21
248.69	-186.67
245.51	-190.22
246.69	-188.95
240.42	-185.79
239.28	-168.13
200.42	-157.84
132.7	-154.2
83.73	-127.65
37.306	-110.02
2.215	-96.582
-26.399	-87.431
-57.165	-82.368
-84.177	-67.493
-108.71	-64.528
-125.8	-60.988
-135.36	-53.099
-135.65	-45.578
-134.55	-34.823
-142.55	-30.747
-145.76	-18.083
-138.68	-16.586
-115.38	-36.511
-92.897	-43.371
-88.005	-40.876
-80.574	-31.509
-75.642	-23.624
-76.687	-19.394
-77.568	-13.566
-78.89	-10.823
-79.612	-7.275
-82.787	-5.066
-89.208	-0.635
-88.221	3.288
-84.231	4.812
-88.725	3.878
-87.208	2.705
-84.1	3.055
-83.855	4.364
-83.292	7.356
-83.889	4.841
-78.778	8.343
-80.322	19.064
-83.54	34.796
-85.334	69.04
-99.461	102.05
-106.4	112.7
-105.22	114.89
-107	119.21
-104.16	119.07
-103.05	117.13
-105.3	118.52
-106.91	118.27
-104.36	117.16
-102.7	121.14
-106.15	122.44
-105.02	120.36
-103.19	118.35
-102.85	114.64
-99.988	113.7
-95.933	113.14
-97.254	111.67
-97.059	107.95
-93.528	103.63
-95.065	103.53
-92.346	105.43
-89.5	103.38
-89.7	99.694
-91.765	97.993
-88.43	96.837
-84.222	97.911
-82.858	98.234
-76.802	96.008
-79.745	93.804
-79.121	92.526
-77.681	91.785
-81.74	87.653
-78.051	82.704
-74.947	84.21
-74.904	86.815
-75.39	84.041
-74.981	81.347
-72.734	80.205
