# Supplementary material for: Electrooculography-based continuous eye-writing recognition system for efficient assistive communication systems
Source: PLoS One. 2018 Feb 9;13(2):e0192684. doi: 10.1371/journal.pone.0192684 (PMC5806888; doi:10.1371/journal.pone.0192684)
Supplement: S2 Database — All the original continuous EOG data of participant 001, 002, and 003 used in the experiments are contained in this database. (ZIP) [file pone.0192684.s002.zip › continuous1/001/training/EOG_001_01_009.csv]

-19.328	2.837
-13.579	0.554
-12.092	-1.554
-12.862	0.747
-14.072	-0.131
-16.848	1.755
-15.99	3.201
-15.619	2.842
-18.898	1.339
-19.01	1.179
-18.552	2.47
-16.683	0.69
-16.291	1.64
-18.588	1.785
-14.594	1.727
-12.821	3.26
-15.112	1.96
-15.631	3.179
-13.295	3.522
-12.037	3.457
-10.407	4.676
-6.757	6.056
-11.101	5.961
-12.412	2.287
-11.251	4.943
-13.416	6.681
-12.995	5.78
-10.28	6.015
-5.564	7.228
-12.748	9.136
-17.903	7.392
-12.563	7.189
-11.014	4.575
-8.631	3.393
-9.563	6.533
-9.678	6.646
-8.134	6.251
-9.702	5.062
-8.751	5.119
-13.187	7.501
-14.615	5.94
-8.622	7.325
-7.289	9.607
-7.538	8.459
-7.422	7.832
-9.082	6.045
-10.909	9.552
-7.709	10.414
-5.886	9.136
-7.978	11.438
-8.172	6.993
-7.016	5.961
-6.821	10.942
-8.225	11.199
-6.151	10.449
-6.04	8.92
-5.813	6.548
-3.658	7.288
-5.592	3.46
-6.314	2.248
-5.357	8.167
-2.395	6.523
-1.084	8.206
-1.955	9.689
-2.978	5.874
-3.527	9.992
-0.623	8.594
-1.657	7.565
-1.39	12.14
0.561	8.088
-1.283	6.977
0.567	8.683
0.978	6.862
-0.603	9.047
0.338	10.049
1.395	8.769
0.655	7.752
-0.254	5.952
-0.399	8.12
-3.659	9.037
-4.108	6.495
1.298	6.705
4.011	6.57
4.704	7.571
4.23	9.674
3.33	9.637
4.914	7.846
5.985	4.782
6.106	6.525
3.701	9.003
1.238	7.663
-2.296	6.71
-3.842	5.61
0.163	5.142
-1.352	5.98
-4.501	7.606
-3.228	7.352
2.758	5.989
7.36	7.973
4.424	6.637
2.037	5.048
-1.259	9.421
-1.276	9.889
3.558	9.338
0.428	10.145
-2.659	8.356
-1.448	8.541
-1.853	8.525
-0.788	7.5
-1.407	6.917
-0.016	6.333
4.374	7.142
4.013	6.411
-0.535	7.147
-2.745	8.474
-2.222	7.631
-3.754	7.194
-4.565	3.967
-2.434	3.771
-1.977	6.227
-2.694	8.663
0.265	9.764
-1.083	5.785
-3.69	5.408
-2.084	5.407
-2.16	4.689
-2.579	5.183
-4.764	3.55
-2.989	7.797
0.963	10.616
0.125	5.498
2.81	4.263
3.753	6.284
1.248	7.597
1.836	7.543
-0.765	6.373
-2.132	6.344
-2.05	5.061
-4.843	6.703
-3.682	10.162
-1.612	9.85
0.615	8.35
3.459	7.492
0.255	7.389
-2.471	7.504
-3.58	7.288
-1.594	13.658
6.032	35.355
14.398	66.822
16.546	93.206
4.335	109.49
-7.696	124.58
-16.992	140.41
-27.609	147.51
-35.004	147.01
-39.436	148.7
-42.619	149.9
-48.668	149.86
-52.576	147.84
-57.977	144.75
-59.272	143.29
-50.373	136.7
-47.422	133.79
-51.773	132.87
-54.035	133.3
-54.399	129.67
-50.54	124.03
-41.189	130.4
-34.532	100.12
-28.846	41.089
-18.56	-8.88
-1.236	-49.716
15.914	-71.995
23.786	-92.166
27.811	-108.37
33.742	-116.64
42.14	-125.59
42.242	-132.07
40.853	-135.15
44.425	-134.82
45.3	-132.97
46.528	-133.9
43.297	-131.34
41.195	-127.99
41.564	-128.56
37.036	-125.67
21.795	-123.06
-8.91	-117.32
-37.412	-105.85
-57.662	-99.738
-76.526	-93.066
-94.062	-80.494
-109.06	-69.707
-117.14	-59.137
-119.4	-54.827
-121.35	-53.659
-125.05	-51.306
-124.39	-52.922
-120.65	-53.523
-121.8	-52.878
-122.47	-51.73
-117.91	-49.846
-113.67	-49.79
-111.22	-47.041
-105.48	-45.052
-105.86	-48.029
-98.425	-38.407
-57.036	-18.19
-11.149	12.96
10.768	56.183
12.872	88.623
9.917	112.67
7.713	126.85
2.938	132.57
-0.718	141.28
-0.719	142.01
-0.564	142.64
-4.108	141.04
-6.819	134.46
-12.8	131.39
-11.064	126.93
-13.487	126.29
-14.95	122.64
-10.465	126.15
-9.954	100.51
62.238	34.594
134.99	-10.98
168.98	-42.058
225.52	-62.16
246.16	-73.574
254.52	-89.521
268.56	-102.13
279.41	-114.21
289.91	-130.5
296.47	-141.73
296.32	-151.67
290.8	-165.37
301.01	-180.44
296.54	-197.31
292.37	-205.8
296.33	-212.96
291.65	-218.89
295.07	-219.71
291.09	-221.06
276.57	-223.73
277.2	-223.6
266.33	-222.88
215.17	-230.51
154.25	-228.45
109.99	-206.04
89.584	-175.67
66.3	-140.66
31.04	-104.88
3.599	-74.772
-27.152	-43.597
-54.382	-8.466
-70.449	26.624
-82.941	54.006
-89.171	70.982
-94.428	88.032
-94.719	98.273
-89.538	106.76
-89.896	111.68
-99.675	106.88
-109.08	109.65
-107.9	110.34
-108.09	109.71
-110.24	113.88
-110.95	110.75
-110.71	112.26
-109.48	111.64
-110.02	105.82
-99.925	110.63
-83.92	88.676
-76.201	68.977
-78.65	77.783
-82.536	79.224
-80.757	81.676
-78.522	80.093
-75.812	80.296
-75.901	77.002
-71.381	85.238
-63.948	72.731
-57.814	4.607
-41.94	-47.026
-29.536	-80.741
-22.958	-103.69
-13.998	-112.21
-8.137	-121.52
-6.329	-124.17
-4.97	-125.95
-3.212	-123.69
-1.705	-122.38
-1.176	-122.94
-5.395	-118.41
-9.218	-112.59
-10.024	-106.78
-13.168	-106.42
-12.866	-105.58
-11.475	-101.29
-10.768	-99.972
-7.613	-99.299
-7.788	-98.16
-7.316	-93.964
-4.804	-90.233
-1.438	-89.397
3.519	-86.876
-3.594	-85.112
-27.935	-75.132
-45.181	-56.481
-43.669	-44.853
-51.318	-36.657
-74.86	-24.041
-89.129	-7.871
-99.87	11.247
-111.89	30.908
-107.12	54.667
-92.81	82.182
-81.445	101.39
-73.039	120.21
-66.839	138.53
-54.383	144.66
-41.03	152.68
-35.892	156.74
-32.596	153.71
-30.083	150.3
-34.28	144.82
-34.647	145.75
-40.734	135.66
-44.771	131.31
-15.253	112.98
21.821	53.193
85.724	6.438
147.12	-29.139
166.47	-51.847
191.68	-61.635
197.47	-75.29
192.53	-82.922
191.32	-88.945
180.83	-97.806
185	-101.53
186.57	-98.378
160.74	-107.47
121.23	-120.05
89.486	-129.75
69.029	-132.42
60.478	-128.1
51.523	-125.37
26.878	-112.28
5.378	-99.505
8.328	-90.909
8.121	-87.507
-5.814	-85.062
-14.745	-77.998
-17.9	-76.925
-10.298	-75.631
-4.639	-70.022
8.657	-40.629
38.151	12.155
53.93	56.461
51.069	91.421
29.682	121.8
-5.428	146.59
-33.914	160.32
-50.196	165.83
-61.349	169.98
-67.934	165.6
-67.732	162.86
-65.88	159.14
-64.75	151.18
-62.765	150.6
-65.766	146.45
-68.248	140.37
-67.507	140.02
-69.459	136.63
-66.964	130.8
-66.016	128.51
-67.755	126.3
-65.416	129.82
-64.836	129.54
-64.461	124.01
-62.452	123.35
-61.236	115.41
-53.876	123.58
-49.491	102.51
-46.273	29.838
-33.069	-22.488
-20.961	-61.175
-8.769	-89.034
3.961	-101.95
11.195	-112.8
13.311	-115.35
14.108	-118.65
9.105	-122.12
10.138	-118.36
15.995	-114.74
8.796	-110.73
11.548	-108.06
17.799	-110.07
14.855	-107.06
14.94	-105.33
13.061	-105.63
10.863	-103.05
12.302	-100.7
11.836	-96.059
9.591	-94.398
11.446	-93.972
5.289	-83.192
-10.375	-60.749
-13.78	-31.216
2.737	3.333
13.752	41.501
3.205	70.577
-13.364	94.548
-27.696	118.28
-36.163	131.92
-43.405	141.75
-49.673	145.32
-53.719	144.91
-55.274	144.68
-50.117	141.34
-48.416	138.41
-49.628	135.98
-50.66	131.39
-52.44	132.77
-52.915	133.92
-51.321	128.71
-47.728	134.93
-45.664	98.862
-37.518	24.517
-23.388	-20.532
-12.019	-55.542
-3.458	-80.593
4.425	-93.589
11.063	-102.47
11.683	-105.19
10.982	-109.84
10.664	-110.56
10.203	-110.4
16.385	-109.31
18.455	-109.11
11.616	-109.57
8.537	-106.47
10.366	-108.04
9.353	-105.72
7.499	-101.57
13.72	-101.82
10.38	-98.559
-15.899	-90.948
-49.81	-71.55
-77.611	-51.01
-98.351	-42.832
-114.99	-34.184
-124.61	-18.425
-128.62	-0.924
-130.71	3.521
-133.99	-0.271
-131.87	0.255
-127.02	-2.046
-124.39	-2.058
-120.85	-0.874
-120.6	-3.577
-119.79	-2.98
-118.7	-2.295
-115.69	-1.955
-113.11	5.202
-78.123	-16.041
17.484	-60.264
89.594	-72.611
97.939	-61.521
80.208	-45.033
52.51	-33.151
34.016	-25.535
26.389	-19.036
22.753	-13.186
21.131	2.735
19.731	13.603
14.921	15.434
12.774	20.203
12.425	20.386
10.666	17.161
13.545	18.485
8.226	17.182
7.256	18.453
9.733	21.313
2.471	20.15
3.141	22.395
5.978	22.286
8.927	24.872
12.753	23.873
11.848	13.159
14.162	14.884
16.872	18.019
15.077	15.72
13.732	18.044
14.811	18.947
15.927	18.436
17.484	17.13
18.449	15.818
18.388	16.245
15.964	15.418
17.302	14.252
20.649	13.991
16.596	15.307
14.923	18.508
15.258	13.532
14.376	11.368
15.401	14.741
14.396	12.502
11.745	15.605
11.729	18.224
14.519	16.795
