# Supplementary material for: Electrooculography-based continuous eye-writing recognition system for efficient assistive communication systems
Source: PLoS One. 2018 Feb 9;13(2):e0192684. doi: 10.1371/journal.pone.0192684 (PMC5806888; doi:10.1371/journal.pone.0192684)
Supplement: S2 Database — All the original continuous EOG data of participant 001, 002, and 003 used in the experiments are contained in this database. (ZIP) [file pone.0192684.s002.zip › continuous1/001/training/EOG_001_01_010.csv]

-2.112	-5.122
1.241	-6.226
3.173	-6.228
2.974	-4.234
3.427	-0.996
0.266	-2.043
-1.537	-1.091
-2.56	3.644
-2.538	4.731
-1.871	3.928
-3.321	3.017
-2.24	1.575
0.52	-2.837
-0.887	-4.957
-3.486	-1.985
-3.903	-3.442
-5.776	-2.207
-6.289	-1.831
-5.818	-2.265
-5.408	0.549
-2.011	-0.563
0.05	-1.724
-1.692	-4.004
-3.498	-1.508
-4.646	-2.185
-5.873	-4.486
-8.872	-1.328
-10.12	-4.837
-5.248	-3.656
-1.975	-1.375
-5.434	-4.706
-9.294	-4.29
-9.582	-2.269
-9.093	-1.459
-7.607	1.047
-6.267	2.789
-6.902	-0.538
-6.372	-1.554
-8.296	-1.875
-10.094	0.57
-8.509	4.209
-9.731	0.276
-7.136	-1.259
-6.408	-0.473
-10.725	-3.243
-7.547	-3.026
-7.002	-2.298
-8.014	-5.973
-9.204	-3.099
-13.117	2.216
-5.934	2.93
-2.373	3.975
-5.364	3.156
-1.356	3.959
-3.489	3.146
-8.905	-0.018
-7.857	-1.307
-4.761	-2.578
-6.512	-1.799
-10.313	-2.687
-5.993	-0.514
-3.936	2.387
-5.416	1.814
-2.153	5.307
-1.34	3.003
-1.935	-1.872
0.643	-1.153
2.678	-0.868
0.813	-0.203
0.227	2.11
2.787	2.564
0.871	3.639
-1.934	3.216
-0.004	1.47
3.063	3.618
3.419	2.658
2.336	3.738
2.237	3.709
1.17	3.614
0.138	5.453
0.286	-0.239
1.988	-0.389
4.844	2.252
4.993	0.909
1.929	-2.049
2.117	-6.197
2.178	-5.704
0.042	-2.156
0.252	-0.05
0.307	0.27
1.601	-2.113
2.424	-0.905
6.453	3.221
5.078	0.548
3.919	-1.084
8.525	-5.687
7.078	-7.023
4.04	-4.084
0.505	-1.826
12.354	0.239
51.561	-22.083
166.4	-31.279
258.33	-18.132
253.62	-20.328
280.04	-27.914
305.92	-43.906
316.5	-58.927
344.26	-78.153
353.84	-119.4
366.24	-160.05
392.05	-197.39
394.88	-239.81
402.53	-275.58
428.52	-315.35
433.95	-346.86
435.68	-358.49
434.46	-363.71
429.59	-348.37
406.96	-339.83
359.06	-332.17
304.83	-303.68
251.94	-288.36
194.35	-281.1
135.46	-269.13
94.212	-253.05
69.975	-233.79
57.502	-219.38
42.472	-206.26
45.587	-188.36
52.25	-173.89
42.028	-165.1
48.976	-156.59
53.312	-147.36
44.853	-134.37
35.4	-126.39
26.796	-124.82
27.178	-119.56
20.38	-110.2
7.083	-102.63
8.283	-93.918
5.304	-90.96
-0.367	-93.9
-5.375	-82.3
-37.669	-71.053
-72.655	-54.526
-91.823	-22.749
-111.17	7.676
-131.64	41.843
-151.03	75.962
-168.27	105.81
-186.55	127.71
-195.94	145.94
-195.25	159.35
-203.49	166.96
-204.79	176.16
-196.32	177.42
-197.22	168.5
-195.61	158.77
-190	170.54
-163.11	150.12
-95.785	71.231
-37.59	8.524
-0.909	-24.702
26.455	-42.209
40.298	-48.157
68.216	-50.299
93.869	-52.338
99.622	-60.432
101.66	-69.278
108.76	-69.814
108.13	-72.512
103.61	-77.863
111.54	-81.753
111.14	-84.649
104.59	-82.521
103.95	-85.297
101.7	-84.443
97.612	-79.232
99.028	-79.496
97.377	-80.64
99.378	-79.641
91.441	-66.941
53.912	-42.918
11.065	-13.307
-33.785	23.736
-67.86	61.17
-87.405	95.123
-108.19	126.81
-127.86	153.56
-143.69	170.92
-151.67	183.28
-158.37	193.25
-162.42	193.41
-163.51	190.01
-168.56	188.23
-165.41	185.57
-162.96	182.84
-166.18	178.54
-165.57	175.21
-164.18	175.89
-161.93	172.2
-160.97	171.59
-158.34	167.29
-154.86	169.41
-149.45	171.93
-138.2	110.87
-130.19	37.241
-124.28	-2.203
-113.03	-33.414
-103.09	-50.464
-96.833	-60.408
-90.405	-67.064
-86.289	-68.758
-82.461	-66.736
-78.665	-67.558
-75.188	-66.98
-71.4	-61.681
-74.467	-58.937
-73.988	-55.405
-68.142	-53.453
-72.404	-53.411
-72.35	-52.852
-68.616	-49.608
-71.067	-51.742
-65.872	-53.808
-68.397	-38.741
-83.708	-13.669
-91.097	16.416
-97.001	52.005
-105.65	89.354
-108.45	117.89
-106.05	140.28
-108.79	161.75
-110.78	175.26
-109.3	183.64
-109.5	187.77
-106.77	185.7
-109.98	179.49
-110.49	174.78
-107.61	166.56
-107.09	163.94
-103.44	163.53
-100.54	157.11
-94.676	165.38
-88.7	135.69
-80.839	63.361
-72.377	12.741
-62.658	-21.624
-50.287	-44.307
-39.423	-57.49
-29.7	-66.69
-29.432	-72.612
-28.249	-75.462
-25.181	-76.421
-32.088	-80.817
-35.898	-77.061
-39.548	-74.236
-44.422	-72.668
-42.426	-66.935
-42.479	-67.377
-38.25	-63.48
-33.603	-61.513
-36.753	-61.316
-38.405	-57.967
-38.335	-55.721
-32.717	-54.569
-29.509	-60.105
-29.828	-54.727
6.546	-42.663
62.654	-28.477
99.166	4.06
130.53	42.708
143.33	76.498
132.88	101.88
128.97	122.88
134.6	137.2
128.48	128.28
133.27	115.4
139.08	108.01
133.43	95.258
145.53	86.589
147.1	78.139
143.84	70.649
149.98	66.475
158.88	63.708
153.75	51.775
150.13	52.563
153.38	61.275
127.27	10.265
100.71	-53.768
75.975	-83.896
56.312	-106.54
43.105	-117.54
14.093	-117.09
-7.557	-108.33
-23.531	-99.868
-37.75	-99.996
-45.268	-97.993
-55.529	-86.938
-63.185	-77.311
-67.234	-71.171
-67.137	-65.822
-70.431	-66.31
-78.796	-66.956
-78.218	-66.721
-77.994	-65.368
-82.057	-61.596
-84.149	-58.791
-84.206	-57.797
-81.184	-50.103
-81.957	-34.13
-79.951	-12.067
-76.507	24.261
-81.422	63.27
-87.955	96.133
-87.934	122.05
-85.281	138.73
-90.926	154.69
-95.116	168.91
-92.923	175.3
-90.415	173.01
-93.565	165.88
-95.922	168.11
-90.833	163.8
-89.762	152.32
-88.277	152.98
-86.65	153.28
-84.016	161.28
-80.933	133.71
-71.224	57.561
-48.934	-0.769
-33.436	-36.373
-22.722	-61.083
-15.292	-78.429
-12.194	-86.708
-11.489	-85.569
-12.315	-83.302
-12.765	-79.811
-18.734	-81.396
-25.139	-84.756
-31.147	-80.699
-37.158	-74.844
-51.338	-73.338
-73.78	-71.653
-89.217	-65.475
-105.9	-56.061
-122.81	-36.425
-134.79	-6.295
-141.81	15.345
-141.76	31.895
-140.72	53.132
-132.11	72.163
-117.94	94.913
-108.54	115.39
-98.134	127.43
-84.002	134.78
-67.685	140.89
-53.657	149.43
-53.506	143.22
-61.434	137.73
-66.884	135.27
-71.5	127.48
-71.352	134.29
-41.09	100.42
37.491	31.752
114.15	-11.173
157.89	-36.895
185.51	-49.957
200.51	-59.844
225.7	-67.411
236.26	-73.392
238.76	-81.644
251.44	-93.956
244.85	-105.25
248.65	-108.24
249.24	-117.74
250.91	-127.26
257.97	-132.83
248.52	-139.76
252.28	-142.39
253.32	-147.37
249.05	-152.88
245.99	-153.96
242.9	-150.07
238.09	-143.22
203.17	-135.03
162.75	-115.66
132.31	-89.554
93.536	-60.985
47.684	-25.892
7.849	12.659
-19.868	43.827
-48.672	69.331
-69.093	96.615
-80.399	111.34
-93.618	116.14
-102.93	118.44
-102.21	114.72
-99.232	116.91
-104.85	117.81
-105.64	119.16
-105.11	120.27
-107.05	114.49
-107.55	128.77
-89.273	105.7
-45.524	31.974
-25.081	-18.535
-25.951	-49.595
-30.567	-57.912
-41.879	-46.564
-45.589	-36.284
-48.61	-28.318
-49.72	-20.695
-49.489	-15.69
-50.599	-14.476
-50.834	-9.355
-55.459	-9.46
-55.093	-9.025
-52.335	-7.867
-57.654	-8.807
-60.389	-4.863
-57.141	-4.751
-54.727	0.563
-54.713	1.897
-55.17	-2.692
-46.195	2.624
-41.741	0.007
-43.852	-2.303
-40.835	1.406
-43.593	2.666
-45.407	6.076
-43.717	7.158
-40.722	7.727
-35.719	9.193
-32.663	9.464
-31.738	10.141
-32.791	10.938
-34.055	8.758
-35.602	9.359
-35.209	12.339
-32.169	12.367
-31.093	11.884
-28.891	11.471
-24.634	12.949
-24.754	13.696
-29.214	13.865
-29.472	12.445
-23.356	11.025
-22.022	13.883
-24.086	13.794
-20.3	12.321
-16.811	14.089
-17.805	14.157
-16.61	9.946
-16.97	10.754
-18.041	16.584
-17.779	16.88
-18.401	16.978
-19.096	17.517
-20.974	15.549
-21.044	14.617
-20.117	12.067
-19.002	9.624
-18.855	8.927
-18.719	10.876
-17.427	15.111
-15.451	13.749
-13.837	11.068
-14.622	11.924
-13.221	13.887
-10.823	15.447
-13.582	13.797
-16.736	12.601
-14.852	13.103
-12.234	14.088
