# Supplementary material for: Electrooculography-based continuous eye-writing recognition system for efficient assistive communication systems
Source: PLoS One. 2018 Feb 9;13(2):e0192684. doi: 10.1371/journal.pone.0192684 (PMC5806888; doi:10.1371/journal.pone.0192684)
Supplement: S2 Database — All the original continuous EOG data of participant 001, 002, and 003 used in the experiments are contained in this database. (ZIP) [file pone.0192684.s002.zip › continuous1/001/training/EOG_001_01_011.csv]

7.484	13.946
11.635	14.366
9.027	14.053
10.007	13.226
5.857	13.054
2.488	10.444
4.726	6.099
2.312	11.098
6.367	14.813
7.571	10.416
0.91	10.211
3.069	13.333
3.922	13.067
-1.645	11.545
-2.145	12.852
4.108	13.645
10.237	13.205
10.163	13.817
7.787	13.071
5.025	14.989
2.312	14.346
6.297	10.458
9.65	11.822
7.692	14.692
7.479	17.898
7.307	16.024
5.141	14.706
1.485	17.674
-1.353	15.049
-0.514	14.975
-1.402	17.294
1.109	15.457
4.503	16.694
1.53	16.189
2.578	11.044
2.111	13.926
4.323	16.368
6.013	15.112
2.03	17.002
2.103	15.864
-5.32	17.719
-7.836	19.156
-2.818	16.443
-5.703	18.781
-6.404	18.212
-6.113	13.114
-7.436	11.77
-4.762	12.009
-2.907	14.731
-3.381	16.199
-1.686	13.222
-2.187	11.018
-3.462	11.895
-2.076	14.309
-1.516	15.855
-2.661	14.545
-4.853	12.094
-3.805	11.776
-1.732	12.589
1.825	14.117
3.334	13.037
0.127	13.686
-0.483	13.668
0.696	9.043
1.907	11.412
2.798	13.577
0.081	11.477
-1.819	14.188
-0.327	14.359
-0.543	10.801
3.915	10.343
3.195	10.126
-1.375	14.672
-0.47	19.821
-0.217	17.644
1.575	19.723
-4.067	19.804
-5.271	16.242
-2.554	16.197
-8.652	14.955
-6.449	17.386
-3.801	16.314
-5.532	13.669
2.222	15.54
6.56	14.019
6.343	13.125
9.247	13.271
3.759	13.926
-2.31	15.751
-3.356	16.19
-1.441	15.361
0.044	13.349
-0.449	15.076
-0.759	15.645
-5.745	14.298
-6.121	16.778
-4.774	13.558
0.144	21.384
10.564	49.28
21.404	76.747
32.35	104.28
24.016	127.21
7.864	142.17
-0.617	153.65
-12.644	156.64
-21.043	158.05
-21.225	159.43
-23.244	158.7
-25.415	161.05
-27.981	156.16
-35.287	151.66
-37.274	150.34
-34.694	144.67
-34.142	144.05
-37.007	141.59
-37.292	141.15
-34.123	133.87
-32.45	135.76
-29.375	134.88
-30.123	84.517
-24.466	28.389
-15.58	-14.817
-9.374	-48.709
9.904	-70.847
25.88	-90.277
32.999	-103.76
38.75	-114.95
38.777	-121.1
39.715	-125.16
37.707	-126.19
38.977	-126.33
41.67	-127.98
35.487	-126.89
34.135	-125.62
28.915	-123.81
24.297	-120.46
26.698	-117.24
23.446	-112.85
26.405	-112.45
26.479	-115.22
22.223	-110.15
25.329	-110.35
29.73	-109
34.697	-92.903
60.378	-63.541
101.78	-23.907
98.843	10.739
56.373	44.806
19.482	71.78
-8.967	91.545
-28.832	109.97
-37.179	120.33
-44.037	130.78
-53.454	137.67
-56.056	136.79
-52.296	133.87
-45.051	131.71
-44.657	127.83
-50.379	124.41
-50.819	124.78
-50.59	116.75
-50.264	115.84
-53.723	117.65
-49.682	118.35
-39.797	125.67
-41.733	79.943
-37.322	6.619
-28.041	-38.427
-17.697	-73.603
-5.902	-97.996
1.055	-109.92
9.092	-116.26
11.028	-125.55
14.849	-130.89
18.956	-128.22
18.364	-126.79
20.666	-124.48
16.721	-124.03
16.633	-120.12
16.574	-113.2
8.574	-112.8
7.738	-112.54
9.611	-114.11
7.431	-115.13
6.387	-108.71
11.054	-108.56
7.483	-106.2
28.985	-90.142
96.359	-67.339
141.24	-34.543
159.53	3.577
171.31	34.549
186.01	58.562
204.11	66.579
202.31	48.757
213.32	32.019
212.4	18.172
210.47	3.978
230.37	-0.071
224.87	-8.76
225.37	-14.155
231.54	-21.393
233.77	-33.647
230.21	-47.187
224.67	-55.651
238.04	-51.321
217.15	-87.71
170.97	-143.85
135.61	-170.65
100.76	-186.72
79.209	-188.8
62.348	-184.52
39.081	-180.99
16.286	-172.45
-5.718	-161.97
-25.329	-147.35
-40.05	-137.31
-53.338	-131.85
-61.57	-121.94
-64.03	-116.26
-66.921	-111.69
-69.297	-105.59
-69.987	-99.422
-68.932	-94.131
-73.718	-90.53
-76.356	-86.896
-74.223	-86.819
-71.68	-76.179
-52.853	-55.837
-34.99	-27.507
-37.714	13.662
-47.448	55.445
-51.254	86.007
-53.882	105.18
-64.889	122.35
-71.372	137.45
-71.777	149.84
-75.688	153.83
-77.258	150.99
-77.6	152.39
-78.815	155.9
-78.424	157.45
-76.754	151.95
-75.11	146.22
-78.581	146.49
-77.354	144.14
-73.352	143.91
-77.373	137.39
-71.596	139.13
-67.171	133.33
-65.667	73.687
-43.602	15.886
-18.973	-21.479
-4.6	-60.107
-1.407	-82.709
-3.054	-97.235
-0.671	-109.38
0.879	-114.36
2.352	-113.57
1.652	-115.1
-2.236	-117.93
-6.516	-114.89
-10.173	-111.86
-11.158	-109.83
-12.161	-104.1
-16.376	-100.86
-20.717	-99.859
-21.893	-96.667
-20.558	-95.367
-21.101	-91.768
-20.327	-91.487
-16.656	-92.623
-16.891	-88.372
-17.059	-87.18
-17.468	-78.439
-24.833	-56.922
-34.593	-24.535
-43.607	12.198
-48.221	45.024
-52.498	76.833
-58.106	99.68
-57.314	117.04
-61.495	134
-66.987	147.35
-68.983	159.53
-68.166	164.36
-65.854	163.48
-69.369	161.5
-66.53	159
-69.151	157.49
-73.024	155.65
-68.612	153.8
-69.039	148.05
-63.188	147.82
-65.133	144
-68.92	143.29
-60.897	147.58
-56.805	102.13
-43.615	37.164
-31.279	-7.694
-25.855	-46.208
-16.415	-66.612
-9.283	-80.342
-1.01	-93.652
2.269	-97.142
5.951	-99.341
9.206	-100.58
2.219	-99.936
3.89	-100.2
5.387	-94.169
1.525	-86.47
-1.709	-81.316
-7.69	-75.903
-1.581	-75.501
-6.419	-73.963
-2.904	-74.975
-0.71	-76.482
14.078	-64.695
116.41	-48.003
182.28	-24.335
199.96	5.674
236.72	24.505
233.24	35.557
232.08	42.237
257.97	37.815
254.63	24.012
251.96	1.527
266.94	-26.137
264.35	-46.027
272	-56.464
281.87	-69.375
284.06	-83.886
283.14	-94.704
286	-102.67
293.69	-111.81
289.34	-118.71
283.76	-122.98
282.21	-120.32
274.12	-117.41
234.42	-134.16
182.57	-154.03
149.02	-174.71
126.26	-193.66
101.49	-195.16
72.424	-193.2
40.863	-188.84
4.242	-179.37
-25.9	-169.65
-45.331	-157.33
-67.741	-143.06
-92.346	-125.34
-108.04	-104.99
-117.59	-88.856
-122.11	-77.995
-121.45	-71.042
-124.7	-67.253
-128.52	-62.688
-129.35	-55.894
-133.04	-45.75
-107.1	-54.681
-37.626	-81.522
36.218	-92.611
63.166	-89.789
60.392	-82.432
89.621	-74.143
106.43	-68.525
109.78	-67.879
116.88	-73.508
109.67	-83.035
115.53	-86.828
116.14	-90.352
116.23	-101.99
118.79	-106.37
111.1	-106.22
108.95	-106.01
109.01	-105.29
109.84	-101.81
92.605	-94.636
50.766	-88.423
12.096	-67.263
-17.662	-34.713
-45.783	-3.856
-69.897	27.433
-94.817	56.404
-116.58	85.977
-126.06	115.09
-130.64	135
-132.61	149.96
-133.7	163.1
-130.76	171.96
-127.87	180.67
-131.82	186.8
-135.67	189.8
-138.88	190.23
-142.34	183.77
-139.84	180.45
-134.49	183.19
-134.71	179.58
-136.61	174.15
-139.58	171.84
-138.09	173.97
-135.62	171.44
-132.66	166.87
-127.15	165.17
-127.04	161.29
-118.59	169.18
-112.76	132.61
-108.96	54.889
-91.962	3.856
-76.879	-30.38
-62.128	-51.835
-49.782	-67.846
-42.746	-78.201
-36.813	-81.074
-33.182	-84.639
-28.02	-86.7
-26.945	-89.037
-28.621	-83.159
-26.951	-76.111
-27.658	-73.031
-29.057	-71.174
-28.377	-72.911
-28.393	-69.968
-29.925	-68.548
-33.699	-70.475
-31.056	-69.476
-32.12	-62.833
-56.553	-49.71
-83.911	-35.644
-103.92	-19.312
-124.14	-11.552
-137.58	-4.888
-147	9.117
-152.51	8.18
-156.82	7.504
-164.6	11.777
-162.2	6.727
-156.74	7.272
-154.15	10.809
-150.73	11.826
-150.01	11.549
-143.9	9.567
-141.16	11.007
-141.99	12.224
-138.21	14.153
-138.02	17.848
-139.14	19.5
-114.27	18.618
-41.345	8.872
28.195	-0.512
34.408	4.261
5.691	10.288
-19.256	15.101
-35.238	21.334
-41.605	22.679
-45.103	26.894
-35.247	26.063
-21.821	22.897
-24.451	25.112
-28.051	24.261
-27.305	27.184
-28.956	27.063
-28.784	26.159
-29.558	27.703
-33.706	24.604
-30.096	26.851
-26.744	24.136
-23.425	19.386
-22.218	23.557
-23.109	20.061
-16.797	17.878
-16.197	20.714
-14.991	20.437
-15.21	21.98
-17.297	18.782
-12.505	16.695
-11.57	16.739
-9.965	15.292
-4.22	16.288
-4.298	14.02
-5.997	15.792
-7.817	17.806
-6.047	16.539
-1.535	17.954
-3.174	14.57
-0.574	13.873
-1.71	15.776
-3.1	16.2
-2.982	16.57
-2.622	15.448
3.391	17.586
-3.344	15.42
-7.663	13.234
-2.504	14.635
1.291	12.729
1.896	13.2
-0.831	15.435
0.805	15.944
2.067	16.437
2.74	17.115
