# Supplementary material for: Electrooculography-based continuous eye-writing recognition system for efficient assistive communication systems
Source: PLoS One. 2018 Feb 9;13(2):e0192684. doi: 10.1371/journal.pone.0192684 (PMC5806888; doi:10.1371/journal.pone.0192684)
Supplement: S2 Database — All the original continuous EOG data of participant 001, 002, and 003 used in the experiments are contained in this database. (ZIP) [file pone.0192684.s002.zip › continuous1/001/training/EOG_001_01_012.csv]

-26.018	3.256
-26.076	1.763
-25.063	0.822
-27.98	0.054
-25.19	0.807
-26.753	1.345
-29.823	2.609
-30.535	3.661
-32.27	2.269
-25.146	2.497
-24.911	4.609
-27.468	2.135
-22.341	0.897
-22.109	1.259
-23.613	0.901
-22.576	4.54
-20.788	5.136
-21.116	4.838
-21.617	5.594
-22.18	4.189
-22.783	6.368
-20.014	5.097
-18.463	3.369
-18.608	4.607
-17.455	3.478
-18.682	3.049
-19.38	0.873
-18.753	2.583
-18.091	3.455
-17.458	1.564
-17.456	3.429
-15.146	3.509
-15.422	4.522
-15.925	4.246
-15.793	4.933
-16.826	5.297
-15.063	2.928
-15.412	5.033
-15.844	6.273
-13.943	6.395
-13.9	5.543
-15.962	4.591
-19.461	5.001
-18.119	5.512
-17.508	4.467
-20.779	3.651
-18.997	4.266
-18.194	1.854
-18.747	4.219
-18.468	7.554
-16.96	6.511
-17.379	5.929
-16.529	4.427
-12.443	4.145
-14.414	5.645
-13.462	3.354
-11.898	1.09
-14.654	2.383
-17.209	4.877
-16.2	3.793
-14.305	-1.991
-15.571	-1.484
-11.348	2.106
-11.247	2.571
-13.75	2.236
-12.927	2.859
-17.23	3.389
-16.591	2.114
-14.263	2.265
-14.912	4.823
-13.514	7.08
-11.548	5.257
-8.874	3.904
-10.939	3.845
-16.943	3.543
-18.413	3.222
-16.319	0.048
-16.215	-0.941
-11.329	0.307
-8.032	-0.004
-13.545	2.867
-15.026	4.677
-15.264	-1.231
-18.022	-2.201
-17.999	3.643
-17.101	3.127
-18.853	2.04
-17.145	1.179
-13.028	-2.148
-13.295	0.896
-12.815	0.376
-10.324	-2.865
-11.024	-0.088
-12.848	1.611
-13.551	3.477
-16.428	4.518
-15.397	3.295
-14.375	4.232
-16.624	4.091
-13.343	1.842
-11.897	3.554
-12.349	6.35
-11.256	7.764
-11.299	7.278
-10.74	5.053
-11.875	7.079
-12.184	10.42
-10	12.235
-9.156	8.144
-8.967	3.483
-7.083	4.543
-5.225	4.606
-2.632	19.841
3.196	54.018
8.696	82.378
5.779	104.65
-5.179	124.53
-15.868	134.42
-24.777	142.21
-28.176	147.56
-27.216	150.44
-29.992	153.76
-31.828	150.09
-32.396	146.81
-33.618	147.37
-34.634	144.91
-36.892	142.79
-38.563	142.17
-40.614	136.64
-40.798	133.6
-40.043	132.55
-38.28	130.3
-39.269	127.7
-40.848	121.99
-33.408	130.24
-33.101	111.8
-35.779	49.636
-27.142	-3.037
-17.311	-44.013
-3.995	-73.785
11.965	-93.79
23.585	-111.98
32.831	-119.52
38.796	-127.27
40.552	-137.43
39.857	-139.71
37.308	-139.74
36.3	-139.03
29.504	-136.64
22.755	-132.93
24.476	-132.62
26.937	-130.49
29.852	-122.18
16.185	-119.07
-10.258	-109.01
-37.266	-95.448
-63.325	-85.739
-84.925	-65.134
-107.5	-37.351
-117.74	-8.971
-117.52	16.34
-110.87	39.575
-85.662	62.581
-59.953	79.282
-44.518	97.17
-33.351	112.74
-29.119	117.84
-25.494	123.3
-24.002	124.8
-26.606	122.51
-34.685	124.31
-37.31	119.27
-31.971	117.56
-34.834	111.91
-35.442	112.62
-26.683	117.12
13.675	61.848
92.797	-0.935
164.88	-32.045
217.73	-55.54
238.73	-70.822
256.8	-89.159
296.26	-110.59
303.07	-135.13
311.48	-158.38
325.86	-190.61
332.98	-225.53
341.37	-253.96
339.43	-277.28
345.84	-292.96
345.43	-307.41
349.69	-313.15
347.23	-317.54
339.18	-321.63
347.5	-310.61
320.12	-294.45
270.81	-259.94
236.84	-203.22
186.7	-153.94
115.21	-116.5
48.582	-75.817
0.482	-34.182
-29.574	-11.182
-48.135	8.826
-57.308	22.821
-62.605	26.388
-71.838	35.717
-80.497	32.931
-90.179	35.823
-106.93	41.657
-121.92	46.917
-123.32	54.464
-123.94	57.007
-86.99	107.44
-22.82	152.03
16.637	252.17
286.62	539.08
987	838.65
1761.7	986.43
2164.7	893.52
2125.7	590.95
1535.1	324.37
731.67	184.17
448.42	99.665
441.25	13.913
416.04	-94.419
469.54	-234.94
474.67	-411.18
464.1	-543.17
479.57	-596.24
482.7	-634.89
487.78	-664.1
493.14	-675.12
490.58	-694.3
483.45	-709.56
467.59	-713.29
459.65	-712.58
460.05	-707.51
461.37	-692.77
450.35	-683.61
403.8	-686.28
354	-641.34
309.75	-559.03
251.3	-500.87
183.49	-461.26
114.41	-432.56
46.445	-398.51
-13.295	-358.19
-63.668	-322.62
-106.28	-281.63
-141.09	-246.23
-169.72	-206.03
-186.2	-173.34
-197.52	-157.25
-205.64	-138.75
-219.94	-124.08
-231.01	-111.39
-237.81	-98.185
-216.44	-81.228
-140.82	-47.522
-102.23	3.974
-97.152	50.531
-94.851	82.89
-95.944	110.23
-96.106	128.72
-120.82	140.94
-115.49	151.69
-115.72	153.04
-132.81	156.5
-126.75	156.74
-131.59	157.08
-134.47	160.61
-134.48	156.9
-131.26	163.87
-131.54	161.84
-131.16	174.12
-134.21	163.71
-166.73	86.297
-186.01	29.514
-183.08	-5.502
-183.41	-35.978
-193.66	-52.783
-214.43	-60.428
-229.71	-55.751
-239.85	-54.301
-248.81	-51.717
-253.07	-44.455
-257.36	-40.582
-262.87	-34.43
-264.58	-25.52
-261.43	-20.959
-259.37	-17.195
-257.6	-16.75
-256.03	-13.335
-256.02	-7.996
-256.2	-5.621
-259.02	-2.096
-258.75	-3.058
-250.8	-2.111
-202.71	-14.182
-105.7	-24.689
-31.198	-12.713
9.588	-1.294
57.842	14.209
103.27	18.181
140.07	-4.694
168.9	-35.979
181.06	-69.252
180.16	-100.03
183.64	-126.7
198.94	-151.97
199.04	-176.45
197.3	-192.97
204.8	-200.77
203.12	-202.79
201.48	-200.85
202.16	-190.23
198.06	-171.27
163.86	-169.8
110.91	-160.62
77.279	-136.23
39.707	-119.64
-16.451	-97.051
-68.957	-79.483
-113.26	-62.657
-148.08	-46.783
-178.53	-37.634
-210.03	-20.379
-234.66	-2.904
-249.36	6.274
-252.03	14.519
-254.12	23.489
-252.46	29.628
-250.47	33.669
-247.27	35.968
-244.74	45.162
-232.85	38.713
-131.77	5.682
-23.532	-17.882
19.137	-17.134
42.042	-10.526
55.194	-6.298
103.62	-0.197
136.01	-15.648
155.5	-39.686
182.28	-62.078
177.92	-95.314
182.54	-122.7
188.48	-149.59
193.98	-169.48
201.59	-185.48
199.04	-197.64
198.26	-195.88
207.53	-196.54
209.08	-197.09
197.98	-198.48
202.95	-185.58
193.44	-176.4
148.51	-185.91
98.543	-175.87
59.545	-156.95
27.34	-133.57
-14.055	-107.52
-53.116	-85.363
-84.552	-61.61
-114.55	-43.089
-127.53	-22.973
-136.33	-9.676
-153.59	-1.352
-165.64	9.46
-165.74	14.744
-165.79	22.185
-170.28	26.34
-164.94	34.356
-160.19	68.616
-174.59	116.11
-196.47	160.15
-212.04	195.54
-220.72	219.75
-218.29	234.48
-219.22	243.33
-228.83	249.03
-227.06	252.67
-225.7	251.64
-222.17	249.15
-209.86	251.99
-211	251.22
-209.72	253.33
-206.64	249.59
-207.11	248.6
-198.11	258.66
-192.85	217.38
-183.68	147.11
-170.97	99.969
-159.87	64.743
-146.7	40.686
-138.22	24.886
-126.96	14.409
-120.98	5.616
-121.75	0.983
-113.84	1.127
-108.38	0.412
-103.83	1.965
-99.369	3.563
-106.85	1.047
-109.95	1.19
-108.63	4.91
-109.58	7.717
-107.03	11.633
-104.02	12.929
-94.675	14.267
-96.227	22.627
-125.9	33.979
-159.94	47.234
-186.02	62.143
-203.81	73.93
-212.11	84.657
-227.8	91.376
-240.91	98.65
-237.61	107.77
-239.48	105.37
-245.92	98.624
-241.74	98.204
-229.48	101.13
-224.86	100.33
-225.45	98.623
-219.56	102.72
-210.9	105.95
-205.15	99.972
-206.47	102.11
-166.95	92.546
-70.795	56.015
6.03	44.361
17.763	57.34
-12.654	71.631
-36.257	80.014
-52.004	83.374
-64.628	91.702
-72.668	95.228
-78.166	96.417
-71.44	95.357
-75.159	92.756
-77.679	98.233
-67.083	98.326
-62.434	95.549
-66.128	98.007
-68.015	100.47
-64.487	103.05
-65.776	99.647
-64.029	99.711
-61.369	99.15
-60.251	95.527
-57.548	99.136
-58.752	97.871
-57.328	97.971
-54.121	98.165
-53.586	92.782
-54.342	92.684
-53.713	88.444
-54.574	83.459
-53.811	87.948
-50.239	90.019
-50.058	84.213
-47.72	80.016
-45.591	81.582
-44.926	80.66
-44.988	79.848
-45.629	80.551
-42.236	77.429
-42.111	77.439
-43.609	79.333
-40.009	75.847
-39.011	71.6
-38.87	69.824
-37.929	68.951
