# Supplementary material for: Electrooculography-based continuous eye-writing recognition system for efficient assistive communication systems
Source: PLoS One. 2018 Feb 9;13(2):e0192684. doi: 10.1371/journal.pone.0192684 (PMC5806888; doi:10.1371/journal.pone.0192684)
Supplement: S2 Database — All the original continuous EOG data of participant 001, 002, and 003 used in the experiments are contained in this database. (ZIP) [file pone.0192684.s002.zip › continuous1/001/training/EOG_001_01_013.csv]

-7.147	8.329
-3.951	6.3
-1.909	7.917
-7.286	7.724
-6.753	8.876
-5.413	7.884
-6.412	2.459
-0.631	5.565
1.698	6.305
-0.84	4.693
-4.174	4.751
-5.467	2.987
-6.444	4.341
-5.9	4.005
-3.049	3.543
-2.444	5.191
-2.224	3.774
-4.414	1.936
-4.323	4.58
-0.513	4.466
2.213	3.279
3.266	3.673
3.736	2.963
2.908	3.291
0.997	3.908
2.561	5.317
1.755	2.579
1.129	2.132
0.401	5.582
-2.816	5.184
-0.354	7.438
-0.779	6.47
-3.872	3.562
-4.305	5.126
-4.924	3.942
-4.377	2.923
-3.797	1.22
-4.538	1.181
-4.08	3.712
-1.592	1.811
-3.843	-0.401
-6.899	-0.526
-2.837	0.171
-2.14	2.058
-7.681	6.053
-9.012	7.564
-9.224	6.272
-10.338	5.469
-10.976	5.348
-12.293	3.838
-12.667	2.453
-10.823	5.712
-6.606	5.24
-5.835	3.982
-8.59	5.371
-8.029	3.537
-8.333	1.041
-9.686	4.494
-8.816	10.419
-10.488	7.951
-10.969	4.561
-8.994	5.623
-9.379	5.868
-13.437	7.349
-14.704	8.964
-16.222	8.433
-17.441	6.3
-12.813	4.155
-11.187	6.114
-13.155	8.971
-13.038	8.234
-9.668	4.613
-10.804	6.205
-11.876	10.205
-10.34	9.323
-12.099	10.207
-11.366	8.506
-9.63	6
-13.117	8.793
-15.193	10.178
-14.034	8.333
-15.002	6.472
-11.349	7.78
-10.599	7.171
-14.432	6.457
-14.798	9.33
-17.416	10.745
-15.258	10.484
-14.718	5.869
-18.408	5.727
-15.374	8.427
-14.155	3.33
-10.628	4.539
-6.049	8.973
-7.732	8.799
-9.993	10.492
-12.425	11.826
-11.039	11.031
-10.399	7.037
-13.609	6.215
-11.693	7.416
-11.528	8.083
-12.739	8.146
-10.013	4.267
-11.012	7.247
-11.915	8.371
-10.7	6.859
-12.353	9.516
-14.015	8.904
-14.249	8.148
-11.835	8.55
-10.269	7.871
-13.458	3.131
-13.913	1.57
-10.646	3.48
-8.865	14.848
-8.577	40.877
-3.889	69.746
-2.954	96.028
-10.724	115.12
-20.026	129.65
-29.529	138.42
-35.977	143.64
-41.543	146.27
-43.001	145.38
-40.188	147.62
-40.625	145.34
-44.202	140.67
-46.436	140.03
-46.961	140.61
-48.119	135.95
-47.082	130.8
-48.926	132.09
-53.16	129.51
-46.902	135.62
-41.335	122.8
-42.17	72.434
-37.489	20.176
-27.64	-24.654
-14.862	-56.089
-1.97	-80.817
8.199	-96.59
13.435	-105.81
18.456	-117.5
23.655	-123.54
25.643	-128.64
25.118	-131.95
23.795	-130.36
22.999	-127.99
22.146	-127.05
21.757	-126.53
19.932	-126.47
21.874	-121.69
9.195	-110.49
-26.94	-97.331
-62.777	-78.998
-89.45	-57.347
-109.2	-33.186
-119.86	-10.979
-121.56	-0.914
-126.56	9.492
-131.47	25.248
-134.01	24.39
-130.51	17.054
-118.69	19.548
-113.38	17.16
-113.2	18.63
-115.96	18.779
-114.63	16.328
-100.96	17.669
-48.388	-20.913
60.007	-76.442
135.77	-103.89
170.34	-112.12
211.46	-108.78
226.71	-109.64
259.35	-112.04
294.61	-114.71
311.4	-138.77
329.14	-182.16
332.58	-216.54
350.56	-246.82
359.73	-283.43
366.37	-312.57
370.76	-338.31
370.16	-350.61
372.16	-352.81
369.85	-353.39
372.11	-344.78
328	-332.82
256.04	-304.18
193.29	-255.66
146.13	-194.58
113.12	-131.27
70.573	-89.08
31.159	-65.029
-3.093	-40.361
-36.246	-11.072
-59.065	12.302
-72.171	21.509
-82.828	24.796
-85.619	32.68
-88.2	43.295
-95.922	51.463
-96.578	60.237
-102.4	69.244
-103.32	71.486
-108.16	75.221
-96.577	74.046
-41.874	53.975
22.195	26.907
103.84	-2.916
178.52	-31.123
227.31	-61.93
263.35	-96.292
291.25	-119.96
303.49	-144.78
295.52	-169.35
303.84	-189.44
312.75	-205.86
301.48	-213.42
296.91	-222.78
303.71	-224.34
302.39	-227.58
296.75	-219.81
296.6	-200.34
260.43	-227.21
197.86	-249.49
158.91	-234.81
125.42	-223.38
83.493	-207.34
44.663	-189.21
11.636	-167.93
-10.965	-145.3
-29.576	-131.93
-51.268	-118.36
-78.153	-108.51
-109.83	-91.836
-133.49	-76.584
-155.38	-70.362
-156.52	-65.711
-163.6	-63.935
-135.18	-25.194
-62.668	11.153
-24.447	132.46
435.89	421.51
1409.2	655.2
2242.2	724.08
2609.3	637.8
2470.5	484.35
1972.2	396.82
1245	330.47
570.17	275.44
234.21	249.8
55.661	228.74
-53.728	216.64
-114.42	204.67
-167.67	195.62
-185.11	193.15
-192.46	191.65
-191.75	186.93
-201.87	177.46
-212.2	167.68
-221.73	167.59
-219.24	152.11
-170.75	103.81
-98.439	72.212
-27.222	46.076
25.307	16.113
78.035	-2.25
119.6	-41.637
152.48	-80.353
172.15	-103.46
164.93	-128.56
170.35	-149.08
166.22	-172.3
166.16	-192.34
173.12	-207.6
166.81	-217.55
178.35	-225.55
177.4	-235.17
177.16	-223.58
161.35	-240.71
103.9	-278.85
62.9	-276.97
27.898	-263.45
-9.102	-247.44
-40.994	-227.68
-76.292	-208.67
-113.43	-193.07
-146.02	-178.99
-164.29	-158.14
-174.55	-143.81
-189.95	-131.1
-215.71	-122.54
-244.55	-112.19
-261.63	-110.88
-266.26	-104.94
-271.12	-92.483
-270.86	-91.26
-248.44	-46.243
-197.52	-23.933
-143.29	59.86
76.921	296.14
749.51	585.15
1527.9	748.08
1844.9	581.14
1705.7	337.33
1164.4	210.59
489.36	122
112.04	83.801
-47.54	67.342
-140.01	62.203
-189.85	60.808
-232.22	50.895
-255.17	46.73
-265.42	50.851
-270.77	53.357
-264.44	57.189
-252.39	50.591
-250.43	35.538
-259.07	33.403
-273.74	32.005
-281.49	34.529
-284.24	34.671
-285.03	33.252
-285.02	35.482
-284.37	32.135
-279.2	31.941
-281.51	28.101
-279.53	26.031
-277.7	31.58
-278.1	32.696
-270.89	33.074
-265.94	33.091
-263.89	31.275
-263.21	31.984
-260.34	35.486
-257.67	38.633
-252.37	40.474
-252.02	40.092
-253.27	37.451
-241.18	39.044
-239.54	38.339
-242.62	34.487
-236.95	33.825
-233.24	35.276
-229.96	38.813
-223.44	38.188
-215.06	35.476
-214.04	35.556
-218.39	37.044
-215.64	37.496
-206.33	36.689
-206.15	36.128
-206.41	35.501
-201.76	37.363
-200.44	37.257
-191.72	33.749
-185.22	32.84
-186.51	32.514
-185.78	33.277
