# Supplementary material for: Electrooculography-based continuous eye-writing recognition system for efficient assistive communication systems
Source: PLoS One. 2018 Feb 9;13(2):e0192684. doi: 10.1371/journal.pone.0192684 (PMC5806888; doi:10.1371/journal.pone.0192684)
Supplement: S2 Database — All the original continuous EOG data of participant 001, 002, and 003 used in the experiments are contained in this database. (ZIP) [file pone.0192684.s002.zip › continuous1/001/training/EOG_001_01_014.csv]

-8.883	-4.218
-3.529	-1.481
-4.618	-2.22
-7.77	-4.583
-4.975	-1.82
-5.901	-0.826
-3.482	-1.971
-4.373	1.545
-8.252	2.444
-4.626	0.032
-3.941	-0.113
-3.459	-2.32
-3.078	-2.241
-4.063	1.503
-2.682	0.341
-2.237	-1.765
-0.843	-2.5
0.617	-5.142
-0.049	-4.404
-1.77	-0.738
-3.3	1.295
-3.028	2.108
-0.929	-0.091
-1.839	-1.576
-1.418	-1.32
2.67	-0.561
1.995	-1.017
-0.742	-1.824
-0.948	1.252
1.262	0.918
2.396	0.048
1.06	0.672
1.493	0.892
3.319	3.633
2.664	2.591
0.949	2.289
0.093	7.376
-0.238	5.679
-1.333	-0.501
-3.008	-2.262
0.205	-2.575
7.448	0.582
8.922	1.146
4.468	-0.014
3.693	1.182
2.228	1.112
2.407	1.196
4.341	-0.408
4.167	-0.767
7.732	-0.338
-0.782	-0.255
-2.891	-2.064
8.177	-3.291
3.013	-0.395
-0.924	-0.978
-1.439	-4.258
-1.003	-5.553
4.804	-3.862
6.563	0.087
5.371	-2.075
-0.96	-3.512
1.618	1.323
9.49	0.674
8.251	-1.441
7.707	0.73
9.107	2.868
5.706	1.522
0.933	1.726
4.041	3.424
6.044	3.309
3.308	4.329
1.319	2.293
-0.805	-0.408
0.728	-0.94
2.135	-0.105
2.767	-0.913
2.377	-2.202
0.182	-0.098
0.264	1.082
-0.394	0.72
-0.974	-2.873
1.046	-4.564
5.086	-3.122
7.963	-2.677
4.191	-5.329
-0.029	-8.345
-2.617	-5.541
-3.697	-2.947
1.906	-0.896
0.049	-0.587
-4.686	-1.484
-3.123	-0.369
-3.275	-0.625
-0.906	-1.887
-4.394	-2.364
-7.754	-0.984
-1.029	-0.634
1.148	-0.843
2.892	-2.173
4.617	-2.223
2.139	-0.682
0.514	-1.421
0.395	-0.366
-0.2	-0.444
-5.206	-0.668
-6.694	-0.253
-5.667	-0.919
-4.449	-0.719
-2.82	4.006
-0.651	23.921
1.972	53.622
-0.381	80.539
-1.687	102.19
-7.407	117.78
-17.484	130.34
-25.635	137.92
-32.34	142.43
-35.84	146.4
-40.114	144.1
-43.282	143.32
-47.112	144.74
-53.63	140.44
-53.104	135.66
-53.008	135.01
-54.684	132.14
-51.683	129.54
-51.442	130.67
-49.247	127.99
-50.162	127.15
-52.958	122.5
-52.483	119.36
-51.475	121.82
-47.125	118.09
-44.886	125.92
-40.815	113.7
-34.044	59.605
-29.021	6.496
-21.634	-35.046
-12.356	-70.96
-1.07	-97.017
9.735	-110.2
20.674	-116.55
30.21	-126.39
26.995	-141.64
22.129	-144.12
23.984	-142.8
20.187	-149.22
11.253	-142.32
8.023	-138.03
4.905	-140.31
-0.542	-137.65
1.466	-134.45
-2.862	-128.34
-25.658	-122.13
-50.118	-115.5
-68.447	-107.2
-86.992	-92.889
-101.55	-76.874
-110.99	-66.657
-116.53	-62.822
-119.45	-59.671
-119.39	-55.789
-114.58	-57.769
-111.27	-54.433
-105.69	-52.841
-98.262	-56.611
-94.151	-55.181
-94.434	-55.089
-76.061	-47.093
-25.824	-24.894
6.771	11.448
10.003	53.218
4.905	88.065
-5.772	113.92
-13.026	129.59
-17.729	140.89
-19.427	147.44
-22.93	151.41
-26.273	149.72
-22.714	145.77
-22.672	145.48
-23.214	143.02
-20.211	139.2
-20.038	135.75
-20.187	132.06
-18.226	124.59
-16.735	121.94
-20.623	119.86
-20.473	120.92
-18.584	119.1
-22.39	114.77
-17.369	125.77
-15.576	91.713
-14.21	20.095
-1.256	-30
11.909	-69.252
25.487	-95.125
32.666	-110.5
39.231	-126.84
48.557	-135.93
47.655	-135.92
47.068	-137.63
45.556	-139.42
41.385	-140.25
40.038	-141.17
32.352	-136.8
29.786	-131.87
28.801	-126.61
24.81	-122.32
25.806	-122.17
26.914	-122.24
34.7	-118.89
36.895	-118.49
34.384	-119.81
33.886	-109.22
23.232	-88.466
12.838	-55.619
2.827	-15.522
-3.307	20.982
-3.81	52.304
-12.537	79.423
-24.501	100.9
-30.721	113.16
-33.281	120.44
-38.678	125.95
-44.351	133.12
-47.405	134.26
-44.1	130.7
-35.909	128.41
-31.222	128.2
-34.804	126.54
-40.331	123.01
-34.719	126.05
-32.836	117
-32.304	122.22
-23.823	123.38
-22.499	61.751
-14.951	-0.654
1.792	-41.505
13.875	-79.401
20.587	-103.67
23.381	-120.53
29.714	-127.71
36.195	-133.1
37.745	-134.33
40.11	-132.24
39.654	-132.5
34.452	-128.79
32.778	-128.72
32.258	-128.81
29.202	-123.74
27.436	-119.59
27.255	-116.95
27.799	-115.25
26.727	-113.77
24.394	-114.6
24.213	-114.02
23.745	-114.52
26.758	-114.36
25.368	-101.2
12.473	-79.753
6.699	-48.382
2.77	-11.03
-3.708	23.493
-8.135	54.648
-13.274	79.679
-17.052	98.77
-22.013	113.97
-26.386	128.86
-32.88	138.05
-40.892	143.09
-46.248	145.66
-47.878	142.12
-49.829	139.19
-44.469	137.72
-33.422	134.71
-29.228	131.84
-25.322	127.21
-22.75	126.87
-24.645	123.58
-28.127	117.89
-29.345	118.45
-29.022	111.03
-25.088	120.42
-18.262	105.26
-8.355	39.344
5.006	-8.183
17.621	-41.737
28.599	-72.661
35.507	-92.687
42.144	-105.4
46.845	-114.37
47.589	-120.6
46.56	-119.95
42.733	-121.86
33.735	-124.22
24.834	-120.03
17.792	-117.23
8.038	-119.2
-1.889	-114.76
-10.937	-108.62
-21.957	-105.89
-39.727	-96.147
-57.198	-81.472
-75.178	-67.249
-88.113	-59.76
-91.922	-51.149
-101.21	-39.435
-104.86	-29.451
-99.843	-22.399
-93.844	-27.669
-90.183	-27.36
-87.233	-23.111
-87.288	-23.3
-84.725	-21.556
-80.79	-24.487
-76.055	-25.159
-5.715	-50.074
91.589	-90.951
165.21	-102.57
211.85	-104.24
220.52	-101.93
261.31	-92.739
291.7	-87.905
314.16	-92.049
338.89	-105.89
330.12	-120.54
351.31	-146.75
357.05	-185.62
363.93	-217.57
386.84	-248.85
387.86	-275.59
397.84	-286.5
396.6	-290.76
392.91	-284.54
357.8	-283.93
285.74	-281.88
234.3	-253.05
191.33	-226.95
144.13	-212.06
101.8	-197.07
65.715	-185.05
37.376	-177.35
23.209	-173.72
11.762	-166.57
-3.951	-152.4
-13.723	-137.08
-11.155	-137.78
-7.595	-140.88
-6.041	-129.8
-0.049	-121.71
3.358	-108.1
12.125	-93.009
16.323	-84.827
10.327	-74.415
9.371	-70.526
0.218	-72.059
-14.981	-71.22
-22.174	-69.091
-38.585	-67.946
-36.602	-60.308
-30.367	-39.545
5.133	-1.974
116.63	35.884
186	190.56
452.81	527.02
1089.3	774.03
1656.7	829.38
1865.3	745.94
1705	553.39
1232.3	409.98
674.04	341.76
295.09	299.91
111.63	276.03
-0.528	266.6
-70.64	264.28
-105.51	251.01
-129.43	246.27
-147.24	242.91
-152.43	233.93
-150.12	229.57
-153.36	219.75
-158.08	208.34
-165.01	198.39
-174.67	188.35
-180.77	179.81
-186.68	168.26
-189.36	161.73
-193.79	160.08
-196.92	152.94
-191.27	149.94
-187.5	143.09
-183.12	141.77
-177.22	146.07
-176.12	100.09
-168.09	30.573
-154.76	-20.833
-141.64	-61.145
-127.44	-83.155
-117.68	-103.23
-107.79	-119.44
-99.763	-123.43
-98.628	-124.76
-100.06	-123.93
-106.24	-126.81
-112.6	-127.1
-115.46	-124.98
-116.54	-122.04
-115.23	-118.56
-111.87	-119.38
-107.86	-116.38
-111.4	-113.52
-109.25	-113.23
-106.51	-109.9
-124.04	-103.05
-147.3	-92.673
-171.25	-78.488
-189.38	-59.259
-197.63	-46.61
-208.65	-44.921
-219.26	-30.904
-227.38	-24.363
-231.28	-28.745
-229.87	-20.819
-227.81	-23.23
-224.16	-27.816
-219.09	-27.082
-214.13	-26.783
-211.35	-22.394
-206.4	-20.023
-201.78	-19.513
-199.55	-22.052
-194.44	-20.224
-190.71	-14.879
-188.85	-16.109
-185.25	-16.685
-141.27	-32.944
-51.887	-57.041
10.279	-57.971
16.711	-47.448
-9.354	-33.419
-33.842	-21.96
-45.51	-15.395
-54.791	-9.515
-60.145	-4.803
-63.661	-3.119
-64.769	-2.245
-54.47	1.278
-40.439	2.439
-44.457	4.146
-48.108	7.86
-42.26	9.629
-48.285	8.698
-53.029	8.098
-50.316	8.353
-47.007	11.001
-44.706	14.045
-43.473	14.144
-42.641	13.711
-41.164	12.321
-33.473	13.759
-33.392	16.605
-37.628	11.763
-33.749	8.368
-30.172	10.965
-27.755	10.192
-29.586	10.613
-31.769	10.333
-29.281	7.589
-29.802	8.937
-29.693	9.483
-30.958	9.541
-33.33	10.026
-30.626	8.658
-29.085	8.274
-28.198	8.744
-27.303	9.68
-27.78	8.768
-29.933	7.035
-32.787	6.794
-32.71	5.028
-31.164	4.108
-29.543	4.926
-26.1	3.763
-21.487	3.064
-20.921	2.446
-22.805	2.974
-22.453	6.234
-22.916	7.187
-22.021	6.292
-18.825	6.046
-18.398	5.894
-21.163	4.611
-21.299	3.305
-18.847	5.167
-19.436	6.918
-17.181	9.517
-18.723	12.251
-24.333	9.033
-23.17	6.887
-20.709	4.649
-18.1	4.393
-16.927	5.738
-14.603	2.925
-16.495	4.389
-20.963	5.67
-18.788	5.957
-20.283	7.009
-19.45	7.044
-14.533	8.763
-12.444	10.751
-11.703	10.524
-13.172	8.937
-14.134	6.103
-16.068	3.561
-19.151	6.448
-17.484	6.957
-12.137	7.798
-11.715	7.658
-16.084	3.869
-15.133	8.38
-13.621	14.212
-13.879	14.122
-11.19	12.406
-10.826	14.951
