# Supplementary material for: Electrooculography-based continuous eye-writing recognition system for efficient assistive communication systems
Source: PLoS One. 2018 Feb 9;13(2):e0192684. doi: 10.1371/journal.pone.0192684 (PMC5806888; doi:10.1371/journal.pone.0192684)
Supplement: S2 Database — All the original continuous EOG data of participant 001, 002, and 003 used in the experiments are contained in this database. (ZIP) [file pone.0192684.s002.zip › continuous1/001/training/EOG_001_01_015.csv]

-24.508	11.017
-23.726	7.296
-24.083	0.375
-23.64	3.942
-24.415	6.774
-24.379	8.198
-26.822	9.383
-26.804	5.769
-26.326	0.892
-22.518	2.708
-15.617	8.011
-18.93	9.429
-20.35	4.12
-19.042	-0.227
-24.741	6.204
-23.806	8.815
-20.508	6.342
-19.271	4.388
-18.564	2.114
-23.047	2.295
-24.626	3.755
-21.815	5.36
-20.212	0.661
-19.777	-0.448
-20.867	3.299
-21.716	0.984
-18.121	-0.548
-16.086	0.683
-11.821	2.118
-9.422	3.726
-12.816	4.114
-13.426	2.185
-16.018	2.239
-15.358	8.242
-13.173	7.776
-11.693	4.894
-9.457	8.086
-12.072	8.58
-10.295	10.729
-9.802	9.336
-13.172	7.725
-9.526	8.523
-10.147	5.343
-11.284	8.217
-10.468	8.113
-13.843	4.339
-13.628	2.889
-11.841	0.021
-13.106	2.063
-15.17	6.896
-10.908	7.751
-7.737	3.639
-9.896	3.105
-9.588	6.385
-9.492	7.279
-10.463	8.602
-8.327	8.948
-7.411	7.833
-9.03	5.952
-8.104	6.645
-8.695	10.505
-8.276	8.823
-6.197	6.567
-6.474	8.213
-6.164	6.831
-6.364	7.244
-8.947	6.896
-9.104	4.687
-5.861	8.236
-5.994	6.46
-6.598	1.795
-6.336	5.672
-8.398	7.732
-10.056	6.036
-9.385	5.191
-10.439	5.155
-13.23	7.649
-10.09	7.394
-6.605	4.596
-7.766	5.591
-7.169	6.763
-7.475	4.299
-10.261	3.215
-9.981	3.959
-9.516	5.595
-8.905	4.225
-8.685	0.883
-9.946	3.788
-11.53	5.11
-12.439	6.135
-10.636	6.306
-11.461	4.962
-11.013	8.017
-11.062	6.218
-13.093	4.295
-9.881	5.371
-9.904	4.837
-11.824	5.909
-9.348	6.471
-7.053	6.676
-7.154	8.075
-5.736	7.561
-3.095	7.456
-1.097	7.687
-1.421	6.583
-4.696	6.336
-2.342	7.363
-5.011	7.071
-9.847	6.531
-8.112	6.2
-5.291	4.131
-2.287	15.845
-8.465	40.846
-11.319	67.029
-12.888	92.313
-20.471	111.97
-21.401	129.72
-22.055	139.14
-25.293	144.2
-27.285	150.74
-28.876	149.58
-30.291	149.34
-32.164	148.61
-33.731	146.59
-34.29	146.07
-33.671	142.78
-32.447	139.13
-33.253	135.42
-31.519	136.54
-31.656	133.07
-32.503	132.36
-29.18	129.96
-33.032	123.2
-31.639	135.02
-29.897	109.14
-32.946	46.678
-21.921	-1.488
-9.23	-42.811
-0.599	-71.662
10.454	-93.075
17.536	-107.81
19.819	-119.37
28.65	-130.08
32.14	-131.99
28.112	-137.7
28.367	-141.64
24.163	-138.04
20.344	-137.51
15.301	-136.57
14.326	-134.2
18.212	-133.38
14.303	-133.07
3.196	-130.96
-14.854	-125.11
-36.554	-116.85
-59.453	-106.66
-83.865	-95.969
-104.63	-77.585
-118.5	-54.645
-129.67	-32.154
-134.1	-3.511
-130.33	24.019
-116.4	45.903
-96.254	64.898
-81.226	83.496
-65.23	98.898
-47.201	109.44
-37.484	115.91
-34.456	119.17
-35.785	121.98
-42.803	120.75
-50.619	116.83
-52.147	119.32
-47.99	111.57
-52.575	107.39
-49.359	111.06
-4.504	61.561
77.181	-0.493
143.76	-33.962
180.65	-60.753
217.78	-74.857
245.86	-86.604
269.34	-98.398
284.96	-107.45
289.79	-121.09
294.86	-143.05
302.22	-158.38
307.54	-169.01
302.71	-183.64
308.13	-193.88
307.37	-207.26
297.8	-218.21
300.62	-219.51
297.19	-222
301.29	-225.18
302.68	-227.86
291.04	-226.53
288.87	-214.72
257.74	-217.61
200.91	-224.57
148.43	-197.34
107.26	-171.23
72.699	-152.3
27.661	-119
-11.055	-99.944
-40.233	-71.821
-67.259	-43.387
-88.952	-37.614
-109.37	-16.525
-119.48	7.925
-119.47	26.974
-123.18	38.106
-119.39	33.018
-127.91	30.086
-140.17	34.503
-143.32	28.068
-149.38	34.247
-140.54	40.224
-140.64	52.691
-83.999	100.17
-20.659	154.98
88.767	368.46
583.25	681.01
1277.1	859.03
1718.4	837.48
1739.8	622.87
1223.4	433.44
547.96	343
264.37	278.88
199.28	250.22
156.26	210.27
163.19	160.61
142.76	123.27
133.86	98.205
130.61	95.408
102.34	97.607
74.418	96.161
43.54	91.604
15.975	77.506
-10.152	63.703
-34.755	62.977
-45.097	61.344
-50.378	53.525
-58.524	54.085
-67.084	52.215
-73.151	53.078
-72.878	50.234
-79.3	55.677
-84.026	60.842
-86.165	9.841
-94.981	-53.152
-96.129	-98.288
-91.965	-133.16
-91.681	-149.01
-94.615	-160.88
-98.384	-169.64
-104.45	-172.45
-111.09	-172.67
-112.08	-173.32
-110.18	-173.5
-114.72	-172.34
-120.42	-170.11
-122.5	-162.31
-123.63	-155.41
-125.84	-150.6
-128.15	-145.75
-129.06	-142.72
-125.57	-140.1
-124.83	-139.88
-121.53	-136.9
-52.894	-135.57
25.392	-131.26
84.162	-119.25
149.22	-121
171.51	-135.03
215.68	-153.35
256.73	-193.06
265.8	-249.77
287.5	-304.17
297.83	-353.26
303.21	-390.35
302.19	-408.02
306.46	-414.16
313.15	-422.13
311.49	-425.79
314.25	-423.05
313.57	-419.71
315.44	-403.14
299.48	-389.48
253.55	-371.05
210.39	-320.97
162.33	-276.81
106.4	-245.07
50.313	-211.83
-7.709	-191.43
-54.352	-170.95
-89.865	-157.56
-121.77	-147.16
-149.2	-128.85
-169.84	-115.19
-185.91	-97.942
-193.89	-90.478
-196.01	-86.435
-196.62	-77.425
-195.98	-67.922
-198.57	-58.587
-203.45	-45.29
-188.08	-44.23
-117.77	-80.863
-39.486	-101.13
-14.464	-94.452
1.823	-89.706
24.354	-78.19
35.457	-64.415
55.831	-56.829
60.542	-62.259
57.743	-73.393
66.693	-77.941
62.871	-81.975
68.53	-88.67
76.846	-93.831
72.671	-100.39
72.662	-104.48
72.289	-105.34
74.147	-108.48
74.293	-106.77
75.944	-99.112
70.212	-96.404
32.887	-88.995
-8.431	-63.9
-49.179	-29.257
-94.452	7.773
-119.44	42.12
-139.78	71.809
-160.82	97.617
-175.36	121.5
-189.93	140.12
-199.83	154.04
-206.99	164.7
-205.18	167.56
-199.94	169.04
-199.58	168.43
-200.41	165.4
-209.4	166.32
-212.95	165.34
-217.19	163.15
-220.8	160.04
-218.22	156.28
-190.84	159.22
-116.72	152.82
-62.745	144.86
-21.349	139.24
14.719	125.3
32.634	115.99
47.539	100.54
46.067	89.726
46.082	82.919
50.031	73.049
64.044	63.683
66.674	48.873
69.119	45.459
74.897	35.568
73.379	31.374
81.391	26.732
81.837	21.871
83.169	35.691
61.937	-3.936
24.644	-63.364
10.236	-89.939
0.826	-109.76
-8.886	-118.34
-19.625	-120.68
-36.137	-121.14
-46.661	-118.23
-54.813	-109.02
-73.966	-96.604
-91.797	-94.058
-113.29	-96.718
-130.75	-94.182
-137.98	-91.08
-152.85	-84.952
-145.82	-83.374
-142.66	-54.27
-97.991	-18.584
-24.589	25.712
100.96	216.21
610.9	500.29
1361.8	735.45
1861.1	768.86
2006.6	588.54
1690.6	416.13
972.59	313.99
404.72	254.28
225.8	231.43
166.41	222.42
112.87	209.44
116.87	179.52
111.56	137.14
103.64	99.738
118.74	73.81
123.59	44.084
133.07	15.175
148.79	-11.898
149.2	-42.501
126.91	-65.518
122.79	-77.143
118.81	-80.346
105.32	-86.781
116.72	-77.646
109	-87.28
79.529	-144.01
61.408	-174.69
41.806	-183.22
11.205	-193.58
-20.92	-196.27
-49.289	-195.19
-85.742	-185.82
-118.76	-174.86
-140.02	-166.05
-155.99	-159.9
-163.25	-153.74
-172.02	-144
-179.85	-132.08
-181.95	-124.76
-185.48	-122.74
-178.03	-116.7
-174.52	-102.03
-199.62	-73.553
-232.65	-40.051
-261.46	-6.695
-286.24	25.118
-299.72	53.472
-303.44	76.536
-306.16	83.546
-307.78	88.914
-304.96	91.326
-302.25	87.305
-298.65	88.856
-296.01	85.072
-294.98	85.805
-290.28	83.969
-290.05	85.073
-278.62	88.8
-219.88	38.124
-149.34	-22.607
-91.281	-45.771
-51.429	-57.531
-37.508	-61.604
-18.859	-64.375
-15.243	-62.178
-1.016	-58.263
14.897	-58.829
1.693	-57.445
4.998	-59.007
2.551	-57.45
0.314	-53.786
6.712	-57.329
2.369	-55.175
3.84	-52.033
7.048	-52.174
4.452	-48.897
-2.42	-50.889
2.055	-46.053
-22.12	-39.656
-99.224	-23.592
-163.05	4.481
-187.71	11.416
-184.81	21.13
-179.81	31.165
-180.72	31.099
-178.78	39.878
-181.74	42.376
-178.27	40.106
-175.22	37.645
-179.34	39.578
-178.59	49.103
-179.07	41.754
-178.88	32.465
-177.38	34.349
-179.91	37.519
-176.91	41.172
-170.11	40.324
-168.73	39.125
-164.62	40.824
-161.28	43.109
-162.11	40.512
-155.33	42.927
-149.01	37.062
-146.85	27.975
-141.84	36.121
-142.84	34.622
-139.63	32.883
-134.47	36.564
-136	32.713
-135.07	35.417
-132	38.577
-128.07	38.792
-130.46	37.833
-127.01	34.474
-122.95	36.719
-122.12	34.889
-117.36	34.595
-121.08	35.794
-122.32	30.038
-121.89	32.46
-121.27	32.902
-110.45	33.265
-104.9	37.109
-108.4	32.867
-109.65	33.382
-109.91	34.072
-110.83	31.307
