# Supplementary material for: Electrooculography-based continuous eye-writing recognition system for efficient assistive communication systems
Source: PLoS One. 2018 Feb 9;13(2):e0192684. doi: 10.1371/journal.pone.0192684 (PMC5806888; doi:10.1371/journal.pone.0192684)
Supplement: S2 Database — All the original continuous EOG data of participant 001, 002, and 003 used in the experiments are contained in this database. (ZIP) [file pone.0192684.s002.zip › continuous1/001/training/EOG_001_01_016.csv]

-15.852	4.353
-21.695	1.844
-25.046	6.29
-22.099	4.41
-21.172	2.444
-23.486	4.136
-23.411	4.282
-24.185	4.278
-24.745	5.287
-20.456	7.511
-18.159	5.485
-17.108	7.531
-16.629	7.72
-17.253	5.751
-17.456	7.729
-16.526	6.463
-11.68	6.506
-14.829	5.718
-20.349	4.988
-16.332	4.408
-17.332	3.638
-16.732	5.221
-13.065	1.348
-14.224	2.443
-12.75	6.714
-11.789	4.396
-12.287	3.663
-10.399	2.098
-8.155	-1.572
-6.808	-0.859
-8.717	3.155
-14.653	4.923
-12.266	5.394
-8.246	6.207
-12.255	7.02
-12.813	7.348
-13.47	4.601
-13.244	3.035
-13.293	2.504
-10.758	2.158
-6.123	3.98
-10.284	0.559
-10.824	0.443
-8.75	3.786
-8.842	0.482
-9.048	1.405
-8.739	4.461
-8.24	3.094
-7.732	3.59
-6.539	3.675
-8.156	3.215
-8.581	2.981
-6.149	5.014
-3.138	6.182
-4.3	3.688
-6.687	3.236
-6.101	3.917
-7.092	5.454
-7.152	3.675
-7.483	2.181
-9.605	-0.37
-6.963	0.812
-6.845	4.489
-7.899	2.651
-4.559	4.573
-5.939	2.453
-6.28	2.547
-3.115	5.67
-5.433	1.552
-6.784	2.881
-3.538	5.646
-2.44	4.361
-0.888	4.827
-2.418	4.407
-4.636	3.616
-4.426	2.73
-6.5	2.393
-5.62	3.469
-1.979	3.399
1.474	2.972
-1.589	1.434
-5.266	0.866
-2.325	2.76
-4.378	0.809
-3.439	2.999
1.203	8.33
-1.383	3.693
-2.857	1.34
-3.843	2.605
-2.804	2.159
-3.983	4.191
-5.766	4.013
-2.25	2.716
-5.847	2.846
-6.578	4.617
-4.325	3.829
-5.969	0.596
-6.089	1.163
-7.069	3.776
-5.091	5.957
-5.374	4.463
-6.666	2.933
-4.343	4.074
-5.497	3.098
-6.287	2.468
-5.778	1.679
-4.124	2.111
1.136	18
13.749	45.844
25.044	73.016
31.71	97.433
44.1	114.86
42.522	128.15
21.15	138.52
0.518	143.52
-14.568	146.35
-25.995	146.39
-32.323	143.78
-36.404	141.95
-37.985	141.84
-38.886	143.78
-41.571	146.31
-41.158	141.02
-41.052	137.85
-41.884	137.85
-43.332	130.42
-42.088	136.39
-38.756	120.17
-39.092	67.276
-30.63	24.811
-18.832	-14.854
-9.19	-49.214
2.489	-70.894
10.967	-88.812
16.683	-100.62
18.698	-109.34
24.224	-116.7
25.516	-119.25
20.265	-118.35
21.315	-121.09
25.703	-120.15
23.489	-115.22
20.815	-111.52
27.299	-108.94
26.947	-111.39
29.531	-109.2
32.153	-105.13
9.359	-95.745
-19.601	-83.459
-44.497	-76.988
-71.449	-60.356
-92.985	-40.072
-110.09	-25.528
-124.17	-17.022
-127.26	-6.251
-127.17	9.325
-122.15	28.228
-105.07	48.853
-84.439	65.633
-58.333	87.027
-41.976	106.55
-29.874	119.07
-18.74	127.41
-18.252	133.02
-19.123	130.91
-31.665	129.68
-36.519	126.54
-33.55	122.89
-32.54	123.45
-2.177	77.814
72.072	17.612
125.98	-18.465
165.83	-44.789
231.34	-58.048
253.71	-79.371
274.2	-97.634
297.15	-111.69
291.58	-138.94
302.14	-160.96
308.89	-176.05
314.61	-191.9
319.88	-197.02
313.5	-200.92
315.69	-204.58
308.29	-200.12
302.97	-199.16
313.27	-191.96
274.69	-179.41
196.91	-163.73
137.04	-134.81
97.816	-100.46
62.391	-72.366
23.48	-40.295
-3.219	-14.568
-24.457	-5.211
-51.742	10.317
-67.318	14.08
-86.745	15.068
-105.33	25.023
-107.95	24.142
-114.92	28.35
-110.19	31.279
-112.09	54.004
-63.392	95.214
-14.633	139.76
62.272	315.01
442.19	535.29
882.92	603.52
1076.7	560.6
1045.7	454.89
758.12	356.78
381.12	300.33
148.48	261.53
59.104	244.34
26.843	229.4
-6.877	213.07
-26.463	198.68
-27.066	188.49
-33.549	184.2
-34.558	178.53
-35.132	168.47
-33.551	164.24
-41.176	155.71
-48.995	145.8
-57.507	135.32
-67.618	138.91
-62.019	138.97
-78.141	78.801
-99.945	13.283
-97.311	-33.044
-88.557	-71.893
-85.003	-90.893
-84.907	-104.46
-86.352	-112.44
-85.254	-122.69
-85.539	-133.4
-89.898	-132.87
-94.086	-130.39
-102.49	-129.83
-107.17	-127.1
-115.74	-125.13
-125.05	-123.15
-114.39	-121.8
-111.97	-119.31
-137.74	-107.67
-164.76	-91.319
-177.16	-75.868
-178.84	-66.483
-183.26	-60.35
-190.14	-46.055
-193.55	-37.821
-190.45	-42.024
-180.87	-44.365
-181.6	-41.802
-182.43	-40.669
-179.24	-40.55
-176.74	-38.493
-162.94	-39.79
-147.25	-43.484
-75.425	-47.666
21.938	-38.48
56.909	-14.477
100.35	2.841
120.94	18.576
137.2	32.856
188.61	37.454
192.07	28.814
197.56	-2.083
212.38	-31.436
219.27	-48.137
228.56	-66.297
237.88	-79.714
245.61	-90.115
241.4	-94.666
241.3	-95.055
232.4	-99.272
235.29	-83.41
225.6	-93.279
173.98	-153.27
131.02	-187.73
101.04	-198.58
82.146	-204.77
57.995	-203.43
25.255	-203.41
2.573	-195.79
-21.744	-183.47
-41.373	-171.08
-61.099	-161.69
-81.117	-151.54
-89.681	-139.72
-96.371	-130.99
-102.58	-121.14
-102.83	-114.32
-103.08	-108.71
-107.24	-101.54
-108.8	-97.445
-113.6	-93.233
-115.56	-93.309
-116.93	-91.058
-117.9	-89.098
-60.127	-104.91
14.128	-110.25
66.647	-92.913
128.93	-78.908
179.98	-72.89
221.73	-81.883
250.82	-105.67
274.96	-135.31
281.67	-172.29
292.87	-209.1
308.08	-250.71
307.41	-289.55
320.15	-313.92
325.32	-326.74
327.12	-333.45
322.05	-343.79
329.76	-342.05
328.22	-338.06
315.71	-328.24
324.19	-311.31
291.16	-305.96
245.92	-279.4
209.79	-245.32
154.47	-225.62
96.823	-206.12
41.539	-182.56
-1.619	-157.1
-38.386	-140.18
-71.647	-120.66
-89.369	-99.283
-100.09	-85.487
-109.57	-74.778
-119.38	-64.437
-127.04	-55.487
-133.31	-47.214
-136.85	-38.089
-138.06	-34.375
-132.66	-25.281
-88.988	-2.804
-31.608	38.565
-15.564	86.649
-22.244	118.55
-20.393	147.17
-33.862	171.59
-45.238	188.7
-44.44	198.94
-51.525	204.42
-53.317	211.78
-62.108	210.46
-63.626	211.66
-57.013	211.69
-58.243	205.47
-60.003	202.34
-62.578	196.85
-58.518	201.25
-57.366	194.36
-57.035	196.19
-52.976	200.08
-69.329	139.96
-86.625	74.988
-82.017	34.526
-80.342	0.764
-84.707	-18.329
-90.111	-29.675
-96.289	-33.643
-105.22	-36.663
-119.9	-38.15
-126.17	-38.303
-128.6	-38.597
-137.69	-36.277
-146.87	-33.547
-146.2	-33.935
-139.11	-30.67
-138.58	-24.389
-139.57	-22.493
-136.47	-21.969
-131.55	-20.525
-130.83	-18.589
-137.21	-14.058
-132.97	-14.301
-127.79	-16.097
-131.53	-17.953
-130.15	-20.142
-120.23	-8.766
-81.083	2.685
-46.924	23.731
-45.609	48.791
-52.494	54.443
-66.056	59.278
-69.046	61.039
-74.296	62.072
-83.27	62.772
-82.592	60.454
-77.766	62.936
-63.066	58.028
-59.718	58.035
-64.137	63.65
-64.853	60.596
-67.958	63.254
-71.827	64.747
-70.733	63.454
-66.848	65.136
-66.996	55.427
-63.213	48.454
-60.557	51.169
-59.703	52.85
-58.479	50.206
-57.421	46.606
-54.849	50.094
-51.76	49.025
-49.059	46.574
-50.363	47.133
-50.4	45.61
-52.985	46.541
-54.936	45.979
-52.392	44.457
-50.049	44.919
-47.562	43.869
-47.096	43.412
-46.388	42.093
-48.898	38.319
-49.397	39.508
-47.163	39.449
-46.194	38.646
-45.273	38.926
