# Supplementary material for: Electrooculography-based continuous eye-writing recognition system for efficient assistive communication systems
Source: PLoS One. 2018 Feb 9;13(2):e0192684. doi: 10.1371/journal.pone.0192684 (PMC5806888; doi:10.1371/journal.pone.0192684)
Supplement: S2 Database — All the original continuous EOG data of participant 001, 002, and 003 used in the experiments are contained in this database. (ZIP) [file pone.0192684.s002.zip › continuous1/001/training/EOG_001_01_017.csv]

16.736	-3.229
15.585	-4.274
16.886	1.546
16.337	2.995
15.141	6.016
15.115	6.125
12.527	3.309
12.876	4.23
15.678	3.457
13.702	2.65
11.764	3.615
11.746	2.826
11.561	3.99
13.554	5.641
13.294	4.091
12.594	2.779
14.558	3.139
14.234	2.625
13.107	1.681
12.135	3.009
12.794	2.477
14.441	1.722
14.037	1.834
14.21	1.234
11.656	2.063
10.824	2.706
12.013	2.944
10.997	2.287
10.27	0.116
10.341	2.094
10.845	4.392
8.912	2.155
14.417	3.647
16.851	4.091
11.31	2.872
12.959	3.883
13.6	2.479
16.307	0.768
16.994	2.237
14.664	6.654
13.902	4.806
9.199	2.194
11.859	5.615
13.484	4.578
11.5	4.286
14.657	7.528
11.383	6.65
10.308	3.08
14.405	2.113
13.118	2.33
11.69	0.896
8.158	2.475
7.165	2.315
6.333	-1.336
5.048	-2.335
7.748	-1.589
2.984	0.337
2.75	-0.886
6.039	-2.788
3.301	-3.001
3.95	-4.783
5.647	-4.266
4.25	-3.098
5.782	-2.918
7.884	-1.678
6.324	-0.484
7.607	-0.771
7.319	-1.365
7.885	-3.577
7.714	-4.028
5.031	0.824
6.49	-0.197
5.977	-3.246
6.084	0.292
5.823	0.881
3.812	-0.756
7.017	1.455
8.288	1.562
4.48	0.251
4.874	-0.376
7.793	-0.914
7.38	1.004
7.628	-0.914
7.016	-2.062
5.177	-1.957
6.764	-2.346
6.646	-1.265
5.229	-2.232
5.235	-0.468
8.019	0.967
9.417	1.923
7.671	0.694
4.417	1.104
1.913	-1.835
3.86	-8.253
2.888	-2.724
2.744	0.429
0.546	0.24
-0.289	1.964
3.918	1.58
4.465	2.011
4.135	0.228
1.146	-2.368
2.745	-1.656
3.662	-0.189
-0.109	-0.805
3.429	-3.421
7.595	2.138
9.067	25.864
9.958	55.829
9.156	80.937
5.617	103
-3.187	119.12
-12.401	126.77
-18.058	132.5
-23.252	137.92
-26.867	139.95
-27.068	140.17
-30.635	140.04
-38.044	135.12
-37.638	132.3
-35.945	133.77
-39.339	130.76
-40.5	126.7
-41.004	121.62
-36.836	130.48
-30.441	118.41
-25.144	57.154
-17.629	2.213
-10.419	-38.459
-1.841	-70.032
7.521	-89.6
10.683	-110.36
12.789	-120.19
16.9	-124.6
15.348	-129.58
18.433	-127.96
20.301	-125.01
15.699	-122.48
15.091	-118.22
11.639	-114.33
10.787	-114.7
11.859	-112.45
44.21	-108.93
118.23	-103.4
162.05	-96.482
197.84	-88.26
247.67	-77.573
274.2	-80.688
292.33	-101.75
300.36	-133.22
311.68	-162.1
322.88	-190.68
326.91	-220.2
334.99	-237.81
342.15	-249.66
343.55	-262.54
339.54	-262.18
336.77	-259.94
335.54	-254.16
330.51	-234.88
299.9	-227.73
261.02	-210.06
223.41	-190.03
176.43	-180.13
127.27	-158.51
79.825	-146.57
42.566	-137.05
18.035	-124.4
1.614	-115.47
-12.16	-104.62
-28.229	-93.959
-38.642	-84.601
-42.893	-77.466
-52.745	-68.826
-46.919	-64.731
-32.868	-56.928
-16.019	-28.312
1.248	10.466
-22.224	51.532
-61.485	86.908
-85.015	110.84
-96.753	130.15
-101.12	142.03
-106.31	146.81
-106.12	147.88
-105.29	145.59
-104.58	139.95
-100.98	142.83
-104.06	141.83
-105.79	138.01
-99.815	145.83
-91.765	105.27
-81.821	39.296
-69.501	-0.53
-58.228	-37.035
-52.75	-58.751
-50.558	-68.976
-49.125	-78.66
-47.575	-86.544
-45.398	-91.759
-47.117	-94.544
-46.754	-95.247
-44.301	-88.321
-49.213	-82.904
-50.529	-79.867
-49.302	-77.454
-52.165	-78.307
-52.697	-75.78
-53.915	-71.302
-49.377	-72.586
-48.953	-71.889
-20.553	-70.126
61.284	-67.85
110.57	-53.232
145.16	-38.808
198.57	-30.177
225.92	-32.92
244.15	-54.549
249.19	-76.361
258.99	-97.089
271.09	-121.72
269.72	-143.61
281.4	-160
284.52	-171.92
284.63	-178.3
286.65	-182.2
284.94	-181.17
279.64	-175.15
243.06	-178.71
199.85	-175.21
172.48	-158.8
138.77	-139.2
93.088	-119.42
41.995	-109.93
-8.415	-100.01
-54.328	-85.964
-88.334	-73.543
-114.04	-55.898
-138.13	-40.222
-153.25	-32.516
-163.48	-22.363
-168.21	-12.514
-168.96	-7.032
-168.29	-4.967
-168.29	1.944
-174.45	8.11
-170.84	11.577
-158.69	15.716
-98.977	-13.613
4.57	-48.64
73.283	-54.097
104.03	-54.22
120.14	-45.584
152.59	-31.296
180.37	-26.406
196.98	-28.713
210.96	-39.263
200.94	-53.996
203.4	-64.674
203.36	-75.445
210.08	-84.904
214.73	-91.874
205.46	-96.418
213.67	-97.66
205.91	-98.551
207.68	-87.092
197.39	-87.392
150.37	-101.25
114.64	-96.473
76.071	-92.414
31.258	-87.821
-9.488	-79.719
-44.147	-74.649
-70.698	-63.99
-89.961	-54.556
-97.538	-48.917
-103.21	-41.587
-109.08	-34.18
-111.66	-28.172
-112.89	-24.465
-111.88	-24.142
-106.52	-11.633
-100.95	22.273
-110.33	68.294
-129.5	107.25
-143.07	136.63
-152.08	161.79
-157.5	176.88
-158.35	189.23
-157.89	198.6
-158.54	196.86
-157.77	192.62
-155.71	193.04
-153.65	187.28
-151.05	185.47
-149.3	181.14
-147.13	179.91
-138.36	191.33
-128.81	146.81
-121.74	76.152
-110.57	33.607
-102.26	-2.404
-96.655	-21.593
-89.941	-35.233
-80.718	-44.998
-73.439	-45.531
-72.483	-51.257
-71.253	-52.924
-71.163	-50.407
-69.92	-50.712
-69.725	-54.226
-67.4	-56.004
-64.893	-53.226
-64.286	-52.938
-60.681	-53.394
-59.927	-53.736
-56.685	-49.616
-67.316	-41
-92.339	-29.877
-112.56	-14.79
-133.35	2.189
-149.95	18.066
-161.31	29.468
-171.14	37.517
-173.75	37.739
-173.39	35.739
-168.69	34.857
-162.61	32.443
-162.08	34.336
-157.55	36.077
-155.4	35.289
-153.46	35.809
-148.84	35.712
-146.23	36.966
-141.28	38.508
-142.92	42.147
-123.01	37.971
-54.425	14.398
21.593	7.551
48.769	21.742
28.383	30.072
4.768	38.754
-8.393	45.863
-16.015	47.116
-23.703	49.168
-26.3	52.594
-22.277	55.234
-25.472	54.208
-27.58	54.17
-28.155	56.162
-24.357	51.692
-17.539	54.146
-21.87	59.857
-23.302	55.027
-21.713	52.399
-25.179	53.481
-26.246	52.576
-24.657	53.345
-21.284	54.726
-18.522	51.79
-18.79	50.429
-17.928	51.448
-16.564	50.685
-14.814	48.629
-15.765	46.475
-17.795	47.739
-17.018	48.621
-19.761	46.529
-19.436	45.809
-19.057	45.017
-20.966	43.624
-18.303	44.914
-16.589	46.216
-14.223	42.112
-15.083	40.273
-18.407	40.051
-17.63	35.713
-18.299	40.224
-16.004	42.029
-12.435	39.409
-9.224	43.489
-8.118	41.277
-14.588	38.637
-16.629	40.797
-16.628	40.565
-14.423	42.361
-9.4	42.553
-10.475	38.125
-11.322	37.372
-14.956	37.272
-16.427	35.094
-11.463	33.877
-10.54	34.389
-8.529	32.956
-9.032	32.579
-10.061	35.397
-8.33	33.763
-9.393	30.279
-6.674	31.038
