# Supplementary material for: Electrooculography-based continuous eye-writing recognition system for efficient assistive communication systems
Source: PLoS One. 2018 Feb 9;13(2):e0192684. doi: 10.1371/journal.pone.0192684 (PMC5806888; doi:10.1371/journal.pone.0192684)
Supplement: S2 Database — All the original continuous EOG data of participant 001, 002, and 003 used in the experiments are contained in this database. (ZIP) [file pone.0192684.s002.zip › continuous1/001/training/EOG_001_01_018.csv]

3.885	-9.193
0.277	-10.238
-0.829	-13.502
5.518	-12.983
4.006	-11.308
-0.919	-8.903
0.698	-9.373
0.759	-12.086
4.594	-10.73
7.062	-10.222
4.486	-11.86
1.612	-11.572
-3.073	-10.629
-2.354	-12.901
-2.19	-11.629
-3.772	-9.287
-0.585	-11.2
0.868	-8.335
0.243	-7.392
0.79	-7.289
0.046	-4.533
-2.425	-5.396
-3.477	-7.041
-2.797	-6.449
-0.956	-3.798
3.078	-4.997
3.606	-6.686
0.512	-5.147
2.826	-8.556
1.962	-8.732
1.584	-4.73
5.464	-6.242
3.172	-7.861
1.273	-8.331
-2.604	-5.343
-7.331	-4.191
-2.923	-8.027
4.183	-7.719
2.419	-6.641
-0.666	-6.778
-0.238	-5.67
-1.834	-5.636
-2.387	-6.376
-3.04	-5.973
-3.624	-3.917
0.911	-2.289
5.57	-1.757
4.956	-1.792
4.029	-2.955
0.504	-3.441
-1.768	-1.776
-0.577	-1.627
-2.263	-2.373
-2.515	-1.762
1.361	-0.78
2.131	0.197
-4.062	-1.618
-5.847	-4.133
-4.807	-6.214
-6.001	-5.939
-4.111	-4.389
-2.162	-4.197
-3.116	-4.339
-4.814	-4.566
-2.342	-2.684
1.677	-2.421
0.721	-4.731
-0.925	-6.087
-5.713	-3.932
-8.239	-3.559
0.796	-7.444
0.178	-4.988
-2.713	-0.655
1.839	-1.351
-0.453	-1.136
-1.956	-0.713
-2.791	-2.559
-1.673	-2.083
-1.841	2.096
-5.604	3.07
-2.752	1.056
-1.738	-0.741
-2.25	-0.461
-0.826	0.947
-0.69	-0.743
-0.25	-0.151
-0.185	-0.045
-0.876	0.595
-4.463	1.379
-6.152	0.638
-5.223	1.859
-1.291	-1.478
2.908	-0.991
1.549	0.087
-0.227	-2.8
-0.008	-2.395
1.988	-2.681
-1.116	-4.634
-4.298	-3.447
-3.892	-0.802
-8.435	-2.964
-10.262	-2.612
-6.458	-1.873
-5.414	-3.155
-6.357	-3.733
-3.438	-2.446
-2.285	-1.98
-5.589	-6.736
-4.436	-3.234
-0.6	-1.275
1.845	-5.109
0.927	-3.108
-4.163	0.197
-2.183	0.646
3.125	-2.062
-1.284	-1.486
-6.654	2.16
-5.269	0.415
-7.009	-3.091
-4.988	-0.409
2.619	0.26
16.218	6.77
65.31	27.849
135.63	49.803
165.75	69.14
159.19	89.502
150.9	108.62
133.95	124.69
127.77	137.63
118.25	140.2
108.06	139
119.8	140.69
119.81	134.45
120.08	122.73
128.9	113.91
136.2	103.8
140.78	92.409
142.66	87.151
144.56	78.519
144.72	70.82
145.5	65.252
146.51	58.259
146.12	58.188
143.32	48.952
148.4	54.567
149.72	50.458
133.61	-4.562
117.62	-59.165
96.167	-98.043
67.402	-122.06
44.413	-135.07
20.233	-144.05
-9.302	-142.23
-38.275	-139.32
-61.392	-136.15
-78.622	-130.01
-91.292	-122.68
-101.94	-117.21
-103.96	-108.47
-97.753	-103.21
-100.63	-102.78
-103.81	-97.366
-100.52	-95.285
-103.51	-90.412
-106.63	-88.091
-106.99	-85.845
-102.21	-79.294
-101.23	-78.71
-72.71	-72.369
10.435	-61.495
74.454	-37.253
100.36	0.3
106.86	31.527
103.11	60.422
96.32	85.744
93.112	106.21
102.66	119.72
98.92	116.96
99.236	103.79
105.67	95.607
105.95	89.243
112.81	81.006
107.92	77.481
101.46	68.943
111.34	70.39
102.89	64.668
100.31	63.216
114.86	70.74
90.808	11.358
60.824	-56.846
50.798	-88.637
45.798	-114.92
37.689	-128.9
15.192	-135.24
-10.981	-134.39
-39.528	-132.97
-64.49	-125.92
-81.563	-115.84
-92.393	-111.39
-102.89	-102.21
-108.93	-92.975
-106.61	-93.042
-109.92	-89.449
-110.47	-83.037
-106.65	-86.08
-109.52	-83.317
-110.83	-82.028
-105	-85.417
-97.723	-79.399
-39.997	-76.948
44.609	-59.6
84.741	-21.988
94.845	15.834
82.133	54.414
88.592	84.459
93.089	104.61
84.147	116.86
93.68	119.11
83.684	111.82
76.86	103.61
77.784	98.196
79.999	91.601
80.067	84.477
72.044	84.711
77.229	82.41
74.436	81.531
72.877	90.479
59.428	47.309
21.117	-22.41
3.393	-61.998
0.014	-92.409
-5.546	-107.86
-14.855	-117.19
-31.118	-122.69
-50.392	-120.61
-71.139	-119.81
-85.815	-113.33
-97.934	-108.43
-106.75	-102.67
-113.04	-94.833
-119.43	-92.201
-119.76	-85.639
-119.53	-83.988
-117.92	-82.978
-119.9	-76.105
-120.57	-77.821
-117.75	-75.712
-117.57	-73.063
-110.59	-74.499
-90.887	-78.309
-21.048	-86.981
51.124	-83.658
85.929	-72.884
140.56	-57.028
163.04	-43.462
185.4	-33.582
225.27	-31.531
225.8	-50.098
239.2	-67.546
241.45	-86.603
242.58	-108.87
251.28	-128.91
244.2	-145.85
258.28	-157.92
259.12	-177.41
256.47	-191.42
266.34	-198.85
261.41	-203.35
264.44	-200.93
259.16	-201.12
251.52	-193.79
245.45	-186.15
209.24	-192.53
168.72	-193.68
133.65	-187.18
89.026	-184.27
44.415	-177.98
8.842	-168.54
-22.258	-160.01
-45.676	-150.5
-61.598	-139.73
-74.914	-128.5
-79.269	-120.44
-83.298	-110.78
-90.181	-102.13
-89.727	-100.68
-91.002	-96.052
-90.77	-84.78
-93.794	-76.236
-101.76	-71.783
-104.83	-67.766
-107.54	-61.955
-105.79	-55.942
-108.82	-56.129
-111.87	-55.084
-109.1	-51.382
-107.14	-48.384
-103.77	-42.751
-100.94	-42.991
-99.994	-40.52
-99.017	-38.155
-94.222	-34.749
-95.692	-19.998
-95.745	-4.678
-85.333	20.808
-87.018	48.675
-98.027	78.671
-107.98	111.16
-115.33	132.75
-118.85	154.31
-125.89	171.39
-127.71	186.7
-127.08	197.58
-128.75	199.89
-127.08	203.31
-125.39	205.05
-123.67	208.71
-122.63	202.11
-119.91	196.17
-120.29	195.59
-123.02	190.74
-120.66	191.6
-123.38	182.47
-121.8	188.13
-108.72	173.47
-98.654	102.28
-87.3	39.812
-74.953	-4.615
-67.829	-34.028
-61.302	-49.246
-54.061	-63.758
-48.62	-71.445
-49.817	-73.26
-53.258	-74.844
-53.478	-73.74
-52.733	-68.058
-53.223	-63.958
-53.763	-61.195
-49.276	-62.007
-44.974	-67.784
-46.612	-66.964
-48.237	-62.483
-47.162	-60.659
-45.132	-59.458
-42.466	-60.394
-43.623	-50.341
-38.522	-26.772
-35.851	2.372
-39.031	31.182
-33.734	42.173
-34.8	41.071
-34.141	43.669
-33.75	44.534
-34.201	42.024
-33.409	41.208
-35.516	38.881
-27.604	38.881
-28.201	40.483
-32.526	38.981
-28.279	41.435
-30.621	36.163
-35.313	33.19
-36.358	35.842
-36.061	29.974
-33.959	31.986
-34.987	33.276
-33.137	30.941
-29.411	31.806
-32.566	30.525
-31.176	32.072
-32.053	32.651
-32.171	30.665
-25.59	30.916
-24.665	31.49
-23.154	30.944
-25.193	30.572
-29.526	28.898
-26.086	27.285
-22.334	26.865
-19.54	25.516
-18.564	25.378
-21.249	25.2
-17.977	24.262
-16.929	25.041
-22.3	21.953
-20.015	20.459
-16.046	22.117
-17.768	20.142
-19.39	20.435
-18.052	21.248
-17.31	21.399
-17.5	20.044
-18.279	19.802
-19.561	24.063
-18.137	25.499
-18.073	23.909
-19.573	23.108
-16.241	21.784
-13.158	21.029
-12.623	22.427
