# Supplementary material for: Electrooculography-based continuous eye-writing recognition system for efficient assistive communication systems
Source: PLoS One. 2018 Feb 9;13(2):e0192684. doi: 10.1371/journal.pone.0192684 (PMC5806888; doi:10.1371/journal.pone.0192684)
Supplement: S2 Database — All the original continuous EOG data of participant 001, 002, and 003 used in the experiments are contained in this database. (ZIP) [file pone.0192684.s002.zip › continuous1/001/training/EOG_001_01_019.csv]

-2.689	-3.015
-1.586	-1.115
-2.159	-1.759
-3.242	-4.446
-3.453	-2.872
-4.689	-3.05
-6.019	-0.168
-4.056	-0.647
-4.563	-4.306
-5.393	-3.252
-2.488	-5.163
-2.631	-6.499
-2.888	-4.369
-2.156	-4.725
-1.997	-6.381
-0.852	-7.276
-2.998	-5.675
-4.749	-4.087
-3.931	-5.705
-0.996	-6.097
2.353	-3.96
1.499	-3.567
2.498	-3.811
4.285	-4.234
2.589	-5.329
1.063	-5.13
0.787	-4.576
-1.408	-3.295
-2.951	-3.286
1.921	-6.59
0.752	-5.354
-3.344	0.294
-0.525	-0.779
-1.28	-3.176
-1.422	-2.185
-0.785	-1.994
-1.014	-0.849
-2.055	-3.03
-2.314	-5.297
0.278	-2.994
-3.103	-2.602
-2.37	-1.19
1.943	-1.096
2.91	-5.251
3.715	-5.081
1.045	-3.193
-0.413	-3.171
1.757	-4.107
2.539	-5.971
2.846	-4.657
1.671	-1.03
1.189	-1.992
5.188	-3.711
3.339	-3.886
0.958	-6.456
-0.115	-4.64
-0.094	-2.08
1.118	-2.398
-2.324	-4.332
1.062	-5.116
2.969	-2.816
0.919	-3.313
-0.179	-3.678
-2.667	-4.37
-3.631	-4.556
-2.821	-2.809
2.548	-2.043
1.458	-2.554
-1.779	-3.463
2.446	-1.819
5.767	-1.146
7.642	-4.192
4.59	-6.142
0.69	-3.369
3.133	-0.234
4.972	-2.224
8.244	-3.168
13.115	-2.714
10.541	-1.525
4.992	2.164
5.154	1.803
7.74	1.598
6.159	2.453
4	1.968
6.994	2.001
6.422	-1.343
0.506	-2.604
2.875	0.826
4.299	-0.047
0.272	-0.924
-0.279	0.712
0.181	-0.97
-0.523	-2.03
-2.558	-0.55
-1.513	-2.26
0.166	-5.172
0.499	-1.733
3.345	-0.14
5.194	-0.555
4.502	3.409
4.879	2.925
0.311	-1.556
0.339	-1.275
3.171	-1.696
5.187	-2.034
14.93	-3.183
52.797	-15.032
145.86	-23.931
222.45	-26.729
238.09	-28.41
245.31	-31.696
272.19	-37.622
285.48	-46.158
300.69	-66.991
333.31	-98.908
344.61	-139.49
361.95	-182.57
380.96	-224.86
389.38	-263.09
397.32	-289.52
398.29	-307.48
398.39	-319.31
399.92	-324.81
399.66	-326.83
400.9	-320.24
390.48	-315.73
353.11	-327.8
314.71	-326.35
284.8	-297.24
252.48	-266.09
204.98	-242.02
143.85	-217.48
91.036	-199.2
45.86	-185.55
13.024	-168.07
-4.692	-157.88
-23.888	-145.56
-42.845	-127.36
-56.792	-116.06
-65.32	-105.99
-73.784	-95.716
-85.931	-87.464
-89.966	-82.23
-87.575	-72.427
-88.239	-42.694
-91.126	3.016
-101.84	48.345
-119.78	87.242
-132.56	121.82
-143.73	145.74
-152.68	161.61
-150.21	176.26
-145.48	182.14
-146.12	181.25
-146.67	179.43
-145.84	182.07
-147.06	180.49
-145.28	178.42
-142.98	179.92
-140.48	173.35
-130.77	183.95
-123.1	163.79
-113.82	88.896
-100.13	32.047
-83.622	-6.789
-70.018	-34.83
-63.446	-50.848
-57.012	-63.558
-55.421	-68.241
-55.799	-73.993
-57.785	-75.446
-60.697	-73.988
-61.431	-76.841
-60.02	-78.462
-57.685	-76.897
-63.356	-72.907
-80.499	-66.003
-103.42	-56.55
-126.36	-44.326
-145.74	-27.025
-160.87	-16.412
-172.46	-5.441
-177.2	10.247
-176.65	14.354
-171.81	15.525
-167.12	10.155
-161.59	2.034
-153.44	7.566
-149.96	6.242
-147.68	6.708
-137.79	6.953
-74.141	-33.286
34.531	-66.895
104.2	-62.307
145.78	-56.074
175.89	-47.004
191.93	-35.856
232.82	-33.081
254.01	-39.483
269.91	-58.111
297.24	-87.653
290.84	-116.36
294.94	-135.23
307.28	-152.38
312.43	-172.07
315.41	-184.51
316.41	-188.02
313.47	-193.82
312.68	-187.86
302.85	-185.31
248.56	-203.23
185.43	-206.75
145.74	-193.87
113.77	-171.45
70.771	-150.34
29.897	-136.49
-4.784	-124.85
-40.358	-114.43
-66.458	-100.51
-89.379	-87.209
-98.649	-72.409
-98.051	-66.655
-107.55	-62.705
-112.62	-51.739
-118.77	-44.83
-114.57	-37.422
-63.007	-18.155
-3.124	26.862
16.697	80.782
12.035	118.35
12.374	152.35
-0.087	181.19
-18.996	194.21
-13.723	207.67
-18.264	215.96
-23.93	212.08
-21.066	210.04
-22.491	206.31
-23.551	200.85
-26.469	197.02
-22.107	197.07
-25.722	191.39
-30.889	185.24
-25.508	198.17
-35.018	164.35
-47.161	84.733
-40.431	36.194
-25.627	1.281
-15.776	-32.625
-25.942	-52.25
-42.215	-62.922
-50.87	-67.643
-67.601	-66.861
-86.774	-65.283
-99.627	-63.942
-107.19	-60.562
-107.39	-57.927
-109.93	-57.481
-114.14	-56.99
-115.42	-51.094
-117.71	-45.838
-119.26	-41.908
-118.46	-45.761
-61.978	-59.614
20.633	-64.872
56.63	-64.032
98.955	-55.62
125.57	-48.644
147.75	-48.859
181.28	-54.74
185.28	-73.531
193.33	-87.825
192.84	-101.42
193.98	-114.56
202.43	-116.5
201.35	-119.57
193.86	-126.75
192.36	-128.37
197.64	-128.94
190.14	-130.31
190.26	-124.1
168.18	-114.86
116.78	-90.559
86.14	-51.142
62.304	-9.377
18.668	31.532
-33.071	65.759
-73.678	100.73
-104.98	126.83
-127.96	144.99
-143.19	160.66
-154.2	168.27
-156.71	177.93
-156.77	172.94
-157.94	160.94
-157.89	153.92
-156.13	158.68
-150.68	151.9
-148.52	86.888
-153.82	29.706
-162.77	1.351
-165.2	-24.492
-161.49	-33.229
-159.73	-38.175
-160.92	-37.783
-163.63	-32.691
-158.9	-29.357
-151.84	-25.467
-150.72	-22.475
-148.28	-18.978
-142.46	-18.366
-140.7	-17.664
-140.42	-17.279
-139.05	-19.368
-100.73	-22.498
-20.959	-24.251
44.911	-8.471
92.585	24.816
106.08	60.114
112.51	95.345
123.24	123.32
115.34	140.69
121.42	146.78
115.75	135.32
111.55	123.88
112.4	116.22
112.8	109.6
122.94	107.36
117.99	104.3
119.59	98.14
122.57	94.935
123.89	92.762
122.49	86.579
123.69	99.29
113.6	82.358
75.268	19.02
53.208	-24.811
42.53	-56.065
31.997	-76.413
23.934	-85.639
13.222	-92.37
3.343	-93.066
-13.23	-97.268
-36.698	-94.113
-57.86	-90.979
-78.376	-88.554
-96.316	-78.147
-104.21	-69.685
-111.96	-64.956
-116.02	-60.336
-116.61	-54.98
-116.11	-53.338
-115.01	-51.885
-116.79	-49.833
-115.08	-43.528
-124.8	-42.499
-129.46	-44.315
-119.06	-44.172
-67.394	-56.789
25.271	-56.658
79.459	-41.097
115.78	-22.706
148.81	-5.644
175.49	6.361
210.89	11.257
219.97	-3.88
219.95	-20.725
229.78	-33.592
228.69	-48.979
231.66	-64.563
237.26	-81.516
236.07	-92.804
241.03	-106.66
246.7	-115.04
248.27	-116.15
244.23	-122.86
246.18	-113.28
227.05	-113.86
183.84	-123.59
152.16	-106.93
115.81	-96.365
70.926	-91.703
26.425	-78.437
-11.98	-71.486
-41.713	-71.499
-68.003	-72.774
-84.883	-73.848
-89.912	-72.072
-96.567	-67.875
-106.54	-56.156
-107.43	-53.153
-101.32	-62.81
-96.644	-60.321
-92.104	-55.121
-86.946	-50.318
-88.217	-45.406
-90.598	-43.533
-93.823	-38.993
-96.83	-33.278
-94.962	-28.237
-94.707	-25.617
-96.414	-22.726
-99.459	-20.741
-98.162	-21.029
-94.987	-23.16
-96.047	-22.293
-96.819	-19.496
-94.594	-22.134
-93.01	-18.22
-98.05	-4.179
-108.6	20.009
-115.75	55.625
-120.53	80.808
-123.4	89.262
-116.77	91.671
-113.1	94.353
-114.04	97.301
-111.76	95.493
-108.61	97.418
-107.65	99.577
-108.72	97.547
-103.57	95.472
-101.14	93.958
-99.178	96.42
-91.782	89.718
-90.956	85.259
-89.613	87.079
-88.921	83.241
-87.056	82.857
-84.336	80.955
-85.991	79.645
-79.466	80.278
-78.098	78.633
-81.101	78.105
-78.67	77.105
-74.998	75.903
-71.79	74.413
-75.34	73.304
-72.381	72.837
-67.967	71.539
-69.188	70.207
-68.046	68.403
-68.122	67.635
-61.38	69.052
-53.77	69.483
-54.936	66.894
-55.214	67.593
-54.872	65.926
-55.837	59.955
-52.469	59.997
