# Supplementary material for: Electrooculography-based continuous eye-writing recognition system for efficient assistive communication systems
Source: PLoS One. 2018 Feb 9;13(2):e0192684. doi: 10.1371/journal.pone.0192684 (PMC5806888; doi:10.1371/journal.pone.0192684)
Supplement: S2 Database — All the original continuous EOG data of participant 001, 002, and 003 used in the experiments are contained in this database. (ZIP) [file pone.0192684.s002.zip › continuous1/001/training/EOG_001_01_020.csv]

4.964	-6.053
0.699	-4.386
0.355	-5.687
1.198	-8.009
-0.119	-6.51
0.415	-3.839
-3.931	-3.113
-6.579	-2.925
-3.8	-3.474
1.701	-4.89
3.483	-1.299
1.13	0.704
1.529	-0.46
0.388	0.186
0.18	0.454
-1.136	2.75
-4.663	2.461
-3.343	0.444
-1.628	2.161
-2.689	5.127
-1.631	6.057
-0.167	3.203
0.637	1.697
0.83	2.636
1.151	2.503
0.867	2.112
-1.928	1.747
-3.644	1.187
-4.991	1.035
-3.704	1.337
-1.952	1.608
-1.105	-0.52
0.318	-0.298
-0.24	1.373
-2.08	0.484
-1.963	3.224
-0.393	2.529
-3.214	1.052
-2.284	2.906
0.671	3.149
0.278	2.519
0.602	2.069
-1.944	3.621
-3.786	2.424
-2.428	3.63
-0.439	4.793
0.604	2.991
-2.67	4.052
-4.547	4.183
-4.959	2.547
-6.669	3.722
-4.749	5.084
-6.624	2.893
-8.921	3.459
-10.658	1.823
-9.385	2.217
-5.053	7.029
-5.695	5.541
-7.458	4.88
-8.502	6.623
-0.366	4.596
1.23	1.582
-1.869	1.441
-0.371	0.687
-2.583	3.229
-0.685	6.388
-3.041	5.084
-4.042	6.096
-6.154	8.088
-8.207	8.657
-3.447	5.523
-4.835	3.488
-6.307	2.529
-9.159	2.585
-8.415	3.655
-5.232	2.492
-5.248	5.169
-3.477	5.987
-3.929	5.506
-2.312	7.612
-1.18	5.437
-2.905	6.218
-3.727	7.49
-3.045	3.697
0.139	3.226
0.592	2.839
0.287	6.34
3.352	4.734
0.618	1.582
-2.772	7.881
-1.812	7.2
-4.036	7.369
-2.504	8.312
-0.812	5.834
-4.587	6.816
-6.259	3.373
-4.114	2.634
5.858	5.718
49.134	-10.012
123.88	-31.773
194.96	-34.335
221.03	-37.713
212.77	-45.047
232.1	-45.169
251.67	-51.909
255.64	-58.4
269.06	-69.23
279.07	-93.39
282.2	-115.96
281.62	-136.04
284.85	-152.77
294.34	-166.56
295.19	-182.08
298.92	-196.81
305.13	-207.3
298.51	-211.78
302.75	-212.95
296.67	-216.12
288.68	-216.68
291.76	-209.72
255.75	-199.1
206.44	-179.95
164.73	-145.95
106.79	-103.52
41.411	-61.409
-15.748	-17.994
-55.317	23.186
-88.707	54.281
-113.55	78.159
-124.22	96.005
-134.6	107.77
-142.02	112.28
-144.85	111.44
-144.13	119.99
-147.71	119.99
-153.06	123.81
-148.39	140.34
-151.1	100.92
-154.9	37.835
-152.11	-0.509
-154.07	-31.383
-154.09	-48.261
-153.62	-57.783
-154.78	-61.833
-157.49	-59.525
-153.52	-56.885
-148.56	-53.299
-148.32	-49.966
-144.1	-47.031
-141.94	-43.18
-141.55	-40.888
-139.85	-38.221
-131.25	-39.024
-126.49	-37.398
-97.111	-23.286
-32.774	-5.623
12.104	25.143
38.626	66.183
34.41	97.465
15.232	121.52
28.709	143.23
35.675	157.19
33.836	155.33
35.601	147.59
30.615	142.34
41.564	141
40.403	134.81
38.809	126.77
46.516	128.5
40.009	122.91
46.996	122.27
43.682	120.08
40.573	120.29
52.149	124.4
35.85	71.22
12.961	-0.533
2.46	-38.812
-1.939	-66.236
4.01	-83.864
2.686	-96.339
-11.718	-105.83
-25.966	-105.18
-39.5	-101.48
-55.939	-98.667
-70.04	-91.518
-75.739	-83.928
-79.936	-82.02
-87.777	-77.066
-90.583	-72.945
-90.925	-69.759
-93.977	-63.675
-91.555	-65.112
-88.81	-59.461
-89.751	-54.684
-83.697	-60.673
-79.16	-47.802
-80.003	-23.028
-71.19	6.115
-65.515	44.105
-72.411	75.538
-83.563	103.42
-90.122	129.52
-94.277	146.3
-100.98	159.84
-93.521	168.06
-87.319	167.77
-86.102	168.7
-84.558	168.2
-89.909	163.31
-89.183	159.05
-91.348	151.87
-89.937	153.62
-85.537	151.35
-85.47	149.32
-77.921	157.3
-70.154	105.43
-59.653	30.782
-45.594	-13.579
-29.335	-48.323
-9.263	-66.481
2.082	-88.041
7.362	-99.101
9.079	-94.253
0.657	-96.981
-0.604	-99.796
1.327	-98.999
-2.734	-98.614
-1.762	-96.773
-6.174	-93.87
-5.384	-93.922
-4.779	-92.395
-7.899	-89.337
1.74	-85.62
-7.654	-79.906
-34.93	-71.629
-57.893	-57.62
-79.443	-42.057
-98.605	-28.284
-115.55	-16.108
-128.51	1.013
-134.41	17.583
-136.32	19.084
-136.52	18.513
-130.64	20.776
-125.23	18.825
-122.84	15.456
-117.48	17.318
-114.02	15.182
-114.15	19.847
-92.657	14.995
-15.998	-35.387
75.416	-74.409
119.47	-83.706
161.08	-81.6
202.69	-78.309
205.13	-82.862
226.13	-80.845
247.26	-91.492
246.8	-113.05
251.83	-133.18
253.06	-154.36
267.4	-166.17
275.7	-175.15
274.01	-191.42
274.87	-200.82
277.74	-206.91
281.26	-216.94
279.24	-220.91
277.92	-223.48
273.98	-225.83
276.55	-230.54
277.23	-232.22
268.35	-229.18
265.95	-225.67
252.74	-215.78
223.19	-196.6
208.41	-156.5
197.25	-107.45
153.76	-64.372
81.407	-23.93
12.941	10.517
-39.981	36.994
-75.572	57.485
-92.469	77.199
-109.41	94.89
-124.1	106.47
-129.59	111.43
-132.75	116.18
-131.58	122.96
-132.84	126.66
-137.47	130.51
-139.36	131.11
-136.13	135.5
-135.57	138.14
-137.9	137.89
-133.18	149.09
-115.31	113.92
-83.089	42.914
-68.73	-3.388
-67.647	-27.436
-62.337	-23.366
-69.106	-12.482
-72.448	-7.017
-70.593	-2.765
-74.988	3.889
-76.141	13.154
-76.738	14.053
-74.637	16.276
-65.961	10.926
-60.472	3.105
-59.383	7.565
-61.744	10.064
-61.437	11.087
-59.088	13.154
-58.973	13.064
-55.085	14.34
-55.859	15.744
-55.279	15.853
-50.92	17.84
-52.29	20.926
-50.749	22.592
-49.627	24.218
-48.865	24.887
-48.19	23.83
-51.942	22.775
-50.025	25.49
-50.747	25.52
-52.611	23.65
-43.492	28.904
-45	26.884
-49.877	24.51
-44.524	28.71
-43.579	26.75
-43.586	26.869
-42.643	28.196
-40.569	27.467
-40.801	27.509
-40.291	29.146
-35.329	31.852
-38.125	32.034
-38.969	31.77
-39.156	30.296
-42.769	28.815
-38.33	30.096
-37.311	28.311
-35.889	22.326
-32.555	20.155
-35.136	20.956
-35.71	22.916
-36.087	26.616
-34.551	29.648
-33.067	30.956
-34.635	29.533
-34.669	27.609
-30.355	26.936
-28.862	25.992
-29.833	25.59
-28.147	26.242
-32.072	25.799
-30.927	26.411
-28.266	26.243
-30.079	23.285
