# Supplementary material for: Electrooculography-based continuous eye-writing recognition system for efficient assistive communication systems
Source: PLoS One. 2018 Feb 9;13(2):e0192684. doi: 10.1371/journal.pone.0192684 (PMC5806888; doi:10.1371/journal.pone.0192684)
Supplement: S2 Database — All the original continuous EOG data of participant 001, 002, and 003 used in the experiments are contained in this database. (ZIP) [file pone.0192684.s002.zip › continuous1/001/training/EOG_001_01_021.csv]

-10.911	-4.655
-9.807	-2.525
-9.836	-1.459
-8.905	-3.054
-10.858	-2.298
-11.129	1.031
-11.473	-3.903
-11.7	-4.898
-8.744	-0.757
-9.424	-1.208
-8.158	0.04
-8.061	4.157
-11.51	5.69
-8.206	1.106
-4.318	-4.129
-4.344	-3.207
-5.639	-1.811
-4.802	-0.631
-6.42	-0.029
-8.437	-0.842
-7.607	-0.24
-9.991	0.699
-7.648	0.683
-7.695	-1.132
-9.759	-1.836
-6.633	-1.201
-5.94	0.148
-5.617	-0.846
-4.776	-0.896
-4.671	2.967
-5.041	4.749
-6.354	3.46
-7.588	1.115
-9.684	0.394
-10.798	-0.242
-8.499	1.76
-5.613	4.797
-5.396	3.338
-7.674	0.137
-7.094	-1.131
-4.694	-0.235
-2.661	0.504
-1.747	-1.7
-3.615	-3.407
-4.765	-1.688
-8.885	-2.123
-12.373	-0.604
-10.473	0.33
-12.332	-3.423
-12.219	-1.515
-8.939	-0.223
-13.576	-1.414
-13.228	2.564
-8.533	0.683
-10.272	-2.128
-8.689	-0.982
-5.977	-1.407
-4.225	0.2
-2.401	-1.615
-2.352	-2.932
-3.416	-1.615
-4.918	0.733
-4.996	3.52
-5.328	3.004
-2.165	3.326
-0.483	4.135
-4.446	2.782
-4.914	2.249
-1.417	4.285
-2.499	1.681
-7.335	-2.091
-5.352	-2.719
-5.814	-1.931
-9.355	-0.172
-10.254	-3.698
-11.577	-7.243
-8.083	-4.996
-7.247	-3.488
-5.95	-4.642
-4.232	-6.37
-5.651	-5.026
-5.443	-1.85
-6.175	-1.13
-4.617	-1.721
-2.557	-4.809
-4.607	-5.864
-7.072	-4.998
-5.409	-2.349
-7.113	-0.71
-9.277	-3.992
-6.691	-5.133
-6.128	-4.209
-5.348	-3.152
2.439	-4.278
16.585	2.243
68.2	23.112
146.27	51.146
166.18	76.893
153.04	96.185
154.99	112.87
140.24	124.23
124.18	133.02
137.78	137.83
135.58	140.86
123.39	141.61
128.29	138.4
119.46	135.33
123.98	128.33
134.43	122.86
131.51	118.1
134.71	117.81
132.12	112.5
132.48	114.63
131.53	115.55
111.75	60.151
95.971	-6.492
99.212	-51.023
103.53	-89.481
85.541	-116.05
57.859	-137.68
28.263	-149.75
-3.191	-156.07
-25.452	-157.6
-47.362	-149.21
-64.757	-143.54
-81.057	-133.89
-98.896	-119.03
-113.19	-108.68
-120.09	-98.617
-119.55	-95.45
-121.31	-94.313
-118.14	-88.219
-119.47	-85.156
-118.13	-86.622
-120.07	-88.503
-88.631	-87.491
1.591	-79.084
69.685	-49.204
115.19	-10.964
137.27	12.368
140.21	32.876
152.77	54.08
160.37	73.368
160.81	88.581
148.44	93.979
154.78	100.65
169.56	97.523
161.02	84.082
168.43	77.267
180.97	64.501
180.5	53.879
182.03	48.649
185.51	46.113
183.86	37.86
184.42	33.119
188.94	34.926
161.63	-17.679
123.76	-87.589
102.61	-130.01
89.833	-160.25
78.349	-176.25
50.22	-188.64
19.45	-191.02
-3.555	-188.22
-26.805	-185.19
-40.125	-174.76
-55.699	-163.38
-80.51	-151.06
-103.42	-129.9
-123.38	-112.12
-137.92	-92.281
-154.91	-54.657
-167.75	-16.059
-174.84	17.234
-177.07	49.42
-171.3	71.963
-168.17	83.669
-158.57	88.355
-149.25	86.956
-149.28	95.042
-150.9	111.16
-151.13	109.17
-151.43	99.959
-151.77	104.23
-118.63	69.582
-32.885	-1.177
49.302	-44.316
91.289	-67.827
132.87	-76.943
155.74	-79.86
177.14	-85.104
205.47	-86.021
194.87	-91.471
196.76	-97.189
198.58	-99.992
196.09	-101.22
199.29	-106.83
190.88	-112.86
196.04	-111.64
195.17	-111.12
188.67	-114.71
192.91	-114.04
195.45	-108.22
190.45	-109.83
183.29	-108.53
179.12	-105.09
175.17	-102.78
170.48	-99.07
174.31	-99.396
169.95	-85.556
157.13	-65.95
138.91	-53.168
86.08	-42.645
42.498	-29.777
29.209	-18.836
4.477	-25.081
-33.951	-27.122
-65.139	-21.047
-92.452	-22.246
-127.6	-17.814
-153.25	-11.736
-163.03	-16.723
-169.55	-16.714
-183.07	-13.626
-180.22	-19.945
-169.46	-19.816
-174.69	-21.171
-175.9	-12.253
-160.79	-17.838
-96.718	-65.61
-32.759	-87.928
-14.141	-85.559
13.473	-81.109
27.412	-77.633
26.651	-79.31
39.368	-73.554
40.363	-73.273
39.87	-69.786
35.164	-64.807
28.577	-65.299
27.78	-61.481
20.112	-61.871
22.699	-64.672
30.243	-63.135
30.441	-62.254
28.564	-60.526
24.402	-59.883
22.537	-60.984
20.266	-62.304
1.415	-55.495
-14.021	-28.611
-7.239	6.133
-6.174	39.499
-24.948	68.262
-55.329	92.894
-88.443	116.49
-116.05	136.28
-133.38	151.03
-144.83	161.12
-152.64	170.29
-157.39	176.07
-157.56	175.39
-156.4	174.29
-159.08	170.3
-156.88	165.14
-160.24	165.47
-168.6	159.34
-164.68	163.01
-152.67	154.4
-103.5	90.876
-29.672	22.483
8.63	-20.47
36.516	-44.872
69.657	-54.098
73.495	-58.832
77.421	-62.069
86.937	-62.194
83.835	-63.148
86.746	-69.647
78.479	-69.736
69.082	-67.703
65.124	-68.325
70.988	-70.302
78.955	-47.546
110.12	-11.111
174.42	27.099
193.29	204.42
303.04	520.46
684.54	750.3
1106.7	766.65
1214.8	624.22
1001.7	456.19
621.06	342.59
276.68	280.91
106.16	258.84
15.494	252.22
-51.311	241
-91.575	235.43
-118.83	233.22
-135.98	229.31
-149.46	228.07
-156.16	226.15
-158.91	216.26
-156.47	203.51
-157.13	189.97
-162.98	174.39
-161.63	163.69
-166.81	155.93
-172.86	151.27
-174	150.41
-181.83	143.01
-180.51	143.24
-170.06	132.32
-160	75.086
-154.29	10.226
-151.79	-40.307
-139.29	-74.137
-131.06	-93.89
-123.93	-112.88
-109.93	-124.32
-105.54	-135.4
-101.24	-146.08
-98.159	-148.85
-98.876	-148.68
-102.22	-149.05
-107.88	-148.12
-107.29	-146.27
-111.46	-146.73
-110.54	-145.21
-102.56	-142.82
-115.07	-140.73
-144.38	-128.72
-173.06	-109.68
-195.32	-90.713
-214.33	-64.965
-228.93	-32.907
-230.04	-2.026
-223.86	19.001
-216.11	32.48
-210.64	43.569
-208.75	44.053
-203.67	43.658
-197.88	40.934
-195.97	36.391
-193.44	40.527
-185.57	36.099
-185.16	39.188
-158.55	22.6
-82.961	-44.46
11.402	-91.425
82.445	-106.52
105.94	-115.53
136.08	-118.47
166.62	-122.99
199.95	-135.74
250.02	-164.87
257.83	-203.81
262.32	-238.2
276.62	-268.56
276.93	-309.41
304.37	-348.38
317.47	-380.5
306.45	-407
317.77	-416.04
325.22	-422.41
321.81	-426.99
323.07	-425.61
321.6	-428.95
317.01	-427.4
305.81	-411.53
279.09	-380.74
236.55	-330.32
169.63	-275.48
102.85	-225.6
48.967	-177.64
-5.24	-136.38
-46.173	-97.689
-77.435	-71.182
-104.3	-48.712
-125.66	-24.213
-141.42	-10.095
-150.91	3.939
-157.57	15.251
-159.27	21.737
-162.21	32.09
-166.02	42.434
-169.58	49.795
-172.72	58.728
-172.94	67.089
-177.6	75.339
-179.89	80.097
-179.89	88.514
-180.91	92.181
-181.26	96.264
-174.95	109.93
-133.5	65.835
-83.322	-3.393
-59.664	-36.092
-56.48	-53.055
-72.255	-42.862
-83.714	-28.344
-87.711	-21.952
-95.912	-8.197
-103.14	-2.595
-106.37	4.927
-102.88	4.421
-92.436	-5.784
-88.97	-2.019
-95.766	1.143
-97.299	4.852
-98.498	10.579
-97.727	11.017
-95.685	11.909
-98.527	15.285
-95.506	18.418
-91.621	21.313
-94.574	23.745
-90.943	23.464
-84.472	28.898
-89.845	30.793
-90.744	30.025
-89.87	34.98
-90.114	34.389
-85.244	32.341
-82.282	34.093
-81.599	36.744
-85.425	35.56
-83.523	35.132
-82.445	36.516
-84.276	35.536
-81.76	36.856
-80.3	36.919
-79.028	38.984
-79.576	40.204
-77.987	40.034
-74.717	39.446
-72.807	37.511
