# Supplementary material for: Electrooculography-based continuous eye-writing recognition system for efficient assistive communication systems
Source: PLoS One. 2018 Feb 9;13(2):e0192684. doi: 10.1371/journal.pone.0192684 (PMC5806888; doi:10.1371/journal.pone.0192684)
Supplement: S2 Database — All the original continuous EOG data of participant 001, 002, and 003 used in the experiments are contained in this database. (ZIP) [file pone.0192684.s002.zip › continuous1/001/training/EOG_001_01_022.csv]

-6.383	7.915
-9.383	4.985
-7.89	6.283
-7.999	4.94
-9.104	4.559
-9.657	5.137
-6.565	4.191
-5.266	4.911
-9.311	5.34
-8.671	9.259
-8.359	11.826
-6.199	11.881
-4.993	12.53
-7.959	10.688
-6.348	10.162
-6.552	9.773
-8.077	7.855
-8.612	7.708
-8.72	7.873
-5.271	7.115
-6.358	5.583
-3.72	4.251
1.397	5.244
-1.398	6.161
0.208	5.041
-0.502	6.49
-0.825	9.596
1.641	11.735
-0.923	9.421
-0.123	4.559
-1.451	6.9
0.027	9.836
-0.405	8.458
-6.563	6.331
-6.502	4.374
-7.79	4.58
-8.448	5.576
-4.704	5.953
-2.342	3.617
-3.541	3.291
-5.351	7.292
-4.98	7.761
-3.794	6.351
-4.98	4.765
-3.115	2.681
-0.821	3.483
-4.355	5.73
-4.677	7.02
-5.671	6.256
-5.217	1.866
-2.455	2.254
-5.224	4.724
-6.413	1.794
-5.079	2.089
-4.143	2.263
-4.338	2.295
-5.092	3.979
-4.979	3.785
-7.027	1.958
-7.307	0.736
-4.19	3.085
-3.054	3.755
-5.339	4.297
-8.103	4.691
-4.615	1.778
-1.473	3.47
-2.369	5.866
-1.211	3.664
-1.357	4.077
-4.895	5.032
-5.284	5.504
0.453	5.709
2.483	4.703
-1.564	6.257
-1.667	7.531
-1.769	7.461
-1.501	6.797
0.957	6.384
-2.116	8.309
-1.098	7.533
1.424	3.17
0.147	2.897
-0.827	6.05
0.125	5.431
2.717	4.991
2.305	8.118
1.2	7.983
-0.404	6.036
0.138	5.653
2.11	5.511
3.589	8.663
3.119	8.501
1.642	6.167
0.586	9.638
-1.326	11.652
0.559	13.268
0.701	13.51
-0.122	12.036
3.953	14.752
3.63	14.649
0.544	12.796
5.837	16.493
4.345	15.843
3.111	14.598
4.29	14.368
0.207	10.385
4.442	13.138
1.795	9.602
6.672	10.819
7.764	10.71
57.834	-8.122
156.23	-20.276
203.37	-25.814
238.32	-30
262.39	-40.447
278.32	-51.884
300.69	-59.813
320.16	-76.969
342.08	-100.43
354.74	-135.02
364.32	-186.63
377.2	-230.93
383.75	-256.14
388.82	-281.3
399.7	-302.82
396.09	-318.28
392.48	-329.34
393.44	-331.94
394.18	-334.4
390.17	-336.8
387.63	-336.37
379.81	-328.74
339.72	-312.14
299.39	-284.83
255.1	-244.94
193.94	-202.49
130.4	-161.02
70.715	-124.54
26.843	-86.96
-11.333	-49.263
-32.705	-21.724
-44.845	3.42
-54.55	25.858
-54.363	45.507
-56.054	59.399
-45.027	73.561
-39.551	88.98
-41.603	95.94
-32.042	102.76
-30.51	105.8
-44.172	108.3
-38.832	113.62
-24.736	117.45
-16.697	122.77
11.175	124.67
23.115	125.5
17.852	123.39
20.228	120.11
23.871	121.23
25.73	121.48
28.16	126.56
33.112	128.65
36.361	128.68
32.277	129.79
27.832	123.26
35.257	135.01
30.102	124.85
16.802	67.843
13.215	17.158
14.161	-21.105
15.33	-48.269
0.304	-73.615
-25.226	-93.94
-49.211	-103.72
-72.764	-109.38
-95.403	-101.11
-115.11	-92.111
-135.36	-81.657
-158.05	-60.633
-180.48	-25.551
-195.53	16.944
-193.04	39.647
-190.24	40.896
-185.44	39.713
-175.42	55.012
-164.07	81.114
-145.7	107.17
-135.94	129.15
-127.39	142.9
-125.29	154.46
-114.48	160.72
-89.757	161.75
-79.676	159.23
-65.592	154.45
-36.816	138.75
18.382	105.37
63.642	61.694
91.529	18.144
140.3	-13.425
172.23	-39.288
188.22	-62.463
198.57	-81.903
192.34	-101.02
170.06	-119.59
129.42	-133.24
93.101	-140.5
62.526	-145.02
32.502	-147.78
9.123	-148.88
-15.602	-141.17
-38.235	-131.99
-62.417	-119.03
-88.233	-88.498
-102.56	-50.63
-111.51	-14.241
-115.07	24.867
-115.05	66.994
-121.78	101.32
-128.01	127.96
-128.48	144.25
-123.36	153.99
-113.58	163.39
-111.44	163.71
-113.75	161.56
-113.26	154.64
-114.88	148.01
-115.86	147.67
-118.18	141.41
-118.63	137.81
-110.86	135.22
-106.17	132.24
-105.32	134.41
-99.17	127.83
-94.857	124.77
-94.124	122
-90.116	119.35
-89.556	120.9
-92.89	113.4
-88.735	125.19
-83.207	103.82
-77.803	36.349
-71.587	6.644
-68.96	18.211
-65.01	17.61
-61.694	-24.392
-50.038	-63.589
-33.822	-88.626
-26.952	-110.48
-19.963	-119.58
-15.24	-124.51
-11.773	-127.02
-6.775	-128.94
-7.784	-125.85
-6.401	-121.89
-7.908	-124.55
-12.283	-122.24
-12.788	-117.57
-16.55	-117.05
-16.156	-115.82
-15.981	-118.35
-15.989	-119.03
-12.71	-110.91
-29.71	-97.903
-57.561	-84.398
-79.647	-74.432
-102.88	-60.467
-117.25	-46.216
-123.69	-39.121
-129.53	-25.777
-133.5	-2.147
-132.41	16.349
-130.81	19.319
-130.71	15.84
-125.37	14.87
-119.94	12.067
-114.65	8.136
-115.12	7.603
-112.05	3.975
-112.47	4.279
-84.697	-3.347
12.363	-35.934
100.93	-56.949
151.84	-63.52
184.61	-70.707
222.59	-74.718
262.41	-77.159
283.8	-73.184
313.87	-82.104
327.88	-107.75
337.41	-143.31
353.88	-179.72
350.12	-204.08
367.37	-226.42
383.83	-246.25
380.34	-262.12
391.34	-264.09
362.81	-260.96
300.54	-267.92
256.23	-263.16
218.46	-250.51
177.69	-244.03
130.19	-236.72
86.212	-230.41
51.734	-220.83
29.885	-200.42
18.867	-181.96
10.2	-166.57
14.195	-148.31
16.553	-135.57
3.453	-125.62
-3.822	-115.03
-7.639	-109.67
-12.451	-103.84
-13.61	-94.579
-19.361	-87.583
-28.08	-80.831
-33.978	-77.861
-32.101	-76.852
-29.401	-71.687
-28.745	-68.544
-26.696	-64.839
-31.722	-64.097
-32.771	-62.461
-33.411	-56.028
-3.723	-49.866
67.226	-34.459
113.66	-17.588
161.53	-2.304
200.74	5.62
208.19	-3.204
226.02	-18.442
223.67	-40.864
223.77	-55.625
240.04	-58.692
237.19	-69.396
241.22	-80.855
241.88	-85.291
243.13	-80.816
234.77	-81.549
179.33	-85.158
129.67	-74
97.726	-61.124
54.761	-48.789
5.877	-34.288
-41.28	-15.838
-75.816	1.163
-104.09	9.249
-128.68	22.511
-147.53	36.128
-166.19	40.268
-182.07	48.313
-199.23	64.538
-208.2	83.31
-200.91	90.464
-199.06	91.497
-199.48	94.005
-189.09	94.906
-187.78	100.56
-145.83	65.395
-37.927	7.933
35.518	-16.022
60.252	-27.799
77.219	-28.568
99.193	-24.576
124.16	-25.034
125.43	-23.454
132.01	-22.255
145.48	-28.289
139.77	-41.894
141.36	-50.891
148.86	-57.546
150.49	-64.097
146.75	-71.984
147.99	-79.843
155.08	-85.936
151.23	-84.3
147.1	-76.61
145.17	-78.517
143.68	-78.805
134.87	-73.617
116.97	-56.142
105.05	-21.937
87.805	5.299
53.751	33.597
4.132	68.213
-45.414	93.971
-83.788	120.98
-117.49	146.18
-137.27	160.11
-152.95	172.47
-170.19	180.08
-173.52	180.34
-176.76	179.62
-183.11	178.86
-180.89	177.92
-178.64	176.77
-178.8	177.98
-174.94	179.91
-173.55	179.39
-173.55	176.04
-172.52	172.35
-175.19	172.81
-178.03	172.18
-180.47	179.61
-170.85	167.45
-140.78	102.33
-112.83	37.045
-98.807	0.329
-98.409	-13.056
-107.31	-3.621
-106.93	7.613
-105.11	11.719
-110.86	16.892
-112.45	21.349
-111.22	22.479
-99.346	25.932
-87.016	26.016
-91.386	25.503
-93.328	27.069
-91.878	26.998
-90.674	27.926
-86.446	30.696
-84.039	31.546
-82.313	28.873
-82.683	27.633
-81.996	27.839
-78.394	27.175
-83.535	26.182
-88.585	26.577
-82.044	28.361
-78.005	30.383
-75.088	34.039
-70.641	34.466
-69.983	30.586
-69.533	30.582
-65.359	30.147
-65.709	28.808
