# Supplementary material for: Electrooculography-based continuous eye-writing recognition system for efficient assistive communication systems
Source: PLoS One. 2018 Feb 9;13(2):e0192684. doi: 10.1371/journal.pone.0192684 (PMC5806888; doi:10.1371/journal.pone.0192684)
Supplement: S2 Database — All the original continuous EOG data of participant 001, 002, and 003 used in the experiments are contained in this database. (ZIP) [file pone.0192684.s002.zip › continuous1/001/training/EOG_001_01_023.csv]

1.673	2.42
1.83	3.785
2.497	0.035
3.004	0.495
-0.634	3.669
-0.465	2.64
0.968	3.143
0.75	2.616
5.663	3.529
5.409	5.366
1.619	5.914
1.046	5.396
0.271	3.683
2.35	2.865
3.842	2.727
2.286	4.48
1.824	4.931
1.689	1.878
0.911	1.983
2.156	4.351
6.834	4.147
5.18	3.475
2.169	0.745
7.578	0.931
6.108	3.136
6.329	2.812
7.656	5.652
4.602	5.466
6.189	3.089
1.988	3.052
2.356	3.159
5.667	5.268
3.833	5.792
2.694	5.013
3.87	4.87
6.892	5.053
7.668	5.844
8.013	6.671
3.21	8.002
3.998	5.565
7.91	5.155
4.551	8.68
4.796	8.803
6.951	7.255
11.762	3.558
8.168	3.276
-1.631	6.299
-4.51	7.908
-5.757	8.178
-0.802	7.741
0.093	8.848
-4.809	8.677
-3.57	7.545
-2.898	6.944
-4.135	7.819
-2.552	10.373
-0.342	11.473
-1.32	9.334
-1.316	9.421
2.318	11.159
1.483	9.013
-1.96	8.526
-1.593	8.049
-2.835	4.767
-2.992	6.028
-0.66	7.388
0.175	6.899
0.895	8.384
-1.752	6.539
-0.196	5.784
5.032	7.41
5.883	6.738
6.692	7.291
5.998	6.608
4.106	5.99
2.807	7.938
4.204	7.272
3.764	7.252
1.758	8.902
2.702	8.345
-1.719	9.045
-4.35	8.219
-0.203	6.324
0.823	9.869
2.075	5.946
5.097	3.251
1.495	8.196
-2.271	4.639
0.274	6.341
0.784	6.293
0.628	4.527
4.037	9.376
3.81	4.768
0.768	3.322
0.973	7.161
1.619	6.038
3.962	3.79
7.072	4.164
6.762	8.045
6.466	9.735
4.334	7.818
-0.297	5.683
0.482	6.293
2.601	7.666
-0.765	6.751
1.087	5.766
3.381	4.097
2.438	4.563
6.829	5.563
11.767	0.993
20.752	4.81
25.647	20.739
21.018	46.207
8.854	71.077
-15.966	79.377
-33.013	94.875
-45.699	110.12
-60.793	109.73
-63.876	111.03
-68.476	111.86
-71.317	110.83
-73.089	107.55
-74.564	107.6
-68.37	108.23
-68.763	102.08
-67.487	99.668
-70.735	99.173
-73.967	93.182
-68.84	94.605
-52.746	88.258
5.666	43.91
89.351	-0.873
170.01	-22.459
218.51	-35.255
251.64	-44.193
288.88	-55.922
306.08	-64.557
323.33	-77.45
332.21	-93.204
340.24	-104.52
337.65	-120.52
323.78	-128.31
327.38	-129.52
319.54	-133.67
319.43	-136.91
322.95	-142.26
317.28	-142.08
311.6	-144.58
307.17	-140.01
303.04	-140.08
257.76	-175.87
202.08	-203.24
161.58	-209.05
125.53	-208.92
96.423	-203.19
58.574	-193.38
24.402	-184.58
-8.146	-179.59
-40.409	-161
-64.613	-147.09
-92.587	-135.25
-113.79	-112.4
-124.53	-98.629
-133.66	-87.957
-137.68	-76.812
-139.89	-69.706
-138.88	-67.066
-140.04	-64.456
-138.86	-57.067
-139.5	-55.206
-114.94	-66.541
-15.84	-79.257
70.256	-79.834
104.45	-69.886
149.64	-57.728
195.76	-50.13
236.71	-52.772
270.11	-69.684
293.38	-97.18
311.55	-134.9
317.07	-174.8
322.66	-205.96
324.67	-234.99
334.31	-253.46
339.36	-264.53
333.78	-279.72
346.5	-281.99
341.23	-286.46
335.48	-284.88
321.19	-271.27
254.31	-276.02
191.85	-257.73
150.21	-221.77
110.71	-208.52
67.88	-194.63
19.448	-182.8
-17.701	-175.34
-36.973	-163.63
-41.766	-154.86
-36.997	-140.85
-40.693	-123.96
-49.045	-110.09
-46.152	-97.499
-51.916	-86.526
-58.444	-75.559
-56.963	-70.087
-59.233	-64.511
-64.312	-57.563
-69.787	-53.072
-71.414	-48.056
-76.821	-45.866
-80.89	-40.588
-82.712	-34.011
-83.784	-32.958
-78.143	-29.877
-75.931	-22.601
-76.743	-16.407
-78.597	-14.101
-77.773	-13.603
-70.958	-13.337
-76.804	-5.999
-89.528	11.674
-96.374	32.246
-102.81	58.393
-107.03	87.752
-118.11	116.46
-136.42	143.61
-148.77	164.84
-156.29	185.23
-164.44	201.89
-168.39	214.46
-170.2	225.15
-169.89	229.71
-164.92	237.13
-162.92	236.61
-160.52	230.02
-163.86	229.66
-163.42	227.26
-161.88	225.7
-164.26	219.64
-156.92	224.33
-141.51	198.1
-76.861	122.79
-1.437	69.546
38.125	35.567
76.075	12.986
89.165	2.889
85.122	-7.102
92.218	-10.288
93.377	-16.829
88.894	-24.843
83.781	-21.054
78.791	-20.36
72.813	-23.325
66.232	-26.722
72.432	-28.888
67.791	-24.63
69.087	-24.836
82.39	10.396
133.56	37.435
206.25	79.905
218.17	282.9
357.51	481.55
600.4	517.73
680.51	452.07
582.76	345.74
385.62	275.32
197.01	243.39
74.687	230.61
-2.361	228.19
-56.312	224.24
-90.707	220.53
-108.35	213.61
-119.49	212.64
-124.79	213.97
-124.49	209.42
-119.65	201.94
-124.3	198.07
-128.02	192.51
-125.5	181.61
-135.63	172.61
-141.28	166.86
-143.6	162.88
-146.44	157.09
-139.46	153.48
-139.69	149.77
-138.98	148.77
-137.21	151.85
-140.12	149.39
-135.6	146.17
-133.52	139.95
-129.01	143.46
-125.53	132.55
-126.23	78.171
-122.24	19.401
-114.23	-27.981
-96.356	-59.273
-85.698	-79.537
-81.041	-97.565
-72.651	-106.72
-67.285	-113.66
-64.732	-117.5
-63.665	-116.63
-59.555	-116.93
-56.082	-117.48
-52.143	-114.05
-49.429	-113.55
-51.348	-114.31
-51.695	-111.07
-49.83	-107.67
-49.005	-105.61
-49.281	-103.28
-50.283	-98.777
-49.469	-98.459
-46.82	-95.784
-47.188	-93.131
-45.325	-93.167
-48.058	-81.284
-66.204	-58.681
-83.587	-25.341
-89.917	-0.007
-89.429	5.515
-81.414	7.813
-74.951	10.369
-74.495	14.393
-73.876	15.847
-72.735	12.781
-70.479	14.624
-70.479	19.702
-69.377	17.803
-68.928	16.784
-68.747	21.665
-67.002	15.904
-65.989	10.421
-59.039	11.775
-59.304	10.573
-60.698	11.416
-56.616	12.782
-59.042	13.789
-57.347	10.957
-56.271	9.388
-55.717	11.412
-50.717	10.295
-49.853	8.227
-49.428	9.675
-49.54	10.734
-49.869	12.028
-51.12	12.496
-50.525	10.747
-47.666	13.603
-47.892	10.068
-47.388	9.604
-46.553	13.209
-43.66	12.748
-43.903	15.185
-47.128	12.554
-49.421	14.743
-49.272	20.598
-44.74	26.116
-43.553	28.611
-41.935	21.864
-41.069	22.197
