# Supplementary material for: Electrooculography-based continuous eye-writing recognition system for efficient assistive communication systems
Source: PLoS One. 2018 Feb 9;13(2):e0192684. doi: 10.1371/journal.pone.0192684 (PMC5806888; doi:10.1371/journal.pone.0192684)
Supplement: S2 Database — All the original continuous EOG data of participant 001, 002, and 003 used in the experiments are contained in this database. (ZIP) [file pone.0192684.s002.zip › continuous1/001/training/EOG_001_01_024.csv]

-22.098	-4.039
-21.651	-3.848
-16.356	-4.708
-18.378	-2.371
-21.643	-1.308
-18.69	-1.238
-16.901	-1.189
-15.159	-2.233
-12.538	-3.81
-16.33	-6.086
-16.876	-6.383
-14.453	-2.319
-17.302	-1.422
-16.488	-4.912
-17.907	-2.626
-18.648	-1.758
-15.657	-1.943
-17.734	-1.619
-14.344	-3.652
-11.783	-1.128
-12.837	-2.355
-11.721	-2.956
-15.225	-1.526
-12.964	-2.591
-9.733	-0.499
-12.594	-1.79
-11.473	-2.296
-13.121	0.085
-15.589	-0.736
-13.147	-0.908
-14.535	-0.712
-12.818	-2.433
-8.801	-3.166
-9.658	-2.629
-10.317	-2.165
-14.801	-1.985
-14.844	-0.777
-8.037	-0.774
-4.317	-2.84
-1.742	-2.043
-6.837	-1.561
-9.554	-1.184
-6.254	0.232
-9.631	-0.195
-8.283	1.104
-9.185	0.107
-10.168	-1.84
-6.851	0.212
-7.717	3.114
-3.894	4.54
-7.158	1.988
-7.72	0.66
-7.374	1.437
-14.567	2.41
-9.661	3.162
-8.137	0.93
-10.153	1.157
-10.865	1.751
-13.189	2.554
-14.049	5.151
-13.229	4.216
-12.199	4.491
-12.481	5.459
-8.402	5.214
-10.301	2.919
-9.992	1.544
-7.661	1.94
-10.896	0.436
-11.576	1.89
-10.888	1.418
-6.996	-1.445
-9.026	0.117
-14.67	3.931
-13.305	4.324
-8.068	1.61
-4.324	-0.427
-7.726	-0.778
-12.03	0.622
-10.345	1.085
-6.921	0.73
-8.496	0.458
-12.768	-0.257
-12.352	-0.146
-13.848	-1.907
-16.215	-4.093
-15.932	-2.106
-16.537	-1.79
-11.832	-2.435
-9.994	0.035
-12.308	1.424
-11.007	0.717
-7.184	1.057
-1.488	5.215
-1.416	6.195
-5.387	3.01
-9.682	1.236
-9.285	2.441
-5.682	5.143
-7.616	1.405
-9.182	-0.604
-9.257	0.22
-10.235	-0.463
-9.884	2.019
-9.102	3.708
-10.125	3.399
-11.895	2.579
-10.508	3.372
-6.971	2.407
-3.636	1.883
-4.9	3.36
-9.595	3.535
-8.251	2.557
-7.592	0.585
-10.045	1.857
-8.569	3.58
-8.317	3.637
-5.606	5.179
-2.627	4.275
-4.069	1.314
1.431	8.618
13.814	31.202
26.502	59.704
29.516	86.468
18.907	109.53
3.855	123.69
-10.002	133.83
-19.264	141.07
-25.272	141.29
-31.574	144.5
-34.244	145.82
-34.003	142.64
-38.081	140.24
-45.895	136.43
-48.943	135.09
-45.474	134.69
-48.019	130.32
-48.24	127.38
-47.283	126.54
-55.181	125.14
-54.411	124.2
-49.66	116.3
-47.034	120.7
-45.074	122.06
-48.995	81.395
-48.796	30.034
-42.264	-16.078
-35.047	-53.345
-21.435	-76.673
-8.902	-93.789
-0.085	-104.92
10.181	-118.87
13.814	-128.18
16.513	-128.59
15.902	-130.19
13.527	-132.94
14.129	-134.45
13.436	-132.75
13.884	-128.92
14.902	-128.14
16.806	-125.4
11.275	-122.44
13.561	-119.22
13.462	-109.45
-11.861	-100.14
-39.394	-89.407
-64.55	-76.613
-86.238	-61.614
-103.45	-49.173
-116	-42.912
-120.99	-28.297
-123.54	-19.472
-126.77	-19.578
-124.04	-15.648
-120.39	-16.429
-120.05	-15.294
-115.16	-13.886
-110.93	-13.296
-98.731	-12.478
-101.43	-12.967
-83.56	-19.289
-2.458	-49.958
101.13	-74.557
184.76	-75.466
217.04	-74.489
232.48	-71.972
249.09	-66.25
288.53	-62.893
310.48	-71.966
297.91	-95.388
315.52	-122.78
323.16	-152.47
326.57	-191.77
338.57	-225.88
341.92	-245.29
346.97	-264.45
354.31	-275.89
352.29	-282.06
345.14	-280.4
344.78	-262.41
312.06	-262.56
261.07	-258.49
220.6	-243.11
177.05	-242.19
130.48	-227.91
87.235	-213.5
58.059	-199.69
31.769	-178.12
15.769	-161.98
5.375	-145.86
-6.557	-133.22
-1.039	-121.1
-5.305	-114.64
-12.035	-108.07
-12.226	-94.695
-16.483	-87.433
-16.885	-83.17
-22.641	-76.528
-25.997	-69.117
-30.389	-64.905
-29.968	-61.319
-25.855	-55.978
-33.306	-52.292
-37.489	-48.885
-38.918	-44.023
-39.921	-43.912
-39.231	-40.546
-37.642	-35.605
-35.747	-37.804
-34.651	-24.892
-26.249	-4.063
2.799	21.028
47.093	57.639
51.655	88.711
9.028	117.47
-32.367	146.26
-61.398	167.97
-85.928	184.74
-101.03	201.76
-106.55	211.65
-112.37	218.51
-113.03	225.07
-108.39	225.7
-102.08	227.88
-103.07	226.18
-106.69	223.36
-103.32	216.41
-103.24	211.56
-99.779	214.96
-99.99	210.27
-103.77	209.34
-101.08	205.95
-94.707	209.23
-88.521	207.37
-91.732	149.12
-88.855	75.978
-76.218	28.03
-61.566	-6.168
-45.309	-32.292
-34.038	-46.983
-25.962	-56.267
-20.71	-64.777
-15.7	-65.443
-12.591	-66.365
-12.463	-64.504
-17.616	-62.907
-26.495	-62.3
-30.629	-62.031
-32.956	-63.603
-32.312	-59.404
-32.233	-59.87
-29	-57.301
-31.063	-52.787
-52.135	-52.012
-76.638	-41.924
-98.935	-30.331
-115.15	-17.874
-126.3	-9.127
-140.25	1.485
-152.83	25.257
-159.62	43.052
-159.28	49.737
-154.48	50.58
-149.62	50.721
-145.02	49.488
-144.75	46.166
-141.69	48.787
-134.8	47.079
-128.47	50.635
-87.526	68.861
-37.727	93.915
-24.359	126.7
-24.925	155.36
-30.638	172.02
-31.679	177.31
-30.977	182.82
-35.801	189.54
-34.474	188.47
-35.788	184.94
-35.443	178.39
-33.169	173.33
-37.799	171.41
-39.326	168.91
-38.497	165.41
-38.342	160.84
-33.117	163.47
-11.954	132.41
39.625	61.741
114.09	14.78
149.71	-13.831
180.18	-32.016
228.4	-44.655
240.64	-69.437
267.54	-89.602
289.62	-116.45
290.58	-150.34
304.17	-177.13
307.88	-203.51
311.99	-228.58
322.89	-251.17
323.12	-265.97
324.67	-272.39
327.36	-277.09
322.07	-279.68
316.06	-282.47
312.22	-279.38
313.69	-268.1
274	-256.91
204.13	-231.64
147.12	-183.93
83.148	-131.75
26.899	-88.25
-10.906	-46.378
-37.636	-12.311
-58.629	16.999
-69.911	45.271
-75.183	51.102
-91.022	57.543
-100.46	66.592
-107.26	69.681
-109.47	72.541
-116.77	73.636
-119.23	85.449
-112.38	89.575
-99.938	125.36
-33.141	158.62
-21.038	229.77
93.658	422.67
442.2	516.2
680.43	444.8
710.17	290.73
597.05	129.88
407.57	48.406
252.25	-4.344
169.71	-31.942
129.23	-46.946
90.814	-60.746
94.127	-61.783
101.91	-74.5
103.74	-84.507
115.31	-92.467
122.07	-105.76
127.14	-120.77
121.63	-137.72
132.9	-152.75
134.38	-169.5
121.98	-184.99
123.91	-197.78
123.63	-207.01
117.27	-213.39
113.68	-216.8
117.29	-217.5
115.54	-223.38
109.56	-223.5
100.22	-222.64
96.042	-222.17
94.422	-207.52
71.982	-188.38
45.368	-157.48
15.891	-118.56
-27.984	-80.999
-73.416	-41.412
-113.12	-4.991
-141.52	28.994
-161.78	54.746
-177.46	74.191
-184.36	88.679
-189.69	95.177
-190.23	100.85
-184.04	104.54
-184.74	105.3
-184.2	106.12
-181.1	109.38
-183.07	110.12
-184.37	111.52
-180.86	115.28
-175.21	116.28
-171.78	123.8
-170.64	100.83
-169.51	41.418
-170.94	-6.266
-170.64	-37.371
-163.57	-53.228
-158.35	-62.41
-154.88	-69.722
-155.15	-70.042
-154.97	-67.56
-149.45	-65.789
-147.99	-66.889
-146.75	-60.433
-142.43	-53.008
-141.23	-49.899
-136.86	-46.331
-134.19	-45.872
-134.26	-45.644
-125.73	-40.726
-122.08	-36.05
-122.22	-39.84
-113	-36.017
-71.914	-32.767
15.969	-23.74
75.691	10.058
93.777	44.821
114.47	73.172
111.52	95.711
116.73	120.12
130.81	142.33
128.87	144.96
128.41	132.59
126.85	121.51
136.21	113.16
139.09	100.5
134.48	90.867
141.11	81.834
142.44	73.173
147.89	67.241
146.48	61.592
137.48	58.827
143.77	54.979
140.01	54.291
134.8	51.172
139.54	48.062
145.09	58.869
134.61	30.983
103.13	-27.814
79.123	-61.494
61.587	-90.557
46.089	-108.64
30.927	-115.15
11.5	-122.01
-16.128	-118.62
-45.843	-111.1
-63.119	-103.63
-81.004	-100.85
-101.25	-98.469
-108.85	-91.122
-111.98	-87.406
-122.28	-83.813
-128.68	-78.762
-126.96	-77.461
-123.41	-72.23
-121.22	-64.923
-127.08	-64.098
-130.79	-61.351
-126.51	-55.672
-126.24	-59.627
-126.26	-53.558
-99.522	-39.045
-62.306	-22.63
-60.123	13.299
-72.595	35.51
-82.509	35.167
-94.868	34.53
-96.959	36.151
-95.321	37.908
-95.581	38.226
-91.955	41.482
-81.012	43.166
-69.057	43.724
-69.874	44.686
-73.138	45.227
-71.17	49.209
-78.942	52.632
-82.594	52.737
-77.005	51.646
-74.465	51.043
-69.619	52.373
-70.458	52.851
-68.751	48.456
-61.709	46.416
-64.22	46.606
-62.553	46.624
-62.903	51.849
-65.505	51.92
-62.119	49.919
-65.047	50.338
-62.956	50.26
-61.579	54.6
-64.75	56.182
-62.995	53.992
-59.615	51.355
