# Supplementary material for: Electrooculography-based continuous eye-writing recognition system for efficient assistive communication systems
Source: PLoS One. 2018 Feb 9;13(2):e0192684. doi: 10.1371/journal.pone.0192684 (PMC5806888; doi:10.1371/journal.pone.0192684)
Supplement: S2 Database — All the original continuous EOG data of participant 001, 002, and 003 used in the experiments are contained in this database. (ZIP) [file pone.0192684.s002.zip › continuous1/001/training/EOG_001_01_025.csv]

-5.671	-1.343
-4.607	-3.817
-5.463	-3.82
-8.552	-3.135
-8.479	-4.764
-5.678	-7.401
-7.089	-4.337
-6.834	-1.52
-2.701	-1.235
-1.726	-1.354
-4.251	-3.684
-4.037	-3.679
-5.279	-2.985
-9.395	-1.677
-7.686	-0.571
-6.366	-2.729
-6.292	0.835
-5.24	3.69
-4.33	0.776
-3.8	1.065
-3.794	-0.376
-1.134	-2.433
-1.529	-0.461
-1.054	0.746
-2.398	0.363
-4.585	0.433
-3.992	0.263
-5.35	0.851
-7.775	2.887
-13.11	-0.331
-11.253	-3.546
-9.324	-1.671
-10.298	0.676
-6.775	0.416
-8.653	-1.128
-7.711	0.625
-3.061	0.464
-2.857	-0.399
-1.079	-0.485
-0.079	-0.499
-1.945	3.136
-2.349	5.327
-1.849	7.207
-2.717	6.033
-3.517	4.226
-5.544	3.405
-8.607	2.841
-7.403	6.799
-5.977	4.754
-6.377	3.388
-7.153	5.449
-9.124	5.816
-11.618	6.139
-13.17	3.612
-11.17	3.184
-9.464	4.553
-5.721	4.984
-5.143	6.163
-11.412	6.467
-11.457	4.381
-10.873	3.729
-10.759	3.765
-7.668	3.375
-8.526	3.774
-10.238	3.83
-9.247	5.352
-8.684	4.585
-8.995	-0.37
-9.909	-0.932
-11.356	2.923
-6.251	3.762
-3.946	4.41
-7.925	3.654
-5.836	3.826
-3.701	4.998
-3.655	2.98
-3.249	4.815
-2.032	4.787
0.319	1.219
-4.456	2.202
-9.425	4.28
-8.871	3.037
-7.147	3.693
-3.206	2.223
-2.082	-0.163
-4.213	3.047
-5.521	4.054
-4.397	4.217
-2.711	2.552
-2.352	3.002
-0.532	4.904
0.915	1.263
0.267	3.681
-0.564	3.79
-5.225	0.097
-5.057	0.775
-2.809	0.225
-5.818	2.555
-2.931	2.168
-2.223	1.568
-1.875	2.81
0.914	1.573
-2.134	3.194
-2.734	0.8
-1.81	-2.232
-3.335	-1.356
-3.812	-1.644
-4.1	0.537
-5.221	-0.072
-6.266	0.058
-3.635	4.978
-2.619	3.641
-4.408	2.274
-3.226	1.834
-3.368	-0.631
-3.816	-0.833
-7.119	-0.807
-5.56	14.234
2.818	42.957
9.771	70.149
18.643	94.732
12.32	112.77
-5.756	127.75
-19.084	139.13
-28.597	144.4
-33.792	146.02
-38.364	147.36
-42.216	148.73
-44.496	145.96
-44.518	145.37
-45.842	147.25
-46.692	143.55
-44.13	138.78
-47.066	135.14
-48.603	136.38
-48.59	132.59
-46.237	129.32
-39.313	133.23
-41.72	96.427
-37.901	35.633
-30.028	-11.43
-25.26	-49.083
-17.54	-73.547
-14.534	-95.333
-9.367	-111.24
-6.247	-118.61
-7.24	-126.71
-10.293	-131.4
-12.067	-127.6
-10.245	-127.19
-13.44	-128.32
-14.138	-121.22
-11.053	-117.81
-13.624	-116.48
-13.979	-116.34
-13.908	-113.96
-19.406	-111.52
-20.374	-114.39
-13.377	-109.28
27.302	-111.19
100.05	-108.92
167.15	-92.549
221.31	-82.202
253.96	-74.211
294.58	-79.362
351.81	-104.11
372.12	-152.73
391.4	-214.37
421.56	-267.81
430.13	-316.14
439.96	-349.85
444.3	-371.24
454.7	-389.69
464.37	-403.62
460.01	-418.12
467.59	-421.09
470.64	-414.82
462.76	-408.61
461.37	-390.84
450.54	-374.98
430.98	-360.63
405.77	-336.54
350.47	-315.54
273.94	-299.79
194.62	-285.12
129.89	-266.45
79.864	-244.41
32.653	-225.19
-4.988	-204.76
-38.184	-178.22
-58.933	-151.52
-69.386	-132.03
-81.181	-119.52
-89.608	-105.97
-98.92	-89.084
-104.88	-80.722
-111.75	-73.488
-115.74	-63.481
-115.95	-53.358
-102.45	-29.909
-70.845	7.075
-63.618	56.515
-77.855	98.423
-92.978	130.34
-102.63	160.83
-109.41	179.25
-117.04	193.1
-118.12	200.43
-119.03	206.06
-117.62	209.05
-119.3	207.47
-119.62	209.56
-119.19	211.22
-126.54	203.2
-120.45	198.98
-116.04	202.49
-118.31	199.21
-111.99	213.78
-112.43	189.86
-104.52	113.26
-92.511	57.659
-84.89	16.682
-71.861	-8.85
-60.767	-26.716
-50.125	-41.692
-48.672	-43.644
-51.326	-47.406
-50.792	-48.882
-54.431	-49.426
-57.289	-48.84
-59.007	-45.13
-63.097	-45.742
-64.555	-44.28
-64.884	-43.77
-62.892	-40.98
-59.879	-38.226
-55.777	-40.944
-55.419	-39.219
-58.585	-39.321
-60.658	-32.398
-85.302	-16.577
-118.8	5.429
-141.55	36.014
-156.51	66.427
-162.35	93.05
-163.96	112.23
-159.68	131.3
-153.44	147.16
-148.12	155.99
-142.03	159.18
-139.09	158.06
-134.28	152.86
-128.73	149.23
-131.69	147.75
-126.14	144.06
-119.56	146.16
-73.924	107.32
43.242	40.352
129.57	6.726
167.15	-12.295
193.26	-25.478
216.56	-30.758
260.1	-35.392
287.47	-42.474
290.83	-51.674
290.52	-69.826
295.78	-95.58
304.59	-115.28
306.58	-135.5
313.31	-153.42
314.94	-166.9
316.53	-171.73
313.7	-174.79
309.4	-177.12
311.28	-166
278.33	-180.47
224.42	-206.36
173.64	-202.52
124.31	-190.29
84.941	-177.97
48.435	-165.01
13.664	-151.34
-16.68	-133.78
-41.578	-116.55
-62.998	-102.57
-79.697	-88.661
-92.933	-77.776
-105.52	-71.291
-108.62	-61.723
-109.97	-58.508
-114.46	-56.201
-114.99	-46.532
-114.04	-41.74
-115.13	-37.672
-113.38	-36.738
-111.66	-30.123
-124.73	-5.385
-147.31	21.246
-166.83	53.47
-175.73	92.642
-176.51	122.57
-177.53	145.47
-173.09	163.07
-163.71	176.41
-155.47	185.69
-149.33	188.32
-147.47	192.42
-146.3	189.78
-144.99	186.91
-150.88	183.14
-145.67	182.07
-133.62	179.09
-80.105	133.14
26.675	83.32
92.087	53.953
144.25	33.794
200.58	23.36
235.13	12.228
276.19	-4.461
296.83	-38.809
306.19	-75.145
314.93	-110.71
314.59	-136.16
322.5	-146.97
325.68	-161.52
321.15	-175.65
323.13	-184.37
319.81	-184.88
311.61	-189.76
316.69	-181.18
309.41	-173.07
266.85	-198.89
220.3	-212.65
180.83	-205.52
138.03	-194.94
99.314	-180.1
63.595	-168.4
24.34	-159.45
-12.349	-144.88
-42.927	-121.23
-70.257	-103.71
-91.868	-88.22
-109.58	-72.048
-121.37	-63.369
-121.63	-53.109
-121.8	-47.538
-126.72	-46.374
-128.16	-38.744
-130.25	-32.707
-136.77	-28.064
-141.34	-21.391
-141.94	-21.745
-143.24	-13.244
-117.78	2.697
-63.448	19.849
-46.369	50.721
-63.568	66.146
-77.316	69.401
-88.867	74.599
-93.454	77.288
-98.324	81.794
-98.227	81.098
-94.344	84.003
-90.84	86.417
-80.606	87.195
-85.478	91.182
-90.255	90.809
-82.936	89.838
-83.348	88.526
-83.187	88.376
-84.518	88.626
-84.16	87.159
-76.535	87.191
-77.27	88.913
-77.011	89.644
-73.455	90.081
-78.229	92.637
-74.308	91.357
-68.831	88.556
-70.106	89.838
-65.18	91.123
-66.478	91.219
-70.153	88.624
-64.589	86.453
-62.776	87.522
-62.193	87.514
-58.401	85.311
-58.369	82.591
-58.883	82.612
-60.226	80.965
-58.432	80.997
-53.782	83.255
-51.322	78.583
-50.856	76.741
-51.652	79.725
-49.965	79.647
-49.039	78.902
-48.202	78.973
-46.556	78.479
-45.55	80.338
