# Supplementary material for: Electrooculography-based continuous eye-writing recognition system for efficient assistive communication systems
Source: PLoS One. 2018 Feb 9;13(2):e0192684. doi: 10.1371/journal.pone.0192684 (PMC5806888; doi:10.1371/journal.pone.0192684)
Supplement: S2 Database — All the original continuous EOG data of participant 001, 002, and 003 used in the experiments are contained in this database. (ZIP) [file pone.0192684.s002.zip › continuous1/001/training/EOG_001_01_026.csv]

-22.278	1.89
-18.087	1.257
-21.308	3.706
-24.017	7.186
-22.657	6.429
-23.152	7.103
-22.948	9.825
-24.582	12.776
-20.975	13.117
-14.335	10.659
-18.17	9.866
-23.172	8.409
-21.795	8.689
-22.174	8.486
-21.428	7.628
-20.445	8.514
-22.963	8.325
-25.037	6.732
-23.099	5.479
-17.951	5.146
-22.551	6.559
-27.133	9.815
-24.303	7.417
-23.516	4.771
-21.413	6.586
-18.161	6.963
-11.995	5.813
-14.304	3.072
-21.709	1.059
-21.965	1.859
-22.859	6.977
-21.082	11.373
-25.811	11.342
-32.185	8.867
-22.552	7.48
-10.286	12.417
-7.054	15.339
-10.289	12.78
-11.909	8.861
-11.754	8.398
-13.17	10.432
-16.057	7.842
-21.848	6.524
-22.624	6.479
-17.401	6.205
-17.677	6.601
-21.686	6.701
-22.931	8.301
-22.483	8.748
-21.622	7.926
-23.212	7.823
-24.361	9.788
-18.775	8.84
-15.689	5.452
-16.416	4.525
-16.119	5.209
-20.458	6.63
-19.098	6.521
-16.683	7.85
-17.591	7.093
-14.264	6.565
-13.437	9.134
-10.822	8.454
-12.466	7.858
-15.562	7.163
-12.609	10.409
-17.175	12.983
-18.584	11.414
-12.597	10.724
-11.619	8.037
-14.419	9.486
-15.715	9.078
-15.038	9.809
-16.901	10.098
-17.009	8.826
-14.844	17.192
8.646	8.41
64.19	-17.415
117.12	-35.688
146.76	-44.98
158.01	-50.5
171.19	-49.102
183.71	-47.392
185.53	-52.47
197.68	-53.167
210.14	-54.937
214.54	-56.863
218.64	-59.555
223.94	-65.53
229.23	-74.622
231.4	-88.38
236.35	-98.377
239.82	-112.53
245.18	-128.37
245.13	-134.92
247.72	-142.04
249.26	-146.93
244.3	-141.13
236.22	-131.94
215.12	-114.89
198.7	-90.16
170.84	-60.863
131.11	-25.242
83.898	8.319
21.799	36.111
-25.928	59.714
-58.051	85.924
-84.995	102.11
-100.16	107.47
-114.07	115.84
-128.62	117.97
-129.79	117.78
-129.2	114.06
-128.51	114.12
-131.36	115.53
-129.24	114.51
-123.58	113.16
-89.843	71.637
0.792	14.501
45.143	-18.9
88.809	-33.861
158.74	-41.752
188.52	-63.431
232.38	-98.047
256.75	-137.69
260.01	-168.32
262.57	-187.11
263.95	-201.24
276.68	-208.56
275.06	-218.27
275.29	-226.71
278.74	-221.94
273.09	-220.98
267.88	-220.44
264.76	-208.44
251.97	-204.89
228.94	-205.9
213.86	-203.01
184.66	-204.82
132.35	-204.51
76.496	-195.96
23.805	-183.21
-15.291	-165.93
-42.085	-141.71
-59.699	-126.35
-74.085	-117.59
-89.977	-103.92
-98.273	-94.727
-98.86	-87.305
-99.123	-88.387
-96.263	-87.547
-96.881	-62.393
-106.96	-20.719
-119.26	23.107
-133	60.423
-144.32	95.35
-153.7	120.59
-155.93	137.12
-152.02	154.58
-155.54	164.06
-156.72	170.61
-153.34	171.86
-151.52	168.23
-147.88	167.86
-144.18	165.08
-140.69	168.43
-139.51	162.16
-135.07	166.14
-130.72	161.37
-131.25	94.103
-123.44	34.995
-113.81	-3.334
-102.92	-36.912
-86.29	-50.356
-72.709	-62.633
-63.969	-68.504
-62.455	-71.828
-62.964	-73.855
-59.895	-71.001
-57.321	-69.269
-57.796	-69.635
-56.48	-68.572
-52.761	-63.487
-52.453	-61.897
-51.489	-59.896
-50.086	-59.952
-48.452	-62.119
-47.189	-53.881
-67.067	-42.921
-95.956	-31.711
-115.45	-15.758
-130.84	-4.035
-140.16	10.389
-152.34	25.161
-171.05	28.664
-179.7	37.346
-180.23	36.566
-179.01	39.724
-168.16	39.207
-169.86	52.756
-123.23	95.401
-62.438	126.2
22.591	287.03
378.37	523.89
906.33	632.72
1235	567.43
1215.4	368.61
949.95	206.58
589.55	123.15
305.52	82.502
163.5	71.46
72.894	57.771
12.221	55.339
-29.902	54.742
-59.991	51.189
-76.332	49.004
-90.605	46.727
-92.498	50.711
-87.792	45.506
-84.231	36.472
-91.043	34.39
-102.57	30.157
-108.33	28.373
-111.84	29.461
-113.55	27.452
-114.91	23.07
-113.6	20.413
-115.16	16.662
-119	14.182
-119.22	15.197
-118.12	16.398
-116.95	14.18
-117.57	11.599
-120.33	15.93
-119.41	11.955
-118.25	5.502
-119.34	8.507
-115.48	10.417
-117.03	11.784
-115.29	11.321
-111.97	8.912
-111.42	5.892
-107.44	4.076
-109.89	6.947
-105.61	6.968
-104.03	6.529
-104.91	6.907
-102.6	5.127
-99.814	7.599
-93.419	10.505
-96.244	8.07
-95.155	4.41
-95.453	4.538
-99.728	5.769
-94.031	4.832
-91.105	3.792
-91.911	3.91
-90.207	1.461
-88.433	1
-85.315	4.985
-83.229	6.223
-83.162	7.627
