# Supplementary material for: Electrooculography-based continuous eye-writing recognition system for efficient assistive communication systems
Source: PLoS One. 2018 Feb 9;13(2):e0192684. doi: 10.1371/journal.pone.0192684 (PMC5806888; doi:10.1371/journal.pone.0192684)
Supplement: S2 Database — All the original continuous EOG data of participant 001, 002, and 003 used in the experiments are contained in this database. (ZIP) [file pone.0192684.s002.zip › continuous1/001/training/EOG_001_01_027.csv]

-35.604	14.872
-39.151	13.838
-37.686	16.628
-37.888	17.239
-38.888	15.547
-34.424	18.807
-31.986	16.962
-32.266	15.133
-34.182	16.699
-32.888	13.906
-31.373	12.555
-31.635	14.466
-28.491	16.267
-28.838	13.96
-29.227	12.494
-28.101	14.724
-26.578	13.931
-25.527	11.836
-25.847	13.479
-26.623	14.729
-24.356	12.438
-23.546	7.565
-28.928	5.966
-26.587	11.32
-27.209	13.022
-30.895	12.267
-32.316	10.238
-34.106	5.176
-26.793	7.186
-25.53	11.31
-27.271	13.476
-23.756	12.913
-24.152	11.977
-23.376	14.77
-22.746	13.853
-24.781	12.901
-26.897	12.151
-25.172	9.292
-23.111	7.646
-26.764	8.047
-26.703	7.827
-24.942	7.304
-22.908	9.12
-23.504	8.204
-25.792	7.866
-20.048	6.72
-17.653	6.201
-20.761	4.955
-20.412	0.396
-16.617	2.138
-20.064	4.78
-21.695	4.916
-13.024	5.056
-11.134	1.015
-12.363	-3.749
-14.632	1.304
-15.605	9.829
-9.894	12.191
-10.075	6.832
-10.769	2.595
-4.42	2.705
-1.237	-0.548
-3.391	0.676
-2.335	4.998
-1.496	6.192
-7.683	6.047
-10.095	7.634
-2.681	8.545
-2.256	6.347
-7.999	6.856
-5.107	10.101
-7.1	7.816
-13.763	5.84
-10.613	12.862
-9.169	12.803
-16.213	6.821
-15.267	8.908
-13.335	12.622
-17.252	13.329
-11.88	12.511
-6.245	10.329
-7.359	11.296
-9.242	11.618
-10.377	10.672
-9.298	10.152
-7.286	6.535
-9.111	4.874
-13.602	4.299
-15.834	7.133
-13.86	6.97
-9.074	3.418
-8.175	7.847
-7.679	10.926
-2.924	11.064
-1.586	10.892
-4.316	9.092
-7.025	8.063
-8.779	7.755
-12.316	5.845
-17.95	3.744
-14.269	5.492
-10.036	7.652
-9.859	7.973
-2.986	6.689
-0.065	4.33
-1.373	3.596
-2.756	5.856
-9.769	3.677
-12.615	-2.349
-5.244	-1.367
-0.275	-0.524
-0.922	-0.524
0.562	3.409
-0.577	3.513
-3.009	2.221
-3.343	2.745
-7.145	4.13
-6.27	4.197
-5.103	2.065
-4.555	0.684
-2.267	2.257
-5.721	3.918
-5.348	0.455
-4.668	0.795
-4.817	0.879
-2.265	6.168
-4.881	31.637
-9.384	59.75
-13.549	80.666
-17.356	95.766
-19.888	113.36
-19.627	130.37
-17.081	136.26
-16.149	139.84
-18.449	140.22
-25.142	138.82
-32.523	136.57
-38.403	134.57
-41.823	135.66
-40.409	131.86
-40.101	126.88
-44.508	128.62
-44.754	124.7
-42.071	116.67
-36.308	125.96
-35.628	108.02
-36.964	51.17
-25.744	1.783
-18.564	-39.994
-8.828	-69.556
2.004	-91.079
11.664	-107.98
22.091	-117.35
24.043	-124.66
33.484	-127.64
31.629	-130.78
19.748	-127.14
19.875	-122.81
17.093	-125.84
7.507	-124.3
-3.008	-118.29
-15.525	-111.76
-33.898	-106.95
-54.472	-93.691
-78.447	-77.554
-101.69	-64.655
-115.19	-40.149
-126.11	-17.546
-134.77	-1.188
-132.91	19.671
-123.56	40.104
-111.45	54.915
-96.99	70.978
-78.759	89.219
-61.865	98.335
-46.788	105.33
-36.118	112.79
-33.102	116.72
-23.288	116.49
-18.302	112.75
-21.051	113.83
-24.83	116.19
-31.997	115.16
-30.365	106.88
-26.993	111.88
-18.168	103.81
29.05	45.335
109.76	-8.382
166.08	-41.854
192.7	-65.676
225.6	-75.678
257.16	-84.627
275.81	-101.68
287.07	-119.75
301.37	-135.69
310.15	-160.25
312.61	-182.47
326.31	-205.48
334.17	-228.69
331.13	-246.14
341.35	-265.45
350.56	-278.58
340.49	-286.53
344.01	-289.59
344.53	-292.04
330	-296.98
334.76	-292.86
307.16	-281.55
233.79	-267.75
167.31	-239.91
117.48	-195.36
84.125	-155.21
53.063	-123.4
15.26	-90.605
-13.7	-58.601
-34.664	-32.733
-53.812	-13.542
-72.449	-2.653
-92.466	9.438
-101.41	18.196
-104.82	23.957
-107.3	30.277
-106.75	36.025
-94.195	74.813
-60.131	96.02
-25.107	144.12
61.401	302.55
255.05	449.35
444.83	466.1
470.34	363.04
353.3	274.19
191.81	233.42
55.939	199.74
-10.459	184.79
-47.15	170.03
-67.58	161.18
-73.308	153.28
-82.182	145.77
-90.687	143.02
-90.384	135.84
-86.409	135.56
-88.276	131.94
-88.633	125.72
-92.752	117.7
-97.753	110.68
-100.68	114.56
-105.45	107.43
-103.67	112.16
-97.526	102.67
-86.007	41.651
-71.662	-15.976
-58.192	-60.131
-41.302	-89.438
-27.872	-106.16
-19.036	-123.19
-17.597	-129.99
-22.226	-136.98
-23.242	-144.18
-25.183	-143.63
-31.587	-139.97
-41.482	-139.69
-50.488	-138.28
-54.232	-133.16
-58.25	-128.71
-55.199	-124.39
-50.916	-119.73
-51.058	-116.27
-44.522	-117.75
-46.762	-113.62
-48.79	-110.35
-51.857	-111.13
-52.807	-108.92
-47.546	-111.66
-45.82	-103.59
-10.771	-91.564
44.089	-80.644
103.3	-49.432
131.6	-15.647
154	12.17
192.86	27.971
199.8	20.82
214.62	5.921
218.21	-15.28
222.05	-34.736
239.93	-50.508
242.65	-63.457
256.28	-67.781
269.71	-77.985
271.28	-91.572
274.53	-91.987
271.51	-97.362
271.47	-95.513
274.31	-86.288
236.8	-126.97
196.22	-173.11
169.65	-189.89
126.05	-201.65
92.443	-198.36
58.106	-191.59
17.951	-183.26
-19.718	-166.49
-55.046	-154.75
-70.624	-143.39
-83.226	-132.4
-100.25	-123.24
-119.05	-102.36
-142.26	-79.949
-164.3	-49.814
-187.15	-13.46
-205.6	18.565
-212.19	51.65
-210.63	71.444
-206.91	85.662
-201.77	98.678
-196.43	99.273
-192.06	96.448
-193.56	96.175
-193.98	93.192
-189.52	92.143
-190.74	93.397
-185.57	96.281
-180.88	97.625
-182.25	92.241
-172.1	97.99
-147.17	67.633
-68.335	-1.45
26.939	-37.163
75.936	-54.379
102.93	-63.915
102.77	-62.311
110.9	-62.888
131.1	-66.247
129.9	-72.438
127.14	-76.212
125.09	-78.654
126.3	-77.876
120.28	-83.386
124.38	-93.187
132.07	-93.555
129.4	-99.368
136.2	-106.96
133.96	-111.75
137.25	-115.61
137.41	-116.11
130.38	-120.18
130.9	-122.25
127.05	-121.58
129.84	-119.62
127.32	-120.1
128.33	-116.33
115.04	-107.61
62.697	-95.271
3.163	-71.397
-41.768	-52.868
-53.991	-40.033
-53.296	-29.378
-62.116	-21.121
-70.741	-8.604
-78.164	-2.602
-77.497	3.809
-76.435	11.742
-93.421	6.999
-102.49	6.277
-97.53	13.08
-103.91	16.145
-108.06	20.237
-106.09	25.606
-108.61	28.922
-107.49	28.461
-110.98	31.319
-113.05	36.335
-105.45	35.068
-106.61	37.293
-104.73	38.99
-102.33	39.211
-106.55	41.982
-99.756	41.443
-96.512	42.124
-100.22	43.007
-104.86	45.641
-106.67	47.269
-100.91	45.886
-96.397	45.264
-93.569	43.89
-93.678	44.408
-90.162	44.903
-87.958	43.405
