# Supplementary material for: Electrooculography-based continuous eye-writing recognition system for efficient assistive communication systems
Source: PLoS One. 2018 Feb 9;13(2):e0192684. doi: 10.1371/journal.pone.0192684 (PMC5806888; doi:10.1371/journal.pone.0192684)
Supplement: S2 Database — All the original continuous EOG data of participant 001, 002, and 003 used in the experiments are contained in this database. (ZIP) [file pone.0192684.s002.zip › continuous1/001/training/EOG_001_01_028.csv]

-9.92	0.921
-7.288	2.516
-10.029	3.255
-16.478	1.675
-12.92	3.583
-10.213	2.992
-10.326	2.696
-7.21	2.187
-7.227	-2.542
-8.708	-2.588
-10.097	0.391
-14.427	2.316
-13.33	1.619
-9.83	0.431
-11.077	1.385
-8.461	0.235
-10.843	-0.21
-13.418	-1.371
-11.628	-3.005
-14.971	-1.53
-15.593	0.037
-15.216	1.153
-15.392	1.743
-16.281	2.722
-12.864	4.917
-8.377	4.326
-12.704	1.622
-11.075	2.318
-8.778	0.141
-14.29	-0.679
-12.341	3.939
-9.512	1.658
-11.011	0.998
-11.527	4.969
-13.713	3.438
-12.449	2.035
-10.693	2.595
-13.2	1.549
-13.664	2.569
-11.283	2.982
-11.319	2.85
-10.144	2.806
-10.085	1.263
-15.209	2.736
-13.47	2.617
-13.356	3.627
-16.972	3.09
-16.523	-0.275
-15.541	0.739
-11.648	0.896
-14.364	0.91
-19.17	-1.67
-17.121	-1.298
-18.186	2.774
-18.117	0.103
-13.514	2.311
-13.697	3.963
-14.683	-0.72
-13.649	1.001
-17.565	1.934
-18.167	0.676
-14.141	1.676
-15.497	1.515
-12.785	0.576
-13.319	-0.295
-17.974	0.407
-10.661	1.955
-8.375	2.147
-12.222	1.383
-10.013	0.325
-9.789	-0.293
-11.305	0.232
-9.502	0.199
-8.092	-1.01
-6.511	-1.157
-4.135	-1.624
-5.476	-0.985
-7.223	2.818
-3.386	4.343
-1.718	3.111
-5.953	1.884
-6.901	2.599
-7.584	3.779
-7.998	5.188
-5.922	5.947
-5.425	1.912
-6.154	-0.378
-9.349	1.162
-9.531	2.736
-9.348	3.591
-13.052	1.884
-10.98	0.605
-8.243	3.385
-7.377	3.576
-6.262	2.291
-4.369	1.398
-2.826	0.821
-3.69	6.689
-2.428	7.685
-5.691	6.974
-5.667	4.695
-9.379	1.867
-5.97	6.938
30.701	-9.891
88.238	-36.322
157.3	-46.429
185.28	-56.505
182.44	-63.598
204.38	-64.068
207.35	-66.14
210.97	-68.816
240.63	-70.006
241.34	-78.67
247.53	-94.161
259.33	-111.84
259.45	-132.7
273.61	-149.25
272.5	-164.35
281.05	-175.9
285.22	-184.15
276.83	-190.3
283.17	-192.87
274.17	-195.86
268.67	-189.45
251.57	-182.91
217.33	-173.55
196.66	-148.4
165.83	-118.19
123.29	-85.274
70.579	-53.027
14.191	-20.208
-28.904	14.392
-60.788	44.314
-82.088	67.886
-98.659	85.255
-107.61	99.686
-110.96	112.39
-110.69	119.63
-108.4	123.79
-108.9	129.6
-104.64	131.22
-105.91	132.19
-107.31	132.76
-102.88	135.11
-104.53	138.86
-105.93	135.75
-108.56	135.27
-108.09	129.12
-99.882	137.43
-98.335	127.75
-99.269	57.123
-93.187	-2.647
-84.779	-41.516
-70.668	-74.473
-55.209	-89.804
-47.96	-104.77
-46.615	-116.03
-43.611	-117.36
-39.731	-117.48
-39.178	-116.32
-37.356	-111.96
-41.626	-110.9
-45.207	-106.22
-42.886	-98.734
-44.238	-99.567
-37.546	-98.29
-38.588	-94.203
-59.758	-87.894
-87.544	-72.835
-114.44	-62.513
-134.46	-51.794
-152.44	-29.26
-164.38	-6.536
-170.05	8.236
-171.84	18.738
-163.82	31.708
-151.65	41.875
-145.47	40.641
-140.16	35.718
-113.61	38.852
-54.519	52.137
-1.559	76.274
27.363	104.73
39.846	124.75
51.277	132.49
75.224	136.51
83.862	137.01
89.52	133.4
89.785	131
87.311	121.98
97.003	117.94
95.616	113.94
103.83	107.18
114.24	102.52
106.47	92.316
113.91	106.06
111.32	88.285
72.457	12.446
38.468	-41.933
22.581	-74.798
19.277	-96.344
17.538	-107.26
5.162	-118.52
-4.529	-116.78
-12.894	-113.88
-29.863	-108.48
-43.652	-100.46
-54.975	-97.936
-62.891	-90.251
-63.853	-88.328
-67.476	-85.902
-70.701	-87.725
-67.348	-64.144
-11.577	-27.497
44.946	20.633
126.73	216.89
461.65	422.47
857.29	435.95
971.69	336.45
833.38	229.98
564.97	182.76
300.37	174.14
124.96	169.7
28.55	175.55
-26.967	179.79
-56.78	179.94
-66.426	180.35
-81.482	175.64
-89.722	167.89
-83.381	163.47
-80.38	152.01
-80.433	146.78
-87.717	141.83
-100.29	130.74
-105.44	126.32
-108.52	119.27
-113.07	115.19
-114.37	107.47
-110.97	110.12
-103.06	91.235
-95.319	20.514
-80.035	-34.995
-59.963	-72.006
-50.033	-100.16
-43.957	-115.55
-36.343	-125.3
-30.972	-128.49
-32.394	-134.17
-37.048	-135.04
-35.45	-134.09
-37.341	-131.72
-45.363	-127.43
-45.933	-123.94
-46.09	-124.77
-47.319	-125.69
-43.112	-119.34
-41.916	-116.27
-43.054	-116.56
-37.972	-115.85
-40.153	-107.04
-57.379	-92.664
-77.94	-82.693
-96.433	-63.941
-110.7	-47.07
-125.68	-36.323
-136.1	-25.81
-144.39	-31.884
-154.78	-20.86
-155.53	-14.075
-158.26	-18.524
-154.61	-14.445
-148.18	-8.783
-119.29	27.01
-64.081	58.315
1.784	195.73
262.11	427.99
716.08	547.04
1047.8	574.4
1111.7	504.58
952.03	366.37
639.85	281.56
333.12	234.03
146.84	205.72
43.129	190.28
-13.792	174.99
-52.705	161.37
-77.859	148.56
-85.154	145.55
-92.603	137.47
-95.691	127.33
-95.882	121.28
-100.05	111.15
-106.29	103.26
-111.89	94.574
-118.41	88.216
-118.11	85.194
-114.09	79.313
-116.53	73.561
-119.9	70.867
-121.85	72.526
-123.1	66.899
-123.59	57.588
-118.69	70.587
-113.69	54.52
-106.13	-17.251
-89.541	-74.676
-73.65	-110.53
-61.982	-137.75
-51.546	-148.29
-42.084	-157.11
-41.895	-160.85
-43.963	-161.75
-44.35	-163.94
-45.327	-162.25
-45.49	-160.4
-49.307	-154.95
-54.078	-152.96
-55.036	-150.83
-48.217	-147.12
-50.46	-145.57
-61.15	-142.97
-49.55	-142.37
-47.575	-138.45
-28.056	-139.73
33.856	-141.38
73.174	-136.5
126.56	-128.82
160.75	-120.09
169.34	-117.32
203.42	-123.26
206.46	-146.65
210.38	-170.64
224.94	-182.53
232.29	-192.17
232.88	-199.82
226.59	-203.41
231.4	-203.07
227.8	-204.02
226.7	-197.01
208.22	-186.52
169.6	-176.37
143.62	-149.56
103.99	-112.33
44.502	-74.859
-9.841	-40.127
-52.071	-5.666
-83.591	25.524
-106.11	48.381
-122.16	65.448
-134.94	73.614
-141.27	79.557
-142.55	84.585
-145.51	84.497
-146.52	84.499
-148.36	86.264
-149.23	84.096
-150.58	86.732
-153.9	87.633
-152.48	87.268
-146.77	101.44
-124.7	66.152
-82.307	-8.153
-56.456	-51.86
-57.99	-69.686
-60.964	-62.535
-67.611	-53.34
-73.42	-46.472
-74.961	-35.851
-77.792	-30.967
-78.188	-27.236
-78.772	-28.088
-75.758	-26.286
-76.95	-24.899
-80.8	-23.739
-76.917	-17.597
-72.561	-20.354
-69.511	-26.534
-66.386	-23.855
-67.567	-19.493
-68.256	-17.158
-66.544	-14.661
-67.648	-15.556
-63.991	-17.759
-61.419	-14.404
-59.918	-11.808
-57.598	-11.931
-56.159	-9.331
-54.039	-6.579
-56.109	-5.114
-56.497	-5.45
-54.884	-6.165
-53.582	-4.221
-55.388	-4.441
-56.07	-5.311
-53.873	-3.505
-50.125	-3.765
-47.137	-4.08
-47.869	-4.478
-46.301	-3.395
-46.213	-2.968
-46.36	-5.59
-44.85	-6.46
-47.036	-4.146
-48.004	-1.92
-45.634	-1.63
-46.137	-0.954
-47.231	-2.4
-48.271	-1.461
-48.541	-1.807
-44.969	-4.693
-41.947	-3.89
-36.565	-4.69
-36.713	-3.791
-42.307	-3.483
-41.039	-4.462
-40.558	-3.648
-38.133	-4.065
-35.415	-1.881
-36.716	0.026
-32.773	-0.493
-32.663	-1.465
-34.113	-4.205
-29.86	-3.955
-30.255	-1.049
-32.91	-1.748
