# Supplementary material for: Electrooculography-based continuous eye-writing recognition system for efficient assistive communication systems
Source: PLoS One. 2018 Feb 9;13(2):e0192684. doi: 10.1371/journal.pone.0192684 (PMC5806888; doi:10.1371/journal.pone.0192684)
Supplement: S2 Database — All the original continuous EOG data of participant 001, 002, and 003 used in the experiments are contained in this database. (ZIP) [file pone.0192684.s002.zip › continuous1/001/training/EOG_001_01_029.csv]

-30.593	6.798
-26.565	6.472
-24.344	5.185
-22.71	5.955
-19.006	6.143
-25.821	4.537
-26.882	3.615
-25.481	4.516
-25.177	4.992
-21.944	5.626
-25.674	5.656
-24.601	2.765
-24.382	3.197
-27.21	3.064
-24.045	0.694
-22.956	4.155
-21.466	5.749
-23.225	3.752
-24.22	4.055
-18.707	5.116
-16.783	6.306
-16.317	6.084
-19.607	4.748
-22.558	2.733
-17.89	3.895
-16.793	5.781
-18.121	4.242
-17.612	3.959
-17.348	4.866
-14.654	4.6
-13.008	1.395
-12.559	1.877
-14.404	3.321
-14.597	2.439
-12.136	3.692
-13.736	2.503
-12.971	1.479
-15.127	2.866
-18.93	3.451
-15.946	4.236
-15.752	3.45
-16.702	0.231
-15.958	2.159
-16.607	3.938
-15.234	1.094
-13.589	0.204
-16.439	0.684
-17.343	2.082
-14.62	1.469
-16.434	2.006
-15.116	2.132
-12.082	-1.287
-15.454	0.67
-15.104	1.73
-10.471	-0.332
-13.756	0.244
-13.686	1.74
-8.146	2.683
-11.671	3.955
-12.458	4.16
-13.471	1.476
-15.719	1.316
-14.383	-1.474
-17.351	-1.332
-15.107	4.273
-9.296	2.21
-9.99	-2.79
-10.571	-3.23
-9.817	0.323
-11.884	2.259
-12.861	1.27
-11.581	1.065
-8.114	1.09
-7.167	-0.53
-7.228	-0.909
-5.336	-0.918
-7.437	-1.77
-8.688	-2.998
-10.301	-3.457
-8.795	0.201
-4.356	2.713
-6.365	3.359
-9.105	2.989
-13.485	-0.504
-14.666	-2.643
-10.025	-2.035
-7.934	-0.008
-6.643	1.796
-4.474	1.088
-4.126	0.324
-5.442	2.683
-4.267	2.067
-3.393	0.029
-4.572	4.427
-5.083	5.008
-7.546	0.543
-7.28	0.053
-7.971	0.38
-10.479	0.71
-7.357	0.676
-6.259	-1.082
-6.296	0.014
-8.822	-0.217
-10.768	0.544
-6.844	3.146
-5.337	-0.621
-1.331	-1.445
-0.515	-1.028
-6.397	-0.977
-7.393	-0.588
-9.395	-2.669
-7.733	-0.444
-3.274	-1.049
-4.473	-3.005
0.004	-2.771
2.412	-2.167
-1.112	1.352
-0.699	0.835
-4.081	0.196
-6.052	-0.03
-5.662	0.391
-7.482	-0.148
-2.638	-0.223
-1.947	5.434
41.568	-13.089
134.24	-39.585
203.04	-41.526
234.19	-44.308
235.16	-50.918
238.72	-50.613
241.44	-54.235
249.61	-57.707
266.05	-60.558
266.23	-75.368
276.24	-97.34
279.91	-121.72
283.51	-148.76
295.91	-170.97
296.29	-184.23
297.77	-194.81
305.86	-199.94
306.51	-205.43
300.17	-216
302.77	-218.92
299.05	-222.31
291.59	-225.25
293.88	-222.5
286.34	-225.43
282.5	-228.47
284.68	-222.51
276.57	-205.58
277.42	-175.59
263.31	-137.76
219.37	-100.41
154.83	-66.102
71.956	-33.398
4.447	-3.125
-43.452	23.786
-78.795	47.037
-104.77	67.401
-125.1	81.542
-138.36	91.281
-147.54	98.564
-145.26	99.827
-143.96	102.64
-146.56	104.32
-149.07	108.25
-153.47	109.16
-155.96	112.6
-148.18	116.23
-98.707	74.318
-27.919	21.467
29.211	-1.468
86.503	-16.533
120.88	-33.397
151	-46.371
216.84	-63.698
251.98	-111.75
274.66	-175.44
302.08	-222.54
302.17	-251.25
310.13	-263.56
314.16	-264.03
313.8	-266.6
317.42	-267.49
317.69	-263.91
311.11	-263.6
315.15	-254.89
308.25	-237.7
264.11	-230.3
229.37	-213.21
195.5	-191.55
145.48	-186.38
85.766	-177.4
27.374	-173.47
-23.433	-166.45
-66.698	-151.64
-93.594	-139.62
-118.62	-125.15
-136.8	-115.92
-149.15	-100.39
-150.48	-85.968
-150.26	-76.784
-162.73	-68.367
-164.98	-57.874
-170.13	-46.88
-121.22	-69.076
-39.888	-90.073
-11.579	-81.075
24.179	-67.417
50.437	-53.205
58.798	-45.885
84.481	-37.043
89.816	-31.569
85.783	-35.87
89.633	-37.407
88.478	-41.629
81.409	-47.929
78.072	-51.197
79.579	-52.035
78.226	-47.391
76.857	-44.166
74.3	-43.435
69.428	-38.681
68.603	-36.151
79.693	-25.014
100.5	-0.255
107.93	27.443
79.892	54.212
16.512	80.356
-56.927	112.14
-115.38	140.33
-158.99	161.26
-189.67	178.72
-206.35	189.65
-216.03	197.91
-220.54	205.19
-222.05	209.5
-225.52	202.98
-226.17	194.75
-219.29	199.36
-217.4	192.64
-215.89	193.02
-208.36	203.02
-214.75	154.52
-226.1	89.716
-225.84	55.652
-221.09	28.427
-214.99	13.075
-210.13	5.444
-208.45	0.061
-203.96	-4.152
-199.57	-3.043
-193.86	-0.385
-188.76	-0.61
-190.25	3.825
-186.33	4.936
-184.84	8.545
-182.92	12.05
-169.78	9.856
-168.56	9.569
-170.11	6.404
-158.76	10.271
-107	12.368
-16.863	23.588
31.243	56.161
49.372	86.401
55.496	118.8
47.389	148.04
49.476	170.13
33.118	182.59
26.58	180.22
33.561	174.83
23.426	168.47
20.892	165.26
21.92	161.76
21.44	155.45
20.126	149.02
21.8	146.59
25.136	146.02
22.974	145.4
27.824	147.71
25.099	139.35
30.809	148.76
35.155	137.08
13.907	70.027
11.742	22.039
15.274	-8.658
4.391	-34.716
-8.919	-47.251
-29.305	-55.246
-52.489	-55.755
-71.986	-55.14
-85.775	-54.322
-96.492	-49.611
-105.36	-47.464
-113.74	-42.932
-124.32	-35.334
-129.18	-33.741
-123.44	-31.164
-121.09	-29.141
-123.34	-26.813
-121.07	-21.827
-119.37	-23.736
-119.47	-25.918
-112.35	-19.473
-75.632	-11.743
-29.285	4.844
-27.711	26.213
-49.52	32.331
-62.452	34.307
-71.479	40.562
-76.096	43.294
-79.883	44.99
-78.825	51.721
-73.868	55.663
-72.453	54.367
-71.762	56.45
-69.994	53.867
-68.688	50.09
-68.286	53.743
-68.536	50.704
-67.67	50.194
-62.581	51.591
-59.952	45.329
-58.398	47.562
-55.761	47.907
-57.951	46.498
-55.882	48.325
-53.48	46.272
-53.166	46.105
-51.189	45.24
-51.129	42.585
-50.226	42.332
-50.333	43.376
-46.892	41.931
-43.678	41.83
-43.692	41.303
-41.567	38.358
-40.623	38.211
-38.954	39.416
-36.831	37.172
-38.959	35.368
-39.636	34.045
-36.278	32.993
-38.503	33.8
-42.74	29.646
-42.189	32.418
-36.559	38.412
-31.567	36.155
-30.565	31.884
-29.598	29.799
-27.171	33.039
-26.324	35.046
-29.107	34.047
-28.512	31.097
-27.557	29.715
-26.487	32.247
-24.95	32.76
-29.363	31.342
-31.449	31.547
-27.944	30.784
-24.391	30.5
-22.665	30.238
-22.91	29.952
-24.414	31.502
-27.1	27.796
-26.584	26.263
-23.014	25.944
-22.292	24.678
-22.384	26.857
-21.085	27.196
-22.314	26.625
-23.365	23.756
-21.097	23.352
-19.53	24.172
-20.264	22.233
-18.714	22.692
-14.035	21.458
-13.528	20.074
-13.367	22.472
-13.147	22.028
-14.8	21.274
-13.566	22.81
-11.936	20.783
-10.283	18.987
-10.973	20.275
