# Supplementary material for: Electrooculography-based continuous eye-writing recognition system for efficient assistive communication systems
Source: PLoS One. 2018 Feb 9;13(2):e0192684. doi: 10.1371/journal.pone.0192684 (PMC5806888; doi:10.1371/journal.pone.0192684)
Supplement: S2 Database — All the original continuous EOG data of participant 001, 002, and 003 used in the experiments are contained in this database. (ZIP) [file pone.0192684.s002.zip › continuous1/001/training/EOG_001_01_030.csv]

-7.263	5.073
-7.426	3.757
-5.152	2.226
-5.445	2.715
-0.723	3.897
-2.694	5.247
-5.746	6.426
-1.112	4.25
-0.781	1.782
0.387	4.971
-1.517	3.635
-4.058	2.381
-3.386	4.056
-5.522	3.029
-4.368	2.967
-2.188	4.17
-1.896	4.945
-4.619	3.857
-6.667	3.984
-3.875	2.416
-0.459	2.294
0.768	5.949
2.963	5.79
4.774	5.951
1.573	6.486
1.772	3.489
-0.727	3.401
-5.865	6.957
-6.091	7.321
-7.491	4.152
-3.852	3.98
0.136	6.959
-0.675	4.901
0.438	2.374
0.919	4.741
-0.143	3.059
2.484	3.173
3.072	3.356
-2.188	0.134
-3.411	2.522
-2.518	-0.212
-2.19	-0.736
0.423	2.663
1.46	1.769
-0.738	5.404
-1.853	5.173
-0.718	4.804
0.989	5.614
0.11	7.038
-0.185	7.313
-2.414	2.724
-4.281	3.44
-0.593	2.183
-4.851	5.501
-7.241	5.824
-6.051	0.389
-8.241	2.961
-8.319	1.891
-5.43	2.362
-0.474	5.541
-0.176	5.525
-3.401	5.566
-5.155	5.113
-3.361	3.763
-2.656	4.501
-2.944	5.377
-4.276	4.635
-7.312	5.815
-6.962	7.632
-4.661	7.47
-4.631	5.367
-4.622	3.168
-2.494	6.345
-3.759	9.709
-4.118	5.886
-2.418	5.084
-4.137	2.989
-2.513	0.449
-1.579	3.138
-5.62	4.828
-0.935	5.973
2.125	4.365
-2.702	2.802
-0.937	2.378
-0.868	2.761
-2.89	5.219
-3.101	5.595
-4.381	3.342
-4.256	4.579
-4.814	6.573
-7.939	4.381
-6.381	4.315
-2.089	3.782
-4.793	5.731
-6.386	6.995
-8.008	2.948
-8.632	4.117
-11.411	1.335
-5.621	4.973
18.534	3.126
69.299	-25.421
166.33	-44.902
216.45	-53.874
208.93	-62.657
213.04	-68.48
207.35	-72.768
209.79	-72.373
215.49	-75.29
212.52	-80.012
216.81	-88.468
215.26	-98.105
218.91	-104.54
229.12	-119.62
226.3	-136.5
242.76	-148.33
255	-161.34
256	-172.85
267.03	-181.7
259.77	-186.62
264.09	-188.31
256.33	-195.69
249.91	-197.5
259.34	-189.08
220.22	-184.94
159.45	-167.12
107.72	-134.86
58.62	-100.35
11.873	-61.923
-30.075	-24.722
-60.519	8.747
-85.504	34.675
-105.3	54.635
-118.05	71.15
-128.16	85.621
-131.82	94.794
-135.17	100.97
-136.87	100.29
-137.51	102.02
-139.56	104.75
-140.41	106.76
-143.4	109.41
-91.745	62.928
-9.101	3.661
46.384	-23.538
109.12	-44.138
149.89	-53.262
178.94	-63.068
217.62	-81.802
225.4	-103.1
224.72	-130.84
232.73	-155.63
241.6	-173.05
244.83	-188.08
247.7	-199.53
254.43	-208.56
256.22	-216.32
251.99	-218.78
251.13	-214.29
247.12	-203.49
205.94	-196.56
163.08	-190.5
138.87	-167.75
104.63	-153.74
69.482	-156.62
25.381	-151.4
-20.408	-148.75
-42.273	-150.49
-61.033	-149.37
-70.994	-142.32
-68.749	-135.75
-68.336	-132.56
-64.637	-123.26
-70.943	-115.81
-68.073	-103.25
-66.522	-91.76
-74.804	-88.028
-73.659	-80.099
-75.316	-72.719
-80.088	-64.428
-86.085	-55.447
-83.715	-52.718
-85.931	-49.099
-88.288	-41.508
-85.188	-42.872
-91.119	-45.459
-86.583	-44.006
-88.915	-38.141
-76.955	-27.928
-18.529	-21.33
45.638	-5.558
89.692	15.184
110.69	32.069
123.92	36.686
129.53	27.606
137.59	17.978
145.4	2.327
146.71	-11.348
161.43	-15.247
160.2	-24.328
157.62	-24.691
150.69	-14.158
113.17	-27.233
86.38	-27.488
64.607	-10.399
29.549	-14.647
-8.039	-12.237
-40.51	-15.404
-67.092	-33.819
-87.924	-42.209
-100.11	-44.43
-105.39	-49.517
-96.795	-56.007
-90.555	-59.825
-94.291	-57.334
-82.83	-49.233
-76.801	-42.02
-82.852	-35.254
-83.713	-35.12
-83.368	-34.707
-81.089	-26.68
-85.429	-23.791
-88.726	-19.913
-84.166	-14.401
-81.703	-15.059
-86.314	-15.116
-85.112	-15.726
-80.563	-9.91
-97.148	1.612
-125.39	14.689
-146.53	45.013
-153.24	80.306
-158.95	105.05
-172.6	126.77
-177.57	147.57
-179.58	162.31
-188.04	180.66
-191.52	199.48
-186.34	203.75
-180.73	209.94
-173.75	213.6
-168.86	210.24
-167.84	202.52
-165.38	194.25
-170.06	188.64
-167.16	185.01
-155.71	190.28
-131.59	149.83
-76.647	75.603
-36.998	25.778
-14.176	-4.838
17.544	-19.816
37.95	-27.338
44.643	-34.911
36.68	-40.953
41.436	-34.879
59.055	-30.278
51.159	-31.449
48.914	-24.824
58.626	-24.559
50.175	-30.575
39.527	-35.03
41.503	-34.045
24.703	-33.079
31.321	-31.587
38.152	-10.912
70.997	11.529
184.65	60.163
219.58	239.5
421.49	542.62
921.32	797
1343.8	843.42
1468.1	683.97
1233.8	485.49
766.05	366.13
379.56	304.04
233.53	274.09
171.47	263.3
120.67	257.31
114.57	241.77
104.37	216.17
98.612	196.24
105.14	181.81
107.65	169.37
124.36	155.31
124.71	137.04
117.42	110.91
116.29	84.257
107.04	66.396
109.67	53.616
104.32	45.987
103.02	27.738
105.6	9.556
109.44	11.513
113.78	5.884
106.38	9.696
108.45	6.529
105.09	-50.31
97.574	-106.23
100.71	-136.48
86.594	-162.81
42.722	-183.34
-9.801	-192.9
-54.458	-191.64
-80.136	-189.6
-91.313	-183.35
-96.779	-173.65
-95.918	-169.54
-95.758	-161.85
-99.358	-158.85
-107.21	-156.78
-109.99	-146.37
-110.16	-144.4
-108.19	-138.21
-105.92	-130.65
-128.87	-117.74
-161.36	-84.639
-192.5	-51.534
-225.91	-17.534
-245.12	12.469
-253.56	34.776
-257.83	57.875
-258.41	72.79
-255.76	81.704
-252.07	85.309
-248.24	80.901
-244.2	81.241
-239.58	81.891
-231.87	81.601
-227.2	82.066
-230.19	79.842
-229.14	83.757
-194.75	49.359
-130.45	-16.062
-66.788	-54.886
-26.105	-77.562
-16.407	-88.628
-3.033	-94.192
6.456	-98.714
-0.434	-97.745
3.574	-97.993
-0.54	-95.535
-6.896	-91.804
-5.293	-88.925
-12.455	-86.859
-8.858	-84.398
-0.67	-79.992
-5.08	-81.572
-9.239	-82.748
-6.058	-78.072
-4.892	-78.707
-1.374	-75.171
-5.635	-63.735
-52.847	-48.978
-109.48	-21.349
-130.97	-3.636
-131.59	-3.803
-128.76	5.935
-126.7	12.306
-126.43	12.944
-127.2	19.531
-130.66	17.435
-130.73	17.734
-129.83	21.199
-129.21	19.349
-128.03	18.864
-128.01	14.421
-126.72	13.944
-129.35	19.238
-129.6	19.014
-128.98	20.104
-126.85	21.215
-125.09	19.633
-128.93	21.003
-127.52	21.17
-122.22	21.272
-118.65	22.006
-118.42	23.491
-114.78	25.906
-108.17	23.304
-106.81	21.084
-105.45	23.042
-102.68	23.359
-101.94	23.882
-104.92	24.734
-103.82	24.428
-96.605	26.336
-95.174	24.538
-97.132	20.641
-94.688	22.366
-93.092	19.985
-95.271	15.997
-94.895	18.328
-93.374	19.891
-91.253	20.888
-87.535	23.206
-84.965	24.323
-82.631	21.754
-85.118	19.274
-87.921	18.776
-83.495	16.097
