# Supplementary material for: Electrooculography-based continuous eye-writing recognition system for efficient assistive communication systems
Source: PLoS One. 2018 Feb 9;13(2):e0192684. doi: 10.1371/journal.pone.0192684 (PMC5806888; doi:10.1371/journal.pone.0192684)
Supplement: S2 Database — All the original continuous EOG data of participant 001, 002, and 003 used in the experiments are contained in this database. (ZIP) [file pone.0192684.s002.zip › continuous1/001/training/EOG_001_01_031.csv]

-14.98	3.997
-16.914	3.963
-14.846	4.442
-14.318	3.678
-13.862	4.497
-11.019	6.574
-15.329	4.345
-15.439	2.886
-14.911	3.991
-17.87	5.498
-14.921	3.217
-14.793	3.616
-14.851	7.261
-12.972	7.634
-13.033	7.343
-7.666	5.198
-9.602	3.419
-15.444	3.753
-14.825	3.121
-13.62	3.599
-12.329	5.513
-15.689	6.718
-15.652	9.369
-13.553	8.501
-15.301	8.458
-13.386	9.992
-13.496	6.748
-12.576	9.182
-10.092	11.32
-8.988	9.836
-6.538	8.377
-9.527	5.812
-11.65	7.67
-8.829	8.332
-8.65	4.702
-11.425	2.375
-13.317	-0.273
-15.542	-1.702
-16.213	-0.156
-11.188	0.276
-8.99	2.652
-7.764	2.84
-6.974	1.935
-6.431	3.463
-4.174	2.39
-5.738	3.047
-6.274	3.603
-9.349	1.664
-8.438	1.139
-6.84	4.173
-7.468	7.595
-1.223	8.928
-1.102	7.862
-1.617	4.88
-0.016	4.961
-1.811	4.136
-3.041	0.486
-5.986	-0.545
-7.095	-0.714
-5.036	0.996
-5.731	3.726
-7.649	1.184
-7.49	0.236
-7.825	3.949
-5.887	5.151
-3.963	3.165
-6.463	1.079
-7.211	3.123
-5.717	6.571
-5.811	5.839
-6.593	5.652
-5.419	5.132
-6.964	2.507
-11.377	2.214
-9.25	-1.248
-4.136	-4.231
-4.855	-0.768
21.475	11.947
68.513	38.232
96.802	64.01
111.09	84.638
111.9	106.14
105.69	119.81
89.247	127.06
95.571	134.95
97.513	136.73
84.73	138.57
97.355	144.52
88.552	142.41
86.891	137.26
91.476	131.39
91.876	127.78
101.04	123.75
100.56	118.99
100.95	117.49
92.552	112.71
97.356	122.15
101.12	100.62
82.002	32.849
78.359	-17.695
84.21	-56.154
78.238	-89.394
60.864	-110.95
39.683	-128.47
15.257	-138.05
-16.334	-141.09
-36.591	-138.17
-50.597	-132.36
-70.952	-128.5
-81.494	-122.44
-88.958	-116.29
-95.283	-110.93
-97.654	-102.92
-100.62	-99.04
-94.988	-96.825
-97.998	-93.991
-97.902	-93.573
-84.155	-90.547
-42.023	-85.725
39.641	-68.691
93.041	-32.816
107.14	1.873
116.4	31.139
116.95	60.155
102.98	84.548
113.34	102.22
117.71	109.86
107.19	110.76
124.69	107.12
120.22	99.312
121.16	94.934
135.34	89.527
129.7	81.773
133.93	76.994
140.32	73.921
136.29	67.08
131.81	61.265
136.51	72.363
125.51	46.392
96.858	-26.942
94.93	-77.484
104.35	-107.21
95.545	-132.5
72.897	-152.09
45.885	-161.93
17.14	-163.4
-8.082	-163.08
-26.051	-160.49
-40.52	-157.93
-45.029	-153.59
-53.967	-144.95
-66.643	-134.84
-69.358	-131.98
-70.077	-126.54
-70.392	-120
-72.714	-120.1
-69.941	-119.06
-66.487	-112.52
-89.298	-82.767
-123.64	-34.493
-138.82	3.092
-143.35	30.347
-144.32	55.554
-140.96	73.456
-141.72	85.794
-139.05	92.658
-129.22	95.507
-124.34	97.191
-123.24	89.054
-119	86.226
-113.58	85.184
-113.34	86.646
-105.95	95.529
-70.022	46.895
-5.476	-21.685
47.256	-56.615
62.139	-86.235
98.027	-98.902
133	-106.48
129.71	-111.5
143.31	-108.6
149.24	-106.7
131.45	-105.33
125.48	-103.81
129.5	-98.137
125.18	-95.841
126.18	-96.254
131.94	-96.694
123.95	-96.767
122.03	-93.265
118.93	-91.498
117.36	-91.569
118.18	-86.576
90.073	-72.124
63.728	-39.709
46.135	-1.613
16.448	31.501
-8.365	62.565
-29.784	86.064
-48.901	107.33
-63.686	122.47
-71.711	128.72
-77.732	132.18
-80.995	136.17
-82.047	139.1
-85.389	139.81
-82.622	138.69
-83.051	135.63
-83.928	133.55
-84.6	126.64
-83.01	136.57
-75.356	119.95
-71.17	45.929
-67.122	-9.562
-60.977	-47.09
-51.962	-78.107
-48.768	-92.399
-53.38	-103.03
-55.186	-105.78
-53.787	-106.23
-55.015	-106.61
-57.536	-106.78
-58.044	-105.15
-58.404	-98.926
-61.3	-95.338
-61.801	-95.353
-58.4	-94.295
-60.82	-90.449
-59.527	-89.923
-56.406	-91.209
-23.311	-91.446
63.008	-91.406
134.58	-80.738
173.41	-66.059
210.19	-54.987
231.8	-48.517
243.77	-49.087
255.72	-63.333
261.18	-88.421
265.67	-106.99
271.43	-124.33
279.35	-140.4
281.53	-153.49
284.19	-161.36
285.19	-165.53
284.18	-165.52
282.86	-158.46
240.95	-168.47
179.9	-174.69
139.55	-153.73
105.75	-135.97
67.138	-126.31
20.579	-114.63
-21.495	-101.78
-56.188	-89.233
-87.53	-82.5
-109.52	-73.511
-126.25	-64.793
-138.8	-58.277
-143.88	-44.233
-149.66	-34.416
-151.92	-32.996
-148.64	-28.049
-150.3	-23.607
-148.59	-21.324
-149.4	-20.719
-153.15	-14.793
-141.84	-8.139
-90.958	-41.265
2.181	-78.04
61.789	-82.93
82.57	-81.041
97.02	-72.535
98.806	-66.758
116.25	-58.246
119.39	-52.31
108.17	-53.788
111.73	-50.872
107.01	-49.661
104.4	-47.774
110.92	-52.579
111.9	-56.77
111.08	-57.352
110.04	-61.058
102.53	-60.134
104.47	-54.776
98.779	-48.678
54.827	-42.367
3.848	-21
-27.348	10.885
-44.767	37.079
-58.334	62.689
-72.637	91.036
-84.442	114.66
-95.219	132.46
-102.59	146.95
-109.07	154.57
-116.03	159.43
-116.28	161.47
-121.15	157.15
-124.21	154.71
-123.88	153.9
-134.08	148.09
-141.32	144.97
-138.85	142.02
-98.106	143.89
-35.769	152.41
-4.219	150.03
30.876	152.39
62.535	157.73
65.27	151.46
63.816	142.25
62.93	135.7
62.811	133.48
59.388	127.92
66.176	125.14
73.554	118.96
67.461	112.65
68.151	108.5
73.376	112.87
72.351	118.86
52.905	68.592
34.185	3.681
30.363	-36.319
30.263	-69.533
35.296	-90.745
25.952	-105.99
10.73	-112.46
4.592	-113.04
-10.034	-108.33
-29.046	-102.35
-47.227	-100.55
-66.221	-98.878
-78.728	-95.808
-90.175	-93.655
-100.62	-89.49
-103.57	-87.105
-107.43	-73.557
-69.954	-41.481
-12.835	-21.375
56.483	55.218
232.82	247.57
539.97	435.34
898.66	505.26
1123.1	471.23
1081.3	354.5
749.97	218.39
409.41	141.35
306.15	100.37
288.44	78.792
282.72	61.545
272.42	27.79
255.65	-6.906
265.65	-36.759
257.77	-63.369
258.27	-83.596
278.59	-101.78
280.04	-121.36
274.15	-143.14
267.69	-158.92
263.43	-166.66
257.27	-174.38
257.39	-169.19
238.08	-178.08
178.75	-192.4
129.93	-174.94
91.521	-167.91
38.46	-164.81
-12.513	-151.78
-54.204	-147.57
-97.564	-143.46
-129.14	-146.92
-147.07	-144.49
-164.39	-135.1
-167.53	-132.98
-168.3	-119.65
-176.57	-107.74
-178.77	-101.22
-179	-99.485
-140.68	-120.94
-79.769	-130.71
-54.939	-119.15
-37.686	-108.15
-20.657	-94.449
-7.011	-87.676
-0.646	-83.653
-1.487	-77.328
4.781	-75.184
-2.396	-68.56
-1.462	-66.642
-0.588	-69.264
-8.369	-64.107
-2.629	-62.626
-3.563	-63.429
-6.007	-64.458
-7.554	-63.863
-10.427	-58.767
-8.416	-55.402
-14.808	-47.795
-20.12	-31.797
-5.786	-5.73
9.628	28.519
7.863	55.737
-15.931	78.438
-56.137	104.93
-99.879	125.47
-140.75	145.12
-171.7	159.99
-196.3	166.22
-214.46	170.92
-223.17	173.36
-226	174.18
-227.49	173.42
-226.25	170.81
-223.61	166.27
-223.37	165.85
-220.83	161.69
-218.25	161.39
-216.65	155.25
-214.43	154.15
-203.66	156.88
-175.83	98.214
-145.49	27.782
-129.07	-9.839
-129.5	-26.428
-131.54	-15.242
-126.35	-5.349
-126.2	-2.916
-130.21	2.319
-133.1	5.122
-131.99	7.66
-128.91	11.413
-126.17	9.657
-117.63	9.785
-112.03	13.475
-114.73	12.574
-112.84	12.69
-112.06	14.93
-119.2	13.677
-118.97	13.018
-114.14	14.815
-108.77	14.266
-104.39	14.114
-104.87	17.217
-100.36	18.536
-97.053	16.092
-97.327	15.05
-95.972	16.376
-91.716	19.279
-88.732	20.768
-91.663	21.382
-89.275	21.171
-83.487	17.352
-81.605	18.407
-81.844	20.278
-82.194	19.35
-82.056	18.345
-83.971	18.72
-82.434	21.465
-76.016	20.231
-74.164	20.737
-75.672	20.03
