# Supplementary material for: Electrooculography-based continuous eye-writing recognition system for efficient assistive communication systems
Source: PLoS One. 2018 Feb 9;13(2):e0192684. doi: 10.1371/journal.pone.0192684 (PMC5806888; doi:10.1371/journal.pone.0192684)
Supplement: S2 Database — All the original continuous EOG data of participant 001, 002, and 003 used in the experiments are contained in this database. (ZIP) [file pone.0192684.s002.zip › continuous1/001/training/EOG_001_01_032.csv]

-1.564	-3.068
-3.676	-5.262
-0.86	-4.138
-0.999	-3.139
-0.53	-2.549
0.617	-3.716
0.076	-5.389
2.005	-4.171
-0.381	-2.433
1.838	0.954
5.695	1.452
2.955	-4.682
4.59	-9.293
3.851	-6.921
2.295	-5.388
1.519	-6.102
-2.544	-6.679
-2.831	-3.812
-4.316	-0.674
-1.087	-3.437
2.767	-4.398
0.46	-1.489
0.778	0.082
-4.024	-0.514
-5.269	-2.215
-0.462	-5.412
-1.02	-4.55
-1.364	-1.495
0.033	-0.37
1.267	-0.89
-1.262	-2.941
-2.485	-2.695
-3.605	-1.755
-6.851	-0.759
-3.442	-1.312
-2.61	-2.094
-3.897	-1.785
-1.441	-2.036
-3.825	0.721
-3.379	-0.287
-0.483	-2.127
-2.337	0.538
-1.93	1.341
-2.645	5.315
-2.815	4.742
-2.88	2.031
-4.566	4.559
-1.874	4.377
-1.697	3.735
-1.423	4.376
-2.946	5.927
-6.98	4.577
-5.226	4.771
-3.785	5.348
-3.856	5.174
-2.548	8.766
-1.222	6.041
-3.893	4.083
-1.996	8.29
-1.456	9.285
-8.184	6.994
-7.73	5.469
-8.582	7.458
-6.103	8.122
0.504	3.477
-2.577	2.513
-5.166	6.527
-4.104	6.669
-4.186	6.972
-3.264	6.072
-3.111	5.509
-6.187	6.878
-7.844	5.535
-6.247	9.066
-7.296	10
-9.494	7.59
-6.881	7.856
-3.963	7.258
-4.502	7.134
-5.313	6.66
-7.303	5.676
-9.423	2.889
-7.402	1.086
-6.601	0.297
-6.78	1.253
-6.316	4.645
-7.856	4.59
-7.151	2.795
-5.753	2.596
-6.237	3.048
-7.879	2.713
-7.495	5.651
-5.228	9.007
-5.514	8.889
-6.576	11.843
-7.551	10.865
-6.987	7.297
-3.507	6.371
-2.338	4.042
-1.141	7.322
0.086	6.819
-3.465	2.805
-3.915	3.088
-4.867	2.512
-7.237	5.727
-3.797	6.291
-1.652	2.739
-0.7	2.431
2.095	5.374
1.708	4.961
-1.756	0.294
-1.595	7.11
2.589	29.314
10.635	54.313
13.053	79.124
7.381	102.95
1.778	117.79
-8.551	129.19
-16.851	139.05
-22.918	143.05
-28.323	143.88
-32.877	145.75
-37.328	145.96
-38.285	143.25
-41.399	141.23
-41.726	137.24
-41.408	137.18
-43	135.07
-44.7	132.84
-45.326	130.73
-43.591	118.5
-43.87	125.64
-39.842	118.92
-33.403	65.22
-26.204	12.268
-18.127	-34.821
-9.083	-71.939
2.861	-90.473
8.925	-106.55
12.891	-118.59
16.06	-125.4
13.317	-134.83
9.059	-139.12
5.613	-136.79
2.295	-133.64
2.308	-128.32
-4.47	-127.88
-11.509	-125.71
-1.668	-122.1
-4.055	-122.43
34.432	-123.36
117.89	-118.6
154.84	-107.89
180.86	-97.69
218.92	-85.402
253.38	-82.935
267.8	-93.856
268.23	-114.25
284.99	-143.49
300.53	-175.56
310.98	-206.38
323.68	-227.19
324.33	-245.95
319.09	-254.45
323.1	-251.94
318.59	-257.85
320.32	-248.05
299.39	-239.27
247.6	-248.05
214.76	-243.22
179.51	-236.48
130.74	-230.86
79.289	-220.81
37.246	-209.9
7.325	-192.63
-20.733	-174.99
-47.165	-153.62
-62.561	-134.54
-67.13	-125.89
-72.272	-117.49
-79.879	-105.9
-84.819	-96.113
-87.658	-91.533
-89.594	-86.61
-86.218	-80.227
-77.595	-61.14
-63.873	-16.402
-63.151	35.78
-75.591	77.495
-89.298	109.11
-104.31	134.77
-109.4	157.75
-110.12	170.36
-112.6	170.51
-110.79	175.23
-108.21	177.3
-108.9	169.64
-109.88	169.26
-110.24	163.2
-107.65	164.63
-99.833	167.9
-93.416	114.77
-85.824	42.049
-70.564	-6.192
-54.637	-36.752
-44.849	-54.252
-37.697	-65.697
-32.244	-71.117
-31.588	-77.487
-31.449	-78.405
-27.995	-75.437
-26.831	-74.403
-28.875	-73.043
-29.421	-71.681
-31.787	-65.84
-31.577	-63.842
-28.9	-66.255
-28.158	-62.983
-27.888	-64.06
-29.696	-65.723
-28.048	-61.117
-29.675	-62.169
-33.081	-61.217
-32.918	-51.47
-42.49	-32.495
-53.286	-4.116
-56.886	28.816
-61.93	64.121
-67.195	96.754
-71.805	123.88
-76.768	145.92
-77.85	162.67
-78.109	170.61
-78.315	176.36
-79.103	180.71
-79.059	177.68
-75.98	171.65
-81.584	169.73
-86.825	170
-80.196	167.7
-74.997	166.52
-73.539	157.09
-68.858	161.9
-62.103	148.55
-54.958	73.664
-43.727	13.983
-31.981	-19.315
-25.215	-50.889
-18.148	-65.568
-10.687	-74.784
-7.2	-80.953
-5.308	-81.169
-1.957	-82.834
-2.754	-84.681
-9.961	-81.887
-12.913	-78.247
-15.096	-76.787
-15.522	-80.305
-9.247	-82.872
-18.597	-77.988
-40.189	-70.368
-59.688	-62.571
-78.521	-48.305
-91.887	-39.578
-102.77	-33.946
-112.59	-15.713
-119.65	-9.279
-118.26	-10.773
-111.22	-8.004
-107.88	-11.657
-105.84	-11.742
-103.3	-9.541
-97.184	-13.054
-60.118	-13.337
29.616	-10.209
101.46	-5.938
133.33	7.363
167.78	7.769
184.19	-12.664
211.07	-23.572
231.11	-31.638
221.22	-44.946
229.16	-53.875
229.37	-62.622
220.72	-69.79
216.85	-72.119
208.88	-69.795
203.36	-68.005
203.31	-58.214
201.6	-52.338
165.53	-70.827
114.43	-82.504
81.604	-83.118
68.206	-79.347
61.963	-66.891
38.923	-54.977
11.022	-28.32
-11.886	8.889
-27.517	40.245
-37.3	70.846
-50.866	100.52
-59.209	124.98
-65.444	143.33
-75.042	157.81
-79.966	167.97
-79.132	172.41
-79.132	171.83
-81.238	168.22
-78.475	165.78
-71.765	162.48
-71.215	157.86
-74.694	154.01
-76.509	147.7
-79.448	140.13
-78.024	136.92
-74.832	137.18
-72.206	136.09
-70.489	131.68
-69.55	128.14
-65.793	125.78
-67.508	126.81
-69.92	123.77
-67.571	121.57
-62.197	130.15
-54.598	95.716
-42.746	27.445
-29.403	-20.714
-20.667	-53.978
-8.601	-73.758
-0.836	-85.003
-0.741	-93.912
-0.662	-98.451
-3.723	-96.06
-5.134	-96.585
-3.639	-98.354
-2.709	-94.483
-4.828	-92.413
-9.515	-87.696
-11.742	-86.607
-10.725	-85.474
-10.287	-82.126
-1.345	-81.918
1.693	-73.065
-22.109	-63.782
-48.46	-57.59
-67.935	-45.291
-81.611	-34.384
-94.759	-34.745
-104.75	-34.005
-108.19	-24.745
-112.9	-24.878
-110.48	-25.363
-108.95	-23.127
-107.66	-25.213
-100.66	-25.192
-95.777	-25.947
-92.903	-23.451
-90.285	-23.606
-87.098	-24.229
-39.911	-28.131
55.131	-30.479
133.69	-9.72
162.24	15.069
155.15	36.198
170.43	60.061
183.54	79.334
186.46	95.37
201.22	98.645
197.59	89.265
195.6	80.713
198.1	70.654
202.38	57.259
213.67	40.484
224.37	24.631
228.68	15.222
231.66	7.645
231.97	0.58
229.45	-9.211
230.7	-17.875
228.82	-22.793
229.99	-30.727
237.23	-21.073
232.37	-31.464
201.95	-89.349
170.47	-130.62
151.34	-149.99
132.55	-161
111.85	-159.67
83.418	-158.55
49.635	-152.32
21.661	-145.61
-1.526	-138.67
-23.494	-129.31
-41.964	-123.47
-53.071	-111.13
-65.283	-102.14
-74.844	-94.328
-75.306	-84.122
-76.923	-81.079
-79.592	-75.998
-82.197	-71.148
-82.713	-65.939
-87.514	-65.392
-94.495	-63.205
-94.502	-57.417
-97.557	-54.968
-92.118	-45.224
-51.743	-38.189
-11.579	-16.528
-8.727	14.245
-20.469	21.567
-32.645	26.71
-35.999	31.956
-40.784	32.681
-50.908	37.22
-52.622	36.804
-54.885	41.58
-51.934	41.625
-43.56	29.159
-40.924	32.167
-39.76	36.494
-35.336	36.236
-38.191	41.956
-43.624	41.242
-41.879	38.954
-42.099	39.686
-42.067	40.156
-40.769	39.13
-37.691	38.284
-33.87	40.702
-32.605	41.51
-33.182	38.897
-35.365	37.601
-35.011	38.797
-35.342	37.57
-34.946	36.952
-32.386	38.074
