# Supplementary material for: Electrooculography-based continuous eye-writing recognition system for efficient assistive communication systems
Source: PLoS One. 2018 Feb 9;13(2):e0192684. doi: 10.1371/journal.pone.0192684 (PMC5806888; doi:10.1371/journal.pone.0192684)
Supplement: S2 Database — All the original continuous EOG data of participant 001, 002, and 003 used in the experiments are contained in this database. (ZIP) [file pone.0192684.s002.zip › continuous1/001/training/EOG_001_01_033.csv]

-7.64	5.509
-8.487	7.889
-8.587	10.147
-5.631	9.639
-6.058	8.632
-6.693	9.338
-4.347	9.73
-5.92	11.011
-7.79	11.613
-8.896	9.498
-10.395	6.227
-11.334	4.879
-12.259	6.565
-10.703	6.994
-5.137	5.912
-0.09	2.193
2.269	1.826
-0.831	6.552
-10.778	7.787
-10.922	7.23
-7.769	8.521
-9.475	9.888
-3.704	7.86
-0.356	6.881
1.441	7.219
4.916	3.949
2.944	5.475
-1.418	7.408
-7.727	6.319
-7.13	7.065
-2.731	6.919
0.253	7.206
4.115	4.31
4.678	2.656
7.981	7.055
6.507	8.5
-1.236	7.56
-4.86	7.236
-2.665	7.166
2.492	7.261
3.176	7.721
1.532	8.374
0.824	5.707
1.569	8.783
5.324	11.324
5.808	5.915
-1.821	8.842
-3.596	10.029
1.438	8.362
2.62	11.089
3.892	9.262
2.163	9.51
-1.493	10.006
-1.028	8.541
-1.716	7.086
-3.225	5.766
-1.004	7.107
0.561	7.066
1.76	7.369
1.534	8.163
-2.856	10.65
-1.783	12.48
-0.807	9.645
-6.492	10.959
-2.481	13.019
5.101	10.76
5.178	12.68
4.282	14.237
1.338	12.393
2.145	12.997
4.143	10.355
0.877	9.401
0.122	11.364
-0.048	9.728
-0.027	10.687
3.017	8.946
6.739	5.282
10.496	6.562
5.93	10.293
1.175	12.105
2.508	9.063
-0.638	8.482
-2.786	8.351
-1.711	6.455
2.017	4.763
5.365	3.116
1.512	7.726
-1.208	14.039
0.347	14.513
0.538	12.582
-1.18	10.886
-6.487	10.711
-6.957	11.988
-2.421	9.803
-2.673	7.366
-3.645	6.249
-5.325	9.334
-5.985	14.085
-6.185	11.204
-7.292	8.386
-6.787	8.641
-5.729	7.077
-4.63	5.449
-4.889	8.074
-3.069	8.766
-4.506	5.704
-5.791	6.437
-2.566	5.462
-1.633	3.353
1.249	4.263
1.156	4.725
0.369	7.427
0.443	10.456
-3.267	9.991
-3.158	8.406
-3.793	9.538
-2.971	10.192
-0.308	8.85
-1.757	9.783
0.793	8.527
1.545	6.039
-2.917	6.871
-4.291	7.51
-6.418	6.906
-8.776	8.82
-11.447	9.98
-8.421	13.857
-3.103	16.289
-6.877	9.897
-7.82	7.647
-10.607	5.565
-4.598	7.869
13.062	8.054
67.871	-12.597
171.93	-33.174
224.73	-42.886
225.66	-48.399
235.12	-51.023
238.99	-52.982
247.57	-56.464
257.15	-61.996
258.26	-74.275
262.71	-91.807
265.02	-114.34
267.48	-140.46
278.31	-157.23
282.16	-177.48
276.76	-191.9
279.59	-192.32
279.08	-202.45
279.19	-209.43
281.99	-210.48
278.39	-211.66
279.24	-204.65
264.47	-194.23
223.26	-185.34
176.45	-169.1
131.4	-135.5
92.007	-107.12
49.529	-82.806
2.008	-47.754
-36.624	-12.967
-64.392	22.638
-85.516	48.55
-98.567	69.297
-107.51	88.991
-114.47	103.18
-118.17	116.56
-119.07	122.25
-108.49	128.69
-98.709	134.91
-83.651	139.38
-61.756	146.02
-52.443	143.97
-29.89	143.99
-9.784	141.91
-9.841	136.07
-1.112	136.09
0.453	124.06
5.509	121.59
11.485	123.15
7.883	117.77
12.661	117.82
12.328	118.09
16.986	126.24
19.027	89.696
16.393	18.489
33.939	-29.268
58.96	-70.506
60.222	-103.33
36.729	-123.44
8.403	-137.46
-20.577	-142.94
-43.39	-144.07
-60.156	-142.27
-79.118	-137.07
-93.743	-131.81
-97.455	-125.28
-97.67	-119.26
-96.072	-116.2
-92.307	-110.05
-97.635	-104.75
-99.681	-102.68
-84.453	-90.951
-47.984	-57.737
-16.536	-9.825
-36.499	32.994
-62.009	66.652
-58.958	96.714
-58.42	121.02
-69.597	136.89
-78.732	148.32
-72.782	156.69
-68.966	162.11
-63.256	164.73
-54.449	151.92
-56.779	149.74
-49.346	147.31
0.378	91.539
56.924	29.277
91.45	-9.466
132.59	-39.299
160.82	-62.681
172.7	-85.373
182.72	-100.68
184.09	-114.17
173.47	-125.04
152.69	-129.32
130.3	-133.61
106.64	-139.16
79.568	-140.89
50.877	-143.08
25.922	-145.11
6.553	-145.64
-6.452	-143.76
-24.697	-133.84
-56.216	-124.91
-77.05	-114.3
-89.964	-99.985
-112.01	-79.842
-117.7	-66.619
-109.86	-67.948
-109.65	-65.13
-108.17	-62.213
-108.83	-56.099
-110.42	-55.448
-101.17	-58.631
-83.997	-32.477
-74.605	12.608
-81.856	58.714
-94.223	98.325
-102.87	126.1
-111.44	148.51
-116.68	161.22
-115.49	171.16
-117.47	178.34
-115.96	177.43
-109.56	171.77
-104.72	162.43
-103	161.19
-107.69	160.6
-109.64	154.9
-105.65	153.9
-99.408	151.96
-99.798	149.63
-103.13	146
-97.158	144.01
-92.385	137.49
-93.663	132.47
-91.161	146.73
-83.75	118.45
-68.319	47.623
-52.474	-4.305
-38.986	-43.721
-20.241	-70.966
-9.911	-89.912
-1.976	-105.28
5.609	-108.51
2.851	-109.25
4.316	-111.01
6.024	-110.48
5.011	-111.06
8.47	-111.9
6.499	-109.5
2.783	-104.57
0.625	-102.98
-2.183	-104.88
-3.794	-103.89
-5.988	-102.59
-3.204	-100.73
-1.105	-98.989
-11.161	-100.83
-29.497	-100.29
-49.393	-96.12
-69.842	-83.025
-90.302	-69.848
-109.9	-61.328
-130.14	-49.578
-143.51	-36.256
-150.14	-14.052
-153.42	7.733
-148.63	16.951
-144.19	19.477
-136.11	19.081
-130.24	15.642
-136.35	16.798
-135.92	17.012
-133.3	12.83
-104.07	26.26
-38.067	54.995
2.44	85.454
1.488	114.54
-16.177	137.54
-31.511	156.91
-35.804	164.03
-40.665	162.17
-47.098	160.16
-40.919	155.41
-43.272	154.09
-50.751	147.44
-40.36	152.69
-23.406	137.3
24.274	72.894
100.49	24.856
164.92	-5.763
202.44	-27.758
237.13	-41.766
260.66	-64.564
258.59	-88.506
272.65	-117.23
278.49	-145.65
278.36	-162.66
291.79	-182.24
289.97	-214.12
288.84	-228.9
292.09	-224.46
297.1	-223.57
301.66	-224.78
299.66	-227.75
295.15	-230.21
290.68	-231.51
283.87	-233.71
284.82	-233.19
286.79	-236.52
242.93	-235.01
195.2	-216.4
161.12	-189.59
113.1	-143.99
72.505	-113.45
24.249	-108.74
-20.969	-73.731
-52.639	-32.042
-77.757	-9.92
-92.526	9.58
-114.42	29.424
-132	40.415
-136.81	48.738
-139.75	62.617
-141.3	67.535
-140.71	71.881
-144.91	72.78
-150.08	74.66
-147.43	78.335
-159.71	82.226
-152.04	89.704
-97.644	52.584
-17.109	0.454
47.364	-25.372
72.89	-47.177
111.46	-60.112
156.7	-76.191
207.38	-108.32
241.41	-159.83
258.36	-201.52
285.94	-218.69
289.38	-264.3
299.86	-320.73
313.16	-340.34
317.08	-341.62
322.62	-350.2
319.61	-357.55
326.87	-356.72
327.92	-362.92
327.63	-364.08
330.32	-359.64
327.27	-350.58
318.99	-334.54
299.28	-323.85
285.14	-290.71
262.63	-248.15
221.05	-231.1
159.53	-231.32
98.122	-225.74
56.745	-207.88
12.702	-200.55
-31.218	-190.54
-57.255	-177.87
-73.796	-165.85
-90.953	-140.69
-103.5	-129.12
-113.84	-113.55
-114.86	-102.14
-70.584	-117.69
-10.369	-118.99
4.416	-110.28
17.605	-95.345
38.65	-76.38
32.09	-67.239
25.434	-58.755
27.226	-51.355
37.172	-46.13
42.333	-44.062
37.585	-42.107
39.568	-41.697
40.3	-42.103
40.002	-41.736
32.976	-43.664
31.292	-39.7
39.248	-38.775
37.792	-42.855
35.803	-44.677
34.299	-43.617
29.644	-40.648
26.874	-42.373
27.318	-33.996
27.354	-17.714
39.229	6.289
62.697	34.1
66.388	51.492
36.217	76.481
-17.21	106.22
-74.6	126.9
-122.54	144.87
-164.9	166.57
-198.66	181.44
-217.37	191.31
-229.71	200.32
-233.46	200.73
-231.28	205.79
-230.84	208.73
-228.66	205.98
-226.42	207.82
-227.2	202.44
-229.48	203.61
-228.44	202.79
-222.88	203.61
-214.08	208.01
-184.78	155.9
-146.34	87.787
-129.05	49.237
-129.75	36.358
-138.26	46.697
-141.14	53.649
-140.74	61.165
-140.11	60.23
-136.64	61.594
-134.49	69.957
-134.98	70.058
-133.4	69.179
-131.2	67.103
-133.07	67.53
-129.96	64.909
-127.36	63.862
-123.25	63.901
-115.88	62.396
-115.13	66.308
-116.53	69.321
-121.31	69.972
-117.72	69.18
-110.11	67.06
-115.4	64.268
-114.65	64.708
-111.9	64.865
-109.85	64.945
-106.11	67.103
-109.13	68.398
-104.12	65.937
-100.34	65.212
-100.06	69.865
-95.628	69.333
-95.731	68.879
-94.393	68.343
-92.418	70.605
-90.121	73.596
-88.263	69.743
-87.567	68.734
-84.949	69.01
-84.568	72.732
-80.849	72.596
-77.425	67.703
-79.896	66.755
-76.787	66.379
-71.677	68.821
-73.344	70.829
-74.992	73.485
-73.54	71.871
-70.36	67.561
-69.414	68.582
-69.779	67.636
-66.291	66.973
-61.344	68.361
-59.28	68.127
-60.754	66.848
-61.126	65.616
-61.077	64.889
-61.951	64.757
-59.327	63.709
-55.1	62.301
-53.042	63.126
-51.166	62.954
-51.597	59.582
-51.55	62.461
