# Supplementary material for: Electrooculography-based continuous eye-writing recognition system for efficient assistive communication systems
Source: PLoS One. 2018 Feb 9;13(2):e0192684. doi: 10.1371/journal.pone.0192684 (PMC5806888; doi:10.1371/journal.pone.0192684)
Supplement: S2 Database — All the original continuous EOG data of participant 001, 002, and 003 used in the experiments are contained in this database. (ZIP) [file pone.0192684.s002.zip › continuous1/001/training/EOG_001_01_034.csv]

-13.652	5.971
-8.681	11.328
-6.97	9.178
-8.914	5.74
-7.489	3.078
-10.426	4.615
-8.458	7.572
-11.174	5.827
-14.492	5.624
-10.029	7.542
-10.451	8.634
-10.278	11.629
-8.278	11.888
-9.471	8.365
-9.898	10.788
-7.054	12.31
-9.466	14.1
-13.135	13.847
-9.593	8.71
-8.205	8.316
-9.323	4.518
-8.651	7.607
-6.033	12.4
-3.912	10.326
-2.285	11.77
-3.409	11.345
-7.508	12.18
-6.956	12.775
-10.001	14.877
-12.835	15.243
-11.102	14.342
-9.936	20.544
-6.957	20.633
-10.325	15.885
-8.827	15.035
-6.161	16.171
-8.257	15.871
-5.446	12.556
-7.878	12.448
-7.401	10.891
-4.374	8.251
-4.354	12.655
-3.39	12.687
-6.258	7.346
-6.045	6.626
-5.416	8.926
-9.139	11.37
-9.915	11.155
-7.144	12.077
0.204	12.817
2.558	9.528
-3.713	11.801
-6.168	13.972
-7.188	10.672
-5.744	9.295
-3.531	7.905
-6.251	8.413
-7.762	11.828
-9.223	11.683
-7.021	8.799
-5.135	7.869
-3.547	7.491
-0.349	9.256
-2.744	13.736
-2.672	11.678
-4.267	6.585
-8.847	6.69
-11.256	7.799
-11.641	9.044
-6.818	9.686
-0.804	7.059
-2.923	8.099
-6.051	8.779
-5.603	3.93
-7.012	3.636
-6.081	5.872
-6.164	7.165
-7.492	7.566
-7.799	6.165
-4.823	5.209
-5.472	4.428
-9.33	5.66
-6.239	6.838
-5.01	5.297
-3.861	6.462
-2.753	8.804
-4.534	6.417
-4.421	5.484
-4.468	5.477
-4.512	4.29
-2.765	3.343
2.272	3.794
1.93	5.754
-0.488	2.279
1.429	1.167
2.193	-1.332
3.924	-2.628
-0.983	-0.58
-0.646	-0.256
-0.074	1.515
21.696	-13.227
108.66	-23.669
173.33	-21.617
200.95	-26.915
246.61	-29.385
268.78	-38.688
283.36	-59.796
307.95	-84.325
330.36	-124.27
346.24	-164.11
351	-197.76
366.56	-241.33
380.83	-269.12
400.36	-298.11
420.69	-334.41
420.41	-349.48
421.98	-357.7
424.69	-349.3
401.5	-342.49
347.34	-341.95
290.8	-320.96
235.03	-313.47
175.43	-317.8
121.64	-307.32
75.687	-288.74
49.222	-265.62
35.321	-245.19
25.631	-227.8
16.057	-211.31
0.422	-197.13
-9.49	-179.83
-21.586	-168.26
-24.537	-158.76
-23.426	-145.46
-37.388	-136.8
-36.927	-125.1
-35.623	-116.59
-42.976	-111.51
-44.558	-101.32
-50.897	-97.679
-55.499	-90.296
-56.873	-80.998
-59.679	-78.515
-58.116	-70.105
-53.59	-66.933
-54.16	-64.076
-54.508	-51.568
-48.583	-33.181
-49.159	-3.739
-58.004	30.853
-70.979	67.707
-85.964	102.94
-102.6	132.47
-118.23	155.86
-129.19	174.58
-141.06	189.24
-147.4	200.8
-146.48	210.29
-148.33	213.72
-152.74	213.04
-148.57	212.88
-140.35	212.9
-141.46	209.2
-144.62	209.43
-143.46	199.97
-139.27	201.59
-132.93	207.92
-122.32	148.85
-103.39	74.932
-84.815	29.532
-73.168	-9.696
-63.337	-33.909
-54.937	-45.623
-48.654	-50.753
-41.302	-56.692
-37.639	-60
-37.435	-57.146
-34.606	-61.324
-31.818	-61.157
-31.964	-54.868
-32.505	-54.645
-29.017	-50.383
-27.393	-49.647
-28.412	-51.826
-29.338	-48.446
-31.309	-46.611
-31.62	-46.968
-30.601	-48.469
-29.811	-41.986
-37.272	-22.445
-46.119	9.144
-47.516	46.821
-52.94	77.785
-61.995	105.29
-67.973	131.34
-72.114	151.21
-76.992	168.67
-83.58	179.57
-90.193	187
-97.076	192.17
-102.77	194.22
-102.63	197.85
-97.834	195.21
-94.89	193.03
-95.104	188.31
-95.001	186.08
-95.812	183.99
-95.607	177.86
-90.614	182.01
-80.94	145.66
-65.315	72.258
-48.428	17.721
-33.143	-19.892
-17.388	-44.548
-9.195	-58.097
-9.615	-68.833
-5.305	-76.858
-0.484	-80.367
-2.399	-82.354
-6.805	-81.279
-10.362	-80.789
-11.389	-81.78
-11.038	-81.971
-8.254	-80.979
-6.159	-80.982
-6.271	-81.395
-8.272	-77.643
-1.665	-77.14
2.336	-73.285
-21.23	-65.204
-51.36	-55.886
-76.597	-38.143
-99.513	-23.368
-118.83	-12.344
-135.46	1.359
-143.12	12.963
-143.05	17.542
-135.35	19.416
-129.41	21.913
-127.06	23.197
-122.88	24.39
-122.19	18.945
-117.08	27.614
-93.611	56.603
-63.621	86.94
-47.812	118.23
-39.475	142.11
-37.99	160.76
-37.568	172.24
-33.029	175.2
-36.941	178.09
-36.79	177.68
-35.784	175.03
-36.812	169.44
-38.038	167.17
-38.489	161.1
-39.436	159.44
-31.115	153.53
24.683	97.047
97.248	37.296
153.8	5.122
194.92	-22.927
221.84	-40.934
249.29	-57.381
275.13	-70.851
280.98	-90.404
284.21	-115.95
305.18	-137.07
316.27	-169.86
318.7	-197.15
331.49	-216.15
341.55	-244.23
337.06	-267.66
347.31	-287.61
354.55	-306.7
338.7	-316.25
344.33	-314.93
349.92	-312.16
344.56	-314.15
341.73	-314.24
339.21	-310.25
343.38	-301.73
317.52	-289.52
276.51	-263.31
228.37	-219.97
158.42	-175.72
108.23	-142
63.726	-110.08
10.881	-69.065
-27.993	-33.203
-57.478	-5.166
-74.34	18.346
-88.868	34.718
-105.52	51.271
-109.97	63.56
-112.72	69.761
-114.36	74.893
-118.79	81.43
-127.32	88.123
-126.94	93.362
-130.6	100.33
-137.97	106.4
-136.98	109.26
-138.64	113.21
-142.64	116.61
-144.42	116.77
-144.83	129.87
-125.43	112.12
-87.009	46.487
-59.611	-2.841
-51.968	-27.434
-55.006	-27
-59.944	-14.643
-60.525	-11.972
-62.954	-3.676
-68.345	5.805
-70.936	7.202
-72.908	9.63
-73.158	9.927
-73.862	14.165
-76.447	19.198
-71.651	7.667
-65.644	4.814
-68.558	9.995
-66.67	8.217
-64.032	10.338
-64.577	14.129
-61.172	14.28
-60.59	14.844
-58.868	16.753
-58.214	17.203
-56.419	18.826
-57.089	18.369
-58.553	20.47
-54.112	23.919
-55.068	21.975
-52.838	20.712
-51.139	21.557
-55.93	20.35
-55.753	20.741
-53.404	24.594
-52.518	26.355
-51.853	26.923
-52.183	26.662
-50.029	27.873
-47.903	29.839
-48.878	28.706
-47.351	29.083
-45.944	29.993
-43.821	28.274
