# Supplementary material for: Electrooculography-based continuous eye-writing recognition system for efficient assistive communication systems
Source: PLoS One. 2018 Feb 9;13(2):e0192684. doi: 10.1371/journal.pone.0192684 (PMC5806888; doi:10.1371/journal.pone.0192684)
Supplement: S2 Database — All the original continuous EOG data of participant 001, 002, and 003 used in the experiments are contained in this database. (ZIP) [file pone.0192684.s002.zip › continuous1/001/training/EOG_001_01_035.csv]

-8.719	3.661
-10.849	6.825
-9.655	8.293
-8.963	9.349
-8.354	9.866
-3.08	8.433
0.893	8.09
0.573	7.327
-0.367	9.726
-5.33	11.883
-6.158	9.804
-2.808	11.876
-3.989	15.184
-3.589	13.31
-0.935	9.725
2.581	6.591
3.418	6.265
-2.942	5.585
-10.194	7.391
-9.614	10.001
-5.086	8.023
-2.908	7.849
-1.43	6.797
-1.19	8.249
-3.854	10.864
-2.644	6.661
-1.238	7.232
-4.379	10.604
-7.085	9.428
-5.743	9.157
-1.482	9.79
-2.366	9.133
-5.609	11.496
-6.777	15.599
-5.914	12.052
-6.16	7.478
-6.835	7.876
-2.71	11.413
2.613	11.202
1.039	3.824
-0.791	2.965
2.085	5.806
1.828	6.504
0.534	9.471
-2.325	7.866
-1.399	5.902
-2.466	8.893
-6.077	8.102
-0.97	6.728
-0.034	6.792
-1.223	9.069
0.656	7.902
0.183	4.675
-1.027	6.71
-1.47	2.93
-1.026	2.291
-0.623	1.625
-2.614	-1.776
-3.717	1.505
-0.154	2.822
-3.561	3.789
-7.609	3.363
-3.246	3.302
-3.336	5.134
-4.696	2.646
-2.282	2.027
-4.441	5.847
-8.148	3.914
-6.195	2.449
-2.337	3.068
0.502	-0.546
1.881	3.532
3.487	8.159
2.986	5.864
0.895	3.884
0.63	4.293
-3.682	3.182
-10.431	1.634
-9.952	5.829
-8.274	8.706
-8.084	9.847
-3.439	7.934
-3.531	7.027
-2.275	7.075
0.972	4.954
-0.741	9.446
-0.51	7.994
-2.679	5.658
-4.414	9.732
-3.599	10.534
-3.51	9.411
-3.854	5.613
-3.479	0.185
-1.11	-2.889
-2.242	2.03
-2.919	6.137
-2.835	5.601
-4.401	6.575
-1.183	7.863
-3.082	7.899
-2.523	6.845
0.139	8.832
-4.342	4.259
4.515	5.043
14.485	4.548
72.423	-18.741
147.83	-39.639
173.33	-53.205
205.92	-58.746
207.18	-59.963
212.98	-63.667
224.29	-62.323
215.03	-64.895
243.4	-72.45
254.84	-83.478
261.88	-103.63
269.9	-130.92
279.68	-160.54
294.1	-187.05
296.52	-204.08
302.51	-225.75
302.6	-248.65
306.64	-260.51
304.38	-270.68
308.05	-269.94
309.62	-269.14
302.49	-276.77
303.43	-273.81
287.28	-260.72
251.22	-241.15
207.69	-213.12
160.97	-173.87
112.01	-132.83
63.68	-100.84
18.992	-65.344
-20.777	-29.651
-53.01	-4.06
-79.345	24.892
-96.85	50.242
-104.34	67.593
-110.27	88.464
-111.3	98.281
-115.53	99.709
-127.55	105.35
-138.75	108.29
-141.83	113.24
-115.52	122.9
-79.027	134.59
-53.699	145.82
-31.402	149.04
-16.285	150.22
-6.447	154.7
10.8	156.66
17.157	152.84
9.612	147.98
7.441	142.51
9.658	141.36
15.81	139.72
10.783	134.52
10.129	137.14
10.246	130.94
11.285	137.5
13.853	130.25
-11.348	66.512
-28.492	7.347
-24.331	-34.583
-18.66	-68.996
-19.243	-89.954
-31.943	-107.48
-47.892	-114.13
-66.126	-117.41
-81.015	-119
-86.566	-109.28
-95.36	-106.64
-105.63	-103.63
-107.87	-94.56
-109.55	-91.133
-114.88	-83.063
-117.59	-81.235
-120.49	-78.636
-123.49	-69.086
-121.02	-67.722
-119.23	-67.349
-117.84	-62.919
-105.33	-50.968
-72.253	-20.426
-48.331	24.243
-56.315	65.763
-68.557	101.11
-76.651	125.01
-81.117	143.1
-83.227	157.1
-91.035	164.76
-94.58	171.67
-93.152	170.35
-90.065	168.79
-86.812	166.89
-86.086	161.18
-84.292	152.02
-84.777	150.57
-84.47	149.7
-80.8	146.07
-76.671	155.31
-69.315	115.19
-57.138	41.73
-41.069	-6.812
-27.462	-50.176
-13.621	-72.29
1.848	-82.765
8.085	-99.64
8.355	-106.2
8.827	-107.3
6.787	-107.18
2.223	-106.24
-1.775	-107.68
-7.153	-106.75
-7.86	-104.17
-4.423	-103.92
-3.983	-99.466
-0.485	-97.355
-16.611	-93.433
-48.41	-78.502
-71.837	-66.017
-93.494	-44.116
-105.42	-25.331
-110.14	-16.445
-120.87	2.869
-131.46	15.588
-133.36	17.494
-137.85	15.526
-139.35	16.199
-135.05	9
-128.62	17.709
-104.94	53.036
-64.065	82.259
11.881	134.52
169.5	271.78
511.09	475.56
960.38	563.61
1228.2	485.05
1180.1	353.85
867.67	228.28
506.12	111.62
324.21	25.798
296.51	3.971
282.11	-11.413
282.57	-40.67
290.79	-79.822
275.23	-120.52
283.42	-152.42
292.6	-179.53
297.5	-198.26
314.87	-217.21
308.56	-229.7
295.8	-245.85
292.7	-254.19
283.32	-262.82
290.08	-274.91
283.65	-275.77
272.45	-279.15
280.8	-279.33
268.99	-280.21
269.19	-286.68
269.13	-294.28
261.23	-289.61
257.05	-276.26
238.3	-254.49
224.34	-215.77
183.77	-177.18
108.97	-150.6
36.328	-128.24
-24.277	-92.053
-68.131	-55.025
-99.634	-25.414
-124.68	0.731
-142.27	20.036
-153.04	31.868
-158.8	40.161
-161.33	48.122
-171.26	49.324
-176.36	58.019
-180.28	62.855
-182.59	73.581
-170.91	74.298
-129.34	25.191
-41.294	-13.998
2.762	-36.708
47.343	-52.075
130.82	-64.045
166.01	-112.49
206.45	-171.06
237.04	-207.87
236.82	-227.38
244.73	-238.02
243.52	-240.8
244.19	-241.05
254.59	-242.96
252.75	-252.41
251.67	-256.33
254.67	-248.66
252.99	-243.05
256.89	-234.73
226.39	-240.45
170.53	-251.12
139.31	-243.42
109.36	-233.64
63.17	-239.03
22.882	-242.24
-18.39	-226.7
-60.066	-209.64
-87.988	-191.94
-112.18	-175.2
-129.32	-161.78
-142.2	-145.19
-150.44	-132.9
-158.86	-119.6
-170.49	-100.99
-171.06	-86.576
-174.13	-72.459
-158.99	-46.127
-126.64	-11.922
-129.64	7.245
-148.47	16.892
-156.28	26.53
-159.48	30.717
-158.55	40.114
-157.16	44.67
-160.8	48.235
-165.56	61.429
-162.57	60.316
-163.22	54.188
-167	56.718
-162.22	61.749
-159.76	67.703
-157.28	67.817
-153.44	68.113
-154.47	72.495
-152.07	75.723
-152.6	76.958
-153.49	80.407
-151.45	85.707
-152.86	87.961
-151.91	89.256
-151.17	89.341
-150.74	88.429
-147.27	90.902
-144.55	94.123
-141.19	96.173
-137.69	95.844
-136.15	92.096
-133.06	90.703
-130.58	94.203
-128.52	97.925
-124.77	99.276
-122.84	100.88
-123.98	100.84
-124.68	98.828
-123.22	96.767
-122.82	96.131
-119.84	98.154
-116.81	98.779
-116.31	99.574
