# Supplementary material for: Electrooculography-based continuous eye-writing recognition system for efficient assistive communication systems
Source: PLoS One. 2018 Feb 9;13(2):e0192684. doi: 10.1371/journal.pone.0192684 (PMC5806888; doi:10.1371/journal.pone.0192684)
Supplement: S2 Database — All the original continuous EOG data of participant 001, 002, and 003 used in the experiments are contained in this database. (ZIP) [file pone.0192684.s002.zip › continuous1/001/training/EOG_001_01_036.csv]

1.703	9.175
1.635	10.288
1.778	7.073
2.061	4.058
-0.517	3.445
2.11	3.543
-2.368	3.817
-5.693	2.449
-4.412	4.038
-5.86	6.056
-4.97	1.889
-5.099	1.967
-2.07	6.291
0.584	7.192
-0.187	3.168
0.632	2.141
1.56	5.528
2.631	4.786
1.186	4.88
-0.633	6.63
-0.28	8.919
1.635	8.403
1.76	5.435
-3.35	4.141
-6.368	4.124
-5.823	6.672
-3.49	2.918
-4.198	-0.114
-4.169	2.833
0.398	2.48
2.865	4.891
3.019	5.012
2.242	3.522
4.07	4.989
4.046	4.547
2.105	6.301
2.129	7.038
1.922	8.094
0.79	9.017
-0.262	8.149
2.179	7.143
-1.671	5.177
-6.356	5.752
-7.343	5.036
-7.824	3.93
-2.242	3.488
-3.817	3.366
-1.427	5.769
1.966	5.727
-8.095	2.285
-8.397	1.592
-1.74	3.106
-1.124	3.838
-2.032	6.258
-2.495	6.585
-0.017	6.448
1.056	4.904
-2.19	4.591
-1.971	10.443
-1.271	11.412
-1.756	9.278
-1.623	8.581
-3.554	8.024
-1.28	5.933
-0.875	2.958
-2.367	2.853
-1.261	6.577
-5.646	8.572
-5.394	4.889
-1.172	2.717
-0.466	2.388
-0.28	3.376
-1.498	6.603
-1.395	7.959
-4.489	5.003
-5.205	3.126
-1.885	3.346
-1.641	4.486
0.882	5.838
0.895	4.664
-1.147	6.576
-1.253	9.105
-3.014	7.648
-6.163	4.714
-7.214	4.792
-4.109	8.677
-3.411	10.948
-3.739	8.631
2.767	6.278
7.138	5.339
5.852	5.046
5.432	6.088
3.264	5.58
2.357	5.102
4.572	4.065
3.304	2.205
-0.332	2.007
-2.085	3.337
-2.107	2.341
0.25	1.548
-0.589	3.795
-1.689	3.889
0.374	6.581
1.464	7.12
3.334	1.176
3.62	0.477
3.427	3.102
1.66	4.55
1.944	4.876
3.471	4.881
3.739	6.908
5.16	5.831
5.519	3.863
3.666	5.412
1.098	5.628
3.025	4.96
0.943	5.11
-1.99	7.359
0.195	7.651
2.56	4.787
5.203	5.636
4.637	5.816
3.5	4.593
1.92	3.436
1.094	-0.137
4.169	0.24
13.121	15.961
29.32	44.324
47.297	72.173
59.808	97.056
48.713	114.02
23.328	123.83
5.785	135.14
-7.796	140.85
-19.464	143.16
-24.758	142.67
-25.661	137.08
-30.085	134.15
-33.19	132.49
-31.139	133.03
-29.47	129.17
-31.328	127.7
-32.345	126.26
-32.154	125.11
-35.398	124.56
-36.695	119.03
-32.91	124.27
-30.264	94.567
-31.746	33.891
-32.132	-13.38
-28.367	-53.257
-21.179	-83.296
-13.981	-104.8
-8.15	-116.74
-0.357	-125.42
1.516	-131.73
-2.232	-136.36
-4.401	-137.92
-7.502	-134.05
-7.548	-126.94
-12.838	-119.8
-12.525	-122.13
-9.431	-121.47
-18.356	-119.14
-11.388	-118.13
11.448	-116.1
75.585	-120.82
151.23	-116.96
176.19	-108.02
205.27	-101.17
242.11	-86.327
271.24	-88.072
293.25	-113.49
302.22	-144.72
317.45	-177.55
326	-207.5
338.53	-239.75
359.55	-261.22
364.28	-284.94
372.51	-310
380.38	-310.91
375.1	-308.07
374.8	-305.26
342.7	-313.83
291.01	-319.01
254.09	-316.57
214.86	-318.47
166.83	-304.48
109.07	-285.1
59.966	-260.61
18.207	-238.95
-21.699	-217.77
-48.14	-192.77
-70.528	-176.85
-93.133	-147.08
-105.3	-120.01
-110.94	-111.56
-110.43	-104.28
-108.83	-95.918
-112.57	-83.77
-112.9	-73.908
-102.06	-44.81
-72.598	6.956
-41.85	58.685
-41.772	102.65
-67.148	130.11
-85.076	150.37
-94.088	165.42
-108.46	173.08
-118.68	179.08
-119.03	181.18
-124.34	177.59
-129.07	174.3
-121.65	173.58
-119.96	174.59
-124.29	173.03
-121.44	167.34
-115.73	166.4
-116.44	163.99
-112.04	170.88
-104.9	164.61
-105.47	103.11
-96.211	32.748
-83.83	-10.231
-71.867	-41.045
-62.193	-64.779
-59.758	-79.037
-52.697	-86.609
-50.551	-89.569
-47.321	-93.475
-42.417	-93.129
-44.901	-87.212
-41.419	-88.07
-38.08	-87.807
-39.626	-86.757
-39.941	-85.129
-42.401	-84.678
-41.896	-86.908
-38.183	-79.525
-38.539	-77.579
-9.758	-82.166
52.907	-77.882
88.989	-76.915
108.34	-71.595
147.38	-58.908
179.02	-57.466
197.2	-67.216
210.22	-92.058
225.25	-122.15
233.17	-141.94
233.95	-163.06
242.58	-181.2
240.74	-186.73
243.25	-193.3
242.93	-198.83
231.91	-195.92
229.75	-197.19
232.24	-200.9
232.72	-195.4
208.73	-188.26
164.48	-172.39
121.78	-137.77
80.657	-101.69
33.492	-63.919
-9.84	-20.228
-43.557	16.871
-77.015	47.248
-99.077	71.256
-110.6	89.001
-120.43	103.4
-127.36	110.44
-131.1	111.07
-132.43	114.23
-138.41	117.75
-140.86	122.28
-140.3	127.56
-142.77	128.06
-138.5	131.6
-103.47	103.72
-25.427	45.929
38.686	11.083
86.063	-7.837
137.33	-20.55
169.29	-33.258
204.4	-52.887
220.62	-73.12
222.26	-89.925
231.08	-97.7
226.27	-107.44
234.07	-112.95
232.43	-114.46
224.43	-107.84
221.99	-102.63
177.51	-125.89
121.91	-141.28
88.732	-144.35
61.491	-146.38
28.754	-140.41
-6.055	-135.6
-36.313	-129.54
-59.907	-116.83
-77.112	-101.11
-89.934	-95.684
-97.58	-91.342
-105.59	-83.957
-112.97	-76.347
-117.87	-68.181
-117.66	-61.587
-113.12	-56.739
-96.376	-61.564
-75.345	-59.578
-78.651	-50.012
-81.263	-44.184
-71.503	-38.424
-71.007	-39.411
-71.316	-37.417
-73.822	-34.71
-77.746	-32.615
-76.663	-26.298
-74.714	-25.004
-71.611	-22.561
-72.232	-21.341
-70.097	-20.166
-65.328	-16.854
-65.762	-16.294
-64.761	-15.485
-61.359	-10.644
-61.52	-0.445
-54.447	15.026
-42.368	40.47
-43.582	69.644
-54.249	101.82
-67.664	134.65
-79.409	157.97
-92.665	179.56
-103.68	199
-106.39	216.42
-109.68	229.95
-111.17	233.01
-111.13	233.68
-112.23	235.28
-112.72	236.14
-110.26	236.41
-105.35	231.57
-106.24	222.91
-108.39	217.67
-108.6	211.42
-108.43	210.1
-110.49	203.24
-105.49	203.69
-94.465	202.73
-84.801	146.77
-71.362	79.736
-64.614	31.956
-55.495	-2.156
-46.787	-16.417
-42.23	-30.93
-38.404	-42.478
-42.107	-50.025
-41.759	-55.215
-41.977	-50.168
-46.196	-47.716
-43.549	-48.557
-40.812	-46.995
-41.433	-47.744
-40.38	-46.01
-46.307	-44.417
-44.359	-42.244
-44.297	-41.333
-17.315	-44.728
65.825	-41.503
124.09	-31.758
166.02	-19.143
199.62	-10.373
217.31	-12.513
236.54	-25.3
231.75	-48.255
238.24	-64.725
244.85	-75.16
245.92	-89.483
259.44	-95.239
252.27	-101.31
252.51	-104.06
258.32	-102.59
231.23	-113.51
198.28	-118.1
177.14	-113.58
150.06	-105.65
103.86	-95.904
50.199	-85.893
4.09	-67.338
-35.766	-55.879
-62.863	-40.062
-81.736	-16.964
-98.08	-6.733
-110.38	10.585
-115.76	36.556
-112.1	64.396
-116.2	98.73
-124.89	132.98
-129.42	160.71
-134.49	177.94
-140.09	185.78
-145.68	188.25
-146.67	190.59
-141.33	192.96
-139.52	191.89
-141.25	191.09
-136.76	186.89
-134.52	183.49
-135.26	185.67
-137.02	182.2
-136.22	182.27
-132.86	174.31
-129.87	174.54
-121.03	175.39
-112.88	117.56
-99.148	52.409
-83.875	9.337
-72.519	-25.715
-58.69	-42.696
-49.208	-58.405
-41.07	-67.008
-34.882	-70.695
-36.751	-77.423
-39.239	-77.199
-39.729	-76.569
-44.884	-76.666
-50.254	-72.253
-49.376	-69.481
-48.114	-67.572
-49.184	-66.897
-46.58	-66.618
-46.952	-63.086
-51.151	-61.849
-47.537	-61.684
-45.782	-57.882
-48.8	-55.823
-43.874	-58.287
-40.573	-50.737
-43.065	-33.124
-42.504	-8.23
-47.983	26.46
-54.735	45.505
-52.227	46.576
-54.663	47.681
-53.223	46.652
-44.25	48.47
-46.925	50.732
-46.35	48.358
-43.531	48.163
-46.801	45.476
-46.55	44.847
-46.22	47.087
-47.016	44.515
-45.779	45.205
-41.032	44.207
-39.735	42.286
-40.008	44.593
-37.831	44.921
-37.748	44.16
-34.982	43.126
-33.585	44.587
-32.852	42.032
-27.544	39.212
-28.157	40.993
-28.996	37.377
-27.43	35.974
-29.796	39.684
-29.8	37.692
-26.539	34.902
-24.927	35.113
-26.768	35.121
-26.325	34.495
-23.973	33.195
