# Supplementary material for: Electrooculography-based continuous eye-writing recognition system for efficient assistive communication systems
Source: PLoS One. 2018 Feb 9;13(2):e0192684. doi: 10.1371/journal.pone.0192684 (PMC5806888; doi:10.1371/journal.pone.0192684)
Supplement: S2 Database — All the original continuous EOG data of participant 001, 002, and 003 used in the experiments are contained in this database. (ZIP) [file pone.0192684.s002.zip › continuous1/001/training/EOG_001_01_037.csv]

-14.054	12.906
-15.011	15.852
-16.104	16.136
-13.371	15.882
-12.311	15.848
-11.804	16.815
-10.029	17.365
-10.097	15.605
-7.709	17.484
-8.317	16.66
-10.42	11.004
-9.002	11.606
-7.887	11.636
-8.637	12.551
-8.795	12.496
-5.571	8.695
-3.48	12.065
-6.326	14.35
-6.486	10.731
-7.92	8.727
-9.938	12.511
-4.084	16.433
-5.325	14.804
-9.98	12.429
-7.048	11.5
-5.688	12.448
-7.143	13.106
-5.979	12.645
-5.102	12.569
-7.04	12.804
-9.089	13.21
-7.033	9.004
-5.909	5.635
-11.072	8.144
-10.183	12.174
-6.88	14.022
-4.836	9.017
-3.79	8.615
-7.187	12.929
-6.754	11.3
-4.749	10.909
-3.902	9.881
-5.455	9.288
-4.948	11.306
-4.712	10.155
-9.972	10.398
-9.026	10.316
-7.13	9.864
-9.768	11.517
-8.752	11.563
-6.343	11.044
-4.229	8.905
-4.987	9.225
-7.43	11.428
-6.095	11.75
-5.196	11.207
-1.541	6.676
0.057	8.962
-0.892	12.372
1.424	6.921
-1.432	6.621
-2.067	7.292
-1.251	9.223
-3.461	13.968
-0.912	11.812
2.162	11.504
0.872	12.118
-3.709	10.209
-4.331	12.166
-2.105	12.515
-1.86	12.541
-1.696	14.045
-1.047	13.216
-1.35	13.463
-2.232	14.047
-0.828	10.817
-0.9	7.37
0.51	9.258
2.808	11.099
-0.754	9.275
-3.941	8.221
-6.965	6.648
-8.678	6.898
-5.262	9.11
-1.113	9.124
3.456	9.988
3.68	8.225
1.721	6.714
1.229	6.397
-0.196	3.406
-0.107	5.175
-0.932	8.5
-0.189	10.104
0.66	10.189
-3.162	8.352
-4.513	7.259
-2.547	4.378
2.673	3.117
8.339	5.298
4.412	2.79
3.895	-1.531
3.4	-2.005
-0.347	0.772
3.62	3.666
37.183	-5.347
115.87	-20.623
191.99	-23.609
219.06	-22.88
217.76	-29.242
249.84	-29.351
285	-34.871
307.97	-58.232
326.29	-87.39
329.83	-122.52
349.94	-157.52
359.6	-184.82
366.22	-207
385.49	-223.66
400.41	-235.61
405.85	-248.64
401.8	-256.77
405.89	-259.33
413.55	-262.89
410.72	-266.37
390.02	-277.87
355.26	-283.39
319.25	-279.88
280.93	-285.08
230.03	-277.39
169	-254.9
109.33	-236.01
53.655	-212.42
8.003	-189.84
-29.262	-169.71
-57.372	-141.12
-79.769	-121.61
-102.02	-96.953
-106.5	-62.625
-108.75	-49.187
-114.28	-40.966
-107.82	-21.079
-97.6	13.174
-93.491	57.764
-100.92	94.289
-109.47	116.23
-116.5	133.96
-117.71	149.56
-118.88	156.7
-122.98	157.9
-120.91	156.55
-121.37	157.66
-121.23	152.88
-121.76	152.27
-123.04	160.09
-120.92	153.26
-117.65	157.72
-110.82	137.69
-101.62	64.626
-86.179	9.905
-68.747	-25.472
-60.25	-56.668
-56.522	-74.557
-47.239	-88.989
-36.86	-95.423
-36.761	-95.329
-36.701	-94.492
-33.741	-91.951
-33.516	-90.919
-31.489	-87.329
-30.817	-86.361
-32.765	-87.818
-36.383	-84.862
-36.07	-84.042
-32.781	-81.739
-32.162	-81.293
-32.053	-80.321
-45.913	-74.978
-79.427	-67.57
-103.89	-55.123
-109.05	-48.926
-125.99	-39.521
-150.59	-10.671
-165.09	21.203
-180.6	49.719
-186.34	75.951
-178.58	100.45
-169.92	123.09
-161.83	134.7
-150.09	146.92
-137.22	158.49
-131.21	157.05
-129.15	153.97
-126.98	153.85
-121.4	147.46
-125.63	139.83
-124.3	133.78
-120.88	128.86
-114.16	126.12
-44.237	97.287
40.027	49.775
91.441	15.899
137.57	-4.35
194.2	-18.08
242.47	-35.672
279.93	-61.816
322.74	-99.775
335.62	-136.19
337.69	-163.91
342.91	-187.32
341.57	-204.12
346.19	-214.65
349.28	-219.95
353.57	-225.74
354.39	-226.94
350.2	-230.48
356.55	-222.26
343.51	-227.78
297.91	-260.7
254.21	-274.36
212.49	-285.78
178.99	-284.78
141.89	-270.04
96.831	-253.98
63.724	-233.43
26.825	-220.78
-4.515	-201.58
-24.472	-177.52
-49.239	-157.26
-69.461	-146.36
-75.014	-134.34
-78.345	-122.51
-82.532	-114.63
-93.263	-101.03
-108.53	-90.344
-110.36	-78.168
-96.094	-84.198
-45.588	-99.047
6.103	-91.255
41.095	-75.164
74.058	-61.506
84.306	-52.685
105.26	-44.508
121.61	-44.094
120.13	-58.394
127.27	-71.309
130.78	-75.824
130.41	-85.993
131.81	-97.293
130.11	-101.76
133.2	-107.6
137.81	-111.53
126.14	-113.54
127.05	-115
128.66	-116.29
119.36	-112.93
114.25	-109.51
93.318	-109
66.78	-99.001
37.357	-79.853
0.365	-48.369
-35.802	-13.428
-68.023	15.437
-98.191	46.028
-120.58	76.206
-135.53	106.42
-152.06	129.38
-161.49	142.33
-164.27	154.79
-160.87	159.7
-159.31	158.33
-168.21	156.58
-179.4	156.25
-183.35	155.31
-179.62	152.99
-166.08	161.91
-136.74	180.36
-124.74	191.47
-128.08	193.54
-126.34	199.58
-130.34	204.28
-135.48	199.39
-136.63	199.11
-128.42	197.95
-120.21	191.56
-120.18	190.44
-121.95	176.43
-117	174.75
-113.1	169.38
-109.18	110.07
-93.564	51.423
-79.706	4.522
-66.273	-33.083
-52.765	-47.001
-43.931	-65.629
-38.68	-77.931
-37.88	-79.971
-37.139	-84.375
-39.447	-84.537
-45.333	-82.9
-44.533	-83.072
-41.056	-84.69
-41.73	-82.834
-41.434	-77.181
-40.689	-74.247
-42.203	-74.448
-44.196	-75.716
-6.297	-76.656
58.758	-73.51
91.252	-60.058
121.99	-46.472
153.27	-39.714
166.7	-40.484
179.91	-52.508
178.44	-68.588
176.71	-82.398
185.9	-90.651
188.01	-96.576
187.31	-104.45
188.09	-107.81
186.81	-106.04
182.37	-107.47
181.07	-103.12
167.7	-97.469
136.49	-92.572
107.97	-75.385
71.052	-52.844
33.424	-22.305
3.11	11.822
-30.541	45.658
-62.667	78.924
-93.19	106.25
-114.38	131.42
-127.91	144.33
-137.58	150.25
-142.74	159.72
-145.58	158.29
-144	154.22
-143.46	155.05
-147.3	151.33
-150.04	152.4
-149.06	150.32
-150.12	151.28
-152.6	150.65
-151.68	149.55
-145.09	156.41
-116.46	108.86
-76.76	41.098
-59.533	6.77
-62.739	-11.765
-70.936	-5.041
-74.234	6.205
-76.754	8.283
-80.033	14.746
-82.658	19.079
-85.299	21.454
-82.125	27.452
-82.436	32.182
-80.838	34.861
-78.128	31.405
-82.495	29.117
-78.857	31.92
-73.947	32.569
-72.376	33.044
-70.339	34.06
-71.187	36.587
-72.733	38.153
-72.308	37.998
-72.431	38.488
-71.878	38.141
-65.765	38.646
-63.529	38.878
-61.824	36.144
-62.091	38.406
-66.629	42.525
-67.547	41.157
-66.722	39.592
-64.457	40.981
-61.409	41.209
-60.092	38.133
-62.804	39.791
-61.473	41.512
-60.613	41.249
-63.296	42.477
-58.561	40.34
-55.019	39.031
-52.908	39.271
-49.181	39.865
