# Supplementary material for: Electrooculography-based continuous eye-writing recognition system for efficient assistive communication systems
Source: PLoS One. 2018 Feb 9;13(2):e0192684. doi: 10.1371/journal.pone.0192684 (PMC5806888; doi:10.1371/journal.pone.0192684)
Supplement: S2 Database — All the original continuous EOG data of participant 001, 002, and 003 used in the experiments are contained in this database. (ZIP) [file pone.0192684.s002.zip › continuous1/001/training/EOG_001_01_038.csv]

2.109	-12.134
4.528	-9.897
6.169	-6.507
1.929	-7.816
3.529	-5.878
5.107	-6.719
3.51	-9.661
4.265	-7.39
4.154	-7.541
4.735	-9.487
4.193	-6.812
2.346	-6.75
0.492	-6.639
2.724	-6.123
3.747	-6.232
1.366	-3.033
0.643	-2.892
-0.595	-5.356
2.661	-5.247
4.716	-4.857
1.065	-9.037
-0.239	-10.788
1.089	-8.058
-1.769	-7.345
-3.013	-6.331
1.208	-5.561
2.804	-6.877
-1.781	-7.292
-6.23	-5.89
-3.303	-5.502
-2.369	-6.172
-3.152	-6.246
-1.658	-5.221
-0.691	-2.96
3.748	-2.595
5.563	-1.385
2.429	0.503
2.2	0.163
2.657	-0.581
1.928	-1.883
3.272	-0.682
2.766	-0.987
-0.019	-2.557
-1.717	-2.024
1.396	-1.366
7.044	0.273
2.635	0.665
-1.341	-0.001
2.118	-0.559
-0.084	-1.5
-2.915	-1.791
-1.799	-0.213
-2.694	1.087
-0.702	-2.082
-0.725	-3.002
-3.23	2.023
0.864	1.65
0.411	-0.246
-0.38	0.454
-0.164	0.337
-1.169	3.438
-3.817	3.326
-7.489	0.802
-4.596	0.554
-6.583	-0.923
-4.978	-1.376
-0.959	0.927
-4.307	0.682
-4.957	-1.427
-6.814	-0.198
-10.596	-1.72
-7.99	-0.344
-1.889	2.808
-2.122	-2.512
-1.309	-3.281
0.911	-1.368
-2.886	-3.745
-2.228	-2.511
-0.871	-0.006
-4.085	-0.921
-3.702	-1.921
-4.961	-1.904
-4.97	-4.152
-2.733	-4.937
-4.755	-3.403
-0.019	-3.049
2.043	-3.304
-1.403	-5.81
-4.201	-4.854
-7.908	-3.754
-4.703	-7.424
-4.369	-4.998
-2.696	-4.537
-0.133	-7.355
-4.151	-5.382
-3.795	-4.192
-3.743	-3.259
-5.808	-3.466
-4.294	-3.505
-1.165	-3.843
-0.825	-5.936
0.629	-4.272
1.496	-1.995
1.032	-6.412
1.224	-6.595
-0.791	-2.252
-0.05	-4.069
-1.842	-2.515
-2.592	-1.451
-0.637	-2.197
1.498	0.015
4.011	-0.685
2.138	-0.474
2.394	-2.363
-0.781	-2.953
-3.402	10.75
-2.189	24.531
-6.305	35.24
-4.254	56.31
-0.572	80.284
-5.772	98.408
-8.845	109.09
-9.585	118.93
-11.922	124.75
-16.846	123.66
-20.335	129.04
-20.803	129.51
-23.28	127.6
-24.568	127.67
-24.064	122.66
-21.327	122.27
-21.81	116.88
-21.993	123.7
-21.064	106.02
-19.012	41.37
-10.562	-7.612
-0.464	-45.839
11.36	-75.007
17.281	-91.814
22.659	-111.56
28.014	-126.71
29.112	-130.97
33.177	-134.94
34.891	-140.72
33.776	-137.73
33.588	-134.99
34.202	-131.08
32.814	-125.27
32.938	-122.64
34.624	-121.8
32.837	-121.49
30.95	-122.23
34.328	-121.61
29.536	-110.4
12.99	-80.546
0.493	-38.296
-10.775	-2.689
-17.729	26.852
-22.38	54.898
-28.625	81.188
-29.947	101.55
-26.186	113.33
-27.277	122.11
-33.465	123.92
-33.055	125.99
-32.483	128.57
-35.407	126.17
-33.988	124.66
-29.891	121.33
-29.11	123.11
-28.637	115.95
-26.136	116.69
-21.004	122.18
-17.862	66.859
-10.158	-3.485
0.999	-46.898
2.268	-82.597
5.356	-106.32
10.383	-118.24
13.232	-123.7
16.975	-129.03
20.023	-129.18
21.825	-128.6
22.491	-130.54
25.906	-130.76
24.553	-125.77
21.719	-119.72
22.138	-116.14
23.998	-112.3
25.961	-109.15
36.665	-103.84
84.184	-91.324
135.74	-67.309
172.4	-35.778
188.22	-2.734
169.79	27.328
167.85	51.777
170.96	69.858
159.28	82.256
155.94	89.061
159.07	90.903
159.79	84.241
159.94	75.149
165.65	71.068
164.67	64.287
167.21	63.028
165.29	56.144
160.89	57.532
156.58	61.041
119.7	14.687
90.332	-42.45
89.472	-79.838
100.92	-107.85
113.37	-129.83
110.04	-142.03
97.431	-148.6
70.795	-156.44
39.524	-149.99
22.596	-142.08
8.129	-136.56
-13.715	-127.37
-33.895	-119.81
-46.278	-117.3
-51.494	-112.94
-58.724	-111.98
-58.828	-104.94
-43.471	-68.331
3.406	-36.224
81.149	5.523
157.55	178.85
338.2	459.97
679.78	635
933.23	609.51
919.64	442.52
702.12	271.34
410.79	158.69
250.24	87.919
218.47	78.705
167.97	93.322
96.817	111.74
19.804	131.73
-37.033	145.16
-64.709	164.73
-81.716	180.18
-86.108	187.33
-88.184	184.11
-95.46	175.24
-108.01	170.52
-113.68	164.6
-111.46	157.44
-115.42	146.47
-117.4	138.56
-117.92	131.86
-117.22	124.87
-115.92	120.32
-116.17	112.77
-109.61	118.07
-106.58	89.221
-100.86	19.934
-89.955	-32.572
-81.726	-71.358
-76.216	-94.114
-74.21	-111.26
-66.549	-125.67
-58.418	-133.14
-55.067	-143.2
-57.252	-145.99
-61.566	-142.67
-61.002	-141.84
-60.956	-141.27
-59.205	-137.4
-57.097	-134.25
-58.747	-131.11
-55.294	-130.67
-51.45	-130.44
-52.552	-131.33
-51.337	-129.93
-53.412	-109.72
-59.772	-78.934
-69.079	-39.332
-78.474	-0.202
-80.504	30.741
-82.355	61.083
-86.651	82.273
-88.02	95.968
-87.024	105.68
-89.361	112.32
-92.632	118.32
-92.661	119.5
-86.506	117.85
-80.571	113.07
-83.506	107.23
-82.62	106.62
-80.796	99.925
-77.877	103.28
-68.328	93.156
-67.552	35.198
-68.596	-23.055
-63.261	-63.165
-55.929	-90.424
-48.336	-112.61
-43.51	-129.72
-38.587	-138.15
-36.27	-142.02
-34.098	-142.65
-32.574	-146.37
-31.346	-141.96
-31.743	-136.75
-36.04	-134.46
-33.21	-129.34
-34.773	-127.38
-36.972	-124.37
-43.171	-123.46
-46.64	-124.93
-39.164	-120.99
-20.918	-119.92
45.377	-121.05
108.78	-110.04
159.69	-92.87
194.53	-82.798
200.5	-71.755
229.8	-64.368
236.58	-69.23
233.03	-75.247
244.38	-83.377
247.01	-96.126
252	-110.97
260.17	-118.8
269.57	-128.69
274.89	-135.01
265.71	-134.73
225.91	-155.66
184.93	-168.72
160.52	-169.47
123.97	-172.72
80.721	-164.31
43.762	-161.05
11.726	-163.57
-14.916	-165.49
-36.047	-166.33
-44.61	-160.37
-43.561	-156.46
-47.421	-148.22
-55.217	-133.6
-53.923	-132.51
-40.523	-135.54
-23.549	-128.8
-20.032	-124.31
-24.518	-117.72
-26.267	-106.9
-31.326	-104.19
-36.697	-98.104
-42.86	-91.622
-42.283	-90.624
-39.872	-84.59
-40.82	-83.553
-38.916	-80.76
-10.229	-65.566
55.038	-37.726
96.706	-0.7
105.49	31.505
111.43	61.276
100.15	85.295
92.723	105.62
98.327	123.65
98.356	125.38
95.029	118.59
96.433	112.1
107.73	103.23
102.88	95.647
102.7	92.544
110.01	83.644
111.87	81.278
112.8	78.654
114.38	78.242
120.02	81.223
95.614	28.908
77.518	-32.266
87.23	-62.337
90.66	-98.703
71.948	-123.12
36.299	-133.19
1.024	-139.47
-30.49	-135.67
-54.08	-128.26
-74.921	-115.12
-99.189	-84.457
-123.79	-47.255
-146.18	-6.368
-162.32	37.223
-168.53	67.431
-174.36	93.521
-172.95	109.54
-165.28	113.57
-165.95	116.38
-164.69	115.55
-160.93	110.36
-158.93	102.79
-155.35	101.93
-155.94	96.751
-159.38	101.69
-136.05	90.006
-72.352	26.703
-0.678	-22.39
39.287	-43.91
60.988	-61.526
80.548	-71.106
86.354	-76.669
86.62	-79.025
77.318	-80.099
72.257	-80.19
66.118	-76.15
57.469	-69.887
55.612	-67.2
51.373	-64.555
61.055	-62.644
60.519	-64.881
54.009	-66.369
57.926	-61.219
50.627	-59.493
47.765	-58.423
50.252	-55.392
53.008	-62.781
45.994	-56.662
-1.484	-33.595
-61.396	-3.823
-94.09	17.989
-100.21	22.129
-98.126	30.328
-96.299	33.519
-94.687	35.406
-96.98	38.894
-93.507	38.952
-89.509	39.425
-88.327	35.923
-85.524	39.752
-87.793	35.252
-93.403	28.898
-98.499	33.623
-97.989	34.658
-94.003	35.961
-92.38	35.379
-90.985	32.053
-89.714	26.919
-86.74	26.732
-82.182	27.679
-80.587	30.2
-78.599	33.528
-75.253	27.236
-78.069	28.283
-78.262	30.667
-75.901	26.331
-76.205	25.322
-74.819	25.733
-80.265	27.271
-79.22	28.317
-76.312	27.198
-77.393	27.306
-70.745	27.72
-70.091	26.012
-68.851	28.508
-65.256	27.634
-67.585	21.858
-71.085	23.178
-64.437	22.092
-58.654	19.564
-62.877	21.824
-58.386	21.107
-56.432	20.956
-59.061	21.474
-57.33	22.181
-57.477	22.998
-58.602	20.292
-57.998	22.749
-53.939	25.418
