# Supplementary material for: Electrooculography-based continuous eye-writing recognition system for efficient assistive communication systems
Source: PLoS One. 2018 Feb 9;13(2):e0192684. doi: 10.1371/journal.pone.0192684 (PMC5806888; doi:10.1371/journal.pone.0192684)
Supplement: S2 Database — All the original continuous EOG data of participant 001, 002, and 003 used in the experiments are contained in this database. (ZIP) [file pone.0192684.s002.zip › continuous1/001/training/EOG_001_01_039.csv]

-22.931	3.036
-21.031	2.502
-18.506	3.221
-23.792	5.068
-23.283	3.785
-18.584	3.542
-18.687	3.119
-19.714	1.818
-20.872	2.912
-20.871	2.566
-20.641	0.777
-18.233	2.694
-19.855	3.132
-19.698	1.065
-17.649	1.151
-19.465	0.028
-15.185	0.266
-13.589	1.114
-15.024	2.099
-14.226	3.86
-15.26	2.068
-19.263	1.404
-18.744	2.106
-11.82	2.407
-13.186	1.149
-14.294	-0.617
-15.299	0.483
-19.154	-0.226
-16.996	-0.449
-16.64	-2.13
-17.516	-4.722
-17.856	-2.598
-15.859	-2.451
-11.793	-1.237
-11.253	-2.113
-9.264	-4.006
-9.958	-2.688
-16.035	-4.109
-16.206	-2.5
-11.532	-0.905
-8.692	-3.436
-12.783	-7.599
-16.124	-6.426
-11.322	-4.073
-13.47	-5.694
-14.497	-3.515
-12.49	-4.252
-14.682	-5.527
-12.159	-4.941
-14.14	-7.278
-13.427	-6.409
-11.204	-3.393
-12.899	-4.025
-9.186	-4.182
-12.056	-2.379
-13.255	-4.158
-10.166	-5.555
-8.884	-5.031
-8.819	-5.964
-12.31	-5.594
-7.721	-4.113
-8.088	-2.695
-12.218	-1.628
-8.508	-2.45
-10.104	-1.13
-12.692	-0.495
-11.434	-2.329
-10.39	-1.095
-10.869	-2.466
-11.365	-2.81
-9.309	-2.007
-9.705	-1.471
-11.215	0.794
-10.003	-1.28
-13.692	-0.751
-16.51	-0.479
-12.263	-1.792
-11.916	-0.042
-14.937	1.555
-15.042	0.847
-14.415	-2.114
-14.571	-1.609
-14.242	-1.23
-13.406	-3.88
-12.385	-1.726
-9.256	0.974
-9.6	0.362
-8.992	1.354
-8.831	0.667
-10.929	1.795
-5.172	2.023
-7	-1.089
-8.228	-0.179
-5.709	1.53
-7.282	0.683
-6.006	0.812
-7.101	2.88
-4.681	2.744
-4.876	1.483
-6.611	1.211
-6.743	2.228
-8.763	1.334
-7.307	1.34
-6.794	1.606
-8.502	-0.002
-8.184	1.68
-7.946	0.965
-10.344	-0.517
-8.276	1.578
-5.817	3.039
-5.067	3.411
-4.344	2.478
-3.344	-0.985
-3.25	-1.603
-8.013	4.068
-7.848	6.614
-3.433	1.907
0.022	0.616
-0.893	3.123
-1.814	1.556
-1.242	0.137
2.044	0.017
10.366	2.285
6.773	13.672
-2.404	29.397
-17.246	46.78
-37.815	64.554
-53.326	78.141
-67.036	92.918
-69.961	103.39
-72.306	107.91
-80.225	113.49
-81.3	113.76
-80.06	112.26
-76.851	111.11
-73.804	108.06
-70.938	106.47
-74.148	105.85
-77.535	102.18
-77.259	96.093
-70.388	94.582
-26.424	81.16
23.889	50.413
86.775	25.083
155.48	5.47
192.76	-10.67
227.89	-22.463
277.95	-40.515
318.48	-64.302
335.61	-89.119
365.77	-100.97
368.79	-105.17
366.98	-121.16
385.14	-140.51
385.77	-156.78
387.84	-169.83
392.02	-182.3
400.5	-195.45
393.93	-210.34
396.7	-213.87
391.54	-224.87
343.11	-272.73
303.55	-310.6
271.28	-325.2
227.58	-346.55
179.38	-359.01
129.35	-348.41
83.293	-329.74
43.816	-311.75
9.631	-289.94
-19.617	-269.61
-44.692	-247.54
-70.859	-217.18
-97.416	-196
-107.95	-183.18
-105.39	-168.45
-110.33	-155.7
-111.89	-144.32
-113.06	-132.65
-115.36	-123.57
-112.69	-115.36
-108.58	-97.412
-76.577	-63.434
-48.649	-21.174
-39.739	22.13
-21.097	60.671
-15.833	89.445
-12.449	114.38
-15.059	128.75
-21.693	143.09
-15.617	152.62
-14.761	151.59
-8.324	159.68
4.249	154.61
6.799	156.55
7.973	148.3
55.631	90.488
116.69	40.346
148.5	4.564
175.41	-30.27
185.33	-53.862
189.32	-72.725
185.79	-83.189
167.83	-88.702
148.26	-95.275
122.2	-100.33
91.875	-102.93
61.585	-107.19
32.8	-109.56
4.856	-106.31
-12.222	-105.52
-26.737	-100.98
-48.597	-92.271
-65.958	-88.57
-88.801	-77.765
-110.42	-66.142
-122.21	-60.283
-137.79	-43.663
-147.97	-33.096
-144.02	-33.509
-140.14	-30.532
-140.63	-29.295
-136.08	-28.526
-132.76	-33.295
-130.19	-21.634
-123.96	11.668
-111.53	44.765
-87.395	84.992
-79.101	117.13
-92.406	142.24
-99.705	163.47
-103.94	173.29
-109	186.42
-108.41	194.44
-103.38	194.22
-100.75	194.48
-100.16	190.88
-98.221	184.32
-97.299	183.86
-97.491	181.79
-97.4	176.22
-102.34	172.57
-99.581	171.89
-86.589	170.05
-75.24	156.28
-17.832	150.96
52.631	143.51
95.752	121.54
148.45	108.13
170.83	95.431
166.11	83.78
178.35	73.702
190.58	69.606
191.38	74.214
199.64	62.42
209.92	49.27
202.44	43.01
207.04	41.805
214.01	59.654
197.83	65.833
198.45	60.496
201.38	53.098
203.21	44.447
207.51	42.019
196.15	37.037
206.81	34.947
212.74	7.411
210.91	-34.43
229.09	-76.55
227.99	-126.71
198.45	-162.41
154.03	-189.91
102.94	-206.53
55.437	-209.88
17.917	-207.12
-12.341	-202.28
-41.646	-192.2
-64.575	-178.86
-80.287	-171.32
-93.868	-162.29
-100.25	-154.26
-102.27	-146.68
-103.66	-136.7
-109.83	-129.75
-118.34	-115.19
-110.08	-111.91
-62.512	-130.83
3.652	-134.53
46.519	-126.87
74.329	-120.21
93.353	-105.62
115.67	-88.772
131.74	-83.327
129.03	-86.832
126.5	-87.191
127.1	-85.513
122.96	-83.116
113.61	-88.553
118.57	-89.13
122.52	-83.117
118.4	-83.583
121.89	-81.237
122.32	-83.576
119.12	-85.316
119.17	-80.973
116.66	-84.632
114.69	-88.68
118.59	-80.706
120.96	-69.482
124.1	-53.07
109.71	-28.229
61.77	-5.578
4.36	20.951
-49.627	50.879
-92.313	77.531
-119.85	100.61
-142.21	118.25
-157.81	132.51
-166.42	139.28
-172.03	139.42
-178.21	141.19
-177.53	140.94
-171.72	136.97
-173.46	137.89
-172.44	136.17
-171.02	137.06
-174.05	137.46
-173.9	133.06
-165.73	140.93
-132.24	104.58
-88.614	35.415
-68.477	-4.351
-67.077	-22.685
-78.059	-15.01
-87.592	-3.482
-85.878	0.214
-89.658	6.853
-97.647	11.092
-101.58	14.033
-103.07	17.025
-93.611	13.334
-83.418	9.629
-86.927	11.909
-87.629	13.599
-85.251	15.991
-85.573	18.121
-87.644	19.394
-89.228	17.684
-85.638	20.276
-83.254	22.249
-82.194	21.715
-82.227	22.379
-82.8	19.548
-82.204	21.086
-78.799	22.109
-72.701	22.949
-71.251	23.427
-70.593	23.995
-66.569	24.193
-66.593	20.855
-67.252	23.408
-63.378	23.245
-63.917	23.214
-64.566	25.496
-61.437	23.279
-60.114	23.195
-57.433	22.752
-57.219	21.908
-56.004	23.454
-53.938	23.428
-55.852	21.662
-54.753	21.191
-54.857	21.616
-55.429	23.023
-52.231	22.954
-52.777	23.196
-54.647	26.151
-51.686	26.213
-49.552	24.374
-50.635	23.839
-48.815	23.108
-44.72	24.32
-45.563	27.594
-46.76	25.652
-43.307	22.436
-43.442	23.906
-42.579	23.922
