# Supplementary material for: Electrooculography-based continuous eye-writing recognition system for efficient assistive communication systems
Source: PLoS One. 2018 Feb 9;13(2):e0192684. doi: 10.1371/journal.pone.0192684 (PMC5806888; doi:10.1371/journal.pone.0192684)
Supplement: S2 Database — All the original continuous EOG data of participant 001, 002, and 003 used in the experiments are contained in this database. (ZIP) [file pone.0192684.s002.zip › continuous1/001/training/EOG_001_01_040.csv]

-15.495	-0.756
-20.686	-3.148
-22.021	-2.151
-19.974	-2.009
-18.882	-4.264
-14.28	-4.581
-13.418	-4.73
-12.726	-4.395
-12.68	-2.749
-14.643	-1.776
-12.198	-1.496
-9.862	-0.356
-11.095	0.743
-11.053	0.146
-9.029	-0.225
-12.92	-0.607
-16.06	0.131
-14.627	1.077
-15.13	2.055
-15.222	2.155
-12.584	2.313
-13.24	3.885
-15.469	1.241
-13.587	-1.255
-13.508	-0.621
-10.932	-0.209
-9.11	-1.183
-11.498	0.137
-12.815	0.983
-13.24	0.415
-10.392	0.812
-10.673	-1.83
-11.603	-2.094
-8.407	-0.39
-6.229	-1.138
-5.822	0.13
-8.44	1.78
-12.634	0.298
-13.585	1.717
-10.136	1.272
-5.232	-2.901
-4.093	-1.446
-8.82	0.878
-8.969	3.825
-4.009	5.215
-7.853	0.507
-12.205	-0.039
-10.857	1.753
-8.806	-0.219
-7.224	-1.359
-9.976	-0.116
-9.499	2.163
-3.435	2.206
0.301	1.834
-0.138	2.948
-3.08	3.61
-3.139	5.883
-0.994	4.967
-1.945	1.555
-3.651	0.474
-5.949	1.026
-9.579	4.482
-8.949	4.198
-8.567	1.846
-9.353	2.359
-6.962	1.626
-7.353	2.666
-7.558	3.857
-6.645	3.605
-6.624	4.216
-4.135	4.75
-2.978	5.216
-3.202	4.195
-1.078	2.881
-0.617	0.361
-2.198	1.48
-3.364	3.053
-3.927	2.769
-3.84	6.479
-4.891	7.608
-7.944	8.085
-8.528	7.241
-6.568	4.944
-4.683	3.044
-2.155	1.191
-3.205	1.598
-3.621	1.441
-4.526	0.864
-3.106	2.623
-2.548	3.444
-6.295	4.646
-0.808	8.63
0.954	7.945
-0.892	6.694
1.474	6.023
2.421	3.59
3.396	2.559
3.494	2.743
2.176	6.024
-0.307	6.479
2.08	4.119
3.01	6.246
3.022	6.677
3.235	5.838
-1.732	4.649
1.487	4.69
5.765	3.086
42.328	-11.838
117.78	-26.389
161	-31.348
197.29	-26.138
229.42	-10.724
255.07	-2.634
302.79	-20.252
328.73	-46.793
351.9	-70.571
373	-107.04
385.89	-138.41
394.27	-166.27
402.18	-196.57
418.39	-213.9
416.63	-228.89
422.81	-232.14
416.65	-233.86
398.12	-233.95
391.55	-214.9
360.04	-223.2
306.95	-245.42
235.85	-241.66
162.3	-230.52
98.824	-223.59
46.713	-222.27
23.691	-220.91
14.51	-219.79
11.773	-217.75
9.401	-208.43
13.681	-194.52
23.356	-175.82
30.77	-157.74
43.723	-141.27
45.085	-123.14
50.467	-107.28
50.68	-99.476
43.239	-95.411
45.08	-88.73
36.793	-87.582
31.126	-82.759
26.287	-75.047
25.917	-72.156
26.956	-69.27
23.612	-66.902
28.522	-57.826
33.111	-39.443
35.833	-12.858
10.21	16.293
-36.72	42.033
-73.651	65.082
-110.09	88.566
-137	114.11
-153.08	135.57
-163.09	151.02
-161.38	157
-161.78	162.61
-164.12	170.83
-169.38	160.96
-169.28	163.61
-152.18	152.34
-100.12	81.737
-22.249	23.868
27.775	-5.84
73.23	-20.453
112.28	-19.294
128.77	-26.39
145.14	-34.642
154.33	-41.641
159.03	-47.064
161.94	-49.246
161.35	-46.2
160.97	-46.579
165.51	-50.529
163.52	-47.264
162.7	-46.712
164.54	-44.089
130.46	-35.155
75.759	-12.096
31.651	15.578
-6.768	35.923
-41.916	69.842
-67.53	106.07
-86.196	127.62
-103.61	142.99
-99.082	154.03
-96.637	156.68
-89.882	161.24
-77.273	164.87
-79.791	157.31
-68.742	162.35
-68.133	151.93
-30.313	98.752
25.266	52.965
36.972	18.218
64.914	-11.387
73.608	-29.332
54.67	-50.733
41.57	-61.204
16.771	-67.183
-4.014	-78.946
-22.816	-79.213
-49.849	-77.565
-69.197	-78.371
-75.506	-79.306
-81.372	-85.341
-93.05	-85.426
-105.64	-84.323
-114.64	-84.479
-131.38	-77.594
-150.99	-69.752
-161.69	-60.498
-178.38	-47.722
-195.11	-31.912
-199.62	-7.806
-195.6	29.081
-189.45	66.757
-182.82	97.959
-172.4	128.63
-168.21	149.99
-162.29	165.2
-153.29	178.87
-153.4	181.37
-150.97	181.68
-145.47	184.1
-140.72	176.9
-141.68	170.27
-141.4	171.25
-136.55	164.99
-136.51	158.41
-131.04	155.03
-123.93	150.26
-120.35	147.96
-118.2	144.19
-118.26	143.55
-118.05	136.11
-119.37	135.26
-122.3	136.28
-120.76	135.66
-105.03	136.24
-82.129	73.562
-63.343	25.361
-56.139	22.375
-33.189	-19.238
28.109	-56.114
68.424	-70.699
95.02	-80.62
131.07	-82.879
146.01	-71.467
155.51	-61.523
166.93	-63.932
179.12	-66.849
180.1	-74.735
177.53	-82.416
183.76	-89.421
179.37	-96.081
184.67	-99.942
192.72	-101.32
188.42	-104.69
187.88	-102.41
184.08	-98.707
184.27	-106.17
188.51	-102.82
172.48	-101.68
146.18	-100.89
131.25	-84.667
115.27	-84.996
87.87	-76.898
43.849	-43.379
-6.778	-15.489
-49.61	5.753
-79.695	23.287
-100.31	42.221
-112.39	63.242
-110.86	77.743
-104.15	91.871
-99.961	104.65
-110	111.34
-116.39	117.7
-112.95	119.83
-113.27	118.64
-108.55	116.72
-108.9	113.19
-115.49	113.25
-112.9	107.44
-108.68	103.54
-109.22	104.35
-110.46	96.216
-105.47	107.04
-102.02	90.399
-100.83	22.832
-86.209	-30.476
-72.06	-72.522
-62.262	-98.283
-49.79	-112.46
-43.819	-125.86
-40.224	-126.61
-39.124	-130.33
-48.036	-130.86
-52.467	-127.53
-53.035	-129.7
-57.519	-128.5
-58.332	-123.47
-61.17	-119.47
-64.06	-120.44
-57.469	-121.6
-55.684	-118.81
-72.798	-114.97
-94.005	-106.73
-110.99	-96.428
-124.83	-87.921
-135.77	-81.607
-147.46	-72.2
-155.83	-57.585
-163.38	-52.412
-165.61	-43.731
-158.45	-33.011
-148.82	-37.502
-139.83	-39.553
-132.63	-44.003
-120.89	-47.881
-64.895	-47.309
35.384	-34.009
97.284	-0.629
114.16	24.072
128.31	43.283
142.58	64.214
160.81	81.866
183.62	93.645
197.96	85.717
196.96	69.63
195.07	62.609
198.34	51.028
200.93	38.94
205.26	34.876
213.97	37.143
216.94	38.825
220.14	27.484
222.7	25.923
214.31	20.14
214.61	18.238
211.22	27.001
187.69	-15.125
174.55	-71.529
169.76	-115.33
152.31	-150.41
123.27	-160.29
83.338	-169.93
42.872	-171.66
7.518	-166.51
-23.39	-165.87
-45.466	-159.99
-62.436	-149.93
-76.993	-141.43
-90.331	-136.12
-96.585	-131.15
-95.604	-123.12
-97.856	-112.88
-98.62	-107.54
-100.04	-103.31
-99.318	-99.21
-102.14	-96.758
-107.31	-90.99
-104.26	-85.636
-92.772	-85.59
-22.423	-86.967
47.607	-73.104
72.348	-39.881
113.37	4.475
127.69	43.522
135.47	69.424
151.29	92.029
150.64	102.88
162.05	99.709
159.05	89.091
154.22	76.024
155.15	69.893
149.62	62.942
155.84	54.15
158.34	57.392
156.46	59.048
158.83	67.682
151.86	66.273
127.87	12.328
105.48	-42.177
98.194	-74.257
87.918	-96.094
62.674	-107.65
31.058	-119.48
-2.373	-123.6
-28.393	-126.29
-46.928	-125.14
-66.804	-120.72
-77.334	-117.8
-80.892	-111.46
-88.362	-104.8
-97.414	-99.994
-102.35	-93.964
-100.11	-90.749
-69.264	-98.289
-16.219	-97.952
23.445	-83.605
41.734	-67.048
63.583	-53.227
90.405	-42.842
103.16	-37.339
122.3	-44.048
130.54	-50.933
122.63	-59.272
123.13	-66.202
133.29	-59.845
132.26	-55.795
132.04	-52.152
140.91	-56.715
135.33	-67.893
139.48	-66.034
138.44	-66.224
134.63	-69.656
135.36	-72.975
131.84	-75.559
140.31	-74.751
138.35	-72.871
143.13	-58.388
153.41	-51.891
129.56	-47.648
85.047	-19.478
28.482	9.397
-24.738	37.865
-68.138	63.885
-115.02	84.869
-145.7	108.34
-160.39	120.09
-170.31	124.66
-175.14	130.41
-184.31	130.37
-186.57	129.7
-181.26	129.84
-179.75	123.99
-181.16	127.79
-186.35	125.49
-188.32	129.71
-177.33	133.84
-138.21	75.68
-97.914	10.863
-89.639	-18.934
-97.458	-23.324
-103.97	-8.798
-106.13	-2.823
-112.44	2.592
-114.17	8.845
-116.06	12.714
-117.14	18.785
-113.03	22.26
-115.57	21.545
-112.16	23.937
-113.85	27.185
-116.82	26.129
-110.89	30.133
-106.74	26.43
-98.015	20.398
-96.157	27.606
-99.096	29.372
-96.967	29.187
-94.621	29.971
-91.266	28.365
-92.499	31.158
-89.179	30.894
-84.066	30.599
-87.272	30.476
-82.86	28.984
-79.041	30.583
-76.857	30.169
-73.81	32.435
-75.586	32.216
-74.151	29.994
-76.092	31.872
-73.348	33.69
-71.251	36.88
-75.489	37.776
-75.254	36.39
-74.004	35.859
