# Supplementary material for: Electrooculography-based continuous eye-writing recognition system for efficient assistive communication systems
Source: PLoS One. 2018 Feb 9;13(2):e0192684. doi: 10.1371/journal.pone.0192684 (PMC5806888; doi:10.1371/journal.pone.0192684)
Supplement: S2 Database — All the original continuous EOG data of participant 001, 002, and 003 used in the experiments are contained in this database. (ZIP) [file pone.0192684.s002.zip › continuous1/001/training/EOG_001_01_041.csv]

-36.534	14.325
-33.357	13.65
-28.805	13.65
-27.77	14.102
-24.163	13.361
-27.349	12.604
-24.611	13.835
-21.243	12.706
-27.269	12.223
-31.182	12.809
-29.348	13.265
-22.781	13.723
-23.574	12.786
-29.399	11.304
-30.059	12.407
-28.622	13.324
-25.87	12.42
-25.853	9.785
-32.268	7.567
-32.561	11.248
-28.459	9.711
-29.972	7.674
-26.584	11.84
-24.605	7.9
-24.615	7.636
-23.537	11.938
-25.617	7.784
-24.103	8.266
-22.513	8.349
-21.389	5.487
-24.702	6.363
-30.066	5.16
-28.091	5.837
-27.972	5.994
-28.184	10.416
-23.61	16.05
-22.667	13.439
-21.3	14.504
-23.508	17.542
-24.113	18.467
-18.297	19.359
-21.407	17.553
-24.448	15.149
-27.062	13.671
-26.467	10.783
-26.333	9.057
-29.327	10.623
-25.686	9.69
-22.426	8.999
-17.721	9.649
-23.394	7.28
-26.311	11.249
-21.18	14.746
-29.113	9.08
-31.34	11.288
-23.397	16.062
-23.049	12.027
-26.532	7.118
-26.403	6.756
-25.358	8.194
-24.986	8.918
-27.487	12.716
-26.556	14.882
-22.726	15.119
-18.158	12.076
-14.581	6.245
-14.66	6.848
-15.049	5.526
-17.077	6.02
-14.349	5.717
-10.333	-0.714
-11.181	3.98
-15.417	5.612
-16.604	-0.677
-12.005	-3.153
-11.29	-4.211
-13.126	2.294
-14.192	8.767
-16.111	7.341
-17.937	5.215
-19.269	2.229
-19.462	1.019
-17.286	3.205
-14.994	4.126
-6.896	11.957
15.178	31.342
39.463	59.046
53.49	87.324
47.443	108.75
23.731	124.5
3.559	135.69
-8.248	145.97
-16.707	151.14
-22.705	149.71
-29.56	147.19
-35.968	143.23
-39.069	141.59
-41.823	139.69
-43.749	137.21
-46.484	136.97
-49.439	132.76
-42.567	137.01
-39.054	135.25
-42.832	127.68
-37.626	130.15
-35.076	96.437
-38.229	41.765
-31.089	-0.2
-17.474	-38.093
-7.029	-68.022
6.002	-92.066
16.437	-109.2
16.791	-124.17
19.722	-133.99
26.364	-139.3
29.734	-144.8
30.225	-144.69
29.444	-142.97
26.813	-139.51
21.247	-139.45
13.326	-141.17
2.289	-139.59
-8.749	-139.61
-17.8	-132.38
-32.256	-125.99
-57.166	-120.03
-85.806	-103.98
-108.76	-81.577
-118.77	-54.03
-123.42	-32.781
-129.82	-14.053
-130.32	3.201
-129.74	6.805
-126.93	2.405
-123.2	1.422
-119.68	3.205
-108.91	-0.168
-104.3	6.144
-75.864	-8.616
-2.652	-70.539
85.514	-111.17
149.66	-120.25
169.06	-121.85
187.43	-110.83
214.63	-102.11
231.49	-93.07
241.55	-81.901
258.72	-76.762
274.56	-83.562
273.77	-106.84
279.6	-131.77
290.4	-148.24
304.13	-159.93
307.6	-176.66
301.15	-197.24
305.31	-203.52
306.29	-209.23
302.51	-218.9
306.33	-208.24
307.53	-201.36
272.28	-205.94
212.16	-195.31
154.54	-182.79
110.37	-163.09
78.926	-131.7
44.541	-97.585
12.379	-62.743
-22.642	-43.904
-55.346	-20.538
-70.36	7.787
-85.786	17.92
-90.527	25.878
-76.976	41.512
-70.034	60.897
-83.249	70.834
-99.636	77.83
-75.149	94.288
-33.752	110.22
-12.922	126.18
-2.693	136.57
14.318	145.11
39.836	159.1
42.002	163.11
36.232	156.17
46.24	152.55
42.514	150.46
43.839	142.84
58.356	128.74
56.266	120.29
57.364	121.39
65.732	111.39
65.388	104.38
61.2	97.011
65.699	94.933
67.933	96.222
55.217	55.114
47.407	7.063
49.674	-28.286
62.552	-60.791
72.816	-91.224
60.27	-121.59
35.467	-135.28
3.324	-147.69
-27.369	-156.91
-51.259	-151.56
-69.734	-143.69
-76.627	-135.38
-85.239	-129.29
-89.054	-127.89
-91.538	-122.23
-103.39	-113.68
-107.94	-101.26
-109.45	-96.093
-72.441	-108.51
2.136	-111.68
45.313	-104.13
80.647	-91.853
117.77	-77.013
137.93	-66.38
161.54	-70.223
169.75	-90.357
169.89	-97.674
169.72	-101.94
176.54	-111.04
185.98	-119.04
180.97	-131.03
187.04	-128.09
185.3	-124.34
181.51	-122.99
188.7	-121.43
183.28	-136.22
184	-137.79
179.67	-131.5
149.34	-124.98
116.75	-106.56
88.326	-87.065
63.651	-57.889
31.726	-28.964
-9.444	-2.331
-44.381	27.076
-81.001	51.424
-110.61	72.277
-128.79	77.009
-140.98	78.515
-147.41	80.121
-144.68	73.002
-136.32	96.111
-109.02	127.03
-57.357	170.17
9.93	287.84
217.18	421.09
510.28	463.95
629.07	358.79
553.65	199.71
376.46	104.83
192.52	56.517
72.974	38.731
-3.004	35.749
-45.368	37.465
-71.382	38.34
-91.12	32.151
-103.13	33.691
-112.7	35.242
-116.78	37.206
-115.14	39.005
-113.64	35.317
-121.15	33.429
-124.6	29.32
-126.64	27.667
-131.18	27.953
-131.75	24.154
-135.44	23.984
-136.61	24.691
-133.97	22.945
-128.52	23.199
-123.08	22.457
-123.55	21.386
-124.27	21.456
-122.54	19.943
-121.55	20.293
-120.19	19.141
-117.81	16.723
-117.29	19.59
-117.74	20.047
-117.52	18.826
-105.06	23.159
-93.067	22.493
-92.891	20.198
-91.166	21.752
-89.537	19.528
-87.943	18.18
-88.933	18.038
-89.591	18.446
-89.087	16.787
-86.292	15.909
-83.05	16.995
-84.485	15.485
-84.687	17.193
-82.982	16.718
-81.444	17.643
-79.201	16.908
-76.382	13.848
-78.117	17.859
-78.742	18.229
-74.513	18.258
-71.321	17.289
-71.751	15.39
-72.228	19.143
-72.514	19.035
-73.342	18.58
-74.067	19.163
-73.89	16.898
