# Supplementary material for: Electrooculography-based continuous eye-writing recognition system for efficient assistive communication systems
Source: PLoS One. 2018 Feb 9;13(2):e0192684. doi: 10.1371/journal.pone.0192684 (PMC5806888; doi:10.1371/journal.pone.0192684)
Supplement: S2 Database — All the original continuous EOG data of participant 001, 002, and 003 used in the experiments are contained in this database. (ZIP) [file pone.0192684.s002.zip › continuous1/001/training/EOG_001_01_042.csv]

-18.845	23.315
-20.51	24.081
-20.879	21.108
-21.415	20.616
-20.675	22.33
-19.421	20.772
-20.99	20.886
-17.327	21.736
-13.469	19.563
-16.048	16.897
-14.897	20.654
-16.077	21.113
-15.912	18.186
-12.136	18.168
-12.257	14.465
-11.525	16.804
-12.291	19.313
-12.006	16.478
-12.06	16.805
-12.322	13.818
-8.833	11.516
-11.048	13.058
-11.004	11.901
-9.393	10.454
-11.646	11.233
-13.366	11.282
-12.565	10.459
-9.552	10.864
-14.208	12.183
-12.098	12.047
-7.965	11.197
-11.467	9.906
-10.974	8.975
-10.225	9.028
-4.865	7.655
-1.969	7.848
-4.199	7.088
-4.054	3.503
-2.029	3.335
0.987	3.611
-2.273	2.66
-4.908	2.966
-4.868	2.471
-5.534	2.161
-2.065	2.511
-3.784	3.618
-5.944	3.804
-2.35	3.934
-4.169	5.801
-0.589	6.391
1.928	7.79
-5.582	9.801
-3.713	9.459
-1.562	5.959
-3.05	4.498
-1.668	6.454
-1.577	5.55
-1.948	6.841
-2.754	7.893
-2.327	6.69
-3.68	8.619
-4.016	8.855
-2.935	8.589
-3.36	7.809
-2.786	8.762
-2.82	10.292
-4.695	8.987
-3.453	9.424
-0.416	6.065
-2.685	5.644
-5.408	7.719
-4.724	6.934
-2.153	7.405
-1.986	6.088
-0.318	7.716
4.525	5.932
3.629	4.847
2.249	4.272
0.454	-0.932
-2.741	3.056
-2.551	5.437
-0.692	6.148
-0.234	8.014
-1.574	3.575
-1.613	3.722
-3.279	3.337
-2.699	3.484
-0.907	7.601
-3.503	4.014
-2.81	4.939
-0.959	6.734
0.531	2.622
2.041	3.054
-0.447	3.07
-1.298	3.301
-1.386	4.071
-2.274	4.246
-0.311	2.315
-0.217	0.398
-2.458	-0.927
-3.643	-1.148
-3.137	3.236
-4.111	2.69
-6.803	-0.735
-6.375	-1.402
-6.234	0.349
-6.367	2.192
-5.574	0.029
-3.663	-0.473
-1.19	-0.898
-1.386	-3.57
-3.305	-3.32
-3.394	-0.521
-2.775	2.195
-3.927	0.1
-2.748	-1.86
-2.964	0.927
-3.522	1.317
-4.974	0.386
-10.311	1.907
-11.234	2.892
-7.736	1.407
-5.756	0.297
-4.044	0.761
-2.041	-0.014
-6.116	-0.462
-6.622	2.908
-5.237	4.718
-6.725	1.576
-2.656	0.177
1.518	1.123
15.521	13.639
45.722	42.759
70.453	69.241
63.922	91.115
34.486	111.03
6.319	124.82
-14.268	132.69
-23.963	134.88
-29.762	139.71
-36.405	141.12
-41.404	139.41
-44.115	142.3
-49.601	141
-54.948	139.4
-54.232	137.23
-54.028	134.65
-52.531	130.5
-49.899	120.8
-46.383	127.64
-42.779	122.74
-38.098	72.061
-27.54	16.242
-10.156	-26.885
7.56	-63.077
13.421	-85.642
14.795	-101.46
18.538	-114.38
22.277	-123.14
27.138	-128.83
29.261	-131.23
25.899	-131.42
22.562	-129.9
20.533	-131.57
17.653	-130.11
15.867	-124.81
15.101	-123.77
14.74	-119.84
13.329	-119.58
13.424	-119.39
16.222	-116.07
17.506	-117.5
13.892	-110.31
6.176	-90.993
0.09	-59.571
-6.345	-21.258
-15.838	14.051
-25.889	45.794
-33.161	70.915
-38.711	90.137
-44.369	111.78
-45.341	126.25
-49.854	130.51
-60.585	136.89
-62.45	134.4
-56.318	134.72
-53.209	132.91
-54.584	128.3
-55.024	125.74
-53.234	120.16
-48.469	128.65
-39.891	91.83
-28.961	20.567
-15.899	-26.636
-5.465	-64.546
0.807	-84.537
4.49	-98.307
7.206	-111.61
9.096	-117.1
9.545	-117.08
14.344	-112.5
18.985	-112.56
18.147	-112.71
16.201	-113.25
10.214	-113.97
7.029	-112.03
7.532	-111.13
7.511	-109.23
8.616	-109.38
6.307	-107.66
13.625	-99.488
42.846	-87.722
93.172	-64.23
127.34	-31.97
142.96	3.157
159.01	35.603
156.56	66.024
159.83	92.116
161.7	98.567
160.74	88.382
165.92	73.742
170.34	63.602
176.38	55.754
179.09	49.479
183.85	38.921
182.56	33.39
190.77	34.247
190.2	23.624
187.98	29.197
180.11	16.706
142.66	-38.167
123.63	-79.071
107.06	-106.17
84.277	-124.71
62.346	-130.2
33.939	-125.79
9.672	-116.34
-11.156	-114.27
-22.463	-113.34
-39.193	-114.7
-52.102	-113.88
-65.323	-112.73
-66.502	-107.97
-71.86	-108.49
-78.41	-106.97
-45.85	-71.841
-19.844	-44.595
60.737	-3.128
120.65	191.29
297.17	528.74
690.75	684.93
871.26	582.29
818.62	430.56
599.07	262
293.2	130.19
185.04	67.68
173.38	40.397
158.04	22.363
148.34	0.108
138.5	-11.232
138.45	-24.671
131.01	-30.861
140.83	-31.743
141.94	-41.216
143.59	-52.382
148.66	-61.976
134.49	-65.91
127.47	-73.787
130.98	-80.644
127.91	-87.924
120.3	-97.138
126.34	-96.424
124.34	-101.01
112.86	-108.69
113.78	-106.63
105.75	-105.71
89.765	-99.581
84.446	-87.22
69.056	-77.1
29.406	-56.372
-20.804	-24.297
-71.92	5.26
-113.71	26.929
-139.4	47.312
-158.56	57.652
-174.57	63.064
-188.65	72.676
-196.84	73.21
-192.6	69.887
-190.02	70.764
-194.69	70.405
-197.77	73.199
-196.89	74.654
-193.74	73.771
-193.47	81.68
-166.49	51.836
-89.618	-7.594
-24.521	-36.807
19.424	-48.997
83.656	-54.627
132.7	-61.475
161.38	-86.195
182.72	-101.36
191.11	-106.24
193.57	-122.29
193.79	-133.6
204.31	-140.02
212.19	-143.43
212.79	-153.16
216.84	-169.5
217.43	-175.49
219.14	-166.37
213.15	-166.09
172.44	-192.45
132.27	-206.06
108.44	-226.03
72.53	-249.49
36.576	-234.48
-1.604	-219.88
-36.814	-209.97
-59.016	-193.75
-74.204	-180.96
-78.419	-166.71
-82.62	-156.97
-86.245	-151.26
-87.911	-148.06
-90.043	-144.41
-80.104	-136.92
-76.93	-129.11
-85.397	-118.39
-89.66	-109.83
-91.194	-106.42
-90.994	-99.155
-95.328	-93.513
-95.25	-91.53
-94.192	-87.102
-98.857	-82.024
-95.075	-79.576
-92.902	-79.163
-95.617	-72.487
-95.105	-68.152
-92.143	-68.187
-93.695	-58.764
-93.539	-41.206
-78.533	-19.495
-69.84	7.479
-67.999	39.433
-71.968	67.613
-95.477	92.315
-117.97	117.69
-134.41	137.86
-146.73	152.75
-150.92	163.95
-156.89	172.97
-158.05	177.93
-155.73	174.5
-158.64	172.14
-157	169.52
-151.51	163.56
-148.3	160.86
-143.58	159.46
-137.93	158.49
-135.91	156.34
-134.82	159.82
-135.17	155.79
-132.66	158.45
-123.28	155.8
-111.95	97.314
-94.186	39.335
-76.577	6.05
-67.665	-23.659
-57.766	-40.93
-51.65	-51.601
-47.773	-54.16
-39.849	-58.556
-38.769	-65.89
-39.481	-66.718
-39.495	-63.814
-42.522	-60.331
-43.017	-59.841
-39.19	-58.863
-39.836	-58.748
-38.177	-56.457
-34.603	-50.62
-53.461	-45.102
-80.807	-36.531
-98.586	-29.965
-112.02	-17.244
-127.1	-6.919
-141.59	-5.533
-147.85	4.325
-153.25	11.012
-152.75	10.353
-147.35	11.15
-146.97	10.545
-141.99	8.256
-139.53	8.77
-134.52	12.181
-130.25	10.787
-84.922	7.119
24.721	14.358
80.785	37.634
90.351	66.556
98.115	91.182
98.478	116.53
107.76	139.63
106.25	151.73
127.37	148.28
141.02	136.46
126.65	122.02
136.71	107.27
144.44	95.729
141.33	79.645
148.42	73.725
146.03	69.681
144.33	67.273
148.7	69.12
145.13	64.73
143.26	71.163
133.82	38.475
116.81	-26.95
96.016	-63.069
73.631	-88.542
53.048	-107.57
26.857	-110.95
3.142	-110.88
-15.268	-116.46
-30.545	-119.18
-43.857	-116.13
-57.894	-115.32
-65.426	-110.6
-67.432	-106.53
-67.991	-105.54
-67.194	-103.39
-69.441	-99.156
-70.463	-91.869
-72.923	-89.657
-72.565	-89.377
-71.142	-82.378
-76.61	-79.946
-80.3	-77.547
-81.136	-74.014
-78.048	-74.888
-69.05	-62.489
-55.848	-49.055
-48.675	-24.334
-50.045	7.643
-54.086	14.76
-54.996	19.669
-55.487	25.799
-59.488	26.29
-59.715	27.031
-55.417	29.821
-54.37	31.693
-55.909	32.363
-55.05	34.802
-55.457	33.451
-51.817	30.552
-55.492	29.996
-62.504	35.682
-60.456	38.668
-59.651	37.986
-57.78	38.928
-60.516	37.183
-60.704	38.571
-55.321	38.687
-54.548	35.364
-51.516	34.82
-51.81	34.581
-50.812	35.392
-50.49	35.863
-57.868	35.595
-56.824	34.194
-55.422	32.776
-56.251	35.668
-51.785	36.085
-50.632	33.73
-49.98	30.258
-47.415	28.891
-49.059	29.038
-47.008	25.093
-43.731	28.487
-47.102	30.339
-45.429	26.881
-39.766	27.475
-37.261	26.529
-37.697	28.645
-39.982	28.348
-41.712	29.113
-42.512	30.832
-39.601	25.801
-35.459	27
-39.145	25.91
-40.432	24.223
-36.22	28.273
-39.124	24.498
-39.64	23.766
-32.15	27.855
-29.766	25.297
-31.494	24.38
