# Supplementary material for: Electrooculography-based continuous eye-writing recognition system for efficient assistive communication systems
Source: PLoS One. 2018 Feb 9;13(2):e0192684. doi: 10.1371/journal.pone.0192684 (PMC5806888; doi:10.1371/journal.pone.0192684)
Supplement: S2 Database — All the original continuous EOG data of participant 001, 002, and 003 used in the experiments are contained in this database. (ZIP) [file pone.0192684.s002.zip › continuous1/001/training/EOG_001_01_043.csv]

14.881	-14.157
16.028	-15.188
12.825	-13.155
11.168	-9.459
12.266	-8.436
14.875	-12.502
15.804	-9.769
11.746	-8.802
10.262	-9.799
14.44	-9.478
17.251	-12.201
15.217	-11.733
14.218	-8.649
14.071	-4.33
9.358	-4.29
6.402	-9.644
5.497	-10.027
6.185	-7.363
6.698	-6.373
4.986	-3.133
5.936	-3.426
5.275	-7.247
6.396	-6.009
5.863	-4.138
2.771	-5.278
3.858	-8.413
3.031	-7.934
2.779	-5.139
1.987	-3.59
1.817	-1.929
4.2	-4.437
1.337	-3.952
-0.521	-2.019
-1.043	-2.634
0.58	1.414
3.702	-0.451
1.86	-6.389
2.728	-7.662
1.534	-2.685
0.493	3.637
0.328	3.125
-2.464	4.63
0.271	4.185
0.371	2.954
0.239	5.868
0.475	6.722
-2.281	3.282
-0.197	-1.143
1.294	0.836
-1.763	3.794
-8.111	4.729
-9.108	4.444
-2.336	3.844
0.001	2.995
-1.217	1.744
-2.264	1.78
-4.073	0.444
-3.472	-0.967
-1.939	-1.209
-3.851	0.703
-5.868	-1.764
-3.469	-3.237
-1.805	-1.803
-2.608	-2.107
-2.666	-0.493
-1.63	-2.281
-1.283	-0.041
-0.757	4.04
-1.674	2.209
-3.485	-0.034
-1.438	-2.222
-3.166	-3.404
-4.918	-1.202
-7.934	0.575
-9.489	0.536
-4.287	-0.701
-2.506	2.027
-2.526	1.532
-5.08	-4.569
-4.022	0.711
-5.283	2.802
-8.493	1.401
-4.671	3.525
-5.956	4.093
-7.587	7.111
-4.312	3.57
-2.443	-1.375
-3.478	-1.502
-6.594	2.396
-6.3	4.799
-1.542	2.353
2.676	0.255
5.133	0.022
-0.474	3.299
-3.333	5.377
0.194	4.66
1.382	4.727
6.29	4.435
4.078	0.357
0.709	0.742
1.51	3.333
-0.849	1.267
-2.054	2.806
-5.431	5.468
-3.412	5.663
5.393	4.45
8.543	-1.347
9.555	-4.755
8.926	0.403
4.013	4.071
3.26	4.516
4.22	5.105
5.394	3.949
7.637	4.069
6.478	4.666
3.737	4.544
0.853	4.133
-1.756	3.536
0.415	5.292
6.502	3.3
10.148	4.784
9.827	24.437
8.98	54.261
15.958	81.599
19.148	101.68
8.274	118.24
-5.787	133.54
-18.937	145.74
-23.514	153.39
-22	159.58
-28.052	160.66
-38.321	155.93
-41.873	151.54
-41.876	145.34
-47.83	145.4
-48.475	148.55
-43.062	145.82
-42.45	142.65
-40.073	137.4
-38.826	132.27
-43.361	133.45
-50.317	129.65
-51.288	132.54
-39.141	126.37
-23.169	77.346
-14.928	23.52
-9.661	-18.95
0.404	-56.059
16.032	-83.927
34.078	-105.14
47.415	-117.2
56.717	-126.11
61.489	-134.27
64.328	-139.97
63.373	-142.23
56.021	-142.69
55.367	-140.69
55.119	-137.57
53.842	-136.18
57.808	-133.57
50.746	-132.86
41.935	-130.9
41.382	-125.95
39.587	-124.89
43.532	-119.41
40.183	-115.42
19.659	-113.62
-4.497	-101.56
-22.416	-96.365
-37.426	-93.318
-60.997	-82.65
-78.817	-70.631
-92.213	-59.758
-103.92	-55.663
-99.894	-51.894
-95.307	-49.868
-92.773	-45.558
-87.208	-42.61
-86.122	-49.054
-87.125	-52.951
-80.092	-41.145
-49.025	-12.134
-1.181	20.398
41.17	58.445
57.644	95.139
39.297	117.49
12.952	135.64
-10.126	148.96
-32.096	154.9
-41.139	159.66
-45.108	161.87
-51.433	158.22
-53.114	152.96
-53.981	149.84
-53.352	144.85
-51.032	143.23
-51.733	140.31
-48.064	136.48
-45.614	134.21
-44.455	129.99
-43.249	126.69
-46.352	118.78
-40.662	126.98
-33.735	109.2
-25.54	38.923
-9.799	-20.521
5.524	-60.955
23.822	-88.65
34.493	-107.18
39.411	-120.45
45.012	-123.43
45.708	-124.82
43.347	-129.19
39.465	-130.06
37.964	-126.14
31.985	-124.8
31.966	-120.92
30.436	-121.55
33.369	-111.86
48.429	-92.335
82.783	-75.385
176.33	-26.578
228.79	100.13
266.16	253.95
349.64	286.93
332.28	231.7
229.79	184.06
126.77	152.53
43.461	144.66
-6.327	140.07
-41.137	139.06
-65.194	137.53
-79.639	128.48
-85.927	123.38
-88.499	117.16
-95.517	113.22
-98.364	109.75
-102.53	101.03
-93.349	99.938
-44.828	80.257
23.38	38.197
102.18	3.477
146.22	-25.548
183.6	-28.931
251.62	-27.789
277.68	-49.502
288.72	-64.73
296.19	-73.417
295.97	-83.174
303.18	-96.351
302.93	-115.88
320.84	-132.89
328.82	-142.33
318.93	-147.87
326.4	-152.51
328.6	-163.62
329.68	-164.95
329.38	-160.92
295.72	-193.88
259.35	-229.83
228.9	-243.14
193.15	-265.16
159.45	-283.82
119.89	-273.96
82.707	-254.63
52.526	-240.5
23.01	-228.67
-0.951	-216.38
-14.856	-202.47
-28.633	-195.12
-39.407	-188.46
-48.69	-178.65
-61.781	-168.28
-68.156	-157.4
-73.887	-150.38
-84.209	-142.84
-87.047	-136.83
-88.677	-132.09
-88.663	-127.25
-85.758	-121.58
-80.35	-106.5
-41.06	-88.961
-4.339	-54.306
-12.781	-9.265
-34.488	24.485
-56.233	59.33
-79.032	87.664
-96.297	108.33
-106.03	127.28
-115.49	139.56
-124.03	149.21
-121.77	154.14
-116.5	152.69
-114.47	153.57
-109.37	153.29
-109.01	150.52
-113.77	149.33
-110.82	145.47
-106.34	144.85
-103.94	144.44
-103.33	146.18
-109.26	142.89
-110.1	140.28
-103.01	146.53
-94.974	102.75
-83.48	31.398
-70.247	-13.617
-54.65	-47.158
-39.524	-69.375
-27.65	-81.161
-19.181	-89.497
-16.612	-97.553
-14.096	-101.44
-8.545	-100.85
-2.75	-99.271
-0.911	-97.086
-2.053	-94.313
-2.17	-94.541
-5.509	-91.812
-9.446	-87.949
-13.291	-87.597
-16.1	-80.827
-13.17	-79.462
-15.768	-80.001
-18.378	-76.616
-16.939	-74.041
-16.265	-74.866
-11.81	-74.991
-15.755	-60.709
-31.029	-40.966
-50.729	-13.716
-60.118	11.591
-57.544	18.64
-57.603	19.972
-53.674	21.387
-51.55	21.345
-51.804	23.06
-49.939	25.81
-52.05	24.928
-53.171	23.372
-52.539	26.31
-51.262	27.3
-48.213	23.825
-43.782	25.996
-41.326	28.957
-38.67	28.088
-39.271	30.98
-38.791	30.618
-35.153	24.118
-36.17	24.216
-34.04	24.206
-35.766	21.576
-36.44	22.097
-32.999	22.337
-32.175	23.165
-29.432	21.157
-27.958	21.879
-26.18	27.261
-26.235	26.511
-26.724	25.298
-24.669	24.328
-25.489	20.171
