# Supplementary material for: Electrooculography-based continuous eye-writing recognition system for efficient assistive communication systems
Source: PLoS One. 2018 Feb 9;13(2):e0192684. doi: 10.1371/journal.pone.0192684 (PMC5806888; doi:10.1371/journal.pone.0192684)
Supplement: S2 Database — All the original continuous EOG data of participant 001, 002, and 003 used in the experiments are contained in this database. (ZIP) [file pone.0192684.s002.zip › continuous1/001/training/EOG_001_01_044.csv]

-19.31	0.823
-18.15	0.27
-17.589	-0.864
-16.994	0.582
-16.481	3.395
-16.373	3.179
-16.003	3.724
-11.73	2.411
-6.851	2.985
-9.343	5.766
-13.467	2.535
-11.105	2.778
-9.722	5.558
-9.976	3.408
-6.271	0.628
-8.145	3.112
-11.78	7.656
-10.523	3.904
-7.408	3.17
-7.438	5.154
-10.613	3.737
-8.673	8.253
-9.779	8.429
-12.368	4.799
-7.535	5.439
-4.204	4.495
-7.604	3.449
-7.725	2.879
-5.837	5.017
-9.452	6.874
-9.675	4.124
-9.792	3.742
-9.891	3.566
-9.05	3.194
-9.07	3.638
-6.769	3.864
-6.786	4.182
-5.052	3.768
-6.825	2.699
-8.59	4.602
-5.381	8.416
-4.789	6.773
-4.439	4.825
-3.866	5.149
-2.352	6.372
-5.613	6.305
-7.647	6.85
-6.688	8.441
-6.361	7.735
-2.28	9.024
-2.994	9.853
-4.237	8.624
-3.549	9.092
-1.439	8.998
0.29	7.046
-2.121	7.766
-2.486	8.702
-3.043	8.193
-1.682	7.919
0.415	7.879
0.028	6.82
-1.07	5.827
-6.124	7.874
-7.314	8.367
-3.547	7.171
-2.983	5.6
-1.631	4.118
0.33	4.544
-1.851	4.194
-3.639	3.974
-1.886	5.965
-1.765	6.175
-3.473	6.568
-2.888	7.675
-0.007	5.395
-0.099	5.198
-2.862	5.499
-1.945	5.338
-0.271	8.104
1.471	7.301
2.264	6.583
1.282	7.449
1.914	4.483
0.993	4.611
-1.116	6.131
-1.09	6.38
2.822	9.098
4.516	9.123
1.933	6.916
-1.192	7.479
0.304	8.037
3.638	7.196
1.169	6.613
0.385	7.392
1.435	8.291
4.255	7.913
3.278	9.152
1.286	6.755
4.723	4.505
5.435	6.404
6.369	5.921
4.034	5.217
2.738	4.557
6.615	4.593
3.481	4.087
2.884	6.081
3.491	6.422
1.467	5.968
6.679	10.903
19.604	10.174
68.935	-2.517
144.77	-23.08
215.15	-31.127
249.49	-31.615
249.84	-33.077
249.1	-35.451
234.21	-45.626
230.87	-51.747
229.33	-55.167
222.07	-52.329
228.03	-48.255
224.2	-51.387
226.07	-58.201
230.61	-65.772
227.41	-70.138
228.71	-78.253
231.88	-84.465
238.35	-95.938
234.43	-110.33
228.8	-115.05
232.22	-126.63
229.21	-135.82
231.11	-138.5
226.51	-150.77
223.24	-157.43
228.94	-156.45
222.3	-156.46
222.8	-147.86
221.19	-138.16
216.74	-131.82
210.56	-120.26
167.56	-105.12
103.27	-82.845
35.643	-52.126
-25.097	-25.367
-64.768	-4.482
-90.098	12.461
-101.76	22.075
-109.53	26.367
-116.78	26.307
-120.26	25.752
-122.99	28.732
-121.91	46.034
-122.44	75.342
-126.13	100.78
-129.1	117.06
-129.6	125.49
-127.68	133.63
-130.33	138.51
-128.77	141.58
-125.53	140.35
-129.21	138.4
-129.07	138.56
-126.77	136.9
-121.57	135.37
-118.39	128.15
-115.69	140.3
-112.57	127.97
-109.87	62.474
-97.381	8.038
-88.847	-31.366
-78.107	-58.605
-62.518	-76.547
-55.082	-91.243
-50.809	-96.606
-51.657	-100.75
-50.435	-105.98
-45.992	-106.98
-49.243	-101.21
-48.997	-95.358
-48.376	-91.732
-47.885	-88.866
-50.886	-85.525
-57.66	-85.763
-47.379	-81.791
-35.958	-84.367
11.351	-94.633
69.814	-91.554
89.548	-82.717
124.73	-61.868
150.62	-44.258
159.28	-46.292
177.8	-49.752
180.61	-60.207
175.07	-77.719
182.62	-83.944
187.19	-88.228
180.31	-97.371
184.52	-101.63
188.69	-103.4
189.54	-99.929
188.75	-105.22
181.59	-114.22
182.84	-104.52
166.5	-100.65
133.98	-103.78
104.26	-94.162
67.224	-75.673
26.745	-55.377
-15.556	-35.62
-56.541	-15.543
-94.47	2.648
-121.65	22.502
-138.73	44.913
-153.16	66.692
-159.11	83.313
-160.05	100.4
-163.21	115
-163.63	123.76
-161.95	132.89
-158.52	134.52
-155.62	138.07
-155.43	136.47
-155.01	131.15
-159.47	132.43
-157.35	133.55
-144.36	136.04
-100.01	109.8
-35.484	61.125
29.05	21.649
75.212	-2.497
103.32	-9.744
149.67	-20.354
165.62	-34.794
174.65	-44.479
185.17	-55.59
173.94	-58.841
175.91	-63.681
180.81	-76.181
184.18	-77.123
177.41	-77.713
177.46	-82.296
182.19	-87.028
182.11	-95.635
184.29	-93.232
179.92	-89.371
182.98	-87.223
188.53	-80.703
190.62	-97.391
192.86	-128.55
180.74	-152.56
144.56	-168.64
95.6	-174.46
48.127	-173.3
6.018	-164.86
-31.002	-156
-59.45	-146.78
-79.91	-132.42
-101.05	-118.95
-111.45	-109.4
-109.88	-103.81
-113.23	-102.04
-115.24	-98.867
-117.62	-91.256
-122.71	-83.08
-127.74	-79.075
-129.29	-75.855
-125.13	-64.619
-120.19	-54.194
-59.876	-39.109
38.77	-3.195
105.24	42.877
134.96	84.947
98.086	109.15
61.284	124.29
56.42	146.13
45.712	162.7
41.06	168.27
31.429	174.6
41.607	176.2
42.811	166
41.587	153.04
59.041	134.15
60.528	119.89
66.16	111.44
73.616	104.44
77.545	97.539
80.829	82.976
79.12	80.207
79.187	76.607
82.261	77.645
83.774	83.972
75.137	34.564
60.614	-35.461
42.186	-76.422
20.759	-107.13
2.604	-124.13
-10.664	-127.93
-20.438	-127.97
-35.99	-127.55
-51.972	-127.24
-60.095	-124.43
-63.631	-118.66
-64.955	-113.03
-67.757	-103.84
-71.399	-97.249
-74.263	-99.177
-75.503	-97.581
-68.891	-92.984
-60.753	-86.04
-57.11	-69.833
-65.331	-37.971
-96.972	-0.646
-130.28	27.093
-156.38	51.437
-176.49	75.41
-183.97	90.102
-189.85	97.728
-195.25	105.38
-192.89	109.5
-185.97	114.76
-182.43	116.77
-177.53	114.59
-174.45	119.7
-176.53	116.39
-172.56	111.21
-166.64	109.08
-164.55	105.88
-157	115.86
-116.47	89.431
-52.415	25.422
-3.47	-18.303
32.825	-41.626
44.534	-55.483
47.1	-62.982
62.517	-63.663
67.756	-61.473
73.227	-55.433
67.953	-53.071
54.454	-53.087
50.988	-48.343
44.345	-45.828
44.244	-43.703
48.173	-41.16
47.845	-40.602
46.326	-42.749
43.144	-39.219
37.812	-37.947
41.746	-37.645
42.693	-27.066
1.686	-10.52
-59.628	11.675
-92.25	27.759
-94.456	38.022
-92.376	41.732
-89.121	40.168
-87.14	41.193
-89.721	38.355
-86.818	38.345
-86.316	40.784
-88.942	36.781
-90.275	36.721
-88.965	42.303
-84.049	30.817
-82.234	22.402
-85.115	27.993
-84.871	25.406
-81.607	25.85
-79.523	27.82
-77.228	27.721
-76.703	28.422
-74.814	24.77
-73.627	25.085
-72.294	26.699
-70.916	25.609
-70.221	26.796
-64.988	22.419
-60.012	21.167
-57.012	22.583
-58.245	22.164
-61.962	26.083
-64.037	26.036
-62.025	26.359
-60.104	23.14
-59.983	21.031
-55.48	26.449
-56.019	27.529
-56.58	25.957
-53.227	23.262
-55.665	19.47
-56.068	19.734
-53.955	24.025
-52.098	25.09
-50.343	22.744
-50.375	21.772
-50.423	22.76
-52.123	22.411
-49.582	20.791
-46.78	19.409
-46.986	17.8
-43.261	16.771
-42.687	17.492
-43.357	20.97
-43.047	21.87
-43.281	17.564
-39.176	17.272
-38.399	20.554
-38.222	19.207
-34.087	20.599
-34.342	20.531
-34.845	16.536
-34.175	17.036
