# Supplementary material for: Electrooculography-based continuous eye-writing recognition system for efficient assistive communication systems
Source: PLoS One. 2018 Feb 9;13(2):e0192684. doi: 10.1371/journal.pone.0192684 (PMC5806888; doi:10.1371/journal.pone.0192684)
Supplement: S2 Database — All the original continuous EOG data of participant 001, 002, and 003 used in the experiments are contained in this database. (ZIP) [file pone.0192684.s002.zip › continuous1/001/training/EOG_001_01_045.csv]

-8.505	8.604
-10.609	2.648
-12.614	4.63
-11.809	5.418
-14.922	4.4
-14.14	5.025
-6.62	1.13
-5.369	-0.804
-14.204	-1.858
-18.027	0.173
-12.671	0.965
-10.904	-1.829
-12.498	2.716
-10.825	3.896
-6.561	-2.334
-10.999	-4.461
-14.655	-1.317
-14.68	-0.112
-19.901	-1.692
-18.056	-0.306
-14.036	0.682
-8.447	-0.279
-4.338	-1.529
-7.802	-2.268
-7.062	-1.351
-6.659	-3.148
-6.192	-3.33
-7.422	-0.183
-12.847	0.093
-11.474	-2.78
-7.562	-6.584
-5.416	-6.215
-5.877	-3.537
-5.672	-4.033
-3.706	-5.014
-5.665	-3.03
-5.609	-0.792
-2.204	1.05
-2.998	1.695
-5.075	0.378
-2.403	1.463
-2.419	1.102
-6.105	-3.227
-7.467	-5.322
-7.622	-5.242
-6.988	-4.239
-7.311	0.609
-4.952	3.698
-2.125	1.763
-5.762	-0.58
-4.038	-0.804
-2.048	0.22
-7.535	1.3
-5.065	3.116
-3.498	1.679
-4.996	0.431
-0.777	0.633
3.428	-0.858
31.196	8.867
71.191	31.706
96.388	56.905
117.5	80.026
114.87	99.25
116.45	116.02
133.91	127.83
130.15	138.07
129.65	148.05
135.04	147
143.18	142.15
149.38	138.61
150.93	129.93
160.09	119.59
162.3	110.85
157.71	104.73
159.77	102.76
165.36	97.141
164.14	91.559
172.5	98.129
170.04	72.709
145.08	13.159
129.62	-39.456
131.63	-87.509
137.28	-119.28
120.23	-141.55
87.536	-162.37
51.967	-167.87
18.293	-168.26
-7.092	-170.86
-25.018	-168.36
-41.694	-163.7
-63.705	-159.01
-79.612	-150.11
-88.664	-139.12
-95.515	-134.2
-96.497	-132.75
-97.394	-129.63
-98.483	-127.57
-99.013	-122.12
-101.07	-118.86
-98.675	-118.58
-75.043	-113.49
-13.547	-97.979
47.357	-63.577
77.777	-25.44
93.967	5.847
101.19	38.495
109.96	68.508
114.65	89.286
126.87	96.917
139.13	92.914
146.49	83.429
165.55	68.933
158.35	61.819
164.01	55.249
182.07	43.803
177.54	37.495
186.09	31.251
191.16	27.683
185.25	12.864
193.1	12.961
195.2	0.023
165.5	-65.136
146.23	-116.45
143.85	-153.34
135.49	-180.17
115.66	-188.6
78.898	-190.45
48.192	-187.16
19.293	-181.22
-10.444	-166.36
-31.559	-159.33
-48.55	-153.37
-65.372	-143.77
-84.241	-140.32
-88.848	-129.42
-88.108	-123.08
-93.251	-124.27
-93.804	-118.58
-90.753	-113.07
-90.262	-104.59
-115.43	-81.934
-149.91	-48.167
-168.28	-11.204
-180.81	27.095
-181.77	59.658
-178.66	78.883
-176.24	95.601
-166.2	102.9
-161.2	101.85
-162.84	101.29
-157.87	97.073
-152.79	98.196
-152.99	92.97
-148.28	100.67
-127.87	84.02
-69.858	9.262
-0.03	-43.846
34.917	-68.183
66.034	-83.336
94.644	-89.205
108.09	-86.483
134.62	-74.939
152.5	-72.726
160.72	-72.993
157.49	-71.912
151.7	-72.927
155.86	-75.522
147.26	-80.891
149.64	-82.28
148.59	-77.666
145.3	-76.34
149.93	-79.304
146.53	-76.937
142.17	-76.23
147.02	-69.763
183.83	-50.165
218.64	-45.312
237.88	-48.945
249.04	-57.063
251.2	-80.776
257.95	-96.484
258.92	-104.89
262.46	-116.82
264.21	-122.86
265.99	-127.23
240.52	-143
190.02	-161.92
162.91	-168.16
136.43	-173.9
103.88	-185.2
62.806	-183.83
14.319	-170.96
-23.955	-159.78
-59.1	-146.21
-88.788	-132.23
-107.74	-123.64
-122.06	-106.56
-130.75	-88.855
-137.39	-82.089
-142.14	-75.399
-144.71	-67.702
-152.52	-59.361
-156.22	-53.697
-154.84	-50.698
-112.68	-33.475
-46.138	3.653
-11.957	45.173
6.381	84.714
20.479	121.25
23.532	150.02
20.199	169.43
24.254	179.48
30.275	177.65
39.481	167.35
37.977	158.31
38.258	154.6
45.554	146.3
45.954	141.99
48.502	140.77
44.159	133.71
48.968	142.46
36.104	109.08
12.713	38.058
16.137	-3.55
20.722	-37.747
14.744	-60.44
-5.967	-74.312
-30.597	-85.843
-47.779	-89.484
-62.699	-93.265
-73.595	-87.615
-82.065	-78.106
-93.684	-76.009
-104.11	-74.531
-110.07	-69.817
-115.64	-67.401
-114.07	-64.954
-113.69	-60.517
-122.15	-57.835
-125.3	-55.212
-124.73	-50.709
-125.18	-48.662
-123.23	-47.52
-112.03	-33.562
-96.787	-7.442
-95.734	26.605
-101.05	62.163
-106.8	90.19
-119.55	119.61
-129.73	141.76
-132.71	157.82
-128.69	171.87
-123.11	174.93
-123.89	180.15
-125.1	178.49
-122.72	174.27
-121.19	171.33
-121.31	167.3
-119.32	166.66
-116	161.98
-108.74	164.57
-97.693	127.82
-87.088	56.2
-74.829	9.44
-61.326	-22.269
-46.971	-42.624
-34.368	-56.21
-31.849	-66.333
-38.601	-70.804
-46.686	-73.686
-52.155	-74.596
-52.11	-75.385
-48.601	-74.996
-49.247	-71.403
-50.938	-65.951
-50.484	-63.55
-48.89	-61.836
-47.901	-63.148
-52.442	-64.827
-50.808	-63.019
-52.8	-61.911
-38.298	-60.282
25.896	-60.842
86.237	-59.932
137.64	-46.378
185.88	-24.2
205.49	-14.539
230.04	-13.312
239.9	-20.368
238.54	-36.839
251.27	-48.682
249.78	-66.224
250.42	-78.781
252.03	-83.342
255.08	-86.725
259.73	-88.537
259.61	-91.41
255.35	-90.15
217.02	-98.779
176.7	-102.58
156.67	-93.569
125.56	-85.976
88.005	-64.59
50.212	-35.982
12.582	-9.199
-15.789	22.222
-42.418	56.795
-68.445	90.515
-87.63	115.12
-104.22	135.86
-114.02	149.91
-118.23	150.94
-124.57	153.52
-129.13	153.75
-128.14	151.74
-128.59	149.41
-130.86	147.74
-130.93	147.81
-132.59	143.66
-133.03	143.33
-132.22	137.78
-127.83	146.15
-120.25	126.89
-113.35	53.283
-95.678	2.982
-77.257	-33.141
-65.888	-61.314
-54.362	-71.112
-48.282	-83.002
-45.974	-89.358
-46.111	-91.477
-46.103	-89.131
-47.473	-87.111
-50.181	-86.578
-51.196	-83.213
-54.047	-83.125
-51.631	-81.052
-47.035	-77.349
-46.286	-73.442
-47.632	-70.248
-49.75	-69.796
-48.484	-67.125
-47.58	-67.789
-48.288	-67.422
-47.816	-64.716
-44.504	-64.846
-45.498	-54.967
-52.529	-35.139
-56.954	-7.107
-61.917	20.404
-65.128	33.056
-60.444	39.171
-54.624	43.946
-55.552	46.999
-55.661	47.353
-55.371	48.095
-55.894	49.903
-53.113	47.943
-54.805	49.542
-56.436	50.523
-57.983	45.987
-57.63	47.534
-54.995	47.598
-54.65	43.085
-51.918	41.233
-52.979	43.558
-52.081	49.083
-50.395	47.486
-48.303	43.91
-41.466	40.558
-41.527	37.46
-42.639	39.693
-40.114	42.497
-36.895	47.364
-36.856	48.228
