# Supplementary material for: Electrooculography-based continuous eye-writing recognition system for efficient assistive communication systems
Source: PLoS One. 2018 Feb 9;13(2):e0192684. doi: 10.1371/journal.pone.0192684 (PMC5806888; doi:10.1371/journal.pone.0192684)
Supplement: S2 Database — All the original continuous EOG data of participant 001, 002, and 003 used in the experiments are contained in this database. (ZIP) [file pone.0192684.s002.zip › continuous1/001/training/EOG_001_01_046.csv]

-7.703	6.903
-10.405	3.04
-9.345	2.196
-1.225	5.117
2.709	4.975
3.14	5.518
3.028	9.576
-2.668	11.834
-2.595	5.518
2.086	3.355
-7.668	6.595
-11.619	5.233
-4.172	9.238
-4.329	9.67
-3.294	0.363
-1.102	0.057
-3.127	0.334
-8.581	-5.112
-15.35	-2.287
-15.941	6.428
-13.011	7.446
-11.736	1.059
-7.213	-0.605
0.234	1.153
-5.277	0.26
-10.666	-0.268
-5.622	2.181
-11.08	3.22
-17.387	0.477
-10.055	-3.517
-2.69	-4.021
-5.929	-4.698
-4.32	-4.525
-0.094	0.013
-6.307	-4.164
-8.647	-3.636
-3.313	3.698
-4.603	-1.443
-15.834	-5.613
-14.872	-6.244
-8.103	-5.233
-12.943	-1.429
-13.235	-0.402
-5.974	0.642
-1.941	-0.934
-4.993	-0.038
-7.462	2.324
-8.888	-1.809
-12.099	-3.592
-9.179	0.756
-7.032	2.031
-10.048	-0.804
-13.171	-1.929
-11.484	-2.945
-5.607	-1.646
-6.273	3.056
-7.456	3.438
-4.776	1.321
-6.707	1.967
-11.493	1.758
-13.246	1.915
-9.206	2.299
-5.422	0.04
-4.818	-0.069
-0.963	-1.645
-1.831	-5.548
-7.892	-4.881
-8.659	-3.405
-10.511	-4.015
-10.265	-4.399
-4.884	-2.429
-4.111	-2.071
-5.887	-2.017
-8.698	-2.165
-12	-7.141
-11.339	-5.309
-10.134	-2.392
-11.052	-3.59
-11.783	-4.072
-10.499	-6.574
-7.155	-4.941
-0.025	9.215
16.497	38.808
22.548	66.884
11.615	88.092
5.871	108.25
-0.88	125.39
-6.97	136.49
-10.623	138.35
-18.562	137.86
-21.454	138.11
-26.173	140.61
-33.413	139.79
-37.009	133.15
-39.612	134.44
-30.546	133.65
-16.18	128.6
-9.578	124.38
-8.688	118.41
-10.029	125.81
-4.988	106.77
0.095	51.165
4.453	0.586
14.51	-41.046
23.414	-70.396
30.935	-91.343
36.076	-109.49
37.575	-124.48
37.364	-130.81
37.553	-133.98
38.617	-136.28
36.899	-132.36
33.832	-131.09
28.931	-129.83
21.632	-127.14
14.906	-125.61
1.661	-120.96
-15.634	-116.9
-27.126	-112.76
-41.787	-99.742
-57.174	-87.397
-65.736	-81.872
-74.831	-72.005
-82.486	-64.516
-85.362	-61.11
-84.823	-55.5
-78.94	-57.073
-72.049	-53.071
-70.57	-52.338
-71.056	-59.48
-59.613	-45.94
-21.327	-20.196
12.862	18.258
18.087	60.667
18.662	92.219
10.003	120.82
-3.416	140.13
-6.931	153.86
-12.198	162.26
-12.468	160.61
-12.27	158.09
-17.611	157.11
-15.988	155.77
-15.282	152.61
-16.236	148.3
-15.53	142.64
-17.238	139.48
-14.497	137.86
-10.756	132.14
-9.885	130.65
-10.804	124.39
-8.757	131.95
-3.601	129.89
0.293	69.954
11.903	5.146
26.173	-42.688
35.658	-77.049
41.838	-95.796
42.66	-111.86
41.469	-113.92
46.664	-109.03
51.833	-112.73
50.576	-109.35
50.11	-111.09
48.003	-116.19
47.437	-108.47
36.029	-112.23
39.975	-109.2
41.186	-99.506
58.54	-61.548
159.54	-27.109
201.09	81.824
271.97	372.77
508.01	554.14
677.37	521.63
657.79	417.92
523.49	303.32
356.03	244.13
209.84	215.05
110.91	198.73
51.891	194.64
15.536	187.69
-8.709	179.55
-24.748	170.67
-40.024	169.02
-51.075	168.53
-49.109	162.28
-46.264	152.57
-48.394	143.34
-51.144	132.6
-45.856	121.29
-45.187	109.95
-49.958	102.76
-54.412	101.29
-60.48	94.2
-61.146	98.861
-62.201	81.12
-52.669	19.01
-30.941	-37.225
-9.686	-83.134
3.845	-117.23
6.497	-138.25
10.709	-154.15
10.672	-161.14
6.959	-161.44
10.518	-161.04
13.047	-161.63
12.784	-160.78
10.905	-163.97
4.178	-160.47
-1.439	-153.38
-4.951	-155.51
-5.325	-149.86
1.11	-144
7.175	-146.93
12.471	-147.48
14.572	-146.47
12.25	-147.6
10.277	-142.15
3.14	-126.15
-9.205	-107.18
-16.931	-74.635
-18.312	-36.513
-21.833	-2.548
-26.417	30.252
-32.752	55.397
-40.889	75.656
-44.892	91.18
-49.783	99.952
-52.448	103
-52.919	108.15
-54.363	110.94
-51.869	108.02
-50.516	101.69
-51.293	94.211
-47.664	95.075
-46.372	95.957
-49.385	96.751
-50.898	89.389
-47.567	90.326
-36.712	89.425
-26.172	33.878
-12.821	-30.38
0.915	-69.158
8.029	-100.88
14.662	-120.54
19.013	-131.56
20.68	-140.56
21.094	-143.05
18.595	-142.29
17.608	-143.06
15.88	-143.51
8.576	-142.57
2.405	-136.32
-7.941	-133.69
-20.294	-128.86
-31.656	-116.92
-48.659	-110.83
-61.897	-102.55
-75.015	-86.161
-94.483	-65.313
-107.9	-39.774
-112.53	-15.037
-113.39	8.042
-104.68	32.012
-93.676	49.508
-87.126	60.871
-74.245	68.797
-61.244	75.394
-56.275	79.956
-55.985	80.88
-59.69	78.659
-62.317	76.703
-61.887	72.297
-55.729	68.518
-43.24	64.995
5.069	16.42
97.413	-48.063
153.01	-82.214
169.98	-106.68
202.54	-113.61
228.55	-107.69
245.08	-107.59
266.07	-113.66
278.76	-125.55
279.12	-138.43
279.85	-154.57
288.52	-169.01
291.48	-177.35
300.57	-202.12
308.61	-224.59
301.95	-237.76
306.28	-259.87
310.53	-267.02
311	-270.94
310.31	-280.11
303.44	-281.54
302.24	-281.59
303.11	-285.49
303.56	-295.24
285.3	-295.6
261.5	-281.64
253.06	-259.18
219.53	-235.97
162.22	-213.28
109.51	-175.97
63.497	-132.94
22.164	-95.57
-12.12	-63.688
-36.189	-38.495
-60.837	-18.831
-81.992	-0.371
-94.831	14.495
-100.24	21.671
-100.75	30.089
-102.45	32.76
-101.56	35.325
-105.72	39.282
-109.91	43.915
-108.5	50.224
-110.49	52.825
-106.83	65.22
-79.842	32.775
-40.967	-33.728
-21.085	-68.964
-22.52	-89.16
-34.754	-84.413
-46.395	-64.756
-48.772	-55.393
-54.931	-46.224
-65.312	-40.538
-66.334	-34.238
-66.772	-25.768
-63.103	-31.218
-55.575	-32.736
-58.041	-26.419
-59.379	-22.089
-59.43	-14.592
-59.327	-14.764
-60.556	-13.573
-62.095	-11.231
-58.883	-12.579
-58.411	-9.105
-56.607	-5.093
-56.013	-2.243
-54.757	-0.928
-50.862	0.808
-51.739	3.418
-51.331	4.691
-47.402	5.516
-47.559	5.204
-48.702	3.408
-46.477	3.398
-46.827	4.709
-43.936	5.006
-39.233	6.294
-39.677	5.988
-43.518	5.533
-48.059	6.938
-44.412	8.78
-40.685	11.201
-40.301	12.688
