# Supplementary material for: Electrooculography-based continuous eye-writing recognition system for efficient assistive communication systems
Source: PLoS One. 2018 Feb 9;13(2):e0192684. doi: 10.1371/journal.pone.0192684 (PMC5806888; doi:10.1371/journal.pone.0192684)
Supplement: S2 Database — All the original continuous EOG data of participant 001, 002, and 003 used in the experiments are contained in this database. (ZIP) [file pone.0192684.s002.zip › continuous1/001/training/EOG_001_01_047.csv]

0.153	2.153
-2.898	0.637
-5.894	-2.214
-5.823	-1.252
-1.832	-1.912
0.357	-3.542
-0.816	-2.752
-5.137	-1.719
-0.857	-2.123
4.449	-3.767
-1.047	-4.63
-1.26	-2.023
0.776	1.341
1.468	-0.653
4.205	-1.078
2.544	3.219
-1.046	3.484
-2.468	-0.756
0.93	-2.71
3.445	-0.103
2.647	2.567
1.036	4.633
-0.458	4.858
0.804	2.081
1.766	0.387
0.629	0.83
-7.02	4.459
-13.708	6.539
-5.571	3.343
0.46	2.856
-2.703	2.795
-4.379	0.264
-6.43	0.349
-5.754	1.131
-0.72	-1.543
-1.412	-3.194
-5.706	-1.3
-4.114	-0.967
-4.128	-0.344
-2.833	-1.947
-0.103	-1.371
-5.565	0.246
-7.772	-1.091
-6.009	0.725
-6.129	-0.594
-5.296	-0.062
-5.992	2.595
-7.369	2.489
-8.567	-0.233
-8.715	-2.296
-7.84	-1.26
-6.963	-4.272
-5.757	-5.754
-6.675	-3.262
-6.976	-0.763
-4.553	-0.781
-6.695	-1.16
-9.17	-0.565
-8.334	-1.647
-7.927	-0.268
-5.311	1.919
-8.052	-0.412
-12.194	-0.39
-10.404	0.215
-10.093	-2.243
-8.915	1.338
-7.416	0.667
-8.572	-1.902
-7.267	-0.481
-6.817	-3.395
-11.546	-2.004
-11.362	-2.679
-6.12	-6.687
-7.76	-4.699
-10.708	-2.985
-10.94	-2.592
-11.085	-4.744
-9.128	-4.654
-7.859	-3.547
-8.028	-5.383
-9.094	-2.76
-4.798	-4.04
-0.566	-6.18
-5.449	-2.804
-6.935	-4.543
-4.262	-5.952
-5.405	-5.633
-7.091	-5.875
-8.012	-3.238
-10.714	-5.274
-9.546	-8.229
-6.54	-7.689
-6.297	-5.192
-6.586	-4.714
-8.372	-6.882
-6.881	-4.618
-6.252	-3.94
-6.435	-5.467
-5.049	-6.383
-5.713	-5.191
-2.763	-6.251
-2.137	-9.253
-2.531	-7.252
2.894	-6.702
4.986	4.033
1.074	25.062
-13.641	42.989
-36.098	61.633
-57.353	76.749
-71.922	88.71
-74.845	98.219
-78.344	104.51
-79.281	107.54
-79.945	102.45
-82.842	99.416
-75.721	102.05
-72.058	99.301
-70.435	92.586
-68.426	89.983
-69.159	87.503
-72.045	86.119
-54.188	77.017
5.312	43.062
76.981	2.207
147.68	-23.795
164.26	-48.528
178.77	-67.3
260.8	-66.252
304.07	-85.225
333.51	-133.42
384.48	-182.64
404.43	-230.86
412.06	-270.83
426.03	-298.99
428.63	-323.65
424.77	-334.71
431.26	-347.2
433.35	-350.61
432.06	-345.28
408.59	-379.47
364.29	-398.92
328.71	-395.14
291.6	-403.68
241.22	-389.44
188.59	-364.46
143.11	-344.33
105.81	-315.79
72.642	-290.75
38.253	-273.1
9.289	-246.27
-16.221	-225.73
-32.683	-215.95
-35.998	-204.08
-44.284	-190.56
-58.048	-174.86
-66.907	-162.38
-72.053	-148.88
-75.209	-141.31
-76.866	-126.63
-62.41	-103.03
-31.67	-74.241
-16.052	-23.872
-24.004	20.526
-42.491	57.752
-58.311	90.624
-74.311	115.33
-87.825	136.38
-91.216	149.28
-94.599	156.15
-96.883	159.83
-103.75	168.58
-102.65	170.24
-94.759	167.81
-96.994	170.09
-95.784	172.31
-93.997	168.13
-91.116	166.37
-93.523	165.59
-96.227	166.43
-88.861	173.29
-82.373	128.08
-75.014	55.131
-63.842	9.547
-53.217	-24.722
-48.346	-47.362
-41.918	-61.597
-36.018	-70.031
-33.688	-75.968
-33.35	-80.26
-36.981	-80.161
-41.703	-82.519
-45.48	-81.229
-48.28	-77.291
-52.888	-77.581
-56.862	-75.355
-59.443	-75.015
-57.067	-73.246
-54.583	-67.086
-50.01	-67.388
-43.194	-63.965
-57.952	-55.099
-83.266	-47.208
-100.59	-36.595
-115.91	-24.965
-132.5	-16.717
-147.34	-1.876
-158.45	18.32
-166.28	32.913
-169.88	47.132
-169.15	54.014
-157.66	55.323
-152.05	55.356
-151.91	53.076
-149.04	51.584
-145.73	46.365
-140.52	46.826
-124.36	42.088
-41.818	2.065
54.486	-25.89
123.19	-20.834
166.06	-19.814
187.62	-9.586
241.25	-6.163
268.85	-17.187
285.71	-32.979
302.6	-61.522
297.5	-91.715
307.84	-121.29
306.24	-144.16
310.87	-156
321.1	-169.56
318.43	-184.02
319.45	-192.45
322.54	-195.66
332.08	-188.83
316.32	-191.61
278.57	-205.09
245.25	-223.01
201.54	-241.9
154.9	-235.88
110.48	-215.99
67.351	-198.34
38.236	-185.23
18.74	-173.02
7.463	-155.1
2.612	-142.17
-6.758	-136.36
-5.519	-127.76
-11.492	-119.77
-16.816	-112.31
-14.246	-103.92
-28.34	-96.279
-29.139	-85.938
-30.06	-77.243
-37.018	-72.136
-38.175	-65.129
-44.915	-61.68
-44.567	-60.383
-45.835	-49.643
-48.536	-47.074
-47.155	-45.015
-55.974	-27.813
-69.413	-11.35
-82.775	14.218
-95.721	50.607
-104.76	84.978
-106.98	103.25
-105.33	104.68
-107.41	111.99
-105.13	116.91
-99.828	117.49
-96.381	120.32
-90.031	102.19
-81.948	89.612
-74.788	95.766
-78.699	94.319
-89.023	95.925
-90.615	95.767
-89.874	90.646
-87.716	85.311
-88.24	87.747
-92.292	94.174
-87.614	85.696
-81.193	79.014
-79.222	76.914
-75.509	72.877
-71.428	72.117
-75.394	73.979
-73.008	76.497
-62.838	73.754
-64.511	69.064
-66.063	68.06
-64.826	69.795
-65.642	69.85
-58.758	65.936
-57.143	63.995
-59.882	65.382
-51.186	65.66
-48.963	68.874
-53.313	71.36
-49.417	68.449
-46.809	66.752
-45.811	65.507
-42.366	61.328
-39.433	59.585
-36.818	62.188
-40.337	64.058
-46.188	66.784
-46.2	68.148
-45.387	64.385
-42.943	59.725
-40.898	58.435
