# Supplementary material for: Electrooculography-based continuous eye-writing recognition system for efficient assistive communication systems
Source: PLoS One. 2018 Feb 9;13(2):e0192684. doi: 10.1371/journal.pone.0192684 (PMC5806888; doi:10.1371/journal.pone.0192684)
Supplement: S2 Database — All the original continuous EOG data of participant 001, 002, and 003 used in the experiments are contained in this database. (ZIP) [file pone.0192684.s002.zip › continuous1/001/training/EOG_001_01_048.csv]

-65.972	12.632
-66.541	11.451
-69.864	12.77
-67.884	15.423
-66.948	14.458
-68.479	11.308
-66.97	10.652
-62.251	14.01
-57.201	13.42
-57.211	12.112
-58.199	13.82
-57.284	11.154
-58.133	10.086
-57.586	9.938
-53.441	8.678
-53.951	9.884
-54.847	11.718
-55.884	10.74
-54.082	9.815
-49.357	10.12
-51.827	9.482
-52.173	7.927
-54.145	6.225
-54.603	5.165
-51.979	5.171
-52.646	8.653
-50.615	9.097
-49.046	8.437
-46.609	9.421
-45.257	7.283
-43.445	6.215
-41.72	7.212
-41.741	7.857
-38.561	7.605
-39.882	5.903
-39.542	7.155
-34.148	11.02
-33.624	5.652
-35.091	0.831
-34.424	2.313
-35.164	1.809
-38.974	-0.185
-38.325	-1.222
-37.398	0.253
-36.9	-0.525
-35.796	0.292
-38.048	-0.9
-34.623	-2.832
-31.05	-1.809
-28.895	-1.321
-28.792	-0.19
-29.411	0.063
-25.179	1.604
-25.447	1.782
-26.645	0.452
-24.928	-0.159
-25.866	1.755
-27.115	3.332
-26.062	1.454
-28.304	-0.799
-25.813	-0.708
-22.905	-0.986
-25.485	-1.278
-22.998	0.598
-24.506	0.321
-24.58	1.595
-22.012	0.821
-20.674	-0.585
-20.148	2.346
-25.15	0.775
-22.586	0.145
-21.396	2.412
-21.879	1.314
-20.823	0.521
-25.342	-1.099
-22.72	0.481
-19.975	2.582
-19.379	-0.183
-19.083	2.746
-21.4	4.057
-20.321	2.476
-18.76	3.319
-16.114	0.548
-13.54	1.08
-14.328	5.179
-12.698	7.206
-9.041	5.895
-11.054	6.219
-9.437	6.618
-4.256	0.167
-8.739	-1.562
-12.699	-0.005
-13.621	0.631
-15.675	3.711
-13.166	1.24
-13.831	4.592
-15.446	10.751
-12.502	8.745
-12.222	8.689
-10.964	6.33
-11.251	2.788
-11.052	4.066
-11.37	2.331
-11.487	1.433
-7.043	4.669
-10.997	1.864
-13.806	2.28
-9.47	5.406
-9.412	6.169
-13.906	5.308
-13.472	3.734
-2.337	10.722
35.792	-0.856
109.38	-27.405
164.84	-43.53
192.48	-57.053
212.24	-58.919
196.94	-62.77
194.55	-65.702
214.66	-50.95
218.03	-49.909
223.48	-56.783
228.27	-56.4
233.2	-64.406
237.29	-78.845
231.89	-83.951
231.44	-83.048
236.93	-89.066
230.22	-90.647
234.26	-91.887
232.44	-102.21
191.78	-107.74
151.63	-103.18
127.98	-89.898
101.67	-75.549
65.48	-59.377
26.512	-47.395
-11.74	-50.339
-42.849	-40.872
-64.237	-29.006
-79.087	-23.516
-90.313	-1.762
-94.13	8.047
-93.351	7.289
-101.75	12.942
-107.59	12.324
-104.52	10.483
-105.83	8.321
-104.14	11.391
-90.681	31.672
-80.704	69.783
-82.982	106.57
-91.574	128.58
-96.986	148.12
-99.011	157.81
-102.44	158.46
-103.82	159.68
-102.37	154.59
-101.25	153
-100.76	147.21
-98.732	141.87
-98.017	144.05
-100.25	133.78
-94.094	143.67
-84.814	136.39
-79.529	68.42
-67.695	4.453
-60.316	-43.431
-50.095	-76.687
-34.446	-93.825
-27.609	-109.33
-18.691	-116.34
-13.568	-119.65
-11.268	-120.87
-4.114	-122.36
0.879	-121.63
-7.624	-115.93
-12.159	-111.67
-10.554	-106.36
5.005	-111.41
63.212	-118.85
120.75	-112.43
165.61	-96.127
191.32	-74.426
200.99	-70.227
204.34	-71.088
202.53	-65.667
203.26	-79.213
199.39	-91.88
205.8	-98.447
203.71	-102.41
204.67	-100.99
206.78	-107.61
208.66	-106.59
212.06	-104.06
205.67	-98.984
206.57	-94.828
205.42	-100.34
206.69	-97.286
208.86	-87.847
214.91	-74.048
206.57	-60.884
163.74	-46.019
108.46	-32.286
47.303	-13.449
-1.086	16.023
-36.432	33.803
-74.899	46.556
-98.101	62.346
-112.47	84.96
-123.31	108.29
-119.95	123.33
-121.25	142.13
-126	150.14
-129.26	150.13
-135.52	154.62
-141.65	152.88
-143.03	151.39
-136.88	147.16
-135.77	143.47
-137.26	142.07
-134.8	140.49
-138.92	140.79
-142.97	135.62
-139.21	132.38
-135.28	123.72
-127.57	131.62
-118.86	123.42
-109.56	56.515
-93.485	-1.937
-77.717	-40.042
-64.967	-67.606
-49.489	-80.132
-37.498	-96.467
-35.043	-110.03
-32.16	-108.76
-30.998	-109.23
-33.446	-113.78
-32.191	-109.8
-30.86	-108.32
-33.514	-105.15
-33.426	-99.581
-31.844	-97.218
-33.266	-94.701
-33.979	-93.254
-32.233	-91.068
-31.47	-88.173
-34.166	-83.634
-32.064	-81.566
-31.191	-77.87
-35.94	-76.454
-36.217	-81.371
-31.846	-77.128
-28.328	-74.643
-30.576	-74.175
-30.906	-70.427
-29.203	-69.866
-29.209	-62.133
-30.768	-42.507
-37.823	-10.639
-44.772	26.091
-51.027	60.14
-54.592	88.848
-58.875	109.22
-67.057	127.49
-71.395	144.2
-72.43	154.3
-73.464	161.21
-74.652	164.33
-73.931	163.82
-71.234	162.51
-68.471	156.03
-68.237	154.42
-70.217	148.88
-67.843	143.93
-61.092	150.67
-53.997	112.26
-43.684	41.903
-33.062	-4.627
-25.46	-39.262
-21.379	-64.398
-17.547	-77.415
-14.607	-87.175
-15.554	-90.988
-15.441	-92.518
-16.11	-95.602
-15.785	-95.344
-13.363	-90.238
-16.473	-84.028
-20.621	-81.564
-21.205	-77.354
-25.992	-72.197
-24.182	-69.868
-14.139	-73.02
20.022	-82.457
81.814	-86.111
120.4	-82.544
151.58	-69.501
182.78	-45.522
201.28	-33.216
216.63	-32.53
212.68	-30.497
211.01	-40.931
217.15	-53.888
217.54	-56.603
221.02	-60.259
222.63	-69.198
225.4	-79.567
229.81	-84.728
224.8	-85.833
224.83	-76.785
210.54	-72.517
171.54	-73.361
150.53	-65.191
138.18	-56.559
118.97	-34.127
91.645	-14.27
53.891	-7.135
8.328	4.968
-30.521	18.577
-62.712	24.407
-90.363	21.558
-110.29	24.985
-122.47	32.422
-109.99	31.943
-107.33	63.165
-47.401	95.546
-15.398	167
100.49	433.85
618.12	722.5
1244.5	917.63
1674.6	994.48
1810.5	804.08
1599.7	545.05
1045.5	361.78
503.13	216.59
338.58	147.02
278.53	106.73
253.76	71.167
273.42	39.692
257.2	-0.792
278.71	-37.464
282.94	-85.92
289.7	-122.75
311.86	-151.99
311	-201.14
315.33	-230.19
307.38	-250.65
296.51	-266.27
294.17	-272.87
286.51	-272.89
285.15	-267.78
253.06	-302.01
204.34	-331.42
184.9	-334.27
166.51	-345.97
128.07	-350.23
77.244	-339.37
26.636	-316.44
-17.185	-296.02
-46.956	-281.94
-74.728	-262.42
-102.73	-248.49
-127.55	-237.61
-154	-220.51
-172.67	-212.75
-189.91	-197.94
-197.65	-189.35
-206.27	-166.87
-183.12	-129.65
-133.17	-98.484
-54.572	66.78
245.48	346.97
832.67	638.4
1407.2	734.69
1615.5	551.29
1492.6	349.25
1088.8	179.56
518.89	59.388
153.2	5.912
-3.645	-24.907
-96.954	-29.123
-151.55	-30.702
-200.32	-26.674
-237.03	-22.418
-252.71	-18.148
-257.43	-10.912
-261.53	-6.405
-264.87	-6.813
-274.15	-7.216
-282.69	-8.046
-288.34	-13.389
-296.38	-12.979
-299.03	-12.053
-300.12	-14.416
-303.1	-11.958
-302.4	-9.729
-296.85	-7.261
-296.2	-5.649
-298.02	-7.357
-288.9	-5.583
-280.21	-2.758
-281.55	-1.855
-281.72	1.985
-280.82	4.743
-279.27	2.222
-273.24	4.391
-268.43	7.133
-264.33	5.767
-260.39	6.254
-255.3	6.408
-250.71	7.291
-252.12	7.341
-247.8	8.177
-240.28	10.582
-237.22	8.926
-233.94	8.581
-231.85	10.3
-229.21	11.886
-220.86	12.935
-214.88	12.675
-223.04	12.298
-222.56	11.642
-214.36	13.282
-213.8	13.089
-204.36	13.845
-198.04	14.539
-201.32	12.714
-200.7	15.006
-197.67	13.559
-192.29	12.46
-187.77	13.278
-188.28	10.792
-185.05	12.46
-182.78	13.716
-182.09	14.567
-176.43	16.534
