# Supplementary material for: Electrooculography-based continuous eye-writing recognition system for efficient assistive communication systems
Source: PLoS One. 2018 Feb 9;13(2):e0192684. doi: 10.1371/journal.pone.0192684 (PMC5806888; doi:10.1371/journal.pone.0192684)
Supplement: S2 Database — All the original continuous EOG data of participant 001, 002, and 003 used in the experiments are contained in this database. (ZIP) [file pone.0192684.s002.zip › continuous1/001/training/EOG_001_01_049.csv]

-16.704	2.427
-13.633	2.911
-8.858	-0.454
-7.149	-1.028
-6.144	0.462
-10.884	-2.705
-11.922	-1.356
-9.641	-1.385
-11.771	-1.05
-13.352	1.139
-14.13	-0.654
-13.389	0.586
-7.422	-3.054
-5.562	-5.865
-11.618	-0.405
-11.638	0.379
-11.162	1.696
-12.326	2.125
-7.098	-0.585
-6.746	1.373
-11.326	2.014
-14.511	2.127
-14.016	2.282
-12.151	-0.679
-9.146	-1.488
-6.976	0.998
-7.039	2.342
-4.932	4.262
-9.387	6.149
-8.362	4.483
-5.907	3.224
-9.359	4.674
-7.992	5.458
-10.95	2.091
-13.302	2.574
-13.425	5.758
-12.544	3.543
-11.631	3.164
-11.909	2.927
-12.389	0.941
-10.691	3.336
-8.181	6.541
-12.363	7.18
-10.64	5.795
-8.674	5.156
-12.491	2.335
-13.04	1.254
-11.883	3.937
-12.007	1.236
-14.372	2.329
-13.419	2.577
-12.346	0.308
-12.021	2.624
-10.58	1.768
-10.664	2.599
-10.075	4.741
-9.253	4.095
-9.721	4.778
-9.552	5.714
-9.422	6.69
-10.233	7.324
-13.661	4.281
-13.684	4.82
-8.521	7.827
-12.132	5.994
-13.383	5.293
-10.326	6.033
-11.709	4.485
-8.52	3.023
-10.831	4.274
-13.419	3.393
-9.073	2.238
-11.095	5.327
-13.052	5.707
-12.298	4.405
-10.927	3.75
-7.74	3.761
-8.788	4.796
-12.584	4.19
-10.34	2.816
-6.36	2.001
-7.193	3.876
-9.633	3.2
-9.394	1.17
-6.174	1.2
-6.766	-0.449
-8.368	0.512
-8.226	1.197
-10.157	0.846
-11.408	3.018
-9.536	3.923
-11.092	4.465
-13.289	4.507
-13.216	1.51
-14.106	2.499
-12.639	5.365
-11.737	3.796
-9.529	3.009
-5.222	3.11
-5.454	3.726
-7.86	0.872
-5.438	-0.671
-3.988	1.365
-4.032	2.466
-0.262	2.241
9.719	-2.273
28.334	10.68
46.283	38.535
62.606	65.47
66.447	91.033
46.539	110.09
18.512	124.34
-6.061	132.21
-20.943	138.17
-27.683	139.71
-31.932	140.35
-35.852	142.12
-41.644	139.5
-42.982	140.77
-41.14	134.62
-41.686	129.86
-42.163	132.54
-42.856	124.09
-37.738	131.11
-30.112	112.75
-25.938	46.895
-17.801	-3.379
-6.488	-45.366
4.015	-76.778
12.156	-92.319
19.383	-107.7
22.514	-118.78
27.51	-127.93
34.612	-133.05
34.752	-134.76
33.75	-135.2
30.408	-133.17
26.876	-128.08
28.265	-125.34
32.237	-125.1
29.289	-122.12
26.088	-120.75
26.605	-118.75
23.588	-118.28
27.923	-115.27
26.705	-98.815
18.635	-71.495
11.925	-32.625
2.179	8.308
-7.841	40.989
-21.008	66.484
-29.987	86.787
-36.591	103.66
-41.841	117.77
-45.161	122.72
-47.389	125.2
-42.755	131.1
-45.451	122.53
-48.195	118.87
-43.571	118.35
-42.277	116.52
-38.574	125.99
-32.491	85.739
-22.504	13.131
-15.881	-34.797
-8.355	-70.003
0.942	-95.136
1.45	-109.61
3.67	-116.18
2.016	-119.59
-1.685	-121.87
-1.717	-120.7
-6.887	-115.17
-9.67	-111.17
-9.742	-106.31
-10.032	-101.66
-8.689	-100.83
-12.543	-101.03
-11.175	-98.668
2.273	-97.757
61.36	-102.37
140.45	-99.249
176.58	-85.926
211.16	-61.419
231.58	-41.793
251.71	-32.795
277.82	-38.602
274.78	-57.155
279.85	-67.244
296.3	-93.409
312.64	-127.31
310.6	-154.77
319.81	-172.86
323.14	-177.29
314.21	-177.93
320.73	-170.26
288.56	-179.47
251.23	-184.32
230.49	-175.5
195.17	-182.85
146.84	-183.37
91.206	-178.24
48.646	-175.78
18.381	-165.64
1.319	-153.54
-7.112	-145.15
-16.928	-139.92
-21.021	-133.14
-30.172	-122.13
-38.279	-111.87
-38.723	-100.96
-42.762	-92.769
-45.776	-89.389
-50.306	-80.733
-56.186	-74.732
-59.38	-74.737
-60.697	-71.289
-58.477	-67.714
-61.428	-65.357
-64.364	-57.728
-61.979	-54.725
-60.316	-58.49
-60.697	-50.804
-78.572	-33.921
-108.97	-9.775
-128.69	22.95
-142.12	54.543
-149.06	83.836
-146.15	109.25
-142.84	129.6
-143.91	146.63
-143.82	158.47
-135.33	163.78
-130.19	160.71
-126.53	156.72
-121.91	158.15
-119.42	152.12
-118.02	150.68
-107.13	149.29
-49.909	112.57
32.934	64.933
85.384	34.764
125.93	17.409
183.72	10.497
228.2	-0.251
267.85	-21.209
296.66	-53.192
298	-94.677
307.19	-124.51
313.74	-146.8
317.71	-163.34
327.01	-176.78
326.44	-194.89
325.75	-205.84
330.52	-211.39
339.65	-212.84
335.74	-220.24
330.16	-215.14
331.44	-217.98
307.02	-239.46
285.38	-244.93
266.32	-267.72
224.09	-274.73
168.23	-256.73
109.68	-247.6
66.074	-226.16
28.484	-206.38
-6.785	-190.71
-32.926	-173.66
-48.99	-158.55
-59.396	-146.23
-70.272	-136.09
-80.58	-124.61
-89.041	-113.51
-94.339	-100.54
-104.22	-89.958
-109.99	-82.885
-107.91	-76.061
-112.74	-67.755
-112.86	-61.439
-106.16	-53.524
-82.774	-33.327
-46.871	4.226
-44.079	48.058
-59.212	83.333
-76.273	114.06
-100.13	141.61
-113.06	166.23
-122.92	184.54
-129.68	195.76
-133.4	209.02
-135.3	216.49
-129.9	216.08
-130.23	212.2
-130.19	207.1
-126.39	206.3
-127.66	201.78
-126.41	201.34
-119.86	195.55
-114.93	185.82
-115.71	186.13
-115.21	186.33
-110.73	195.07
-104.53	163.96
-89.485	94.893
-75.183	42.586
-65.947	1.443
-54.301	-19.352
-44.713	-32.406
-38.974	-45.992
-35.954	-55.117
-30.035	-62.007
-29.995	-59.84
-31.84	-56.226
-32.452	-55.074
-39.101	-57.076
-36.972	-52.354
-40.853	-46.892
-47.088	-51.043
-44.062	-52.986
-46.383	-55.17
-43.301	-53.718
-51.054	-46.82
-78.751	-37.058
-101.33	-25.822
-116.01	-10.644
-128.29	12.573
-143.33	25.981
-150.52	44.504
-151.52	66.731
-157.48	77.997
-156.72	88.738
-149.49	84.569
-142.85	79.845
-140.32	75.666
-135.16	72.033
-130.7	73.986
-133.81	68.406
-126.92	70.776
-81.175	35.151
15.426	-23.744
93.797	-43.469
126.57	-48.668
154.82	-39.943
169.56	-33.663
195.26	-25.818
225.21	-23.905
231.29	-48.295
239.8	-62.254
240.94	-85.669
245.61	-104.37
257.4	-119.72
262.43	-153.9
268.18	-174.66
269.36	-187.04
273.21	-193.49
277.62	-202.05
277.52	-212.83
274.98	-217.53
277.41	-220.11
278.06	-214.25
271.69	-212.43
273.2	-217.42
274.35	-213.23
278.73	-190.61
289.43	-155.22
262.01	-134.49
181.69	-117.69
96.5	-76.2
29.197	-32.054
-25.399	-2.73
-65.143	26.284
-92.52	50.525
-107.72	62.094
-118.04	76.141
-122.52	86.272
-123.67	92.241
-130.28	101.07
-132.05	103.23
-131.65	108.27
-134.49	112.08
-138.99	119.8
-143.49	123.65
-146.97	125.51
-139.94	135.26
-106.02	89.271
-71.114	22.536
-57.466	-10.412
-54.464	-26.23
-65.116	-16.785
-75.102	-5.161
-79.046	1.482
-81.339	11.301
-78.818	17.06
-81.305	20.657
-82.435	21.332
-81.694	25.85
-81.891	29.823
-82.732	27.92
-81.451	33.808
-76.527	29.53
-73.029	19.661
-69.78	25.75
-70.153	28.139
-71.818	29.409
-67.37	35.027
-64.708	35.474
-65.724	36.481
-58.944	38.504
-57.378	37.448
-61.804	38.728
-62.04	42.398
-61.436	42.855
-61.465	40.661
-62.046	43.941
-58.957	47.617
-60.175	46.064
-57.439	44.035
-52.863	42.199
-55.757	44.982
-55.261	43.939
-56.948	40.73
-58.029	42.775
-54.67	45.244
-54.98	46.638
