# Supplementary material for: Electrooculography-based continuous eye-writing recognition system for efficient assistive communication systems
Source: PLoS One. 2018 Feb 9;13(2):e0192684. doi: 10.1371/journal.pone.0192684 (PMC5806888; doi:10.1371/journal.pone.0192684)
Supplement: S2 Database — All the original continuous EOG data of participant 001, 002, and 003 used in the experiments are contained in this database. (ZIP) [file pone.0192684.s002.zip › continuous1/001/training/EOG_001_01_050.csv]

-37.199	15.019
-33.815	13.398
-31.755	13.442
-34.273	16.608
-34.528	16.925
-30.075	15.716
-28.082	17.306
-27.079	14.281
-27.89	13.562
-26.294	14.873
-24.639	12.753
-24.578	15.974
-23.941	17.407
-25.036	14.602
-24.424	13.618
-24.596	12.952
-24.957	14.331
-22.052	11.663
-20.529	11.025
-21.675	14.772
-20.407	14.676
-16.438	14.665
-12.859	14.079
-13.834	13.633
-14.943	13.816
-14.169	14.575
-14.807	13.436
-13.931	11.883
-12.69	14.607
-15.124	13.796
-18.876	13.044
-18.757	13.29
-17.273	8.968
-17.454	10.575
-20.149	14.318
-17.895	12.113
-14.425	12.328
-14.52	10.829
-11.97	8.967
-12.082	12.457
-11.666	12.52
-13.864	11.576
-17.011	13.22
-14.171	15.636
-11.659	13.532
-8.886	9.327
-9.799	11.846
-11.397	14.349
-8.451	13.667
-7.074	11.029
-4.517	10.739
-2.366	12.116
-6.216	11.316
-9.013	12.842
-9.251	13.35
-8.745	13.105
-10.806	12.54
-13.712	11.156
-11.723	10.7
-10.228	10.327
-6.891	10.182
-2.423	9.844
-4.208	8.843
-8.742	8.363
-8.742	9.631
-7.935	7.804
-8.701	8.463
-5.845	12.555
-2.897	12.867
-5.733	11.661
-10.333	9.863
-9.547	9.354
-8.465	9.287
-10.494	10.411
-10.591	11.888
-8.31	8.784
-6.216	6.786
-5.589	9.306
-6.052	8.771
-6.007	8.61
-5.189	11.088
-3.725	9.56
-0.563	10.88
-1.961	10.925
-8.314	6.609
-12.61	7.882
-13.585	9.204
-9.87	8.496
-5.253	5.404
-1.036	3.13
0.766	5.496
-3.04	7.474
-6.509	8.411
-7.725	10.096
-6.132	15.148
-4.658	14.449
-4.606	10.832
-3.524	10.665
-6.344	7.42
-9.165	6.994
-7.89	8.478
-5.582	6.893
-2.272	8.183
-0.718	6.59
-2.447	3.024
-4.481	4.925
-4.697	4.727
-4.709	4.959
-2.302	5.144
-2.523	4.164
-6.685	3.793
-4.89	1.57
-5.609	1.37
-7.441	3.838
-5.146	5.063
-0.482	6.257
3.967	6.284
-0.847	3.117
-1.969	6.209
0.509	9.889
-1.845	9.097
-2.49	10.594
-3.145	9.528
-3.13	6.325
-3.246	6.628
-1.1	5.975
5.989	15.999
23.798	43.472
45.324	69.14
44.261	91.22
28.165	110.71
8.732	123.99
-5.188	133.99
-12.5	141.33
-23.323	145.11
-26.366	147.05
-30.863	148.21
-35.44	144.42
-34.382	141.74
-37.374	141.45
-36.407	141.03
-38.338	140.87
-41.105	138.68
-39.006	134.68
-40.017	130.54
-40.511	128.16
-41.508	123.21
-38.97	129.57
-31.535	118.07
-26.83	62.338
-19.482	5.632
-7.433	-38.087
-1.616	-68.288
0.959	-92.456
6.696	-113.28
10.152	-124.24
11.24	-133.95
11.445	-138.03
14.629	-138.44
14.748	-139.77
20.002	-139.63
30.849	-138.16
25.801	-137.11
20.191	-137.7
22.346	-135.83
21.469	-135.75
22.865	-136.64
25.976	-132.28
27.426	-131.76
31.788	-127.62
24.258	-123.58
-0.038	-119.73
-27.22	-100.48
-49.919	-79.717
-66.41	-61.349
-87.343	-37.922
-106.05	-16.623
-114.2	-0.7
-120.24	17.287
-120.81	27.884
-121.45	34.025
-121.91	35.788
-114.66	31.975
-109.67	33.68
-103.34	29.197
-104.19	37.405
-71.289	17.884
14.607	-51.899
93.869	-94.509
151.63	-109.02
179.69	-115.29
202.84	-109.7
224.52	-96.079
234.36	-82.415
256.78	-79.561
267.58	-86.054
258.77	-103.29
260.35	-109.6
272.2	-108.04
276.36	-128.94
283.51	-147.08
285.45	-155.29
280.3	-169.79
288.43	-173.96
286.75	-179.42
276.48	-190.41
283.47	-188.43
281.66	-191.5
271.57	-193.74
272.71	-184.03
261.87	-170.9
259.05	-157.32
264.88	-159.84
238.36	-143.25
186.5	-98.928
120.16	-66.622
52.261	-30.21
-0.561	10.594
-41.943	41.436
-68.877	69.955
-82.728	88.856
-93.259	103.68
-100.8	121.58
-107.4	133.36
-110.88	140.75
-112.87	142.08
-117.36	139.33
-118.28	141.04
-117.95	140.91
-119.25	139.58
-119.48	141.53
-118.03	143.47
-119.38	149.9
-120.06	152.23
-117.25	151.84
-117.64	152.59
-118.61	150.57
-121.4	149.92
-120.67	143.2
-113.15	149.73
-107.45	137.46
-90.748	72.795
-66.329	18.431
-52.861	-16.525
-47.955	-52.131
-40.847	-72.847
-24.68	-87.225
-18.014	-100.68
-22.568	-101.27
-18.019	-99.545
-12.359	-102.83
-19.296	-107.93
-23.329	-111.29
-19.777	-106.73
-27.516	-103.29
-30.105	-99.685
-28.639	-94.743
-28.881	-95.874
-25.632	-94.61
-27.993	-90.282
-26.788	-90.14
-28.222	-86.597
1.893	-85.586
73.802	-75.764
134.58	-50.005
177.43	-28.955
208.31	-17.471
243.55	-26.273
265.06	-39.131
261.16	-66.482
266.75	-109.9
272.81	-139.71
281.49	-159.23
292.25	-177.41
297.48	-196.5
297.1	-199.11
298.05	-198.18
299.43	-194.79
264.26	-189.65
216.9	-181.09
179.8	-173.06
136.28	-180.91
93.649	-173.64
53.559	-159.84
16.9	-151.12
-13.852	-147.2
-34.455	-145.74
-48.079	-137.26
-60.66	-134.09
-69.165	-125.31
-74.555	-113.57
-79.917	-107.77
-81.513	-101.73
-76.09	-99.549
-76.877	-93.603
-79.224	-84.851
-78.025	-78.352
-80.701	-70.556
-82.889	-66.402
-88.654	-62.121
-91.113	-53.754
-88.457	-47.592
-89.285	-48.861
-86.564	-45.189
-86.616	-27.461
-93.319	-4.946
-98.478	27.801
-101.81	52.054
-101.13	54.846
-98.755	58.909
-98.06	63.141
-95.436	68.544
-93.677	70.823
-92.389	69.315
-89.177	74.985
-88.748	76.736
-86.304	74.918
-85.679	71.739
-87.654	70.508
-85.604	76.275
-88.81	84.24
-89.432	92.81
-88.805	91.3
-89.516	84.673
-85.284	85.873
-88.603	88.396
-89.591	87.388
-83.852	81.23
-80.632	79.403
-77.33	84.63
-75.931	85.564
-75.527	82.329
-73.452	78.973
-72.695	78.988
-72.847	78.005
-71.431	77.626
-71.296	79.741
