# Supplementary material for: Electrooculography-based continuous eye-writing recognition system for efficient assistive communication systems
Source: PLoS One. 2018 Feb 9;13(2):e0192684. doi: 10.1371/journal.pone.0192684 (PMC5806888; doi:10.1371/journal.pone.0192684)
Supplement: S2 Database — All the original continuous EOG data of participant 001, 002, and 003 used in the experiments are contained in this database. (ZIP) [file pone.0192684.s002.zip › continuous1/001/training/EOG_001_01_051.csv]

-17.36	11.771
-16.517	14.494
-17.454	15.734
-15.751	11.458
-14.801	14.922
-14.336	16.674
-14.591	15.929
-16.382	17.714
-17.832	16.739
-18.62	17.006
-22.138	19.398
-22.286	19.798
-19.545	19.375
-20.106	17.357
-19.843	16.089
-18.189	16.79
-18.121	21.362
-20.134	23.461
-19.88	21.929
-19.55	24.905
-22.629	22.474
-20.92	21.62
-16.929	26.017
-18.264	24.595
-16.288	23.418
-12.412	22.374
-12.328	23.901
-12.782	25.224
-12.84	21.652
-13.659	23.199
-16.272	22.207
-14.486	19.39
-13.226	19.118
-14.44	19.018
-12.509	22.236
-13.012	20.269
-11.236	18.995
-14.463	21.432
-17.093	22.913
-10.706	22.317
-12.622	19.058
-11.319	19.807
-10.819	19.536
-14.201	18.557
-11.883	19.726
-13.146	19.829
-13.013	20.951
-13.798	21.286
-15.006	20.796
-13.676	19.868
-12.086	19.334
-10.698	19.405
-10.612	20.463
-10.254	23.347
-7.553	20.666
0.171	19.104
-3.003	18.652
-10.564	15.253
-10.775	16.384
-10.282	14.464
-7.201	11.651
-6.668	12.87
-6.662	15.116
-5.672	18.19
-2.141	18.376
0.654	15.548
-2.734	15.537
-1.947	16.458
1.886	17.53
2.21	20.642
2.498	16.923
1.318	16.9
-0.258	20.093
-0.608	16.795
-3.189	15.877
-1.639	15.563
0.142	14.671
0.118	12.203
2.163	13.16
1.873	15.008
2.385	16.318
3.068	18.781
-0.331	16.002
-3.863	14.645
-4.815	11.946
-5.633	12.271
-2.154	14.603
-2.555	12.151
-6.041	12.188
-3.501	11.69
-2.638	11.195
-0.072	10.338
1.062	13.69
0.59	16.638
0.084	11.997
-2.62	15.309
-3.483	15.563
-1.891	12.883
0.621	13.2
2.825	10.831
3.355	13.662
4.547	9.734
17.514	10.213
43.916	3.055
126.81	-7.574
220.95	-3.412
259.06	-8.544
269.62	-5.82
280.23	-6.708
304.93	-13.371
320.32	-24.055
343.34	-50.126
379.09	-64.298
427.74	-87.989
465.38	-126.31
509.34	-187.06
553.82	-260.4
563.64	-288.41
588.42	-327.52
609.62	-377.07
622.14	-392.47
629.92	-407.06
628.8	-409.17
626.55	-401.03
625.23	-398.92
626.33	-390.22
609.37	-383.56
566.81	-380.99
517.7	-347.12
457.67	-319.72
371.61	-321.64
278.55	-319.82
187.13	-332.19
106.07	-335.09
44.669	-316.1
-4.551	-304.86
-40.298	-295.27
-66.776	-286.47
-82.005	-281.16
-80.891	-273.1
-77.199	-271.17
-77.662	-276.92
-77.005	-270.75
-64.279	-252.97
-51.83	-236.72
-55.247	-221.47
-59.287	-204.05
-65.418	-186.13
-77.46	-170.81
-88.139	-155.85
-99.791	-146.26
-105.66	-136.24
-108.7	-124.03
-119.06	-115.73
-120.74	-105.33
-122.54	-98.358
-127.71	-94.412
-122.66	-86.683
-127.11	-77.582
-79.52	-60.254
12.42	-25.622
52.42	27.115
74.011	88.777
90.147	142.09
94.255	183.43
99.14	215.05
101.75	235
112.26	241.38
108.06	250.42
112.92	253.41
138.92	232.12
139.81	209.97
135.59	191.26
148.15	177.55
145.5	166.18
143.81	155.35
153.32	143.82
157.52	124.72
158.48	114.09
154.08	119.12
161.43	121.56
159.24	113.7
155.56	122.85
158.97	107.43
141.04	31.889
135.65	-40.763
139.91	-79.255
116.44	-109.37
68.655	-140.1
14.378	-156.15
-34.669	-156.27
-76.406	-153.75
-112.72	-153.07
-142.31	-142.73
-169.94	-137.79
-191.81	-134.75
-209.69	-114.28
-229.75	-95.79
-232.59	-83.03
-228.85	-74.946
-231.44	-65.939
-233.87	-56.825
-233.89	-54.835
-237.94	-49.736
-242.34	-46.732
-235.66	-41.587
-202.23	-43.604
-105.79	-34.423
-38.832	6.692
-15.956	51.853
32.212	96.689
37.502	136.16
40.603	178.74
56.329	215.86
46.699	236.72
68.043	235.54
101.09	217.84
112.92	203.51
125.49	173.78
137.87	149.94
136.09	137.73
136.28	129.26
138.76	127.5
138.48	125.94
138.88	127.42
129.34	117.83
131.47	124.44
131.11	107.66
108.09	30.248
95.526	-36.661
92.695	-80.515
75.733	-115.13
29.166	-141.34
-19.803	-145.31
-49.278	-132.25
-83.433	-129.71
-112.18	-123.55
-129.8	-118.05
-148.68	-118.33
-164.57	-115.06
-176.23	-111.28
-182.34	-105.73
-186.95	-101.65
-186.42	-101.09
-183.31	-98.005
-183.07	-93.905
-176.19	-88.852
-194.74	-69.778
-239.8	-33.368
-273.78	13.366
-298.86	62.221
-307.4	110.65
-306.81	148.38
-304.13	178.42
-293.17	206.19
-286.95	212.64
-275.53	214.77
-265.47	215.72
-265.5	202.96
-260.1	201.42
-256.88	197.89
-256.78	191.67
-251.11	197.18
-211.43	143.13
-113.84	53.006
-24.431	-2.565
31.05	-33.146
90.126	-42.574
130.04	-57.68
156.34	-63.827
189.4	-71.73
209	-89.422
209.28	-89.01
202.38	-92.714
200	-90.229
195.16	-93.718
191.84	-99.134
193.38	-101.67
184.34	-115.12
193.89	-96.611
202.1	-75.074
259.77	-48.129
303.7	24.387
238.18	161.38
324.09	286.54
528.35	287.49
620.32	257.1
555.85	208.28
405.51	144.88
269.83	105.29
159.85	55.479
126.02	37.817
109.66	23.299
88.531	-7.273
84.511	-26.04
72.019	-46.376
72.905	-65.437
78.986	-85.68
92.063	-113.21
102.92	-138.74
100.44	-153.01
100.09	-164.09
99.652	-165.71
108.77	-142.05
134.9	-130.46
135.45	-145.14
127.9	-154.95
129.62	-163.95
123.22	-173.28
121.73	-181.71
125.47	-185.2
129.37	-181.72
127.55	-173.64
143.7	-143.63
158.73	-104.74
125.25	-74.495
58.685	-45.6
-18.27	-20.547
-89.273	4.502
-150.71	28.836
-200.96	49.563
-230.92	72.934
-256.54	81.393
-275.8	83.61
-286.82	92.449
-289.55	97.15
-285.2	101.31
-283.98	105
-279.03	110.44
-286.71	114.87
-289.08	114.13
-289.41	112.25
-243.94	116.67
-158.17	126.18
-127.43	136.05
-64.734	159.96
-19.232	174.82
-22.285	171.2
29.088	174.06
45.018	156.59
37.864	132.3
60.938	119.88
58.945	101.22
57.138	92.035
62.506	85.703
63.343	82.966
68.125	85.996
65.201	91.175
62.502	92.834
60.331	89.933
62.065	102.9
55.092	77.028
44.9	-3.284
52.921	-70.368
64.577	-108.79
66.166	-142.38
50.434	-165.62
33.485	-174.72
13.152	-184.38
-26.877	-189.43
-71.503	-193.97
-108.87	-190.39
-140.71	-173.46
-170.44	-158.12
-191.61	-144.37
-209.43	-130.97
-223.19	-123.05
-226.4	-114.57
-227.18	-106.02
-220.76	-100.97
-219.94	-96.399
-226.97	-92.97
-228.68	-84.235
-228.82	-81.154
-230.4	-78.847
-219	-69.235
-162.23	-50.896
-108.96	-10.305
-108.61	19.595
-121.45	28.891
-134.53	39.193
-145.74	45.93
-149.72	46.299
-150.65	49.131
-147.61	54.544
-145.65	53.602
-143.07	55.782
-142.16	58.94
-145.31	55.332
-146.8	58.255
-147.61	58.979
-148.97	51.599
-148.83	51.729
-145.49	51.026
-139.67	53.148
-140.2	57.769
-138.92	56.792
-134.38	59.613
-133.85	56.195
-129.06	51.089
-127.21	54.959
-126.47	58.192
-121.96	60.115
-119.76	60.955
-116.5	60.172
-113.08	61.062
-111.26	60.811
-106.97	56.898
-103.85	55.054
-99.473	57.703
-92.313	56.852
-95.783	56.063
-98.741	57.789
-94.253	55.099
-94.687	56.395
-97.392	61.168
-97.432	57.121
-89.361	51.571
-85.791	51.259
-92.432	52.147
-85.932	54.327
-77.436	53.39
-79.48	48.671
-78.487	49.66
-78.151	54.148
-76.397	53.545
-73.72	52.305
-75.892	52.728
-73.04	51.361
-71.327	48.339
-73.166	49.356
-71.175	52.117
-67.305	52.641
-59.154	55.122
-58.391	53.513
-61.594	54.778
-58.299	59.937
-58.067	59.972
-57.867	62.047
-57.246	62.952
-57.031	62.177
-55.696	59.694
-56.382	54.44
-55.359	55.112
-52.683	54.84
-52.47	53.232
-51.616	56.089
-49.878	55.508
-49.577	51.577
-48.691	52.368
-49.59	56.2
-51.741	54.245
-48.334	49.046
-46.977	50.052
-48.358	52.661
-43.051	51.663
-42.529	51.612
-45.355	49.827
-40.016	49.298
-35.773	54.386
-34.742	51.026
-30.341	43.435
