# Supplementary material for: Electrooculography-based continuous eye-writing recognition system for efficient assistive communication systems
Source: PLoS One. 2018 Feb 9;13(2):e0192684. doi: 10.1371/journal.pone.0192684 (PMC5806888; doi:10.1371/journal.pone.0192684)
Supplement: S2 Database — All the original continuous EOG data of participant 001, 002, and 003 used in the experiments are contained in this database. (ZIP) [file pone.0192684.s002.zip › continuous1/001/training/EOG_001_01_052.csv]

-10.093	2.635
-0.906	5.012
1.9	2.227
-3.672	1.978
-5.453	0.751
-6.982	-1.729
-6.605	-1.778
-6.133	-2.534
-8.435	-1.906
-7.868	-0.732
-6.798	-2.032
-7.081	-1.395
-5.511	-0.525
-5.403	-1.692
-7.569	0.425
-9.665	3.754
-8.238	5.064
-7.944	4.247
-6.973	5.797
-3.637	8.125
-7.394	4.539
-7.562	1.645
-7.16	2.446
-7.803	4.516
-6.548	3.944
-8.726	3.078
-7.416	4.843
-8.668	5.971
-10.748	7.125
-7.79	5.573
-6.818	5.418
-5.645	6.121
-3.286	5.537
-2.39	7.828
-1.71	7.82
-3.197	5.986
-2.158	5.383
-4.739	5.705
-7.279	7.286
-2.94	7.172
-2.979	5.984
1.86	5.537
0.321	4.75
-5.985	7.789
-1.583	10.091
-0.009	7.352
4.285	8.545
5.889	6.454
-0.403	5.639
-3.829	9.884
-6.393	9.354
-0.841	9.499
5.878	8.226
3.479	6.791
2.128	5.096
2.488	7.54
-0.358	10.303
-3.294	7.188
0.279	9.128
3.293	9.179
3.459	7.882
2.211	9.543
-2.662	9.419
-6.211	11.772
-4.701	13.826
-0.934	10.883
-4.319	10.601
-4.101	10.905
-1.729	12.812
-2.634	11.701
2.147	6.08
0.247	12.12
-1.979	17.139
-1.775	16.401
-7.329	15.243
-7.907	15.409
-6.687	18.77
-7.959	14.652
-7.102	14.228
-3.798	17.879
-2.438	12.534
-6.731	11.864
-7.781	13.387
-5.159	11.204
-8.42	9.713
-10.359	5.212
-8.404	5.944
-8.481	8.882
-8.255	7.786
-7.069	6.328
-6.877	0.262
-4.758	3.157
-4.067	11.849
-8.741	8.719
-8.238	6.062
-5.426	3.408
-7.246	1.992
-7.326	1.212
-6.304	0.109
-8.717	5.215
-11.306	4.806
-6.257	2.573
-1.866	4.053
-7.277	5.124
-11.49	3.348
-10.183	3.588
-10.63	2.462
-11.364	3.499
-6.748	8.212
-2.313	1.522
-5.478	2.825
-7.844	7.769
-7.004	6.702
-11.1	11.186
-10.188	11.095
-8.019	11.795
-7.953	11.614
-8.009	6.535
-6.552	9.513
8.947	11.813
16.172	7.463
62.94	4.542
123.77	-3.717
169.15	-7.084
221.48	-2.275
230.86	-3.781
265.07	-6.473
264.9	-13.869
271.37	-20.46
332.38	-31.588
333.98	-57.309
354.92	-83.098
381.11	-114.23
396.89	-144.56
441.03	-172.7
469.49	-223.86
491.58	-268.73
500.16	-293.62
499.2	-317.04
515.84	-332.42
510.87	-356.33
508.4	-384.15
514.78	-402.79
502.05	-412.57
492.41	-413.21
491.55	-411.38
489.8	-407.88
460.06	-412.55
408.81	-420.92
364	-407.52
332.84	-368.45
288.4	-332.55
224.62	-315.56
163.09	-295.58
93.41	-280.1
31.256	-280.9
-9.897	-268.67
-43.583	-244.17
-72.823	-222.28
-94.387	-211.13
-105.04	-204.64
-109.12	-198.46
-116.11	-182.98
-120.2	-161.94
-82.259	-173.79
-34.594	-189.82
-21.734	-183.72
-17.471	-172.08
-8.945	-156.03
6.748	-139.58
3.571	-128.09
-10.816	-117.17
-11.524	-107.13
-21.103	-102.77
-25.278	-95.219
-27.915	-83.299
-49.107	-77.077
-44.815	-74.055
-40.71	-68.244
-44.471	-63.357
5.256	-56.351
60.08	-40.555
96.604	-22.017
121.37	-14.553
130.31	-15.987
142.69	-20.279
143.93	-30.756
148.06	-38.838
150.21	-47.368
143.63	-57.156
146.08	-62.108
148.46	-70.739
153.58	-77.993
154.91	-84.506
153.17	-90.598
147.48	-91.234
143.97	-85.904
146.79	-73.906
126.67	-62.912
100.47	-39.651
81.499	-0.436
48.047	38.66
-9.631	78.12
-78.329	113.31
-128.16	142.52
-158.94	168.45
-181.62	182.61
-197.78	195.57
-210.25	213.15
-212.98	215.35
-210.57	209.56
-203.16	210.31
-198.43	208.53
-203.33	208.47
-203.29	217.08
-207.17	219.27
-207.88	214.5
-208.11	214.86
-206.26	207.3
-199.01	209.97
-191.02	197.31
-103.92	130.85
8.652	73.165
54.51	39.469
98.811	22.689
139.88	14.966
178.76	-6.921
225.43	-28.01
237.63	-45.756
239.8	-65.512
245.37	-84.535
244.72	-102.2
256.63	-121.31
264.26	-145.79
282.94	-169.57
314.62	-196.56
313.58	-233.78
317.17	-261.22
325.37	-275.81
320.51	-281.76
315.96	-286.33
313.85	-287.95
300.86	-287.89
254.7	-308.04
206	-319.64
154.6	-297.06
103.44	-265.81
58.545	-254.84
9.898	-262.7
-35.231	-257.71
-82.053	-230.37
-112.38	-209.11
-126.7	-194.75
-136.76	-172.6
-138.36	-155.15
-139.08	-140.74
-144.18	-123.21
-153.81	-107.25
-161.64	-90.309
-162.34	-78.268
-162.98	-71.715
-165.14	-60.458
-162.07	-49.257
-163	-41.409
-168.9	-36.395
-167.62	-31.456
-166.81	-22.685
-168.24	-18.133
-163.67	-11.831
-167.1	-7.906
-165.49	-6.672
-155.19	-0.739
-121.44	-12.77
-44.085	-16.936
22.674	6.174
86.108	28.936
139.99	49.741
170.87	59.127
192.96	49.353
186.15	31.013
194.22	19.092
200.64	12.561
198.36	-1.916
205.93	-16.342
203.42	-26.382
212.46	-34.344
205.3	-38.447
199.15	-31.522
188.47	-31.712
148.53	-49.156
123.71	-54.025
95.749	-52.743
51.411	-55.006
-1.956	-56.541
-56.23	-53.38
-103.31	-40.719
-147.54	-24.306
-187.94	-1.872
-223.02	21.417
-245.54	45.131
-260.55	69.476
-269.6	90.69
-276	116.07
-282.66	133.03
-280.34	136.09
-277.39	142.25
-276.19	142.37
-274.51	143.16
-225.96	150.45
-135.61	161.16
-77.509	194.73
-39.816	231
-16.326	258.94
1.909	283.61
24.881	302.58
34.498	316.04
41.601	314.75
39.193	316.94
34.953	321.59
41.33	310.81
41.889	296.87
44.194	287.13
41.045	279.48
37.878	276.27
45.332	270.53
43.207	266.29
42.875	260.63
40.468	253.68
37.009	265.7
25.619	222.68
-5.536	118.54
-31.576	44.547
-45.94	-6.397
-56.844	-39.283
-76.856	-59.179
-100.95	-74.777
-120.8	-76.72
-139.53	-74.479
-155.01	-65.265
-171.55	-55.803
-183.39	-46.763
-186.78	-39.005
-193.86	-36.952
-193.99	-32.256
-187.72	-30.05
-189.02	-25.435
-188.38	-21.169
-188.51	-20.824
-189.33	-14.733
-189.11	-12.783
-186.67	-10.214
-142.74	-1.777
-85.227	30.098
-80.04	73.068
-101.56	81.59
-117.83	82.607
-123.91	87.269
-128.47	88.207
-133.21	95.064
-130.65	96.096
-130.6	94.654
-129.01	96.288
-129.53	98.186
-129.69	98.969
-126.39	98.246
-129.31	96.118
-129.15	95.858
-125.59	96.868
-121.69	95.616
-120.86	95.356
-121.36	93.24
-117.75	92.045
-117.54	91.476
-117.25	89.545
-112.18	92.322
-108.66	90.086
-112.34	89.028
-112.5	90.631
-107.58	85.52
-108.19	85.557
-106.21	84.864
-100.43	83.187
-102.32	82.964
-102.7	79.793
-95.546	82.133
-92.915	83.733
-94.316	81.856
-98.202	81.355
-99.278	78.009
-95.219	76.18
-92.07	78.51
-87.677	77.74
-88.009	74.136
-88.643	72.066
-88.19	72.93
-89.252	72.507
-86.524	71.258
-86.711	70.765
-84.103	70.281
-81.437	71.986
