# Supplementary material for: Electrooculography-based continuous eye-writing recognition system for efficient assistive communication systems
Source: PLoS One. 2018 Feb 9;13(2):e0192684. doi: 10.1371/journal.pone.0192684 (PMC5806888; doi:10.1371/journal.pone.0192684)
Supplement: S2 Database — All the original continuous EOG data of participant 001, 002, and 003 used in the experiments are contained in this database. (ZIP) [file pone.0192684.s002.zip › continuous1/001/training/EOG_001_01_053.csv]

-5.042	13.89
-5.667	16.99
-2.6	16.162
-5.84	16.958
-7.838	18.128
-4.983	17.236
-4.874	15.342
-5.802	16.889
-8.897	16.864
-8.806	14.795
-5.554	14.125
-5.051	9.413
-2.194	7.893
-2.405	8.972
-6.117	10.774
-4.166	10.206
-5.338	9.058
-7.171	11.61
-6.75	10.318
-4.987	8.045
-1.013	7.328
0.802	7.47
1.908	8.495
-1.64	8.326
-2.605	8.14
-1.799	8.598
-6.824	8.795
-6.334	8.206
-3.513	6.22
-1.462	6.332
3.205	4.927
0.434	2.64
-1.422	6.429
-0.431	7.816
-2.19	6.6
-1.326	7.715
-1.933	7.85
1.984	10.51
7.187	13.46
6.359	13.332
5.558	15.31
5.605	16.068
2.787	15.756
0.587	16.84
1.364	16.123
-1.503	14.798
-1.93	11.417
-1.382	10.966
-0.25	11.602
0.447	9.172
-5.584	12.408
-7.291	12.736
-7.958	10.874
-7.561	10.783
-5.744	9.554
-6.965	13.871
-9.996	13.405
-13.495	8.351
-12.107	9.761
-12.921	13.219
-10.684	14.045
-7.481	13.361
-8.748	11.778
-7.069	9.264
-8.337	9.435
-6.553	12.596
-6.211	12.67
-9.815	8.75
-7.083	6.301
-7.177	7.986
-6.413	11.258
-4.662	10.977
-8.481	11.396
-8.114	9.813
-6.344	6.712
-6.936	10.147
-6.852	12.997
-9.811	12.073
-9.175	8.415
-6.461	8.098
-10.774	11.555
-13.767	12.519
-14.492	11.756
-15.081	11.95
-13.324	12.658
-12.344	10.717
-11.642	11.377
-9.931	11.95
-9.355	7.554
-12.756	1.382
-14.352	1.029
-10.983	4.966
-9.541	5.505
-7.939	7.862
-5.522	4.24
-5.69	-1.652
-4.885	1.266
-4.933	5.743
-5.336	10.237
-5.123	11.602
-4.631	8.451
-4.094	7.238
-8.396	8.383
-7.21	7.927
-3.279	8.177
-7.06	8.572
-10.487	7.823
-10.584	9.076
-11.057	8.182
-10.393	6.661
-9.738	8.857
-12.753	9.287
-9.733	8.178
-7.649	8.706
-10.538	10.009
-7.616	8.33
-6.554	5.5
-6.124	6.541
-3.677	8.9
-3.747	10.712
-6.712	9.075
-9.605	7.12
-4.386	8.186
-0.163	9.923
-3.702	9.71
-3.651	8.605
-1.158	10.059
-2.785	11.051
-2.702	10.646
-2.153	10.843
-2.738	14.87
-1.724	16.065
-1.778	16.059
0.484	14.34
2.089	12.958
10.405	37.255
19.235	73.584
15.9	104.64
14.976	133.73
7.709	154.5
-2.184	171.39
-8.942	181.32
-17.885	184.49
-20.479	191.45
-24.739	195.06
-25.665	193.92
-24.435	191.73
-24.998	186.3
-23.943	183.08
-24.491	181.94
-22.023	181.74
-23.424	176.22
-23.393	170.68
-24.096	168.04
-28.802	162.38
-28.621	160.9
-30.832	154.46
-29.894	161.38
-28.157	149.91
-25.599	82.688
-12.229	18.66
4.507	-35.398
14.282	-81.321
21.608	-106.75
32.232	-133.56
34.643	-150.12
37.581	-156.59
41.774	-166.45
38.017	-168.27
38.482	-166.17
34.173	-165.17
29.133	-159.74
28.796	-153.8
22.05	-150.97
20.466	-151.18
17.264	-151.18
11.686	-146.05
14.884	-140.65
15.545	-136.6
16.296	-134.8
16.359	-132.71
14.898	-131.54
19.154	-130.17
11.868	-111.41
-0.376	-74.918
-1.379	-23.222
-7.812	26.643
-19.804	68.145
-30.275	107.1
-34.097	134.06
-35.561	158.19
-38.142	175.77
-35.759	180.49
-37.727	181.18
-40.637	183.34
-44.669	185.82
-46.482	185.78
-45.21	180.58
-48.631	175.4
-48.939	171.3
-46.123	166.7
-43.772	165.41
-40.127	158.18
-37.495	163.67
-40.019	144.26
-36.984	65.612
-25.956	-13.453
-10.25	-70.109
1.684	-106.03
4.086	-127.28
8.366	-142.96
10.006	-151.84
12.817	-156.08
15.276	-159.72
15.28	-159.65
19.6	-156.74
17.45	-154.19
12.747	-148.54
7.152	-147.78
2.349	-144.25
1.067	-137.27
0.2	-137.9
0.491	-134.81
-2.807	-130.6
2.873	-127.05
15.004	-123.56
66.247	-123.6
146.99	-107.88
187.17	-80.3
221.94	-59.605
254.3	-49.941
283.47	-53.26
317.68	-73.5
325.74	-108.17
350.02	-140.98
363.66	-173.35
363.68	-197.61
391.8	-209.24
402.35	-228.09
397.86	-248.87
399.02	-272.74
409.78	-311.15
408.67	-343.6
403.78	-339.06
384.3	-335.56
316.74	-331.19
250.43	-283.9
194.07	-257.68
139.69	-233.62
86.145	-189.5
33.817	-178.62
-8.611	-174.68
-45.367	-166.83
-65.777	-160.51
-78.463	-154.87
-90.357	-153.79
-90.121	-154.86
-83.462	-162.95
-83.799	-169.32
-90.923	-164.45
-91.604	-151.98
-89.189	-141.76
-89.519	-129.43
-89.312	-114.76
-96.002	-103.14
-100.31	-90.622
-100.32	-84.333
-102.9	-79.499
-105.06	-68.567
-107.2	-64.287
-103.75	-61.732
-88.883	-56.334
-33.047	-61.145
51.425	-56.167
109.91	-33.095
149.41	-10.308
175.7	13.2
192.33	21.31
215.6	5.356
215.94	-18.589
213.57	-31.518
234.32	-33.866
230.63	-44.778
228.13	-48.318
240.96	-51.637
241.69	-67.237
253.65	-68.905
254.99	-71.932
253.6	-78.683
253.62	-76.044
217.6	-86.189
177.34	-99.656
136.14	-96.877
86.872	-82.477
42.634	-73.87
-5.961	-74.906
-50.245	-61.481
-86.214	-47.919
-116.43	-41.697
-142.34	-26.307
-163.1	-20.586
-169.87	-15.6
-160.8	-11.726
-140.33	-30.086
-124.37	-56.118
-125.31	-77.402
-130.95	-83.828
-130.51	-80.58
-125.9	-75.393
-123.97	-65.083
-125.15	-60.469
-120.87	-52.306
-120.85	-41.392
-124.5	-37.964
-122.47	-32.367
-123.19	-28.729
-124.07	-26.955
-123.55	-24.977
-122.79	-22.056
-109.05	-20.898
-76.686	-29.719
-9.334	-34.943
56.921	-25.84
86.186	-10.631
127.24	3.712
141.4	4.021
132.05	-8.509
144.12	-22.687
146.35	-33.301
154.64	-36.529
152.22	-40.774
150.93	-46.843
159.59	-49.533
153.81	-44.864
151.01	-35.675
124.64	-26.012
76.905	-10.734
29.455	20.132
-16.796	59.969
-53.747	94.9
-87.53	126.62
-116.14	155.61
-136.61	180.99
-151.68	199.46
-159.85	214.73
-165.42	226.15
-161.15	234.63
-157.01	234.29
-161.01	226.47
-163.94	227.43
-168.54	223.84
-166.64	221.58
-167.71	216.51
-157.77	215.53
-151.05	203.91
-88.859	148.08
20.265	96.379
56.734	57.624
120.03	31.245
176.33	12.115
211.3	-26.75
283.47	-75.95
315.39	-122.83
350.09	-184.87
373.03	-271.58
372.2	-323.82
390.02	-342.33
401.45	-364.81
407.37	-388.11
412.05	-406.86
409.83	-417.55
414.35	-418.57
417.21	-414.02
409.95	-410.84
406.5	-398.36
385.01	-394.15
332.04	-390.09
277.23	-360.9
223.97	-320.8
174.35	-300.12
125.37	-295.37
65.677	-275.3
19.013	-264.88
-12.619	-260.28
-40.942	-246.98
-58.253	-237.3
-69.586	-221.38
-75.283	-207.97
-76.989	-198.45
-87.873	-180.97
-98.234	-164.62
-100.89	-149.71
-101.2	-130.81
-105.14	-118.89
-113.06	-109.7
-118.4	-96.135
-122.8	-85.977
-128.96	-76.182
-133.16	-68.209
-131.68	-63.113
-132.6	-55.321
-135.55	-49.702
-137.34	-41.598
-138.91	-34.74
-136.68	-28.615
-140.41	-17.46
-141.91	-16.14
-137.37	-9.845
-138.7	10.32
-134.95	38.687
-131.73	74.261
-132.95	91.001
-132.11	97.374
-129.76	106.98
-126.5	112.85
-127.09	115.22
-125.03	120.38
-125.18	140.93
-127.89	152.04
-129.38	149.6
-135.6	152.44
-138.84	156.65
-136.43	162.02
-138.95	164.97
-141.65	164.19
-135.98	160.52
-134.34	158.04
-132.93	159.34
-127.2	160.8
-129.33	160.69
-130.24	159.77
-126.89	159.71
-126.03	158.12
-122.15	155.91
-119.79	156.89
-116.05	157.24
-114.09	154.24
-118.7	152.8
-117.71	152.78
-113.3	151.14
-108.74	150.17
-109.05	148.1
-107.85	144.78
-101.6	144.75
-100.64	145.73
-98.856	141.71
-97.308	133.91
-96.391	130.79
-96.105	129.17
-94.691	127.22
-89.357	128.39
-88.627	127.15
-87.662	127.51
-85.451	126.47
-85.379	123.41
-87.353	125.23
-88.641	121.74
-85.286	117.65
-83.927	119.6
-81.347	119.39
-74.581	119.8
-72.831	118
-69.056	114.23
-62.038	116.49
-65.718	109.35
-68.404	101.31
-67.519	105.48
-71.134	107.32
-68.504	108.21
-63.554	107.96
-61.654	108.13
-59.54	109.12
-57.117	105.22
-55.486	98.899
-56.568	96.403
-57.338	97.66
-58.117	97.611
-55.279	97.301
-51.137	94.989
-54.126	91.137
-53.767	93.093
-51.458	93.086
-52.161	85.805
-48.44	84.906
-48.118	86.082
-49.791	86.754
-50.678	88.404
