# Supplementary material for: Electrooculography-based continuous eye-writing recognition system for efficient assistive communication systems
Source: PLoS One. 2018 Feb 9;13(2):e0192684. doi: 10.1371/journal.pone.0192684 (PMC5806888; doi:10.1371/journal.pone.0192684)
Supplement: S2 Database — All the original continuous EOG data of participant 001, 002, and 003 used in the experiments are contained in this database. (ZIP) [file pone.0192684.s002.zip › continuous1/001/training/EOG_001_01_054.csv]

-8.665	17.834
-8.88	15.085
-12.882	14.582
-10.259	13.824
-7.795	12.407
-6.328	15.667
-7.891	13.866
-12.007	11.708
-10.944	13.404
-7.58	14.051
-5.584	15
-5.953	10.251
-5.871	7.201
-6.264	10.354
-8.32	10.918
-6.482	13.122
-2.361	12.42
-2.522	10.595
-2.839	11.359
-1.38	10.495
-2.644	12.493
-3.77	13.399
-8.272	10.597
-4.901	10.425
2.575	11.847
-2.609	14.736
-1.424	15.771
-0.982	11.591
-10.023	12.351
-10.097	11.901
-7.128	7.34
-6.701	10.013
-7.2	11.894
-7.818	12.307
-5.865	13.656
-11.056	8.907
-13.222	4.055
-11.853	4.961
-16.29	5.802
-15.99	4.237
-18.711	6.985
-18.726	6.584
-12.584	5.928
-12.552	11.172
-13.611	9.077
-10.834	7.903
-9.095	11.82
-13.711	12.816
-14.175	10.318
-13.784	9.221
-17.381	9.403
-14.252	5.937
-12.706	5.827
-13.545	5.945
-12.813	4.152
-13.502	5.097
-14.307	6.468
-11.569	6.182
-8.42	5.765
-13.407	6.391
-18.503	6.316
-20.969	6.905
-20.953	5.998
-18.582	4.162
-19.885	5.812
-19.817	4.567
-18.002	3.402
-15.038	5.764
-12.725	5.868
-11.925	7.717
-9.204	8.362
-11.068	7.032
-12.796	4.658
-13.084	3.063
-15.517	4.384
-14.528	4.357
-12.121	6.286
-11.59	8.91
-14.809	8.964
-15.412	10.772
-14.055	13.776
-14.79	11.932
-15.305	8.843
-16.261	9.499
-13.416	9.817
-13.045	6.968
-14.148	5.084
-12.937	5.529
-16.697	3.599
-16.424	2.694
-13.909	3.383
-13.768	1.502
-12.705	2.522
-15.341	3.936
-17.749	5.65
-18.744	7.389
-18.828	4.487
-17.4	4.413
-16.35	3.543
-15.172	-0.426
-16.099	-1.298
-17.689	0.418
-18.584	2.715
-15.997	3.63
-13.002	1.613
-16.354	2.938
-16.698	5.337
-17.03	4.741
-12.72	21.422
-6.348	54.181
-7.29	87.389
-2.715	112.68
-7.315	132.84
-14.189	154.8
-14.887	167.01
-21.626	174.07
-22.5	181.33
-23.281	182.49
-27.787	182.34
-30.585	184.47
-37.566	183.61
-42.121	179.5
-42.446	177.48
-45.832	174.85
-45.717	170.87
-45.822	167.17
-47.266	162.18
-45.534	160.06
-48.638	154.73
-45.263	148.7
-41.272	149.27
-46.791	147.64
-46.972	144.64
-45.32	138.82
-43.289	141.28
-43.087	133.32
-40.586	82.304
-31.662	20.341
-23.761	-29.924
-12.655	-75.543
-2.216	-108.92
5.253	-130.91
11.874	-153.37
20.606	-169.36
26.876	-178.58
24.003	-182.29
26.322	-180.61
31.339	-179.3
26.747	-177.41
21.083	-176.1
16.988	-171.7
11.662	-171.71
7.499	-175.2
6.864	-173.1
6.563	-169.69
8.272	-167.59
3.484	-160.98
-23.048	-148.05
-55.623	-132.66
-81.119	-118.96
-101.11	-110.27
-119.27	-97.411
-131.53	-99.586
-137.13	-97.519
-143.64	-79.548
-147.79	-81.303
-154.13	-71.708
-155	-62.539
-149.71	-69.002
-144.22	-65.585
-136.27	-62.555
-135.04	-64.196
-133.56	-64.441
-129.53	-64.765
-123.34	-63.009
-110.81	-64.059
-57.017	-92.204
58.021	-121.41
153.11	-122.31
188.98	-121.62
219.7	-119.32
259.43	-112.68
299.85	-128.04
351.74	-169.14
403.57	-225.57
448.31	-290.96
487.18	-393.07
524.28	-502.48
549.6	-565.92
564.29	-614.71
598.46	-657.69
619.72	-691.27
623.96	-712.36
636.36	-725.37
638.2	-732.52
638.48	-722.67
629.9	-715.74
620.98	-693.16
604.5	-662.75
545.52	-630.38
482.01	-564.45
419.04	-506.32
349.1	-447.09
288.9	-378.58
226.65	-348.2
171.11	-353.52
125.9	-352.49
87.87	-327.06
65.282	-310.35
43.576	-294.25
26.386	-266.62
14.359	-234.87
1.083	-194.3
1.142	-163.91
-7.501	-142.5
-22.279	-120.72
-26.83	-104.53
-36.815	-87.649
-44.089	-74.573
-51.281	-65.147
-59.943	-54.708
-66.52	-43.644
-73.937	-30.678
-74.342	-24.261
-79.013	-16.323
-83.348	-6.273
-82.675	-2.337
-88.164	4.377
-90.249	10.34
-91.307	14.803
-92.518	21.602
-93.812	23.093
-94.724	26.035
-92.379	31.48
-91.94	42.791
-87.126	67.962
-81.676	99.631
-75.145	143.02
-75.262	186.24
-90.394	220.26
-105.55	253.83
-119.72	280.45
-129.05	303.92
-134.95	325.16
-139.83	334.75
-144.11	345.55
-149.05	356.86
-146.07	358.42
-142.94	360.3
-141.76	355.67
-144.78	346.73
-146.07	341.79
-142.44	333.41
-143.91	326.01
-141.34	321.06
-141.53	315.17
-141.2	311.28
-137.64	305.78
-136.73	302.7
-134.09	302.7
-135.75	298.51
-128.91	306.25
-124.74	279.39
-123.66	194.11
-111.06	121.89
-102	71.16
-91.359	31.862
-78.538	8.179
-69.617	-10.504
-61.014	-21.89
-53.397	-27.324
-49.658	-31.304
-45.669	-33.65
-46.327	-32.147
-52.989	-31.189
-56.789	-32.176
-62.89	-30.435
-69.255	-30.939
-73.327	-33.822
-73.788	-32.406
-75.37	-30.639
-77.692	-32.246
-69.683	-27.591
-74.606	-17.083
-93.966	-12.669
-110.78	2.814
-131.35	24.554
-152.93	37.971
-177.7	54.838
-196.4	67.264
-202.11	77.381
-205.93	84.683
-208.24	89.284
-210.5	91.924
-206.86	87.153
-196.82	85.205
-190.74	82.385
-184.73	82.257
-183.86	78.829
-180.79	76.524
-174.71	79.537
-174.7	72.194
-162.73	73.012
-121.96	45.843
-15.193	-4.375
102.59	-16.001
168.01	-14.375
190	-10.245
208.39	1.384
263.16	8.543
290.17	4.404
327.67	-23.626
370.94	-65.051
381.7	-130.55
415.18	-229
434.63	-303.91
454.2	-353.08
474.63	-399.97
478.65	-434.84
524.92	-464.59
553.33	-497.54
546.85	-531.87
565.02	-545.33
563.15	-552.53
563.32	-554.62
565.88	-551.3
559.86	-544.26
559.28	-523.8
507.85	-520.17
442.15	-477.65
386.86	-420.25
327.72	-374.5
278.72	-303.98
223.89	-279.7
173.5	-256.59
134.44	-232.03
95.816	-240.2
66.056	-228.79
44.34	-215.47
24.437	-201.74
9.126	-184.38
-3.536	-166.22
-12.033	-141.83
-21.759	-127.77
-37.592	-111.57
-50.888	-77.699
-57.099	-51.903
-63.33	-39.002
-75.693	-24.839
-83.879	-11.619
-85.284	1.362
-89.335	9.337
-98.571	12.838
-106.86	20.099
-109.32	28.381
-114.48	34.436
-116.46	38.724
-114.79	40.778
-116.05	45.609
-80.681	53.327
-2.003	73.872
44.391	110.89
58.714	153.69
97.444	199.16
105.97	232.14
100.69	262.08
114.53	290.64
100.26	302.73
93.175	311.31
85.804	316.36
84.432	315.53
99.166	300.08
94.136	275.18
104.62	259.51
117.99	242.13
119.34	226.89
134.68	208
142.03	189.01
150.09	186.35
165.56	177.58
167.78	168.15
170.66	159.61
174.23	162.8
171.28	166.99
158.53	110.51
141.95	42.34
125.75	2.691
94.151	-34.513
49.6	-62.027
6.964	-94.637
-27.911	-120.74
-57.964	-122.28
-83.068	-118.27
-99.277	-109.84
-109.99	-101.31
-117.51	-91.286
-118.85	-78.963
-122.53	-72.498
-125.92	-65.517
-129.33	-56.583
-133.07	-52.667
-126.83	-47.274
-142.09	-31.438
-183.24	0.144
-219.65	44.502
-252.28	84.184
-274.09	124.3
-280.4	160.62
-284.08	182.16
-286.75	201.49
-285.79	218.98
-284.19	221.8
-279.42	218.6
-272.26	218.62
-271.55	214
-271.19	215.6
-266.05	212.53
-262.57	214.97
-249.16	212.06
-181.79	150.42
-76.461	81.092
-15.567	46.181
17.477	32.777
38.424	27.645
36.952	23.707
63.147	32.371
75.62	36.508
71.383	31.804
92.943	29.5
88.897	21.357
86.54	8.585
95.62	-3.016
92.103	-13.857
102.11	-24.138
101.57	-36.518
99.099	-45.871
103.71	-49.635
98.539	-50.062
93.989	-51.875
99.731	-49.404
82.505	-45.959
16.536	-35.289
-52.577	-7.348
-101.57	12.202
-121.66	28.743
-120.76	41.611
-123.08	47.497
-126.82	50.779
-133.29	50.311
-135.54	54.652
-135.48	56.088
-141.71	57.929
-146.56	57.681
-142.59	63.344
-136.59	71.846
-140.63	74.354
-147.4	82.282
-147.45	83.014
-148.03	84.245
-148.58	88.916
-147.84	87.927
-146.94	88.68
-142.93	87.937
-141.52	89.272
-140.97	90.175
-139.38	90.04
-137.84	92.674
-135.21	92.535
-135.18	94.26
-132.73	93.528
-126.29	92.756
-124.58	94.087
-122.07	93.434
-122.48	94.734
-123.36	91.551
-119.51	91.582
-118.36	93.7
-116.73	90.714
-119.02	90.571
-117.43	92.231
-114.53	92.091
-116.31	88.207
-114.9	88.79
-111.24	91.034
-108.78	88.53
-107.81	86.829
-106.3	82.306
-104.53	79.694
-97.065	79.854
-97.071	76.934
-101.15	77.101
-97.927	78.896
-97.204	79.271
-95.297	80.215
-94.054	77.054
-92.163	76.22
-91.99	81.614
-91.331	83.538
-85.145	82.576
-87.007	82.823
