# Supplementary material for: Electrooculography-based continuous eye-writing recognition system for efficient assistive communication systems
Source: PLoS One. 2018 Feb 9;13(2):e0192684. doi: 10.1371/journal.pone.0192684 (PMC5806888; doi:10.1371/journal.pone.0192684)
Supplement: S2 Database — All the original continuous EOG data of participant 001, 002, and 003 used in the experiments are contained in this database. (ZIP) [file pone.0192684.s002.zip › continuous1/001/training/EOG_001_01_055.csv]

-15.227	1.007
-14.314	-0.701
-9.571	0.15
-7.958	0.568
-10.247	2.884
-9.494	4.945
-9.907	5.182
-12.587	5.718
-9.088	5.257
-7.194	5.403
-6.451	2.906
-5.556	2.91
-8.597	2.467
-12.128	3.033
-9.547	7.443
-5.999	4.435
-5.409	1.479
-3.084	1.173
-2.33	0.253
-3.43	-0.13
-5.157	-0.494
-6.854	1.869
-5.971	1.265
-1.799	2.029
-0.968	3.749
-5.621	-0.464
-4.036	-0.813
-2.264	0.715
-4.653	1.752
-2.928	3.81
-1.981	3.198
-0.462	6.395
2.2	5.758
0.183	1.382
-5.666	2.795
-5.49	2.193
-1.737	4.375
-4.864	7.422
-8.183	3.767
-7.681	4.386
-6.618	8.606
-4.91	7.15
-2.313	6.847
0.691	8.614
2.544	7.23
1.653	6.306
4.643	4.914
6.651	3.984
4.191	4.55
2.422	6.665
0.42	8.499
0.469	4.738
-0.887	4.257
0.027	6.796
0.148	3.519
-3.877	1.853
-5.402	5.412
-3.876	9.599
-0.107	7.326
0.789	2.078
0.141	0.671
-2.544	-0.712
-2.564	1.674
1.701	2.758
-2.041	0.664
-1.418	4.252
4	5.157
0.272	3.627
-1.629	6.1
-1.153	7.759
1.946	8.02
0.859	7.792
-4.062	9.033
1.007	8.279
4.429	7.215
7.907	10.031
8.53	5.427
7.637	2.66
11.777	6.364
9.486	5.523
8.888	4.862
8.746	4.974
6.596	5.743
5.458	4.92
4.166	4.783
5.195	7.199
4.118	6.83
1.96	7.786
-1.069	6.43
-2.098	4.957
-2.767	4.472
-2.561	2.501
1.229	6.096
-1.723	6.137
-1.104	5.778
3.018	6.036
1	0.81
1.885	1.603
0.87	3.181
0.035	3.066
3.526	6.828
1.101	8.331
-1.282	7.51
0.42	8.922
-2.535	9.38
-2.884	5.707
1.614	4.974
-1.577	6.223
-6.134	4.337
-4.073	4.357
-1.697	4.794
2.741	3.779
2.696	4
-0.834	6.155
-1.389	8.486
-2.488	8.057
1.226	7.136
2.994	7.227
1.464	7.136
3.361	6.672
2.913	8.123
0.983	8.502
1.798	5.422
0.804	3.693
0.72	2.92
2.887	7.508
1.715	8.283
1.519	4.173
3.248	8.745
-0.249	8.524
-2.398	6.78
1.575	8.806
2.082	7.698
-0.68	9.962
1.14	12.961
3.881	10.079
0.327	6.384
-0.712	6.425
0.493	7.645
-1.856	6.015
0.633	10.906
2.37	38.298
1.5	70.768
3.324	100.92
0.863	129.57
-3.729	145.61
-7.757	160.65
-10.066	171.28
-11.163	176
-12.902	177.37
-13.896	173.41
-22.028	173.31
-24.872	171.95
-16.997	172.29
-21.205	170.53
-27.876	165.06
-25.582	166.22
-26.424	160.88
-28.315	159.72
-29.785	157.98
-29.095	157.44
-27.013	158.89
-25.842	106.96
-12.284	34.509
2.087	-20.421
9.781	-66.553
24.752	-98.027
38.862	-126.32
41.99	-142.2
43.401	-148.72
48.991	-156.25
44.128	-160.87
39.157	-161.75
43.425	-157.95
40.445	-157.19
33.213	-157.91
27.751	-151.88
18.967	-150.3
8.638	-153.21
-1.852	-150.61
-19.209	-148.02
-35.673	-143.06
-55.096	-131.35
-78.002	-123.43
-92.003	-118.06
-103.18	-107.05
-112.03	-101.72
-120.95	-92.96
-130.84	-79.242
-133.23	-77.952
-130.47	-76.646
-126.24	-78.713
-118.27	-82.195
-115.64	-74.33
-117.13	-69.316
-112.28	-70.774
-105.7	-76.382
-102.36	-72.482
-71.166	-49.555
-2.054	-13.145
38.463	35.156
44.849	82.77
47.534	121.69
35.431	150.81
23.025	169.31
19.016	181.86
15.621	186.24
10.049	183.23
3.371	177.63
3.005	175.84
2.521	175.83
0.476	172.54
2.018	178.98
20.078	138.01
86.893	55.655
164.9	8.527
215.35	-27.962
255.54	-47.034
278.12	-53.986
293.51	-77.571
318.46	-105.44
343.49	-142.97
354.28	-181.93
371.12	-215.14
389.42	-254.17
398.52	-297.44
413.98	-345.67
424.43	-414.78
435.24	-465.32
436.73	-484.55
439.12	-502.84
442.12	-510.66
438.33	-513.07
437.64	-510.26
428.76	-501.23
431.89	-481.17
406.24	-463.32
356.16	-441.41
324.52	-392.93
274.59	-324.02
214.52	-240.34
140.34	-187.18
62.333	-149.17
8.719	-103.5
-36.292	-73.27
-64.563	-42.707
-84.389	-10.735
-104.95	10.347
-112.99	23.359
-119.59	40.339
-127.14	51.236
-130.58	53.799
-133.68	63.966
-136.41	72.924
-140.25	77.249
-147.91	82.844
-156.05	87.109
-162.74	92.893
-143.92	112.29
-102.33	143.38
-80.251	168.96
-71.198	182.38
-68.177	188.47
-69.707	189.83
-72.998	186.88
-74.977	181.85
-75.967	181.45
-83.978	185.41
-86.218	184.11
-86.883	183.72
-89.36	186.37
-91.709	185.09
-96.164	186.31
-93.796	183.96
-86.446	185
-89.659	183.76
-92.007	177.95
-84.079	190.77
-84.649	156.25
-83.711	74.702
-71.557	13.981
-62.338	-34.882
-53.93	-64.491
-43.754	-80.629
-34.52	-92.95
-29.801	-98.601
-33.119	-103.98
-31.484	-107.17
-26.516	-110.59
-27.136	-107.76
-29.83	-101.4
-31.28	-100.19
-28.65	-98.16
-29.968	-94.054
-31.778	-90.542
-31.966	-92.84
-30.532	-92.332
-34.961	-83.113
-60.984	-71.276
-94.185	-53.098
-122.46	-34.887
-137.95	-26.41
-144.12	-19.271
-152.49	-1.606
-161.29	9.887
-169.34	12.9
-171.87	22.581
-171.37	34.482
-172.46	36.132
-168.08	30.885
-160.73	30.389
-159.01	30.115
-154.22	27.117
-151.72	24.868
-131.11	31.748
-62.082	53.227
-9.806	95.385
-11.682	140.8
-18.303	174.28
-21.989	198.62
-35.365	210.72
-41.251	217.11
-39.169	215.86
-41.112	212.48
-38.34	212.2
-37.333	209.15
-37.289	202.78
-35.819	200.75
-39.274	193.05
-34.263	190.22
-36.28	188.47
6.08	130.77
82.57	57.854
137.51	17.928
177.15	-11.058
195.93	-27.238
255.47	-38.193
289.82	-74.817
293.66	-132.08
328.4	-194.01
345.41	-297.2
365.94	-402.07
382.84	-451.42
396.17	-489.91
402.65	-524.08
410.81	-549.23
421.93	-573.3
422.83	-583.82
436.79	-590.72
432.49	-595.9
429.86	-596.71
430.25	-600.96
428	-597.17
420.26	-583.52
361.66	-567.62
292.19	-518.77
229.6	-442.61
167.51	-374.93
106.67	-296.23
47.343	-209.56
6.819	-149.54
-28.917	-122.83
-59.504	-108.93
-81.434	-93.248
-102.81	-83.053
-122.12	-72.639
-135.01	-67.584
-141.87	-59.997
-145.94	-42.2
-148.82	-30.457
-150.36	-19.421
-151.76	-6.025
-160.34	6.543
-163.35	16.118
-153.61	25.703
-96.132	28.111
-8.349	35.928
45.401	64.468
77.47	86.515
89.85	106.64
118.67	126.86
157.95	123.82
160.17	105.14
171.01	90.432
179.53	75.689
173.67	60.684
185.05	60.134
182.94	54.542
185.82	38.581
191.94	27.216
193.22	6.126
212.59	-24.432
228.82	-39.736
239.49	-47.986
233.26	-58.929
229.04	-57.27
228.84	-58.416
228.51	-44.364
229.91	-47.404
202.5	-112.94
176.7	-145.44
169.1	-134.83
153.51	-145.64
115.26	-176.77
63.457	-186.85
27.146	-171.01
1.982	-169.52
-26.312	-160.01
-50.302	-142.28
-71.478	-127.36
-88.058	-111.69
-96.653	-106.58
-101.37	-97.91
-105.96	-85.821
-112.93	-71.426
-115.53	-63.308
-120.76	-60.844
-124.05	-53.101
-123.52	-47.54
-126.88	-39.088
-78.953	-31.611
9.425	-12.177
50.092	26.974
68.587	70.774
99.664	116.08
99.679	148.36
118.51	174.11
154.21	175.91
155.6	149.54
192.94	133.82
221.53	114.07
223.86	99.654
241.26	69.224
247.84	5.528
253.81	-27.607
254.17	-37.469
261.86	-47.843
258.47	-56.902
258.64	-57.859
266.05	-63.495
256.3	-63.025
268.2	-54.503
255.5	-91.86
226.1	-144.72
216.04	-174.24
200.2	-149.28
185.17	-127.78
154.49	-173.79
107.28	-208.41
58.668	-215.45
12.58	-208.16
-24.112	-190.49
-51.39	-175.51
-69.824	-159.73
-78.993	-142.7
-85.946	-128.72
-93.134	-121.12
-98.305	-104.31
-102.14	-88.462
-99.939	-80.509
-111.77	-58.046
-147.72	-21.439
-188.02	20.99
-225.45	68.592
-247.81	114.87
-253.05	150.84
-257.53	175.04
-262.93	196.3
-266.17	208.51
-265.83	217.22
-262.6	218.26
-254.88	213.02
-244.07	212.32
-251.15	213.63
-245.91	222.09
-197.65	168.74
-112.82	83.909
-24.962	49.148
10.947	30.616
34.872	23.377
44.857	22.08
45.381	24.07
61.083	31.767
58.057	38.235
67.925	40.435
70.121	28.876
59.817	20.66
63.009	15.292
62.399	3.878
62.134	-3.625
62.276	-8.971
57.566	-17.549
56.944	-15.72
55.952	-9.993
46.521	-11.275
47.938	-9.019
50.295	-11.823
51.908	-10.5
35.123	-0.952
-26.739	16.064
-89.878	45.696
-124.16	64.837
-134.63	72.79
-132.46	79.604
-136.7	80.874
-143.9	81.877
-146.98	87.367
-151.4	86.5
-154.98	84.879
-161.84	89.828
-164.7	95.464
-159.52	102.19
-160.39	96.396
-162.86	88.934
-159.51	94.902
-154.88	96.973
-156.36	94.069
-160.32	93.415
-159.12	97.524
-156.63	102.99
-155.55	104.62
-150.95	102.3
-145.62	99.398
-147.63	104.81
-144.55	109.62
-144.11	105.66
-147.69	103.15
-140.26	104.75
-138.05	106.08
-137.96	103.78
-136.92	102.19
-132.75	104.12
-128.65	104.68
-131.16	106.88
-128.67	109.75
-126.94	109.02
-124.19	105.63
-121.41	102.71
-118.96	100.27
-113.2	96.117
-117.3	97.734
-122.19	99.796
-115.89	97.077
-110.3	97.492
-105.37	96.086
-104.54	98.105
-106.59	99.691
-103.64	96.613
-103.24	99.091
-97.631	98.234
-96.292	97.647
-101.43	96.228
-96.569	93.12
-93.675	94.256
-95.325	92.08
-95.591	91.047
-92.548	91.358
-89.4	91.131
-88.858	89.955
-85.891	84.795
-85.645	84.066
-88.771	87.843
