# Supplementary material for: Electrooculography-based continuous eye-writing recognition system for efficient assistive communication systems
Source: PLoS One. 2018 Feb 9;13(2):e0192684. doi: 10.1371/journal.pone.0192684 (PMC5806888; doi:10.1371/journal.pone.0192684)
Supplement: S2 Database — All the original continuous EOG data of participant 001, 002, and 003 used in the experiments are contained in this database. (ZIP) [file pone.0192684.s002.zip › continuous1/001/training/EOG_001_01_056.csv]

-34.802	14.624
-35.066	14.795
-32.759	16.698
-29.415	13.472
-29.361	8.927
-29.458	13.284
-28.463	13.202
-26.253	9.784
-25.699	7.685
-27.314	6.159
-27.75	7.434
-23.198	8.973
-21.572	10.02
-23.375	9.831
-18.746	7.131
-19.843	8.177
-24.498	10.768
-23.283	9.528
-23.628	9.633
-21.738	8.482
-22.827	4.704
-22.585	2.802
-18.871	3.469
-23.932	4.185
-23.653	4.936
-22.581	7.275
-22.929	9.416
-17.766	7.449
-18.614	4.002
-19.176	2.285
-19.563	1.417
-23.031	4.649
-24.566	6.994
-24.35	7.025
-20.597	7.599
-16.248	6.393
-15.52	6.044
-15.336	6.86
-17.3	5.455
-20.692	6.055
-20.106	9.876
-22.577	8.416
-23.992	9.031
-21.219	12.062
-22.214	8.947
-21.071	8.801
-16.136	8.848
-14.795	8.253
-14.771	11.08
-14.556	11.005
-19.931	9.968
-21.444	8.443
-15.809	6.919
-14.976	5.642
-14.758	4.923
-11.633	8.229
-11.217	9.299
-13.061	6.98
-12.327	6.571
-12.137	7.33
-14.623	5.66
-15.119	4.792
-14.012	5.736
-14.356	3.524
-17.565	4.45
-14.98	5.102
-10.207	2.198
-12.366	3.172
-11.431	2.456
-8.993	3.027
-12.009	7.379
-13.116	8.475
-15.341	6.242
-17.752	4.741
-15.413	6.034
-13.724	6.791
-12.369	6.34
-14.188	5.417
-12.894	5.224
-10.359	3.567
-10.977	4.779
-10.534	6.866
-11.749	5.878
-6.988	7.851
-4.239	5.881
-10.294	2.971
-9.148	4.951
-5.829	5.519
-7.871	2.565
-5.899	3.362
-7.071	6.931
-11.783	6.778
-11.631	6.998
-10.802	9.348
-9.783	8.884
-9.396	5.411
-9.151	7.91
-7.056	10.133
-6.911	9.522
-6.414	8.009
-1.73	6.618
6.835	26.213
20.556	62.318
25.337	96.197
13.127	124.2
1.774	143.81
-3.976	157.87
-13.691	164.15
-24.532	168.22
-29.019	173.41
-32.525	170.7
-38.631	167.88
-42.734	166.73
-45.628	168.53
-48.911	169.49
-49.808	164.73
-51.669	160.29
-56.154	155.02
-53.911	159.07
-53.975	133
-51.612	62.712
-35.564	3.588
-22.688	-43.066
-12.786	-79.778
-2.801	-102.51
2.947	-120.62
7.542	-130.63
12.061	-141.01
14.08	-150.5
12.308	-147.73
9.591	-146.28
8.203	-147.39
5.555	-141.5
2.894	-138.44
1.587	-132.95
0.551	-128.5
6.42	-129.45
-1.625	-120.05
-31.953	-102.64
-58.856	-87.498
-84.343	-69.074
-107.37	-49.516
-119.46	-32.715
-125.11	-15.334
-128.56	-7.667
-134.4	-10.381
-135.03	-13.745
-132.95	-20.331
-134.9	-25.445
-131.53	-21.293
-134.96	-24.48
-128.76	-6.513
-99.349	24.704
-41.613	55.522
40.194	154.69
169.03	368.53
513.46	581.74
897.32	586.96
966.01	493.01
793.5	436.65
545.81	366.32
315.74	307.61
166.77	270.06
86.041	244.78
32.88	226.02
-1.011	209.75
-18.17	196.41
-35.524	181.07
-39.633	173.82
-39.643	168.09
-43.162	158.03
-46.827	147.53
-53.655	143.36
-58.83	134.75
-59.523	122.9
-58.362	117.92
-61.956	106.2
-63.391	112.47
-63.116	88.648
-60.188	6.223
-44.569	-63.917
-24.447	-117.77
-9.175	-154.99
2.423	-179.63
9.591	-196.51
11.706	-201.17
10.859	-206.91
7.296	-204
3.203	-199.31
-1.258	-199.44
-2.653	-194.55
-6.136	-194.54
-10.921	-199.49
-10.394	-198.13
-15.052	-194.26
-14.251	-192.2
-18.666	-189.73
-46.173	-178.84
-74.01	-164.29
-100.22	-147.54
-120.33	-130.95
-131.1	-122.94
-147.57	-101.94
-160.08	-84.135
-163.09	-76.652
-164.72	-66.833
-166.57	-67.115
-161.37	-65.049
-153.21	-64.417
-151.45	-65.467
-152.07	-66.056
-151.07	-67.905
-148.93	-70.015
-133.46	-72.175
-61.445	-61.626
17.693	-42.43
67.053	-12.604
115.62	30.106
113.93	59.067
118.36	77.618
148.63	96.551
157.56	95.533
163.99	87.758
148.76	77.686
152.87	70.928
161.43	67.979
156.71	53.972
170.04	50.123
160.68	35.29
157.23	30.089
174.26	34.606
183.75	-23.356
187.66	-94.903
176.08	-141.17
165.33	-172.44
161.43	-181.15
148.1	-188.71
127.69	-194.54
110.17	-193.44
90.319	-190.28
62.229	-188.25
39.631	-191.84
21.336	-193.56
-0.079	-193.37
-15.68	-193.74
-28.759	-187.46
-42.459	-179.37
-61.292	-173.28
-87.001	-150.23
-107.65	-107.82
-126.87	-58.613
-130.87	-6.222
-121.56	41.307
-121.31	81.076
-116.91	110.16
-111.69	132.46
-112.23	146.02
-106.95	150.3
-104.32	153.79
-98.473	150.18
-92.146	145.77
-99.013	140.15
-98.771	135.05
-93.698	131.65
-95.639	125.71
-95.678	123.62
-90.925	116.61
-90.106	111.64
-91.014	110.91
-82.59	113.96
-76.514	124.09
-63.473	128.48
-55.18	123.9
-64.943	118.98
-62.087	117.77
-65.441	113.52
-66.587	112.41
-42.885	103
19.812	92.936
88.782	91.395
128.88	85.631
167.79	81.938
175.54	66.236
177.33	48.96
195.19	39.901
200.99	27.378
203.82	15.568
209.27	5.677
218.09	-0.444
222.55	-14.436
226.45	-22.855
227.31	-27.209
222.64	-39.978
231.04	-29.984
225.8	-56.814
199.21	-139.95
179.03	-199.54
165.95	-236.17
157.75	-262.14
132.79	-276.69
96.67	-283.01
68.707	-278.82
35.953	-275.48
7.463	-265.66
-13.602	-251.16
-38.408	-239.4
-54.957	-222.63
-73.953	-201.64
-101.45	-164.93
-124.35	-118.51
-149.63	-76.822
-171.78	-33.261
-179.9	5.283
-176.2	36.885
-174.2	59.253
-171.33	69.37
-160.46	71.196
-158.38	66.07
-159.03	63.608
-154.8	62.44
-153.02	58.751
-152.12	58.278
-146.8	54.772
-141.48	54.867
-142.94	53.675
-138.27	53.58
-133.74	60.122
-86.381	14.364
18.498	-58.475
104.56	-94.308
143.71	-110.01
158.77	-117.15
190.68	-115.09
208.99	-112.76
212.3	-115.27
220.95	-116.37
216.56	-123.21
214.71	-130.89
216.3	-131.73
222.32	-137.45
218.76	-142.91
214.32	-144.47
215.66	-147.38
213.41	-148.09
215.99	-149.19
209.6	-150.67
211.78	-145.57
189.76	-137.64
105.86	-132.47
30.247	-116.71
-16.576	-89.094
-37.565	-71.952
-37.846	-60.709
-45.586	-50.205
-53.75	-42.383
-60.169	-36.034
-65.638	-29.543
-70.195	-21.327
-73.918	-17.323
-75.814	-8.703
-80.368	-11.582
-85.346	-23.563
-85.483	-20.559
-86.431	-16.543
-88.696	-11.831
-90.695	-7.528
-92.128	-9.557
-90.691	-8.191
-90.278	-4.348
-88.789	-1.764
-87.384	0.843
-82.833	2.009
-80.881	1.977
-82.669	2.798
-80.495	3.993
-78.547	3.617
-75.809	6.382
-78.332	8.667
-80.388	5.661
-76.149	9.254
-74.675	8.739
-72.699	4.644
-69.541	10.001
-69.651	13.218
-67.379	12.485
-69.244	9.68
-68.574	9.766
-55.727	9.698
-56.047	9.181
-59.581	10.735
-55.388	13.315
-57.69	18.573
-55.319	18.908
-54.596	18.609
-54.703	19.103
-49.616	20.188
-52.229	20.538
-52.623	18.824
-51.991	19.92
-51.623	20.219
-48.566	19.631
-49.589	18.624
-48.056	16.913
-45.699	16.793
-48.32	17.327
-49.402	17.916
-45.895	17.837
-47.834	16.81
-49.302	16.006
-50.141	14.188
-52.004	13.37
-45.592	15.503
