# Supplementary material for: Electrooculography-based continuous eye-writing recognition system for efficient assistive communication systems
Source: PLoS One. 2018 Feb 9;13(2):e0192684. doi: 10.1371/journal.pone.0192684 (PMC5806888; doi:10.1371/journal.pone.0192684)
Supplement: S2 Database — All the original continuous EOG data of participant 001, 002, and 003 used in the experiments are contained in this database. (ZIP) [file pone.0192684.s002.zip › continuous1/001/training/EOG_001_01_057.csv]

4.718	3.797
6.788	3.099
3.412	3.349
4.016	3.606
2.384	0.906
5.907	-0.285
2.118	-0.224
6.148	-0.219
13.369	0.96
8.071	0.93
10.45	2.498
8.994	3.803
6.897	2.279
8.957	1.078
4.45	0.064
4.366	-0.276
7.086	-1.262
3.631	-0.335
3.755	1.838
7.287	0.176
4.837	1.637
3.119	3.268
7.244	1.827
7.16	0.751
6.66	-0.689
9.376	2.338
5.157	3.873
8.109	-0.678
9.454	0.582
3.398	4.227
6.351	2.592
7.978	1.181
8.009	-0.385
8.256	-1.168
8.482	-0.512
7.334	-0.205
7.235	1.13
10.314	1.384
7.951	-0.394
5.638	1.056
10.637	4.157
10.103	2.41
3.426	0.267
4.748	0.547
1.065	1.52
4.035	1.571
8.716	2.368
2.29	3.183
7.032	2.282
5.31	5.329
2.066	6.246
5.473	4.534
2.759	5.03
1.075	3.943
0.737	3.587
1.986	2.746
-0.858	0.336
-2.851	-0.088
0.495	0.926
3.047	1.171
4.97	1.017
4.035	1.337
3.487	3.476
0.711	0.718
0.574	-3.223
5.64	1.205
2.061	2.06
2.839	1.508
7.905	2.37
6.265	1.65
8.365	-0.98
8.303	-4.463
3.932	1.169
4.003	4.541
5.367	2.691
2.709	1.791
-0.027	0.841
-1.167	-0.206
0.127	-0.388
-0.482	-0.33
-0.034	-3.851
5.391	-1.302
3.083	1.025
3.104	-0.769
2.549	1.134
0.536	5.195
4.218	5.398
-2.175	0.469
-4.754	1.449
-2.97	0.275
-3.464	-3.989
-1.769	-4.371
-3.687	-5.991
-2.733	-4.269
-2.105	-4.038
-3.344	-7.095
-1.214	-8.606
1.24	-8.712
-1.666	-6.822
-3.639	-2.95
-3.654	-2.717
-5.944	-6.562
-6.319	-5.329
-5.558	-3.275
-4.531	-5.37
-6.737	-8.244
-4.052	-5.766
0.338	-4.225
2.087	-2.877
4.928	-0.936
1.892	-4.211
-2.335	-2.846
-5.195	-5.951
-3.254	-10.3
-2.503	-5.57
-5.839	-6.108
-5.632	-7.01
-6.016	-3.963
-6.578	-4.27
-6.82	-0.802
-7.536	2.275
-6.731	-2.206
-4.771	-0.294
-5.186	2.31
-4.218	-4.144
-0.362	-4.754
7.189	-2.777
21.99	11.644
37.116	51.744
44.85	87.331
37.502	113.23
20.001	138.83
6.171	153.76
-1.159	163.53
-5.162	169.55
-10.584	175.03
-20.613	177.13
-27.958	170.27
-29.866	167.98
-33.381	167.38
-37.368	166.76
-38.716	168.06
-38.091	165.86
-42.005	160.33
-44.854	155.86
-42.717	150.43
-45.049	153.45
-39.633	145.08
-26.318	89.052
-16.494	22.462
-1.627	-28.157
11.345	-68.796
16.659	-99.995
25.611	-124.96
30.587	-141.28
29.816	-153.1
29.68	-158.95
27.258	-163.62
26.225	-166.97
23.164	-161.33
16.425	-157.21
14.13	-152.94
14.442	-145.72
12.938	-143.7
11.806	-141.39
8.413	-139.2
14.941	-141.25
17.673	-130.79
2.138	-97.081
-5.82	-44.661
-18.656	7.755
-34.207	50.455
-43.621	89.946
-53.57	115
-57.126	131.13
-57.648	147.43
-55.559	154.56
-55.235	156.32
-57.32	157.67
-59.482	155.65
-60.858	152.26
-61.177	151.45
-60.837	149.74
-60.421	144.72
-58.549	143.1
-55.769	140.32
-55.992	135.23
-54.849	134.8
-52.077	133.12
-50.207	131.32
-48.06	128.65
-45.005	128.54
-43.926	124.76
-42.85	125.31
-36.394	123.23
-35.04	104.33
-39.078	103.38
-36.404	100.84
-33.921	109.08
-28.067	97.799
-13.014	19
-0.306	-52.033
9.779	-100.82
18.759	-137.09
26.938	-158.63
30.208	-174.88
31.374	-181.18
32.69	-184.25
31.419	-185.65
32.874	-182.05
30.666	-176.59
29.306	-170.29
26.227	-165.18
22.711	-161.72
16.044	-160.37
17.607	-157.22
24.635	-150.15
37.741	-151.02
104.09	-145.16
170.09	-129.81
202.62	-118.47
216.19	-109.44
232.58	-106.2
259.28	-113.47
256.92	-131.83
262.87	-149.82
283.24	-163.48
283.07	-170.13
287.11	-171.02
283.52	-165.55
230.02	-145.18
164.04	-118.4
116.25	-78.539
79.196	-32.498
42.455	2.199
2.434	34.483
-24.169	64.376
-37.975	88.526
-45.921	94.544
-55.958	90.97
-74.61	87.981
-92.335	82.428
-97.724	86.114
-103.2	78.424
-99.234	87.305
-77.807	111.62
-37.835	134.81
48.297	205.33
221.68	412.91
764.82	735.72
1677.6	840.99
2375.9	687.92
2477.3	502.57
1829.8	333.27
950.26	194.68
550.34	56.967
447.38	-47.445
413.31	-115.66
419.44	-152.6
408.27	-158.24
409.48	-194.02
414.69	-215.33
414.46	-248.48
445.74	-320.25
461.32	-371.34
456.4	-406.65
460.59	-433
434.9	-456.56
429.49	-475.04
430.65	-488.12
416.17	-486.79
416.69	-475.62
399.34	-453.6
369.12	-425.21
337.43	-380.77
287.73	-287.34
230.23	-270.47
157.9	-305.67
84.826	-284.51
34.273	-282.94
-16.998	-306.56
-61.924	-319.14
-87.108	-318.82
-111.07	-309.09
-123.59	-290.82
-128.7	-273.81
-132.79	-257.9
-126.96	-234.26
-135.61	-217.25
-148.06	-204.99
-155.21	-190.64
-170.31	-178.67
-183.31	-172.78
-183.9	-165.64
-194.76	-157.68
-172.62	-149.21
-103.01	-132.74
-64.553	-107.17
-14.641	-81.888
38.235	-79.182
63.939	-90.102
91.655	-125.06
102.56	-180.38
120.76	-216.71
134.92	-248.7
140.8	-273.85
154.08	-279.62
151.35	-284.92
160.88	-285.4
164.9	-278.56
162.92	-275.8
167.11	-267.68
128.88	-265.04
88.759	-260.94
62.998	-214.07
23.286	-170.67
-21.242	-165.23
-69.068	-149.36
-112.75	-136.23
-154.86	-130.59
-189.08	-125.01
-214.12	-131.94
-237.22	-118.73
-250.05	-113.86
-256.9	-116.24
-255.39	-91.477
-258.83	-73.247
-262.87	-59.437
-264.85	-40.916
-230.39	-50.086
-134.02	-77.276
-63.644	-71.451
-34.12	-39.341
-6.179	-10.932
17.272	3.057
43.093	14.825
81.068	11.816
85.861	-21.23
85.431	-49.876
98.314	-75.001
99.047	-93.749
116.2	-124.11
117.98	-167.14
130.34	-175.67
137.13	-179.99
135.63	-186.02
147.23	-185.43
138.96	-191.42
144.92	-182.73
144.59	-182.26
144.68	-170.77
147.37	-161.62
122.49	-175.85
94.806	-132.61
65.231	-98.825
35.351	-116.41
-1.724	-110.77
-41.33	-87
-78.269	-83.368
-119.92	-73.775
-146.48	-51.199
-164.74	-61.52
-179.75	-57.7
-191.75	-37.699
-209.57	-26.559
-222	-10.535
-226.58	0.087
-228.64	4.714
-228.47	13.52
-224.18	56.959
-225.16	120.19
-237.64	174.62
-249.34	220.12
-255.64	254.34
-252.91	278.49
-248.02	293.19
-248.7	304.06
-247.96	308.57
-247.82	308.94
-245.37	310.15
-239.13	308.09
-236.91	304.85
-238.04	304.43
-232.85	301.55
-227.02	295.96
-224.11	296.3
-221.46	289.43
-221.29	294.07
-213.18	289.81
-203.22	215.8
-190.49	130.52
-170.9	78.728
-157.08	37.48
-142.31	8.847
-128.46	-8.407
-122.16	-20.26
-114.64	-26.019
-109.81	-30.421
-110.62	-33.796
-108.57	-32.995
-107.03	-34.098
-108.04	-33.413
-106.66	-30.626
-107.33	-29.393
-106.38	-25.033
-105.32	-22.638
-100.53	-22.891
-92.548	-20.059
-110.7	-15.4
-148.06	1.597
-175.35	24.799
-191.13	39.627
-208.75	52.54
-223.79	66.399
-234.64	86.086
-247.77	93.943
-248.62	93.441
-246.66	97.901
-248.47	91.119
-243.13	91.241
-235.82	92.3
-229.95	90.691
-229.47	94.61
-226.15	88.025
-220.78	88.573
-215.41	88.419
-212.39	92.846
-180.92	80.879
-93.492	36.591
-33.292	28.562
-23.237	39.868
-35.998	48.132
-65.021	59.942
-76.5	61.713
-81.971	64.279
-91.004	66.797
-98.173	68.87
-98.7	68.754
-85.973	66.398
-77.571	67.077
-77.778	68.015
-77.687	66.38
-78.915	65.213
-84.458	63.799
-87.157	61.405
-82.87	62.591
-81.929	60.864
-77.898	61.223
-70.905	56.381
-69.614	48.204
-66.621	54.326
-67.793	52.881
-69.239	50.481
-63.035	53.265
-63.389	50.23
-65.144	51.853
-60.358	51.943
-56.133	49.226
-47.624	49.373
-44.708	50.586
-47.105	51.004
-45.135	48.778
-46.549	44.064
-46.14	42.005
-41.64	43.159
-40.539	43.24
-41.659	43.76
-38.397	44.222
-35.788	42.911
-38.954	41.051
-39.229	39.624
-35.865	38.807
-36.18	40.465
-38.231	40.036
-37.183	38.351
-35.767	37.814
-35.592	36.109
-34.387	37.555
-34.35	38.361
-34.341	36.632
-32.061	35.407
-27.078	35.563
-27.177	34.929
-32.437	32.332
-29.527	31.564
-27.164	30.472
-26.423	29.774
