# Supplementary material for: Electrooculography-based continuous eye-writing recognition system for efficient assistive communication systems
Source: PLoS One. 2018 Feb 9;13(2):e0192684. doi: 10.1371/journal.pone.0192684 (PMC5806888; doi:10.1371/journal.pone.0192684)
Supplement: S2 Database — All the original continuous EOG data of participant 001, 002, and 003 used in the experiments are contained in this database. (ZIP) [file pone.0192684.s002.zip › continuous1/001/training/EOG_001_01_058.csv]

7.648	12.201
4.37	14.669
2.305	14.917
1.71	13.16
-0.493	11.072
-0.515	13.474
2.224	16.768
0.501	12.181
-0.451	9.116
-1.634	11.195
-8.236	12.527
-5.948	12.236
-2.997	11.122
-6.18	9.862
-4.329	13.846
-3.195	21.515
-6.45	22.868
-7.978	21.589
-5.136	18.201
-3.95	12.99
-5.223	13.793
-2.511	13.015
-0.834	11.562
-3.938	13.735
-4.382	10.165
-2.21	10.632
-2.379	13.198
-4.785	9.77
-4.82	11.266
-4.003	12.343
-6.345	10.765
-4.101	9.743
-0.383	8.289
-2.435	8.227
-3.428	12.434
-5.028	15.621
-8.886	13.445
-8.267	14.393
-4.453	11.689
-2.875	8.629
-4.083	11.096
-5.645	9.665
-6.483	7.072
-6.929	7.538
-9.535	12.262
-12.086	15.064
-13.329	12.173
-12.782	12.083
-8.962	12.31
-8.449	12.156
-10.051	14.051
-11.115	11.937
-12.132	9.287
-11.863	9.323
-9.696	10.948
-9.407	10.025
-10.09	8.992
-3.571	11.795
-0.744	12.193
-3.422	13.889
-2.802	17.582
-2.894	14.579
-2.39	12.402
-0.961	13.619
-2.376	12.144
-3.047	12.163
-1.908	9.344
-1.007	7.46
0.87	9.941
-3.518	8.625
-4.319	8.463
0.447	10.09
-3.439	6.095
-5.772	5.048
-4.261	8.924
-1.661	8.696
-0.188	10.88
-0.307	10.387
0.91	8.759
0.827	9.365
-2.322	8.525
-1.905	12.142
1.767	9.751
-0.324	6.871
-0.955	7.56
-2.969	8.193
-4.868	10.711
-3.289	9.436
-5.176	8.383
-4.372	8.396
-2.646	10.225
-3.32	10.904
-2.954	8.312
-4.453	8.051
-6.116	6.622
-2.941	8.583
-0.294	12.415
0.99	9.72
2.067	10.015
-0.589	8.654
-0.599	7.349
3.479	9.323
4.653	6.681
7.358	7.742
6.488	7.567
0.096	8.03
0.583	7.22
7.227	4.859
16.749	23.314
24.007	56.142
28.736	90.182
23.573	122.69
12.223	148.25
5.277	165.28
0.267	174.44
-2.53	180.63
-9.878	185.88
-11.482	183.75
-11.139	178.31
-13.437	177.34
-12.782	176.43
-18.708	175.58
-17.493	172.89
-12.257	169.85
-13.495	165.57
-14.088	163.28
-18.686	158.86
-18.03	153.08
-12.028	157.77
-12.484	122.98
-5.758	53.203
6.057	-4.278
18.385	-52.279
27.96	-86.53
25.711	-113.96
29.156	-135.04
34.641	-146.95
39.79	-152.58
43.486	-153.74
38.272	-158.71
34.355	-159.97
30.418	-155.15
32.765	-151.42
28.14	-146.97
21.952	-144.27
26.344	-140.33
23.19	-138.82
25.583	-137.12
21.042	-118.61
5.173	-78.941
-0.687	-23.197
-9.351	25.046
-18.121	62.093
-22.268	95.446
-29.023	116.32
-33.462	132.39
-35.582	147.68
-36.964	151.64
-36.335	157.37
-34.824	161.07
-34.238	154.71
-33.611	155.55
-34.96	147.13
-35.965	143.29
-35.619	143.46
-35.383	138.08
-30.157	150.94
-26.115	114.43
-16.003	27.948
-0.435	-38.093
6.149	-85.004
10.61	-117.73
17.757	-136.55
25.447	-147.75
27.162	-158.43
24.862	-160.83
23.415	-159.43
22.519	-159.27
21.707	-155.37
16.648	-149.19
13.576	-142.96
12.026	-141.09
9.17	-140.75
9.972	-141.9
15.692	-138.1
38.878	-133.32
116.06	-125.18
180.43	-106.11
177.84	-89.076
229.81	-66.82
283.56	-54.57
277.79	-69.829
297.13	-86.908
319.5	-108.1
329.28	-136.85
345.4	-160.94
368.19	-183.8
381.61	-198.39
396.63	-235.38
411.49	-306.94
414.61	-343.85
418.66	-346.4
422.73	-351
418.3	-352.32
411.04	-337.66
405	-325.32
381.84	-317.47
354.64	-268.58
321.81	-229.21
269.92	-227.1
203.02	-225.15
137.93	-232.4
92.232	-236.98
49.321	-232.91
16.105	-233.41
-4.93	-226.36
-27.484	-213.62
-41.9	-202.89
-45.542	-180.18
-46.033	-160.49
-50.871	-147.15
-56.588	-128.22
-61.425	-116.22
-65.104	-106.03
-69.806	-96.417
-78.838	-91.297
-81.167	-85.549
-81.796	-77.952
-83.738	-69.712
-83.264	-65.291
-87.98	-51.14
-89.593	-22.167
-82.784	19.018
-72.958	67.417
-72.851	110.38
-85.899	148.98
-96.516	179.73
-106.2	207.03
-114.86	229.73
-119.53	244.09
-123.28	256.17
-126.44	263.53
-132.55	267.75
-138.45	264.78
-140.11	261.12
-138.53	263.07
-134.44	258.71
-133.37	253.31
-136.48	251.07
-134.62	246.83
-131.95	241.69
-127.82	240.92
-125.76	234.24
-125.25	234.63
-117.36	233.36
-110.81	173.34
-96.637	91.848
-82.667	32.556
-71.753	-12.324
-57.412	-38.297
-51.134	-56.322
-46.155	-70.858
-42.506	-78.648
-39.507	-85.118
-37.613	-85.388
-38.278	-83.264
-36.15	-87.828
-36.048	-84.345
-39.132	-76.601
-40.708	-75.23
-38.24	-74.594
-38.824	-71.842
-40.12	-71.576
-36.117	-71.37
-38.165	-67.846
-35.863	-71.703
-30.296	-65.003
-43.675	-40.905
-58.426	-10.678
-58.882	31.122
-56.459	73.94
-61.875	110.08
-68.473	136.98
-75.219	161.69
-84.351	187.09
-83.335	201.85
-81.598	213.94
-84.461	221.7
-86.538	223.36
-84.374	228.48
-80.298	229.79
-82.203	223.42
-83.048	219.67
-82.344	218.64
-81.633	214.97
-79.032	212.48
-77.629	205.85
-73.028	212.37
-69.475	200.03
-67.683	127
-55.154	54.034
-42.193	-0.701
-28.573	-45.599
-14.405	-69.72
-9.05	-86.587
-4.213	-99.62
0.853	-105.43
3.761	-108.22
7.389	-108.6
10.75	-106.72
8.917	-109.3
6.532	-107.64
2.905	-103.7
1.07	-102.64
1.855	-102.91
7.118	-104.59
11.175	-98.373
-12.368	-89.835
-44.411	-73.172
-70.713	-53.553
-97.938	-42.475
-114.92	-22.786
-126.97	-5.428
-135.4	7.79
-139	26.953
-148.26	38.557
-150.06	49.248
-139.63	56.536
-136.81	52.967
-133.05	55.456
-123.58	54.417
-121.2	50.105
-114.27	50.815
-112.17	47.068
-109.53	55.426
-64.695	31.624
25.838	-24.946
116.45	-46.122
143.32	-58.134
170.67	-61.501
217.53	-53.561
229.99	-50.179
270.66	-44.072
301.35	-56.689
307.52	-78.703
329.36	-109.63
344.71	-148.83
381.53	-199.97
402.08	-276.3
416.11	-314.69
476.06	-326.79
500.19	-372.78
501.09	-412.51
524	-435.62
523.18	-444.56
526.81	-428.04
524.59	-434.07
517.14	-439.32
519.99	-430.86
467.08	-433.54
396.8	-415.82
340.08	-378.61
282.47	-303.69
234.01	-245.89
178.48	-236.78
121.84	-221.79
66.332	-224.98
18.613	-231.94
-15.014	-207.25
-39.159	-172.51
-49.011	-150.75
-61.346	-139.53
-71.724	-125.69
-80.923	-104.55
-97.064	-87.1
-102.43	-68.117
-85.228	-68.282
-5.052	-91.536
73.179	-94.141
105.85	-83.251
152.9	-65.676
176.65	-55.761
201.98	-59.09
236.16	-68.38
234.63	-96.16
247.14	-117.99
261.84	-140.13
259.08	-178.36
267.93	-205.91
276.12	-215.2
278.96	-222.75
281.84	-229.61
281.84	-232.47
287.65	-234.73
286.78	-230.26
280.82	-220.37
276.39	-206.27
252.24	-221.15
223.27	-221.53
195.21	-168.91
156.56	-156.24
111.94	-155.73
64.845	-130.29
26.925	-116.67
1.426	-103.91
-24.391	-94.252
-48.634	-78.14
-64.447	-53.024
-80.455	-38.13
-90.77	-28.469
-100.43	-17.484
-105.41	-13.879
-105.64	-0.827
-119.38	44.397
-132.08	105.56
-148.99	160.01
-172.76	204.92
-186	240.8
-194.95	266.09
-202.44	284.76
-205.68	298.79
-207.78	307.16
-207.16	310.55
-204.25	311
-202.21	308.38
-201.31	304.66
-199.57	301.47
-198.95	296.91
-199.15	294.57
-196.15	290.54
-193.26	288.7
-191.1	291.77
-187.25	286.38
-182.16	293.47
-176.86	277.36
-166.66	196.66
-147.93	119.14
-130.22	70.123
-119.49	32.1
-112.68	8.016
-109.7	-9.255
-101.8	-19.853
-92.159	-20.459
-93.221	-22.114
-93.583	-24.443
-91.596	-21.72
-94.018	-22.442
-94.978	-24.051
-94.809	-21.876
-93.712	-19.585
-91.568	-18.061
-93.153	-18.605
-90.503	-17.722
-99.048	-11.819
-129.75	1.117
-155.41	19.835
-170.76	30.945
-181.52	44.392
-191.06	59.204
-204.08	66.738
-217.91	83.44
-223.88	96.377
-222.49	97.928
-218.72	97.522
-208.59	97.335
-199.08	96.135
-196.53	95.018
-194.57	95.653
-193.11	97.861
-183	96.834
-118.54	68.552
-37.036	44.433
-24.643	56.334
-44.952	68.095
-57.362	76.199
-56.249	84.461
-40.405	86.509
-42.5	91.715
-55.16	94.946
-60.072	93.205
-64.309	92.897
-67.582	96.435
-69.169	97.722
-67.427	94.002
-66.647	89.391
-67.68	89.153
-65.962	89.189
-67.409	89.136
-65.036	88.769
-62.245	84.123
-63.258	84.947
-61.746	84.51
-59.499	83.666
-55.037	85.636
-53.791	82.337
-53.841	80.53
-53.526	78.191
-55.532	74.739
-54.209	76.916
-52.579	79.338
-54.838	76.73
-53.135	76.072
-49.988	76.481
-48.224	75.337
-46.707	75.466
-44.951	74.26
-40.463	71.615
-42.479	70.372
-40.947	71.531
-34.945	72.585
-34.241	73.75
-32.48	73.212
-33.219	69.947
-36.43	68.343
-40.19	66.925
-39.913	64.018
-35.799	65.535
-35.608	63.472
-35.439	59.905
-34.242	61.609
-34.736	56.524
-32.379	54.947
-32.332	56.835
-33.4	55.633
-31.634	56.22
