# Supplementary material for: Electrooculography-based continuous eye-writing recognition system for efficient assistive communication systems
Source: PLoS One. 2018 Feb 9;13(2):e0192684. doi: 10.1371/journal.pone.0192684 (PMC5806888; doi:10.1371/journal.pone.0192684)
Supplement: S2 Database — All the original continuous EOG data of participant 001, 002, and 003 used in the experiments are contained in this database. (ZIP) [file pone.0192684.s002.zip › continuous1/001/training/EOG_001_01_059.csv]

3.08	7.996
3.555	9.137
1.246	11.034
0.332	10.3
-4.343	7.724
-1.829	7.411
0.655	10.459
-0.873	11.728
1.029	9.752
1.641	7.918
-1.361	5.133
0.194	2.965
0.983	2.64
-2.294	3.292
-2	5.112
-1.653	3.036
2.864	4.144
3.776	5.256
-2.09	2.388
-1.641	3.885
2.712	4.061
2.686	4.975
-0.279	7.03
0.742	3.543
2.928	1.05
1.64	4.555
-3.753	7.662
-8.337	6.232
-11.596	1.916
-11.709	3.86
-7.043	9.262
-8.064	7.477
-5.092	4.139
0.084	6.132
-0.45	10.008
0.552	10.034
-4.083	13.087
-5.135	13.436
-1.95	9.095
-4.995	11.622
-5.839	13.516
-8.506	11.317
-10.877	7.744
-5.701	4.894
-4.788	5.348
-7.64	7.668
-10.98	6.902
-12.062	3.244
-8.429	1.82
-9.105	1.283
-9.975	2.766
-10.262	4.356
-11.459	1.159
-10.886	-2.803
-7.785	-0.755
-7.378	3.624
-11.534	7.232
-8.601	10.353
-6.194	9.65
-7.796	10.713
-8.156	10.943
-8.759	9.321
-5.504	3.812
-7.151	-2.672
-11.681	0.232
-11.733	1.13
-14.229	0.028
-11.993	0.022
-9.875	-1.512
-11.273	-5.26
-8.372	-8.425
-10.79	-6.516
-13.354	-3.98
-10.342	-3.874
-9.153	-5.015
-9.974	-3.348
-9.903	-2.207
-10.371	-2.493
-10.068	-0.212
-5.877	0.524
-2.534	-1.806
-2.26	-3.857
-5.678	-4.279
-7.193	-2.668
-4.435	-1.986
-2.074	-1.207
-5.199	-1.205
-7.383	-3.895
-5.634	-4.363
-11.941	-3.143
-10.912	-1.94
-6.374	-2.989
-9.081	-4.552
-7.868	-1.097
-9.429	1.784
-6.577	-0.121
-2.942	0.001
-7.037	2.965
-5.864	4.499
-3.521	3.396
-3.203	2.824
-2.703	2.879
-4.51	-0.319
-6.289	0.984
-5.228	2.759
-3.978	-0.706
-2.829	7.713
0.399	36.741
5.513	73.421
9.763	101.81
4.906	123.99
-3.543	141.13
-13.141	151.47
-20.692	159.68
-23.016	164.54
-25.933	167.92
-27.413	168.22
-31.49	167.3
-33.187	165.96
-34.817	162.24
-38.886	162.29
-38.186	160.71
-39.347	156.94
-40.066	152.02
-39.17	146.67
-38.474	145.72
-36.608	140.49
-36.148	138.82
-37.437	135.24
-36.889	133.14
-35.595	138.85
-34.994	100.68
-27.317	31.964
-16.225	-24.004
-1.42	-72.359
15.838	-107.8
24.907	-132.23
33.061	-150.77
42.545	-164.77
46.671	-175.87
47.108	-180.57
50.117	-182.06
52.557	-185.79
48.398	-188.01
46.789	-183.08
43.498	-180.02
43.631	-178.22
45.085	-171.14
18.512	-164.83
-16.135	-153.8
-44.175	-140.41
-73.608	-113.09
-92.546	-89.589
-103.19	-85.198
-112.35	-66.492
-121.57	-61.963
-124.73	-63.83
-117.36	-52.033
-112.85	-55.038
-109.44	-58.207
-99.461	-58.685
-94.946	-61.63
-90.134	-47.95
-57.645	-14.881
4.349	29.032
44.378	76.644
34.585	114.64
12.867	141.21
-2.841	152.44
-13.437	154.12
-15.869	159.84
-17.66	160.34
-19.192	157.08
-18.93	152.03
-16.74	145.57
-16.013	141.7
-17.806	134.05
-18.877	127.57
-19.01	128.96
-14.874	123.88
-12.526	118.27
-19.585	111.52
-23.626	107.94
-14.018	122.55
-1.93	83.432
11.94	-3.724
31.206	-67.576
47.596	-112.9
61.487	-138.98
69.326	-156.47
70.776	-171.83
75.217	-178.45
79.491	-180.84
77.147	-178.07
74.91	-174.46
73.414	-172.78
68.236	-170.3
59.781	-172.98
51.287	-175.86
47.08	-172.56
37.95	-176.03
40.733	-165.28
43.578	-150.47
77.877	-120.01
182.76	-79.725
230.75	9.583
308.76	246.24
537.61	427.8
828.26	503.46
1099.6	524.67
1154.6	429.89
975.39	337.23
747.2	243.35
532.57	152.4
351.26	107.81
229.38	92.014
147.15	108.97
112.34	126.31
100.83	137.63
91.325	136.81
97.841	125.82
88.452	110.23
97.5	91.603
117.66	73.638
134.03	46.73
142.37	25.208
160.12	28.335
200.61	24.176
208.32	-3.763
208.47	-25.947
218.26	-43.512
215.22	-60.02
216.22	-73.079
224.72	-75
218.99	-80.284
219.84	-78.856
218.38	-77.847
192.02	-145.74
165.39	-223.5
143.72	-265.27
116.25	-296.05
81.593	-309.15
47.354	-319.11
10.262	-315.14
-26.958	-304.12
-55.574	-293.75
-80.529	-269.34
-104.33	-247.03
-127.01	-218.72
-133.64	-194.58
-133.86	-184.73
-145.71	-177.04
-145.75	-172.26
-144.55	-160.31
-106.61	-142.2
-26.422	-99.944
9.654	-42.222
23.952	1.02
41.629	36.79
54.329	67.119
68.369	89.178
78.389	94.555
91.549	78.357
99.938	59.308
109.01	44.951
121.88	27.268
129.32	11.209
137.61	0.252
145.51	-11.047
148.85	-17.373
151.16	-8.431
165.98	-2.941
164.38	-13.071
148.71	-17.566
158.37	-16.841
155.59	-17.126
152.85	-6.879
142.99	-24.136
109.84	-82.765
94.362	-138.74
83.392	-184.15
67.546	-214.33
35.93	-236.03
-2.337	-253.53
-31.937	-254.1
-63.544	-247.84
-89.276	-238.19
-114.79	-224.57
-143.19	-207.64
-160.49	-191.53
-166.42	-180.17
-168.93	-170.67
-166.06	-154.97
-167.86	-139.04
-177.38	-129.9
-176.21	-115.49
-139.91	-135.74
-57.233	-173.57
7.382	-178.92
36.82	-172.38
63.059	-152.69
82.659	-138.9
110.63	-131.48
119.05	-128.79
122.75	-140.88
136.36	-148.52
129.79	-163.98
138.37	-177.29
144.93	-183.95
139.24	-192.74
143.51	-197.8
140.39	-202.46
140.17	-200.4
141.67	-198.27
142.6	-200.74
125.96	-193.59
75.983	-170.33
27.648	-136.03
-15.369	-91.291
-43.881	-45.302
-64.383	-3.371
-102.03	35.027
-132.5	62.868
-149.89	86.721
-167.59	102.86
-181.57	111.84
-189.5	118.97
-195.07	120.47
-195.23	120.09
-191.4	121.31
-190.54	119.91
-186.03	118.96
-186.18	123.72
-185.75	121.38
-180.35	129.98
-170.83	109.21
-91.075	30.427
-0.018	-28.658
34.458	-60.644
76.875	-76.902
111.79	-83.066
128.52	-89.239
147.98	-97.069
154.56	-114.49
163.7	-122.18
170.21	-138.45
156.03	-161.48
166.38	-166.47
170.23	-171.69
166.11	-180.78
175.46	-189.76
166.96	-195.19
172.71	-196.69
172.66	-198.25
168.18	-198.59
168.75	-200.2
170.12	-197.19
160.17	-193.71
98.491	-188.35
33.456	-165.39
-8.743	-118.39
-42.574	-70.036
-70.517	-38.613
-102.62	-5.275
-135.93	25.242
-163.42	43.294
-182.98	59.785
-196.49	72.347
-200.55	80.335
-203.11	85.047
-205.63	86.889
-203.96	93.115
-203.3	94.49
-200.48	96.455
-200.46	100.69
-201.91	100.57
-200.3	106.16
-204.64	102.81
-203.83	106.9
-182.47	92.52
-100.42	33.255
-1.063	-6.474
24.357	-24.249
70.853	-40.408
138.26	-55.701
172.98	-90.468
214.02	-139.09
236.44	-179.09
260.82	-230.42
272.78	-283.16
273.83	-302.59
290.05	-319.83
290.46	-340.57
295.01	-348.3
299.83	-350.92
299.91	-338.68
304.47	-327.09
304.12	-320.76
300.18	-309.95
265.2	-306.16
220.36	-296.57
184.5	-268.92
133.84	-220.48
81.281	-208.43
26.924	-222.88
-26.038	-213.67
-67.881	-199.98
-104.37	-179.03
-130.96	-168.05
-150.59	-152.55
-168.59	-133.02
-177.03	-125.07
-174.71	-107.21
-175.47	-92.779
-186.01	-82.548
-191.23	-68.865
-199.69	-58.545
-202.89	-47.577
-152.27	-26.958
-110.46	0.932
-132.33	24.275
-153.59	37.927
-162.81	49.606
-170.61	61.747
-171.07	67.746
-171.19	73.336
-170.63	77.975
-170.47	80.45
-170.88	83.146
-174.2	87.973
-173.78	89.773
-167.63	82.627
-161.72	82.999
-159.88	85.399
-162.91	87.509
-161.59	91.018
-156.7	88.627
-155.54	92.8
-154.9	97.947
-151.33	98.813
-150.3	100.71
-148.81	101.34
-144.79	100.61
-144.96	100.3
-140.6	101.76
-138.51	105.21
-137.38	106.93
-130.6	103.47
-133.88	100.78
-128.67	100.38
-121.94	100.79
-123.62	102.53
-123.82	101.81
-126.91	98.967
-122.39	99.417
-124	100.48
-124.07	98.141
-117.38	100.5
-116.52	101.27
-111.83	97.72
-112.69	98.358
-112.75	97.694
-109.06	97.434
-109.13	99.325
-106.57	97.231
-105.42	92.917
-106.23	91.575
-103.72	92.226
-98.082	93.123
-98.268	92.973
-98.892	94.665
-96.863	95.972
-93.928	94.421
-88.727	93.979
-89.952	91.502
