# Supplementary material for: Electrooculography-based continuous eye-writing recognition system for efficient assistive communication systems
Source: PLoS One. 2018 Feb 9;13(2):e0192684. doi: 10.1371/journal.pone.0192684 (PMC5806888; doi:10.1371/journal.pone.0192684)
Supplement: S2 Database — All the original continuous EOG data of participant 001, 002, and 003 used in the experiments are contained in this database. (ZIP) [file pone.0192684.s002.zip › continuous1/001/training/EOG_001_01_060.csv]

-15.041	24.332
-21.724	23.889
-24.131	27.13
-22.722	29.267
-17.016	29.936
-14.375	27.774
-15.547	29.232
-7.018	29.434
-6.239	25.107
-9.072	23.707
-10.98	23.909
-16.06	27.243
-14.376	29.97
-19.395	26.389
-22.671	23.44
-18.447	23.824
-17.521	23.096
-12.962	16.552
-10.022	14.37
-10.4	17.446
-11.039	12.955
-13.912	12.083
-14.85	14.313
-14.141	14.631
-12.869	17.357
-10.287	16.255
-6.462	12.822
-4.335	11.558
-5.443	13.064
-6.523	13.915
-8.208	14.137
-12.912	14.118
-16.111	15.927
-16.201	18.416
-14.33	14.046
-11.898	11.397
-9.057	14.664
-5.337	14.856
-8.931	11.286
-8.638	10.266
-3.35	11.666
-6.115	13.393
-7.437	12.94
-9.894	11.084
-11.528	12.98
-9.649	13.02
-14.611	11.992
-14.827	11.902
-9.419	10.497
-8.867	12.283
-6.283	13.22
-4.406	12.509
-5.309	11.346
-5.686	11.573
-6.864	11.722
-3.384	7.887
2.155	9.733
1.948	9.849
1.37	8.264
3.262	10.937
-0.274	7.943
-2.245	8.522
-0.129	10.244
-3.129	9.647
-3.105	11.89
-1.044	8.398
0.266	8.813
-1.795	11.829
-8.333	12.053
-9.46	12.107
-9.901	7.848
-6.603	7.496
-2.296	7.639
-2.728	7.927
-2.867	5.775
-4.88	2.723
-6.187	5.938
-5.509	4.369
-3.639	4.509
-1.421	8.375
1.211	8.267
1.465	6.104
3.072	6.88
6.585	8.955
3.93	8.752
1.535	6.464
-2.511	5.973
-5.154	6.246
-4.731	6.127
-6.922	25.135
-3.574	59.059
1.98	89.784
3.693	116.99
-0.374	141.14
-7.5	161.66
-13.525	175.31
-19.688	180.38
-25.982	184.19
-29.233	189.61
-29.352	189.76
-33.774	184.49
-38.163	185.25
-39.425	188.31
-43.006	182.18
-43.897	179.17
-39.978	175.89
-36.906	170.03
-38.332	167.5
-39.851	159.43
-35.728	160.33
-37.563	158.99
-39.947	158.48
-34.131	156.41
-29.321	106.98
-18.516	35.827
-2.192	-25.252
13.259	-67.85
23.925	-99.288
27.08	-126.89
29.238	-138.7
33.919	-151.1
34.274	-165.48
32.951	-168.93
33.11	-163.42
25.432	-161.96
14.386	-161.35
12.492	-157.84
13.478	-157.2
-11.827	-138.86
-49.79	-109.43
-80.733	-84.898
-112.07	-48.929
-127	-7.243
-130.02	22.368
-131.36	42.458
-125.72	61.699
-121.59	74.609
-117.57	77.9
-114.88	75.588
-116.6	68.835
-113.96	66.249
-112.93	64.189
-105.63	60.157
-94.839	62.262
-94.16	57.573
-93.463	55.765
-78.611	51.083
-15.588	11.921
93.64	-28.774
171.24	-57.176
210.07	-84.349
249.47	-98.041
272.52	-102.49
317.17	-112.55
371.35	-138.79
407.01	-172.05
436.51	-209.62
451.83	-250.11
481.92	-280.67
500.36	-309.23
501.28	-360.18
505.74	-400.68
504.45	-413.37
503.69	-425.85
499.99	-427.44
490.64	-427.91
488.48	-408.65
465.08	-420.68
397.12	-454.65
331.97	-408.61
280.51	-383.06
226.29	-392.35
171.19	-361.16
119.44	-335.8
75.571	-333.7
38.97	-320.11
12.593	-295.96
-12.567	-276
-44.1	-247.34
-65.041	-219.76
-71.309	-200.3
-78.195	-183.96
-85.958	-166.51
-92.658	-148
-99.422	-133.9
-106.43	-123.34
-115.97	-115.36
-112.42	-100.03
-77.87	-78.845
-33.425	-42.421
-30.598	-3.922
-58.225	10.632
-76.792	18.669
-89.764	27.02
-99.327	35.992
-106.53	46.158
-103.53	49.761
-96.208	53.728
-93.316	65.602
-94.95	69.947
-100.1	69.709
-96.754	73.524
-97.961	75.619
-100.64	75.931
-97.088	74.948
-97.676	78.584
-96.143	78.973
-98.546	79.224
-97.089	82.645
-88.658	82.141
-89.443	85.055
-87.504	87.765
-82.506	87.155
-81.325	85.356
-80.317	85.991
-80.002	87.892
-78.595	88.121
-76.716	86.115
-76.849	83.897
-76.693	86.206
-73.021	84.805
-72.549	83.388
-73.213	84.827
-73.25	84.57
-75.384	85.422
