# Supplementary material for: Electrooculography-based continuous eye-writing recognition system for efficient assistive communication systems
Source: PLoS One. 2018 Feb 9;13(2):e0192684. doi: 10.1371/journal.pone.0192684 (PMC5806888; doi:10.1371/journal.pone.0192684)
Supplement: S2 Database — All the original continuous EOG data of participant 001, 002, and 003 used in the experiments are contained in this database. (ZIP) [file pone.0192684.s002.zip › continuous1/001/training/EOG_001_01_061.csv]

-0.614	4.263
2.83	5.193
4.691	5.587
5.714	3.764
5.265	3.444
1.274	0.569
0.078	1.211
2.053	5.703
-0.478	8.494
0.386	9.817
3.854	6.552
0.477	5.817
0.87	7.28
-0.339	7.221
-1.393	6.735
2.503	4.582
3.563	4.862
4.119	5.772
0.608	8.696
5.368	10.474
3.608	8.415
-5.541	6.58
-1.481	4.054
-5.872	6.077
-6.341	4.504
-0.984	3.442
1.633	6.966
3.634	6.667
-4.937	7.635
-5.081	6.547
-0.92	5.9
-1.331	6.571
0.802	7.498
-3.922	8.914
-4.334	7.88
1.163	7.498
0.748	6.41
3.778	7.415
6.188	8.818
3.882	6.023
4.953	7.198
3.174	8.132
2.041	4.683
1.375	3.689
-0.467	4.214
4.195	5.417
1.902	4.113
1.024	4.088
6.301	2.926
4.982	1.711
6.838	5.803
7.142	4.568
4.659	4.221
1.745	3.274
-0.365	1.727
2.616	2.98
4.261	3.526
6.614	4.289
5.725	1.671
6.167	4.642
10.05	1.915
10.139	-2.056
6.995	3.809
1.484	4.088
3.809	4.14
7.961	2.714
6.903	3.122
7.27	6.246
5.584	3.498
6.266	3.959
9.46	2.949
8.414	0.97
8.06	2.71
5.43	1.658
2.735	2.562
6.252	1.219
7.253	-2.55
6.977	-2.241
6.07	-1.238
3.251	2.131
5.394	2.831
4.476	1.306
-0.399	2.095
0.021	0.216
3.81	0.791
6.831	1.326
8.342	0.136
7.867	1.688
6.25	-3.067
8.077	-4.979
8.724	-0.335
3.311	-1.817
1.598	-2.006
4.003	2.103
2.819	0.78
3.218	-2.259
4.784	0.012
3.244	-0.017
4.29	0.029
7.874	2.888
9.07	3.873
8.96	5.609
9.468	5.567
7.67	4.198
7.466	4.589
11.262	4.27
11.021	3.524
9.307	2.225
10.451	3.838
10.309	24.013
6.322	60.273
-1.194	94.113
-4.939	122.6
-4.525	145.03
-6.721	160.8
-8.724	174.36
-10.96	179.74
-16.299	180.65
-19.53	185.06
-19.868	182.87
-19.864	179.65
-18.684	180.13
-20.549	175.88
-23.836	172.13
-24.15	167.22
-23.591	163.92
-24.537	161.56
-24.552	159.58
-23.893	156.44
-22.326	149.91
-12.879	158
-9.908	128.31
-9.659	50.611
-0.872	-13.606
5.256	-64.396
13.331	-101.19
21.685	-124.48
29.172	-142.19
35.215	-152.61
35.739	-158.17
38.32	-161.88
39.36	-160.66
35.391	-155.5
31.799	-151.28
25.927	-147.05
22.848	-143.52
24.551	-141.63
25.659	-141.05
26.22	-135.59
23.69	-135.15
26.431	-135.83
25.304	-115.36
14.44	-73.136
7.853	-20.119
-0.559	28.387
-10.278	68.197
-14.146	100.33
-18.433	126.25
-26.176	144.61
-28.333	156.06
-26.135	166.63
-29.698	171.89
-32.244	171.3
-32.705	168.2
-34.691	163.86
-33.075	161.76
-34.531	159.61
-33.977	159.88
-31.145	155.83
-31.128	148.77
-27.923	151.07
-30.982	143.24
-28.98	150.05
-25.165	143.29
-24.361	69.509
-5.906	-3.897
10.437	-55.394
18.365	-94.139
22.997	-119.13
21.774	-139.91
25.423	-150.18
26.162	-154.91
22.064	-160.82
14.973	-164.9
10.536	-158.17
11.798	-152.32
9.589	-144.7
7.258	-137.13
6.281	-135.8
7.039	-132.37
7.177	-130.5
4.704	-128.98
4.884	-129.12
20.392	-127.8
71.737	-126.24
148.42	-117.35
191.69	-97.01
216.85	-79.403
265.97	-60.923
282.59	-56.519
289.01	-73.317
318.12	-100.52
326.04	-128.49
346.76	-149.91
364.05	-175.39
381.45	-192.18
429.58	-226.86
443.27	-285.2
447.43	-323.74
458.09	-347.66
461.57	-354.87
465.14	-357.68
461.45	-363.62
460.01	-358.54
425.66	-358.72
378.29	-351.62
346.86	-310.52
297.2	-267.11
235.93	-275.58
172.79	-287.79
112.67	-285.53
68.965	-300.03
37.122	-277.94
20.251	-262.14
8.244	-265.81
-7.038	-245.19
-18.94	-229.72
-28.556	-211.79
-34.754	-192.73
-43.197	-177.13
-44.558	-158.73
-50.813	-148.77
-62.871	-137.57
-64.988	-123.5
-66.453	-115.8
-69.492	-107.49
-75.65	-99.679
-74.204	-93.255
-65.39	-87.544
-10.176	-79.936
58.58	-57.51
103.49	-19.404
155.7	11.369
182.02	22.795
202.91	9.305
208.98	-24.878
215.82	-46.263
228.53	-67.741
230.4	-90.515
240.83	-81.866
238.02	-71.964
251.87	-81.983
254.3	-87.388
247.25	-85.429
250.32	-82.77
246.39	-70.049
245.34	-68.333
237.46	-63.111
228.94	-58.243
197.09	-81.193
156.18	-63.394
122.14	-48.131
70.193	-56.513
18.108	-30.759
-20.425	-15.262
-48.054	-11.291
-71.738	-8.12
-91.947	-1.346
-112.44	19.264
-135.21	30.797
-149.78	35.639
-159.86	47.749
-155.93	58.629
-144.52	84.482
-146.09	131.87
-144.29	177.88
-141.38	221.53
-152.56	251.97
-164.14	272.25
-163.7	288.51
-161.7	286.76
-164.38	286.34
-167.64	288.41
-169.3	277.94
-167.96	271
-167.29	261.32
-165.88	255.08
-166.4	255.1
-164.29	254.39
-162.81	254.25
-163.75	244.37
-157.13	252.1
-153.28	225.77
-139.4	136.7
-121.08	62.196
-109.9	11.192
-92.794	-22.606
-82.894	-43.895
-73.834	-61.807
-63.439	-73.021
-62.707	-78.196
-67.539	-80.392
-77.832	-81.371
-79.017	-78.747
-81.199	-78.76
-80.704	-76.595
-72.264	-72.066
-96.405	-57.021
-125.95	-31.723
-149.86	-7.247
-181.26	18.972
-195.28	27.191
-203.06	36.905
-209.99	48.801
-211.2	42.176
-209.8	44.137
-207.91	37.479
-201.53	23.055
-195.54	22.269
-190.93	21.914
-187.16	20.479
-189.03	20.653
-176.99	20.062
-177.98	22.485
-138.48	4.001
-47.137	-50.213
39.793	-73.042
112.12	-64.063
122.83	-60.366
175.84	-45.548
233.47	-50.474
252.39	-81.277
323.69	-150.57
383.51	-255.16
413.89	-339.34
427.69	-406.69
441.21	-453.72
461.19	-480.88
454.74	-500.28
450.85	-503.82
459.83	-505.61
455.69	-508.06
458.43	-507.69
460.04	-509.99
456.75	-498.25
451.36	-482.01
409.2	-466.39
350.29	-438.42
300.69	-408.68
245.6	-356.17
189.35	-314.2
135.03	-309.91
84.233	-285.28
41.78	-266.48
7.14	-263.14
-18.839	-233.4
-37.628	-205.5
-48.716	-188.09
-63.163	-171.02
-72.425	-153.81
-90.142	-131.43
-104.29	-105.79
-96.775	-82.365
-73.788	-49.888
-6.051	11.483
17.481	75.795
3.606	127.71
22.874	176.61
17.676	213.39
11.175	241.06
15.557	265.1
3.259	276.59
0.072	277.99
10.485	273.18
5.614	264.13
-1.378	260.38
3.059	258.45
6.209	259.35
3.603	256.98
-2.147	254.41
8.487	258.05
10.213	252.62
2.117	251.87
8.764	243.56
8.342	246.68
5.026	242.41
6.653	163.76
17.927	87.192
29.152	37.699
17.372	-9.858
-16.515	-41.036
-52.291	-66.468
-80.546	-77.49
-109.55	-81.538
-132.48	-79.037
-150.28	-70.463
-167.21	-65.077
-181.19	-55.474
-189.16	-47.966
-190	-44.355
-190.82	-41.823
-191.65	-34.66
-191.52	-28.094
-194.62	-25.048
-193.84	-21.259
-193.39	-18.55
-194.2	-6.346
-158.18	5.295
-112.78	32.402
-110.69	73.551
-126.4	91.204
-143.99	97.489
-152.07	101.49
-148.74	104.89
-151.54	108.18
-156.66	110.77
-160.63	112.07
-157.77	111.73
-157.09	110.46
-158.25	113
-148.08	115.7
-138.45	105.73
-134.17	103.62
-133.44	104.86
-134.83	103.01
-133.53	105.74
-131.29	103.94
-126.9	102.39
-121.79	103.17
-119.08	103.81
-118.39	102.94
-116.25	101.85
-112.22	102.15
-111.33	100.08
-110.7	96.571
-108.29	95.058
-107.52	94.374
-106.84	95.584
-101.67	95.192
-99.192	93.313
-99.646	92.768
-100.55	90.827
-102.8	91.867
-97.958	88.92
-95.458	83.935
-91.582	85.955
-86.226	86.36
-87.558	85.698
-81.664	86.881
-78.083	87.777
-79.249	85.063
-76.634	83.668
-75.039	85.574
-74.902	84.642
-73.066	82.202
-68.017	78.318
-65.819	79.265
-66.652	81.021
-64.678	79.213
-61.893	76.597
-64.313	76.487
-66.767	78.705
