# Supplementary material for: Electrooculography-based continuous eye-writing recognition system for efficient assistive communication systems
Source: PLoS One. 2018 Feb 9;13(2):e0192684. doi: 10.1371/journal.pone.0192684 (PMC5806888; doi:10.1371/journal.pone.0192684)
Supplement: S2 Database — All the original continuous EOG data of participant 001, 002, and 003 used in the experiments are contained in this database. (ZIP) [file pone.0192684.s002.zip › continuous1/001/training/EOG_001_01_062.csv]

-8.375	-2.086
-6.248	-0.567
-9.21	3.363
-8.06	5.306
-3.43	5.104
-4.483	3.459
-5.917	1.869
-5.214	2.486
-4.572	2.592
-3.236	1.312
-6.432	0.549
-5.128	2.407
-0.204	3.105
-0.373	0.354
-1.318	0.249
-2.149	-0.097
-2.847	-0.681
-1.603	1.053
0.038	2.246
-2.275	-0.005
-5.952	-0.811
-8.089	2.809
-5.563	2.553
-3.492	0.497
-0.859	2.614
3.843	0.75
1.295	-0.924
0.286	1.869
-0.863	-0.447
-1.067	-0.607
2.592	-1.628
2.083	-3.712
0.755	-0.422
-1.823	0.112
-3.948	1.403
-5.472	1.576
-6.698	0.175
-9.023	0.162
-10.214	-2.483
-6.917	-1.359
-7.982	1.552
-8.204	0.365
-4.135	-0.504
-4.109	1.328
-6.591	3.944
-6.063	2.972
-4.698	1.151
-7.073	1.197
-6.637	0.29
-7.686	1.289
-8.352	2.84
-2.807	1.782
-5.478	1.327
-7.1	1.4
-6.01	3.12
-9.132	4.419
-9.4	1.845
-8.685	1.093
-5.126	2.434
-7.092	3.883
-8.174	5.186
-3.354	6.347
-4.413	4.678
-3.979	2.206
-3.825	3.466
-6.087	3.514
-8.772	5.542
-7.427	5.949
-1.315	3.395
-2.482	5.067
-4.019	3.596
-5.575	1.481
-8.221	1.2
-6.979	1.055
-7.485	4.625
-9.843	3.977
-11.26	2.04
-7.468	2.711
-4.974	0.424
-5.473	1.025
-2.738	3.102
-1.929	2.443
-3.474	1.332
-2.783	2.566
-1.922	6.081
-3.198	5.921
-3.941	4.902
-4.406	2.473
-5.84	1.812
-4.286	5.23
-3.411	6.034
-7.598	5.405
-2.691	4.742
9.313	11.155
8.634	27.669
-7.454	54.09
-25.667	83.558
-39.247	105.76
-56.527	123.42
-68.508	140.12
-70.269	150.18
-71.891	154.69
-75.425	161.05
-74.336	160.22
-67.253	158.37
-66.879	158.5
-70.054	153.76
-72.456	150.61
-66.17	144.94
-65.355	139.13
-58.522	133.42
-14.83	121.26
30.954	100.71
85.382	68.579
134.08	38.435
159.37	10.707
201.82	-17.046
246.21	-36.556
266.24	-55.681
290.35	-72.663
317.93	-90.726
337.23	-113.06
358.13	-138.73
363.21	-167.17
366.75	-199.82
365.61	-236.92
370.87	-251.05
381.16	-240.12
375.7	-232.48
385.35	-232.86
373.43	-251.39
319.61	-289.58
273.47	-327.75
239.55	-347.82
207.42	-358.81
169.04	-374.7
119.14	-373.82
76.446	-378.37
33.501	-361.92
-10.552	-316.47
-39.79	-294.3
-62.033	-264.83
-82.691	-237.77
-101.61	-215.25
-108.94	-186.59
-110.37	-171.62
-115.9	-157.16
-116.91	-148.4
-121.98	-141.7
-119.45	-131.74
-117.56	-122.74
-92.775	-97.87
-26.227	-47.734
-10.739	11.132
-10.875	63.987
-10.033	104.01
-37.454	136.25
-26.817	169.31
-32.382	190.01
-45.522	205.95
-32.093	216
-37.486	213.22
-26.408	217.74
-14.913	215.91
-13.353	202.67
-17.292	200.4
-2.99	168.98
65.247	94.599
109.62	30.757
153.42	-16.669
185.58	-56.847
195.09	-80.681
232.13	-93.871
230.1	-105.18
228.08	-110.58
233.47	-109.85
223.13	-110.76
230.6	-111.23
226.94	-110.88
218.03	-119.52
214.86	-119.69
207.82	-118.34
173.13	-143.25
122.58	-169.62
84.374	-185.46
52.416	-188.6
33.432	-186.25
2.618	-180.96
-41.259	-156.63
-80.725	-124.9
-122.73	-80.039
-146.82	-20.464
-154.5	33.433
-160.77	81.373
-160.33	125.53
-159.42	160.33
-160.98	182.19
-158.37	199.17
-155.19	210.58
-154.23	212.87
-152.93	217.39
-152.44	217.81
-151.96	214.75
-146.8	210.04
-141.86	200.04
-143.77	193.06
-140.47	193.67
-138.87	190.3
-137.51	185.95
-127.46	188.59
-133.07	179.87
-128.19	185.36
-107.68	156.61
-53.719	69.334
47.168	8.693
100.25	-32.322
131.66	-58.488
163.63	-72.032
166.64	-80.243
189.25	-80.486
200.7	-93.003
195.87	-99.712
197.91	-102.57
198.06	-108.58
201.35	-119.68
201.17	-133.37
206.22	-139.56
210.3	-154.56
206.7	-162.74
205.03	-180.83
211.64	-207.53
215.75	-213.82
209.51	-237.41
214.92	-251.34
219.35	-249.17
213.95	-251.24
215.34	-242.19
204.92	-241.53
202.82	-238.25
207.61	-218.71
183.3	-199.3
145.74	-185.2
107.45	-135.57
80.939	-72.773
44.572	-61.018
-10.361	-43.776
-49.51	1.153
-82.516	37.513
-111.83	70.81
-128.1	93.847
-141.17	108.39
-152.5	117.13
-155.02	117.33
-154.58	129.54
-160.27	143.86
-167.14	144.41
-174.62	153.43
-181.63	164.18
-185.09	162.95
-184.85	162.52
-180.41	160.59
-170.25	164.2
-156.92	172.01
-149.06	171.31
-146.84	168.65
-148.06	170.47
-152.03	171.66
-149.2	171.28
-142.45	173.41
-142.12	168.21
-140.23	173.96
-132.96	153.51
-123.25	74.014
-112.68	1.734
-100.14	-47.351
-85.388	-80.593
-70.793	-100.67
-62.296	-117.84
-59.5	-127.41
-51.006	-132.44
-48.416	-135.22
-50.483	-132.82
-52.386	-130.16
-53.207	-127.31
-40.731	-120.3
-30.453	-119.59
-32.897	-117.74
-34.923	-109.92
-34.457	-106.14
-40.934	-102.36
-12.077	-100.93
45.583	-101.86
80.061	-95.563
106.77	-82.714
127.64	-65.734
145.88	-56.24
151.01	-59.731
146.21	-58.607
147.69	-58.364
143.23	-63.793
143.52	-66.145
140.01	-73.366
139.21	-77.112
142.31	-79.973
137.85	-81.313
137	-75.93
134.91	-78.205
136.89	-76.084
119.2	-68.815
87.273	-57.582
68.87	-39.389
43.441	-11.436
18.66	26.986
-15.658	61.42
-54.502	98.947
-82.517	133.48
-110.01	159.9
-124.77	180.59
-135.53	197.75
-144.19	215.02
-149.86	221.73
-151.87	224.81
-149.65	222.91
-153.77	219
-152.14	218.27
-150.68	212.5
-153.48	208.16
-148.96	201.6
-148.31	197.19
-149.91	197.23
-143.81	192.55
-142.44	185.17
-141.36	183.45
-137.43	185.83
-138.27	181.33
-132.76	186.93
-124.38	168.46
-110.61	92.981
-87.924	15.54
-71.703	-38.713
-59.756	-79.563
-46.758	-107.64
-36.376	-123.97
-28.623	-134.81
-22.664	-141.51
-16.898	-142.14
-14.233	-142.09
-19.685	-142.14
-26.083	-141.53
-32.556	-141.36
-41.524	-137.31
-50.555	-131.87
-61.844	-130.78
-68.934	-126.46
-75.022	-121.96
-84.388	-117.7
-99.086	-107.43
-123.6	-95.261
-147.54	-78.685
-163.99	-59.984
-175.76	-43.809
-187.53	-28.212
-190.11	-3.616
-183.17	12.39
-173.8	7.515
-163.85	7.508
-162.02	9.147
-162	7.966
-162.89	11.094
-160.06	11.451
-151.85	11.004
-132.5	26.78
-87.053	54.855
-50.154	87.506
-36.246	132.61
-29.944	172.56
-31.65	194.63
-36.912	211.56
-37.978	222.98
-36.417	226.98
-39.116	227.2
-34.218	224.16
-38.153	214.1
-43.773	208.03
-40.585	207.51
-46.421	196.63
-37.226	200.55
-20.937	174.52
37.981	97.694
115.94	40.282
158.39	-0.381
211.8	-24.41
232.39	-38.07
242.22	-56.698
261.7	-65.981
257.24	-76.538
273.98	-89.303
280.96	-103.67
274.47	-116.8
283.4	-120.36
278.75	-142.44
280.23	-160.95
287.1	-174.82
276.76	-210.7
286.58	-226.41
289.41	-254.71
292.55	-282.51
304.56	-280.68
290.44	-288.38
291.67	-289.94
295.91	-287.71
285.84	-288.01
280.08	-285.56
280.66	-281.84
273.91	-278.61
271.31	-275.63
268.09	-265.61
233.94	-255.26
191.43	-238.91
156.14	-165.69
127.9	-92.763
91.979	-62.631
44.476	5.253
0.089	37.382
-38.568	35.934
-67.78	85.713
-91.768	114.71
-114.74	113.8
-131.27	120.58
-141.73	125.57
-149.74	132.01
-152.67	136.39
-158.18	134.64
-160.84	142.72
-156.73	154.49
-162.97	154.89
-167	158.25
-165.24	159.07
-164.3	158.12
-161.9	160.68
-161.94	158.01
-156.42	172.2
-136.47	143.03
-101.34	58.507
-74.862	-1.191
-68.515	-43.13
-69.704	-61.077
-74.267	-53.35
-80.988	-43.403
-83.479	-31.247
-84.399	-22.662
-89.177	-14.705
-90.481	-8.083
-88.694	-5.267
-89.473	-2.291
-95.453	-2.478
-95.933	-1.458
-95.016	2
-96.066	0.335
-89.766	4.045
-85.868	8.303
-88.016	4.333
-89.637	4.344
-89.437	7.826
-90.524	10.468
-89.511	8.932
-90.077	9.111
-86.189	14.402
-78.26	14.858
-78.393	18.055
-75.286	20.638
-73.349	17.23
-73.985	19.452
-72.239	21.015
-72.533	20.827
-68.633	25.081
-67.619	26.078
-68.526	26.389
-66.072	28.873
-66.367	29.596
-68	29.788
-68.195	30.104
-66.233	30.992
-65.658	31.906
-64.277	32.71
-60.371	33.778
-56.66	35.2
-56.563	36.179
-59.89	36.633
-60.561	35.508
-55.858	34.748
-54.635	32.758
-54.461	30.249
-50.417	33.909
-50.512	35.856
-50.491	33.396
-50.099	33.501
-49.806	34.168
-51.548	34.461
-49.646	35.013
-47.541	33.238
-47.129	32.235
-40.33	33.206
-43.711	36.196
-46.149	36.818
-43.71	33.099
-39.525	31.82
-34.299	32.412
-40.016	34.905
-36.919	36.073
-31.507	35.718
-34.68	33.019
