# Supplementary material for: Electrooculography-based continuous eye-writing recognition system for efficient assistive communication systems
Source: PLoS One. 2018 Feb 9;13(2):e0192684. doi: 10.1371/journal.pone.0192684 (PMC5806888; doi:10.1371/journal.pone.0192684)
Supplement: S2 Database — All the original continuous EOG data of participant 001, 002, and 003 used in the experiments are contained in this database. (ZIP) [file pone.0192684.s002.zip › continuous1/001/training/EOG_001_01_063.csv]

-8.975	-4.127
-9.781	-6.927
-9.393	-9.409
-9.332	-4.963
-8.811	-3.889
-6.675	-3.994
-2.866	-5.843
-2.7	-5.612
-6.094	-2.218
-4.265	-3.363
-3.596	-4.154
-6.596	-3.707
-7.419	-4.424
-8.962	-3.327
-8.523	-3.6
-9.027	-7.191
-10.266	-5.118
-8.501	-2.938
-5.742	-3.315
-4.378	-0.116
-8.516	-0.139
-9.427	-3.139
-8.514	-2.84
-12.398	-0.157
-12.828	3.314
-9.394	2.691
-7.513	-1.455
-6.324	-1.816
-2.259	-0.656
-1.37	1.424
-2.988	1.082
0.322	-0.222
0.427	1.849
-0.704	2.367
0.19	2.218
-0.022	3.994
4.331	4.16
5.423	1.699
4.765	3.846
3.971	6.454
-0.246	6.272
2.327	4.841
7.626	2.454
7.578	2.876
4.354	2.608
7.256	0.724
8.677	1.396
6.555	2.009
9.155	1.04
9.806	1.361
8.524	2.084
7.516	4.576
8.525	4.495
8.943	4.064
8.729	4.994
6.9	3.533
3.448	5.248
6.351	6.425
9.52	6.59
6.243	2.924
4.423	1.441
6.249	5.388
4.379	3.525
1.082	2.409
2.638	3.642
3.963	6.169
1.574	6.411
-0.086	7.051
-0.944	9.148
-3.591	6.145
-5.018	6.812
-3.173	6.746
-1.479	3.727
-1.689	2.313
-1.679	1.812
-1.935	3.795
-5.025	3.798
-4.925	3.628
-2.938	2.408
-1.831	4.031
-0.652	4.889
-1.451	-1.161
0.332	1.375
0.183	2.922
-2.156	0.44
-1.733	-0.75
-1.739	-2.666
0.377	1.09
2.665	1.182
0.17	-0.419
-0.024	0.548
0.104	2.235
-0.209	3.557
3.659	1.449
2.384	0.537
2.666	0.81
4.597	3.481
3.443	2.859
3.003	0.095
-0.649	1.667
-0.057	0.512
-0.697	0.39
-0.974	1.825
2.4	2.092
1.717	1.797
4.541	2.786
1.676	4.15
-0.869	2.793
2.104	3.615
-0.508	2.768
0.358	3.309
0.27	5.116
-2.252	4.749
-1.3	1.83
1.994	-4.863
4.051	-2.368
-0.392	2.491
-0.887	2.116
2.144	2.465
0.478	1.066
5.532	2.203
11.481	21.122
11.617	54.022
13.44	87.619
10.635	116.3
4.893	132.72
-3.715	149.43
-11.163	160.71
-10.764	166.33
-15.772	171.21
-22.472	164.58
-28.041	166.94
-31.613	168.36
-30.741	163.83
-31.643	164.48
-31.571	159.09
-33.413	155.73
-32.51	151.37
-31.99	146.94
-33.793	143.85
-29.528	137.9
-26.866	135.97
-25.516	132.07
-22.606	130.74
-25.131	123.08
-25.179	125.29
-19.617	130.66
-19.358	76.807
-14.037	2.611
-1.946	-51.885
9.741	-98.653
20.017	-131.3
27.102	-154.04
35.598	-169.59
39.144	-181.13
39.196	-189.33
36.5	-193.48
31.462	-191.92
32.921	-185.72
31.934	-180.39
27.126	-176.42
27.815	-173.56
25.58	-169.18
21.61	-168.68
23.232	-167.58
28.348	-159.19
60.369	-153.16
134.76	-135.24
200.59	-114.85
214.32	-108.11
252.48	-94.584
307.09	-93.707
321.31	-121.82
345.87	-151.84
360.49	-167.51
376.58	-206.32
400.95	-260.9
405.73	-278.75
410.69	-295.18
414.47	-328.3
418.68	-354.75
421.84	-366.05
417.81	-368.41
408.96	-367.08
409.88	-356.59
391.57	-347.87
359.27	-318.81
342.72	-276.45
309.84	-294.22
258.07	-318.19
195.15	-303.19
124.81	-294.31
65.11	-250.84
16.426	-211.41
-18.731	-190.99
-38.086	-161.25
-53.513	-145.26
-65.609	-129.1
-78.573	-117.98
-88.735	-103.24
-89.511	-91.887
-94.687	-65.639
-101.25	-4.413
-105.99	55.94
-112.79	104.71
-118.75	140.18
-122.91	163.22
-124.09	177.32
-127.06	182.38
-130.59	187.19
-129.51	190.61
-126.51	188.47
-124.43	182.16
-123.66	178.17
-124.74	185.18
-126.32	184.46
-125.7	183.41
-122.94	180.43
-117.85	180.38
-117.58	190.88
-114.26	135.38
-99.764	46.679
-88.368	-10.724
-77.204	-57.582
-69.735	-88.402
-70.006	-108.74
-64.721	-120.65
-57.84	-131.26
-54.908	-138.28
-52.948	-135.39
-54.229	-139.74
-49.095	-137.52
-41.405	-130.19
-47.676	-127.73
-50.362	-122.86
-47.292	-120.49
-47.651	-115.15
-45.38	-106.85
-44.432	-102.68
-47.123	-100.39
-44.269	-99.935
-38.211	-97.732
-39.704	-94.65
-35.818	-89.285
-39.752	-68.946
-56.085	-34.864
-59.453	11.055
-60.89	59.81
-66.342	103.89
-72.888	142.93
-77.36	168.89
-76.828	192.23
-77.54	211.12
-81.16	220.79
-83.882	224.12
-82.959	224.59
-83.283	230.1
-80.404	230.1
-80.855	221.93
-83.571	218.46
-83.327	213.9
-82.715	207.5
-76.895	204.36
-76.861	195.93
-72.165	204.89
-63.621	186
-52.565	101
-35.092	23.493
-27.263	-30.784
-13.528	-69.573
-0.612	-90.717
3.599	-109.52
14.356	-120.08
20.914	-125.78
23.19	-130.45
26.976	-130.03
24.914	-130.7
19.605	-130.94
15.671	-129.42
14.097	-129.07
8.567	-125.73
7.543	-123.64
14.44	-121.95
-2.929	-119.53
-39.136	-112.54
-70.852	-94.367
-95.998	-75.343
-114.48	-52.929
-124.02	-28.901
-130.38	-14.61
-141.47	2.322
-145.78	8.545
-146.81	5.881
-149.38	11.592
-154.53	7.123
-141.2	23.483
-109.12	53.987
-61.955	78.957
14.807	166.82
128.67	384.95
441.47	624.61
991.87	674.22
1387.4	573.94
1344.8	480.68
1040.6	424.1
684.59	359.82
389.75	292.72
214.96	257.58
109.96	236.89
46.256	224.59
4.795	211.24
-24.809	195.22
-37.632	188.66
-41.538	180.44
-43.539	167.44
-49.353	157.87
-47.633	153.92
-57.365	150.2
-68.342	143.87
-73.438	135.85
-78.437	133.23
-36.464	140.15
-7.973	142.25
-3.902	134.95
9.504	132.29
1.182	130.46
4.952	125.23
4.017	121.96
-0.386	118.36
4.951	113.11
-1.991	107.29
3.469	118.01
3.284	98.146
-4.658	24.447
9.624	-40.387
24.302	-99.047
24.771	-148.11
11.857	-178.74
-10.77	-205.7
-27.511	-221.24
-42.259	-232.22
-56.657	-237.88
-70.256	-236.32
-75.548	-232.68
-71.14	-229.18
-78.489	-225.19
-91.301	-217.75
-103.69	-210
-107.39	-195.58
-92.696	-200.78
-35.118	-225.63
46.828	-225.26
82.45	-213.91
108.03	-196.18
142.78	-175.37
160.57	-165.09
169.59	-163.91
166.66	-172.81
173.57	-171.11
178.58	-188.56
183.07	-207.52
192.79	-223.4
185.75	-266.36
189.91	-251.48
183.75	-211.1
173.49	-199.07
179.77	-185.26
149.43	-182.6
99.286	-165.01
65.791	-131.33
34.535	-100.53
-1.464	-69.49
-33.511	-65.34
-63.97	-63.381
-93.021	-27.879
-111.32	9.053
-119.81	34.662
-125.57	53.406
-129.55	61.093
-133.77	62.794
-140.55	63.917
-146.79	61.037
-154.23	70.117
-148.69	72.137
-149.44	89.998
-82.996	140.42
41.47	143.59
132.51	234.06
396.08	375.24
792.43	393.07
1020.8	322.65
990.23	179.69
745.7	95.645
433.19	57.281
191.01	7.058
62.558	1.454
-5.022	-9.413
-50.415	-15.397
-73.281	-10.633
-87.697	-15.756
-97.954	-15.815
-98.748	-14.44
-95.564	-14.226
-98.336	-15.698
-101.12	-18.543
-115.79	-17.688
-131.38	-14.174
-129.91	-13.777
-132.36	-16.335
-135.2	-17.894
-137.06	-18.987
-139.48	-18.947
-137.16	-21.651
-134.6	-21.765
-131.56	-22.207
-136.23	-25.121
-137.31	-19.668
-130.51	-18.09
-128.09	-19.35
-124.06	-17.541
-117.87	-17.757
-113.98	-17.488
-112.58	-17.677
-114.12	-16.828
-113.16	-15.888
-109.56	-17.683
-109.59	-17.319
-103.4	-17.899
-96.86	-20.308
-99.537	-20.115
-98.62	-18.771
-94.041	-16.89
-92.387	-14.462
-91.261	-13.059
-88.889	-15.044
-88.196	-14.954
-89.22	-15.117
