# Supplementary material for: Electrooculography-based continuous eye-writing recognition system for efficient assistive communication systems
Source: PLoS One. 2018 Feb 9;13(2):e0192684. doi: 10.1371/journal.pone.0192684 (PMC5806888; doi:10.1371/journal.pone.0192684)
Supplement: S2 Database — All the original continuous EOG data of participant 001, 002, and 003 used in the experiments are contained in this database. (ZIP) [file pone.0192684.s002.zip › continuous1/001/training/EOG_001_01_064.csv]

-62.696	0.793
-66.313	0.524
-65.008	-0.351
-65.471	0.024
-62.218	2.317
-57.177	1.928
-52.749	-0.989
-50.557	0.881
-49.377	-0.169
-49.414	-0.789
-52.642	-0.238
-53.559	-1.177
-53.593	-2.101
-50.272	-2.255
-45.806	0.085
-42.788	-0.523
-40.192	2.916
-39.175	4.157
-38.819	2.018
-40.651	5.16
-39.844	5.941
-38.463	6.485
-38.558	3.223
-38.09	2.822
-38.712	4.737
-37.845	2.222
-40.477	4.455
-39.72	3.485
-32.173	5.119
-34.577	4.075
-35.094	-2.076
-28.394	-1.391
-27.627	-1.97
-26.853	0.684
-26.149	2.421
-29.318	3.464
-28.87	4.14
-26.769	1.016
-26.214	4.921
-23.334	5.249
-24.364	1.518
-24.657	1.231
-25.207	2.531
-27.785	4.884
-23.899	3.242
-25.053	1.287
-24.565	1.488
-16.75	3.709
-17.86	4.836
-22.07	3.152
-21.297	4.556
-18.473	3.32
-18.101	1.006
-21.845	4.118
-23.337	5.964
-21.228	4.88
-15.736	4.344
-17.366	5.34
-24.403	3.447
-18.602	3.788
-13.522	4.777
-14.049	1.196
-8.208	2.52
-7.764	4.58
-12.344	2.41
-12.704	2.355
-13.668	3.721
-13.631	3.146
-15.88	7.969
-15.629	13.32
-10.399	13.557
-11.319	15.228
-11.589	15.891
-9.372	16.159
-8.522	15.089
-9.901	14.594
-12.316	16.304
-10.732	13.118
-8.905	11.814
-9.529	14.47
-10.505	14.618
-9.988	16.181
-7.491	14.482
-8.897	13.221
-12.679	16.97
-13.407	15.451
-12.913	14.65
-10.327	13.762
-11.198	10.82
-13.747	12.167
-12.917	10.909
-14.076	12.494
-14.554	14.43
-11.931	12.211
-10.526	11.85
-9.687	8.11
-11.209	9.795
-13.776	12.691
-8.172	10.309
-1.057	18.126
5.099	41.326
6.441	73.327
-1.112	103.86
-6.67	131.62
-10.395	153.92
-14.457	166.85
-19.129	180.39
-20.731	190.41
-23.164	192.24
-26.327	192.38
-25.269	189.52
-30.239	189.07
-32.85	186.46
-29.589	184
-30.923	181.49
-33.568	175.31
-33.111	172.29
-31.279	168.89
-30.994	171.27
-29.451	160.84
-26.326	156.73
-24.375	156.31
-19.385	102.94
-7.622	33.625
9.054	-23.891
27.298	-75.856
41.227	-112.18
51.013	-135.32
61.78	-152.08
69.411	-168.88
72.516	-180.49
74.947	-186.57
73.571	-190.19
71.283	-186.61
68.913	-180.63
62.23	-180.44
57.346	-183.01
54.643	-180.36
51.156	-175.36
52.785	-171.78
55.96	-168.87
46.035	-173.89
23.132	-173.3
-1.074	-163.66
-24.822	-152.46
-48.073	-142.89
-64.079	-136.05
-78.687	-119.15
-95.978	-106.62
-106.35	-99.276
-111.63	-85.371
-115.25	-75.184
-113.66	-69.629
-109.04	-67.334
-106.97	-66.89
-107.84	-65.553
-106.63	-65.908
-104.11	-63.346
-97.931	-61.558
-89.518	-62.073
-73.37	-45.904
-28.097	-15.238
10.671	30.144
14.531	85.605
13.205	125.7
8.03	155.01
-1.39	177.32
-6.113	189.87
-12.163	197.76
-16.667	198.4
-16.496	198
-15.339	199.2
-12.165	198.66
-10.799	194.48
-14.117	186.29
-12.812	182.21
-10.119	174.98
-13.999	169.52
-15.501	168.13
-14.246	162.89
-14.064	162.48
-12.494	154.84
-12.794	152.42
-14.034	151.21
-13.85	147.12
-9.695	151.59
-0.656	104.53
11.472	23.008
24.486	-40.149
34.108	-90.834
41.193	-122.1
44.941	-146.5
47.473	-166.31
54.103	-174.69
54.798	-179.66
52.219	-180.86
54.06	-180.12
52.472	-179.42
50.515	-175.1
50.403	-171.28
46.948	-170.95
45.053	-168.06
46.978	-169.9
37.386	-171.43
10.866	-162.53
-20.206	-153.34
-45.268	-141.29
-64.708	-123.37
-81.338	-105.61
-97.458	-83.823
-107.46	-53.239
-112.47	-31.625
-120.57	-22.051
-116.81	-14.033
-107	-15.311
-104.42	-16.41
-101.82	-19.349
-99.942	-23.217
-97.935	-20.242
-100.48	-24.288
-91.692	-24.527
-38.655	-45.437
49.059	-94.145
147.59	-108.59
199.86	-111.53
220.41	-104.52
289.47	-97.517
354.12	-111.35
417.31	-132.65
498.16	-237.61
553	-294.12
597.61	-316.09
600.6	-444.62
606.88	-516.67
637.96	-548.59
631.24	-596.08
637.22	-611.59
646.11	-631.43
642.15	-646.66
650.43	-646.68
642.75	-650.31
635.3	-647.89
640.65	-642.89
624.68	-625.18
570.1	-613.63
507.71	-594.9
445.41	-497.8
381.18	-468.19
324.85	-526.76
274.47	-524.42
223.45	-526.88
175.69	-517.23
146.77	-452.55
119.96	-417.65
95.473	-388.87
79.653	-348.41
66.594	-329.16
54.922	-300.94
42.7	-260.44
30.766	-220.82
18.353	-179.35
4.171	-149.59
-7.366	-130.45
-17.529	-110.48
-30.368	-95.038
-38.877	-81.807
-55.233	-63.509
-59.749	-53.431
-59.523	-49.203
-48.233	-40.23
14.854	-26.979
65.995	-4.864
93.413	19.426
114.33	34.311
115.04	42.974
117.5	46.596
111.38	46.921
106.84	49.601
112.72	52.19
105.37	50.333
97.549	43.438
100.02	41.057
102.43	42.984
103.31	45.224
91.494	53.864
73.765	68.901
63.683	91.958
46.731	124.74
16.553	157.76
-26.616	185
-69.59	216.34
-104.57	243.21
-133.26	263.29
-151.04	289.24
-163.57	307.71
-172.45	320.43
-181.88	331.85
-188.42	338.91
-186.05	346.22
-185.71	345.47
-183.97	339.98
-181.67	336.16
-185.19	327.75
-187.24	319.39
-188.82	315.03
-189.76	311.87
-186.37	309.22
-183.34	303.49
-181.32	298.7
-176.55	298.49
-173.54	294.11
-172.34	292.28
-171.15	284.72
-173.36	282.61
-169.35	287.99
-158.13	229.71
-144.19	137.59
-126.54	73.696
-111.4	27.532
-99.96	-0.352
-92.749	-18.71
-80.994	-32.178
-70.918	-43.989
-73.7	-52.268
-78.397	-51.001
-88.495	-47.151
-100.08	-43.142
-106.16	-42.223
-108.75	-41.001
-112.02	-37.798
-113.45	-33.677
-112.72	-28.5
-116.06	-28.77
-111.63	-27.315
-100.3	-27.959
-54.673	-40.141
21.284	-38.711
74.283	-25.924
107.45	-13.103
134.69	1.828
139.03	5.501
136.87	7.244
149.77	2.333
147.89	-10.077
148.08	-14.095
152.41	-18.081
147.69	-23.134
150.55	-30.261
145.28	-38.137
136.16	-37.325
140.46	-33.346
133.11	-31.275
102.27	-17.721
86.569	13.911
75.056	51.232
35.202	85.526
-16.823	116.77
-58.247	149.27
-90.485	176.11
-119.16	193.41
-135.37	212.57
-145.16	229.38
-157.68	235.16
-166.1	239.5
-163.6	239.97
-163.2	235
-173.35	232.08
-184.85	228.91
-184.28	226.28
-182.34	215.32
-182.02	222.05
-138.13	220.56
-57.769	154.02
78.648	121.69
198.67	189.1
274.71	327.61
491.18	439.13
699.72	387.6
682.31	267.43
499.64	187.66
269.18	122.59
101.82	83.201
1.465	68.613
-56.156	65.361
-84.107	59.617
-99.934	51.553
-109.35	48.566
-119.89	43.957
-125.56	42.856
-130.26	40.232
-126.17	34.707
-123.6	31.951
-128.06	30.306
-125.43	31.036
-131.47	28.307
-136.64	25.492
-136.49	26.296
-134.4	24.924
-127.94	26.348
-128.94	24.658
-130.05	19.394
-126.14	22.178
-122.51	25.186
-122.52	23.415
-124	22.028
-121.84	21.786
-117.52	22.01
-113.7	21.888
-114	19.018
-113.89	15.539
-110.08	17.738
-108.79	19.572
-106.1	17.349
-106.02	17.337
-106.24	17.637
-101.91	16.497
-101.51	16.178
-101.83	15.578
-102.29	13.593
-97.878	10.973
-93.079	12.033
-93.06	13.874
-89.303	12.742
-88.172	11.891
-89.868	9.773
-89.696	8.949
-87.593	9.706
-85.861	8.94
-82.901	10.678
-79.714	10.347
-78.947	8.514
-77.054	11.106
-76.963	9.878
-77.257	7.984
-77.084	10.543
-72.126	10.286
-70.184	11.006
-72.026	13.707
-67.711	10.498
-71.708	9.498
-71.046	12.164
-65.345	12.922
-69.541	14.207
-68.18	11.227
-64.403	7.379
-58.903	6.546
-55.266	6.554
-59.699	10.139
-58.019	10.357
-56.413	6.736
-58.799	6.884
-55.725	4.411
-54.172	5.62
-55.842	7.293
-55.823	2.511
-58.295	5.576
-57.917	7.403
-54.879	5.365
-51.963	9.312
-47.784	10.978
-46.521	10.431
-43.453	10.583
