# Supplementary material for: Electrooculography-based continuous eye-writing recognition system for efficient assistive communication systems
Source: PLoS One. 2018 Feb 9;13(2):e0192684. doi: 10.1371/journal.pone.0192684 (PMC5806888; doi:10.1371/journal.pone.0192684)
Supplement: S2 Database — All the original continuous EOG data of participant 001, 002, and 003 used in the experiments are contained in this database. (ZIP) [file pone.0192684.s002.zip › continuous1/001/training/EOG_001_01_065.csv]

-9.768	1.848
-11.563	0.56
-9.131	2.726
-8.723	3.505
-8.204	4.184
-6.559	4.44
-6.503	3.828
-9.818	4.634
-13.123	5.724
-13.192	5.024
-13.546	-0.989
-16.045	-4.697
-16.903	0.648
-14.762	1.327
-16.434	0.176
-17.444	2.807
-13.357	2.427
-12.198	2.491
-15.491	2.974
-15.269	2.345
-14.444	1.632
-18.302	-0.492
-17.159	0.859
-15.924	0.951
-18.142	0.169
-16.755	3.614
-18.963	2.343
-19.77	0.92
-17.499	2.33
-15.539	0.509
-14.067	0.476
-14.399	2.824
-14.187	4.117
-17.067	5.591
-16.97	3.178
-18.671	3.806
-18.405	6.989
-15.914	5.317
-18.801	4.854
-18.09	2.967
-22.295	0.204
-24.884	-0.652
-20.854	-0.893
-21.959	1.186
-22.862	1.358
-19.758	-0.537
-20.267	-0.618
-16.982	-0.867
-13.508	0.419
-16.799	-1.7
-15.239	-3.331
-18.729	0.493
-22.281	-0.62
-20.461	-1.173
-23.703	-1.386
-22.164	-4.783
-21.633	-4.429
-26.271	-4.429
-24.824	-7.17
-24.245	-7.411
-19.143	-5.083
-15.559	-6.209
-23.388	-8.01
-21.136	-7.472
-19.527	-8.091
-23.657	-5.042
-19.213	-2.906
-17.68	-5.183
-15.197	-2.902
-17.29	0.548
-23.566	0.714
-18.317	2.26
-16.248	1.451
-16.105	-1.913
-15.532	0.379
-15.795	2.038
-13.362	-0.732
-16.238	-2.077
-19.277	-0.754
-19.379	1.394
-16.107	0.659
-14.503	0.612
-17.154	3.086
-17.812	1.708
-18.184	-1.314
-19.006	0.128
-19.074	2.101
-16.199	0.213
-14.555	-0.677
-13	0.126
-10.599	-0.031
-12.843	-0.957
-12.743	-3.101
-14.901	-3.874
-18.351	-1.741
-14.297	-0.371
-17.961	-3.089
-22.809	-2.921
-20.68	-0.049
-20.022	-2.598
-22.081	3.065
-5.41	-3.958
55.348	-34.266
139.72	-52.418
204.99	-62.958
223.57	-64.521
231.02	-64.342
242.77	-66.741
244.97	-64.125
257.55	-62.894
270.09	-58.293
276.74	-71.407
290.43	-82.074
296.3	-95.685
304.87	-114.91
321.85	-131.08
330.55	-183.24
344.53	-200.17
357.02	-196.02
366.17	-220.18
371.06	-235.25
366.93	-238.44
368.97	-225.68
372.72	-227.16
372.05	-229.03
369.2	-215.88
343.69	-204.9
292.39	-186.54
227.67	-158.17
160.86	-127.26
105.88	-125.16
50.221	-143.2
6.73	-109.99
-26.051	-33.309
-62.576	5.704
-86.681	22.336
-105.04	46.741
-119.54	65.382
-124.94	86.408
-131.04	97.411
-136.98	102.09
-146.8	105.96
-150.32	107.39
-152.91	120.58
-138.53	92.737
-53.346	30.194
16.418	-13.769
60.248	-46.588
125.25	-57.434
155.29	-68.255
187.98	-82.219
220.35	-112.81
225.56	-146.42
236.8	-166.63
244.12	-205.98
246.54	-217.23
256.74	-217.63
263.66	-204.98
264.87	-198.78
270.53	-192.16
271.92	-146.22
269.57	-139.58
274.86	-134.65
247.06	-146.2
193.85	-159.59
160.46	-171.28
124.18	-246.15
77.148	-277.72
19.24	-269.24
-41.227	-243.55
-88.621	-189.33
-126.48	-151.56
-154.67	-129.09
-175.81	-122.75
-185.38	-110.74
-185.88	-85.233
-189.14	-67.333
-192.09	-50.987
-194.84	-39.685
-199.1	-27.278
-176.18	-24.512
-101.2	-58.175
-9.345	-74.467
34.753	-69.204
68.607	-59.272
113.97	-41.571
121.32	-38.229
154.13	-24.378
183.04	-60.335
164.19	-126.04
177.02	-128.79
186.75	-131.17
186.85	-124.55
200.56	-118.83
203.77	-119.77
208.16	-95.933
208.65	-99.957
213.25	-90.298
195.61	-87.781
151.63	-97.238
125.53	-90.661
95.839	-148.5
53.034	-201.94
5.709	-185.97
-37.683	-155.22
-70.375	-128.23
-99.665	-109.25
-117.16	-100.54
-128.02	-98.57
-136.85	-88.538
-141.5	-74.289
-143.03	-66.737
-144.02	-56.254
-151.64	-44.663
-150.01	-38.932
-141.48	-33.471
-140.92	-26.122
-145.53	-21.872
-150.28	-15.958
-148.95	-10.185
-151.43	-5.919
-157.35	1.348
-156.77	2.583
-156.75	2.255
-158.92	6.648
-155.86	7.094
-149.06	8.352
-146.26	8.633
-141.51	2.569
-136.82	8.477
-149.6	26.164
-157.64	56.205
-152.74	100.49
-153.78	141.76
-154.65	182.37
-157.25	215.47
-165.67	241.55
-169.05	266.74
-164.63	285.53
-168.83	300.74
-174.95	310.39
-173.59	315.13
-172.2	316.66
-165.6	312.59
-159.85	304.48
-159.23	299.23
-156.59	295.98
-158.65	290.52
-159.03	282.36
-152.66	281.58
-153.91	275
-151.63	271.78
-143.41	270.3
-134.84	203.87
-123.65	119.14
-113.51	63.183
-100.51	15.79
-94.16	-11.434
-90.642	-31.308
-83.931	-46.668
-81.157	-57.651
-80.948	-59.534
-80.942	-56.756
-79.842	-61.576
-81.096	-57.209
-84.905	-51.861
-87.329	-52.138
-83.101	-48.336
-80.41	-48.035
-81.851	-48.84
-77.211	-46.009
-59.106	-56.221
-4.119	-64.847
58.374	-56.367
93.915	-45.938
124.38	-33.63
136.62	-24.997
146.3	-20.134
156.56	-26.705
153.91	-37.738
163.09	-42.446
165.89	-56.719
163.84	-67.6
167.29	-80.93
166.74	-91.011
166.02	-90.825
162.76	-97.426
157.95	-96.33
155.4	-93.829
150.69	-89.172
149.04	-78.244
168.38	-57.722
197.26	-19.407
193.25	9.988
140.67	37.73
67.182	73.639
4.409	103.86
-43.196	133.72
-82.878	157.67
-113.08	178.44
-133.3	198.2
-148.66	206.71
-156.42	218.16
-159.6	228.75
-168.52	224.73
-172.66	223.99
-168.71	227.48
-168.45	223.95
-168.75	221.74
-170.31	226.41
-171.74	228.21
-164.19	224.21
-161.34	228.28
-164.17	223.72
-162.08	224.91
-157.63	221.39
-129.94	146.25
-94.771	60.25
-89.545	8.803
-93.786	-23.583
-91.077	-19.944
-90.907	-11.1
-94.979	-10.729
-98.736	-3.312
-99.998	2.132
-96.114	2.159
-98.365	1.404
-103.76	7.322
-99.432	11.541
-94.409	10.142
-91.231	14.115
-86.132	6.161
-72.343	-2.601
-68.659	-0.15
-75.893	-3.047
-70.275	-1.769
-73.768	-0.289
-77.949	1.8
-68.969	5.549
-68.219	-1.546
-69.019	-0.315
-66.077	4.997
-61.744	-0.594
-56.85	0.016
-54.968	4.85
-54.734	5.339
-54.661	2.145
-50.664	2.202
-47.134	8.327
-50.201	12.912
-49.349	14.367
-47.066	13.376
-47.623	11.29
-41.6	8.783
-39.818	8.686
-43.848	7.561
-41.128	8.785
-37.436	12.915
-36.045	12.06
-34.407	11.8
-36.116	11.518
-36.364	12.515
-35.917	11.356
-38.235	9.958
-39.8	15.097
-38.708	14.08
-34.841	12.733
-35.478	13.539
-36.567	11.032
-36.114	10.34
-34.651	10.956
-33.36	10.499
-36.327	9.913
-38.165	12.806
-40.154	10.762
-39.404	7.651
-37.215	8.643
-38.398	7.966
-37.619	9.013
-32.377	7.926
-30.499	7.72
-37.043	8.215
-39.946	5.908
-34.156	9.627
-24.877	12.63
-24.17	10.561
-30.319	9.855
