# Supplementary material for: Electrooculography-based continuous eye-writing recognition system for efficient assistive communication systems
Source: PLoS One. 2018 Feb 9;13(2):e0192684. doi: 10.1371/journal.pone.0192684 (PMC5806888; doi:10.1371/journal.pone.0192684)
Supplement: S2 Database — All the original continuous EOG data of participant 001, 002, and 003 used in the experiments are contained in this database. (ZIP) [file pone.0192684.s002.zip › continuous1/001/training/EOG_001_01_066.csv]

-25.984	-2.513
-32.072	-1.689
-33.873	-5.902
-33.056	-5.62
-34.099	-4.133
-31.082	-5.532
-28.8	-4.26
-26.544	-0.707
-24.927	0.495
-22.704	-1.888
-22.843	-1.707
-23.625	-3.49
-24.531	-1.905
-25.908	-1.68
-22.441	-5.92
-22.059	-4.3
-23.944	-0.841
-21.431	-2.465
-20.878	-3.913
-23.342	0.323
-20.009	2.092
-15.428	-0.393
-17.094	-0.006
-18.948	-0.669
-19.506	-0.477
-20.426	2.6
-18.658	1.716
-17.518	2.561
-17.37	0.814
-16.175	1.346
-13.783	0.763
-14.605	-5.112
-19.852	-1.928
-17.481	1.179
-18.562	2.128
-23.658	1.737
-20.96	1.783
-21.577	-1.326
-22.519	-4.378
-22.864	0.41
-24.385	2.238
-22.508	1.986
-21.079	0.169
-21.796	-0.672
-21.291	0.385
-21.12	-0.16
-21.028	-0.444
-18.072	-2.912
-18.62	-5.581
-17.511	-4.884
-18.422	-3.669
-17.836	-0.997
-15.848	-0.373
-22.615	-1.468
-19.6	-0.068
-19.52	-1.714
-21.63	-0.701
-15.484	1.774
-15.908	0.023
-17.414	1.019
-19.644	3.314
-21.997	2.507
-21.976	-0.4
-17.449	0.086
-17.685	2.707
-23.165	2.786
-18.584	0.671
-17.869	-0.631
-17.492	1.258
-13.507	0.41
-16.847	-0.086
-14.411	2.859
-12.988	3.183
-12.711	3.39
-10.237	5.797
-17.413	3.47
-17.927	2.158
-17.564	5.338
-19.28	1.958
-17.039	0.528
-21.342	1.783
-18.123	1.394
-15.727	2.747
-16.879	1.373
-14.004	0.899
-15.82	2.134
-15.149	2.497
-14.823	1.778
-16.985	0.798
-18.107	1.507
-18.632	2.88
-20.33	3.259
-20.211	3.891
-15.872	5.214
-14.877	5.704
-16.892	5.099
-15.883	2.85
-11.675	4.368
-12.219	6.724
-11.564	5.362
-10.291	5.6
-12.327	4.064
-11.86	3.714
-12.382	4.932
-11.615	5.323
-12.007	5.877
-11.172	3.613
-8.329	2.998
-8.049	3.644
-8.031	5.907
-7.733	4.411
-7.17	1.508
-5.909	2.369
0.635	3.431
7.892	19.986
10.838	52.296
4.003	85.769
-6.296	111.89
-10.722	132.95
-16.452	150.84
-21.662	160.5
-28.604	167.57
-32.153	171.95
-33.465	168.83
-39.943	166.07
-39.111	166.54
-41.432	162.23
-46.989	162.7
-42.791	162.51
-42.656	153.19
-43.79	147.44
-43.013	146.69
-41.204	146.94
-40.731	140.55
-39.635	146.01
-30.909	137.66
-28.514	77.515
-24.84	14.605
-14.816	-32.886
-4.34	-74.282
13.161	-104.83
26.889	-126.21
33.352	-142.82
42.062	-160.39
49.991	-169.06
52.443	-172.67
50.115	-176.64
50.608	-173.87
51.341	-171.78
48.96	-168.86
48.056	-162.49
44.946	-161.68
44.56	-157.21
46.392	-156.37
37.541	-154.43
18.543	-143.54
-1.205	-140.51
-17.184	-131.62
-36.815	-124.81
-59.853	-116.47
-74.626	-98.833
-88.426	-91.454
-103.97	-79.132
-113.45	-62.151
-119.28	-49.076
-116.28	-43.986
-112.92	-45.18
-113.18	-40.892
-107.79	-40.206
-106.84	-41.557
-105.49	-44.509
-98.111	-37.085
-69.581	-8.861
-22.432	28.222
5.291	68.441
17.194	105.08
11.774	137.63
-4.107	156.19
-6.099	166.42
-6.042	174.22
-1.514	172.54
-5.399	167.28
-9.024	162.13
-6.615	162.82
-14.992	152.35
-11.482	155.12
-4.011	156.93
36.037	90.954
95.917	17.934
155.08	-22.041
207.17	-49.165
220.81	-67.15
253.51	-80.881
275.75	-90.036
269.22	-105.39
279.32	-116.37
282.5	-125.7
283.35	-133.23
284.98	-135.79
288.52	-142.94
292	-148.74
285.41	-161.09
288.09	-169.39
292.54	-171.26
284.98	-182.91
278.5	-191.8
276.81	-195.66
269.85	-200.91
264.44	-205.42
261.06	-205.92
253.59	-202.37
248.4	-202.57
248.34	-199.7
251.72	-184.41
252.49	-157.69
232.54	-125.96
177.51	-99.114
107.7	-70.083
44.749	-34.967
-4.516	-2.185
-38.439	27.087
-62.605	51.178
-77.344	69.884
-87.683	86.066
-98.132	96.378
-107.61	98.695
-111.63	102.93
-114.57	102.77
-120.36	101.62
-110.89	110.2
-92.813	128.4
-45.026	166.25
8.384	238
94.312	394.95
298	501.59
433.72	430.65
401.26	343.02
291.44	287.95
154.5	240.27
54.797	218.57
-16.125	195.04
-48.698	179.01
-49.51	170.62
-65.814	159.74
-79.134	152.23
-84.622	145.77
-85.343	142.5
-82.279	134.61
-84.809	126.87
-87.326	124.17
-89.03	114.99
-94.053	112.34
-95.212	108.05
-91.035	104.73
-93.244	103.03
-95.174	95.326
-88.869	102.78
-86.819	68.171
-79.241	-12.699
-61.735	-73.696
-49.687	-122.48
-38.409	-156.81
-29.982	-178.55
-28.677	-198.55
-22.822	-210.5
-12.188	-218.58
-7.991	-219.58
-14.575	-214.1
-15.546	-210.18
-13.411	-209
-18.813	-207.45
-17.775	-206.53
-18.824	-199.6
-23.774	-194.31
-18.749	-192.61
-15.822	-185.41
-20.03	-184.35
-16.641	-181.21
-23.4	-177.22
-41.82	-170.85
-53.579	-161.2
-72.334	-155.62
-93.016	-147.36
-111.23	-140.66
-128.87	-126.52
-141.84	-113.41
-158.13	-101.89
-169.28	-75.097
-166.88	-46.72
-162.44	-17.253
-148.32	15.619
-124.2	48.228
-99.923	79.183
-77.639	101.81
-67.128	123.9
-55.713	140.28
-48.825	148.3
-49.763	153.54
-49.456	151.48
-56.956	147.5
-56.427	144.39
-57.416	142.56
-62.459	136.7
-62.59	135.06
-67.084	130.93
-58.704	133.68
-54.315	130.77
-12.99	62.435
65.903	-11.935
101.55	-52.53
142.46	-81.377
188.8	-92.368
207.16	-102.99
219.32	-109.06
231.75	-111.9
239.06	-126.37
228.51	-141.16
238.12	-147.98
247.04	-152.77
243.71	-165.05
247.7	-183.04
247.15	-193.79
248.6	-207.29
239.42	-218.58
247.24	-222.26
252.21	-232.65
242.14	-240.34
244.93	-250.85
240.02	-260.2
234.77	-258.93
234.34	-253.15
219.32	-243.37
196.47	-222.26
186.06	-188.54
164.33	-158.3
120.37	-138.87
68.444	-107.85
16.234	-40.413
-23.33	18.474
-55.653	44.9
-87.788	63.393
-109.99	81.783
-123.02	91.456
-136.89	86.865
-144.39	88.412
-147.49	86.121
-137.77	103.43
-98.628	133.28
-56.487	173.77
10.593	289
209.3	419.7
549.12	473.42
832.71	392.12
883.47	247.21
748.2	151.67
535.9	68.702
324.14	-0.242
216.35	-37.784
199.45	-52.476
171.62	-68.285
147.31	-98.882
135.19	-123.27
133.18	-177.51
139.74	-214.75
131.52	-209.68
149.46	-209.52
143.39	-205.85
130.2	-208.88
143.28	-204.62
126.58	-196.83
122.7	-197.36
117.31	-192.27
114.21	-192.68
118.93	-202.09
108.99	-215.02
107.54	-223.03
100.56	-223.85
98.945	-224.88
101.71	-224.4
98.702	-216.62
80.898	-208.81
53.431	-197.42
40.119	-181.58
24.777	-169.63
-3.362	-136.83
-41.545	-93.412
-86.72	-47.027
-129.17	11.521
-158.92	51.14
-179.47	79.102
-190.69	107.61
-194.04	127.64
-198.79	140.45
-199.34	153.16
-203.61	164.95
-210.55	168.07
-209.19	169.35
-207.83	169.07
-203.85	168.17
-199.28	169.35
-197.87	167.32
-197.07	164.75
-199.66	166.27
-198.84	169.89
-196.64	166.34
-194.26	165.39
-191.76	162.82
-186.82	166.95
-177.74	170.74
-176.84	110.01
-173.16	30.95
-157.89	-23.484
-143.98	-67.433
-141.22	-88.76
-137.81	-106.36
-129.76	-114.69
-125.82	-116.68
-118.09	-122.43
-111.09	-121.86
-107.56	-123.25
-103.26	-123.38
-101.33	-120.7
-99.557	-117.62
-100.27	-112.29
-100.95	-110.31
-95.118	-106.3
-95.444	-103.48
-90.945	-102.57
-90.251	-100.4
-113.75	-91.034
-134.95	-79.066
-153.18	-71.042
-166.2	-52.792
-177.61	-41.272
-195.66	-32.339
-208.86	-13.286
-215.4	-2.634
-214.78	-2.096
-220.51	3.64
-224.14	12.557
-216.54	10.894
-210.41	9.612
-206.39	13.087
-204.6	17.033
-199.65	19.809
-191.51	21.854
-186.44	21.458
-187.39	22.375
-187.03	29.091
-183.55	28.83
-180.17	29.776
-129.6	15.953
-42.433	-11.969
4.466	-16.024
3.607	-7.185
-21.706	6.79
-42.786	22.239
-54.169	26.249
-63.912	28.174
-65.875	33.172
-64.212	38.166
-55.053	44.998
-51.102	49.344
-55.832	47.418
-54.672	47.375
-54.423	45.843
-53.937	42.478
-52.172	48.418
-54.978	50.493
-56.318	50.124
-55.462	52.027
-48.978	47.173
-44.762	46.212
-50.897	48.424
-48.564	50.121
-42.096	48.508
-42.403	46.03
-42.246	47.515
-41.799	45.683
-38.922	46.015
-37.152	45.002
-41.017	40.639
-41.661	40.572
-39.175	41.265
-38.208	43.342
-39.836	42.761
-40.793	40.969
-43.764	41.68
-46.961	42.403
-41.652	43.483
-36.444	40.551
-32.636	38.886
-32.603	42.232
-35.733	43.477
-35.822	44.113
-39.558	45.361
-39.783	45.299
-33.902	46.897
-35.109	48.543
-35.888	47.121
-29.989	44.819
-31.076	45.387
-29.997	43.165
-25.504	39.512
-30.01	40.523
-30.945	38.697
-27.248	36.231
-25.255	37.905
-30.013	38.562
-31.646	36.914
-19.599	36.87
-17.748	34.794
