# Supplementary material for: Electrooculography-based continuous eye-writing recognition system for efficient assistive communication systems
Source: PLoS One. 2018 Feb 9;13(2):e0192684. doi: 10.1371/journal.pone.0192684 (PMC5806888; doi:10.1371/journal.pone.0192684)
Supplement: S2 Database — All the original continuous EOG data of participant 001, 002, and 003 used in the experiments are contained in this database. (ZIP) [file pone.0192684.s002.zip › continuous1/001/training/EOG_001_01_067.csv]

-12.097	-6.349
-13.083	-6.91
-16.453	-8.063
-14.194	-6.709
-10.893	-5.354
-7.673	-2.823
-4.796	-0.395
-9.494	-4.279
-10.964	-3.952
-10.012	-2.941
-9.655	-3.745
-7.37	-3.128
-5.805	-4.065
-6.196	-2.483
-6.621	-2.685
-8.804	-2.743
-12.125	-3.099
-12.249	-2.91
-13.376	-2.419
-11.371	-3.436
-11.572	-3.809
-12.468	-9.018
-8.902	-7.671
-11.725	-5.874
-10.27	-8.066
-8.843	-6.728
-12.826	-5.97
-11.413	-5.396
-10.836	-6.667
-11.196	-7.875
-8.441	-9.431
-4.283	-7.984
-5.25	-6.443
-8.101	-6.304
-7.978	-4.912
-7.899	-7.422
-6.717	-11.643
-7.391	-9.364
-6.019	-4.387
-7.535	-7.885
-13.019	-10.65
-12.133	-6.61
-9.845	-6.843
-8.226	-9.12
-9.151	-7.98
-7.778	-6.413
-2.7	-6.02
-3.502	-7.687
-6.197	-6.709
-7.817	-7.846
-5.895	-10.954
-2.802	-7.135
-3.306	-5.109
-2.543	-6.066
-4.625	-4.364
-7.681	-2.945
-8.293	-3.586
-8.036	-1.534
-5.942	2.043
-6.191	1.194
-6.109	1.511
-4.071	3.618
-3.416	2.674
-3.205	2.472
-1.613	3.57
0.191	1.582
0.117	-0.452
-2.048	0.253
-2.581	1.168
-0.577	2.889
-0.506	2.47
-0.006	0.971
-0.537	0.493
-4.687	1.151
-6.115	-0.051
-4.494	-3.203
-5.554	-0.224
-3.023	-1.851
3.836	-3.908
2.029	-4.251
-3.03	-9.359
-4.968	-7.365
-2.98	-3.264
-2.924	-2.976
-5.89	-3.641
-3.927	-3.165
-4.628	-3.632
-6.602	-3.773
-5.165	0.035
-2.822	-0.144
-0.227	-4.052
-0.741	-4.234
-2.443	-3.352
-1.388	-2.606
-1.589	-2.872
-3.314	-1.848
-3.342	0.018
-4.045	-3.87
-4.406	-2.544
-2.973	2.891
-2	0.443
-2.296	-1.308
-5.577	0.041
-5.261	-2.358
-4.787	-2.818
-5.15	-1.682
-4.723	-3.263
-8.444	-3.145
-5.669	-5.839
-3.09	3.946
-3.305	38.901
-3.809	75.855
-4.115	106.17
4.118	131.12
6.346	150.58
0.378	162.25
-4.294	168.95
-12.361	175.96
-19.147	175.86
-22.843	173.54
-27.277	173.03
-31.581	170
-34.19	167.2
-33.58	165.24
-32.248	163.2
-32.291	164.14
-35.177	161.36
-41.274	155.14
-43.551	149.09
-37.707	146.61
-34.432	141.35
-35.66	138.33
-31.958	152.85
-28.568	123.41
-27.774	49.898
-22.811	-9.651
-13.609	-61.363
-4.849	-98.087
-1.182	-123.17
2.708	-145.58
6.26	-158.46
7.799	-166.6
11.183	-170.97
10.624	-172.42
11.556	-171.78
11.572	-167.23
6.548	-164.37
4.771	-160.24
1.049	-153.87
1.97	-146.97
7.954	-142.5
39.386	-151.33
120.65	-149.18
178.97	-131.06
210.99	-118.22
267.62	-107.06
299.08	-104.44
326.24	-112.2
354.24	-137.86
362.19	-179.1
385.64	-222.1
400.26	-259.56
415.93	-267.14
432.26	-281.5
443.75	-285.55
468.45	-262.84
477.08	-278.02
482.82	-300.79
485.92	-321.33
481.32	-304.08
478.78	-264.1
432.66	-271.84
368.85	-276.57
322.32	-317.34
277.29	-378.25
228.66	-420.55
166.49	-473.82
112.49	-475.2
62.657	-445.02
16.12	-421.38
-8.83	-394.01
-22.17	-373.66
-35.192	-349.56
-49.516	-324.19
-59.792	-304.88
-69.355	-285.3
-73.777	-266.44
-71.015	-237.87
-62.36	-195.7
-60.04	-134.87
-76.905	-59.913
-97.628	-5.207
-113.44	36.154
-120.17	76.654
-124.07	105.56
-130.48	123.92
-132.66	137.29
-134.32	144.63
-134.14	148.39
-135.5	156.14
-135.25	163.74
-129.61	166.26
-129.8	165.32
-130.44	173.33
-130.13	176.36
-128.99	175.14
-122.37	180.21
-118.83	141.42
-116.39	72.578
-105.98	20.334
-88.076	-17.412
-77.305	-48.559
-77.954	-72.592
-78.398	-83.991
-74.575	-93.11
-71.976	-97.845
-73.613	-95.696
-69.927	-92.413
-63.264	-95.12
-57.292	-98.312
-56.494	-90.93
-60.455	-84.146
-60.612	-79.872
-65.239	-71.983
-62.054	-58.361
-48.427	-57.172
-2.3	-63.393
60.753	-56.649
94.54	-46.746
137.24	-30.039
164.79	-21.668
167.68	-21.768
171.96	-30.836
162.12	-56.936
167.03	-70.028
178.29	-72.854
171.87	-84.857
165.1	-90.755
160.17	-63.882
157.36	-49.372
156.04	-55.042
152.61	-40.023
139.42	-31.158
117.08	-14.451
83.195	21.061
37.794	60.119
1.755	94.362
-35.024	114.2
-75.189	143.83
-105.98	177.91
-126.66	204.04
-138.73	225.78
-150.81	238.7
-163.55	246.88
-167.44	254.4
-162.19	250.8
-157.49	244.91
-151.32	250.87
-146.91	246.05
-144.53	250.37
-139.95	235.79
-136.62	158.3
-140.08	86.791
-149.66	41.946
-151.08	8.476
-148.71	-7.811
-143.8	-18.709
-139.05	-27.851
-140.49	-30.857
-140.17	-30.074
-139.18	-29.41
-136.25	-24.199
-130.77	-17.723
-124	-11.433
-121.87	-7.606
-122.41	-9.837
-122.09	-11.724
-117.23	-14.181
-112.91	-13.432
-90.064	-16.592
-4.123	-19.303
71.414	2.098
109	40.301
139.94	81.152
146.76	119.57
156.02	148.06
162.02	169.14
170.74	182.8
170.09	177.55
172.82	166.17
196.42	140.25
196.52	89.72
204.89	65.522
211.83	70.911
208.95	51.527
218.22	21.578
213.81	9.484
218.58	9.93
223.35	18.27
215.04	33.01
223.52	65.089
213.48	63.159
180.88	-14.212
162.62	-99.527
154.96	-169.47
141.48	-234.49
112.63	-248.15
74.906	-234.83
38.509	-230.6
12.439	-210.7
-8.625	-190.57
-29.15	-180.65
-48.705	-169.12
-69.072	-168.2
-81.162	-151.46
-87.033	-123.41
-89.921	-118.84
-92.255	-106.99
-97.606	-97.512
-100.24	-93.714
-102.2	-85.078
-104.54	-84.069
-100.73	-68.01
-81.295	-44.087
-70.17	-8.361
-82.234	35.848
-87.931	53.843
-94.978	55.386
-100.77	53.315
-96.666	55.621
-101.19	62.304
-102.1	70.536
-100.12	77.503
-98.062	73.461
-87.253	72.458
-86.47	75.8
-92.839	74.547
-93.943	73.226
-91.793	74.761
-89.847	75.321
-93.07	70.881
-89.15	74.823
-87.344	82.037
-89.859	78.663
-85.867	74.944
-86.014	75.124
-77.143	72.388
-67.519	68.629
-70.527	71.255
-70.551	73.723
-74.32	73.695
-78.788	77.402
-75.376	79.788
-73.202	78.249
-72.449	75.937
-69.179	69.796
-65.511	61.605
-64.679	60.837
-63.455	60.433
-59.886	58.985
-59.734	61.414
-61.007	59.281
