# Supplementary material for: Electrooculography-based continuous eye-writing recognition system for efficient assistive communication systems
Source: PLoS One. 2018 Feb 9;13(2):e0192684. doi: 10.1371/journal.pone.0192684 (PMC5806888; doi:10.1371/journal.pone.0192684)
Supplement: S2 Database — All the original continuous EOG data of participant 001, 002, and 003 used in the experiments are contained in this database. (ZIP) [file pone.0192684.s002.zip › continuous1/001/training/EOG_001_01_068.csv]

-5.815	4.465
-10.316	4.809
-9.531	6.801
-6.596	4.976
-5.932	4.785
-2.725	4.973
-1.033	5.994
-1.99	8.956
-1.79	7.773
-1.59	8.076
-1.578	8
2.179	8.71
2.322	9.86
-1.801	7.062
-0.973	8.042
2.456	9.642
2.704	7.296
2.173	7.867
0.84	9.041
0.988	7.986
4.08	8.232
2.829	6.68
1.997	6.994
-0.822	8.615
-2.071	7.746
1.528	8.796
0.476	7.338
0.508	6.479
-0.12	7.149
-3.074	5.411
-2.598	5.882
1.707	5.712
2.05	6.151
-1.983	5.342
-0.428	4.182
1.24	7.232
0.585	4.459
2.759	4.522
4.406	6.735
5.672	4.392
6.797	7.534
6.821	7.082
7.544	6.231
4.312	6.794
0.932	6.554
0.083	7.641
0.119	3.96
3.892	3.195
3.581	6.795
4.307	7.056
1.895	6.862
-6.379	8.605
-2.364	5.667
0.657	7.508
-1.653	8.31
-3.124	4.653
-2.119	7.724
3.199	6.694
1.839	6.386
2.783	8.084
6.547	7.755
5.305	7.633
5.729	7.24
5.88	7.39
5.691	5.608
3.701	5.363
2.392	7.283
4.206	7.268
4.888	3.064
7.237	1.586
6.582	5.006
5.483	4.984
5.824	4.189
5.753	5.02
5.747	5.525
4.732	6.505
4.727	5.851
2.942	2.21
7.153	-0.835
9.128	-0.106
4.738	0.172
4.935	0.769
6.195	1.665
6.642	0.112
3.734	1.071
3.364	2.547
3.734	4.702
4.093	2.597
5.44	-1.229
2.408	1.314
3.643	-0.055
7.529	0.181
7.667	2.046
5.309	-2.028
3.168	-0.087
5.912	4.161
9.838	2.025
11.186	0.988
11.111	0.387
11.317	3.257
6.998	3.09
7.29	-0.112
10.489	2.026
7.328	0.062
9	1.124
7.011	-1.557
10.381	1.654
18.814	-3.633
69.305	-34.04
143.9	-52.761
171.21	-68.732
195.96	-78.308
228.56	-76.678
254.19	-83.714
275.18	-92.733
290.69	-105.9
308.05	-121.39
323.87	-140.53
326.28	-157.98
332.72	-159.29
343.71	-192.02
347.13	-220.11
362.63	-222.99
368.69	-234.27
373.78	-199.94
371.67	-184.4
369.59	-202.12
386.21	-202.12
375.37	-213.94
371.87	-217.48
372.77	-214.95
328.88	-217.54
268.8	-201.01
201.96	-175.64
140.22	-134.9
90.09	-117.13
40.867	-179.04
-1.237	-205.55
-38.026	-167.68
-65.582	-138.62
-81.343	-95.636
-94.926	-63.061
-105.08	-50.865
-106.82	-35.592
-114.32	-24.216
-122.58	-15.823
-128.06	-12.578
-137.68	-2.443
-135.45	4.531
-135.93	13.883
-109.9	48.254
-54.766	74.982
-31.417	80.409
8.461	74.559
53.943	70.696
57.98	66.048
84.763	46.721
129.89	23.966
149.37	-7.996
160.07	4.092
172.41	65.798
182.95	110.81
184.28	145.99
183.04	171.06
185.3	180.3
181.85	179.01
191.91	181.78
185.52	135.15
153.99	42.315
141.92	-49.393
132.56	-180.08
114.93	-294.16
83.978	-350.71
46.143	-371.09
9.532	-371.17
-24.134	-366.49
-43.226	-354.88
-61.672	-343.21
-73.504	-325.74
-76.089	-309.52
-82.838	-294.98
-91.936	-280.18
-100.67	-272.51
-108.85	-261.98
-113.68	-251.16
-120.22	-243.37
-118.05	-230.27
-101.63	-214.72
-56.966	-187.58
0.421	-130.4
1.612	-70.455
-2.252	-25.453
8.748	16.706
-2.625	55.134
-5.715	88.604
4.565	114.06
7.275	124.91
-6.12	126.13
-12.029	133.65
-10.325	135.6
-17.758	129.6
-30.192	128.63
-23.5	126.41
-24.887	124.2
-32.392	121.29
-20.396	121.02
-33.345	121.32
-33.058	118.59
-25.306	122.5
-15.946	104.39
31.563	52.678
83.114	9.519
133.74	-25.812
162.64	-62.464
181.14	-93.277
198.21	-120.69
206.36	-119.4
202.06	-101.96
190.07	-74.174
200.09	-38.755
192.14	-54.998
156.15	-90.914
110.81	-110.91
71.152	-127.69
47.459	-131.59
14.505	-178.9
-7.729	-231.59
-17.6	-224.04
-37.737	-214.79
-58.9	-206.37
-93.92	-193.31
-127.62	-158.72
-146.75	-102.07
-165.33	-52.505
-167.47	1.249
-162.62	40.778
-163.12	73.436
-158.13	106.41
-155.36	125.28
-158.63	138.74
-156.07	146.89
-149.83	147.71
-148.11	150
-148.64	152.99
-145.74	156.14
-140.56	154.34
-141.67	141.59
-143.16	137.8
-141.48	139.39
-140.66	135.47
-135.05	134.33
-124.18	135.43
-101.05	133.69
-52.734	134.93
-0.796	140.21
20.082	136.53
26.233	133.07
48.307	132.15
71.717	123.18
73.702	115.09
75.042	105.29
83.616	94.512
83.338	97.782
90.3	87.169
100.18	87.104
101.88	94.728
89.149	28.299
71.605	-50.335
82.994	-101.17
93.614	-148.2
78.265	-178.57
59.016	-200.85
34.775	-204.79
6.856	-208.72
-10.637	-218.02
-21.804	-217.82
-31.03	-213.99
-39.55	-203.09
-48.902	-194.75
-52.883	-189.94
-53.777	-181.52
-57.351	-174.22
-51.642	-170.83
-49.276	-161.04
-77.188	-124.07
-109.89	-71.554
-132.47	-28.225
-151.03	13.817
-159.92	50.533
-165.7	77.921
-172.02	98.149
-174.73	111.42
-169.91	127.77
-165.1	134
-160.76	132.89
-153.55	131.64
-149.2	126.8
-148.43	123.25
-148.27	117.11
-144.03	115.34
-142.67	115.64
-143.27	116.35
-142.43	115.2
-138.16	111.68
-131.12	111.49
-130.63	107.56
-124.92	113.02
-104.17	97.387
-70.368	42.806
-36.881	-9.168
-9.175	-53.466
18.284	-89.157
43.268	-115.96
56.031	-139.68
65.735	-153.38
92.855	-154.96
108.76	-149.75
127.85	-145.09
148.44	-140.92
142.98	-133.85
153.38	-131.77
153.83	-134.63
137	-130.07
145.27	-122.61
144.12	-123.95
138.25	-123.44
142.5	-114.44
134.39	-114.59
132.93	-120.68
137.13	-110.79
146.6	-96.237
147.97	-76.826
137.73	-47.737
140.99	-38.1
143.52	-33.065
143.42	-21.271
138.71	-16.342
127.21	-10.056
126.35	-7.341
125.51	2.896
106.01	36.742
81.472	80.746
58.647	123.37
32.948	154.45
-0.71	176.32
-35.171	162.65
-57.477	135.6
-75.283	152.6
-94.802	170.12
-112.33	183.94
-121.54	204.22
-128.84	209.59
-137.28	213.4
-137.54	218.97
-136.03	222.84
-137.36	223.03
-140.29	220.29
-146.55	210.64
-146.62	199.81
-143.19	201.04
-143.48	201.7
-141.69	193.12
-138.46	185.4
-134.34	187.02
-122.35	188.72
-113.48	185.44
-114.32	182.95
-113.07	177.4
-113.09	177.8
-114.29	176.97
-112.29	171.63
-107.29	168.61
-102.2	162.56
-98.979	166.71
-88.515	140.82
-75.026	71.466
-63.331	13.362
-47.081	-37.588
-30.527	-79.017
-15.078	-103.6
-4.297	-124.34
-3.136	-135.24
-7.684	-145.12
-12.169	-147.57
-14.463	-150.79
-16	-156.23
-19.802	-150.4
-24.39	-147.31
-22.789	-143
-23.813	-141.46
-29.089	-133.66
-30.514	-123.45
-31.531	-122.97
-34.603	-117.51
-36.406	-113.59
-30.446	-113.59
2.892	-118.13
58.885	-116.9
108.74	-103.43
136.14	-93.688
156.24	-74.56
182.85	-66.265
171.78	-70.641
162.26	-69.96
173.68	-85.355
163.28	-58.078
171.31	-19.035
173.34	-25.601
164.05	-43.206
171.72	-63.669
171.41	-50.355
171.44	-31.077
167.61	-24.417
166.08	-20.425
176.83	-21.446
171.22	-9.16
144.99	3.894
115.8	37.008
77.028	74.928
19.114	97.121
-36.768	103.45
-73.863	117.48
-98.453	159.31
-118.39	156.4
-128.73	139.15
-135.1	154.77
-141.9	159.62
-145.14	164.13
-148.92	171.32
-149.36	173.11
-150.26	177.79
-152.95	177.19
-153.64	172.1
-154.3	169.32
-152.6	173.89
-153.57	172.35
-153.69	167.76
-147.61	179.82
-132.89	143.29
-99.599	56.361
-74.861	-7.442
-68.348	-50.228
-65.636	-64.018
-70.115	-53.833
-70.395	-45.312
-71.172	-37.204
-76.235	-30.601
-78.631	-28.576
-82.004	-26.669
-83.305	-22.578
-82.878	-22.057
-81.509	-21.736
-80.174	-21.383
-79.735	-15.518
-74.547	-13.775
-68.937	-22.122
-66.83	-18.158
-65.294	-14.923
-62.403	-17.763
-59.569	-12.266
-59.416	-8.083
-60.727	-7.328
-60.757	-6.914
-59.403	-6.167
-59.894	-3.579
-58.714	-1.326
-54.86	-1.305
-51.995	-2.111
-51.398	-3.283
-52.97	-3.613
-52.578	-1.488
-50.149	-2.102
-47.279	0.636
-47.007	4.677
-47.238	2.79
-46.839	1.925
-47.076	4.009
-45.462	6.801
-47.51	5.049
-48.189	5.083
-48.06	6.646
-48.574	4.039
-42.579	6.855
-40.118	10.162
-42.867	10.959
-42.052	12.146
-38.316	11.28
