# Supplementary material for: Electrooculography-based continuous eye-writing recognition system for efficient assistive communication systems
Source: PLoS One. 2018 Feb 9;13(2):e0192684. doi: 10.1371/journal.pone.0192684 (PMC5806888; doi:10.1371/journal.pone.0192684)
Supplement: S2 Database — All the original continuous EOG data of participant 001, 002, and 003 used in the experiments are contained in this database. (ZIP) [file pone.0192684.s002.zip › continuous1/001/training/EOG_001_01_069.csv]

-2.958	20.804
-4.274	18.772
-7.575	16.233
-6.317	15.591
-7.463	16.278
-6.567	14.912
-10.012	14.229
-10.434	18.15
-8.592	15.396
-13.087	14.415
-9.776	16.629
-8.923	13.922
-9.827	15.343
-8.972	15.098
-11.178	13.548
-9.219	15.655
-8.638	15.894
-7.482	13.871
-8.585	15.305
-11.832	17.772
-10.712	18.436
-10.512	19.313
-7.571	18.394
-8.811	17.361
-8.861	18.079
-3.996	16.875
-8.688	15.165
-8.141	16.129
-10.189	16.418
-14.816	20.442
-10.53	17.988
-12.389	14.849
-11.173	21.187
-5.407	18.137
-8.628	14.81
-14.05	16.473
-12.021	14.967
-15.423	14.646
-17.942	15.945
-9.513	13.216
-8.408	15.291
-7.337	23.434
-6.223	17.773
-12.799	14.489
-10.178	15.885
-8.723	12.194
-12.695	15.14
-12.254	10.923
-12.505	9.619
-12.658	12.786
-12.955	9.14
-11.53	11.088
-11.066	10.026
-14.638	10.554
-16.113	13.22
-13.17	11.11
-11.474	13.433
-11.319	14.198
-12.209	11.217
-13.049	10.122
-14.999	12.593
-15.138	15.482
-13.031	12.165
-16.328	11.346
-15.343	13.878
-13.246	12.603
-13.52	12.986
-12.488	12.35
-13.682	9.455
-15.172	8.776
-15.126	11.309
-17.624	11.285
-20.715	8.912
-15.867	11.272
-14.601	8.9
-13.8	8.077
-11.34	11.973
-15.304	8.304
-16.538	7.877
-15.822	8.978
-15.229	5.509
-14.623	7.183
-16.774	8.399
-19.382	8.691
-15.429	13.227
-13.213	11.994
-14.39	9.447
-11.189	12.461
-10.824	11.534
-9.586	9.812
-9.807	9.16
-14.872	6.547
-15.859	9.375
-15.279	10.389
-14.943	8.427
-15.097	7.234
-16.867	6.612
-19.947	8.95
-20.391	6.185
-16.835	4.134
-16.912	8.379
-14.456	9.099
-11.604	6.871
-13.505	7.518
-13.297	8.727
-13.176	10.245
-12.251	11.317
-13.455	10.6
-13.007	9.77
-11.979	10.862
-14.612	12.049
-12.1	9.352
-9.231	7.878
-8.535	9.423
-9.303	8.722
-3.672	7.316
9.685	20.364
19.965	52.39
24.574	83.188
18.754	108.71
1.919	132.74
-12.068	150.77
-15.415	166.4
-20.378	173.59
-25.517	174.31
-28.207	178.2
-33.614	178.12
-37.034	173.61
-38.311	170.96
-37.401	168.31
-38.31	165.14
-38.689	162.19
-36.897	161.17
-40.17	158.76
-39.449	154.27
-35.972	150.8
-34.645	152.85
-32.468	150.24
-29.631	102.89
-22.373	34.072
-8.813	-20.796
7.831	-70.746
19.193	-103.33
30.135	-126.98
40.994	-149.15
46.501	-161.79
54.008	-170.84
61.136	-172.91
65.948	-174.33
67.741	-175.03
65.71	-170.41
60.01	-172.83
50.093	-172.54
48.098	-169.66
45.614	-169.81
45.1	-166.2
42.344	-164.3
9.982	-156.1
-24.044	-143.04
-50.658	-122.11
-78.865	-90.027
-100.06	-53.922
-113.92	-16.238
-118.29	7.044
-121.22	24.886
-120.14	33.503
-113.56	28.346
-109.25	24.814
-108.12	25.212
-106.12	25.984
-101.95	20.503
-85.84	22.165
-25.123	8.172
64.381	-25.888
119.59	-46.767
150.49	-57.339
205.14	-69.622
260.55	-83.548
321.41	-90.742
389.95	-161.19
434.26	-244.53
477.61	-221.66
498.31	-187.63
508.19	-193.98
526.27	-225.65
533.24	-310.25
533.48	-386.36
537.93	-393.32
539.44	-393.17
532.22	-408.39
527.26	-398.4
474.31	-400.76
393.99	-396.36
330.6	-353.22
273.73	-337.29
224.63	-339.39
171.02	-344.2
119.26	-360.34
82.439	-373.29
50.825	-386.53
31.708	-391.59
21.512	-389.56
4.503	-368.69
-1.486	-358.29
5.021	-370.45
5.843	-366.56
-2.732	-352.08
3.03	-333.05
12.008	-315.89
8.907	-295.55
17.297	-267.25
13.124	-248.42
-1.896	-235.27
-5.889	-222.81
-13.394	-211.95
-22.208	-203.14
-30.887	-195.53
-45.147	-189.55
-43.083	-176.91
-33.623	-149.48
16.231	-123.92
131.41	-61.887
223.53	92.492
386.99	298.41
714.73	463.27
1094	549.73
1325.8	533.79
1286.7	461.52
1042.2	392.78
641.77	277.61
320.77	180.43
261.44	131.72
260.44	69.174
253.81	15.009
278.68	-22.755
288.53	-7.762
294.18	41.668
296.61	64.294
301.07	92.365
303.61	114.24
312.16	102.3
310.57	68.9
296.98	35.669
300.46	-43.83
304.09	-153.41
309.17	-189.1
309.85	-210.78
319.33	-233.59
321.34	-244.41
319.4	-252.43
320.8	-247.72
283.95	-259.75
240.4	-229.59
192.14	-202.78
128.35	-226.19
68.244	-240.9
11.363	-255.15
-37.195	-253.82
-79.999	-245.11
-106.4	-253.85
-103.29	-276.93
-104.28	-302.33
-112.9	-305.2
-109.35	-304.4
-112.54	-302.63
-99.245	-282.73
-83.872	-262.02
-91.931	-247.8
-93.39	-234.14
-103.69	-217.91
-118.5	-203.12
-120.73	-187.44
-125.68	-173.68
-128.13	-167.12
-127.5	-155.83
-133.31	-147.33
-138.39	-141.48
-137.13	-132.23
-146.18	-120.27
-165.15	-88.258
-167.34	-44.737
-174.96	-5.365
-200.57	35.377
-221.42	74.623
-241.48	107.42
-262.15	135.54
-280.62	160.39
-291.41	179.32
-296.08	192.77
-299.77	200.87
-298.53	207.44
-295.25	212.1
-286.51	212.97
-279.15	210.49
-279.65	207.61
-278.47	209.53
-275.01	206.87
-272.73	205.52
-275.37	204.69
-273.87	206.4
-270.34	203.59
-270	202.64
-258.99	206.95
-219.78	146.49
-151.87	58.28
-91.852	4.378
-45.171	-28.199
-15.306	-40.079
3.3	-45.15
33.628	-44.225
35.36	-48.012
33.153	-49.449
43.883	-44.549
35.675	-47.771
37.486	-46.079
36.03	-46.47
37.449	-45.915
40.626	-46.477
36.468	-50.18
43.024	-38.664
41.941	-39.105
49.726	-35.344
23.995	-27.503
-54.716	-17.698
-121.11	35.602
-151.17	46.006
-146.72	18.309
-140.86	22.517
-142.38	23.943
-143.78	26.516
-148.26	29.219
-150.23	29.666
-149.7	33.005
-142.75	33.396
-139	34.491
-149.84	31.371
-160.15	32.737
-163.24	39.874
-164.57	40.073
-160.74	37.094
-164.04	40.203
-170.09	44.519
-163.52	45.561
-163.37	45.018
-162.3	42.048
-157.05	42.216
-161.51	46.247
-159.58	48.319
-158.41	46.66
-155.87	48.202
-150.38	47.304
-145.96	45.235
-139.35	47.98
-143.12	45.484
-145.13	45.839
-143.36	47.13
-139.42	50.639
-132.68	53.979
-133.28	49.262
-132.51	52.418
-128.37	57.741
-127.83	56.491
-122.88	56.072
-116.97	56.312
-118.47	54.25
-117.42	53.289
-117.77	52.69
-119.8	52.707
-117.18	52.756
-116.75	50.888
-113.12	50.938
-107.74	48.197
-106.43	51.454
-104.64	53.318
-105.11	47.497
