# Supplementary material for: Electrooculography-based continuous eye-writing recognition system for efficient assistive communication systems
Source: PLoS One. 2018 Feb 9;13(2):e0192684. doi: 10.1371/journal.pone.0192684 (PMC5806888; doi:10.1371/journal.pone.0192684)
Supplement: S2 Database — All the original continuous EOG data of participant 001, 002, and 003 used in the experiments are contained in this database. (ZIP) [file pone.0192684.s002.zip › continuous1/001/training/EOG_001_01_070.csv]

-2.426	-0.195
-1.492	1.811
-1.132	0.084
0.318	6.522
3.322	1.374
2.53	-0.579
0.398	1.907
-0.134	1.263
2.28	1.527
1.198	0.512
-2.346	3.358
0.442	2.155
0.046	0.756
-3.342	0.914
-0.771	1.948
1.795	2.483
4.433	-0.139
3.675	-0.12
0.511	1.202
1.454	2.834
1.264	0.133
3.987	-2.898
3.174	-2.211
0.007	-1.761
0.075	0.821
-2.473	0.825
-2.2	-2.892
-2.128	-2.719
0.067	-0.146
0.085	-0.545
-5.395	-2.083
-5.147	-0.747
-4.955	0.52
-3.973	-2.254
-0.484	1.513
-1.586	4.939
-3.029	1.134
-0.571	5.523
-0.319	5.371
-2.282	2.011
-1.031	3.623
-1.153	2.424
-1.154	3.6
-1.638	0.342
-3.046	-1.457
-2.38	4.009
-4.619	2.388
-4.086	0.801
-3.1	0.245
-3.103	0.595
-0.567	3.358
-1.87	-0.386
-0.189	2.609
3.25	2.165
2.16	-0.193
1.977	3.77
4.111	-1.384
0.34	0.697
-3.358	-0.26
2.154	-3.163
1.283	5.214
-2.654	2.465
0.364	1.882
-0.177	4.154
-2.839	-1.192
-5.515	3.135
-8.673	5.687
-4.858	4.253
-3.471	2.242
-5.891	-1.471
-4.087	0.906
-2.084	-2.166
0.687	1.792
-4.057	6.623
-9.64	0.319
-6.877	1.264
-4.528	4.426
-0.351	8.367
2.015	9.933
3.016	4.122
1.566	1.434
-0.61	2.576
1.789	-0.868
0.479	-1.484
-0.635	-0.288
0.172	-0.94
0.633	3.417
2.199	1.95
2.926	1.207
1.566	0.883
1.091	-4.27
1.699	0.636
1.582	5.399
2.611	1.842
0.571	1.159
-0.127	1.954
4.637	1.526
3.886	4.845
2.133	4.077
3.177	0.686
2.011	4.261
1.887	3.669
0.996	-0.61
0.391	0.75
1.53	-1.119
9.024	0.605
16.895	22.038
9.351	54.706
2.002	86.603
-1.481	112.77
-9.447	136.38
-12.426	153.28
-20.739	160.98
-31.724	170.58
-31.236	170.58
-29.385	168.62
-32.328	177.92
-35.291	177.61
-37.024	171.76
-38.746	174.69
-37.939	173.86
-36.906	165.92
-37.889	158.78
-34.75	153.43
-31.356	152.28
-30.757	147.55
-28.786	145.19
-28.984	144.76
-29.55	140.76
-30.706	139.14
-31.314	134.25
-26.054	137.75
-21.71	115.47
-19.19	54.834
-9.756	-3.639
5.325	-59.063
16.563	-98.828
23.067	-125.17
32.021	-146.51
41.813	-162.3
48.637	-177.1
50.005	-179
43.001	-179.6
40.004	-181.54
42.756	-178.51
41.562	-183.02
40.232	-182.01
36.062	-176.16
30.576	-173.87
31.552	-169.71
27.895	-169.92
27.251	-166.7
26.305	-160.81
2.116	-156.02
-19.962	-148.05
-31.623	-141.86
-44.192	-135.67
-52.521	-123.27
-65.94	-107.65
-80.902	-92.516
-89.942	-79.104
-94.598	-74.301
-91.857	-72.136
-84.747	-67.103
-78.569	-68.743
-76.022	-69.823
-76.007	-67.29
-78.15	-69.183
-68.383	-58.494
-33.18	-32.212
1.249	6.466
12.282	53.768
8.247	88.057
-4.108	113.24
-15.725	138.78
-21.083	156.56
-26.967	165.69
-29.143	171.56
-31.312	173.25
-33.793	176.01
-31.513	173.44
-31.908	168.75
-31.422	166.76
-29.436	158.1
-27.822	153.35
-26.32	151.27
-27.207	148.42
-28.167	144.41
-30.321	139.1
-31.612	134.31
-29.396	139.44
-24.822	134.65
-14.099	72.938
-5.719	-9.014
4.136	-63.51
20.972	-100.63
32.551	-130.98
44.259	-150.05
50.435	-161.95
48.729	-173.02
47.535	-170.9
44.417	-169.44
38.362	-173.4
33.146	-166.65
34.37	-160.87
31.891	-159.06
26.414	-156.4
24.106	-153.04
21.312	-150.44
22.426	-144.56
24.506	-136.77
21.432	-135.85
17.658	-136.44
21.461	-136.07
21.801	-131.73
18.313	-127.88
14.727	-128.13
16.558	-129.16
29.031	-128
43.085	-128.14
95.904	-125.3
171.56	-100.76
217.58	-74.766
242.87	-60.72
282.7	-48.037
315.78	-69.549
328.88	-110.71
353.26	-139.28
364.27	-170.06
385.55	-174.55
407.78	-146.16
407.42	-114.18
419.13	-89.27
423.96	-74.165
430.31	-67.135
433.9	-74.917
426.4	-86.721
430.21	-88.669
401.41	-108.07
351.76	-136.34
319.67	-191.26
284.11	-285.55
241.05	-344.1
185.37	-368.13
130.7	-371.39
91.868	-357.99
60.339	-348.71
37.953	-329.02
17.062	-308.34
-1.856	-288.33
-11.414	-270.63
-24.182	-253.85
-34.902	-232.84
-34.047	-229.67
-31.279	-227.45
-29.952	-216.43
-27.296	-204.27
-29.948	-187.28
-33.659	-174.32
-33.296	-165.68
-41.353	-160.9
-47.019	-152.73
-48.332	-141.51
-55.173	-135.15
-54.66	-125.32
-55.721	-115.24
-57.148	-108.52
-50.961	-106.91
-50.526	-106.87
-52.93	-100.01
-57.463	-98.729
-55.721	-93.866
-62.999	-79.817
-84.676	-59.375
-93.357	-28.012
-107.27	5.787
-125.19	44.911
-134.96	82.018
-145.46	115.46
-153.31	143.68
-158.14	167.45
-157.75	190.08
-152.78	195.66
-149.45	203.42
-149.12	212.23
-147.47	213.71
-145.86	214.56
-145.84	206.14
-144.45	204.91
-145.33	199.79
-145.47	195.33
-142.22	193.52
-144.01	192.39
-131.69	187.21
-79.271	122.56
-15.884	47.267
31.412	2.226
57.005	-36.095
76.532	-55.115
104.94	-64.852
111.71	-69.524
119.75	-73.049
127.95	-79.838
124.15	-77.145
131.2	-73.155
125.54	-72.425
122.19	-62.794
120.87	-63.609
113.96	-73.999
116.89	-62.157
111.46	-53.933
105.92	-53.895
105.18	-46.322
101.85	-48.616
99.601	-45.261
91.746	-41.507
92.98	-43.48
84.611	-22.694
52.777	17.192
33.255	57.535
18.47	88.496
-5.487	112.39
-32.27	140.21
-55.07	166.59
-73.551	188.74
-87.509	202.61
-97.176	203.91
-105.5	217.19
-105.41	229.24
-102.3	223.95
-96.296	217.45
-89.035	215.13
-80.976	209.42
-77.01	203.9
-77.217	200.95
-42.168	157.02
18.054	86.524
63.204	35.481
87.5	3.734
101.66	-21.246
110.67	-44.825
95.446	-64.72
68.06	-84.307
50.04	-95.129
36.651	-96.509
15.898	-101.62
-9.618	-114.48
-23.22	-124.17
-30.114	-130.62
-36.669	-131.38
-51.005	-125.97
-69.426	-120.72
-77.293	-103.09
-75.694	-84.945
-71.998	-75.023
-68.756	-70.369
-65.11	-67.018
-71.165	-22.487
-79.312	46.692
-82.604	95.983
-93.504	136.5
-99.397	168.78
-96.972	194.62
-105.91	209.96
-112.41	219.44
-112.54	227.28
-114.27	222.6
-110.83	218.69
-109.17	211.51
-107.16	200.38
-103.53	194.82
-102.31	193.39
-98.685	194.41
-95.961	190.36
-94.189	184.11
-93.885	177.24
-95.736	170.84
-93.659	170.47
-92.731	167.07
-94.024	161.23
-94.729	160.79
-90.802	162.77
-90.886	161.85
-91.926	163.17
-88.425	157.64
-84.643	153.17
-72.775	159.41
-64.539	109.73
-46.573	21.299
-23.744	-39.278
-7.41	-81.026
8.65	-111.41
13.938	-126.12
23.77	-133.19
27.53	-141.06
23.647	-141.58
29.227	-141.6
29.629	-138.23
23.62	-135.11
14.789	-134.1
7.198	-130.77
2.311	-127.97
-4.133	-119.47
-6.984	-123.14
-8.551	-120.6
-9.845	-113.18
-8.923	-118.82
-8.789	-113.73
-7.467	-110.39
-7.211	-108.19
-7.612	-106.81
-1.812	-107.93
-5.066	-94.903
-21.465	-66.141
-41.3	-18.725
-52.887	15.533
-48.52	20.938
-46.395	23.003
-46.826	28.305
-44.54	31.587
-38.891	33.352
-35.256	35.637
-38.647	30.618
-39.362	24.3
-37.912	27.182
-38.018	27.88
-40.662	30.775
-41.243	31.731
-39.885	29.211
-39.786	33.998
-38.972	30.036
-40.901	27.504
-38.883	31.537
-30.419	31.542
-30.939	31.007
-34.027	29.716
-32.965	27.167
-29.92	23.421
-27.394	26.632
-27.693	26.63
-25.093	25.138
-28.445	30.836
-26.385	27.514
-22.042	25.074
-24.997	27.934
-20.42	25.506
-21.856	23.003
-23.832	23.619
-24.729	23.024
-27.61	18.652
-22.077	17.93
-21.753	18.742
-18.373	16.383
-14.597	15.378
-20.577	10.863
-22.547	6.176
-23.685	8.564
-24.583	5.01
-22.446	5.024
-19.767	10.655
-18.809	3.603
-20.188	0.877
-18.794	4.772
-19.479	6.483
-21.123	11.394
-19.387	14.464
-20.762	13.626
-20.48	14.87
-19.442	17.456
-19.989	18.664
-18.665	19.569
-19.36	21.705
-18	26.921
-18.431	26.708
-21.37	23.575
-20.174	20.293
-17.741	18.268
-15.116	21.573
-15.979	19.896
-13.756	18.327
-10.083	20.827
-14.898	21.058
-14.474	20.124
-14.432	19.109
-16.254	20.079
-12.013	20.986
-13.495	16.218
