# Supplementary material for: Electrooculography-based continuous eye-writing recognition system for efficient assistive communication systems
Source: PLoS One. 2018 Feb 9;13(2):e0192684. doi: 10.1371/journal.pone.0192684 (PMC5806888; doi:10.1371/journal.pone.0192684)
Supplement: S2 Database — All the original continuous EOG data of participant 001, 002, and 003 used in the experiments are contained in this database. (ZIP) [file pone.0192684.s002.zip › continuous1/001/training/EOG_001_01_071.csv]

-10.767	10.709
-6.706	8.141
-8.606	7.674
-7.863	7.305
-8.506	9.569
-10.092	8.872
-7.39	9.076
-4.925	8.275
-5	4.77
-5.196	7.549
-3.33	5.262
-3.993	3.461
-5.252	6.468
-4.208	6.508
-5.337	7.253
-7.914	6.418
-9.785	4.985
-9.772	5.505
-11.335	3.923
-8.03	2.973
-4.455	4.173
-7.672	1.811
-6.591	4.456
-6.68	6.06
-8.234	1.519
-6.419	3.787
-4.498	3.938
-3.551	4.843
-0.643	4.661
-2.259	1.181
-4.036	2.381
0.235	0.625
-4.563	2.913
-7.65	4.843
-4.06	4.834
-5.101	6.444
-2.903	5.311
-1.661	4.391
-4.592	3.988
-1.246	4.788
0.757	2.725
1.24	1.72
0.818	1.221
-2.125	3.728
-1.308	6.231
-2.908	1.044
-1.727	3.627
-2.174	3.3
-6.161	1.625
-1.356	4.766
1.27	1.297
-0.765	1.606
2.057	0.612
2.528	0.067
-0.933	0.793
0.138	-0.761
1.796	1.448
1.289	1.245
2.927	1.017
4.618	0.397
4.505	-0.772
1.499	1.321
-1.364	0.114
-1.426	-1.186
-2.878	-2.385
-2.902	-4.606
-3.642	-2.671
-3.757	-3.944
-1.661	-5.348
-2.228	-3.551
-1.959	-4.352
-0.404	-4.525
0.17	-1.864
-0.905	0.047
-0.286	-0.398
-0.227	0.984
-1.631	0.373
-0.793	-2.197
1.068	-1.069
1.666	-1.486
0.452	-0.765
0.982	0.225
-0.552	-3.749
-2.049	-3.509
0.154	-2.114
-2.664	-0.671
-4.62	1.062
-3.108	-1.403
-3.56	-1.026
-2.469	-0.933
-2.642	-0.537
-3.051	1.696
-2.193	1.479
-3.262	-1.01
-3.851	-1.664
-3.576	0.5
-6.669	-2.753
-9.534	-4.495
-9.369	-1.315
-8.105	0.113
-6.171	0.72
-7.821	-1.673
-9.348	-2.601
-10.398	-2.335
-11.75	-4.074
-11.724	-0.725
-13.096	0.444
-12.544	-3.802
-9.458	-7.686
-3.4	-7.768
0.652	11.538
1.903	46.463
9.16	82.534
13.73	111.93
9.045	129.98
3.282	147.41
-3.823	160.83
-11.691	168.9
-17.318	174.47
-19.373	171.06
-22.917	168.09
-28.627	168.86
-28.624	170.98
-30.046	169.69
-30.704	163.49
-28.556	162.27
-29.784	156.34
-31.192	154.86
-34.825	154.34
-35.279	149.79
-30.418	152.81
-26.154	112.37
-16.273	41.452
-1.468	-16.073
14.17	-65.772
22.667	-100.55
25.641	-126.8
29.521	-143.91
27.686	-151.64
24.67	-159.78
21.098	-167.02
19.826	-169.5
19.401	-169.74
17.221	-168.45
16.686	-164.59
11.736	-158.17
10.776	-154.74
11.675	-153.07
9.992	-146.25
9.722	-145.94
8.176	-145.15
7.983	-140.86
7.913	-142.09
7.816	-139.49
11.918	-137.92
16.143	-127.65
10.505	-98.486
3.498	-58.621
-1.127	-13.306
-7.834	23.896
-12.708	60.015
-17.624	94.967
-21.549	116.82
-27.915	135.81
-34.633	150.97
-37.208	158.32
-39.769	165
-42.979	171.27
-48.42	171.26
-49.101	170.48
-46.788	165.69
-47.063	161.41
-44.903	163.66
-46.982	153.32
-46.135	158.41
-37.87	137.78
-34.08	55.25
-21.845	-13.837
-8.617	-67.538
-7.555	-105.52
-2.072	-124.97
3.211	-138.95
6.716	-144.81
5.031	-157.29
4.279	-158.58
12.303	-156.87
9.948	-156.53
12.004	-147.9
15.637	-148.03
9.967	-145
8.706	-140.61
9.307	-140.02
10.168	-135.08
9.921	-132.59
5.8	-128.96
2.172	-130
7.217	-129.2
11.122	-116.14
47.312	-96.562
102.31	-66.962
134.2	-32.471
184.39	5.123
173.43	37.902
149.78	70.074
180.61	103.53
159.7	119.83
162.01	125.02
177.62	114.87
170.61	91.025
187.6	78.432
181.51	71.351
180.9	63.1
192.87	56.681
189.51	48.418
196.53	44.323
195.46	38.635
200.86	54.096
207.59	51.729
187.87	-18.183
185.04	-82.094
184.68	-133.88
170.32	-178.45
143.45	-192.7
94.97	-207.02
53.635	-202.26
22.667	-187.17
-0.165	-184.82
-10.212	-171.97
-25.576	-163.75
-38.43	-159.44
-43.174	-152.78
-48.919	-151.84
-48.023	-147.84
-49.102	-142.62
-54.076	-139.32
-56.787	-134.21
-58.257	-128.83
-57.357	-129.31
-60.368	-125
-59.946	-122.51
-57.044	-120
-58.365	-101.72
-54.512	-73.958
-51.652	-27.893
-51.485	20.805
-53.075	56.119
-59.117	90.362
-65.105	120.44
-72.645	143.24
-81.747	159.66
-87.047	175.66
-87.917	188.97
-92.724	190.75
-94.313	189.85
-92.252	191.78
-96.855	191.29
-95.793	187.06
-89.652	182.69
-89.709	180.87
-92.045	173.61
-93.101	172.74
-92.703	171.93
-92.948	165.19
-87.953	176.17
-78.039	143.37
-70.214	60.256
-57.773	-6.043
-41.003	-53.84
-25.718	-85.944
-16.557	-109.59
-7.43	-124.86
-0.28	-133.88
-4.434	-140.36
-2.784	-140.17
-3.403	-141.4
-12.992	-142.47
-18.78	-138.81
-26.413	-135.25
-25.866	-133.58
-24.906	-127.16
-29.476	-126.35
-27.527	-124.54
-27.161	-119.13
-20.955	-122.06
-18.338	-117.16
-35.649	-107.67
-57.854	-90.037
-77.659	-63.54
-95.231	-40.925
-112.92	-17.356
-130.79	4.642
-142.52	26.834
-146.05	49.287
-146.48	62.415
-144.71	67.182
-139.26	75.581
-134.94	74.038
-128.08	64.959
-122.76	69.507
-123.47	70.952
-120.08	70.364
-117.72	66.014
-117.59	65.649
-95.843	57.046
-10.148	6.934
100.25	-30.774
159.41	-44.186
200.48	-55.245
227.54	-57.05
248.57	-58.422
291.1	-62.017
304.4	-77.217
298.99	-91.523
310.94	-102.13
322.29	-117.14
330.76	-134.26
354.97	-146.68
389.19	-143.15
401.5	-135.9
399.75	-126.12
415.05	-123.34
421.56	-119.58
412.8	-106.72
419.77	-110.91
420.65	-128.45
415.04	-139
403.6	-148.28
355.88	-183.64
302.95	-232.07
256.57	-272.56
213.24	-308.7
177.65	-329.92
124.3	-334.98
66.658	-328.67
24.693	-302.14
-8.5	-277.21
-37.743	-260.77
-59.239	-236.86
-70.667	-220.01
-77.63	-204.5
-86.31	-185.88
-104.24	-168.38
-112.53	-152.92
-108.67	-138.05
-78.512	-110.71
-16.893	-64.706
8.498	-10.428
10.178	33.674
4.915	77.246
-4.488	121.72
3.418	149.23
5.141	164.25
0.687	179.15
-11.003	185.9
-13.145	190.41
-3.719	198.21
1.971	193.09
8.197	185.31
5.552	190.56
1.168	193.21
4.244	185.62
10.507	196.12
6.758	170.12
-12.462	87.901
-29.264	22.053
-39.837	-27.856
-41.278	-61.717
-41.047	-81.212
-51.742	-90.474
-63.466	-97.077
-74.758	-108.67
-82.715	-101.96
-91.3	-94.391
-100.82	-91.311
-106.33	-85.179
-111.98	-82.771
-114.8	-76.45
-117.39	-71.684
-117.71	-67.595
-118.47	-63.434
-124.01	-62.563
-126.68	-60.944
-128.55	-59.668
-125.85	-49.964
-108.09	-26.737
-93.521	11.947
-92.905	45.698
-93.271	52.415
-94.215	52.815
-96.398	55.262
-100.27	56.944
-102.85	58.777
-103.47	56.544
-101.63	56.217
-95.824	57.524
-96.146	59.187
-93.427	63.134
-86.425	65.94
-89.577	66.337
-92.058	64.672
-93.195	61.921
-94.856	60.97
-92.892	60.416
-91.849	59.206
-88.629	59.117
-85.808	59.095
-84.269	62.112
-82.219	60.282
-79.203	56.404
-78.375	57.867
-80.384	52.668
-81.108	49.225
-81.195	49.38
-77.292	47.089
-75.201	48.399
-73.261	47.898
-68.012	45.373
-68.184	45.518
-70.119	48.23
-68.343	50.152
-66.459	47.908
-62.74	46.07
-57.086	46.698
-56.411	47.156
-55.557	46.402
