# Supplementary material for: Electrooculography-based continuous eye-writing recognition system for efficient assistive communication systems
Source: PLoS One. 2018 Feb 9;13(2):e0192684. doi: 10.1371/journal.pone.0192684 (PMC5806888; doi:10.1371/journal.pone.0192684)
Supplement: S2 Database — All the original continuous EOG data of participant 001, 002, and 003 used in the experiments are contained in this database. (ZIP) [file pone.0192684.s002.zip › continuous1/001/training/EOG_001_01_072.csv]

-10.516	3.277
-5.972	1.164
-9.176	1.215
-12.265	1.002
-14.11	-0.747
-12.85	-0.57
-9.139	-3.569
-7.538	-4.153
-7.907	-0.754
-9.099	-2.335
-8.955	-2.081
-9.217	-0.894
-13.091	-1.317
-13.215	0.703
-9.225	-0.85
-10.128	-2.202
-10.547	-1.273
-9.595	-0.46
-11.976	1.079
-10.611	1.445
-9.457	1.283
-14.308	0.219
-16.746	2.618
-12.146	3.989
-9.191	1.133
-11.453	1.292
-11.128	1.356
-9.777	1.299
-8.769	0.969
-10.838	-0.764
-12.141	0.175
-9.002	0.731
-9.349	1.826
-9.776	3.75
-8.38	3.751
-6.388	2.982
-5.135	1.343
-3.451	1.013
-1.483	1.781
-1.212	1.935
-1.389	1.759
-2.797	2.849
-1.036	0.145
-3.673	-2.3
-4.783	2.954
-3.348	0.456
-8.307	-3.349
-3.148	-0.919
-1.269	-3.412
-3.667	-1.851
-0.712	1.135
-1.46	0.653
-1.791	0.061
-2.124	-1.697
-1.167	-0.672
-1.179	1.655
-0.884	2.405
-1.317	0.876
-1.362	1.733
-2.823	1.851
-6.936	-1.329
-5.196	-1.105
-5.443	0.95
-6.629	0.937
-6.637	-1.383
-6.933	-3.743
-3.615	-3.953
-3.417	1.032
-6.251	3.79
-5.374	2.722
-6.684	4.102
-6.646	2.245
-2.255	0.759
-1.897	2.513
-1.282	1.904
-2.834	1.871
-4.767	1.753
-2.234	0.966
-0.563	0.534
-1.872	-0.837
-3.708	-2.285
-3.673	-3.745
-7.089	-5.478
-8.497	-8.007
-8.442	-6.961
-6.879	-5.551
-1.776	-6.951
-4.152	-6.365
-5.394	-5.703
-6.345	-5.08
-9.255	-6.009
-8.706	-5.879
-10.279	-1.545
-7.504	-1.713
-5.566	-2.996
-7.384	-0.195
-4.925	-1.45
-4.671	-2.212
-5.527	-1.098
-6.32	-1.96
-10.149	-2.032
-11.656	-4.537
-11.68	-3.881
-11.505	0.661
-11.254	1.415
-10.242	0.254
-9.996	0.878
-10.959	1.7
-7.537	1.285
-6.066	3.141
-5.135	2.899
-5.779	-1.769
-9.494	-1.997
-7.295	2.288
-5.219	4.296
-5.566	4.449
-7.397	4.832
-8.01	4.861
-11.074	5.925
-13.885	5.324
-10.194	4.211
-9.836	3.241
-4.75	2.051
-3.299	5.188
-2.215	3.13
10.359	3.508
24.443	24.979
49.251	58.811
75.447	93.951
95.324	125.27
95.052	152.39
62.536	171.17
29.944	177.11
4.87	180.56
-17.456	181.05
-26.672	178.54
-36.843	178.91
-46.047	178.47
-45.628	176.12
-49.782	169.72
-50.047	165.71
-51.983	166.01
-59.776	165.23
-59.39	162.01
-59.248	153.85
-59.824	150.67
-59.093	148.48
-56.016	153.74
-48.466	141.54
-43.931	77.906
-32.24	10.205
-10.426	-39.54
7.705	-77.544
22.57	-106.58
30.049	-131.04
34.022	-145.18
39.047	-155.2
38.877	-162.91
38.115	-166.86
33.859	-167.06
30.519	-166.94
28.401	-162.88
22.174	-157.37
20.856	-156.54
18.836	-155.22
22.144	-157.02
20.962	-149.08
-2.603	-131.76
-29.196	-113.36
-53.658	-91.429
-74.032	-69.382
-94.495	-42.026
-112.48	-26.951
-118.31	-23.43
-123.26	-19.785
-114.9	-22.254
-105.09	-23.125
-108.69	-24.759
-106.67	-25.934
-85.936	-18.736
-16.899	-0.978
46.651	27.822
72.217	60.864
101.17	91.368
94.246	112.7
93.277	130.73
119.11	148.63
114.03	148.61
122.88	137.37
138.74	129.81
132.52	119.93
134.94	114.09
141.96	108.55
142.64	97.66
144.91	89.045
151.28	87.74
148.65	79.953
148.16	81.473
154.45	89.075
139.64	28.915
125.09	-54.572
121.19	-105.98
115.57	-146.08
112.56	-164.6
93.112	-182.05
64.086	-201.09
39.262	-197.06
10.169	-185.87
-14.124	-175.9
-27.442	-169.57
-36.408	-164.25
-39.367	-159.07
-38.768	-158.25
-40.928	-144.53
-46.885	-141.46
-45.459	-141.09
-45.497	-132.03
-55.123	-134.84
-61.142	-127.73
-64.577	-124.38
-65.829	-118.02
-49.708	-109.66
20.647	-119.18
87.907	-117.11
137.11	-97.743
189.41	-78.576
207.5	-71.752
242.35	-63.101
280.86	-63.771
300.01	-79.364
308.92	-94.714
304.05	-111.36
321.08	-123.04
334.2	-140.64
333.33	-137.05
348.74	-116.92
358.79	-104.11
358.56	-88.126
363.56	-86.12
361.93	-96.626
359.2	-102.83
359.5	-105.06
326.64	-123.69
271.89	-148.92
226.37	-191.74
176.61	-226.58
121.66	-220.72
75.352	-227.04
37.783	-232.41
6.402	-227.42
-4.351	-229.87
-3.367	-229.76
-15.833	-230.22
-24.307	-225.1
-26.309	-216.09
-31.798	-205.17
-15.691	-188.06
-8.989	-179.24
-17.881	-169.5
-18.297	-155.01
-28.622	-147.24
-36.772	-138.96
-40.268	-129.38
-42.947	-118.23
-46.603	-111.49
-48.272	-105.87
-45.817	-99.927
-44.556	-96.786
-43.252	-90.425
-59.053	-70.578
-80.466	-33.666
-97.472	6.41
-120.28	47.132
-138.21	82.481
-155.62	108.68
-170.41	134.94
-174.89	156.6
-176.88	172.75
-178.07	188.55
-176.27	197.35
-172.65	199.75
-173.98	194.92
-171.4	186.29
-173.13	185.37
-176.09	178.89
-172.96	181.02
-161.01	174.7
-95.954	109.91
-15.271	36.507
34.983	-11.271
72.901	-37.606
103.8	-46.073
123.16	-57.822
129.74	-63.363
134.6	-68.159
134.92	-75.381
133.36	-74.888
125.47	-74.634
124.05	-71.124
125.2	-69.031
117.78	-69.874
120.32	-63.334
115.4	-63.56
115.85	-61.836
109.11	-47.345
69.914	-24.589
30.093	11.784
1.59	52.942
-19.205	93.526
-37.763	121.83
-52.687	149.68
-61.757	175.34
-71.329	185.03
-75.344	198.88
-78.75	204.11
-88.331	201.42
-78.909	196.76
-77.641	185.65
-86.475	175.07
-73.679	176.33
-76.188	162.76
-34.443	104.33
35.223	45.107
64.306	-1.262
108.4	-31.957
128	-54.074
125.02	-79.547
136.14	-87.067
129.87	-93.373
111.92	-106.14
89.216	-118.36
64.509	-131.93
37.133	-133.83
9.287	-132.26
-12.144	-139.41
-28.94	-146.82
-44.45	-146.39
-64.266	-132.86
-83.676	-115.89
-101.23	-92.059
-120.19	-52.563
-129.75	-10.337
-133.99	24.759
-138.9	58.643
-143.06	96.168
-142.38	129.67
-140.95	156.81
-144.86	174.46
-143.09	179.95
-142.38	181.91
-137.06	181.17
-134.32	177.92
-135.58	172.41
-135.24	171.39
-142.22	164.72
-138.3	158.93
-133.15	159.2
-95.325	101.96
-13.417	24.618
70.38	-11.784
114.35	-38.544
132.59	-56.651
181.46	-63.812
187.16	-75.25
178.44	-84.165
203.02	-88.249
203.27	-94.344
207.22	-98.051
220.03	-103.11
226.17	-111.63
230.09	-126.95
244.35	-133.59
249.26	-122.68
243.14	-114.68
244.62	-112.19
247.05	-112.92
246.95	-113.5
225.64	-118.77
208.03	-136.49
189.96	-141.67
145.93	-133.68
91.091	-121.65
38.783	-103.45
0.81	-97.557
-34.274	-93.144
-66.597	-97.086
-87.451	-101.67
-103.95	-93.2
-111.41	-82.317
-124.18	-73.789
-136.61	-64.893
-139.32	-47.847
-117.86	-73.424
-41.095	-114.84
8.093	-128.24
18.558	-133.42
40.093	-127.49
47.868	-121.83
50.495	-113.28
45.994	-107.86
47.688	-101.2
48.745	-89.998
41.961	-84.48
42.241	-76.498
37.946	-72.314
41.235	-71.061
39.767	-72.673
34.154	-72.563
33.564	-71.782
29.834	-72.355
29.626	-64.511
29.412	-57.867
29.616	-48.797
33.382	-26.575
50.412	0.874
64.593	29.253
53.42	65.376
26.55	98.986
-9.827	123.25
-52.673	145.11
-92.869	160.72
-126.49	175.55
-151.01	192.55
-166.46	203.02
-178.72	208.41
-185.2	213.9
-189.98	213.85
-192.54	210.86
-191.42	206.59
-189.47	203.55
-186.85	198.73
-187.98	190.8
-186.77	187.45
-186.21	177.8
-185.22	186.99
-166.79	171.66
-129.67	86.352
-95.088	13.234
-81.171	-26.834
-81.248	-42.328
-84.303	-34.694
-86.169	-31.063
-88.901	-25.61
-91.79	-17.733
-90.977	-17.372
-93.387	-20.009
-93.364	-17.605
-88.425	-11.546
-87.598	-6.817
-89.341	-6.019
-89.693	-10.21
-87.584	-10.732
-88.989	-7.014
-87.383	-5.743
-83.688	-4.563
-83.249	-3.049
-78.113	-0.989
-77.785	-1.106
-78.427	0.011
-74.694	3.183
-75.736	3.453
-76.784	4.316
-76.073	5.728
-71.042	5.961
-66.635	7.215
-67.628	8.725
-65.014	7.381
-62.324	7.555
-63.702	5.17
-63.465	2.748
-63.779	6.924
-63.546	7.653
-59.206	6.633
-58.16	7.337
-59.833	5.724
-61.395	7.073
-59.792	11.434
-55.952	10.171
-56.424	10.146
-57.338	12.54
-56.021	12.426
-55.299	12.542
-53.753	10.114
-49.199	8.72
-50.115	7.872
-51.504	7.274
-48.35	10.395
