# Supplementary material for: Electrooculography-based continuous eye-writing recognition system for efficient assistive communication systems
Source: PLoS One. 2018 Feb 9;13(2):e0192684. doi: 10.1371/journal.pone.0192684 (PMC5806888; doi:10.1371/journal.pone.0192684)
Supplement: S2 Database — All the original continuous EOG data of participant 001, 002, and 003 used in the experiments are contained in this database. (ZIP) [file pone.0192684.s002.zip › continuous1/001/training/EOG_001_01_073.csv]

-2.729	-1.973
-4.006	-3.937
-0.994	-3.706
-2.266	-3.628
2.027	-5.255
7.617	-3.586
2.91	-2.663
3.767	-4.898
5.636	-5.491
4.025	-3.506
4.123	-2.182
3.027	-2.472
2.004	-0.543
3.937	-0.919
7.058	-2.649
7.5	-3.457
7.296	-3.15
8.868	-0.265
9.759	-1.491
7.718	-2.884
5.647	-1.774
6.702	0.35
9.338	1.071
10.047	-2.588
9.506	-3.079
7.178	-2.303
2.399	-1.22
2.916	0.83
8.091	-1.046
11.859	-2.935
11.46	-1.993
10.117	-0.407
11.513	-0.998
8.142	-1.424
3.923	0.325
2.199	-0.778
-1.116	-2.213
1.195	0.552
3.841	0.457
3.463	-0.028
5.614	2.063
3.442	0.911
-0.086	0.041
1.365	-0.551
-0.634	-1.661
-2.977	-2.908
-0.992	-1.939
-2.521	0.71
-2.39	0.451
-1.6	1.232
-0.705	0.138
3.349	0.216
4.858	3.112
7.212	1.562
5.505	0.001
3.232	0.614
2.624	-0.763
-0.376	-4.059
3.067	-3.429
4.213	-2.481
2.252	-2.229
2.052	-3.032
-1.114	-4.638
0.711	-2.171
-0.956	-3.254
-5.361	-2.606
-1.322	-2.727
-2.698	-4.586
-5.654	-1.245
-4.975	-3.268
-5.126	-4.625
-4.563	-4.712
-2.439	-6.743
0.533	-5.354
-3.38	-5.726
-4.734	-5.055
-0.914	-4.415
-3.156	-6.291
-2.706	-5.279
0.377	-3.099
2.156	-1.57
3.761	-1.716
5.041	-1.285
6.473	0.501
2.975	-1.012
2.729	-1.197
1.624	0.594
-2.695	-0.642
-1.008	-0.303
-2.1	-1.308
-4.477	-3.1
-3.93	-0.715
-4.526	-1.598
-6.923	-2.227
-5.927	-0.269
-2.174	0.06
-2.244	-0.27
-1.222	-0.864
0.596	-0.578
-1.91	-1.33
-5.693	0.162
-5.986	2.702
-4.421	-1.341
-4.113	-3.646
-5.468	-1.634
-4.884	-3.51
-2.308	-2.479
-2.364	-0.166
-4.55	-3.029
-3.777	-1.121
1.206	0.401
-0.758	-3.108
-3.209	-2.001
-3.053	0.2
-3.835	-0.792
-0.849	-0.351
-0.897	1.387
1.405	0.665
3.564	-0.19
-0.476	-1.431
-0.892	-2.522
-5.623	0.014
-3.575	1.024
4.185	0.04
-3.486	-1.384
-4.301	-2.394
-3.909	-2.661
39.304	-14.193
120.4	-28.586
189.98	-30.514
252.96	-30.228
259.62	-34.408
287.21	-44.726
344.75	-62.894
362.53	-92
400.53	-117.66
442.78	-118.29
469.64	-96.352
483.42	-94.118
483.73	-136.75
495.55	-178.01
492.26	-213.03
486.3	-241.53
489.06	-260.67
485.56	-278.6
493.13	-282.39
462.7	-299.7
403.03	-321.71
364.74	-325.25
319.67	-325.44
255.32	-332.31
185.75	-334.09
120.5	-331.31
59.626	-338.82
6.742	-334.01
-36.062	-309.05
-66.765	-289.99
-84.33	-272
-91.6	-246.42
-96.912	-226.89
-104.73	-211.18
-112.29	-192.29
-117.45	-175.97
-124.75	-162.3
-123.13	-142.43
-74.576	-114.14
-13.281	-66.998
10.88	-3.159
5.289	49.36
-1.478	88.919
11.32	122.91
12.557	151.82
-6.559	169.28
-13.393	174
-10.891	186.36
-20.467	190.97
-23.162	184.17
-14.251	187.78
-18.089	183.56
-21.658	182.92
-20.527	184.04
-21.758	181.36
-18.865	198.65
-21.59	163.58
-27.778	73.31
-14.814	8.374
10.729	-41.744
7.298	-83.688
-25.238	-106.61
-51.257	-115.27
-72.715	-117.75
-89.953	-117.44
-100.67	-114.41
-111.71	-113.86
-115.45	-107.58
-116.94	-100.97
-115.89	-98.256
-115.32	-91.205
-114.79	-87.155
-111.19	-85.229
-107.24	-82.756
-109.1	-75.362
-141.83	-44.044
-179.75	4.253
-201.5	51.073
-213.15	95.026
-212.34	129.54
-210.94	154.49
-203.3	175.11
-194.06	184.17
-185.57	186.9
-173.59	184.15
-170.24	175.9
-170.44	174.29
-167.57	170.55
-165.38	169.71
-165.69	162.13
-154.74	164.08
-132.86	160.4
-70.751	95.426
27.301	35.13
82.859	-0.929
129.06	-27.082
169.72	-34.285
199.34	-46.655
241.01	-58.771
255.31	-75.16
274.94	-89.321
281.31	-94.88
274.65	-101.51
288.82	-103.89
287.68	-110.47
293.54	-115.85
295.43	-113.33
286.77	-116.35
290.11	-110.94
268.34	-119.62
214.81	-151.17
159.87	-173.7
119.06	-195.19
82.896	-200.8
45.414	-200.2
10.668	-199.15
-27.143	-183.15
-58.95	-172.88
-80.912	-157.57
-101.59	-140.45
-113.19	-129.56
-115.14	-116.68
-115.44	-109.48
-117.57	-99.919
-119.21	-91.412
-124	-87.42
-126.87	-78.77
-127.84	-71.225
-128.84	-67.677
-126.9	-61.785
-135.32	-60.173
-138.17	-61.277
-129.82	-45.058
-98.923	-19.187
-56.268	22.773
-50.326	79.35
-62.317	128.73
-78.494	169.44
-93.393	196
-100.41	214.72
-108.54	228.63
-108.26	240.15
-110.87	246.73
-117.35	247.84
-114.37	250.06
-112.97	247.1
-115.24	242.75
-108.87	236.32
-107.95	230.24
-111.28	227.66
-106.62	220.4
-105.71	217.83
-105.37	214.72
-103.71	211.18
-103.19	212.46
-103.81	202.32
-97.238	210.71
-95.126	194.12
-92.017	113.81
-65.513	41.571
-51.018	-14.04
-48.519	-52.717
-42.037	-76.923
-38.628	-97.184
-31.057	-106.02
-23.518	-113.61
-24.852	-117.99
-30.982	-121.82
-32.24	-119.15
-35.684	-113.8
-38.757	-115.15
-36.188	-112.54
-34.774	-109.59
-35.248	-105.5
-35.842	-100.06
-35.481	-98.803
-37.151	-96.539
-38.865	-92.158
-38.82	-91.619
-33.213	-89.372
-32.766	-74.318
-45.167	-40.878
-58.672	7.667
-67.593	36.277
-66.86	39.068
-65.516	42.962
-65.354	45.154
-60.777	43.806
-63.653	44.775
-64.683	46.89
-55.43	47.112
-57.48	47.532
-59.374	46.626
-57.529	43.933
-61.072	45.803
-59.475	45.288
-57.848	46.989
-53.811	49.968
-49.759	47.543
-47.66	46.277
-46.832	45.144
-42.598	46.401
-36.662	45.931
-40.722	43.849
-43.793	43.934
-42.014	43.516
-38.624	41.734
-36.878	39.746
-37.125	40.184
-33.949	39.359
-34.805	38.994
-33.454	41.315
-29.247	40.34
-30.067	36.662
-27.572	36.875
-26.68	36.351
-28.664	34.384
-28.189	33.175
-21.811	31.801
-21.231	32.122
-27.405	31.846
-27.14	33.521
-28.106	32.578
-24.128	29.952
-19.544	29.682
-21.241	28.454
-20.728	28.58
-21.026	29.643
-21.154	29.936
-19.213	30.201
-18.789	29.068
-19.086	26.886
-19.426	27.554
-20.037	27.989
-18.402	29.477
