# Supplementary material for: Electrooculography-based continuous eye-writing recognition system for efficient assistive communication systems
Source: PLoS One. 2018 Feb 9;13(2):e0192684. doi: 10.1371/journal.pone.0192684 (PMC5806888; doi:10.1371/journal.pone.0192684)
Supplement: S2 Database — All the original continuous EOG data of participant 001, 002, and 003 used in the experiments are contained in this database. (ZIP) [file pone.0192684.s002.zip › continuous1/001/training/EOG_001_01_074.csv]

-4.386	6.686
-3.314	7.668
-5.433	7.183
-1.73	5.458
1.359	9.452
-1.304	11.696
0.599	10.077
0.174	10.908
2.126	10.621
2.669	11.661
-0.682	11.359
-0.17	10.626
-4.113	11.507
-4.24	11.126
-3.255	15.185
-4.773	17.601
1.479	18.28
0.159	15.414
0.347	10.771
4.814	14.339
-1.341	12.862
0.322	10.624
4.121	9.719
0.578	6.378
-3.057	6.022
-8.039	5.561
-8.182	7.468
-4.94	7.783
-2.53	11.665
1.242	12.323
1.906	8.156
2.205	10.669
2.522	8.488
-0.768	9.796
-1.503	12.256
-2.52	10.457
-2.646	10.609
-0.171	9.858
-0.81	11.485
1.096	9.542
2.525	9.026
-1.721	11.079
-3.424	9.343
-3.792	9.355
-6.268	8.817
-4.904	7.612
-1.962	7.194
-0.77	6.398
-0.027	4.726
-2.577	5.736
-3.411	8.148
0.137	7.497
2.334	8.162
0.672	10.769
-4.217	11.821
-7.682	10.228
-5.496	8.874
-6.196	5.931
-10.89	3.857
-6.953	3.799
-6.008	2.529
-7.973	3.506
-3.56	7.079
-3.635	7.796
-2.898	4.761
-1.701	5.474
-4.341	8.869
-3.458	9.28
-0.618	9.269
-0.242	9.54
-1.667	10.434
-1.972	11.891
-1.772	8.261
-1.964	7.036
-2.463	10.596
-5.549	10.794
-11.348	10.821
-12.892	15.23
-10.44	14.86
-8.757	12.582
-10.096	16.698
-10.541	14.927
-10.123	13.724
13.991	1.31
83.228	-29.415
141.31	-50.035
175.22	-64.147
197.29	-71.633
212.56	-70.303
220.75	-74.353
223.25	-71.499
242.66	-67.567
238.5	-76.351
234.39	-82.616
243.97	-87.642
243.27	-92.64
244.63	-95.403
250.08	-100.37
257.84	-107.76
257.81	-114.67
257.89	-119.91
257.59	-125.51
263.16	-126.29
259.57	-126.74
249.92	-130.92
246.92	-134.32
239.66	-132.53
242.48	-129.24
225.93	-122.55
192.04	-104.41
174.59	-82.578
153.37	-50.905
116.04	-17.508
61.216	10.848
0.047	42.485
-44.106	71.111
-74.078	101.11
-101.07	127.35
-122.41	142.34
-133.06	153.64
-135.68	165.1
-134.14	165.03
-143.71	161.56
-153.34	164.63
-161.16	159.73
-156.95	160.22
-100.87	174.14
-54.077	181.43
-31.402	179.95
-11.547	181.58
-1.149	185.44
10.518	182.91
5.74	177.07
4.723	172.77
9.758	166.34
8.684	161.8
11.927	161.37
17.419	153.38
18.703	148.5
20.635	146.85
22.214	142.27
25.142	150.07
27.247	108.5
11.031	13.339
0.933	-52.899
3.975	-98.814
-6.316	-140.36
-24.568	-160.44
-35.27	-165.18
-39.759	-170.22
-45.929	-175.94
-61.672	-174.72
-80.876	-167.28
-91.733	-159.65
-106.73	-154.85
-125.55	-146.53
-135.86	-132.82
-137	-123.45
-132.81	-118.44
-128.55	-113.67
-126.78	-113.26
-131.48	-109.33
-121.1	-95.328
-83.372	-62.876
-55.034	-11.91
-41.808	36.992
-32.527	80.441
-36.81	116.93
-39.042	146.89
-45.904	168.92
-51.64	180.53
-42.248	189.52
-40.844	188.68
-39.561	181.64
-48.497	170.7
-47.135	163.25
-32.441	162.24
-9.655	118.88
68.777	44.599
117.98	-8.815
142.65	-46.147
186.26	-73.141
189.79	-88.79
192.65	-100.02
193.43	-109.94
186.19	-115.42
184.97	-117.38
169.17	-122.82
167.11	-120.97
168.1	-116.42
145.83	-126.68
120.91	-135.71
93.016	-138.86
63.04	-144.44
40.189	-152.18
20.124	-154.21
6.439	-154.33
-8.459	-154.37
-28.378	-148.03
-48.277	-148.04
-71.399	-138.12
-85.683	-125.29
-101.38	-116.54
-124.96	-93.38
-128.33	-84.373
-125.03	-84.059
-119.5	-77.637
-110.95	-74.759
-105.44	-73.418
-95.095	-74.029
-90.827	-58.674
-66.302	-18.135
-35.643	34.3
-42.466	83.411
-65.889	121.45
-85.033	152.95
-98.231	180.07
-109.33	197.03
-110.48	206.33
-106.2	213.61
-108.84	216.94
-106.69	216.49
-102.59	208.43
-104.58	199.68
-103.81	196.52
-95.608	193.5
-92.98	187.28
-92.945	181.13
-84.408	177.12
-88.576	169.16
-85.623	179.24
-64.231	159.7
-30.776	78.158
34.701	15.489
97.664	-21.652
150.85	-47.384
194.49	-55.315
215.99	-63.782
239.01	-71.693
248.69	-77.128
251.29	-83.404
258.4	-95.409
264.66	-107.36
277.97	-112.97
285.79	-123.23
286.64	-133
280.61	-134.52
283.05	-135.72
287.75	-137.81
279.03	-141.09
285.33	-142.5
283.53	-151.21
241.08	-174.65
195.51	-192.1
157.77	-200.81
119.28	-207.32
86.764	-210.06
48.468	-209.16
6.338	-200.12
-33.218	-185.33
-68.508	-164.31
-96.055	-145.57
-115.95	-133.44
-129.07	-118.88
-134.54	-107.67
-131.26	-96.596
-129.47	-93.451
-138.11	-89.81
-143.3	-76.951
-91.581	-97.58
6.756	-130.72
70.275	-135.49
110.77	-125.26
144.08	-106.98
161.24	-92.508
183.42	-86.855
200.97	-79.686
213.9	-73.899
220.91	-75.072
222.98	-76.056
224.15	-81.497
224.58	-83.323
226.67	-80.07
223.13	-81.834
222.61	-73.766
221.27	-76.228
223.2	-75.029
215.81	-76.603
172.64	-112.56
122.56	-134.7
88.665	-147.14
60.281	-161.79
29.915	-166.12
-3.75	-166.29
-40.797	-157.74
-66.135	-144.64
-85.419	-133.49
-101.02	-122.32
-102.02	-104.67
-105.72	-93.952
-110.25	-90.714
-115.9	-81.444
-123.16	-74.166
-123.23	-63.909
-117.99	-28.961
-115.13	28.796
-126.9	88.22
-144.97	138.16
-162.51	173.21
-170.76	197.74
-168.34	220.11
-165.65	233.77
-164.33	241.91
-163.07	248.55
-156.82	244.49
-153.44	239.33
-151.07	238.41
-147.66	232.73
-146.93	234.09
-144.52	227.91
-141.54	227.63
-135.76	228.44
-122.38	153.59
-105.72	61.038
-88.936	5.908
-72.343	-37.764
-56.619	-63.417
-39.682	-78.666
-30.692	-87.573
-24.822	-95.416
-17.202	-98.718
-16.974	-97.711
-21.14	-96.268
-24.348	-90.056
-25.676	-86.06
-25.857	-85.31
-25.051	-81.867
-21.52	-79.419
-21.11	-78.663
-24.78	-79.065
-16.851	-82.737
-15.035	-77.805
-35.498	-68.735
-58.962	-61.44
-85.449	-46.426
-110.11	-31.006
-129.87	-22.747
-153.23	-6.327
-167.81	9.949
-178.17	18.584
-186.58	29.239
-185.4	30.736
-190.04	34.8
-194.13	42.059
-187.06	41.938
-181.31	43.654
-178.62	43.264
-175.16	45.249
-169.59	50.629
-164.47	47.112
-168.12	52.508
-142.48	43.735
-56.917	3.491
12.382	-8.486
16.122	4.933
-5.11	18.029
-24.707	30.438
-34.756	36.849
-38.72	45.401
-45.509	51.442
-46.452	56.616
-37.525	65.482
-35.634	69.383
-44.033	71.259
-48.894	73.225
-48.887	72.696
-47.463	76.192
-47.883	75.174
-48.098	71.557
-49.823	76.58
-51.221	76.144
-49.438	73.826
-46.883	73.689
-45.354	70.613
-47.28	70.271
-47.141	69.341
-46.223	68.692
-42.518	69.43
-40.802	68.338
-41.739	67.647
-41.047	66.474
-42.292	64.715
-39.265	63.643
-38.265	63.043
-38.591	64.429
-35.633	65.192
-35.481	65.872
-33.31	64.386
-32.698	61.063
-34.068	62.444
-31.113	62.262
-29.841	59.65
-30.673	55.366
-34.547	52.482
-36.608	55.377
-33.375	55.53
-33.397	55.052
-33.624	54.706
-34.113	53.296
-31.901	55.282
-28.524	53.734
-32.096	51.227
