# Supplementary material for: Electrooculography-based continuous eye-writing recognition system for efficient assistive communication systems
Source: PLoS One. 2018 Feb 9;13(2):e0192684. doi: 10.1371/journal.pone.0192684 (PMC5806888; doi:10.1371/journal.pone.0192684)
Supplement: S2 Database — All the original continuous EOG data of participant 001, 002, and 003 used in the experiments are contained in this database. (ZIP) [file pone.0192684.s002.zip › continuous1/001/training/EOG_001_01_075.csv]

1.933	2.719
3.941	0.192
1.853	3.209
0.956	3.631
-0.98	1.682
-0.66	1.83
1.467	-0.96
0.726	-2.168
1.682	-1.179
3.923	-3.397
4.519	-5.336
3.51	-6.728
1.675	-4.17
1.505	-1.302
1.25	-2.882
-1.818	-1.635
-5.968	-0.495
-6.649	-1.163
1.595	1.419
3.204	3.831
0.612	4.831
1.414	4.745
-2.371	0.802
1.7	-2.29
-0.407	-2.925
-4.176	-2.249
1.05	0.138
-2.612	-3.201
-4.615	-8.477
-3.647	-6.649
-4.04	-1.985
-4.217	-3.216
-7.495	-5.241
-9.466	-3.495
-7.741	-5.251
-5.747	-6.436
-3.095	-5.787
-1.696	-4.351
1.285	-3.443
3.026	-4.073
-1.945	-2.332
-3.33	-3.577
-2.714	-5.592
-2.465	-3.68
-3.106	-1.919
-6.439	-1.441
-7.413	-1.638
-7.411	-4.678
-6.164	-8.498
-6.933	-6.051
-13.079	-4.434
-12.581	-6.163
-10.234	-1.566
-9.624	-0.597
-5.856	-1.505
-4.804	-0.39
-6.162	-5.788
-7.011	-4.04
-3.187	0.022
-3.651	-1.482
-5.83	-1.449
-7.306	-4.689
-11.551	-3.131
-8.979	2.302
-6.206	-1.197
-3.55	-3.586
-2.453	-1.26
-2.782	-1.268
0.8	0.688
-2.044	2.002
-7.254	0.27
-7.726	-0.37
-7.875	2.925
-4.476	8.168
-2.617	5.7
-5.659	1.125
-6.962	1.141
-7.423	1.979
-6.109	0.303
-6.684	-1.131
-8.542	0.701
-7.303	-2.007
0.901	7.185
12.949	38.695
16.841	76.793
14.774	108.69
4.84	129.71
-5.977	150.4
-10.431	165.67
-15.189	169.18
-18.923	171.01
-23.278	172.58
-22.994	173.03
-21.7	171.75
-28.903	166.18
-32.104	165.52
-32.088	164.3
-34.328	160.12
-32.061	159.71
-27.23	152.74
-26.196	149.49
-31.365	143.99
-30.319	146.63
-24.625	142.81
-19.928	84.323
-4.647	11.541
15.486	-47.553
28.25	-93.431
37.916	-121.67
48.183	-143.22
52.279	-159.08
56.041	-167.82
59.231	-171.15
58.135	-171.83
58.238	-172.36
56.668	-175.71
52.466	-175.95
43.409	-173.4
32.911	-170.78
24.516	-171.67
8.89	-172.02
-10.746	-166.48
-28.621	-161.65
-50.986	-146.01
-72.533	-129.89
-90.243	-116.22
-105.9	-96.566
-113.85	-80.629
-121.44	-61.115
-123.89	-56.652
-119.1	-62.198
-117.87	-56.441
-114.36	-57.758
-109.02	-57.077
-104.45	-55.322
-101.24	-57.063
-78.484	-37.468
-34.336	-2.752
-6.75	40.491
5.615	86.512
9.313	120.9
-0.603	145.55
-7.633	161.84
-13.107	172.44
-16.392	176.82
-14.046	174.02
-15.187	167.32
-13.2	165.37
-19.754	155.34
-15.452	152.13
2.196	147.83
33.054	83.271
110.67	8.992
179.93	-33.502
232.97	-60.455
275.35	-74.808
301.99	-88.282
328.43	-97.176
334.89	-110.92
349.8	-127.14
358.32	-139.22
355.13	-152.55
366.6	-164.24
374.83	-180.49
381.84	-190.24
386.87	-191.05
395.12	-188.38
395.17	-184.71
387.51	-189.35
385.62	-190.12
387.34	-192.8
390.48	-201.79
383.82	-208.65
385.69	-211.1
366.24	-209.6
318.77	-195.42
277.18	-174.71
245.39	-165.42
211.37	-151.28
149.56	-127.86
83.313	-94.824
33.121	-61.362
-4.266	-36.478
-32.24	-9.846
-53.887	12.089
-72.339	25.778
-87.424	37.933
-100.97	44.488
-106.61	52.558
-106.17	61.493
-118.89	63.342
-123.65	70.412
-129.58	73.131
-134.07	75.101
-135.24	80.778
-125.97	85.065
-81.897	97.033
-39.804	103.54
10.476	109.85
46.39	112.04
78.848	97.199
149.47	85.943
236.52	45.478
330.81	-8.536
415.28	-49.298
462.52	-115.76
478.62	-159.28
493.21	-173.9
487.27	-196.09
481.76	-199.2
482.1	-194.56
472.94	-193.29
487.24	-181.13
491.01	-212.67
478	-282.52
470.17	-327.32
445.01	-363.01
420.05	-398.32
392.45	-428.15
350.23	-447.38
309.26	-455.47
271.4	-458.74
234.37	-452.95
193.31	-437.94
156.2	-417.12
123.97	-396.69
95.227	-381.08
77.857	-367.05
61.617	-349.77
49.146	-332.33
37.243	-310.38
5.53	-269.91
-35.416	-212.85
-79.09	-156.4
-118.09	-101.93
-141.78	-51.02
-159.62	-10.288
-173.73	23.685
-182.36	49.817
-187.14	71.351
-191.5	86.968
-191.35	95.846
-189.6	101.16
-189.17	97.765
-192.06	98.55
-197.07	104.32
-195.08	105.96
-198.66	106.66
-199.39	113.09
-197.95	119.51
-201.11	118.78
-200.34	130.26
-169.78	100.87
-89.731	24.468
-35.897	-29.182
-1.118	-64.881
43.289	-81.892
69.373	-89.141
101.6	-93.716
124.92	-89.003
138.12	-90.428
147.45	-90.3
157.15	-91.98
161.11	-98.436
157.7	-98.474
166.27	-98.169
165.03	-98.037
162.79	-103.84
168.39	-106.05
159.49	-103.91
156.78	-103.03
156.23	-94.051
110.8	-88.077
60.367	-69.126
32.198	-31.802
-0.929	5
-43.574	36.015
-94.189	63.243
-128.12	91.203
-151.42	113.98
-177.94	132.63
-190.16	145.97
-198.08	154.52
-207.8	160.8
-210.43	157.56
-214.38	153.46
-214.3	150.97
-212.02	151.04
-214.76	149.63
-214.66	150.17
-220.61	155.31
-171.67	117.33
-67.327	49.108
-12.837	1.31
32.44	-21.23
96.033	-30.673
131.58	-41.677
158.22	-55.94
176.65	-68.241
188.08	-78.587
188.67	-86.75
190.72	-86.479
205.84	-92.009
197.03	-92.461
197.09	-84.162
201.13	-85.867
190.77	-88.218
190.31	-89.779
192.45	-82.435
177.26	-97.86
126.1	-139.86
81.038	-159.88
50.391	-180.43
16.702	-199.22
-13.525	-197.14
-43.988	-194.75
-70.904	-187.79
-96.294	-173.41
-119.92	-165.4
-139.55	-156.46
-150.68	-138.86
-153.28	-126.43
-156.64	-117.8
-161.24	-110.38
-162.15	-107.39
-165.03	-98.912
-168.56	-82.51
-146.58	-51.025
-118.71	-3.518
-105.57	47.91
-99.987	98.891
-118.68	136.33
-135.7	167.31
-134.27	196.15
-128.36	214.51
-125.29	228.67
-117.09	234.85
-96.878	237.68
-99.281	226.66
-105.92	215.4
-101.87	219.75
-80.738	181.09
-19.963	113.25
36.504	65.982
69.032	31.749
84.032	7.095
94.319	-16.029
85.599	-36.614
66.035	-51.193
60.932	-55.438
41.311	-54.24
18.58	-58.346
-2.926	-62.83
-21.805	-66.655
-37.113	-67.425
-59.581	-72.151
-71.436	-74.846
-83.289	-75.726
-93.985	-81.001
-93.778	-74.73
-98.931	-70.466
-98.301	-70.38
-87.243	-69.345
-87.921	-63.772
-107.34	-31.679
-137.02	17.796
-151.26	68.847
-151.48	116.58
-164.26	159.83
-175.61	194.26
-182.61	217.69
-190.54	235.93
-189.83	251.74
-184.51	260.18
-180.29	260.54
-177.49	259.83
-174.09	254.58
-171	248.11
-169.67	238.04
-170.96	238.97
-170.32	237.09
-166.61	232.32
-160.94	235.2
-142.79	166.4
-118.84	73.443
-106.07	23.077
-100.78	-8.903
-99.664	-9.866
-101.25	1.136
-104.74	7.203
-105.18	13.328
-101.19	18.307
-99.72	17.999
-97.303	19.372
-95.278	23.446
-92.07	26.024
-89.304	26.197
-91.148	26.18
-87.781	32.616
-87.062	33.345
-92.146	32.843
-89.509	30.555
-84.729	27.09
-81.133	31.698
-79.943	31.859
-81.238	32.473
-80.148	32.357
-77.93	32.182
-73.143	34.976
-71.14	34.536
-70.248	34.344
-68.049	34.533
-65.864	36.568
-63.878	33.855
-62.533	34.576
-59.016	40.395
-61.397	38.481
-58.104	39.803
-53.364	40.652
-56.443	36.386
-53.401	38.089
-50.732	38.675
-46.807	35.748
-46.389	34.446
-49.915	36.217
-47.475	38.547
-47.805	37.06
-48.29	37.66
-44.721	38.44
-43.25	38.111
-41.202	38.536
-38.044	37.892
-40.545	39.088
-40.847	39.586
-38.165	39.401
-38.736	40.252
-34.904	39.447
