# Supplementary material for: Electrooculography-based continuous eye-writing recognition system for efficient assistive communication systems
Source: PLoS One. 2018 Feb 9;13(2):e0192684. doi: 10.1371/journal.pone.0192684 (PMC5806888; doi:10.1371/journal.pone.0192684)
Supplement: S2 Database — All the original continuous EOG data of participant 001, 002, and 003 used in the experiments are contained in this database. (ZIP) [file pone.0192684.s002.zip › continuous1/001/training/EOG_001_01_076.csv]

3.177	-0.75
2.409	0.617
4.705	1.06
4.568	-1.645
-0.074	-6.193
2.476	-2.277
1.662	3.859
0.988	5.321
7.262	7.127
4.136	3.9
-1.087	0.21
-0.402	0.757
1.411	1.44
3.42	1.583
4.899	2.114
7.115	-0.903
6.893	1.31
3.613	5.248
3.897	0.223
7.797	-0.486
7.889	2.423
4.516	2.138
4.642	0.681
5.2	1.056
4.08	0.611
5.292	0.236
2.384	-2.08
-0.874	-3.882
0.551	-0.74
2.917	-2.622
8.214	-1.569
8.609	1.256
4.366	-0.794
5.808	0.777
8.173	1.438
7.427	-0.351
3.259	-0.25
2.557	-1.907
6.008	-3.887
2.827	-1.987
-0.155	-2.895
-0.407	-5.088
0.796	-3.51
5.157	-1.456
5.079	-0.98
3.016	-5.979
3.092	-7.721
0.856	-6.73
3.708	-8.047
7.287	-4.755
4.963	-5.167
1.313	-6.132
-3.514	-5.792
-0.825	-7.786
2.626	-2.672
-0.164	-1.738
-1.625	-4.297
1.29	-2.547
4.396	-1.826
5.365	-0.773
5.104	-4.327
-1.235	-4.634
-0.394	-3.073
5.471	-4.781
0.913	-2.298
-1.725	-2.013
0.687	-3.681
6.185	-5.876
10.708	-7.042
7.751	-4.322
1.985	-2.221
1.236	-2.53
5.707	-4.952
5.763	-3.066
1.196	0.584
1.714	0.895
5.063	-1.806
-1.068	-5.061
-1.859	-1.66
-1.357	-2.687
-8.072	-5.325
-2.634	-3.45
0.092	-4.179
-1.619	-3.61
0.239	-6.435
-4.633	-7.557
-7.314	-4.366
-8.07	-2.574
-10.174	-0.286
-9.163	-0.913
-5.562	-2.609
-0.477	-0.357
-2.23	1.677
-3.735	-1.565
-2.724	-2.944
-5.287	-1.288
0.557	0.622
6.537	2.561
2.345	-1.093
0.723	-3.809
2.4	-4.267
-6.159	-6.198
-8.899	-5.002
-8.373	-6.206
-7.666	-5.972
8.658	-5.87
52.618	-15.488
169.1	-15.795
242.88	-7.447
247.1	-7.732
280.41	-15.215
289.37	-30.083
315.51	-42.204
359.59	-54.317
371.68	-79.286
412.33	-94.434
460.53	-111.69
476.53	-138.31
510.54	-148.86
535.53	-178.56
535.36	-224.45
551.98	-262.52
555.91	-297.85
553.88	-322.09
558.83	-337.14
532.4	-344.65
472.74	-340.46
413.06	-322.52
357.92	-302.71
298.1	-287.18
234.56	-282.77
175.9	-272.77
119.35	-253.85
66.92	-239.44
30.671	-217.39
10.36	-204.58
-4.159	-187.1
-25.427	-166.6
-42.099	-146.68
-46.936	-125.66
-33.595	-162.05
-1.11	-210.67
14.97	-229.88
2.955	-244.03
-6.989	-244.41
-6.232	-238.93
-7.83	-226.64
-19.929	-213.43
-36.223	-201
-44.426	-185.17
-54.609	-173.13
-60.83	-161.45
-60.197	-148.08
-62.894	-136.32
-63.243	-129.28
-65.905	-123.93
-60.528	-115.94
-64.042	-98.494
-90.157	-63.788
-109.44	-14.326
-129.15	36.919
-153.13	85.088
-170.69	125.16
-182.11	154.85
-188.93	179.36
-194.83	199.61
-196.6	213.95
-192.92	223.03
-193.4	229.28
-197.57	232.08
-191.96	231.46
-186.98	226.57
-190.47	225.02
-191.1	223.2
-186.71	222.6
-184.09	214.17
-179.38	210.81
-161.95	215.49
-107.06	150.38
-18.881	60.792
37.426	17.068
76.879	-16.186
102.09	-44.762
97.52	-60.108
111.21	-62.381
117.33	-65.35
117.97	-72.454
117.85	-72.817
109.64	-71.579
112.15	-69.555
106.26	-66.489
103.16	-67.545
103.06	-67.149
99.258	-65.172
96.054	-65.776
89.743	-63.01
85.689	-59.451
89.462	-58.781
96.139	-50.94
72.861	-32.027
36.423	1.264
16.775	46.727
-9.886	85.481
-40.23	121.24
-55.55	155.18
-68.984	174.98
-87.373	193.33
-97.789	207.89
-104.75	211.99
-104.93	211.88
-103.42	205.43
-108.61	195.83
-99.688	187
-94.229	183.46
-104.54	183.99
-102.7	182.78
-97.639	178.12
-101.61	171.88
-96.282	169.19
-94.76	176.48
-107.21	196.17
-113.59	202.53
-110.36	193.63
-107.61	194.57
-107.27	192.67
-101.86	191.66
-99.983	184.48
-105.15	182.73
-91.94	186.16
-47.506	130.7
11.077	55.02
59.979	1.87
98.313	-33.405
131.28	-52.904
147.24	-70.769
152.86	-79.051
152.17	-85.56
149.37	-90.122
149.96	-93.765
140.73	-97.181
118.83	-101.28
97.352	-110.76
80.374	-118.51
53.362	-127.22
28.776	-136.09
8.332	-146.51
-13.206	-145.64
-23.827	-134.42
-48.617	-119.37
-84.248	-82.425
-111.2	-33.153
-135.26	16.937
-144.3	65.201
-145.82	104.71
-148.61	136.78
-145.22	160.5
-144.14	176.94
-146.5	187.95
-146.4	196.26
-147.17	198.76
-148.59	199.51
-146.67	203.44
-143	197.9
-138.97	189.2
-137.27	183.28
-136.92	175.08
-132.89	172.22
-130.24	172.04
-131.27	167.78
-130.49	165.79
-128.18	159.9
-123.38	159.14
-121.37	157.41
-117.99	153.02
-109.5	157.81
-101.1	105.9
-84.596	17.159
-66.305	-46.194
-49.403	-93.751
-39.292	-120.96
-32.101	-138.49
-21.613	-149
-17.172	-155.78
-12.177	-164.43
-10.293	-167.53
-12.406	-166.22
-14.174	-163.98
-17.946	-164.29
-19.483	-162.9
-18.606	-157.55
-20.058	-155.65
-20.964	-154.19
-21.209	-149.31
-22.195	-145.81
-22.018	-141.23
-34.855	-140.91
-54.675	-140.34
-61.435	-133.64
-68.53	-128.65
-78.959	-119.53
-89.478	-107.56
-108.17	-98.613
-125.57	-83.528
-135.42	-68.806
-139.1	-59.752
-139	-53.134
-136.92	-51.132
-133.51	-48.994
-131.97	-46.522
-127.54	-44.532
-123	-47.706
-125.1	-49.28
-118.88	-39.907
-83.668	-22.365
-38.644	18.067
-22.033	71.286
-27.301	114.14
-33.036	148.76
-40.225	173.72
-47.666	192.77
-49.929	206.18
-50.024	214.35
-54.331	213.11
-60.041	209.87
-59.388	213.47
-59.441	205.43
-58.57	201.63
-55.214	200.58
-54.108	193.7
-52.002	191.72
-51.193	183.99
-48.37	181.49
-48.201	178.17
-51.186	174.98
-53.498	170.14
-51.296	170.93
-44.215	167.14
-33.892	98.977
-8.048	18.433
27.934	-36.21
60.859	-81.974
79.644	-109.27
83.525	-127.23
71.2	-138.48
50.783	-149.82
41.746	-152.49
32.182	-149.58
18.91	-149.5
9.415	-143.08
6.977	-138.58
9.153	-135.87
6.116	-132.62
6.505	-126.86
5.455	-121.16
3.278	-120.52
9.144	-116.7
4.251	-113.4
-1.288	-107.91
-1.643	-108.02
2.031	-110.49
29.981	-95.043
80.243	-72.352
131.98	-36.627
157.15	4.617
176.08	36.84
191.28	72.508
183.29	100.3
187.39	119.13
191.8	131.29
195.78	118.97
202.57	105.52
202.52	101.47
219.05	90.526
223.98	80.112
233.19	68.137
238.74	58.313
233.98	52.721
243.92	46.806
238.28	39.484
242.34	35.583
248.24	35.315
242.07	30.334
242.48	34.459
230.33	29.009
213.78	4.786
188.22	-30.601
153.93	-81.678
143.71	-114.79
137.94	-137.33
108.65	-166.36
71.663	-183.47
38.25	-189.94
4.837	-188.65
-21.588	-181.84
-45.166	-172.09
-65.881	-158.65
-78.363	-146.47
-85.905	-138.03
-87.294	-130.76
-92.35	-125.6
-98.476	-118.18
-106.55	-111.93
-109.49	-110.79
-104.15	-103.91
-63.942	-84.657
14.032	-47.033
46.726	-0.05
61.08	49.145
63.598	87.491
58.139	113.52
79.29	141.41
69.684	155.15
64.604	156.13
68.799	148.72
71.062	139.46
73.413	131.59
68.406	123.78
81.743	123.19
77.607	116.9
76.193	116.88
83.035	112.87
80.8	113.76
80.384	115.31
71.701	58.357
80.666	-8.708
105.17	-50.501
117.95	-88.287
110.67	-115.94
84.746	-136.31
54.21	-148.98
20.041	-158.05
-14.725	-160.74
-41.269	-153.29
-67.09	-144.11
-82.847	-138.69
-91.718	-132.2
-103.97	-123.07
-111.53	-118.07
-121.9	-109.45
-130.96	-97.646
-122.72	-101.01
-68.981	-117.27
-3.06	-123.68
25.613	-115.86
53.078	-102.45
75.178	-88.645
90.55	-79.029
109.11	-72.961
111.06	-71.436
112.59	-70.314
113.7	-69.484
112.64	-74.444
115.78	-74.649
114.83	-73.201
114.47	-76.323
117.7	-80.602
113.78	-81.599
108.7	-76.403
109.11	-76.414
107.2	-77.295
103.59	-77.756
109.74	-77.255
105.9	-68.335
77.17	-53.729
48.672	-35.561
19.637	-9.29
-7.737	24.894
-35.627	53.86
-65.084	85.25
-85.123	116.7
-108.54	138.99
-133.63	160.38
-150.47	177.69
-162.97	189.97
-177.88	196.77
-184.93	201.58
-186.18	205.22
-193.41	204.32
-193.8	205.32
-190.22	200.95
-192.39	195.68
-197.56	192.54
-199.95	193.63
-196.2	192.69
-193.45	183.53
-186.13	188.37
-164.02	147.01
-138.36	62.137
-121.55	7.126
-111.57	-18.159
-109.28	-6.916
-116.62	5.859
-117.21	9.202
-108.55	18.125
-106.21	17.161
-109.61	13.095
-113.83	12.443
-111.2	20.411
-102.9	6.824
-98.152	-12.071
-96.431	-3.432
-90.825	-2.092
-84.614	-3.076
-85.072	-1.482
-82.781	-2.653
-81.005	1.068
-86.481	0.394
-86.168	3.066
-80.121	7.209
-77.958	4.172
-75.067	2.523
-73.065	2.787
