# Supplementary material for: Electrooculography-based continuous eye-writing recognition system for efficient assistive communication systems
Source: PLoS One. 2018 Feb 9;13(2):e0192684. doi: 10.1371/journal.pone.0192684 (PMC5806888; doi:10.1371/journal.pone.0192684)
Supplement: S2 Database — All the original continuous EOG data of participant 001, 002, and 003 used in the experiments are contained in this database. (ZIP) [file pone.0192684.s002.zip › continuous1/001/training/EOG_001_01_077.csv]

-17.333	-0.912
-17.658	-0.554
-13.011	1.053
-9.468	0.628
-8.942	1.091
-8.066	1.635
-10.403	2.802
-12.798	1.34
-13.083	3.405
-15.083	4.461
-15.965	4.289
-13.1	4.527
-9.638	-0.687
-12.077	-0.259
-14.293	1.445
-11.037	0.429
-7.247	-0.184
-6.172	1.946
-5.054	3.439
-4.126	2.644
-3.768	4.754
-5.191	2.794
-7.8	1.548
-5.343	2.431
-5.343	2.742
-5.699	6.895
-6.414	6.774
-7.556	3.525
-3.914	4.081
-6.437	5.777
-6.69	5.807
-5.247	6.556
-6.887	7.577
-5.333	5.977
-5.934	6.876
-3.945	5.855
-3.402	4.304
-7.529	8.077
-6.032	6.967
-3.821	6.206
-5.478	7.749
-5.482	5.417
-5.321	6.012
-6.424	5.459
-9.963	5.147
-11.754	6.688
-11.43	3.688
-9.049	3.817
-2.905	6.728
-6.405	4.272
-7.354	1.963
-4.781	5.068
-9.692	5.884
-7.258	5.491
-5.128	5.416
-7.001	4.192
-4.434	7.785
-3.353	10.639
-2.012	8.994
-0.767	6.051
-5.511	9.075
-8.094	12.086
-7.189	9.164
-6.014	9.494
-3.246	7.581
-4.575	7.803
-3.684	9.582
2.262	5.543
0.748	6.187
-3.506	6.798
-3.807	3.829
-3.906	5.62
-2.135	7.126
-2.736	6.502
-4.018	7.661
-3.264	7.231
-6.058	8.217
-7.723	6.815
-6.492	3.697
-4.017	6.404
-2.517	5.615
-1.934	6.42
0.047	8.166
-0.696	5.391
-0.996	6.118
-0.821	6.984
-0.433	9.603
1.399	10.268
0.469	6.366
2.233	5.429
2.853	4.75
0.204	6.577
1.074	9.165
-1.056	8.798
-1.326	9.869
1.586	9.518
-0.657	9.276
-0.193	9.498
-0.18	9.027
-1.374	10.104
-2.385	8.663
-3.762	7.549
-2.435	6.81
-7.196	6.814
-8.017	10.243
-5.418	8.2
-4.785	6.49
-1.524	9.111
-2.73	7.159
-2.7	6.668
-4.427	6.325
-3.922	13.622
7.564	42.74
17.352	76.724
18.256	108.02
6.812	136.38
-6.52	154.51
-13.987	165.77
-23.181	174.77
-29.146	180.11
-33.266	180.66
-37.442	180.73
-39.301	176.16
-43.404	171.49
-45.149	171.96
-44.668	167.82
-42.43	166.26
-42.997	165.9
-45.77	161.08
-45.114	158
-46.151	157.73
-45.325	156.16
-44.454	149.45
-42.769	155.78
-37.864	135.41
-29.624	65.801
-16.958	4.759
-4.455	-45.252
6.387	-85.499
17.826	-109.72
29.097	-131.51
33.975	-146.75
34.396	-154.11
36.308	-159.29
35.804	-164.42
32.205	-165.55
28.465	-165.42
21.567	-162.92
18.438	-160.25
21.142	-162.12
19.916	-158.53
24.729	-151.25
29.264	-147.43
9.949	-146.38
-16.2	-136.61
-41.939	-108.36
-71.252	-89.047
-88.122	-82.235
-99.871	-61.254
-113.33	-33.819
-117.22	-15.698
-116.95	-8.702
-119.22	11.831
-114.31	41.078
-99.732	57.692
-89.14	74.881
-87.004	78.428
-83.823	81.492
-84.482	82.591
-84.634	71.134
-81.133	81.114
-40.705	53.467
47.592	-13.963
112.56	-63.939
157.47	-101.45
188.26	-113.43
216.94	-116.3
251.12	-120.93
264.32	-125.67
285.47	-137.15
294.3	-150.28
300.61	-167.86
314.19	-179.63
312.81	-192.12
322.57	-207.67
331.57	-196.13
324.59	-187.61
325.78	-198.47
333.68	-197.63
327.37	-198.76
322.99	-203.2
318.23	-206.31
307.82	-209.27
307.54	-207.9
304.03	-209.89
300.62	-210.31
294.12	-212.06
294.07	-215.53
295.36	-211.31
282.73	-205.72
284.02	-189.18
280.56	-165.33
248.9	-150.81
184.55	-127.26
106.18	-94.68
44.487	-64.697
-8.107	-33.106
-50.128	-1.931
-81.486	27.756
-106.68	56.944
-118.98	78.678
-127.98	89.814
-133.12	99.422
-132.42	109.33
-133.14	115.09
-132.23	116.62
-139.32	116.81
-147.95	116.01
-143.97	119.32
-136.29	131.35
-123.6	138.92
-115.03	139.09
-119.46	138.72
-120.89	137.62
-120.1	139.65
-120.28	139.94
-118.78	139.4
-118.78	139.62
-118.24	138.03
-118.58	138.25
-114.93	137.86
-110.92	137.72
-112.04	134.8
-110.11	130.81
-106.62	133.17
-104.09	134.74
-103.47	126.9
-99.836	135.6
-93.842	137.8
-85.476	79.729
-69.468	8.986
-49.986	-44.915
-30.722	-89.424
-23.284	-114.36
-21.361	-130.29
-15.603	-140.41
-15.654	-149.31
-19.033	-156.31
-25.328	-155.74
-34.051	-154.2
-35.208	-149.27
-37.69	-141.52
-40.427	-139.02
-40.124	-136.32
-40.139	-128.36
-36.938	-122.48
-40.118	-124.91
-36.871	-122.12
-29.801	-114.82
23.869	-113.06
99.611	-102.28
140.42	-83.488
204.89	-71.5
239.29	-66.66
262.07	-68.405
294.86	-82.413
304.28	-103.18
328.53	-126.38
338.87	-128.17
344.81	-104.92
362	-104.04
379.84	-130.22
386.65	-152.63
388.89	-167.19
392.7	-180.85
386.31	-192.12
384.18	-205.31
386.95	-215.83
381.05	-222.23
378.77	-224.26
360.97	-222.84
315.27	-219.95
286.91	-202.2
262.74	-171.61
217.31	-139.53
153.72	-136.32
84.057	-158.22
30.304	-169.23
-16.514	-154.61
-58.717	-122.29
-87.101	-113.55
-108.51	-105.52
-124.88	-76.947
-135.19	-63.563
-141.66	-49.831
-152.39	-34.495
-157.47	-24.809
-160.2	-4.077
-129.02	-25.915
-51.097	-87.012
1.451	-119.91
46.219	-128.93
74.681	-132.96
92.632	-128.38
119.54	-118.3
116.83	-116.71
123.61	-112.66
129.62	-113.26
122.25	-119.22
127.36	-118.62
126.42	-120.53
126.22	-120.51
132.4	-120.75
124.54	-118.63
128.99	-114.88
130.04	-116.49
126.76	-113.88
135.95	-109.79
125.12	-109.71
124.58	-110.85
121.86	-113.32
118.01	-111.41
120.12	-105.69
94.187	-92.51
73.124	-66.579
48.444	-30.68
7.397	9.632
-37.925	44.094
-89.013	76.705
-128.27	102.52
-155.5	119.11
-177.62	137.75
-193.18	155.78
-204.3	168.09
-213.43	173.86
-214.11	180.49
-206.54	183.01
-206.75	182.15
-212.53	187.46
-213.06	187.08
-220.97	182.17
-219.16	179.41
-212.09	179.33
-206.12	181.5
-160.37	183.84
-108.05	192.25
-70.867	198.56
-34.638	199.43
-13.848	199.21
5.155	192.81
12.862	181.87
8.202	176.69
25.127	177.43
29.355	171.09
26.01	168.45
34.477	164.61
28.635	161.77
34.425	164.32
38.725	156.3
38.006	165.69
37.848	140.45
20.193	58.236
22.163	-5.354
33.597	-50.663
22.133	-86.496
1.713	-110.24
-20.294	-125.8
-42.234	-137.51
-66.85	-143.25
-91.522	-139.67
-108.39	-138.54
-120.19	-133.21
-124.2	-123.5
-125.44	-121.16
-128.9	-117.3
-132.79	-107.79
-137.66	-101.69
-139.41	-95.502
-132.82	-95.824
-132.65	-97.054
-119.66	-79.925
-69.819	-42.851
-47.863	0.124
-35.588	44.197
-10.175	86.86
12.266	112.53
45.368	125.8
58.361	124.59
71.444	121.15
94.82	106.34
131.55	66.286
171.43	29.715
192.1	-7.435
205.49	-35.753
206.8	-52.087
207.01	-57.766
206.53	-56.781
185.95	-79.13
150.5	-102.47
118.17	-112.19
87.997	-121.03
55.798	-127.48
22.652	-129.52
-5.735	-129.43
-25.726	-130.56
-41.538	-129.13
-55.307	-127.89
-68.535	-126.49
-79.506	-114.24
-88.067	-92.66
-97.094	-63.701
-107.83	-18.885
-123.12	34.607
-140.14	79.205
-153.32	119.2
-165.04	151.44
-172.03	173.07
-170.76	192.9
-168.76	204.21
-167.92	217.11
-167.53	224.11
-168.96	222.35
-166.45	220.11
-164.44	208.83
-164.87	204.21
-161.91	201.39
-154.65	195.12
-147.37	195.45
-148.97	191.15
-148.87	186.27
-147.4	186.87
-149.39	180.89
-145.81	183.3
-145.33	181.21
-141.16	178.29
-129.67	185.21
-121.98	126.94
-109.08	43.065
-97.315	-8.648
-91.195	-43.094
-86.115	-42.885
-87.843	-35.119
-89.227	-30.566
-86.387	-23.564
-83.929	-20.683
-83.203	-17.214
-78.896	-11.201
-74.48	-7.695
-77.432	-7.269
-75.154	-2.212
-72.254	-2.368
-73.146	-3.814
-70.868	-1.936
-70.599	-2.497
-71.557	-2.502
-73.021	-2.987
-69.672	-1.316
-66.131	3.408
-66.59	6.46
-64.822	7.637
-64.512	8.278
-63.124	6.266
