# Supplementary material for: Electrooculography-based continuous eye-writing recognition system for efficient assistive communication systems
Source: PLoS One. 2018 Feb 9;13(2):e0192684. doi: 10.1371/journal.pone.0192684 (PMC5806888; doi:10.1371/journal.pone.0192684)
Supplement: S2 Database — All the original continuous EOG data of participant 001, 002, and 003 used in the experiments are contained in this database. (ZIP) [file pone.0192684.s002.zip › continuous1/001/training/EOG_001_01_078.csv]

-7.124	1.343
-7.504	1.497
-10.175	1.435
-10.618	1.036
-12.597	2.245
-12.338	2.086
-13.006	1.202
-13.077	3.179
-9.978	2.715
-10.553	-0.216
-10.758	1.521
-12.283	3.257
-9.56	5.411
-3.531	6.332
-0.708	3.523
-1.52	3.615
-5.797	3.831
-4.593	5.059
-4.471	7.637
-7.166	9.221
-9.209	9.815
-10.952	6.873
-9.113	4.274
-10.48	5.943
-11.601	7.672
-7.787	7.537
-5.864	7.186
-3.17	5.899
-5.346	5.259
-11.574	6.117
-11.605	6.633
-10.764	4.622
-9.425	4.439
-8.375	4.83
-7.825	5.598
-8.836	8.201
-8.629	7.992
-2.939	7.865
-2	7.806
-2.617	7.966
-3.342	5.811
-6.982	2.435
-7.688	2.239
-8.161	4.424
-8.165	5.727
-8.77	5.632
-8.707	5.98
-7.103	4.798
-5.695	5.796
-3.669	6.897
-4.006	8.132
-2.31	8.284
-1.72	6.862
-4.438	7.926
-3.654	5.234
-6.916	5.6
-12.327	6.219
-9.259	4.67
-5.201	7.987
-0.39	7.684
1.052	8.827
-3.597	10.846
-3.405	8.542
-2.956	6.685
-2.258	5.914
-2.972	6.411
-3.442	6.497
-4.158	6.645
-6.85	4.288
-4.824	5.173
-6.913	6.084
-7.099	3.15
-5.632	6.834
-5.519	4.231
-3.467	2.48
-7.494	6.016
-10.648	3.308
-9.446	6.405
-8.642	6.96
-9.683	3.575
-7.717	7.653
-4.091	5.76
-4.514	1.408
-3.384	4.195
-0.67	4.197
-2.032	3.499
-5.421	4.893
-5.713	6.374
-8.751	6.919
-10.143	7.721
-6.528	6.544
-6.091	6.017
-5.174	8.013
-4.001	3.956
-3.528	2.224
-6.328	1.3
-9.958	-0.21
-8.644	3.907
-7.702	6.115
-5.48	1.728
-0.858	2.128
-1.199	4.531
-6.29	1.073
-10.057	-0.164
-1.343	0.026
28.467	19.78
77.804	53.407
127.81	83.84
148.65	112.41
146.16	134.58
128.36	154.77
107.33	169.14
98.519	178.32
85.264	182.9
76.081	185.81
75.911	188.7
81.538	187.47
86.049	183.62
82.133	174.76
91.315	170.48
91.668	170.64
89.986	163.15
101.47	156.88
99.537	153.89
103.71	143.43
109.81	137.92
109	135.07
108.75	129.83
105.89	133.67
101.13	114.81
93.262	62.146
87.122	0.79
82.163	-50.96
74.491	-86.479
54.928	-118.15
27.124	-144.03
1.425	-163.06
-20.7	-169.79
-30.993	-166.44
-35.714	-173.85
-44.025	-178.12
-47.812	-175.33
-50.966	-172.41
-62.658	-162.94
-71.818	-154.86
-75.562	-144.23
-66.185	-146.41
-13.888	-168.36
48.021	-176.61
93.666	-167.81
121.76	-164.01
137.96	-157.53
166.99	-148.63
171.12	-149.48
164.68	-145.68
170.86	-144.95
169.03	-145.96
169.57	-148.48
166.13	-158.67
165.9	-161.13
168.42	-163.48
166.35	-165.17
168.45	-164.55
165.47	-168.46
165.64	-167.07
163.64	-166.63
157.27	-167.56
155.21	-163.37
149.16	-164.57
151.12	-160.24
141.89	-149.56
121.08	-133.3
104.44	-97.055
70.685	-54.535
24.487	-16.858
-29.346	18.247
-75.308	52.654
-106.61	82.223
-130.64	104.13
-140.66	121.97
-149.36	132.46
-155.87	140.06
-155.96	148.69
-155.66	146.36
-151.85	146.94
-151.23	149
-150.4	145.43
-154.02	145.91
-156.59	142.62
-148.37	153.32
-130.93	122.73
-50.358	43.226
24.525	-12.307
50.916	-54.678
98.253	-81.089
120.46	-94.029
136.04	-102.38
157.38	-106.66
156.26	-118.21
163.11	-120.05
166.09	-116.45
158.75	-120.43
161.27	-123.09
164.03	-123.61
160.16	-125.07
160.4	-128.89
162.69	-130.86
165.34	-130.14
164.44	-128.95
161.51	-125.93
156.31	-125.67
152.74	-126.73
151.61	-125.76
150.65	-125.15
141.9	-127.06
139.32	-128.29
145.26	-120.11
126.26	-104.94
98.842	-81.96
60.107	-48.059
10.459	-11.263
-36.432	28.576
-77.761	64.314
-104.17	91.011
-130.45	115.41
-144.8	131.34
-151.43	140.67
-164.07	147.73
-169.4	150.1
-171.18	151.7
-168.02	150.28
-168.09	150.49
-174.44	147.29
-170.1	146.93
-167.62	147.99
-166.57	145.71
-156.4	157.42
-158.16	119.66
-167.27	35.321
-167.93	-22.002
-168.12	-61.644
-161.11	-85.749
-156.45	-97.928
-154.17	-108.89
-141.89	-114.27
-137.82	-117.13
-138.89	-117.52
-137.06	-114.22
-134.94	-108.14
-132.33	-103.6
-127.51	-100.45
-124.47	-98.952
-125.52	-93.367
-122.96	-86.24
-124.26	-83.8
-123.27	-81.466
-119.47	-85.273
-116.34	-80.773
-69.115	-78.046
7.252	-74.595
67.825	-38.492
114.62	0.812
127.43	31.476
132.41	62.753
155.08	95.353
146.92	126.46
140.75	149.72
149.74	165.52
141.62	162.03
152.69	146.22
154.47	133.64
156.98	123.9
163.41	112.83
156.99	107.52
164.97	101.56
164.98	96.724
161.67	88.399
158.81	81.832
165.78	90.154
151.01	38.468
121.57	-45.878
113.72	-93.708
90.474	-133.23
64.929	-154.34
40.121	-160.98
10.893	-166.07
-10.471	-167.34
-32.347	-167.94
-53.326	-161.56
-70.494	-155.63
-80.697	-149.55
-87.774	-140.7
-100.52	-136.08
-107.97	-129.39
-107.34	-121.77
-106.06	-119.14
-104.97	-117.88
-107.48	-112.39
-113.51	-107.21
-117.11	-103.69
-119.75	-95.572
-121.85	-95.961
-119.99	-92.07
-116.54	-72.76
-98.264	-46.353
-79.647	-4.082
-82.404	43.524
-89.464	83.055
-98.002	116.02
-105.46	144.01
-111.19	164.18
-119.91	178.77
-118.96	186.79
-116.68	193.76
-121.34	203.56
-122.02	204.48
-121.14	201.41
-120.28	201.4
-117.32	197.67
-114.88	195.75
-113.18	195.49
-113.05	185.7
-111.5	185.5
-110.56	180.96
-104.45	179.87
-97.155	184.59
-94.357	125.5
-80.487	44.908
-65.444	-11.359
-49.394	-58.167
-30.641	-80.932
-20.995	-99.48
-13.476	-114.21
-9.748	-118.57
-11.586	-123.99
-13.629	-126.47
-15.454	-128.12
-16.809	-128.33
-19.343	-125.57
-24.678	-123.25
-28.226	-123.07
-27.507	-120.59
-24.82	-119.55
-17.636	-115.08
-17.847	-112.59
-32.223	-117.43
-49.275	-108.19
-66.462	-103.54
-75.57	-99.305
-85.213	-86.591
-93.848	-89.075
-96.814	-82.254
-108.93	-69.95
-110.09	-69.525
-104.97	-64.324
-103.31	-63.321
-101.44	-64.861
-100.31	-62.79
-88.488	-61.233
-85.715	-61.704
-87.553	-66.428
-82.596	-56.074
-65.562	-38.14
-28.052	-12.056
-7.409	36.247
-9.069	81.913
-18.882	115.33
-32.859	144.3
-44.381	168.76
-52.781	180.74
-53.048	191.71
-56.523	204.25
-58.697	199.95
-55.603	192.69
-54.438	190.05
-56.273	179.55
-61.777	177.63
-58.98	173.22
-59.16	171.63
-51.133	172.31
-1.842	113.4
62.699	42.836
123.95	5.398
168.64	-25.578
189.44	-44.892
212.72	-57.578
226.26	-73.251
228.8	-87.582
234.08	-96.134
239.8	-108.78
242.5	-121.03
248.66	-125.88
262.65	-130.72
259.49	-131.73
258.52	-136.78
263.41	-144.3
259.84	-130.36
261.72	-117.66
257.02	-118.47
259.31	-117.27
259.73	-122.99
249.07	-130.22
249.5	-131.82
245.45	-131.5
238.51	-134.65
233.17	-142.78
233.17	-142.93
226.28	-135.9
196.63	-125.78
178.78	-103.88
150.15	-86.305
89.992	-69.376
31.402	-43.68
-22.558	-18.053
-59.389	15.524
-84.617	43.906
-112.84	64.299
-129.78	80.727
-142.38	94.602
-149.34	109.84
-151.25	116.59
-154.44	119.64
-154.86	122.39
-157.75	123.88
-158.03	123.57
-160.34	125.9
-161.95	126.15
-161.28	125.71
-163.27	127.39
-158.18	129.43
-157.35	133.71
-156.36	131.88
-149.46	141.44
-133.52	111.69
-95.843	28.604
-71.766	-36.417
-65.434	-74.74
-63.455	-77.635
-74.982	-65.555
-81.465	-58.545
-82.312	-50.776
-86.499	-45.755
-86.408	-39.293
-81.668	-37.812
-81.276	-32.784
-82.506	-23.513
-81.819	-24.645
-81.709	-22.391
-74.865	-15.715
-65.039	-21.643
-64.221	-24.017
-66.704	-22.93
-66.921	-22.189
-67.609	-18.979
-65.728	-18.611
-62.514	-15.467
-59.642	-14.442
-58.657	-11.59
-60.997	-8.807
-58.073	-12.797
-54.571	-10.468
-58.601	-7.183
-57.298	-9.511
-57.368	-8.858
-60.942	-11.054
-55.646	-10.121
-55.641	-5.935
-57.984	-6.139
-56.013	-2.845
-54.031	-1.695
-56.027	-4.667
-59.672	-4.459
-56.421	-2.445
-55.206	0.601
-51.81	1.837
-48.811	-0.342
-51.269	2.61
-50.596	6.068
-51.209	7.123
-51.671	9.331
-51.855	7.421
-50.293	7.163
-46.445	9.528
-46.482	10.384
-45.818	11.319
-48.102	11.802
-52.59	13.481
-48.514	14.046
-42.147	12.852
-39.126	13.637
-41.35	15.501
-47.147	13.741
-47.982	12.123
-48.717	13.961
-46.937	13.625
-42.258	15.281
-40.816	17.551
-35.341	17.118
-33.645	16.591
-36.464	15.163
