# Supplementary material for: Electrooculography-based continuous eye-writing recognition system for efficient assistive communication systems
Source: PLoS One. 2018 Feb 9;13(2):e0192684. doi: 10.1371/journal.pone.0192684 (PMC5806888; doi:10.1371/journal.pone.0192684)
Supplement: S2 Database — All the original continuous EOG data of participant 001, 002, and 003 used in the experiments are contained in this database. (ZIP) [file pone.0192684.s002.zip › continuous1/001/training/EOG_001_01_079.csv]

-28.996	40.543
-28.639	37.133
-29.201	33.902
-28.359	36.105
-26.828	33.306
-25.333	34.647
-23.833	36.027
-21.381	34.469
-18.614	32.177
-17.981	29.159
-14.763	36.061
-12.49	39.028
-13.779	35.992
-15.41	36.032
-16.813	32.193
-15.888	30.843
-14.766	32.354
-16.469	30.731
-17.29	31.7
-17.975	33.7
-19.252	32.545
-17.042	30.66
-16.31	30.078
-20.231	30.579
-21.375	29.268
-18.826	27.413
-17.539	26.906
-16.202	28.921
-14.293	28.414
-12.309	27.159
-9.811	27.568
-8.144	25.734
-8.126	27.451
-9.866	24.767
-11.01	23.267
-12.302	26.592
-11.834	23.541
-9.361	24.906
-12.742	26.162
-11.727	24.039
-8.49	24.727
-12.924	22.225
-14.997	22.327
-12.541	22.948
-7.622	20.52
-8.365	21.93
-7.844	22.057
-7.627	21.565
-10.795	23.916
-3.305	23.076
-1.7	20.241
-5.362	21.329
1.816	22.679
5.611	23.026
2.535	22.764
3.661	20.527
4.298	19.279
2.906	23.286
2.313	27.479
3.212	25.32
2.581	26.536
3.297	26.4
5.179	22.643
1.883	23.215
3.219	21.579
1.952	20.858
-0.212	22.792
0.863	21.69
-2.319	20.246
0.915	19.98
5.153	20.174
4.622	22.814
5.137	22.868
3.26	18.756
2.476	19.632
6.004	23.046
4.108	23.634
4.244	25.378
9.46	27.339
6.81	24.346
7.67	26.69
6.819	25.239
8.201	20.078
18.44	22.291
51.417	-3.47
139	-35.989
207.36	-46.283
214.62	-56.194
223.47	-59.06
228.9	-59.697
229.48	-65.445
253.56	-63.143
259.32	-65.026
263.69	-69.401
280.26	-76.646
294.97	-95.926
309.94	-97.242
311.75	-88.539
332.11	-90.965
337.27	-108.88
335.31	-132.24
343.46	-139.02
341.47	-141.68
345.5	-147.86
333.51	-157.03
337.86	-167.31
341.55	-181.31
334.74	-195.22
343.48	-198.79
331.38	-205.25
333.82	-205.69
337.05	-195.34
307.45	-186.19
276.47	-167.14
238.7	-130.85
187.68	-89.809
126.93	-59.085
62.186	-34.579
10.915	-16.98
-26.868	-1.272
-61.747	14.906
-89.014	20.632
-109.17	36.297
-126.18	57.269
-132.31	68.548
-132.16	75.227
-131.65	75.646
-133.14	85.43
-144.12	89.115
-144.55	94.4
-138.5	97.84
-88.035	54.748
11.082	3.631
55.033	-30.253
107.09	-52.816
181.49	-70.029
197.96	-88.928
226.95	-108.71
263.91	-120.78
277.27	-100.15
292.96	-85.59
292.38	-89.685
293.94	-88.205
304.29	-94.586
303.87	-105.18
301.76	-118.06
302.96	-124.28
304.75	-130.16
296.48	-139.88
298.42	-132.91
281.75	-148.88
222.83	-183.9
172.54	-195.22
134.26	-201.07
96.828	-214.3
57.195	-231.21
10.709	-242.63
-34.915	-240.13
-75.98	-229.59
-108.63	-220.22
-133.3	-201.92
-156.86	-175.79
-176.46	-148.26
-193.73	-101.69
-209.45	-44.417
-221.2	5.501
-227.23	48.477
-219.63	84.02
-214.89	109.69
-217.76	127.4
-214.53	139.09
-217.77	142.77
-217.06	147.41
-208.44	147.97
-210.47	147.41
-213.42	150.51
-215.04	149
-211.06	150.43
-159.08	117.88
-76.847	52.975
-11.449	5.804
58.943	-24.191
106.75	-42.988
141.87	-51.653
178.11	-63.318
188.4	-74.959
199.14	-70.596
198.35	-55.722
202.4	-43.154
215.22	-41.175
208.35	-47.663
206.11	-50.443
210.26	-53.968
211.44	-60.474
211.63	-67.391
209.04	-72.593
216.48	-61.87
216.71	-71.63
207.9	-102.51
197.78	-117.25
164.62	-142.05
117.62	-172.96
68.293	-191.55
25.808	-203.56
-12.097	-214.21
-48.674	-212.1
-72.915	-196.18
-100.79	-188.19
-126.19	-177.37
-135.53	-159.03
-142.74	-148.19
-142.7	-140.1
-142.64	-127.62
-148.89	-116.89
-155.33	-108.89
-163.73	-97.491
-163.58	-89.608
-171.85	-85.286
-177.58	-77.371
-175.44	-70.293
-159.9	-62.848
-87.77	-46.213
-28.589	-15.272
8.042	32.939
45.718	79.738
31.511	107.08
52.238	133.99
102.09	156.03
106.88	162.34
131.04	170.72
153.47	193.51
163.92	209.96
174.41	202.3
176.55	186.14
192.54	165.4
195.18	154.14
196.19	146.25
205.2	136.31
203.44	125.49
207.57	117.93
214.47	119.16
203.26	72.629
183.94	-2.114
173.64	-50.301
169	-81.942
145.16	-108.27
99.617	-139.25
56.851	-163.98
17.675	-169.71
-18.472	-171.15
-49.03	-173.43
-75.645	-174.15
-96.137	-179.22
-108.89	-178.14
-113.52	-173.05
-114.4	-167.14
-116.48	-155.24
-117.15	-149.51
-121.36	-142.95
-122.88	-133.37
-118.84	-123.95
-136.3	-100.77
-167.01	-62.323
-191.84	-16.515
-211.19	28.409
-220.87	71.387
-226.16	108.45
-231.61	136.23
-239.12	159.77
-241.38	176.52
-236.21	186.92
-232.42	192.97
-229.19	191.89
-225.65	187.23
-220.78	186.03
-218.39	183.1
-216.17	180.06
-213.21	179.97
-213.05	180.03
-210.93	180.15
-207.5	177.72
-201.7	183.61
-169.65	155.15
-101.33	92.308
-46.557	42.016
-20.793	-5.252
-0.273	-33.944
13.71	-51.51
25.986	-65.185
29.009	-67.78
24.605	-71.209
24.806	-71.583
29.95	-69.644
38.656	-65.038
40.199	-59.117
37.972	-55.933
35.553	-54.307
37.908	-51.349
37.723	-50.233
32.393	-51.652
30.734	-48.606
29.163	-47.261
27.924	-43.698
20.615	-42.085
25.79	-36.668
10.878	-22.999
-54.554	-3.185
-116.14	35.98
-141.43	55.934
-134.21	59.167
-128.76	64.648
-128.42	63.076
-124.16	63.059
-124.37	60.577
-124.06	62.043
-125.98	66.187
-122.05	68.299
-119.81	68.65
-125.13	71.686
-122.89	70.054
-113.51	63.083
-113.97	65.693
-114.59	65.904
-107.74	64.2
-111.38	65.331
-109.89	66.47
-105.78	67.169
-105.36	65.836
-97.07	66.15
-94.253	66.736
-96.124	66.501
-95.777	63.25
-94.587	62.605
-92.123	66.047
-91.533	65.358
-89.206	64.066
-86.094	64.197
-85.523	65.907
-83.967	67.28
-84.539	63.296
-84.214	62.785
-82.118	66.385
-79.44	65.606
-76.468	64.249
-76.876	61.405
-77.649	59.461
-80.752	59.136
-76.58	57.527
-71.413	59.585
-75.094	60.077
