# Supplementary material for: Electrooculography-based continuous eye-writing recognition system for efficient assistive communication systems
Source: PLoS One. 2018 Feb 9;13(2):e0192684. doi: 10.1371/journal.pone.0192684 (PMC5806888; doi:10.1371/journal.pone.0192684)
Supplement: S2 Database — All the original continuous EOG data of participant 001, 002, and 003 used in the experiments are contained in this database. (ZIP) [file pone.0192684.s002.zip › continuous1/001/training/EOG_001_01_080.csv]

-34.118	21.232
-35.317	21.867
-29.688	20.983
-30.42	19.077
-30.223	17.718
-30.202	19.459
-29.812	22.182
-25.149	21.96
-23.053	20.878
-21.921	20.016
-22.728	18.945
-23.975	19.777
-25.898	19.342
-26.308	19.967
-24.545	20.467
-24.579	16.934
-22.911	17.046
-20.003	17.666
-21.607	15.622
-23.853	15.561
-21.664	17.191
-21.539	18.219
-25.1	15.731
-24.038	13.793
-19.922	15.206
-16.449	15.405
-13.896	14.114
-12.196	15.965
-11.74	16.766
-12.385	14.401
-13.582	16.611
-17.081	15.356
-16.574	12.766
-15.824	15.312
-16.668	14.549
-15.122	14.396
-15.056	14.402
-15.911	12.92
-14.892	12.494
-12.908	13.869
-12.245	14.73
-11.401	10.15
-9.846	7.023
-10.771	7.94
-12.174	6.858
-7.404	5.807
-6.85	7.177
-7.462	9.596
-3.059	12.736
-5.282	13.313
-4.367	9.877
-3.888	8.152
-6.046	11.161
-5.365	10.914
-5.535	9.17
-3.955	9.4
-6.848	10.147
-5.668	10.143
-3.337	7.362
-7.683	10.002
-5.451	11.542
-0.699	9.733
0.955	8.579
-1.77	7.353
-5.289	8.535
-1.892	6.531
-0.671	6.316
-3.02	8.481
-3.187	10.027
-3.263	10.986
-1.57	10.422
-0.003	10.952
-0.759	8.533
-4.306	6.752
-6.436	6.628
-5.274	7.339
-5.469	10.262
-5.221	9.362
-5.627	7.505
-3.016	7.552
-3.128	8.615
-7.711	7.623
-2.85	7.984
-1.269	10.108
-6.204	3.686
-4.883	3.95
-3.453	9.728
-3.363	6.257
-4.092	5.463
-6.622	6.348
-7.515	7.036
-6.316	10.001
-5.888	10.007
-7.026	9.667
-5.451	11.013
-5.01	11.256
-5.627	11.394
-4.879	11.025
-5.262	10.946
-3.799	10.852
-1.339	9.281
-2.039	10.194
-3.189	5.595
-3.798	2.72
-5.487	8.895
-5.886	8.532
-7.785	9.788
-4.679	11.112
-0.986	6.785
-3.792	10.292
-2.533	11.95
-3.077	10.713
-5.017	11.632
-5.639	6.134
-5.825	6.485
-0.997	6.995
2.075	8.409
7.292	36.941
13.998	72.332
7.111	102.49
-4.62	133.34
-15.89	153.3
-25.445	167.3
-26.944	178.95
-32.086	185.48
-37.486	187.9
-41.614	187.02
-48.684	183.89
-51.948	180.5
-50.805	177.22
-46.795	173.29
-46.319	169.11
-45.119	161.44
-44.178	160.52
-49.524	155.39
-47.829	153.85
-40.031	158.59
-30.065	108.88
-15.171	32.051
-0.715	-26.664
18.218	-72.686
34.371	-102.12
43.968	-125.25
53.804	-141.47
59.029	-152.34
63.244	-161.9
62.853	-167.51
60.519	-168.73
57.56	-167.38
55.528	-165.1
55.895	-161.42
45.91	-158.9
42.772	-158.54
45.61	-155.11
43.689	-152.71
45.251	-152.18
41.24	-149.23
42.152	-146.65
42.889	-141.73
21.114	-140.41
-0.353	-134.31
-16.027	-124.63
-39.269	-117.48
-64.064	-101.81
-93.398	-82.363
-116.67	-57.045
-125.25	-27.367
-128.49	4.214
-121.23	39.535
-106.26	73.428
-88.641	103.56
-69.915	128.48
-57.597	146.64
-43.649	160.91
-32.878	172.45
-22.99	176.48
-16.723	168.81
-24.682	161.89
-33.597	153.52
-39.001	148.76
-16.774	139.51
24.671	74.672
96.933	4.964
157.11	-27.845
142	-40.564
124.57	-30.182
140.95	-38.886
187.82	-64.752
210.76	-73.72
197.6	-77.604
191.94	-78.786
198.83	-70.48
203.49	-75.951
220.61	-91.7
255.73	-99.346
249.02	-106.39
247.37	-107.06
252.77	-109.96
241.37	-113.84
247.59	-107.16
241.98	-108.37
240.51	-119
234.58	-133.26
199.25	-147.44
164.48	-154.3
128.99	-161.31
93.116	-168.39
64.682	-169.56
42.843	-171.62
25.065	-172.49
4.824	-164.33
-10.132	-155.11
-20.143	-147.19
-40.244	-131.34
-62.097	-96.392
-77.717	-45.208
-89.417	9.399
-92.129	57.541
-95.327	96.432
-101.13	128.28
-107.94	151.43
-115.37	166.97
-118.1	178.73
-119.85	188.9
-118.89	194.45
-111.84	191.86
-103.89	183.61
-103.91	176.12
-103.98	172.63
-100.56	169.99
-98.483	165.38
-96.927	162.94
-96.212	158.43
-93.2	159.21
-97.937	155.84
-90.731	153.21
-84.379	153.65
-53.468	100.06
42.862	30.827
96.98	-9.214
155.96	-35.384
236.74	-57.417
252.38	-85.72
281.88	-101.09
302.17	-116.86
305.64	-136.89
329.84	-148.47
333.63	-165.98
343.44	-177.46
357.33	-170.54
354.77	-169.37
368.52	-168.74
373.02	-165.19
331.66	-194.37
282.3	-211.29
241.45	-224.89
195.01	-282.78
144.64	-305.56
95.457	-295.1
60.597	-290.56
40.16	-274.06
28.061	-260.15
20.577	-249.09
10.135	-233.33
3.705	-216.67
2.67	-203.8
-2.332	-194.33
-4.609	-184.34
-8.405	-173.12
-14.813	-161.52
-21.988	-156.35
-35.866	-150.51
-40.137	-142.4
-41.395	-136.18
-43.605	-129.38
-40.321	-123.83
-40.815	-117.47
-40.889	-111.89
-44.544	-106.45
-49.08	-102.43
-48.787	-98.24
-53.289	-95.461
-55.908	-94.069
-52.721	-92.877
-48.245	-91.335
-50.403	-79.134
-52.949	-56.246
-34.816	-21.3
-16.78	21.898
-28.308	65.354
-58.881	106.3
-81.563	140.42
-98.241	169.2
-113.28	191.68
-121.05	208.01
-134.28	223.13
-142.28	232.31
-141.4	237.37
-142.39	239.56
-140	236.7
-139.05	235.78
-139.22	232.01
-135.56	226.48
-134.11	220.6
-135.6	208.78
-133.25	206.11
-131.59	207.06
-130.95	200.43
-128.56	200.44
-130.13	191.5
-126.17	191.8
-117.56	182.79
-109.98	107.7
-98.31	29.41
-84.873	-21.485
-72.06	-59.363
-61.324	-81.493
-50.647	-98.386
-43.06	-108.7
-36.645	-118.85
-28.539	-122.3
-24.522	-122.4
-23.895	-124.28
-24.523	-122.82
-27.039	-121.36
-30.708	-118.86
-30.339	-119.3
-28.981	-116.69
-29.079	-114.2
-22.597	-116.13
-24.702	-111.38
-48.928	-100.05
-78.895	-75.275
-103.38	-45.503
-122.91	-17.933
-138.42	17.048
-145.14	51.819
-147.05	81.279
-151.56	104.59
-146.18	124.43
-137.25	140.13
-132.09	150.16
-121.67	151.37
-117.47	146.55
-115.46	141.2
-113.38	138.61
-110.56	138.85
-110.51	133.57
-102.08	135.3
-58.912	98.152
16.793	17.262
106.06	-33.058
135.76	-64.281
154.84	-83.398
205.77	-87.57
211.22	-98.881
220.5	-110.77
238.65	-117.58
241.54	-122.2
246.34	-129.61
246.59	-136.86
254.06	-141.27
248.91	-147.5
247.69	-151.49
249.84	-153.63
242.25	-160.12
246.93	-162.38
243.82	-164.5
235.59	-166.6
231.6	-161.73
224.14	-161.9
222.72	-157.14
217.68	-143.42
189.25	-127.84
137.65	-103.21
76.994	-67.624
26.224	-25.43
-6.923	12.801
-24.728	44.271
-35.944	69.195
-49.447	91.207
-64.109	115.87
-76.922	132.29
-91.47	141.02
-103.97	148.09
-108.53	150.96
-115.88	153.24
-119.99	152.29
-119.41	151.86
-120.3	149.21
-121.54	143.37
-125.46	143.58
-123.84	143.46
-122.02	146.99
-123.1	142.87
-121.44	147.06
-113.14	144.16
-84.151	73.407
-54.853	-6.483
-45.26	-52.537
-44.379	-77.1
-49.568	-72.31
-51.826	-60.428
-53.749	-51.009
-58.501	-43.674
-60.215	-42.65
-59.806	-39.902
-61.21	-38.121
-65.77	-34.002
-66.41	-32.013
-66.185	-30.273
-63.923	-25.349
-57.03	-36.889
-51.788	-41.349
-50.309	-34.882
-51.725	-32.462
-50.913	-28.714
-45.97	-30.528
-42.459	-29.577
-43.348	-26.921
-43.236	-25.608
-38.654	-22.277
-39.633	-22.614
-42.703	-21.324
-38.106	-21.296
-34.872	-24.383
-34.969	-20.803
-33.75	-15.37
-34.597	-14.311
-37.955	-14.879
-36.442	-12.829
-32.726	-11.987
-30.04	-14.539
-30.326	-14.958
-33.144	-12.033
-29.405	-10.214
-27.915	-8.545
-29.313	-10.538
-28.306	-13.76
-27.638	-9.857
-23.362	-10.277
-20.844	-9.477
-20.836	-7.092
-21.382	-8.102
-22.684	-4.92
-24.042	-2.586
-25.817	-3.467
-22.832	-2.263
-22.869	1.085
-24.292	-0.127
