# Supplementary material for: Electrooculography-based continuous eye-writing recognition system for efficient assistive communication systems
Source: PLoS One. 2018 Feb 9;13(2):e0192684. doi: 10.1371/journal.pone.0192684 (PMC5806888; doi:10.1371/journal.pone.0192684)
Supplement: S2 Database — All the original continuous EOG data of participant 001, 002, and 003 used in the experiments are contained in this database. (ZIP) [file pone.0192684.s002.zip › continuous1/001/training/EOG_001_01_081.csv]

-9.313	15.173
-0.499	14.687
-3.36	15.803
-2.639	16.195
-2.516	16.655
-5.073	15.095
0.723	14.018
-0.683	14.237
-4.28	13.39
-4.45	11.261
-5.659	12.134
-2.829	14.142
-5.835	14.778
-6.293	15.808
-1.102	17.426
-1.627	16.956
-2.748	15.395
-2.303	16.315
-3.317	14.797
-5.937	14.845
-8.064	16.373
-6.074	14.845
-5.424	16.59
-6.863	16.896
-5.396	14.759
-7.548	13.248
-9.333	12.111
-7.01	14.339
-4.767	14.053
-5.138	13.674
-5.687	14.843
-6.771	14.153
-9.722	15.582
-6.353	15.259
-8.158	13.06
-9.873	15.422
-7.479	17.666
-10.755	13.711
-4.996	14.513
-5.52	17.44
-11.638	15.468
-6.904	16.904
-8.075	14.135
-13.082	10.326
-13.839	14.155
-12.888	17.581
-11.942	16.265
-11.141	16.366
-11.544	18.369
-12.025	17.537
-10.07	18.416
-10.171	18.323
-10.91	17.809
-11.532	17.592
-11.459	17.454
-11.104	19.482
-14.053	18.134
-13.093	17.701
-11.838	18.01
-10.13	17.173
-8.308	17.442
-12.975	14.762
-12.11	13.921
-9.992	16.399
-9.06	17.04
-9.81	12.289
-11.118	8.938
-9.323	13.529
-12.355	15.18
-11.084	14.134
-7.314	15.381
-9.98	15.75
-11.813	15.381
-9.477	15.698
-11.087	16.504
-10.981	15.343
-10.763	12.601
-13.138	11.812
-5.628	12.75
-4.848	14.134
-10.543	13.872
-8.768	13.158
-6.7	13.18
-4.107	12.639
-4.838	14.124
-7.402	14.841
-9.343	13.312
-10.777	12.943
-10.172	13.186
-12.174	13.192
-11.859	14.443
-12.738	13.17
-11.703	12.594
-10.066	15.334
-14.913	14.959
-14.232	13.998
-8.264	11.957
-5.157	11.237
-9.255	11.275
-11.517	9.753
-9.296	12.207
-12.814	10.91
-15.614	9.464
-14.757	13.055
-15.669	10.931
-14.729	10.096
-14.107	12.288
-14.22	11.641
-15.904	12.726
-17.094	12.533
-11.457	12.567
-9.965	14.743
-6.46	14.355
-2.111	15.272
-5.073	13.942
-2.045	11.348
-0.364	27.519
4.871	57.768
12.852	90.713
4.298	120.31
-7.307	137.51
-16.031	159.18
-23.816	177.4
-28.084	181.36
-31.371	189.45
-36.34	191.94
-45.253	190.86
-48.897	190.25
-51.195	185.97
-55.302	185.65
-55.221	180.52
-55.705	180.14
-56.94	175.36
-55.47	174.96
-48.014	175.22
-37.03	120.72
-22.566	47.327
-4.834	-7.914
8.95	-51.528
20.362	-83.47
30.913	-108.01
38.647	-122.65
43.463	-134.26
45.761	-139.62
46.181	-143.61
44.629	-148.5
43.155	-146.79
40.784	-147.94
37.411	-146.44
33.236	-142.69
30.371	-142.61
27.839	-138.11
24.807	-134.99
23.835	-131.57
23.568	-129.39
31.738	-125.73
30.247	-101.07
15.965	-57.8
12.212	-10.456
6.505	31.831
-6.293	68.154
-15.515	100.81
-24.127	126.09
-30.619	142.25
-34.076	156.15
-42.801	168.77
-47.495	177.15
-50.104	180.38
-52.771	177.52
-48.698	175.7
-48.331	170.07
-47.223	168.67
-44.662	163.57
-47.291	158.89
-41.382	169.91
-23.05	119.08
4.099	29.732
37.102	-26.486
45.02	-75.1
32.239	-108.21
25.366	-123.96
18.7	-136.28
14.869	-141.59
10.38	-141.77
3.554	-139.57
-2.239	-136.96
-6.672	-133.54
-6.508	-131.03
-8.026	-128.91
-14.727	-125.33
-14.531	-121.87
-12.195	-120.05
-13.828	-121.15
-4.601	-116.83
15.993	-116.04
82.017	-115.93
141.49	-102.64
167.19	-83.648
220.65	-61.987
250.86	-57.381
277.88	-68.092
289.73	-85.335
297.96	-104.81
334.07	-130.58
348.8	-145.65
398.02	-126.58
423.95	-136.02
419.77	-175.74
442.41	-202.84
445.42	-223.54
450.46	-241.22
456.72	-260.19
453.94	-274.1
455.25	-276.35
426.62	-289.7
368.91	-305.35
319.76	-289.25
280.23	-275.49
233.15	-278.41
177.47	-271.74
123.03	-275.09
77.213	-292.41
41.295	-294.39
19.914	-288.04
14.586	-290.64
5.086	-288.83
-7.68	-278.19
-11.983	-266.98
-17.41	-251.99
-19.148	-233.95
-14.636	-217
-12.545	-204.35
-6.732	-190.06
-5.497	-171.97
-16.094	-159.03
-18.063	-147.48
-19.947	-136.27
-24.322	-126.3
6.569	-118.07
43.829	-105.84
72.476	-85.19
95.724	-73.4
95.619	-68.865
102.87	-65.411
96.128	-66.772
93.472	-64.33
103.51	-66.512
95.044	-70.724
98.285	-67.607
95.475	-71.863
95.639	-70.5
103.57	-53.311
107.37	-34.023
121.67	-3.283
112.34	36.746
68.799	67.268
13.811	96.316
-37.554	126.38
-79.912	150.85
-113.53	175.39
-142.02	192.83
-164.59	207.42
-177.16	222.77
-184.32	227.35
-187.99	233.28
-192.81	238.66
-192.03	233.73
-190.16	233.84
-194.08	230.49
-194.44	225.11
-195.98	226.45
-191.85	220.1
-187.55	228.01
-173.88	203.49
-135.14	120.28
-110.03	54.955
-101.85	12.132
-103.6	-1.187
-113.02	11.788
-115.31	16.275
-118.72	18.195
-118.97	25.547
-118.43	31.937
-118.58	32.516
-116.33	39.289
-120.3	39.97
-122.56	37.793
-114.84	37.783
-110.45	32.121
-109.38	33.525
-105.69	34.271
-105.85	34.411
-104.32	33.986
-101.5	32.657
-100.87	33.984
-96.83	34.606
-93.125	34.752
-92.654	33.195
-90.988	35.506
-89.185	36.978
-84.75	38.885
-83.484	39.521
-82.679	36.589
-77.535	38.406
-79.154	38.145
-78.516	39.156
-75.858	41.223
-75.903	36.777
-74.626	35.818
-76.063	40.723
-71.858	42.895
-68.789	39.963
-72.308	39.536
-68.442	40.683
-66.419	40.366
-64.488	40.197
-58.115	38.755
-63.046	40.876
-66.067	41.444
-61.392	42.399
-62.326	43.379
-59.876	41.974
-60.084	43.045
-61.255	40.165
-57.117	37.758
-59.538	35.763
-56.847	35.772
-51.766	39.372
-51.593	38.301
-48.892	39.019
-50.475	41.006
-52.506	38.44
-48.663	35.897
-47.283	35.209
-46.307	33.518
-42.342	33.756
-42.524	36.644
