# Supplementary material for: Electrooculography-based continuous eye-writing recognition system for efficient assistive communication systems
Source: PLoS One. 2018 Feb 9;13(2):e0192684. doi: 10.1371/journal.pone.0192684 (PMC5806888; doi:10.1371/journal.pone.0192684)
Supplement: S2 Database — All the original continuous EOG data of participant 001, 002, and 003 used in the experiments are contained in this database. (ZIP) [file pone.0192684.s002.zip › continuous1/001/training/EOG_001_01_082.csv]

-6.096	-3.022
-5.329	-4.798
-3.637	-6.532
-1.086	-5.711
0.024	-7.316
-1.002	-10.544
-2.02	-8.969
-2.981	-9.24
-2.068	-10.843
-1.963	-8.314
-4.602	-8.897
-2.951	-10.276
-0.601	-7.208
0.767	-6.42
-0.599	-7.563
-2.149	-9.472
-0.698	-11.769
-4.471	-10.699
-4.462	-9.845
1.446	-7.048
1.226	-6.093
-5.401	-9.458
-5.262	-5.384
0.643	-1.982
1.802	-4.151
2.39	-4.672
2.404	-5.106
1.227	-6.968
1.305	-7.136
-0.216	-5.495
-2.018	-6.793
-0.407	-6.927
1.446	-6.603
2.999	-6.193
3.864	-4.728
3.782	-7.299
4.736	-8.184
4.586	-8.111
2.002	-9.404
-1.97	-7.411
-1.735	-6.623
0.175	-7.6
2.201	-7.139
1.438	-8.81
-2.189	-8.882
0.223	-10.808
-1.737	-13.647
-2.315	-9.026
0.829	-9.195
-0.9	-11.197
-2.064	-10.275
-2.381	-8.885
0.038	-6.385
-0.966	-7.782
-1.842	-6.531
-3.819	-4.931
-7.012	-5.031
-2.249	-3.634
0.48	-3.653
1.606	-4.237
3.133	-5.108
1.595	-7.111
3.248	-7.935
11.978	10.002
27.091	43.728
43.619	73.869
55.537	98.736
68.754	120.17
69.514	138.35
70.203	150.78
86.415	158.96
85.128	162.73
89.559	166.74
100.5	170.17
101.99	169.59
117.08	169.54
120.5	163.52
127.62	158.15
150.65	152.18
152.53	140.23
160.07	132.25
164.09	123.48
160.91	118.69
172.75	113.66
169.95	107.57
166.55	107.11
157.93	83.312
133.64	27.359
130.09	-35.987
142.52	-86.158
143.11	-122.47
124.7	-153.05
91.673	-175.96
56.911	-190.53
27.327	-195.91
4.857	-192.11
-13.302	-188.54
-29.294	-184.49
-42.288	-175.73
-51.589	-170.22
-53.396	-164.64
-56.837	-159.5
-61.044	-156.06
-64.717	-150.18
-67.701	-149.56
-68.533	-145.97
-72.475	-140.74
-66.903	-137.19
-40.266	-128.96
31.319	-113.73
103.82	-75.276
121.51	-25.747
127.62	11.213
122.3	38.594
116.45	64.247
120.06	87.997
110.9	107.99
113.72	121.67
117.35	129.29
113.42	126.77
123.93	116.74
126.73	107.2
116.87	102.32
126.44	101.17
132.56	95.394
134.83	88.105
138.88	80.539
139.48	87.411
144.25	62.364
141.94	-13.987
153.55	-79.775
149.73	-134.16
116.71	-174.48
77.909	-196.12
41.32	-206.95
22.812	-206.94
2.371	-203.36
-16.062	-203.13
-24.701	-199.95
-33.993	-193.43
-39.86	-191.02
-41.388	-183.69
-40.852	-179.44
-38.077	-176.45
-39.146	-170.7
-39.88	-169.58
-34.827	-162.41
-58.763	-136.53
-104.16	-91.441
-135.23	-41.345
-153.82	4.41
-162.23	40.806
-166.42	70.121
-163.44	95.23
-154.19	111.07
-146.14	126.55
-138.99	134.63
-137.43	135.25
-132.42	140.73
-126.8	137.5
-128.94	132.99
-127.78	132.63
-124.69	128.38
-122.97	124.78
-118.52	114.32
-112.46	118.94
-93.117	106.83
-28.723	32.81
51.077	-40.136
107.58	-86.012
154.38	-114.22
168.99	-129.92
175.63	-143.21
191.19	-148.82
193.25	-148.99
197.34	-148.89
193.86	-147.66
194.16	-141.74
190.46	-141.34
180.45	-145.21
182.12	-145.87
179.29	-145.99
184.24	-141.38
178.41	-138.55
163.78	-138.83
169	-132.19
143.78	-127.62
84.669	-113.98
47.797	-80.974
33.028	-45.66
14.111	-10.342
-14.093	22.682
-45.917	48.278
-78.933	71.754
-100.31	93.163
-108.9	106.51
-116.9	118.86
-124.22	125.72
-125.27	121.93
-121.13	121.16
-121.04	114.39
-118.67	113.04
-127.3	114.72
-130.46	110.98
-126.32	111.6
-89.768	66.646
1.067	-6.146
62.534	-55.551
117.8	-87.355
147.74	-111.04
183.53	-124.59
227.77	-139.31
219.51	-159.53
241.86	-152.49
246.71	-153.29
243	-170.17
252.72	-177.39
243.81	-196.32
246.01	-206.3
250.41	-197.76
230.86	-214.56
177.73	-247.22
122.43	-264.04
78.005	-276.59
55.195	-275.22
41.846	-267.18
19.345	-263.79
-3.262	-253.65
-28.445	-242.43
-47.313	-229.18
-59.034	-213.94
-69.14	-194.37
-83.206	-178.04
-92.95	-169.1
-97.471	-165.51
-106.95	-154.86
-113.83	-145.7
-122.56	-138.54
-110.25	-106.48
-92.426	-89.331
-30.761	-55.406
82.269	25.807
248.79	185.88
646.03	385.94
1141.8	467.46
1421.1	442.44
1355.8	348.01
1047.9	235.89
682.75	146.41
384.27	61.068
277.44	12.874
254.17	-16.779
229.42	-41.709
223.17	-52.069
203.83	-68.172
199.67	-81.428
201.67	-91.803
209.98	-110.15
225.62	-123.62
250.62	-134.02
279.84	-149.24
285.59	-168.03
293.22	-185.42
300.91	-197.65
302.17	-215.14
306.18	-237.16
309.36	-254.21
313.85	-273.7
322.96	-285.14
310.51	-306.66
261.37	-341.64
214.79	-349.09
184.3	-360.54
151.05	-372.68
102.32	-367.12
50.81	-372.86
6.377	-369.58
-36.033	-361
-66.831	-356.74
-88.144	-347.47
-104.99	-337.92
-109.36	-326.36
-117.25	-315.65
-131.16	-302.57
-133.19	-286.92
-134.09	-272.09
-134.39	-255.09
-134.16	-236.38
-134.37	-226.04
-133.2	-212.7
-141.15	-195.45
-149.38	-187.51
-152.27	-176.41
-150.04	-167.03
-151.08	-158.5
-157.91	-148.21
-156.74	-142.17
-159.28	-130.94
-162.99	-122.05
-162.44	-113.31
-165.18	-103.1
-160.85	-99.858
-164.67	-81.22
-185.33	-45.096
-203.02	-5.203
-214.72	33.377
-216.79	52.369
-209.27	58.536
-208.59	65.477
-206.91	69.978
-197.89	77.481
-194.32	79.305
-194.75	77.288
-195.78	82.074
-195.19	83.066
-196.47	82.351
-196.41	85.761
-192.23	91.992
-192.41	93.967
-190.23	93.588
-184.61	94.327
-183.41	92.282
-181.65	94.29
-182.92	96.273
-185.74	97.174
-179.69	95.754
-175.62	93.232
-174.26	94.242
-171.39	95.479
-168.38	100.49
-162.53	101.43
-161.62	99.547
-161.05	101.04
-155.75	100.74
-153.95	101.15
-153.04	99.326
-148.73	96.753
-142.89	96.951
-140.43	94.399
-142.5	92.013
-142.26	91.441
-140.47	90.348
-143.15	89.114
-140.7	86.836
-133.05	86.887
-131.44	86.675
-130.62	84.153
-128.32	85.207
-124.77	84.972
-123.18	83.793
