# Supplementary material for: Electrooculography-based continuous eye-writing recognition system for efficient assistive communication systems
Source: PLoS One. 2018 Feb 9;13(2):e0192684. doi: 10.1371/journal.pone.0192684 (PMC5806888; doi:10.1371/journal.pone.0192684)
Supplement: S2 Database — All the original continuous EOG data of participant 001, 002, and 003 used in the experiments are contained in this database. (ZIP) [file pone.0192684.s002.zip › continuous1/001/training/EOG_001_01_083.csv]

-0.472	8.798
-4.095	10.65
-3.807	12.914
-6	10.457
-12.645	9.397
-7.908	10.657
-9.437	9.562
-14.096	5.424
-13.276	3.386
-10.997	5.999
-8.595	5.444
-9.743	8.951
-9.124	9.92
-10.195	4.689
-7.884	6.442
-2.733	9.294
-3.468	12.473
-6.041	11.356
-7.213	9.87
-3.683	8.691
-1.859	1.727
-6.105	3.377
-7.062	5.179
-6.667	4.038
-10.948	5.409
-9.886	3.597
-5.569	7.072
-7.293	10.734
-5.991	9.266
0.7	10.287
2.009	8.702
-3.437	5.246
-8.011	6.906
-8.483	7.187
-7.984	4.455
-13.868	4.924
-15.562	3.871
-8.211	-1.449
-6.767	-1.725
-4.941	3.482
-1.123	4.775
-2.199	3.189
-6.673	3.994
-7.027	3.101
-3.609	2.87
-8.723	7.608
-7.967	9.008
-3.378	7.155
-7.594	7.508
-9.424	4.74
-12.124	3.021
-13.024	4.795
-9.609	3.561
-8.328	4.573
-7.793	5.612
-4.024	3.17
-4.424	5.172
-9.52	6.862
-6.468	7.917
-8.417	10.561
-8.421	5.793
-2.907	4.479
-5.272	8.016
-5.313	6.9
-6.253	6.424
-5.889	7.328
-4.492	12.391
-6.791	15.689
-6.958	10.966
-8.469	7.955
-8.94	9.149
-6.023	12.494
-8.84	16.452
-12.075	13.282
-8.787	9.58
-9.122	14.675
-11.108	14.772
-10.158	12.269
-8.372	14.313
-6.095	12.507
-5.282	10.88
-4.049	11.661
22.552	21.516
88.602	52.383
148.19	90.4
158.33	120.36
147.35	144.83
145.22	163.8
119.07	175.39
97.96	185.09
96.763	196.28
84.561	198.42
88.43	195.01
85.388	193.25
85.985	187.29
97.274	180.81
92.806	174.12
96.342	167.38
95.432	164.82
97	162.06
104.92	158.26
100.76	152.98
100.72	147.39
100.89	149.23
89.688	140.25
87.282	104.34
106.57	48.437
127.22	-8.235
127.91	-49.441
112.58	-85.708
90.013	-116.45
56.797	-142.8
21.292	-157.22
-9.56	-157.81
-32.431	-163.51
-48.678	-156.81
-76.237	-143.16
-99.39	-136.36
-100.5	-126.48
-99.294	-123.4
-96.904	-124.48
-90.94	-121.26
-88.364	-123.49
-88.291	-121.71
-65.523	-112.86
7.99	-94.853
70.965	-57.286
94.519	-15.342
108.75	27.402
114.66	63.674
113.09	88.02
108.42	107.95
114.69	122.51
120.99	126.54
130.65	122.98
138.27	115.03
137.78	104.28
143.42	95.719
147.08	88.986
158.64	77.715
173.21	64.603
171.99	58.044
171.08	60.909
179.66	63.566
168.52	10.796
141.99	-70.335
134.25	-117.98
136.39	-161.3
122.32	-198.66
90.933	-215.09
62.142	-221.35
40.018	-218.67
14.564	-211.44
-11.594	-206.24
-34.665	-200.91
-52.134	-190.74
-57.192	-183
-57.79	-179.77
-63.676	-174.86
-63.277	-170.9
-61.459	-166.92
-60.992	-163.96
-61.088	-157.48
-89.686	-128.73
-128.75	-83.287
-150.32	-36.946
-165	8.825
-170.87	46.407
-173.85	77.648
-172.56	104.8
-163.01	119.59
-156.29	128.26
-144.38	135.13
-129.7	139.97
-123.1	136.35
-125.62	131.47
-131.95	123.94
-129.72	118.53
-123.62	118.31
-84.814	69.577
-12.608	-1.238
38.505	-54.487
76.467	-90.267
102.13	-105.77
115.1	-122.27
133.72	-122.78
137.97	-120.62
135.87	-122.95
146.6	-116.75
149.64	-115.69
142.43	-115.31
136.45	-114.17
131.07	-111.11
130.18	-108.83
129.85	-107.39
126.59	-104.01
119.81	-102.03
120.09	-99.613
118.9	-101.05
114.82	-104.12
115.25	-103
109.59	-100.19
110.66	-91.791
94.125	-78.07
71.888	-49.149
86.383	-2.003
102.58	37.756
99.748	75.042
76.548	108.37
32.333	129.2
-14.717	148.59
-50.222	159.92
-75.97	168.28
-98.014	170.43
-109.68	166.09
-112.83	163.42
-113.24	157.51
-110.57	156.86
-110.36	151.31
-113.11	143.7
-114.47	142.02
-111.91	137.22
-106.94	146.96
-105.39	118.26
-99.821	34.849
-86.828	-27.482
-73.148	-70.48
-62.007	-99.503
-53.645	-117.98
-50.052	-133.03
-47.591	-136.58
-44.013	-141.92
-45.487	-141.6
-45.833	-138.91
-44.437	-139.82
-45.575	-136.2
-47.35	-132.31
-49.708	-129.64
-49.756	-126.38
-47.16	-123.73
-49.296	-122.75
-47.04	-122.38
-41.714	-114.1
-50.34	-88.214
-54.977	-49.473
-59.251	-5.353
-72.451	35.821
-77.664	69.912
-83.812	100.48
-90.501	123.66
-91.809	142.47
-93.686	156.79
-96.506	165.42
-98.57	170.92
-99.624	171.48
-100.47	169.87
-101.44	161.94
-96.906	160.27
-89.663	161.08
-91.745	149.03
-87.321	154.78
-75.728	136.5
-69.579	58.965
-61.607	-9.014
-46.133	-54.947
-30.892	-88.676
-19.546	-109.88
-12.417	-126.1
-14.386	-132.47
-14.16	-137.74
-13.708	-136.63
-18.364	-134.76
-24.918	-137.98
-32.973	-135.44
-36.394	-132.92
-38.269	-130.02
-41.369	-126
-40.741	-125.7
-40.109	-126.58
-33.956	-124.12
-28.766	-119.49
-47.615	-114.28
-78.266	-98.875
-103.02	-82.225
-121.26	-76.747
-132.19	-64.197
-140.94	-47.928
-149.28	-37.376
-154.15	-23
-157.42	-17.593
-153.99	-17.534
-150.34	-14.409
-149.72	-15.639
-145.42	-17.27
-142.04	-17.866
-133.1	-18.316
-127.49	-18.403
-103.93	-4.247
-53.479	29.407
-24.939	70.542
-12.457	110.56
-9.152	141.16
-20.121	160.63
-27	172.54
-28.302	175.85
-28.956	174.03
-33.883	169.64
-35.023	165.36
-31.752	162.67
-36.694	153.89
-39.859	153.54
-37.876	148.57
-35.57	148.61
-25.703	147.37
-14.096	80.802
-1.636	3.44
15.037	-47.139
26.046	-85.8
34.875	-106.09
42.578	-125.56
46.478	-135.41
49.68	-139.95
47.412	-140.92
45.41	-137.1
45.931	-138.34
42.041	-135.57
35.144	-134.15
26.744	-134.86
18.635	-131.92
11	-129.47
3.709	-129.03
-7.153	-123.72
-25.776	-111.7
-46.654	-99.283
-68.296	-81.717
-82.744	-60.829
-92.634	-42.872
-108	-23.461
-110.3	-10.389
-104.42	-10.838
-103	-11.397
-98.892	-10.349
-96.832	-11.376
-93.474	-13.189
-88.656	-13.359
-83.792	-11.531
-79.068	-12.082
-68.638	-4.569
-33.671	21.28
6.214	61.673
26.961	103.97
34.061	137.98
32.418	158.35
28.371	172.09
22.637	181.1
18.128	179.65
17.992	175.61
15.719	169.18
13.571	164.38
11.409	158.25
6.5	156.98
0.887	150.79
1.724	147.7
8.761	153.21
33.542	95.904
106.19	19.066
180.37	-20.791
192.24	-50.97
198.96	-67.653
232.6	-77.091
247.42	-84.159
243.56	-89.078
238.54	-87.744
246.58	-87.699
248.65	-97.785
240.88	-103.99
246.92	-103.37
243.39	-107.98
237.81	-109.13
245.78	-100.94
240.89	-102.55
233.77	-106.53
232.37	-107.67
227.14	-110.38
231.59	-108.6
235.69	-112.35
226.37	-120.71
224.48	-121.89
226.8	-124.11
225.29	-128.6
221.75	-128.17
216.11	-126.99
218.15	-128.64
211.16	-130.56
209.68	-128.93
208.74	-122.02
185.63	-104.56
186.65	-73.364
202.28	-36.796
184.7	-7.009
137.98	16.255
80.545	43.029
27.011	63.956
-16.98	80.927
-50.508	99.98
-78.747	108.66
-98	114.76
-109.84	118.11
-116.4	120.23
-114.72	118.69
-123.34	116.7
-126.46	116.74
-135.41	111.09
-134.66	117.36
-132.6	122.28
-118.83	166.89
-6.142	197.41
95.834	212.39
271.09	361.36
620.22	500.29
974.74	525.43
1189.3	447.5
1096.5	282.41
785.87	157.11
470.18	75.276
231.82	26.2
95.18	9.587
10.041	-3.23
-38.906	-7.301
-65.818	-12.363
-90.545	-16.536
-99.391	-14.356
-104.66	-15.497
-109.51	-16.477
-107.29	-15.825
-112.35	-21.137
-121.28	-24.416
-126.41	-23.536
-132.23	-26.172
-134.22	-26.87
-134.03	-28.091
-135.31	-31.714
-135.74	-34.761
-136.86	-37.064
-136.5	-34.808
-132.34	-35.243
-128.84	-35.284
-128.38	-33.089
-126.08	-34.281
-122.61	-35.384
-119.31	-35.144
-119.59	-32.602
-120.21	-32.162
-117.33	-31.439
-118.67	-30.189
-115.43	-33.501
-111.18	-35.094
-113.05	-36.356
-108.69	-37.092
-103.69	-33.807
-104.78	-33.358
-104.73	-32.752
-103.5	-32.024
-101.39	-32.364
-97.983	-29.739
-95.888	-29.689
-94.116	-29.126
-93.106	-26.006
-90.229	-23.519
-88.369	-23.375
-91.949	-24.633
-88.099	-23.065
-81.014	-24.474
-79.8	-25.254
-77.83	-20.684
