# Supplementary material for: Electrooculography-based continuous eye-writing recognition system for efficient assistive communication systems
Source: PLoS One. 2018 Feb 9;13(2):e0192684. doi: 10.1371/journal.pone.0192684 (PMC5806888; doi:10.1371/journal.pone.0192684)
Supplement: S2 Database — All the original continuous EOG data of participant 001, 002, and 003 used in the experiments are contained in this database. (ZIP) [file pone.0192684.s002.zip › continuous1/001/training/EOG_001_01_084.csv]

-19.464	7.296
-17.318	5.726
-18.959	4.754
-14.921	7.694
-15.07	8.656
-21.059	9.435
-21.958	11.74
-22.359	14.881
-19.983	15.83
-20.518	14.072
-22.163	11.955
-19.442	11.37
-20.642	12.66
-22.424	12.893
-21.653	11.155
-20.972	10.894
-20.024	13.093
-18.948	13.082
-21.583	11.125
-23.959	12.834
-18.804	15.403
-21.02	12.906
-22.772	14.356
-18.054	20.028
-25.131	18.271
-22.621	20.003
-17.342	22.626
-24.734	18.052
-23.749	18.447
-19.936	16.326
-17.355	13.908
-19.614	15.064
-21.471	13.968
-13.586	16.077
-12.649	12.385
-22.107	12.619
-23.981	18.836
-17.781	17.223
-18.216	15.96
-17.667	13.905
-16.398	12.002
-20.558	7.707
-24.381	9.91
-18.451	17.991
-12.968	13.337
-14.808	10.918
-10.971	8.333
-10.398	4.103
-11.537	6.331
-17.59	4.477
-22.865	5.865
-22.311	8.547
-24.643	8.591
-17.347	10.31
-16.843	11.688
-20.569	11.002
-15.124	7.655
-15.515	9.437
-16.074	12.212
-17.911	13.016
-20.766	11.197
-21.303	12.125
-22.061	16.077
-15.675	11.882
-9.834	12.16
-11.091	12.214
-10.677	6.721
-11.648	8.388
-19.297	9.517
-22.041	8.4
-18.906	9.807
-17.544	8.802
-18.988	10.298
-19.091	10.356
-16.72	5.318
-16.269	7.641
-13.996	9.202
-11.115	6.507
-9.923	7.74
-7.731	11.135
-6.606	12.154
-11.52	8.787
-13.149	9.937
-4.179	6.913
-3.148	0.006
-10.711	5.708
-12.321	7.583
-11.323	4.979
-7.436	6.573
-5.03	6.12
-10.247	8.38
-8.984	7.595
-5.695	6.885
-5.799	7.102
-3.9	5.157
-7.208	8.865
-9.316	7.319
-7.984	5.454
-8.769	6.928
-9.772	5.787
-11.741	8.717
-11.065	9.795
-10.751	9.037
-9.75	6.491
-5.583	6.679
-7.196	7.212
3.879	4.269
25.799	18.215
49.933	47.174
83.341	81.723
94.849	113.06
76.727	136.31
51.013	150.93
28.129	157
9.275	165.69
-6.719	165.5
-20.046	160.09
-29.724	165.72
-37.441	165.48
-48.539	156.15
-46.67	153.49
-40.541	154.36
-42.965	157.32
-42.614	150.13
-42.128	148.33
-35.737	151.52
-30.117	100.93
-20.249	31.007
-2.848	-22.501
3.066	-65.83
8.613	-96.169
18.266	-122.13
17.042	-133.26
12.036	-144.01
18.254	-153.38
24.474	-161.2
19.231	-167.67
20.838	-159.81
26.655	-159.09
22.954	-159.56
23.285	-151.14
23.569	-145.88
19.745	-141.44
14.351	-137.13
16.191	-137.98
22.708	-130.76
6.184	-102.69
-12.202	-62.578
-17.799	-19.379
-26.149	22.709
-35.877	61.426
-40.637	93.107
-40.181	117.46
-42.47	134.84
-42.159	143.59
-43.197	151.22
-46.154	154.51
-43.875	154.41
-42.676	155.58
-41.012	150.29
-42.187	142.46
-45.128	138.6
-45.313	139.05
-44.251	131.73
-36.452	137.99
-31.18	137.55
-27.974	71.283
-15.166	-6.651
-4.217	-63.483
7.821	-109.69
22.884	-136.22
31.123	-152.89
38.597	-160.39
41.859	-167.37
44.03	-172.36
43.223	-170.48
35.615	-168.24
30.598	-167.11
24.797	-163.78
23.304	-161.71
22.539	-161.89
23.381	-154.78
20.854	-151.62
1.851	-151.71
-22.105	-139.78
-48.145	-124.17
-69.789	-113.35
-87.779	-98.101
-105.4	-79.508
-118.7	-59.246
-129.17	-35.975
-133.99	-7.861
-131.61	30.407
-120.57	53.534
-108.8	70.087
-95.014	93.458
-79.34	101.01
-74.463	99.411
-77.449	95.864
-76.749	99.657
-73.434	97.285
-73.868	89.414
-75.091	88.217
-66.127	84.929
-47.242	79.64
6.444	41.949
108.05	-11.757
173.51	-44.919
216.01	-65.311
279.65	-81.546
300.65	-96.285
328.87	-107.21
379.81	-117.01
386.62	-135.21
385.15	-140.85
386.27	-129.87
390.82	-138.02
397.31	-152.92
397.95	-164.02
408.89	-173.51
405.57	-182.44
402.74	-185.06
398.85	-190.52
353.18	-229.76
305.04	-266.99
270.86	-286.44
225.82	-300.57
181.19	-301.15
137.75	-290.62
100.46	-275.36
70.008	-258.56
43.837	-238.66
14.991	-224.04
-15.487	-199.66
-31.89	-177.59
-51.689	-168.46
-60.394	-157.55
-67.005	-151.07
-54.825	-111.73
-8.911	-76.206
44.255	-13.565
196.06	159.7
532.31	396.35
1070.2	593.85
1535.6	575.77
1598.2	454.56
1350.2	386.82
916.41	268.65
511.6	149.54
362.95	92.167
314.28	59.168
288.72	23.898
307.98	-9.866
306.98	-27.633
304.88	-48.299
310.18	-67.555
322.14	-87.217
347.8	-105.9
348.16	-130.38
341.9	-153.6
347.6	-162.04
336.5	-179.7
335.03	-191.52
339.96	-207.26
335.33	-227.74
340.93	-230.81
332.31	-254.96
299.61	-282.93
273.98	-285.84
244.94	-297.04
195.08	-307.98
133.7	-309.6
67.47	-316.91
4.839	-314.27
-44.939	-301.32
-86.147	-278.47
-123.66	-255.75
-154.48	-242.8
-179.98	-222.23
-189.1	-203.77
-187.08	-186.99
-187.13	-172.45
-196.94	-159.84
-210.27	-145.79
-216.95	-131.56
-196.69	-135
-111.27	-168.84
-29.419	-180
-1.538	-169.39
28.597	-159
60.578	-139.63
73.769	-126.33
86.787	-111.02
85.833	-101.34
79.175	-99.275
85.718	-88.408
81.186	-91.299
85.874	-100.56
104.36	-100.69
110.6	-103.75
115.54	-105.15
114.63	-102.55
108.69	-99.643
114.96	-96.715
90.94	-109.59
42.46	-133.92
12.967	-145.96
-14.715	-156.75
-44.853	-167.31
-82.109	-167.44
-124.99	-158.02
-158.9	-141.59
-181.17	-126.04
-193.1	-110.24
-196.29	-98.084
-196.8	-92.534
-203.82	-87.848
-211.91	-78.737
-209.84	-70.035
-205.61	-60.477
-199.13	-27.597
-185.53	30.438
-188.44	89.369
-201.83	136.18
-211.51	170.31
-220.42	194.55
-226.47	217.11
-232.71	236.11
-234.16	248.32
-233.92	249.36
-232.4	244.38
-229.49	239.19
-226.93	233.23
-222.68	230.98
-221.21	223.03
-214.95	233.36
-203.13	216.69
-188.37	135.49
-171.03	65.918
-159.87	17.852
-150.53	-19.031
-140.26	-40.347
-131.56	-51.173
-123.49	-61.304
-125.09	-70.622
-126.01	-67.295
-123.91	-66.739
-126.98	-64.508
-126.43	-60.143
-131.88	-60.307
-136.35	-60.289
-131.85	-60.752
-122.32	-61.789
-118.49	-59.174
-141.65	-41.28
-172.55	-24.552
-195.93	-10.973
-212.84	5.742
-224.27	20.183
-231.83	39.646
-233.35	43.055
-235.32	46.212
-232.33	56.742
-224.86	55.488
-216.49	56.007
-212.45	54.946
-207.84	51.975
-204.71	54.547
-207.75	58.143
-200.88	56.231
-195.68	61.265
-145.78	46.12
-54.783	16.573
-8.002	23.202
-7.578	37.738
-34.817	51.413
-56.164	64.288
-63.788	70.094
-70.946	78.595
-76.441	81.016
-79.394	83.348
-69.635	84.56
-67.659	83.547
-73.432	85.568
-74.258	84.747
-74.854	81.766
-73.236	79.808
-68.703	78.927
-65.905	79.453
-68.42	79.653
-67.541	79.77
-64.068	81.219
-61.95	80.352
-61.531	79.924
-62.088	80.311
-60.487	75.602
-61.033	72.381
-60.088	73.363
-55.586	71.773
-53.424	71.252
-53.365	72.552
-55.059	69.157
-54.019	69.706
-50.312	69.147
-53.514	62.715
-53.239	64.119
-49.029	64.54
-46.452	63.307
-43.919	64.948
-46.493	61.968
-45.663	59.537
-43.334	59.259
