# Supplementary material for: Electrooculography-based continuous eye-writing recognition system for efficient assistive communication systems
Source: PLoS One. 2018 Feb 9;13(2):e0192684. doi: 10.1371/journal.pone.0192684 (PMC5806888; doi:10.1371/journal.pone.0192684)
Supplement: S2 Database — All the original continuous EOG data of participant 001, 002, and 003 used in the experiments are contained in this database. (ZIP) [file pone.0192684.s002.zip › continuous1/001/training/EOG_001_01_085.csv]

-3.645	27.011
-3.65	26.547
-4.432	27.836
-4.573	28.068
-1.167	27.178
-4.586	27.411
-6.569	28.718
-4.386	27.677
-4.228	25.846
0.306	26.148
1.668	27.586
0.678	28.575
5.463	28.614
6.279	25.92
5.736	24.032
7.249	25.12
4.678	26.828
3.013	26.335
-1.884	22.327
1.14	21.794
6.566	21.688
0.017	19.485
-1.638	21.358
-2.043	17.562
-2.75	11.989
-2.022	15.727
-3.487	15.564
-2.495	13.561
-0.858	14.839
-0.995	15.034
-3.371	14.524
-5.411	12.752
-5.908	16.34
-6.504	16.429
-6.69	14.532
-4.045	17.622
-1.122	14.715
-2.924	12.854
-3.937	13.233
1.73	13.508
2.773	16.767
-2.294	13.964
-2.213	12.446
-0.567	12.596
-0.477	9.496
-2.073	14.236
-1.906	13.108
1.255	10.167
0.697	16.501
1.98	17.425
3.148	15.682
-1.961	16.206
-2.104	16.026
2.215	15.19
4.627	12.787
1.166	11.548
-1.988	12.986
2.594	11.05
4.665	9.81
4.62	12.071
3.251	12.748
-0.146	15.248
1.398	16.544
4.051	13.405
0.169	13.139
-0.935	11.8
2.877	12.764
1.899	13.769
2.263	9.518
4.892	11.244
3.429	10.554
4.772	8.877
7.21	9.86
4.739	9.004
6.031	10.162
10.09	10.681
9.592	10.664
4.68	11.246
2.362	11.529
2.422	10.387
2.32	10.679
6.577	12.627
5.759	12.904
4.157	11.556
6.88	10.75
4.593	10.396
4.135	11.864
3.744	15.044
4.432	12.76
4.39	11.317
2.923	10.862
8.504	9.337
6.384	11.167
5.212	11.695
9.139	11.735
7.3	8.498
6.375	7.163
1.456	8.028
0.122	8.573
1.31	9.366
1.364	8.612
5.906	11.168
2.512	8.141
11.638	7.884
19.467	13.098
53.568	22.159
132.72	45.902
186.56	77.405
188.91	99.206
154.15	111.73
161.34	133.06
151.99	148.4
136.34	159.1
161.86	164.51
163.69	156.22
177.38	143.48
182.19	119.6
194.04	100.51
205.33	82.256
211.1	61.523
227.06	43.901
221.57	25.994
231.88	19.813
237.91	8.202
231.51	1.698
234.95	2.345
234.15	-28.908
250.5	-75.744
268.51	-115.02
259.62	-145.34
236.32	-167.58
191.98	-189.23
134.86	-207.39
84.663	-219.43
41.026	-223.49
2.863	-220.72
-29.508	-213.71
-54.521	-203.03
-74.882	-191.71
-89.387	-178.17
-95.212	-166.58
-93.365	-159.54
-96.216	-150.82
-96.002	-146.1
-95.335	-139.63
-102.32	-133.07
-96.796	-132.64
-94.506	-122.93
-40.827	-115.09
30.726	-94.126
62.692	-46.959
107.29	-7.765
102.17	20.991
103.53	53.498
145.3	77.725
146.46	85.666
161.75	82.157
183.87	58.767
192.49	34.189
206.2	17.666
207.77	2.979
216.06	-4.401
220.07	-16.179
225.47	-23.991
228.15	-38.375
222.28	-38.171
235.97	-28.5
252.17	-80.86
281.95	-139.27
292.3	-170.7
259.28	-202.65
218.13	-221.5
167.17	-235.16
110.24	-238.56
55.431	-236.28
9.683	-232.37
-26.595	-222.57
-49.954	-215.75
-67.072	-205.24
-78.997	-195.56
-81.264	-189.07
-87.081	-180.37
-90.216	-172.19
-95.725	-162.85
-95.644	-155.26
-97.104	-139.01
-127.34	-107.3
-161.72	-63.063
-187.05	-17.494
-201.06	18.789
-202.37	50.378
-201.89	74.093
-197.92	92.606
-192.16	103
-185.04	110.08
-180.22	118.17
-175.42	119.13
-169.96	121.7
-168.31	119.24
-167.82	117.6
-168.59	113
-168.56	112.47
-148.1	116.37
-94.9	61.846
-35.821	-10.133
12.084	-51.088
40.781	-81.987
66.494	-94.436
70.628	-104.48
71.189	-110.57
99.008	-110.11
100.87	-116.31
96.506	-119.21
89.077	-119.06
88.99	-114.11
94.414	-109.44
85.882	-108.71
89.643	-110.06
85.03	-113.49
83.707	-111.04
86.554	-112.72
78.083	-114.61
75.42	-107.39
74.919	-107.38
82.087	-107.93
85.305	-97.135
78.324	-73.365
70.592	-39.805
36.589	-5.113
-13.606	37.277
-51.789	73.538
-82.337	98.556
-108.53	122.97
-119.13	141.4
-125.92	151.81
-136.67	155.78
-138.81	160.14
-139.06	159.29
-135.71	157.66
-130.31	158.19
-130.16	151.05
-135.58	148.32
-138.4	149.02
-132.63	149.35
-127.64	148.29
-122.7	146.34
-125.61	142.31
-129.67	140.55
-123.41	150.21
-118.73	112.18
-105.48	31.564
-88.134	-23.207
-78.348	-61.757
-70.389	-92.034
-68.967	-111.91
-64.958	-127.99
-56.051	-135.82
-53.112	-137.92
-52.928	-136.93
-58.018	-138.48
-64.47	-142.58
-67.924	-137.08
-73.664	-131.17
-77.684	-127.92
-77.321	-122.8
-78.377	-120.9
-72.403	-122.11
-65.875	-119.18
-86.099	-100.82
-114.44	-71.357
-135.84	-40.453
-151.91	-11.739
-160.93	9.448
-169.91	26.889
-171.58	48.91
-174.57	55.968
-179.53	56.764
-171.18	63.08
-160.89	60.452
-154.2	58.591
-154.12	55.575
-153.05	55.151
-148.91	51.407
-145.23	50.608
-104.35	30.716
-21.736	-28.475
83.98	-58.572
146.61	-60.569
163.87	-58.547
218.53	-51.608
267.55	-67.316
295.49	-94.868
320.25	-114.49
325.52	-135.3
327.18	-153.72
328.28	-166.9
336.09	-184.16
344.72	-197.18
344.28	-214.41
355.34	-232.77
355.3	-242.93
356.12	-251.83
367.66	-254.66
354.95	-259.21
356.19	-251.63
348.18	-251.33
314.79	-271.06
290.01	-271.4
257.53	-267.78
213.31	-271.49
156.47	-271.09
101.84	-263.54
60.24	-253.13
21.6	-241.5
-5.355	-224.49
-15.361	-210.18
-24.393	-197.7
-34.083	-187.78
-38.745	-179.91
-53.406	-171.72
-64.742	-158.45
-77.763	-144.5
-87.6	-134.93
-81.64	-120.03
-81.064	-88.839
-12.746	-48.637
68.08	5.663
203.37	192.33
555.71	417.58
924.68	498.06
1120.4	514.47
1110.3	452.36
924	353.09
623.43	295.56
309.26	235.93
107.44	212.82
-18.541	210.89
-98.798	208.26
-140.79	211.63
-172.56	212.32
-186.35	216.27
-193.97	214.77
-197.66	213.96
-194.9	208.77
-193.8	197.5
-197.77	190.83
-202.91	185.72
-207.2	177.78
-205.31	171.98
-200.5	171.12
-207.23	165.09
-208.76	165.01
-206.08	156.27
-203.32	157.03
-192.78	158.51
-180.77	97.909
-163.19	24.486
-151.3	-30.25
-142.61	-63.759
-133.15	-83.952
-129.86	-103.85
-126.96	-108.77
-127.92	-118.91
-128.95	-122.8
-127.93	-120.34
-131.03	-122.29
-129.91	-119.4
-126.7	-117.95
-129.16	-113.65
-129.4	-109.46
-128.04	-104.63
-128.92	-100.09
-127.49	-99.041
-122.93	-96.375
-120.58	-94.613
-120.44	-90.858
-117.65	-89.136
-114.38	-87.378
-111.83	-87.713
-103.1	-85.399
-102.47	-66.101
-112.6	-40.523
-116.59	-4.557
-120.75	37.329
-126.56	71.298
-133.65	101.9
-137.59	129.33
-139.1	152.34
-146.37	168.43
-148.64	177.53
-146.19	183.56
-144.03	187.81
-144.48	186.14
-145.08	182.61
-142.89	176.47
-140.64	170.86
-136.65	169.08
-135.26	165.7
-132.63	166.54
-131.32	157.35
-128.57	165.34
-120.81	160.91
-112.62	88.573
-99.334	20.737
-85.396	-24.993
-75.499	-60.457
-68.487	-79.589
-64.865	-96.56
-61.852	-102.13
-57.349	-103.82
-61.43	-106.55
-65.989	-106.73
-65.155	-106.83
-65.499	-103.39
-62.743	-100.23
-63.132	-96.36
-63.149	-92.99
-61.935	-91.96
-63.401	-90.232
-57.193	-91.266
-55.765	-89.886
-53.613	-87.649
-53.129	-87.163
-58.502	-91.329
-47.237	-88.965
-41.439	-80.376
1.32	-70.543
79.468	-40.319
114.45	-6.994
144.55	32.543
190.17	63.971
210.57	65.589
232.51	63.585
265.68	40.953
278.88	4.256
300.64	-26.117
312.6	-47.757
316.57	-60.838
330.48	-80.223
330	-93.526
338.07	-107.99
342.9	-121.68
343.57	-130.08
350.39	-135.18
346.8	-138.57
349.27	-142.84
354.52	-134.19
329.5	-165.67
291.9	-225.7
247.33	-258.86
193.54	-275.08
150.81	-274.62
104.71	-271.12
64.234	-263.26
33.016	-246.59
-0.065	-235.84
-22.812	-222.01
-40.232	-202.5
-59.156	-189.92
-73.876	-176.36
-83.093	-161.81
-89.38	-151.02
-94.545	-139.53
-100.2	-128.65
-106.44	-119.64
-112.61	-112.41
-118.47	-104.6
-127.64	-101.13
-127.89	-90.02
-95.576	-71.323
-66.542	-39.963
-67.92	-4.645
-79.715	2.923
-96.488	8.568
-105.56	15.444
-107.27	17.24
-111.28	22.111
-113.48	24.21
-111.85	27.518
-110.41	30.221
-108.67	31.445
-107.52	31.684
-108.18	34.64
-106.53	37.632
-101.11	39.887
-98.891	41.698
-101.65	43.377
-102.13	46.501
-103.21	44.422
-100.44	43.663
-99.024	43.371
-99.199	42.301
-91.223	46.13
-91.667	43.97
-92.328	43.253
-85.98	44.387
-87.581	40.86
-90.168	47.076
-89.943	48.773
-85.756	44.39
-80.696	47.101
-78.257	46.402
-78.669	47.85
-81.591	51.695
-78.304	49.102
-73.887	49.03
-72.928	49.873
-71.788	47.067
-74.613	47.728
-73.927	48.161
-67.808	45.292
-67.077	45.521
-64.631	45.46
-62.029	45.263
-61.593	47.843
-61.164	47.668
-63.96	43.698
-64.669	43.538
-64.744	48.365
-63.8	47.216
-62.158	47.233
-61.409	50.555
-59.789	51.191
-59.362	52.714
-59.438	50.292
-58.778	48.927
-58.309	48.541
-59.356	47.358
-57.588	48.293
-54.192	46.51
-53.867	47.018
-51.577	46.739
-50.726	43.689
-53.371	44.91
-50.995	48.063
-47.738	45.406
-49.767	39.884
