# Supplementary material for: Electrooculography-based continuous eye-writing recognition system for efficient assistive communication systems
Source: PLoS One. 2018 Feb 9;13(2):e0192684. doi: 10.1371/journal.pone.0192684 (PMC5806888; doi:10.1371/journal.pone.0192684)
Supplement: S2 Database — All the original continuous EOG data of participant 001, 002, and 003 used in the experiments are contained in this database. (ZIP) [file pone.0192684.s002.zip › continuous1/001/training/EOG_001_01_086.csv]

2.027	2.447
-2.145	1.262
0.729	3.05
5.393	2.317
3.814	1.476
1.771	-1.775
5.157	-0.124
6.265	0.767
5.062	-1.132
7.435	0.144
7.022	-0.343
6.21	1.763
7.953	2.914
9.154	1.533
6.068	-0.25
5.555	-0.747
6.089	0.154
6.314	-0.497
6.916	-2.196
6.046	-3.683
9.965	-3.73
8.433	-4.759
6.619	-2.7
6.622	0.179
3.56	0.323
2.678	-1.112
5.382	-3.68
6.464	-2.316
3.982	-1.387
5.711	-3.882
2.424	-0.06
0.535	3.999
2.116	1.423
2.595	0.437
1.734	-2.857
-1.486	0.141
4.017	2.391
4.65	-3.502
5.284	0.461
4.489	-0.717
-1.568	-1.944
4.607	1.897
4.263	0.293
-0.992	0.569
-1.662	-1.188
-0.582	-1.462
4.093	-0.647
4.097	-0.5
1.347	0.321
0.145	0.305
1.611	1.836
4.487	0.51
4.29	-0.313
2.567	1.362
2.098	0.338
3.492	0.763
4.643	1.221
3.022	0.976
3.268	1.908
2.985	0.959
2.102	0.443
4.034	0.656
1.004	0.04
-0.353	-1.724
1.354	-0.636
0.854	-0.725
2.75	-2.243
2.307	-2.521
0.279	-4.027
2.239	-3.13
0.786	-1.8
-0.866	-0.091
1.187	-1.131
-1.536	-2.285
-2.234	-1.346
-2.158	-1.04
0.444	-0.345
5.499	-1.226
4.461	-2.592
3.823	-1.549
0.703	-0.11
-0.505	-2.112
1.058	-2.59
-2.266	-0.913
-2.506	-3.071
-0.962	-4.519
-3.221	-2.987
-3.879	-4.036
-0.392	-3.636
3.65	-4.312
2.719	-2.212
-0.146	0.648
0.737	-5.115
0.011	-2.136
-1.133	-0.406
-1.228	-3.857
-0.406	0.288
1.44	0.117
0.685	-2.185
0.212	-4.275
-1.744	-7.405
0.83	-8.781
5.269	-0.152
5.172	24.328
8.446	54.823
10.011	84.056
6.654	107.57
-1.268	127.2
-7.169	141.66
-10.726	151.6
-17.891	158.59
-20.495	159.04
-23.593	159.61
-30.905	157.86
-35.568	155.09
-33.727	152.84
-33.795	147.61
-36.962	150.03
-32.721	145.82
-32.598	141.52
-29.644	149.74
-20.77	115.39
-10.369	44.197
9.408	-14.153
21.93	-64.328
32.359	-104.33
46.886	-129.01
51.369	-145.56
52.053	-157.11
55.485	-165.59
59.133	-168.55
55.74	-168.43
49.023	-169.33
45.198	-167.86
39.314	-163.56
35.572	-163.42
28.459	-163.83
16.893	-161.29
16.441	-160.04
17.924	-158.6
6.151	-157.44
-18.6	-148.91
-49.053	-136.93
-72.145	-118.31
-94.044	-92.569
-115.9	-69.175
-127.36	-40.217
-134.83	-19.73
-137.31	-2.315
-136.01	15.562
-130.32	17.216
-120.55	15.246
-121.8	15.109
-117.51	12.353
-115.68	8.201
-85.812	10.762
-15.157	19.817
43.67	42.494
105.42	75.706
123.11	93.229
137.9	101.85
162.87	103.01
178.93	106.96
236.7	109.15
247.34	90.338
253.69	71.739
279.27	56.133
282.27	40.029
296.51	25.847
304.2	16.653
309.19	6.419
308.96	5.043
321.51	-8.69
339.66	-74.343
325.29	-144.27
299.45	-197.08
271.87	-236.61
249.27	-252.4
227.06	-259.19
188.27	-258.32
148.72	-250.49
113.63	-241.5
82.546	-231.96
58.084	-221.09
33.373	-209.53
14.881	-196.85
0.256	-182.46
-13.515	-176.04
-16.144	-171.1
-19.576	-163.27
-26.979	-158.38
-29.078	-148.94
-28.368	-143.59
-27.287	-137.95
-50.043	-112.69
-91.949	-73.202
-118.41	-23.803
-135.7	22.528
-146.64	59.244
-146.15	92.632
-140.49	115.4
-135.94	133.82
-133.04	145.44
-128.42	147.06
-125.65	148.43
-120.29	145.84
-115.43	136.58
-112.68	134.87
-111.41	132.62
-111.45	121.02
-111.65	128.8
-90.022	104.84
-14.653	33.612
77.724	-16.947
123	-53.975
148.75	-77.581
215.29	-87.598
255.89	-102.39
273.46	-114.73
318.96	-126.32
328.96	-142.52
332.69	-155.56
339.05	-166.96
331.34	-178.06
337.94	-183.72
336.77	-188.13
340.15	-191.81
336.91	-198.57
332.15	-195.4
319.99	-203.86
265.7	-235.75
214.53	-255.23
180.33	-265.4
145.35	-264.82
107.53	-255.04
64.52	-249.14
25.039	-236.73
-5.259	-217.75
-30.973	-201.53
-56.157	-180.23
-77.275	-160.29
-83.527	-149.3
-83.871	-140.42
-87.548	-134.83
-89.736	-124.12
-96.626	-116.9
-93.675	-112.84
-74.989	-92.019
-48.749	-53.65
-18.608	1.014
-17.101	51.717
-25.52	91.521
-9.233	126.06
0.678	144.75
21.55	159.1
50.42	160.72
65.576	143.16
108.41	120.2
153.82	77.396
188.27	30.336
209.29	-4.967
208.84	-36.3
217.18	-58.437
210.32	-72.676
191.64	-78.867
182.56	-82.778
167.07	-85.617
144.2	-85.431
118.69	-88.339
94.949	-94.822
71.712	-98.72
44.861	-99.472
18.86	-100.95
-3.447	-102.99
-20.582	-107.63
-35.58	-106.57
-48.175	-104.65
-58.797	-100.01
-79.504	-85.299
-100.81	-63.207
-111.39	-24.507
-122.22	22.887
-127.58	70.948
-126.84	111.36
-133.46	144.88
-139.75	176.77
-140.04	195.08
-144.52	207.69
-149.5	220.83
-150.21	227.59
-153.19	231.65
-152.88	231.53
-150.14	224.1
-152.78	214.01
-153.55	208.36
-144.19	202.53
-141.72	193.17
-150.58	192.2
-148.3	189.81
-139.96	181.08
-137.93	179.3
-138.73	175.02
-129.98	180.88
-120.16	172.57
-110.81	99.267
-86.017	22.187
-67.949	-23.319
-59.13	-59.695
-45.392	-80.199
-32.357	-90.013
-25.57	-96.974
-27.87	-101
-28.112	-100.29
-25.099	-99.496
-30.047	-101.49
-33.328	-100.91
-29.866	-92.301
-32.263	-86.773
-35.318	-88.652
-32.597	-89.889
-32.34	-92.104
-36.705	-91.23
-36.642	-89.709
-33.956	-87.158
-31.449	-86.123
-26.756	-83.382
-33.574	-66.753
-43.084	-40.401
-50.291	-2.184
-57.27	39.899
-57.947	78.049
-63.512	110.84
-67.402	134.66
-72.795	156.69
-83.264	175.05
-87.859	185.37
-94.431	192.31
-99.976	197.81
-98.725	197.84
-99.757	192.37
-98.557	182.59
-89.988	176.16
-87.41	174.1
-90.892	171.21
-89.891	168.75
-85.291	160.04
-79.968	167.49
-73.868	155.15
-58.873	81.492
-36.849	11.472
-20.983	-39.104
-7.382	-76.346
4.185	-94.42
8.42	-108.3
11.142	-115.04
10.853	-119.39
6.578	-122.45
0.363	-119.92
-4.744	-115.72
-7.375	-109.83
-9.198	-108.09
-9.211	-109.73
-12.993	-106.7
-16.23	-106.54
-15.512	-104.87
-19.01	-100.23
-23.119	-99.957
-15.691	-94.135
-10.068	-93.78
15.48	-102.02
83.835	-96.076
129.24	-87.309
158.44	-80.245
192.43	-69.624
203.56	-73.966
211.71	-78.916
216.59	-81.69
227.03	-98.648
234.27	-115.6
236.66	-129.93
247.37	-139.37
245.92	-146.99
247.26	-155.73
245.59	-161.21
244.35	-165.04
250.02	-164.29
245.12	-166.38
237.8	-168.74
232.47	-166.24
228.59	-161.12
213.67	-151.68
202	-133.37
193.51	-103.08
159.82	-68.833
112.18	-36.176
59.345	-0.797
8.743	32.465
-29.522	58.759
-63.044	85.571
-88.588	105.04
-98.319	117.12
-105.03	131.03
-115.77	138.34
-121.56	138.62
-122.21	139.62
-121.99	139.81
-123.65	141
-126.41	144.7
-127.41	149.13
-130.34	146.66
-135.89	147.71
-132.38	152.5
-100.63	101.97
-65.071	25.895
-56.719	-22.325
-61.042	-51.629
-70.492	-46.283
-78.964	-32.721
-82.818	-29.522
-82.871	-25.216
-83.728	-20.22
-84.196	-13.37
-77.776	-9.235
-79.543	-8.372
-82.972	-4.565
-82.404	3.042
-84.588	4.486
-83.756	4.372
-79.612	-1.459
-76.938	-2.718
-77.358	5.537
-73.724	5.187
-71.883	5.55
-71.538	6.55
-66.168	11.256
-67.773	12.913
-68.911	9.076
-67.034	9.434
-66.191	6.439
-60.316	8.423
-59.281	11.848
-58.604	13.802
-56.658	14.768
-58.351	9.348
-60.177	9.765
-57.382	12.1
-54.513	11.584
-54.092	12.905
-47.078	11.877
-46.939	11.732
