# Supplementary material for: Electrooculography-based continuous eye-writing recognition system for efficient assistive communication systems
Source: PLoS One. 2018 Feb 9;13(2):e0192684. doi: 10.1371/journal.pone.0192684 (PMC5806888; doi:10.1371/journal.pone.0192684)
Supplement: S2 Database — All the original continuous EOG data of participant 001, 002, and 003 used in the experiments are contained in this database. (ZIP) [file pone.0192684.s002.zip › continuous1/001/training/EOG_001_01_087.csv]

-13.639	8.225
-18.589	8.104
-15.324	4.093
-13.538	3.744
-13.866	4.138
-14.444	2.977
-14.538	5.283
-12.688	4.438
-13.5	7.927
-14.794	9.157
-11.781	6.933
-11.311	8.504
-14.664	8.341
-13.814	9.827
-15.035	10.175
-14.601	9.846
-9.661	9.679
-12.024	6.631
-13.444	6.805
-11.162	6.603
-11.556	7.146
-9.321	9.292
-10.22	6.138
-15.185	8.403
-14.409	11.108
-11.316	7.682
-8.041	7.433
-6.813	8.751
-6.358	8.37
-7.145	4.894
-11.66	6.283
-8.015	11.769
-4.102	11.625
-7.326	11.76
-8.227	12.056
-9.659	11.611
-12.033	11.419
-11.636	9.476
-7.891	10.397
-7.165	10.843
-8.166	10.598
-6.284	9.926
-9.805	8.013
-12.821	10.957
-9.607	13.002
-10.259	11.955
-10.15	14.697
-8.612	14.713
-11.521	11.835
-7.175	13.656
-3.909	14.063
-6.525	10.969
-4.847	8.476
-3.664	8.134
-4.651	9.545
-8.036	9.597
-8.946	9.359
-9.749	9.232
-15.143	8.957
-8.821	9.486
1.232	10.49
-1.705	13.556
-1.917	11.609
-1.801	9.308
-3.778	11.083
-0.877	9.977
-5.815	13.334
-7.223	12.245
0.379	10.259
1.867	13.951
0.084	14.456
-0.169	15.819
1.64	11.898
-1.581	10.993
-4.855	13.887
-0.939	12.115
0.098	11.427
-1.084	12.676
-2.18	9.808
-2.85	5.388
-1.86	9.66
-0.412	9.165
0.001	7.762
-2.841	11.634
-0.061	11.698
2.975	11.091
1.058	9.745
2.234	11.211
-1.533	10.95
-4.115	9.969
-3.249	12.553
-4.111	11.38
-6.251	9.259
-9.445	9.517
-6.464	10.652
-3.778	9.937
-5.459	9.061
-6.675	9.651
-7.907	7.038
-11.649	5.725
-12.977	7.723
-13.105	8.238
-13.226	6.918
-9.925	5.235
-7.372	8.156
-7.131	7.177
-7.551	8.051
-5.692	9.869
-5.034	5.302
-3.996	10.334
-7.97	12.999
-9.415	15.89
-8.734	13.025
-10.731	10.365
2.253	15.926
33.286	-8.001
107.52	-26.901
169.1	-26.756
217.76	-31.868
271.95	-35.962
280.42	-50.606
326.22	-67.079
379.9	-93.601
402.96	-129.97
429.12	-153.1
439.81	-178.86
452.71	-206.68
458.87	-225.56
468.35	-239.49
469.46	-243.32
467	-243.87
471.18	-245.62
439.07	-249.19
388.87	-252.98
336.7	-235.28
273.65	-211.24
204.42	-192.45
138.82	-163.1
85.19	-133.84
40.061	-113.41
2.897	-97.671
-20.506	-84.585
-31.37	-79.102
-44.488	-70.882
-59.301	-47.475
-53.4	-60.716
-36.523	-112.1
-34.193	-140.43
-37.46	-156.94
-32.077	-164.09
-22.79	-159.63
-21.71	-157.41
-24.755	-149.6
-30.143	-139.13
-35.369	-132.03
-30.359	-125.84
-34.647	-119.19
-44.826	-113.84
-45.466	-103.79
-48.91	-98.46
-49.071	-97.075
-49.753	-89.332
-53.769	-84.022
-55.003	-79.849
-55.981	-74.461
-55.486	-70.801
-54.144	-68.925
-48.354	-57.06
-38.22	-30.171
-28.619	3.796
-40.718	45.304
-71.382	83.921
-101.17	111.05
-132.36	137.06
-154.86	161.5
-169.96	179.09
-182.36	193.11
-183.66	206.61
-180.28	215.69
-177.2	215.66
-173.06	212
-166.12	209.66
-161.25	205.88
-163.67	201.9
-160.44	195.08
-161.64	198.91
-146.42	192.78
-84.704	126.26
-20.587	51.859
32.802	7.685
68.956	-24.059
86.428	-41.213
102.2	-52.475
106.73	-57.509
113.39	-57.595
116.75	-59.198
115.11	-61.311
113.2	-62.652
106.54	-66.228
106.62	-67.866
107.19	-68.16
100.09	-70.507
96.036	-70.271
99.151	-69.301
96.838	-66.596
96.559	-65.153
92.836	-66.631
95.133	-63.417
95.752	-55.39
64.198	-38.006
40.324	-6.084
18.637	35.203
-15.574	75.471
-41.421	108.08
-64.149	137.73
-81.573	161.69
-93.383	183.13
-103.47	196.83
-113.53	200.83
-120.86	207.65
-127.73	209.62
-130.12	207.97
-132.77	206.17
-139.98	202.21
-135.89	202.14
-134.15	196.38
-134.28	190.81
-131.23	188.84
-135.21	178.81
-130.26	187.83
-123.03	168.11
-110.85	90.785
-88.134	24.237
-77.27	-24.514
-65.593	-59.251
-53.36	-78.71
-47.068	-93.143
-36.941	-104.01
-35.368	-108.89
-36.367	-110.96
-36.989	-112.41
-42.151	-108.9
-46.031	-109.16
-47.559	-109.09
-46.572	-107.47
-50.583	-107.96
-51.146	-103.01
-48.233	-100.86
-47.341	-101.56
-39.452	-94.934
-46.393	-93.746
-71.53	-92.299
-84.948	-86.171
-98.38	-81.474
-119.77	-66.262
-132.26	-51.574
-145.03	-42.795
-156.32	-32.083
-166.69	-19.521
-177.25	-9.019
-170.5	-8.62
-161.67	-8.489
-160.02	-6.007
-157.53	-5.035
-152.18	-5.923
-149.71	-6.457
-140.03	0.017
-84.249	15.632
-23.443	49.838
6.81	90.004
24.979	118.66
39.573	134.05
70.895	140.46
98.057	130.74
127.05	93.757
167.89	57.209
197.6	28.166
219.72	-2.983
230.67	-27.361
233.13	-43.166
234.55	-53.006
229.3	-63.526
219.45	-69.179
207	-75.545
184.39	-88.287
162.48	-94.351
143.08	-98.401
115.04	-104.97
86.555	-110.43
63.46	-109.6
40.496	-110.52
21.936	-115.98
13.787	-116.57
1.247	-114.21
-15.166	-108.98
-33.232	-104.87
-57.454	-93.467
-80.592	-72.221
-95.937	-45.871
-100.53	-4.751
-104.15	40.578
-104.23	79.684
-103	115.53
-107.15	143.5
-114.56	166.23
-121.8	183.32
-124.38	192.46
-127.15	200.2
-128.25	206.62
-126.16	207.86
-121.56	198.84
-120.55	191.84
-122.48	191.15
-121.9	187.43
-120.37	185.15
-117.57	182.43
-117.8	180.88
-116.99	176.39
-114.83	175.3
-108.18	171.56
-103.74	169.09
-97.367	171.49
-56.535	119.37
13.445	48.514
83.437	4.732
131.82	-27.977
174.24	-42.866
181.71	-57.46
178.3	-64.39
204.4	-71.365
182.75	-89.52
188.98	-91.299
221.78	-101.22
213.84	-129.81
237.88	-148.16
256.05	-168.15
262.31	-196.77
279.14	-215.29
278.97	-213.39
282.34	-212.56
291.77	-226.38
292.26	-238.31
287.96	-245.22
292.05	-252.43
292.88	-261.46
287.26	-270.07
283.61	-273.07
281.91	-274.56
277.79	-283.34
276.25	-286.99
285.52	-277.92
266.14	-263.19
228.76	-243.98
188.65	-215.35
130.67	-175.08
83.298	-136.13
38.284	-100.39
-9.991	-68.077
-48.251	-43.152
-80.826	-18.608
-101.26	3.357
-116.14	22.779
-129.72	38.745
-134.11	48.742
-136.09	55.674
-139.86	58.577
-141.06	66.716
-143.7	74.567
-150.57	75.419
-154.26	82.383
-155.67	88.612
-159.57	94.91
-158.1	102.79
-160.64	107.48
-170.52	116.06
-168.69	115.91
-164.76	123.3
-149.52	108.76
-111.06	37.874
-85.511	-20.019
-80.593	-49.978
-79.974	-57.978
-85.485	-44.516
-91.435	-34.729
-95.16	-26.753
-101.29	-20.81
-100.79	-15.231
-98.595	-9.789
-98.981	-2.635
-97.239	3.872
-100.89	6.471
-101.14	9.101
-99.024	9.292
-99.13	11.772
-97.119	11.966
-97.997	13.004
-95.109	19.45
-91.24	22.265
-90.131	23.86
-90.008	21.789
-90.85	23.301
-91.742	27.599
-91.192	24.141
-83.959	28.087
-78.255	33.672
-77.226	31.843
-78.898	32.984
-78.193	34.768
-75	36.451
-71.635	35.764
-65.721	36.765
-66.691	38.859
-67.249	38.679
-64.998	42.125
-64.344	44.752
-61.471	46.925
-62.122	47.218
-60.488	43.916
-59.23	43.47
-61.638	45.038
-60.57	44.965
-60.373	44.377
-61.772	43.508
-60.764	44.415
-60.9	47.504
-59.674	47.977
-54.556	47.868
-58.568	48.963
-58.279	47.264
-55.422	46.352
-57.637	48.165
-51.236	46.05
-51.049	44.665
-51.094	45.722
-51.154	44.598
-51.164	45.287
-45.468	46.606
-47.595	47.75
-46.613	48.246
-45.248	47.041
-44.496	45.09
-43.167	40.916
-45.049	39.121
-41.543	41.614
-38.453	44.311
-35.82	45.081
-33.658	42.065
-36.568	41.151
-36.902	43.967
-37.37	43.5
-39.934	41.88
-39.403	39.309
-38.239	39.889
-33.76	41.433
-32.482	40.938
-31.511	42.384
-27.717	40.323
-28.018	40.148
-26.32	41.568
-27.216	41.605
-24.754	41.168
-20.949	38.173
-24.744	36.682
-24.954	37.852
-24.104	36.319
-21.015	34.058
-18.66	36.05
-22.935	38.066
-20.136	37.75
-17.228	33.901
-19.947	36.043
-17.582	38.298
-15.194	34.757
-14.938	36.216
-16.801	34.24
