# Supplementary material for: Electrooculography-based continuous eye-writing recognition system for efficient assistive communication systems
Source: PLoS One. 2018 Feb 9;13(2):e0192684. doi: 10.1371/journal.pone.0192684 (PMC5806888; doi:10.1371/journal.pone.0192684)
Supplement: S2 Database — All the original continuous EOG data of participant 001, 002, and 003 used in the experiments are contained in this database. (ZIP) [file pone.0192684.s002.zip › continuous1/001/training/EOG_001_01_088.csv]

1.933	4.28
0.19	3.851
-5.014	1.053
-9.729	0.42
-7.712	1.745
-5.202	2.639
-2.266	2.091
0.116	-1.304
-0.176	-0.898
-0.535	0.619
0.311	1.866
3.529	0.402
3.836	-0.837
-0.124	2.588
-0.526	3.181
1.687	3.501
2.306	3.133
2.619	2.163
5.317	5.561
2.646	6.573
-6.458	3.972
-8.268	5.171
-6.415	5.788
-5.113	4.619
-2.086	5.06
-4.136	4.533
-7.348	5.687
-5.561	2.207
-8.465	0.4
-10.827	5.084
-7.888	4.123
-6.059	3.439
-2.025	1.938
-4.379	-2.358
-9.872	-1.059
-9.295	2.587
-8.294	3.577
-9.119	4.144
-7.864	5.705
-3.6	7.599
-2.7	6.815
-0.926	5.573
1.334	6.882
-2.123	10.443
-5.454	10.016
-3.276	5.448
-3.216	6.944
-0.544	7.263
0.775	6.479
-6.62	5.029
-6.288	5.795
-4.638	8.224
-4.549	2.263
-3.774	0.15
-5.452	2.765
-4.701	6.627
-8.231	5.793
-11.329	1.428
-3.989	5.925
-0.138	9.282
-3.345	11.902
-6.099	12.939
-9.543	7.812
-6.679	7.781
1.767	10.201
1.408	10.218
-0.351	7.652
2.006	3.592
-2.186	1.507
-0.964	3.209
-4.985	2.271
25.236	-11.901
95.903	-29.2
159.22	-32.169
219.12	-29.897
234.94	-39.209
262.84	-46.196
309.25	-55.761
324.82	-77.582
349.95	-103.43
371.66	-131.8
391.05	-157.35
407.67	-187.61
418.72	-214.84
429.53	-232.36
431.62	-242.18
434.13	-235.88
434.23	-234.56
431.61	-245.63
430.81	-251.49
405.34	-266.75
378.42	-286.15
375.9	-285.89
360.06	-281.41
316.56	-282.2
252.81	-275.87
183.71	-264.48
114.5	-253.76
51.714	-241.22
0.058	-221.98
-38.479	-205.41
-66.812	-188.03
-97.522	-165.9
-112.29	-156.81
-111.05	-147.46
-114.85	-134.12
-121.42	-116.14
-99.254	-121.44
-34.903	-153.02
32.44	-156
59.188	-152.94
89.15	-148.44
141.17	-139.49
174.15	-145.11
221.53	-151.34
266.71	-167.35
302.66	-184.73
317.76	-196.94
316.9	-198.57
336.08	-191.01
335.4	-203.88
338.37	-218.08
341.68	-226
332.93	-233.64
333.4	-227.95
315.47	-235.95
280.61	-253.79
245.98	-253.9
205.68	-249.52
159.5	-246
106.07	-254.84
52.699	-258.82
9.358	-236.09
-25.721	-215.94
-45.018	-198.97
-60.231	-180.16
-79.214	-169.23
-91.896	-154.17
-99.638	-139.65
-99.794	-126.07
-104.48	-82.51
-120.97	-20.664
-136.88	39.82
-153.04	93.008
-168.53	131.63
-174.47	166.47
-178.41	192.3
-182.47	209.37
-183.24	222.32
-189.29	230.21
-189.16	229.28
-184.71	227.67
-187.99	227.66
-182.81	227.56
-178.48	228.68
-183.21	225.39
-176.32	230.81
-167.04	189.54
-155.04	105.58
-136.75	46.562
-123.68	1.589
-109.4	-26.429
-100.1	-45.865
-93.705	-59.537
-88.012	-59.85
-90.189	-58.251
-91.179	-53.746
-94.503	-49.142
-101.92	-47.151
-105.93	-43.851
-108.8	-43.08
-109.19	-46.261
-105.97	-44.175
-103.41	-41.203
-95.727	-40.577
-87.257	-40.851
-94.061	-39.866
-110.19	-37.476
-119.96	-34.274
-130.85	-26.742
-148.2	-21.1
-152.35	-14.673
-156.06	-5.908
-171.23	3.465
-176.99	9.808
-173.22	12.21
-167.77	16.272
-163.37	17.584
-163.81	19.656
-162.07	20.913
-156.79	22.095
-153.1	18.485
-146.75	16.36
-130.5	26.144
-90.148	37.952
-50.441	73.541
-39.32	123.65
-41.692	163.7
-54.345	201.29
-69.708	229.33
-80.544	247.9
-86.971	261.61
-90.253	269.84
-95.613	276.59
-95.298	277.09
-91.133	270.14
-88.859	260.85
-85.324	253.44
-82.542	252.22
-85.004	246.94
-86.155	241.97
-85.555	237.59
-85.978	233.58
-83.967	232.14
-85.274	222.32
-82.861	229.12
-73.026	201.15
-61.937	120.98
-53.597	62.437
-48.565	18.903
-42.422	-13.665
-42.956	-34.556
-44.791	-45.651
-40.36	-50.341
-42.396	-56.479
-44.967	-58.891
-40.447	-60.482
-39.725	-54.23
-45.426	-49.388
-46.968	-48.817
-47.808	-45.292
-52.486	-44.671
-49.688	-42.486
-49.341	-40.928
-44.202	-41.613
-39.871	-37.792
1.084	-37.146
87.825	-30.964
137.45	-13.016
188.19	5.819
226.05	12.235
259.24	6.162
309.19	-14.61
329.06	-47.403
363.5	-77.056
380.39	-111.49
393.02	-135.58
413.26	-143.15
416.66	-153.82
425.71	-176.98
429.41	-199.02
436.77	-210.99
442.95	-222.14
439.46	-235.09
443.14	-243.13
434.57	-247.61
394.6	-255.09
366.23	-237.78
338.99	-212.84
290.81	-194.22
236.56	-173.96
175.28	-170.57
117.69	-160.48
65.252	-149.46
21.419	-141.58
-10.799	-124.75
-40.118	-113.93
-57.663	-94.492
-65.711	-80.53
-77.834	-73.548
-88.546	-58.055
-100.12	-48.643
-101.88	-29.017
-71.705	-44.434
3.499	-95.42
59.798	-115.45
56.855	-120.3
76.151	-111.2
83.528	-101.17
74.345	-98.337
97.578	-87.869
97.394	-78.147
97.79	-70.801
104.76	-71.005
96.585	-71.698
96.76	-70.267
97.319	-67.612
93.876	-65.234
87.185	-67.576
83.079	-68.592
84.846	-65.996
81.612	-62.271
75.232	-67.001
74.398	-65.57
69.442	-59.847
62.084	-64.372
63.183	-59.339
59.097	-46.738
51.097	-28.389
46.297	-5.256
26.986	19.592
-5.26	52.265
-43.903	79.829
-99.275	108.24
-143.55	143.96
-159.38	167.75
-168.27	183.02
-179.26	198.53
-197.88	207.63
-207.37	214.02
-208.22	211.44
-210.22	206.16
-203.83	203.2
-210.83	203.5
-201.38	222.95
-191.28	237.57
-158.57	264.48
-33.47	303.58
84.848	365.19
285.95	456.59
554.37	438.15
620.82	311.88
519.92	202.63
345.54	137.87
157.88	102.06
38.099	81.57
-46.981	77.289
-99.595	78.383
-120.55	75.945
-136.78	72.112
-145.04	72.2
-152.89	74.633
-155.94	72.975
-154.67	70.103
-156.69	66.793
-156.78	64.755
-158.5	63.213
-163.11	57.89
-166.69	55.42
-165.59	57.241
-166.14	56.832
-168.11	57.403
-160.42	57.412
-152.35	55.514
-150.9	53.545
-149.85	49.45
-150.12	49.829
-147.86	51.344
-147.09	50.923
-147.17	49.604
-142.09	46.083
-141.3	48.784
-137.25	50.082
-131.76	47.675
-132.44	47.619
-128.54	46.933
-127.87	48.545
-127.22	49.572
-123.3	48.383
-124.95	49.419
-122.27	50.287
-121.68	50.805
-118.43	51.404
-109.9	48.902
-111.22	47.78
-110.12	48.803
-108.65	48.269
-109.17	46.555
-107.04	44.777
-105.7	41.855
-102.05	40.533
-102.62	43.915
-102.24	42.274
-98.787	38.936
-96.74	42.007
-92.483	44.894
-89.121	43.064
-83.493	42.287
-80.12	43.539
-82.639	42.767
-82.181	45.531
-80.678	44.04
-79.339	40.227
-79.327	40.007
-78.109	38.908
-72.912	40.603
-72.964	38.202
-74.268	36.592
-70.031	40.463
-69.047	38.886
-71.237	38.405
-68.622	38.675
-68.49	35.607
-70.256	36.143
-65.756	36.173
-63.718	35.042
-67.865	33.88
-68.851	36.433
-65.76	41.556
-64.74	39.819
