# Supplementary material for: Electrooculography-based continuous eye-writing recognition system for efficient assistive communication systems
Source: PLoS One. 2018 Feb 9;13(2):e0192684. doi: 10.1371/journal.pone.0192684 (PMC5806888; doi:10.1371/journal.pone.0192684)
Supplement: S2 Database — All the original continuous EOG data of participant 001, 002, and 003 used in the experiments are contained in this database. (ZIP) [file pone.0192684.s002.zip › continuous1/001/training/EOG_001_01_089.csv]

-14.474	5.469
-12.204	5.515
-15.88	7.167
-15.878	6.6
-15.001	7.097
-17.796	6.87
-15.859	5.71
-14.244	5.687
-9.988	6.297
-12.165	5.963
-11.905	4.721
-7.613	7.568
-10.335	7.767
-10.851	4.935
-14.385	7.984
-11.919	8.81
-11.679	6.59
-14.394	8.356
-10.707	8.51
-17.881	8.452
-18.883	6.715
-16.024	3.671
-19.553	4.994
-14.068	2.968
-14.163	5.635
-16.102	7.841
-12.906	5.657
-12.255	7.249
-11.788	4.128
-15.28	6.806
-13.894	9.56
-12.833	8.014
-18.307	11.318
-17.758	11.156
-13.983	13.956
-10.169	13.134
-11.488	7.854
-15.865	10.656
-11.351	9.711
-9.502	5.862
-14.207	7.25
-14.163	8.129
-13.535	7.609
-15.043	8.644
-14.588	11.632
-14.09	14.311
-12.375	15.494
-6.331	14.798
-6.051	10.5
-10.456	11.131
-9.814	14.931
-10.667	11.813
-11.447	11.643
-9.07	13.095
-8.859	11.497
-11.142	14.513
-14.513	15.553
-16.315	12.449
-12.129	9.207
-9.144	6.767
-13.022	6.659
-12.992	8.158
-10.828	7.67
-10.162	5.759
-9.17	3.29
-9.507	2.908
-9.852	8.104
-11.472	6.59
-11.425	6.825
-9.735	10.231
-8.325	8.032
-7.762	8.382
-9.372	9.299
-8.645	10.757
-8.53	10.951
-10.703	12.345
-11.779	12.163
-13.455	12.137
-12.071	16.34
-12.036	12.939
-17.152	7.736
-16.687	8.306
-16.274	9.027
-18.1	6.016
-17.849	5.9
-19.183	8.914
-16.494	8.883
-15.426	13.094
-15.789	15.896
-13.513	13.968
-15.77	15.632
-16.109	14.824
-16.485	12.896
-20.037	12.446
-18.471	11.858
-18.37	13.219
-18.746	12.302
-17.841	12.219
-17.654	13.003
-11.831	12.583
-10.979	13.899
-14.061	13.898
-12.629	12.123
-14.523	10.288
-18.557	10.174
-18.931	11.593
-20.155	11.458
-20.91	11.458
-16.61	13.26
-17.493	12.538
-18.718	10.439
-17.887	9.242
-21.435	9.557
-19.692	11.264
-18.144	10.218
-18.372	9.25
-19.123	10.543
-15.515	9.389
1.82	17.89
26.165	44.312
54.775	74.723
81.857	109.1
99.226	140.62
91.101	158.12
60.595	170.94
30.407	180.09
3.617	182.16
-16.051	184.38
-26.895	185.99
-33.722	183.63
-38.381	183.44
-44.692	181.92
-51.571	177.46
-55.697	173.28
-58.59	168.81
-59.036	163.53
-59.154	162.59
-61.393	163.81
-59.789	156.69
-55.233	160.25
-49.785	149.48
-42.242	89.508
-32.514	25.166
-15.592	-24.299
-0.062	-62.12
9.588	-87.091
20.21	-111.41
26.729	-127.5
30.775	-135.64
30.803	-142.88
29.248	-146.18
28.724	-147.75
24.34	-145.51
19.659	-144.69
4.424	-148.35
-6.79	-145.87
-3.379	-143.14
-4.118	-142.82
-2.174	-140.46
-6.909	-138.12
-27.88	-134.17
-45.79	-129.38
-54.071	-122.23
-67.317	-112.25
-84.532	-103.15
-97.654	-89.579
-110.3	-75.808
-113.96	-70.433
-112.64	-69.122
-109.68	-66.07
-104.72	-65.763
-101.47	-65.932
-94.957	-61.63
-88.808	-65.996
-87.099	-59.272
-61.72	-36.573
-8.426	-9.095
25.557	33.427
37.812	69.932
31.797	101.2
37.545	123.19
51.097	123.8
31.43	110.77
40.822	101.36
35.121	99.977
45.315	71.196
143.36	34.78
195.59	-1.009
230.34	-40.199
281.27	-63.381
294.73	-85.128
311.1	-104.67
324.44	-120.93
330.71	-128.77
337.05	-132
331.01	-144.84
314.39	-163.76
281.61	-184.61
246.91	-198.76
208.92	-205.58
165.22	-206.8
130.56	-207.43
96.725	-209.93
71.149	-205.47
42.402	-194.65
12.099	-180.82
-7.25	-166.24
-41.761	-141.33
-67.494	-109.89
-64.49	-98.441
-64.628	-81.665
-72.629	-35.354
-81.898	17.191
-91.805	61.232
-99.385	96.163
-100.95	126.21
-101.24	146.96
-107.05	161.09
-106.17	170.87
-101.39	177.91
-101.08	183.84
-97.682	176.78
-97.016	169.22
-105.95	168.1
-107.07	164.2
-102.2	166.81
-96.078	159.22
-92.07	153.63
-93.38	148.45
-46.61	91.69
45.08	29.28
106.75	-5.288
152.5	-26.304
210.09	-40.443
246.31	-62.695
265.97	-78.883
273.09	-93.793
279.56	-108.45
288.67	-120.04
303.01	-143.22
327.76	-165.22
331.79	-183.71
340.63	-206.66
351.16	-226.93
357.89	-244.21
367.22	-260.83
369.09	-267.18
373.74	-257.1
355.51	-254.57
334.26	-267.04
311.67	-279.79
263.92	-279.25
213.25	-283.03
155.25	-292.27
95.386	-273.51
43.795	-254.29
7.162	-247.55
-11.86	-237.08
-24.894	-227.76
-40.327	-213.82
-61.097	-194.93
-72.225	-182.06
-77.483	-169.71
-81.652	-151.31
-77.296	-141.63
-73.399	-121.02
-71.335	-70.634
-79.321	-12.777
-103.61	39.642
-126.18	82.956
-135.48	120.42
-137.97	144.68
-138.51	156.18
-135.9	160.73
-137.2	156.49
-138.27	158.19
-139.16	158.28
-143.36	156.43
-141.95	158.58
-139.13	155.36
-137.78	163.81
-130.91	141.83
-116.57	64.148
-100.24	1.479
-83.305	-34.484
-72.093	-62.514
-65.64	-76.694
-59.195	-85.434
-56.991	-87.664
-51.084	-86.194
-49.747	-87.246
-52.29	-84.108
-49.18	-79.299
-50.854	-75.714
-51.398	-75.628
-51.168	-75.742
-57.52	-73.59
-60.369	-73.12
-60.259	-72.117
-60.799	-71.786
-57.936	-70.86
-50.885	-67.191
-44.75	-65.327
-50.418	-62.285
-72.526	-56.33
-97.655	-49.638
-114.19	-36.49
-130.13	-22.45
-142.91	-9.27
-151.57	6.092
-159.64	17.751
-161.56	20.74
-157.17	18.55
-152.06	17.255
-150.49	16.858
-147.18	17.031
-141.66	16.34
-136.09	14.057
-126.18	14.094
-91.124	29.703
-48.127	65.745
-41.212	111.12
-46.334	152.7
-47.893	182.94
-58.751	205.31
-65.239	220.66
-69.442	228.82
-73.858	236.26
-74.049	238.1
-75.059	236.17
-73.302	231.9
-74.722	218.85
-77.311	212.78
-76.818	211.38
-76.152	206.52
-72.701	200.33
-71.657	197.75
-70.668	198.68
-69.938	194.8
-65.466	200.59
-58.075	166.31
-50.842	83.753
-37.879	20.882
-24.208	-24.081
-13.862	-55.658
-7.571	-75.166
-1.378	-89.419
2.759	-99.453
3.221	-103.61
2.379	-103.47
0.107	-103.41
-4.112	-101.17
-9.478	-100.5
-12.671	-96.094
-16.152	-94.632
-16.069	-92.76
-14.282	-91.133
-16.041	-92.558
-16.95	-87.819
-16.889	-87.352
-19.114	-83.579
-21.843	-83.057
-19.158	-82.081
-16.969	-76.137
-14.181	-83.579
-11.492	-77.042
-14.85	-59.496
-13.956	-39.178
-10.547	-0.109
-10.464	40.507
-12.203	76.633
-18.429	107.91
-29.506	133.17
-36.324	159.6
-41.665	178.02
-50.178	187.29
-55.622	197.01
-58.939	202.44
-63.852	205.97
-69.861	207.65
-71.203	202.08
-70.283	197.25
-66.573	191.86
-65.025	187.18
-67.984	182.17
-63.796	180.91
-60.591	177.82
-63.115	168.64
-57.899	177.48
-49.505	143.91
-40.954	61.748
-25.22	4.918
-13.112	-39.989
0.165	-73.418
13.946	-88.463
15.429	-101.76
15.168	-112.8
18.511	-121.61
17.684	-124.88
13.82	-120.3
13.176	-116.64
10.655	-117.37
5.903	-116.45
2.881	-115.35
1.633	-115.57
4.479	-111.62
8.685	-109.45
6.524	-107.53
6.566	-104.44
13.135	-108.55
2.479	-97.622
-23.902	-80.396
-49.723	-70.62
-72.277	-52.003
-86.815	-36.847
-99.207	-28.369
-107.27	-26.077
-106.9	-28.642
-106.6	-33.463
-105.72	-38.542
-100.79	-36.163
-98.898	-39.08
-97.812	-41.697
-93.577	-39.482
-91.532	-41.111
-73.932	-41.413
-18.967	-47.454
66.482	-36.251
123.42	0.914
142.66	36.929
169.57	71.728
169.5	100.71
167.89	125.23
194.26	136.75
196.15	125.68
208.24	112.5
217.58	96.966
216.88	78.593
244.34	60.169
250.12	53.511
272.7	61.884
304	52.168
302.47	31.612
314.69	16.8
323.15	3.853
326.06	-6.773
330.34	-18.79
328.18	-28.362
330.18	-30.965
332.42	-41.809
330.78	-42.406
332.41	-46.316
320.09	-111.52
288.68	-183.83
262.66	-225.01
237.52	-251.99
199.79	-263.66
158.42	-265.11
125.87	-253.66
89.209	-245.43
54.551	-238.08
29.72	-224.31
4.124	-211.7
-18.367	-194.61
-36.956	-180.67
-47.006	-172.45
-55.877	-164.7
-64.314	-156.28
-66.542	-142.27
-73.274	-134.34
-76.383	-130.69
-79.26	-125.7
-85.213	-123.29
-83.792	-110.34
-73.39	-93.498
-60.366	-64.983
-63.751	-23.614
-73.969	-5.586
-77.899	1.657
-85.492	11.778
-93.078	16
-94.995	21.699
-96.736	24.811
-97.773	27.379
-99.832	28.559
-103.23	27.908
-101.13	31.739
-100.87	32.791
-100.34	34.795
-96.663	41.551
-96.227	40.635
-97.573	36.889
-97.357	40.789
-95.756	42.949
-95.203	42.889
-96.145	40.753
-92.974	42.061
-85.905	44.482
-88.311	42.826
-91.025	46.762
-88.183	46.165
-83.383	46.83
-81.027	48.517
-82.947	42.922
-78.459	42.646
-77.069	41.728
-78.616	42.093
-79.698	45.133
-78.398	44.551
-73.065	44.09
-70.874	40.662
-68.017	40.898
-70.072	43.386
-72.046	41.328
-69.887	40.277
-71.402	39.704
-69.301	39.14
-66.005	37.831
-67.307	38.037
-68.478	37.308
-64.836	33.97
-60.158	36.399
-62.348	39.894
-63.214	40.737
-59.361	40.55
