# Supplementary material for: Electrooculography-based continuous eye-writing recognition system for efficient assistive communication systems
Source: PLoS One. 2018 Feb 9;13(2):e0192684. doi: 10.1371/journal.pone.0192684 (PMC5806888; doi:10.1371/journal.pone.0192684)
Supplement: S2 Database — All the original continuous EOG data of participant 001, 002, and 003 used in the experiments are contained in this database. (ZIP) [file pone.0192684.s002.zip › continuous1/001/training/EOG_001_01_090.csv]

5.862	1.698
-1.904	2.578
-1.984	1.392
-2.767	-0.458
-2.287	-0.04
0.189	-0.589
0.936	-1.924
-1.937	0.89
-3.701	-0.618
3.114	-4.575
2.707	-9.112
-2.566	-6.77
-1.927	-1.769
-2.873	-6.943
-5.031	-8.491
-2.059	-3.729
2.229	-0.576
-0.592	1.448
-1.029	1.034
2.902	-0.737
0.592	-4.367
-3.043	-5.229
-2.574	-0.021
-2.863	2.15
-1.414	0.415
2.297	1.375
1.52	1.77
1.52	0.931
0.607	0.68
-1.599	-1.671
-1.08	-1.182
-0.138	1.574
1.873	1.531
4.035	2.209
5.282	1.047
1.385	0.313
-1.857	2.893
0.399	1.418
0.196	1.021
0.915	2.636
1.865	2.783
-0.764	6.062
-3.109	7.001
-4.424	4.719
-2.699	4.428
-1.555	4.176
-2.678	3.684
0.3	3.759
0.549	3.702
-1.812	2.453
-1.228	2.065
-3.172	4.799
0.126	5.303
0.83	4.948
-1.706	6.333
0.738	7.143
-5.31	7.323
-5.758	3.573
-0.286	2.985
-2.939	5.541
-0.59	6.485
2.595	7.253
0.264	4.629
0.872	5.296
0.722	7.165
-0.359	7.126
0.363	10.159
0.052	8.092
0.523	5.246
0.095	8.428
-0.165	9.739
-0.195	10.321
-0.03	8.916
3.675	7.424
1.34	8.559
-2.755	9.433
1.21	10.207
1.881	10.916
-1.716	12.617
-2.88	9.053
2.028	9.823
7.236	11.274
3.743	4.427
0.858	5.828
-3.18	7.782
-6.023	7.099
-2.34	8.228
-0.816	10.79
3.511	12.921
4.113	8.482
-0.517	9.392
-0.552	12.796
2.701	13.149
1.217	12.786
-1.975	10.864
0.641	9.463
-0.318	8.093
1.056	12.729
5.118	12.091
1.828	5.568
-0.273	7.757
-2.292	7.37
-3.372	5.277
0.754	5.392
-0.767	4.662
-0.801	6.961
0.492	6.112
13.886	5.735
20.388	2.083
49.339	-6.406
135.54	-17.633
197.84	-31.471
234.53	-35.065
241.04	-43.936
255.28	-55.897
312.72	-65.813
350.35	-99.14
388.49	-146.58
438.1	-198.14
490.83	-261.51
530.46	-323
546.56	-379.58
565.87	-409.41
577.49	-402.05
581.96	-406.56
584.65	-421.79
588.28	-425.46
578.83	-433
550.85	-442.21
523.28	-440.02
476.58	-421.93
410.24	-394.81
339.45	-367.86
269.57	-346.9
203.81	-340.57
151.19	-339.81
107.88	-338.47
68.396	-331.37
41.026	-314.22
17.401	-297
3.582	-273.24
-10.12	-251.93
-28.546	-233.41
-35.052	-204.51
-17.992	-203.79
60.635	-221.84
104.72	-218.02
109.81	-198.76
163.62	-177.17
193.12	-164.57
222.54	-164.22
247.88	-173.97
264.61	-180.34
281.82	-193.57
273.03	-207.04
285.65	-210.1
284.86	-218.91
281.3	-219.29
293.76	-219.35
287.53	-225.83
294.51	-224.11
295.36	-225.9
292.68	-221.6
295.52	-216.81
265.37	-234.77
239.98	-239.18
219.14	-221.76
182.72	-203.56
133.01	-188.07
71.244	-179.73
22.681	-167.69
-14.737	-156.68
-46.426	-145.52
-68.31	-129.97
-86.35	-119.61
-101.44	-103.69
-112.8	-89.268
-126.31	-79.262
-130.11	-67.06
-124.75	-56.464
-130.32	-19.276
-148.15	41.405
-172.65	92.219
-191.92	135.31
-201.94	170.76
-208.02	194.11
-211.72	214.1
-216.63	227.51
-219.75	234.97
-221.94	239.93
-218.81	240.06
-215.56	240.74
-223.05	233.58
-223.63	232.8
-221.46	232.53
-224.62	234.6
-217.21	241.15
-200.53	188.51
-183.3	108.32
-173.05	52.319
-168.73	13.812
-158.97	-12.487
-149.88	-29.36
-143.71	-36.239
-139.77	-40.062
-144.15	-39.953
-144.99	-41.587
-147	-40.325
-152.67	-37.126
-151.13	-33.616
-149.34	-29.843
-150.51	-28.474
-147.4	-26.184
-143.37	-26.353
-139.11	-25.508
-131.84	-23.203
-146.24	-16.632
-173.31	-1.137
-194.61	22.295
-214.77	47.888
-225.14	72.154
-233.62	93.007
-241.37	111.26
-241.09	126.54
-235.94	126.78
-228.01	119.81
-223.35	116.36
-218.61	111.58
-211.89	107.67
-196.98	106.49
-137.28	111.73
-64.635	131.6
-19.879	158.04
18.473	177.15
29.11	189.49
52.574	205.61
84.822	218.94
92.586	219.83
120.83	209.51
137.38	188.85
141.96	164.47
158.02	143.84
171.18	130.13
181.47	116.89
193.37	102.14
200.06	93.457
205.78	83.179
215.63	70.083
218.42	59.252
215.51	50.808
214.59	47.282
213.98	40.833
216.26	49.662
213.29	27.973
194.85	-47.32
182.45	-111.4
172.37	-148.41
156.27	-164.13
132.14	-177.73
102.28	-178.62
73.195	-171.07
38.766	-169.73
11.767	-160.72
-8.778	-154.14
-30.088	-148.56
-44.431	-139.07
-55.6	-129.59
-64.433	-123.1
-72.444	-118.78
-79.813	-111.53
-83.485	-101.18
-84.535	-97.474
-79.75	-95.042
-91.504	-76.901
-124.37	-43.05
-155.91	0.215
-180.15	41.589
-189.97	78.785
-201.47	111.12
-211	134.06
-210.46	152.8
-214.44	168.9
-210.55	181.21
-201.96	188.8
-195.26	191.67
-189.93	189.42
-187.03	188.37
-187.66	186.39
-188.29	182.61
-184.59	181.65
-183.83	180.83
-179.33	182.49
-182.12	173.83
-180.71	181.75
-149.01	174.04
-86.065	98.487
-7.259	32.032
38.097	-3.878
59.352	-27.211
82.668	-36.344
90.225	-43.208
97.466	-45.904
107.85	-47.102
104.29	-49.221
103.47	-55.372
103.75	-58.673
95.62	-61.085
95.672	-59.76
98.487	-54.694
94.655	-51.575
87.859	-49.291
86.943	-51.71
85.913	-51.838
77.562	-54.169
81.123	-45.291
52.157	-33.802
-20.107	-22.629
-72.942	9.169
-96.699	24.186
-96.943	26.183
-89.228	34.587
-87.369	37.647
-87.332	41.268
-86.238	43.525
-86.397	44.21
-89.092	44.602
-90.472	44.836
-99.223	52.114
-104.41	58.398
-104.71	59.353
-113.89	62.884
-114.87	64.826
-112.87	65.428
-116.61	64.72
-116.95	64.86
-117.31	68.686
-118.17	67.338
-115.28	67.139
-111.92	70.543
-111.18	66.347
-108.02	66.28
-102.61	70.999
-99.309	68.324
-103.67	69.018
-103.87	69.549
-99.813	68.27
-100.63	70.171
-95.809	69.399
-91.152	70.809
-85.865	70.281
-82.551	67.013
-85.961	67.928
-87.288	67.356
-88.106	65.205
-83.854	66.064
-78.686	68.344
-78.712	67.841
-80.221	65.645
-84.492	62.859
-84.199	62.806
-82.528	64.057
-82.683	60.752
-78.17	60.291
-77.731	57.586
-78.385	57.008
-76.676	61.1
-75.964	58.519
-72.122	56.666
-71.35	55.245
-72.714	56.656
-73.33	58.116
-74.928	58.427
-69.561	60.367
-64.152	58.642
-63.166	57.281
