# Supplementary material for: Electrooculography-based continuous eye-writing recognition system for efficient assistive communication systems
Source: PLoS One. 2018 Feb 9;13(2):e0192684. doi: 10.1371/journal.pone.0192684 (PMC5806888; doi:10.1371/journal.pone.0192684)
Supplement: S2 Database — All the original continuous EOG data of participant 001, 002, and 003 used in the experiments are contained in this database. (ZIP) [file pone.0192684.s002.zip › continuous1/001/training/EOG_001_01_091.csv]

-22.103	8.983
-19.117	9.327
-18.52	11.842
-21.197	12.031
-17.95	9.121
-17.754	9.152
-21.511	10.948
-19.612	10.463
-19.18	10.651
-19.211	11.555
-20.536	8.339
-22.302	6.775
-19.792	9.714
-19.651	12.809
-12.961	13.257
-8.805	13.95
-12.566	13.35
-9.304	12.604
-9.603	14.302
-12.578	13.164
-12.579	13.064
-14.705	15.253
-13.122	14.959
-11.056	14.034
-10.829	13.496
-11.985	14.823
-14.398	15.792
-11.069	13.966
-10.497	14.15
-13.699	15.018
-8.093	14.854
-3.403	15.285
-5.16	12.976
-4.563	11.93
-5.229	13.092
-3.678	10.776
2.685	14.456
1.62	15.781
-3.078	12.202
-7.137	15.266
-7.439	14.476
-3.097	13.641
-3.388	11.536
-4.583	8.372
-6.425	13.332
-9.186	15.094
-10.25	15.413
-11.331	17.166
-11.315	16.086
-11.696	16.192
-11.599	14.821
-12.195	11.131
-13.543	10.545
-9.479	12.268
-9.976	16.209
-10.059	18.965
-5.659	17.399
-7.583	17.951
-7.519	15.367
-10.767	14.836
-11.36	17.867
-6.231	13.926
-6.856	14.152
-6.59	14.744
-9.04	12.771
-11.438	16.265
-9.446	14.276
-9.588	12.736
-6.866	14.092
-4.609	13.145
-9.49	17.735
-10.868	17.678
-8.07	16.399
-6.86	17.863
-2.663	17.856
-4.648	18.419
-8.043	15.18
-3.213	13.83
-6.937	14.872
-5.558	16.719
0.232	16.587
-7.025	15.276
-8.602	14.869
-6.885	13.402
-6.71	15.935
-4.468	17.629
-6.038	15.936
-5.084	15.329
-3.053	17.218
-4.963	18.888
-1.709	18.087
-1.029	17.197
-3.721	15.753
0.426	14.885
-0.362	13.608
-3.493	11.87
-3.116	14.246
-0.504	16.538
0.857	15.437
1.479	13.807
1.786	12.126
-0.999	12.736
-0.035	12.75
3.005	12.037
45.714	5.351
119.88	-13.801
192.32	-19.732
241.57	-17.089
228.66	-25.597
238.73	-28.472
278.79	-31.584
281.24	-46.079
296.66	-63.271
338.36	-79.753
362.84	-108.48
376.03	-139.38
399.15	-160.6
412.52	-185.04
412.08	-200.07
399.16	-214.41
357.91	-228.06
315.99	-227.4
285.55	-227.61
234.88	-223.53
179.98	-218.85
130.51	-221.63
88.349	-216.87
66.622	-209.96
49.256	-206.91
35.499	-195.49
27.232	-183.43
23.932	-173.32
24.173	-162.9
18.793	-153.2
16.319	-143.04
18.145	-133.25
11.674	-121.5
4.869	-116.27
0.935	-109.76
-4.289	-102.67
-6.98	-100.11
-12.338	-96.586
-14.86	-96.035
-15.769	-91.532
-18.474	-87.857
-15.554	-84.146
-22.869	-73.794
-28.642	-57.066
-23.815	-28.936
-31.233	1.439
-41.615	33.928
-53.379	71.38
-70.427	100.47
-87.418	125.03
-109.01	150.77
-122.19	168.97
-128.03	185.13
-137.5	199.96
-142.62	207.67
-144.46	210.8
-139.89	208.55
-135.28	204.27
-136.12	193.66
-140.3	194.62
-121.2	174.91
-69.61	96.275
-21.62	33.372
18.527	-3.531
44.133	-33.462
71.619	-44.4
96.203	-57.42
103.44	-61.641
110.91	-61.025
109.91	-65.591
105.87	-64.105
100.34	-63.868
102.66	-62.577
104.3	-59.589
101.22	-55.876
105.25	-55.546
104.57	-57.693
105.87	-54.991
103.71	-56.092
101.72	-52.447
103.78	-51.048
100.44	-56.866
88.552	-46.682
98.911	-28.086
134.7	-22.428
150.48	-23.597
145.41	-24.581
159.41	-33.394
206.73	-46.331
223.44	-66.627
221.38	-82.022
233.66	-87.408
240.69	-99.774
242.49	-107.12
241.49	-106.03
247.52	-112.82
213.63	-126.31
159.17	-131.43
136.91	-138.52
107.98	-139.68
73.232	-127.62
40.071	-125.49
4.635	-126.5
-24.08	-123.99
-51.594	-125.16
-69.386	-123.51
-86.805	-116.97
-105.66	-107.11
-114.27	-95.444
-120.31	-87.933
-125.37	-79.551
-124.43	-73.341
-119.82	-60.188
-118.51	-20.708
-126.01	28.141
-136.85	70.822
-142.89	111.69
-146.73	147.06
-150.39	172.85
-154.93	188.98
-156.01	199.27
-154.72	205.63
-155.58	203.03
-155.06	199.71
-149.9	195.36
-149.86	192.08
-152.07	191.38
-147.47	188.61
-146.43	186.17
-141.82	180.01
-133.03	189.68
-123.38	165.58
-104.88	87.883
-82.075	27.381
-60.307	-17.658
-48.059	-52.549
-38.759	-75.183
-28.906	-86.513
-29.19	-92.735
-28.717	-99.121
-25.496	-93.312
-22.872	-93.289
-18.079	-90.557
-20.172	-83.549
-28.256	-84.896
-37.226	-85.318
-43.007	-84.009
-49.851	-82.653
-63.43	-85.906
-75.11	-81.748
-94.257	-72.95
-117.34	-67.238
-135.9	-52.756
-156.56	-42.473
-166.6	-29.72
-167.16	-6.562
-166.69	-3.461
-164	-5.816
-160.51	-0.524
-155.86	-0.971
-148.45	-1.984
-140.09	-2.614
-119.73	8.979
-79.133	37.652
-51.432	81.263
-48.494	125.71
-55.4	158.5
-64.903	185.88
-68.043	205.66
-69.895	218.69
-72.813	222.88
-72.372	223.17
-71.423	220.65
-71.686	211.8
-70.573	209.5
-67.106	203.29
-65.858	196.28
-69.778	193.51
-69.206	188.71
-60.357	193.33
-47.744	153.7
-29.88	72.318
-9	13.207
7.873	-28.331
15.421	-56.626
20.78	-77.557
25.871	-91.009
23.047	-97.138
18.489	-100.34
14.655	-95.294
9.746	-92.269
5.647	-91.221
4.209	-89.607
6.847	-85.851
5.306	-78.909
5.085	-80.016
7.512	-80.716
5.668	-77.723
7.968	-78.168
6.145	-75.489
8.701	-73.404
11.769	-66.326
-1.668	-46.052
-9.489	-12.811
-14.658	32.679
-20.662	68.749
-23.578	95.684
-29.156	123.3
-35.015	140.69
-43.727	158.44
-46.487	173.44
-47.698	178.98
-55.891	183.22
-58.39	183.32
-54.155	177.12
-52.637	168.56
-54.399	171.32
-58.767	170.31
-59.581	172.08
-48.886	163.79
-32.064	99.482
-11.254	29.53
10.631	-16.939
24.085	-54.967
29.061	-81.393
34.348	-97.588
35.956	-104.85
29.442	-107.92
21.904	-105.93
16.622	-105.6
11.295	-103.95
2.575	-102.95
-6.982	-102
-19.565	-95.559
-24.737	-93.704
-25.552	-89.123
-36.159	-81.779
-44.631	-75.303
-60.908	-62.288
-80.796	-47.449
-90.279	-36.99
-102.94	-22.213
-111.79	4.149
-110.37	27.328
-106.26	44.456
-99.944	64.012
-85.502	88.99
-68.501	113.88
-53.533	129.6
-40.612	144.12
-34.11	156.03
-27.787	159.59
-25.298	156.47
-28.2	150.28
-31.703	145.52
-33.761	147.1
-32.609	142.58
-35.115	137.72
-28.198	138.71
12.736	92.383
68.248	22.002
124.65	-17.879
172.47	-44.366
197.68	-61.119
223.43	-69.265
246.06	-76.76
252.7	-87.855
261.24	-99.062
270.81	-98.834
266.07	-104.08
268.75	-109.56
277.36	-113.91
269.94	-128.71
268.97	-137.53
271.43	-145.18
264.24	-152.59
269.15	-157.2
271.21	-159.67
263.82	-162.13
267.48	-167.08
258.25	-168.47
252.75	-169.08
258.48	-166.94
243.57	-165.08
241	-164.61
241.22	-163.9
233.61	-163.02
239.55	-159.46
230.1	-152.59
231.66	-135.34
245.35	-122.63
226.22	-106.37
194.51	-78.771
151.48	-57.852
97.803	-29.022
53.976	3.034
11.593	31.873
-29.026	59.601
-57.765	83.428
-81.786	103.57
-103.37	111.85
-112.9	117.11
-116.72	117.08
-123.06	122.4
-131.43	120.11
-135.57	117.96
-138.84	119.46
-133.49	121.55
-97.693	192.02
-29.093	185.38
70.241	149.82
193.56	231.06
370.47	255.88
523.07	198.62
514.45	98.382
398.47	19.152
258.71	-7.376
137.6	-23.05
50.63	-16.005
-15.417	-10.582
-50.87	-4.375
-76.217	0.111
-90.666	-2.626
-92.996	0.856
-101.49	3.308
-104.36	0.952
-103.83	0.88
-108.47	-2.165
-117.67	-4.977
-121.37	-2.051
-118.69	-2.431
-119.55	1.457
-119.63	-0.123
-113.98	-6.048
-108.92	-3.61
-109.5	-4.091
-107.34	-2.731
-106.54	-0.645
-108.61	-2.183
-104.39	-2.851
-100.99	-4.726
-99.652	-4.791
-98.56	-2.073
-98.944	-0.123
-96.433	0.73
-95.089	-1.893
-97.548	-1.433
-95.343	2.028
-88.654	-1.944
-89.184	-1.426
-91.654	3.057
-89.036	1.603
-87.258	0.114
-86.312	0.619
-87.66	1.552
-86.575	4.276
-83.103	7.882
-82.001	6.011
