# Supplementary material for: Electrooculography-based continuous eye-writing recognition system for efficient assistive communication systems
Source: PLoS One. 2018 Feb 9;13(2):e0192684. doi: 10.1371/journal.pone.0192684 (PMC5806888; doi:10.1371/journal.pone.0192684)
Supplement: S2 Database — All the original continuous EOG data of participant 001, 002, and 003 used in the experiments are contained in this database. (ZIP) [file pone.0192684.s002.zip › continuous1/001/training/EOG_001_01_092.csv]

-5.383	-6.804
-3.534	-8.575
-2.906	-9.131
-1.838	-6.692
-0.365	-6.977
0.011	-5.044
-2.145	-6.766
-5.035	-6.845
-4.793	-5.997
0.719	-8.224
4.178	-7.29
1.076	-8.035
-1.299	-10.149
-2.231	-9.918
-1.191	-8.324
-0.268	-7.5
1.112	-7.761
3.841	-7.091
5.708	-4.538
7.64	-0.734
3.968	0.028
2.761	-1.491
4.464	-1.376
2.362	-0.981
1.106	-1.218
-0.313	-3.891
1.081	-3.717
1.768	-0.579
4.348	-1.517
7.408	-2.977
6.269	-3.539
8.695	-1.077
7.426	-0.796
8.484	-3.238
8.788	-2.953
6.46	-3.202
8.552	-2.654
4.842	-3.995
7.026	-5.913
8.399	-3.158
9.08	-0.918
9.89	1.213
2.172	2.956
1.843	-2.26
1.763	-1.233
3.719	1.109
4.837	-2.662
2.801	0.043
6.312	1.11
5.096	-1.261
4.718	-2.373
5.064	-3.393
4.054	-5.77
6.979	-4.985
10.372	-1.709
10.423	-2.947
7.273	-3.527
4.077	-3.222
2.743	-4.864
6.994	-5.295
9.412	-4.177
8.608	-1.959
9.726	-1.169
7.988	-1.674
5.618	-0.948
6.428	-2.37
6.95	-0.879
7.696	1.211
9.314	-1.083
9.521	-1.818
9.943	-3.744
8.522	-4.045
6.425	-1.275
3.45	-2.86
3.616	-0.963
7.472	2.076
7.325	-1.795
5.512	-4.044
1.949	-1.985
1.933	-1.658
4.25	-3.528
4.479	-3.497
4.832	-5.342
3.401	-6.198
3.207	-0.253
2.924	2.278
6.074	-2.225
10.612	-1.399
8.843	-0.959
5.836	-1.701
4.455	1.167
3.739	-1.414
2.413	-1.783
1.213	-0.536
0.226	0.974
1.538	2.783
3.37	-0.721
4.698	0.844
11.954	2.599
11.411	-1.977
4.146	-3.891
5.993	-2.128
4.684	-0.087
2.426	-0.429
2.176	-0.575
1.315	-0.866
1.144	-2.807
-1.121	-1.605
-0.206	-3.119
-2.897	-5.828
-4.732	-3.712
-3.425	-3.665
-6	-4.351
-3.876	-2.109
1.071	-0.679
-0.752	-1.52
-2.642	-0.351
-1.96	0.298
-5.202	-1.8
-3.079	-1.304
-3.942	-2.375
-9.445	-3.435
-8.528	-2.347
-9.007	-3.513
-3.578	3.511
10.875	26.777
22.206	60.41
20.055	88.119
8.587	110.38
-1.868	132.31
-10.509	144.82
-19.509	156.56
-26.03	167.1
-25.259	170.39
-26.313	168.51
-28.783	164.78
-31.705	164.97
-36.653	161.91
-36.338	158.64
-34.725	156.43
-35.355	152.66
-36.866	149.45
-40.612	141.57
-39.83	141.83
-37.723	137.61
-38.908	135.98
-33.039	144.95
-26.656	98.823
-18.343	26.537
-5.926	-25.427
0.796	-72.715
4.7	-104.65
11.151	-133.24
14.618	-152.02
15.742	-162.14
17.777	-168.8
18.232	-166.87
20.183	-171.2
18.364	-168.24
20.693	-163.84
15.696	-165.29
12.029	-162.18
12.523	-160.29
4.335	-157.87
20.773	-151.98
34.061	-153.36
91.731	-152.21
157.33	-139.19
180.29	-130.12
243.16	-122.56
271.45	-117.46
289.97	-123.99
324.52	-142.97
328.89	-166.09
356.94	-192.96
386.23	-234.22
399.09	-275.34
413.67	-301.1
425.02	-323.87
438.78	-346.31
442.81	-357.47
448.49	-364.61
454.64	-363.88
449.24	-346.36
432.71	-342.45
379.84	-356.15
319.98	-355.74
272.06	-332.79
219.53	-319.62
158.67	-325.85
91.26	-306.06
33.832	-274.98
-15.371	-244.75
-56.491	-205.31
-84.551	-177.77
-105.5	-154.12
-120.7	-127.7
-131.25	-99.813
-134.7	-76.983
-136.99	-66.285
-138.74	-54.874
-139.91	-44.523
-144.56	-34.532
-144.67	-24.03
-148.35	-18.059
-149.08	-1.709
-113.2	-20.98
-37.317	-82.104
29.208	-111.87
55.84	-116.7
94.338	-115.83
132.29	-112.51
134.81	-112.84
160.02	-106.22
181.48	-105.1
181.25	-114.04
193.9	-117.51
195.57	-121.92
194.98	-134.93
199.2	-147.09
200.57	-156.86
200.93	-164.95
199.52	-168.93
202.16	-170.93
196.91	-172.04
192.77	-171.82
192.44	-170.9
192.85	-168.2
193.15	-164.94
166.52	-159.07
141.48	-139.79
120.83	-108.75
81.488	-77.697
36.353	-51.251
-17.935	-15.541
-63.859	29.285
-90.664	67.728
-112.84	100.61
-133.87	126.98
-149.82	147.65
-158.22	161.68
-158.4	170.18
-161.43	179.17
-167.2	188.05
-163.27	196.92
-156.7	199.02
-155.51	194.71
-154.13	192.27
-154.22	191.96
-159.44	190.94
-158.13	189.48
-153.21	188.36
-152.44	189.95
-155.41	188.5
-155.28	184.54
-154.35	183.32
-152.54	181.25
-146.12	181.8
-146.53	176.35
-143.41	184.04
-138.93	168.38
-130.25	93.93
-108.83	26.781
-90.544	-21.605
-72.099	-56.534
-56.417	-76.935
-45.693	-91.078
-38.424	-96.336
-41.346	-102.77
-42.109	-106.61
-43.859	-104.21
-46.505	-101
-42.453	-100.38
-47.518	-97.808
-54.69	-96.971
-52.359	-98.254
-50.701	-92.413
-51.979	-90.984
-47.843	-89.135
-50.036	-86.514
-71.669	-83.107
-94.881	-70.779
-113.36	-67.11
-131.71	-61.506
-146.88	-47.77
-161.99	-39.253
-175.24	-23.698
-187.33	-4.021
-192.42	0.706
-186.25	2.025
-181.62	5.714
-175.32	4.546
-168.8	6.05
-168.45	7.624
-167.86	4.932
-163.22	1.786
-161.38	2.358
-137.31	14.87
-80.274	43.049
-46.094	78.645
-37.436	115.21
-36.954	146.62
-45.321	172.43
-49.254	192.65
-55.767	203.25
-62.72	207.03
-60.051	205.25
-59.915	203.2
-66.946	193.95
-64.815	192.34
-64.046	189.93
-67.057	183.9
-59.287	191.57
-27.579	143.36
47.987	71.384
115.64	35.325
153.6	8.259
194.44	-8.419
207.7	-28.625
218.61	-48.483
250.35	-66.682
258	-85.233
261.2	-98.998
269.43	-114.48
272.36	-127.33
279.01	-139.09
282.73	-152.99
285.97	-170.23
286.67	-180.61
282.56	-187.22
276.7	-194.3
275.85	-199.44
276.4	-202.9
273.26	-205.75
270.31	-212.56
265.49	-212.24
261.58	-213.32
270.62	-213.6
267.53	-209.21
233.53	-205.57
201.22	-189
162.24	-164.39
111.04	-126.67
63.532	-81.068
16.47	-39.448
-22.451	2.501
-52.861	37.446
-76.36	64.967
-91.916	88.865
-103.66	106.94
-110.18	118.1
-119.15	128.53
-126.05	137.11
-129.1	140
-134.4	141.69
-133.71	143.21
-136.26	142.44
-139.21	142.64
-138.55	145.3
-137.17	144.57
-135.95	145.91
-137.73	148
-136.12	147.48
-139.02	148.55
-141.83	147.56
-140.69	146.01
-142.57	147.06
-141.04	147.73
-137.88	143.97
-138.87	145.44
-138.14	143.42
-130.82	146.8
-125.65	146.29
-116.61	89.962
-98.24	20.357
-85.145	-27.758
-76.252	-67.532
-72.124	-92.123
-68.152	-108.83
-60.211	-118.2
-54.449	-125.5
-47.22	-133.86
-42.005	-135.89
-41.367	-134.28
-45.248	-130.25
-48.407	-127.16
-48.713	-128.53
-50.234	-125.19
-49.483	-117.63
-48.877	-112.6
-53.795	-111.76
-56.018	-112.2
-55.842	-108.98
-57.405	-109.68
-55.986	-101.52
-65.28	-72.76
-85.3	-33.696
-100.44	7.03
-102.93	26.105
-96.359	26.633
-95.337	30.888
-97.983	35.009
-92.721	38.742
-83.297	41.681
-86.875	41.073
-88.957	44.3
-82.013	46.012
-82.818	42.665
-84.006	42.202
-82.218	42.63
-79.1	40.368
-81.108	37.25
-81.679	39.537
-74.2	41.356
-74.117	40.097
-72.881	41.754
-69.285	40.954
-70.633	38.339
-67.281	33.913
-66.577	33.532
-64.2	36.695
-57	35.441
-60.291	34.924
-61.737	34.117
-58.548	33.535
-61.516	32.186
-60.38	28.869
-57.595	32.78
-59.23	36.457
-53.667	33.421
-48.697	32.817
-47.814	31.596
-47.363	32.198
-49.419	32.893
-44.279	32.029
-42.633	35.552
-44.167	35.333
