# Supplementary material for: Electrooculography-based continuous eye-writing recognition system for efficient assistive communication systems
Source: PLoS One. 2018 Feb 9;13(2):e0192684. doi: 10.1371/journal.pone.0192684 (PMC5806888; doi:10.1371/journal.pone.0192684)
Supplement: S2 Database — All the original continuous EOG data of participant 001, 002, and 003 used in the experiments are contained in this database. (ZIP) [file pone.0192684.s002.zip › continuous1/001/training/EOG_001_01_093.csv]

0.553	-3.635
3.36	-3.57
1.959	-2.301
-0.345	2.042
-0.14	1.103
0.532	0.495
0.477	0.133
-0.312	-4.008
-0.358	-7.025
-0.896	-5.075
1.252	-1.798
5.129	-4.967
1.13	-4.749
-0.609	-1.857
2.725	-1.825
1.117	-0.274
-1.269	-2.803
-0.482	-2.63
2.062	0.148
3.279	-1.344
4.708	0.421
5.267	1.776
2.909	-0.176
2.453	-0.219
2.981	-0.019
2.424	0.463
3.046	0.516
3.068	-2.039
3.386	-1.613
4.599	-0.349
1.625	0.881
1.29	2.317
3.578	-0.35
3.694	1.625
9.878	5.912
10.267	4.02
6.66	2.823
6.304	2.61
0.432	3.488
-0.926	3.892
-0.863	2.281
0.824	1.575
3.457	0.303
-0.457	3.137
-2.782	5.212
-4.217	7.064
-1.295	7.416
1.616	2.718
-0.377	3.299
-1.614	5.028
-2.503	7.052
-1.157	8.763
-1.801	7.764
2.026	6.066
6.908	2.561
2.909	2.988
1.395	2.826
-0.462	1.307
-2.798	5.263
1.89	6.719
2.904	4.599
1.753	4.296
2.853	4.906
0.168	4.113
3.39	2.155
4.09	5.172
0.934	6.141
2.717	4.243
2.002	4.18
3.548	1.198
4.312	1.832
4.358	4.989
3.403	7.24
0.794	6.467
-1.633	4.752
-1.491	6.089
2.976	4.744
0.409	3.615
-0.162	5.298
1.95	6.555
-1.38	5.204
-0.721	4.829
1.014	4.12
1.184	1.837
0.064	4.23
-1.745	6.463
-1.951	7.561
-3.565	6.333
-3.483	6.92
-4.244	10.398
-4.801	6.641
-2.313	3.789
-3.587	7.494
-3.004	8.098
-2.136	7.331
-4.285	8.458
-3.187	4.904
-3.076	6.608
-4.009	5.817
-6.423	6.122
-7.613	11.368
-7.653	6.673
-8.141	7.344
-2.641	3.759
3.902	11.352
15.545	43.812
25.679	71.743
24.122	100.6
11.838	124.79
-9.14	139.3
-20.319	155.06
-30.099	162.27
-40.887	166.47
-42.934	167.43
-48.822	164.12
-51.31	163.85
-54.042	158.52
-57.277	157.47
-54.147	155.19
-50.949	160.82
-48.857	150.17
-48.449	84.679
-39.095	17.593
-31.761	-34.74
-28.825	-72.607
-23.109	-91.734
-16.562	-111.99
-6.99	-124.79
-6.808	-129.93
-6.877	-134.49
-7.941	-135.15
-11.171	-131.53
-8.359	-125.05
-13.75	-121.4
-12.127	-116.79
-20.885	-111.66
-18.282	-111.57
-9.902	-110.74
7.477	-117.75
108.07	-118.81
148.25	-112.2
176.84	-103.6
254.5	-93.045
259.08	-100.8
279.22	-113.94
300.94	-130.5
298.33	-149.95
317.89	-168.32
345.74	-186.83
382.08	-200.33
405.8	-225.62
403.7	-250.88
413.43	-260.65
422.84	-268.46
410.74	-279.42
414.56	-284.63
410.51	-283.9
374.25	-300.7
331.75	-315.75
292.59	-310.79
248.49	-313.84
192.92	-314.07
138	-298.33
88.553	-280.93
42.462	-264.69
7.071	-242.1
-24.67	-213.54
-53.84	-195.83
-75.61	-176.16
-93.505	-145.26
-101.22	-127.11
-104.2	-115.6
-106.42	-104.67
-106.94	-96.472
-108.4	-82.722
-96.356	-55.027
-74.452	-5.545
-65.106	49.526
-77.103	98.406
-94.001	135.51
-102.07	160.51
-108.6	181.41
-113.04	194.67
-113.51	203.93
-113.62	204.23
-112.37	206.28
-113.34	208.64
-115.51	204.45
-113.58	205.61
-111.19	200.23
-105.19	206.66
-98.012	177.68
-89.976	91.363
-74.38	29.466
-58.25	-12.583
-43.637	-44.303
-36.897	-63.216
-39.281	-77.992
-35.084	-80.729
-30.311	-86.67
-31.956	-89.307
-31.53	-85.114
-30.082	-83.261
-30.573	-83.859
-29.23	-82.721
-29.684	-75.326
-29.48	-72.693
-25.431	-73.343
-27.652	-72.588
-22.275	-71.716
-31.746	-59.095
-70.647	-29.846
-99.491	5.577
-122.86	38.951
-140.09	75.868
-144.98	111.04
-150.8	133.78
-154.21	152.53
-152.72	165.3
-146.71	170.62
-140.98	176.43
-133.9	177.54
-126.15	171.63
-125.8	167.86
-125.58	162.32
-128.76	162.16
-113.39	158.19
-46.656	101.75
41.054	34.771
110.05	3.411
153.57	-22.34
183.27	-43.719
208.17	-56.915
227.55	-67.092
248.33	-71.166
259.37	-76.434
250.86	-89.108
256.22	-96.94
261.24	-97.136
250.8	-99.914
249.14	-103.57
249.9	-105.4
247.12	-108.07
245.91	-103.22
231.25	-113.45
183.67	-141.7
142.74	-153.86
123.86	-160.75
106.85	-162.52
88.433	-158.55
53.661	-155.07
13.207	-151.59
-17.038	-143.79
-46.083	-123.21
-69.097	-108.58
-77.603	-99.128
-79.013	-90.387
-77.871	-88.934
-79.778	-84.109
-83.492	-78.945
-82.21	-70.406
-61.865	-43.302
-29.956	0.504
-16.583	44.514
-22.354	80.465
-17.378	110.67
8.308	121.34
30.325	114.54
66.045	96.025
115.03	62.96
145.18	30.077
170.42	3.463
189.68	-18.293
190.07	-29.895
189.6	-40.175
177.63	-54.944
152.32	-60.61
140.83	-58.057
123.79	-59.105
99.893	-70.07
80.874	-75.857
50.711	-78.707
23.287	-88.005
8.695	-91.084
-2.867	-93.018
-9.187	-92.33
-24.287	-87.437
-49.533	-74.269
-61.229	-46.403
-69.333	-12.813
-83.907	24.993
-98.028	67.122
-108.9	106.25
-115.3	139.16
-124.98	166.66
-136.1	187.12
-141.51	206.26
-141.29	215.95
-142.47	219.01
-146.25	226.59
-144.51	226.01
-140.38	220.68
-139.05	212.3
-136.05	205.52
-131.78	199.19
-127.75	190.03
-122.71	188.89
-130.71	189.16
-142.53	187.76
-141.14	183.14
-133.06	174.91
-129.75	177.22
-133.99	173.19
-128.98	164.61
-130.32	170.13
-97.133	127.02
-16.115	50.901
59.846	9.366
138.97	-11.393
183.29	-29.316
214.21	-47.256
253.4	-61.839
269.32	-80.389
285.06	-90.266
290.48	-95.669
288.64	-107.7
295.78	-111.31
302.93	-118.28
300.57	-126.91
296.04	-136
305.14	-135.48
300.49	-136.71
258.56	-173.84
208.12	-205.33
161.97	-216.1
122.04	-217
92.701	-208.56
56.396	-203.52
22.961	-193.58
-2.888	-181.92
-28.838	-172.93
-44.592	-164.62
-61.695	-154.53
-75.732	-143.72
-80.959	-135.26
-88.306	-127.99
-89.877	-121.82
-93.74	-115.09
-99.023	-112.57
-99.191	-106.76
-91.504	-89.82
-70.897	-58.446
-42.974	-11.222
-25.592	31.782
-31.12	70.146
-15.909	97.564
14.408	105.47
37.987	108.33
71.847	86.857
114.6	47.154
155.68	18.914
169.34	-4.467
180.83	-22.701
187.54	-37.5
175.22	-51.898
174.14	-55.571
170.31	-53.857
157.47	-53.808
144.06	-55.519
129.14	-58.529
113.55	-60.51
97.657	-61.747
80.584	-61.603
64.884	-63.616
51.512	-67.437
26.509	-72.803
1.615	-84.127
-11.254	-96.821
-19.179	-103.02
-28.806	-98.811
-50.36	-90.918
-72.75	-77.702
-88.05	-50.51
-104.42	-14.8
-119.25	27.952
-128.94	72.267
-134.31	109.66
-135.07	140.71
-138.54	165.09
-145.41	182.71
-149.78	196.73
-149.94	206.1
-149.28	212.62
-147.13	215
-144.33	208.34
-144.18	200.85
-140.47	194.71
-140.88	189.69
-141.93	184.22
-136.95	180.75
-135.59	175.27
-134.74	171.88
-132.67	170.83
-130.17	163.65
-128.07	164.31
-128.53	156.78
-123.92	163.02
-111.52	153.43
-93.227	79.79
-74.151	14.8
-60.272	-20.44
-55.995	-28.689
-59.279	-17.247
-61.725	-11.398
-64.901	-6.738
-61.438	-0.152
-57.647	4.449
-62.573	1.453
-64.765	4.068
-66.236	5.218
-64.668	0.73
-61.662	1.899
-61.97	1.303
-60.533	1.526
-58.358	4.247
-54.724	5.587
-52.441	6.413
-50.592	7.429
-50.844	9.478
-55.629	10.644
-53.962	10.679
-50.715	11.195
-48.6	10.249
-47.587	10.312
-50.027	10.218
-46.55	7.575
-47.857	7.175
-49.595	8.176
-47.84	8.888
-49.982	9.648
-44.674	9.368
-39.369	7.66
-38.152	10.197
-39.187	13.67
-42.214	12.421
-39.725	11.547
-36.607	12.694
-35.19	12.503
-32.073	11.809
-33.736	11.2
