# Supplementary material for: Electrooculography-based continuous eye-writing recognition system for efficient assistive communication systems
Source: PLoS One. 2018 Feb 9;13(2):e0192684. doi: 10.1371/journal.pone.0192684 (PMC5806888; doi:10.1371/journal.pone.0192684)
Supplement: S2 Database — All the original continuous EOG data of participant 001, 002, and 003 used in the experiments are contained in this database. (ZIP) [file pone.0192684.s002.zip › continuous1/001/training/EOG_001_01_094.csv]

-27.983	23.945
-26.425	21.455
-29.021	19.821
-27.383	21.099
-27.419	20.792
-29.802	22.454
-25.56	22.871
-25.928	20.19
-27.878	20.949
-25.996	22.878
-25.429	22.316
-25.108	24.903
-22.507	24.917
-21.993	21.708
-24.217	22.679
-23.727	22.415
-28.927	20.727
-29.854	20.9
-23.739	20.895
-25.335	17.265
-23.136	14.871
-20.641	17.376
-24.008	18.272
-24.844	16.18
-23.981	16.544
-21.025	19.175
-17.707	14.789
-19.393	13.361
-21.035	17.194
-21.328	15.213
-23.204	15.436
-19.156	16.162
-16.361	15.799
-17.221	18.734
-17.368	18.219
-15.922	13.763
-15.199	14.065
-17.561	16.601
-17.178	15.877
-16.183	16.464
-14.28	15.919
-16.314	14.261
-17.113	14.807
-14.997	14.197
-14.386	15.809
-10.507	16.881
-10.349	16.233
-8.613	18.822
-6.782	18.881
-10.29	18.065
-12.489	16.783
-15.509	14.507
-15.976	15.445
-11.811	13.761
-9.413	11.758
-13.148	12.035
-16.463	11.7
-17.819	12.451
-16.608	12.007
-13.771	12.282
-16.971	11.429
-15.485	9.877
-17.827	9.74
-18.382	8.186
-11.22	10.954
-12.16	12.437
-9.666	12.789
-11.901	14.364
-13.786	11.536
-10.629	10.669
-16.183	12.474
-16.451	12.004
-14.821	12.521
-18.072	10.783
-17.276	5.159
-16.979	8.41
-17.065	11.402
-15.362	9.15
-12.566	11.098
-7.569	11.981
-7.601	11.919
-10.278	12.114
-11.46	12.457
-10.281	11.985
-6.56	11.582
-7.331	12.575
-11.116	11.398
-11.634	10.395
-12.085	11.404
-13.018	12.275
-12.367	11.567
-11.981	12.744
-11.927	12.245
-16.264	10.502
-13.078	11.97
-9.688	10.844
-6.951	13.997
26.564	8.086
88.646	-14.679
154.66	-29.858
179.92	-39.144
195.77	-45.958
224.98	-50.452
234.26	-57.121
244.89	-60.706
253.22	-68.214
259.12	-79.31
265.72	-85.126
267.31	-99.255
269.97	-112.56
277.09	-118.15
278.25	-129.45
273.54	-133.58
278.73	-137.29
277.05	-144.24
277.62	-145.55
275.92	-143.81
245.61	-133.24
209.94	-113.14
175.12	-83.91
135.68	-47.258
91.796	-8.574
43.419	27.45
2.605	56.1
-35.11	74.989
-64.874	89.823
-83.085	106.44
-98.154	116.07
-104.06	118.66
-109.91	123.68
-113.09	126.72
-111.06	128.63
-120.73	132.47
-124.05	127.67
-127.03	122.58
-108.06	122.75
-50.716	121.12
-12.733	116.11
15.337	101.78
41.026	92.998
47.432	91.268
45.01	89.073
36.913	90.328
31.871	86.705
32.708	88.733
32.694	89.061
28.594	89.106
27.15	91.58
28.77	89.992
32.261	105
36.454	77.063
60.98	10.559
109.76	-34.741
134.51	-78.481
124.85	-114.44
96.621	-144.3
56.935	-164.8
21.339	-170.65
-7.598	-172.73
-34.687	-171.56
-56.895	-168.7
-75.437	-156.76
-86.377	-149.8
-87.909	-146.39
-90.451	-139.17
-86.244	-130.09
-79.431	-96.75
-79.756	-47.967
-88.975	-0.666
-103.73	38.62
-98.224	68.261
-90.028	92.313
-82.308	104.7
-55.737	105.4
-24.442	84.648
28.844	47.689
78.68	4.545
107.9	-32.646
140.97	-55.127
154.14	-81.048
162.75	-100.44
160.82	-107.81
139.59	-114.71
127.64	-118.66
104.35	-120.52
77.676	-127.3
54.345	-136.56
32.801	-142.19
18.954	-146.79
5.935	-144.56
2.167	-144.81
-8.903	-147.19
-32.072	-132.79
-54.904	-111.69
-83.661	-83.756
-107.58	-40.431
-110.92	3.556
-110.39	41.131
-123.01	79.028
-135.45	113.09
-137.04	134.57
-136.42	148.57
-141.2	159.26
-135.93	168.81
-127.43	167.69
-132.97	155.44
-128.67	151.63
-122.17	146.72
-127.52	139.9
-127.5	137.53
-125.33	132.53
-116.36	128.43
-110.62	128.15
-126.18	138.29
-140.3	141.32
-140.7	131.16
-134.49	130.75
-125.62	127.06
-123.21	123.05
-123.29	122.89
-119.94	116.2
-117.7	115.88
-73.964	79.395
4.882	9.853
71.838	-31.71
136.27	-56.657
185.16	-77.577
213.87	-94.602
246.97	-108.12
263.75	-118.84
265.94	-125.77
279.85	-131.76
271.37	-140.82
266.5	-141.7
270.39	-140.95
264.19	-136.59
252.6	-152.14
202.86	-190.4
162.51	-213.66
141.82	-221.67
111.18	-224.2
83.095	-226.66
49.275	-223.06
15.336	-216.71
-12.974	-206.5
-37.692	-193.45
-56.32	-181.84
-78.852	-161.75
-96.969	-143.35
-95.665	-130.23
-94.478	-123.02
-99.285	-117.98
-90.543	-90.702
-75.805	-44.818
-62.318	2.075
-59.431	43.044
-44.643	71.525
-23.096	86.948
-22.457	90.595
0.653	81.452
25.073	65.332
34.006	61.262
30.106	62.751
41.71	33.723
97.148	-16.485
122.29	-54.671
135.85	-76.83
157.88	-86.192
155.8	-91.516
153.51	-95.725
149.27	-94.39
144.2	-92.308
143.39	-90.232
140.65	-92.732
134.01	-95.788
126.5	-91.792
121.88	-86.996
118.53	-85.765
102.95	-98.831
65.72	-106.05
31.565	-105.92
9.375	-108.6
-6.012	-86.69
-23.242	-54.201
-50.16	-22.237
-84.078	16.571
-113.9	54.639
-129.65	87.498
-137.93	114.19
-143.23	138.88
-146.47	156.51
-146.49	168.18
-141.84	176.9
-139.44	179.58
-144.22	177.79
-142.69	174.57
-140.26	170.79
-144.3	162.67
-147.52	158.95
-150.35	154.29
-147.93	149.49
-151.98	145.32
-155.32	141.1
-142.6	146.85
-114.69	111.51
-55.574	47.274
2.659	5.031
37.304	-25.017
67.721	-39.43
90.697	-52.699
114.23	-63.097
132.65	-61.749
140.21	-63.316
139.04	-63.27
129.69	-66.983
133.22	-67.768
146.05	-63.46
172.11	-68.187
219.34	-71.191
232.23	-82.217
222.28	-94.033
238.33	-98.504
243.55	-111.71
247.41	-117.62
256.18	-126.93
251.16	-139.34
247.77	-145.22
246.07	-153.07
249.41	-146.95
231.28	-147.05
203.71	-154.83
187.46	-154.65
158.11	-156.2
119.35	-153.22
70.553	-151.81
25.067	-155.97
-3.87	-156.38
-24.383	-155.56
-39.552	-153.41
-52.533	-149.97
-68.381	-151.12
-81.772	-145.07
-88.545	-134.1
-90.441	-129.94
-91.348	-124.58
-99.698	-117.36
-102.71	-107.29
-100.1	-98.282
-97.89	-97.913
-94.806	-93.724
-96.387	-83.725
-96.66	-75.129
-96.585	-71.881
-99.515	-71.51
-97.767	-67.746
-96.636	-63.352
-98.16	-55.446
-95.198	-47.169
-96.995	-46.833
-96.433	-49.054
-90.061	-40.86
-98.552	-23.718
-114.44	2.43
-121.31	36.286
-119.21	51.666
-111.46	54.99
-108.99	66.451
-106.66	70.555
-101.98	70.921
-100.83	75.043
-100.12	75.493
-103.02	75.213
-103.95	73.662
-101.46	72.302
-99.502	71.929
-97.501	73.377
-97.422	75.589
-98.026	73.71
-96.577	73.787
-96.459	73.653
-95.656	72.637
-90.805	79.584
-87.063	80.354
-86.163	77.43
-84.916	77.732
-81.424	74.847
-80.588	77.843
