# Supplementary material for: Electrooculography-based continuous eye-writing recognition system for efficient assistive communication systems
Source: PLoS One. 2018 Feb 9;13(2):e0192684. doi: 10.1371/journal.pone.0192684 (PMC5806888; doi:10.1371/journal.pone.0192684)
Supplement: S2 Database — All the original continuous EOG data of participant 001, 002, and 003 used in the experiments are contained in this database. (ZIP) [file pone.0192684.s002.zip › continuous1/001/training/EOG_001_01_095.csv]

14.455	-2.352
15.794	-1.008
17.752	-1.999
14.047	-1.61
13.522	0.008
15.104	0.557
12.11	0.396
9.44	0.784
5.311	-3.434
5.604	-3.612
10.891	-1.049
11.168	-0.684
8.066	2.844
6.855	2.006
8.036	1.646
13.126	3.408
13.692	2.869
6.549	1.839
6.056	-0.426
6.241	0.038
3.707	0.845
4.249	2.031
4.298	4.345
6.455	4.136
7.057	2.696
6.018	2.232
5.148	2.506
2.87	2.763
2.977	3.971
5.152	6.622
5.437	7.963
5.067	5.465
9.611	4.426
13.2	2.877
10.746	1.63
8.384	3.702
7.799	4.698
4.418	7.361
1.691	6.546
1.91	3.1
2.439	2.541
0.274	2.946
-2.783	3.618
0.05	3.11
1.266	3.308
0.403	5.146
0.45	6.426
-1.321	5.53
-1.685	6.418
0.059	6.055
2.7	0.263
3.79	2.874
1.771	7.671
0.841	6.919
-2.439	7.104
-1.978	3.404
6.046	4.971
3.49	6.037
0.374	3.544
-0.583	3.616
-2.182	1.375
-0.025	1.769
-2.399	2.328
-0.775	4.671
-0.358	6.026
-1.162	3.657
-0.561	4.494
-4.433	7.658
-1.912	11.111
-0.037	9.013
-1.248	4.489
0.868	6.379
0.929	4.885
3.975	3.435
7.006	6.54
5.316	1.764
0.851	4.142
-4.218	10.049
-2.646	4.719
-2.406	3.69
0.723	2.23
2.288	3.085
10.354	8.432
58.557	-2.695
106.19	-24.144
152.83	-34.528
193.62	-36.733
200.71	-43.221
229.75	-45.192
252.24	-47.544
257.38	-59.376
269.85	-76.129
273.77	-96.98
287.19	-112.92
299.01	-124.59
312.1	-135.14
324.83	-145.51
327.55	-153.46
323.76	-159.87
296.22	-171.04
263.02	-178.36
238.22	-177.15
204.44	-171.09
150.42	-168.2
91.237	-161.91
39.329	-143.39
-9.338	-132.63
-48.576	-120.54
-76.145	-97.416
-99.854	-80.469
-121.3	-59.063
-131.31	-38.643
-131.31	-27.122
-128.73	-22.866
-131.81	-19.207
-129.93	-11.065
-128.08	-11.057
-130.33	-2.73
-89.591	-17.504
-2.747	-64.876
74.917	-88.764
107.79	-98.893
135.68	-100.5
167.98	-94.705
182.12	-95.837
199.15	-97.166
213.47	-94.772
211.57	-97.159
205.63	-106.98
207.27	-109.42
204.23	-111.15
204.58	-113.55
203.64	-115.62
203.67	-113.5
193.9	-119.55
149.12	-138.98
115.29	-152.73
95.891	-165.22
67.081	-170.81
35.835	-172.3
2.035	-166.89
-22.31	-155.9
-40.277	-147.39
-58.382	-136.21
-65.719	-123.77
-76.822	-111.93
-88.507	-106.03
-87.499	-102.55
-86.516	-92.653
-88.04	-85.04
-89.706	-83.087
-91.911	-64.154
-88.944	-24.904
-88.993	29.156
-99.772	80.944
-112.54	120.13
-124.19	157.53
-130.37	181.28
-136.18	199.18
-141.82	217.38
-140.11	226.46
-142.09	233.61
-142.83	231.46
-135.51	218.88
-132.63	214.27
-133.49	207.24
-132.71	200.96
-132.24	199.29
-131.99	194.86
-124.38	203.11
-112.97	166.57
-101.87	80.253
-84.363	21.918
-68.053	-15.482
-57.627	-45.923
-49.521	-63.944
-38.731	-76.5
-32.277	-83.194
-34.997	-83.573
-34.288	-84.272
-33.555	-85.938
-33.026	-83.371
-30.32	-83.086
-35.956	-83.25
-41.039	-80.769
-40.395	-80.561
-44.39	-82.081
-39.115	-81.176
-38.135	-77.85
-60.212	-71.785
-78.895	-58.682
-96.572	-47.175
-112.33	-40.156
-116.94	-30.578
-126.85	-23.104
-137.78	-22.138
-139.41	-20.263
-134.51	-17.304
-128.8	-19.476
-124.25	-19.547
-120.26	-19.255
-118.18	-17.793
-112.77	-18.114
-107.26	-21.765
-93.345	-12.865
-49.791	7.776
-8.812	45.531
-4.638	89.775
-17.724	122.56
-32.527	153.19
-44.62	180.36
-51.959	198.21
-56.544	204.73
-55.582	204.32
-55.525	201.01
-60.3	192.88
-65.679	186.62
-64.868	183.82
-58.813	179.72
-53.711	177.73
-48.329	174.79
-49.982	171.81
-52.755	170.37
-47.394	165.3
-44.629	163.96
-46.743	157.48
-45.441	162.76
-37.567	153.54
-20.08	80.745
4.188	6.286
23.396	-41.745
35.78	-75.463
44.882	-94.116
51.499	-103.4
53.779	-109.14
52.255	-116.87
48.21	-114.54
44.549	-114.7
42.189	-115.88
39.437	-109.95
36.525	-109.8
32.124	-108.68
28.664	-106.14
28.543	-105.16
30.602	-103.47
28.787	-103.89
29.83	-103.12
30.425	-100.98
16.665	-99.299
-2.248	-98.338
-18.342	-91.545
-26.838	-81.532
-36.987	-75.989
-51.72	-69.303
-61.923	-65.981
-65.597	-62.811
-64.074	-59.084
-62.701	-59.436
-58.221	-56.041
-60.577	-54.45
-62.268	-53.119
-58.624	-50.709
-60.596	-51.657
-56.825	-46.769
-54.905	-48.394
-53.814	-47.609
-33.741	-34.625
-0.481	-14.266
22.411	29.907
22.41	76.24
14.309	110.76
3.028	142.31
-8.705	162.82
-14.25	176.35
-21.19	190.19
-25.565	199.4
-32.66	206.5
-38.289	208.61
-37.091	200.31
-36.267	194.84
-35.481	189.75
-32.108	182.84
-27.052	179.32
-30.276	172.7
-30.555	171.58
-32.296	164.96
-33.425	168.88
-24.416	176.1
-19.656	115.19
-3.656	35.275
17.808	-15.089
28.744	-55.028
40.584	-81.588
48.063	-101.14
47.056	-108.79
46.937	-112.07
47.486	-111.67
43.312	-109.89
42.056	-113.84
43.075	-112.92
39.007	-109.79
37.583	-106.32
36.86	-105.42
32.001	-104.66
30.14	-100.34
29.325	-99.073
26.661	-98.733
29.283	-94.871
28.756	-81.902
26.379	-57.16
32.428	-21.198
31.799	18.947
24.193	55.38
14.372	86.898
2.987	111.36
-8.044	135.97
-18.072	156.75
-20.236	167.27
-23.018	174.28
-28.269	178.7
-30.333	182.93
-33.664	181.78
-33.214	173.87
-33.687	174.62
-38.61	167.1
-35.494	164.81
-26.605	162.8
-9.902	100.54
3.904	26.231
12.949	-19.055
21.781	-56.011
20.421	-80.48
27.466	-96.011
28.028	-108.22
21.531	-113.44
26.301	-113.1
23.296	-115.75
18.689	-113.58
15.251	-112
10.902	-110.7
8.808	-105.59
5.663	-104.6
3.529	-103.36
2.157	-104.36
-1.414	-101.61
0.357	-101.13
3.608	-98.439
-3.785	-77.344
-11.443	-41.701
-18.37	-8.908
-19.495	0.124
-17.015	1.791
-19.866	5.49
-19.601	6.169
-19.601	8.401
-23.286	10.366
-26.435	11.701
-28.015	12.141
-29.396	12.637
-30.485	13.845
-29.559	15.223
-27.279	18.833
-27.391	21.7
-25.534	23.734
-23.634	23.929
-24.773	23.015
-21.454	25.04
-22.473	24.825
-23.514	25.175
-18.96	24.534
-17.836	21.702
-18.791	20.27
-19.92	21.22
-19.156	22.613
-18.804	22.031
-13.568	23.692
-10.519	22.528
-12.8	21.713
-8.348	21.877
-8.133	20.738
-10.022	20.591
-10.198	17.653
-13.634	16.571
-13.214	18.897
-12.655	21.316
-13.498	16.851
-11.816	15.857
