# Supplementary material for: Electrooculography-based continuous eye-writing recognition system for efficient assistive communication systems
Source: PLoS One. 2018 Feb 9;13(2):e0192684. doi: 10.1371/journal.pone.0192684 (PMC5806888; doi:10.1371/journal.pone.0192684)
Supplement: S2 Database — All the original continuous EOG data of participant 001, 002, and 003 used in the experiments are contained in this database. (ZIP) [file pone.0192684.s002.zip › continuous1/001/training/EOG_001_01_096.csv]

10.983	-0.581
9.54	-1.169
12.345	-1.947
9.719	-3.493
9.282	-2.913
4.971	-0.938
1.525	1.119
4.541	6.55
3.768	5.102
5.462	4.259
10.209	6.753
6.229	3.876
1.853	4.738
4.117	4.35
8.314	2.702
12.077	2.298
15.227	3.296
12.793	4.129
7.803	0.61
10.716	0.271
6.97	0.476
2.881	3.603
4.145	5.78
1.173	5.467
1.805	9.824
4.007	8.876
9.386	8.283
12.203	9.092
15.122	5.373
19.376	4.625
14.268	4.786
15.966	5.707
14.666	5.283
7.601	1.504
9.492	0.516
11.028	2.18
11.408	1.738
7.461	1.63
4.509	6.783
7.185	8.43
13.223	7.614
15.298	10.116
11.208	9.184
10.869	5.964
7.633	5.263
7.605	9.722
9.713	10.067
9.134	4.578
12.806	5.803
12.024	3.517
8.921	0.11
4.748	1.7
3.437	1.1
13.858	4.394
15.415	5.858
9.41	6.229
9.621	6.997
8.592	3.993
8.63	1.182
5.762	0.255
5.436	0.414
9.002	0.441
6.574	2.564
6.582	-0.733
8.74	-0.205
5.294	6.029
1.343	5.379
1.602	2.097
3.363	0.648
5.751	2.486
7.347	1.311
4.853	-0.636
1.339	-2.559
2.919	0.874
3.996	3.162
2.71	-0.574
3.692	3.347
5	2.066
4.918	-0.671
3.863	2.319
1.902	1.725
1.703	-0.476
0.353	0.438
-1.206	0.309
2.563	-2.388
0.788	1.539
0.698	0.818
2.939	-4.081
0.133	-3.322
2.853	-3.793
2.563	0.149
2.271	1.167
4.699	-0.563
3.046	2.884
2.837	4.301
2.401	5.515
-0.181	2.268
6.661	5.869
23.17	2.034
69.817	-27.688
137.5	-50.269
165.8	-61.916
188.41	-68.276
210.38	-73.319
211.96	-80.398
221.06	-79.048
226.8	-79.082
232.05	-79.234
240.24	-85.263
252.84	-96.545
262.23	-99.772
264.67	-111.71
271.06	-126.87
275.01	-137.76
275.44	-144
274.26	-142.61
272.08	-149.13
266.77	-157.62
267.79	-161.47
268.3	-164.16
261.27	-162.55
256.03	-161.07
253.62	-162.39
253.71	-158.62
226.67	-149.52
176.86	-135.34
126.08	-110.13
71.321	-76.635
26.317	-39.375
-15.896	-3.602
-57.104	29.461
-83.181	59.62
-103.01	85.857
-113.72	104.72
-118.12	117.28
-127.45	128.8
-127.45	140.19
-125.03	145.14
-123.23	142.8
-126.11	144.18
-131.48	142.31
-129.65	138.74
-130.52	140.69
-92.212	149.34
-50.996	159.91
-35.776	161.4
-3.3	163.86
8.066	164.65
9.024	159.93
29.769	157.31
35.108	152.71
27.4	146.36
39.433	144.27
40.037	141.57
29.791	137.36
43.919	136.45
45.319	131.16
43.688	136
55.51	120.23
61.788	55.126
74.169	-10.76
74.853	-64.518
63.395	-104.94
53.579	-129.07
40.973	-148.99
25.958	-168.16
1.788	-177.38
-23.276	-178.78
-45.052	-178.88
-60.67	-172.47
-73.825	-168.29
-87.519	-160.98
-96.487	-152.98
-103.16	-145.08
-103.88	-138.1
-101.6	-136.64
-100.75	-132.62
-102.5	-130.63
-101.72	-125.85
-102.73	-125.32
-103.97	-121.23
-90.942	-106.34
-59.49	-82.593
-39.044	-37.711
-49.537	4.046
-41.387	44.718
-34.679	82.934
-48.664	107.72
-48.942	131.65
-50.91	141.16
-47.485	141.29
-47.613	127.27
-47.572	118
-44.22	114.17
-0.559	66.802
81.408	13.901
124.83	-17.302
167.12	-43.225
197.99	-61.541
208.24	-74.43
221.87	-88.591
225.47	-99.049
225.78	-100.48
218.67	-103.77
207.62	-110.21
188.57	-115.49
163.76	-123.96
133.91	-136.75
98.886	-144.6
65.217	-151.53
36.955	-154.37
12.381	-148.85
-14.648	-138.59
-42.549	-123.59
-75.307	-103.66
-105.34	-70.037
-125.37	-29.147
-139.71	15.769
-145.17	58.586
-149.02	91.94
-150.88	123.39
-146.22	143.96
-146.7	156.99
-145.91	168.27
-145.56	173.35
-146.28	179.99
-140.56	184.03
-138.54	182.86
-139.16	181.19
-137.77	179.35
-130	175.49
-123.2	170.73
-125.83	165.56
-125.52	160.61
-123.72	158.43
-125.26	154.46
-120.6	151.6
-118.09	144.6
-122.18	144.6
-121.31	143.56
-117.36	142.5
-111.04	141.01
-96.064	80.658
-74.973	0.976
-58.818	-53.347
-37.444	-90.061
-18.271	-110.01
-15.709	-125.27
-10.601	-132.54
-9.308	-141.45
-14.257	-147.19
-16.107	-144.89
-21.011	-145.16
-24.82	-144.44
-25.255	-138.72
-25.255	-134.73
-27.356	-131.63
-30.517	-127.16
-29.373	-126.52
-28.677	-123.02
-28.127	-119.38
-25.438	-117.59
-28.071	-112.22
-31.784	-114
-30.742	-114.53
-16.653	-109.44
28.88	-103.97
91.957	-90.782
156.53	-71.211
194.72	-49.747
209.21	-39.656
241.81	-45.817
247.45	-64.265
254.2	-78.165
287.66	-89.707
297.77	-110.67
313.47	-138.47
336.11	-170.75
364.57	-192.48
397.59	-218.97
403.63	-240.92
410.81	-242.34
423.15	-251.96
416.82	-260.03
414.86	-263.29
416.45	-269.53
421.85	-262.62
408.73	-270.94
368.94	-295.67
334.35	-298.96
288.91	-293.03
234.07	-295.04
177.36	-297.12
123.2	-295.29
80.152	-294.14
37.046	-289.41
-0.631	-270.17
-30.987	-237.77
-63.287	-206.1
-91.815	-174.86
-107.56	-144.32
-111.86	-128.63
-116.57	-117.67
-123.61	-102.74
-126.65	-88.219
-125.99	-76.981
-127.18	-64.792
-126.41	-31.92
-119.47	17.152
-122.22	64.118
-136.91	105
-150.99	139.24
-158.28	164.88
-159.03	181.41
-161.92	195.11
-164.05	203.71
-159.84	205.34
-158.31	206.16
-159.69	199.33
-161.46	194.04
-160.92	197.05
-157.2	196.23
-158.74	194.6
-160.44	189.58
-157.31	191.46
-157.14	189.08
-154.91	191.68
-146.87	196.32
-136.17	133.96
-118.78	58.406
-102.51	11.68
-89.785	-26.652
-75.213	-42.326
-63.525	-59.691
-59.132	-72.223
-55.508	-73.485
-49.02	-76.515
-46.402	-74.936
-47.599	-77.996
-47.25	-77.553
-43.544	-71.271
-46.946	-73.035
-50.571	-69.497
-49.145	-64.339
-53.244	-64.782
-54.114	-62.003
-53.56	-61.408
-51.738	-59.353
-49.798	-54.991
-50.742	-55.69
-48.543	-53.775
-62.71	-50.444
-85.957	-43.843
-101.62	-28.789
-122.86	-17.855
-146.16	-6.885
-163.47	9.729
-177.09	20.884
-184.91	29.485
-183.58	36.037
-177.87	37.854
-172.05	37.276
-170.78	36.631
-170.81	39.312
-163.22	36.244
-155.55	36.192
-154.1	41.011
-156.72	42.671
-152.23	47.45
-97.397	42.729
-26.515	39.916
-20.306	49.84
-46.129	57.184
-62.866	66.041
-68.581	70.138
-72.249	75.28
-74.78	81.519
-60.291	71.664
-53.949	70.872
-59.759	75.745
-59.998	73.852
-61.78	75.202
-63.997	74.153
-63.46	73.91
-61.153	73.046
-58.56	73.347
-54.659	74.258
-51.326	72.469
-52.669	72.303
-53.752	71.761
-54.388	73.107
-51.319	73.038
-46.347	69.709
-46.405	67.829
-44.46	67.049
-44.064	66.792
-44.055	65.235
-41.179	65.392
-41.929	63.762
-41.308	62.271
-39.103	64.16
-37.045	61.109
-36.575	59.372
-38.003	58.661
-36.882	58.698
-35.113	58.938
-34.483	57.816
-34.268	60.938
-33.964	59.155
-32.658	58.11
-29.186	60.081
-28.023	56.335
-29.604	55.694
-27.301	59.132
-28.312	59.677
-27.306	57.713
-21.02	56.283
-24.374	55.423
-22.966	58.54
-17.788	60.246
-18.068	56.506
-14.964	59.272
-15.137	59.512
-13.426	56.868
-16.298	57.781
