# Supplementary material for: Electrooculography-based continuous eye-writing recognition system for efficient assistive communication systems
Source: PLoS One. 2018 Feb 9;13(2):e0192684. doi: 10.1371/journal.pone.0192684 (PMC5806888; doi:10.1371/journal.pone.0192684)
Supplement: S2 Database — All the original continuous EOG data of participant 001, 002, and 003 used in the experiments are contained in this database. (ZIP) [file pone.0192684.s002.zip › continuous1/001/training/EOG_001_01_097.csv]

9.092	14.704
5.146	12.925
5.546	13.325
7.632	12.468
9.617	10.256
10.187	9.933
10.014	9.346
10.54	8.636
13.585	9.662
13.725	9.97
10.311	9.845
13.491	7.42
9.509	5.801
4.78	7.032
6.94	5.634
4.402	6.805
-0.693	7.368
1.326	8.134
6.486	9.144
4.9	4.816
0.367	6.405
-0.051	7.75
2.641	6.64
3.968	7.726
4.83	7.262
5.882	8.263
3.904	7.462
4.284	4.408
7.886	4.426
2.497	7.171
-0.56	6.567
4.868	6.673
7.713	7.025
8.046	3.94
7.446	3.824
10.992	3.913
13.655	2.516
10.655	0.621
7.041	0.544
3.903	2.889
5.817	3.162
10.502	3.813
11.044	3.659
8.953	2.127
7.997	4.77
7.756	3.781
7.393	0.484
6.728	0.264
2.681	-3.838
2.529	-1.601
5.071	2.536
-1.32	2.54
-1.302	1.594
4.458	-0.945
4.56	3.054
6.847	2.686
3.399	0.118
0.647	0.562
4.74	0.686
2.536	3.244
0.208	3.958
0.736	5.712
3.609	4.637
2.481	3.345
-4.085	3.463
-2.883	1.065
-2.297	2.351
-1.26	1.967
1.555	1.166
-1.594	1.438
-5.273	0.244
-5.845	0.231
-5.214	-1.965
-5.801	-0.322
-6.885	2.274
-5.711	2.938
0.59	3.978
2.971	1.103
1.611	1.179
2.242	3.013
3.161	3.422
1.845	3.164
-3.096	3.19
-4.207	5.281
-2.001	6.142
0.333	7.925
0.528	7.643
-2.529	3.237
-4.353	3.594
-3.608	5.201
-5.232	4.484
-5.715	6.195
-3.666	6.372
-0.431	4.778
5.092	3.242
2.691	2.929
-1.367	4.729
-2.727	5.508
-4.025	3.355
-3.632	4.964
-4.367	7.212
-6.328	5.635
-3.625	7.835
-1.832	6.119
-5.925	7.449
-8.204	8.859
-11.756	7.123
-11.006	9.283
-10.143	5.96
-12.922	6.28
-7.977	4.747
-0.294	12.57
1.351	42.828
-1.827	74.899
-7.384	105.46
-10.913	128.19
-13.706	145.96
-17.164	162.57
-18.573	166.07
-21.268	167.03
-24.649	168.79
-28.775	165.48
-29.742	164.96
-30.525	164.98
-32.598	162.51
-32.818	157.94
-35.312	152.58
-34.261	153.59
-32.918	151.4
-34.344	149.58
-34.422	146.41
-34.16	137.53
-26.045	144.27
-19.342	114.39
-16.672	37.751
-4.891	-22.562
1.943	-69.851
8.658	-106.41
24.338	-129.61
31.021	-149.07
32.836	-160.35
35.178	-163.88
36.399	-166.89
36.228	-166.73
31.729	-166.28
32.051	-168.73
29.826	-167.16
24.153	-164.98
23.272	-163.82
19.331	-161.71
20.859	-157.32
16.563	-154.31
-9.07	-143.8
-40.541	-124.27
-69.882	-104.25
-91.664	-79.348
-107.38	-52.103
-120.53	-22.355
-125.94	2.308
-122.31	14.007
-114.22	14.272
-109.52	15.412
-103.76	15.557
-102.77	11.337
-99.995	10.06
-97.294	6.266
-91.622	6.391
-36.684	-23.85
62.719	-68.19
147.38	-82.006
177.13	-98.204
219.35	-111.94
260.28	-117.97
283.25	-124.53
338.79	-135.29
373.15	-162.92
391.91	-196.38
408.58	-239.08
427.71	-282.86
443.02	-306.75
441.43	-327.74
449.73	-342.44
453.24	-344.25
448.29	-346.04
448.2	-339.62
418.86	-346.55
364.17	-360.02
317.02	-353.14
265.83	-344.2
213.86	-338.53
167.18	-335.04
124.06	-323.07
92.505	-300.11
75.892	-280.76
64.157	-265.04
50.794	-245.16
41.774	-224.44
36.753	-210.38
33.768	-192.15
32.74	-178.61
36.567	-165.18
26.644	-154.72
15.768	-148
6.383	-140.07
-9.958	-140.36
-2.519	-110.78
-0.556	-84.062
74.376	-63.047
189.05	26.012
300.49	230.28
539.94	476.94
882.41	617.84
1187.7	625.46
1230.4	550.99
983.1	467.69
583.97	384.99
293.42	303.61
238.45	255.82
210.33	226.65
192.2	197.81
195.27	174.65
208.18	160.75
228.63	140.78
216.53	113.67
235.18	93.212
251.44	72.191
257.24	50.182
262.64	29.443
251.98	14.831
258.64	-3.599
252.06	-22.655
260.82	-28.531
271.1	-42.228
268.95	-38.988
281.11	-60.798
270.11	-136.71
254.17	-198.31
237.91	-237.93
212.2	-264.72
173.74	-285.01
122.74	-292.92
79.3	-285.01
44.965	-278.94
9.576	-271.3
-20.857	-264.05
-42.084	-260.8
-63.684	-243.59
-78.605	-220.33
-91.084	-206.72
-100.35	-194.79
-111.47	-185.14
-120.8	-176.15
-121.24	-166.76
-109.05	-154.21
-46.548	-118
1.455	-65.45
1.518	-16.55
7.967	26.965
-2.131	64.926
-12.767	95.988
-8.865	112.89
-14.396	130.09
-20.475	146.62
-16.221	143.98
-15.77	138.85
-17.362	142.41
-13.952	138.06
-21.876	136.76
-21.182	134.91
-17.857	132.51
-17.518	143.22
-10.961	99.756
-1.137	27.155
14.907	-15.401
22.312	-51.663
22.164	-79.628
6.769	-103.73
-27.068	-120.74
-59.578	-127.25
-90.554	-128.73
-121.4	-124.72
-144.24	-117.53
-152.55	-109.03
-152.57	-101.02
-162.7	-93.435
-167.03	-87.87
-170.47	-83.223
-175.06	-77.712
-171.51	-72.471
-154.12	-63.509
-96.042	-33.781
-43.684	14.81
-27.946	57.767
-30.103	95.044
-24.843	129.42
-16.592	154.69
-16.217	171.68
-8.948	180.22
-6.672	187.44
-0.925	187.59
6.863	177.91
5.126	162.12
16.477	149.45
28.575	142.64
26.557	137.36
33.913	126.45
37.383	111.24
40.64	107.31
51.869	103.68
50.827	110.44
43.632	82.512
44.403	6.972
51.754	-51.48
54.152	-91.944
52.459	-115.64
37.005	-136.62
3.865	-160.1
-27.289	-171.35
-60.954	-167.26
-94.32	-154.53
-111.43	-150.55
-122	-150.69
-130.78	-146.92
-138.79	-134.54
-150.5	-119.26
-154.17	-114.01
-149.37	-108.93
-150.7	-104.53
-147.09	-102.39
-137.77	-88.21
-135.56	-64.138
-124.82	-20.944
-121.27	28.684
-139.65	67.033
-154.05	105.65
-164.49	133.13
-176.08	152.63
-181.99	170.97
-186.46	179.64
-186.34	186.47
-185.99	191.13
-190.14	191.79
-188.23	189.97
-181.14	184.26
-177.64	178.15
-180.84	173.58
-178.32	173.91
-175.94	170.24
-178.35	169.02
-169.86	165.87
-163.22	166.8
-164.1	172.4
-154.65	120.73
-136.14	39.459
-118.27	-18.387
-107.3	-53.702
-103.38	-73.458
-95.323	-89.923
-90.115	-99.425
-85.548	-107.21
-77.688	-107.1
-79.359	-104.83
-77.261	-106.74
-83.448	-101.36
-87.813	-95.559
-87.416	-92.125
-96.889	-90.511
-85.717	-84.344
-85.723	-82.433
-32.212	-90.383
45.777	-90.548
65.778	-87.002
113.41	-77.059
133.57	-71.736
134.94	-77.67
149.9	-78.289
146.4	-87.932
157.6	-102.37
158.68	-107.99
156.38	-111.98
162.79	-113.19
156.34	-115.27
153.44	-120.66
162.82	-119.27
162.9	-117.33
156.13	-120.69
156.4	-116.95
154.54	-106.93
157.25	-83.758
153.02	-46.903
121.85	-15.031
70.038	15.956
8.908	45.381
-38.935	68.536
-76.837	91.087
-103.82	112.88
-118.72	130.47
-137.76	140.53
-143.19	151.63
-142.78	161.34
-149.51	162.8
-148.33	165.33
-147.15	166.96
-144.15	165.96
-145.72	162.02
-151.69	159.55
-148.55	161.58
-152.04	160.09
-155.39	163.44
-153.14	161.32
-146.43	167.49
-128	153.04
-99.734	75.863
-69.943	9.404
-64.083	-30.565
-71.775	-43.243
-73.142	-30.387
-80.88	-28.73
-83.901	-21.87
-83.206	-19.609
-85.727	-18.813
-82.402	-11.321
-85.739	-9.146
-87.351	-4.638
-85.361	-4.95
-85.103	-2.613
-77.631	-3.877
-74.08	-11.064
-72.752	-8.134
-70.995	-6.286
-72.029	-4.978
-70.226	-5.112
-69.839	-3.496
-71.705	-0.303
-69.716	-1.184
-64.574	2.61
-64.848	7.328
-65.389	8.18
-61.243	8.184
-59.392	9.528
-57.865	10.931
-53.368	15.333
-49.532	17.664
-51.551	13.524
-53.516	14.065
-53.621	16.059
-55.856	16.839
-58.414	18.869
-57.163	19.883
-53.754	20.499
-54.468	19.695
-53.821	19.594
-50.732	21.505
-51.2	24.462
-50.764	24.397
-51.652	23.015
-54.699	23.994
-48.754	24.166
-45.51	22.249
-49.706	20.841
-46.849	22.092
-42.103	23.053
-44.14	23.858
-47.441	21.41
-46.715	20.202
-46.441	24.463
-44.857	23.758
-44.565	21.485
-46.958	22.823
-45.565	23.143
-46.148	23.562
-47.658	25.122
-45.689	24.365
-43.179	24.203
-39.263	23.036
-40.618	20.345
-45.751	21.627
-44.18	22.105
-42.422	19.745
-43.248	18.386
-44.599	20.373
-41.72	25.267
-39.165	26.105
-41.806	23.243
-39.61	24.422
-39.963	21.973
-34.522	22.644
