# Supplementary material for: Electrooculography-based continuous eye-writing recognition system for efficient assistive communication systems
Source: PLoS One. 2018 Feb 9;13(2):e0192684. doi: 10.1371/journal.pone.0192684 (PMC5806888; doi:10.1371/journal.pone.0192684)
Supplement: S2 Database — All the original continuous EOG data of participant 001, 002, and 003 used in the experiments are contained in this database. (ZIP) [file pone.0192684.s002.zip › continuous1/001/training/EOG_001_01_098.csv]

18.084	5.68
20.493	5.004
16.097	3.4
14.147	1.077
18.22	1.516
18.277	2.369
16.656	3.517
20.057	3.081
19.466	2.055
14.055	2.751
12.704	2.369
16.516	3.398
19.713	5.478
16.363	6.965
13.233	5.607
11.938	4.185
12.432	3.305
14.791	4.331
13.615	5.498
10.13	4.353
9.715	5.561
13.183	3.631
15.076	3.354
13.869	3.577
11.728	0.95
12.083	2.14
12.539	1.735
11.162	2.3
12.773	2.152
16.539	0.999
14.386	1.272
11.076	1.927
12.573	5.174
13.41	6.503
12.618	7.941
12.748	7.392
10.949	5.037
8.192	5.968
10.14	7.146
9.43	4.452
10.871	0.718
11.219	4.46
8.501	6.056
10.527	2.686
6.619	1.469
4.498	1.095
6.016	4.169
7.156	5.358
12.868	5.271
15.375	5.82
11.728	6.729
7.943	8.641
10.453	6.806
13.287	5.392
8.117	6.391
5.366	6.443
8.351	4.983
10.566	4.079
10.88	4.484
8.815	4.272
8.757	2.143
9.11	1.146
8.73	1.761
8.884	0.579
6.33	0.386
6.827	1.194
6.061	0.351
4.259	1.042
3.623	2.337
-0.133	2.156
2.48	2.087
4.947	2.7
2.958	1.985
4.858	0.582
7.386	1.031
6.829	-0.445
11.002	0.611
15.083	1.251
15.019	-2.274
12.413	-0.116
5.066	1.152
5.105	0.105
4.121	0.651
3.213	-1.088
6.116	-3.378
4.261	-3.35
5.653	-0.923
6.219	-0.558
7.013	0.016
8.026	3.467
5.989	3.803
6.565	2.718
3.588	3.678
-0.77	2.08
0.692	0.023
-0.112	2.303
-2.255	3.926
-0.833	2.339
-0.164	0.279
0.556	-0.537
1.79	-0.274
3.807	0.626
2.277	1.706
1.567	2.179
12.914	14.089
20.208	42.236
18.623	72.457
14.775	100.46
-0.112	123.36
-12.92	140.27
-16.304	152.79
-24.517	160.01
-27.149	165.59
-26.366	165.74
-35.2	162.67
-38.237	162.93
-37.175	164.72
-41.225	157.74
-41.06	151.61
-37.902	150.09
-38.723	145.26
-44.252	148.72
-48.856	147.86
-44.165	154.66
-34.972	146.63
-20.61	86.139
0.255	20.891
21.722	-29.08
36.818	-72.551
41.936	-110.72
46.546	-136.3
47.686	-150.19
45.272	-159.95
43.412	-161.85
38.537	-166.69
37.467	-167.48
39.008	-159.36
36.982	-156.55
35.162	-156.01
33.486	-153.96
32.447	-152.78
33.124	-150.45
30.482	-146.43
32.59	-147.28
38.297	-144.76
25.149	-126.85
7.938	-99.949
-2.891	-57.524
-16.202	-9.258
-22.609	32.268
-25.763	67.879
-34.247	92.629
-44.112	120
-45.572	139.21
-47.378	145
-52.761	152.61
-54.54	155.82
-53.155	156.43
-51.552	146.18
-51.222	141.78
-54.524	140.24
-59.777	136.84
-51.312	145.32
-42.087	92.98
-34.649	5.976
-16.965	-47.918
-4.848	-88.707
-0.029	-114.2
4.387	-129.07
8.219	-138.26
8.296	-140.98
4.284	-142.55
0.367	-141.36
-2.754	-138.91
-3.536	-135.99
-3.005	-130.42
-1.716	-127.03
-2.777	-123.02
-10.007	-120.25
-7.202	-120.16
-8.148	-106.37
-30.154	-74.101
-44.462	-28.752
-49.876	13.891
-59.467	50.483
-73.644	78.593
-87.273	94.798
-93.154	109.95
-96.322	113.8
-92.886	117.8
-90.56	124.3
-93.75	118.65
-86.644	115.81
-82.4	106.68
-83.223	103.07
-86.88	108.9
-90.277	99.74
-87.138	103.97
-58.53	82.254
33.292	13.212
120.16	-28.561
168.5	-48.473
204.48	-70.472
226.71	-87.534
260.35	-95.449
286.08	-102.46
308.68	-116.13
320.3	-128.91
322.66	-144.15
340.29	-156.63
339.27	-166.25
351.55	-175.2
363.93	-191.15
357.38	-216.2
365.83	-222.39
359.06	-222.91
356.15	-227.25
361.86	-219.85
326.19	-238.6
278.24	-267.63
250.96	-274.94
223	-280.32
189.56	-278.99
150.58	-276.84
105.4	-271.12
63.326	-258.6
25.172	-240.4
-5.999	-220.11
-31.777	-209.67
-50.72	-195.93
-56.872	-181.93
-60.567	-167.47
-65.594	-154.99
-76.235	-146.88
-89.866	-135.59
-94.318	-126.6
-99.143	-116.62
-60.916	-102.06
2.418	-68.056
40.245	-14.691
66.842	25.647
74.15	58.876
106.05	92.927
119.09	108.09
123.08	122.77
150.25	130.39
148.45	125.77
171.94	120.43
186.36	99.636
189.51	79.92
208.51	64.719
207.57	52.496
210.54	39.655
216.79	32.596
222.82	31.923
228.07	35.417
223.8	37.058
202.49	-25.929
175.56	-103.26
157.94	-142.28
128.62	-179.28
93.56	-200.52
63.635	-208.4
34.051	-206.55
5.936	-196.87
-21.978	-188.5
-39.011	-179.16
-51.852	-174.38
-62.498	-164.26
-69.645	-154.31
-81.919	-145.98
-85.217	-138.41
-88.319	-137.66
-88.621	-127.43
-90.162	-116.58
-95.998	-113.6
-92.052	-106.48
-110.75	-83.515
-144.05	-42.62
-168.04	4.635
-183.32	48.421
-189.05	83.783
-194.63	113.86
-196.72	135.81
-198.38	153.1
-197.46	164.2
-192.15	167.1
-184.03	168.67
-174.94	164.94
-172.6	164.74
-168.63	165.17
-169.26	161.75
-170.43	161.57
-164.98	160.02
-168.87	152.5
-168.06	156.25
-150.54	154.42
-107.67	94.695
-29.178	22.908
26.61	-17.039
62.239	-41.675
100.38	-53.146
116.37	-60.742
130.95	-64.118
133.21	-64.813
138.52	-66.945
140.51	-69.956
129.55	-71.022
131.51	-70.484
124.19	-70.741
120.2	-68.28
120.43	-66.469
119.06	-64.563
123.91	-65.556
120.5	-69.167
119.11	-64.06
118.76	-56.066
101.64	-48.406
61.432	-34.954
1.154	-18.54
-42.459	-5.205
-58.363	0.898
-66.493	8.827
-70.275	15.61
-78.578	15.685
-88.396	17.306
-94.115	16.642
-102.59	16.32
-108.5	19.477
-108.32	20.516
-109.89	22.16
-114.41	24.025
-115.99	23.512
-112.42	23.973
-109.41	24.448
-108.03	25.603
-103.81	30.159
-102.19	32.665
-100.6	33.511
-98.744	34.083
-98.53	32.768
-96.962	33.252
-98.556	35.077
-95.183	33.69
-91.305	33.791
-90.261	37.105
-89.301	35.454
-89.303	35.231
-87.172	37.284
-85.951	38.257
-87.013	36.958
-86.238	35.151
-78.602	37.544
-79.031	36.195
-80.522	35.605
-76.7	35.465
-76.546	35.316
-75.008	38.43
-71.328	36.992
-67.091	35.829
-69.226	36.594
-69.477	35.578
-66.96	36.024
-66.532	36.616
-64.414	36.346
-63.073	35.225
-64.663	34.512
-65.374	35.277
-61.038	32.943
-63.864	30.828
-63.388	29.483
-57.671	29.116
-60.575	32.133
-57.503	33.775
-56.907	37.002
