# Supplementary material for: Electrooculography-based continuous eye-writing recognition system for efficient assistive communication systems
Source: PLoS One. 2018 Feb 9;13(2):e0192684. doi: 10.1371/journal.pone.0192684 (PMC5806888; doi:10.1371/journal.pone.0192684)
Supplement: S2 Database — All the original continuous EOG data of participant 001, 002, and 003 used in the experiments are contained in this database. (ZIP) [file pone.0192684.s002.zip › continuous1/001/training/EOG_001_01_099.csv]

-16.497	12.875
-19.245	13.813
-20.081	14.406
-18.059	14.901
-16.961	14.304
-16.026	13.626
-15.126	10.819
-11.855	9.714
-12.836	8.923
-16.232	11.141
-16.38	11.399
-17.199	7.084
-14.417	7.386
-9.748	9.412
-11.785	8.696
-13.412	8.773
-11.259	11.302
-11.948	9.612
-13.641	9.394
-13.824	9.647
-17.614	6.212
-20.265	7.606
-12.241	9.401
-4.789	10.005
-6.99	8.131
-10.258	8.941
-9.377	15.758
-8.871	18.514
-13.293	17.859
-14.076	15.676
-11.609	15.981
-12.98	17.721
-12.605	19.099
-11.746	20.586
-10.43	16.811
-10.137	15.708
-9.355	18.567
-10.057	17.839
-15.922	13.56
-9.756	12.593
-6.158	13.151
-11.428	9.22
-9.943	10.473
-11.307	10.722
-13.434	7.1
-12.454	5.476
-9.052	3.557
-11.839	4.153
-18.516	4.255
-19.281	5.333
-20.506	5.769
-15.341	3.661
-10.252	5.132
-12.811	6.688
-11.235	7.225
-9.723	8.726
-12.843	8.145
-13.586	7.07
-13.004	4.84
-13.527	2.735
-13.094	3.768
-15.715	2.549
-18.332	3.924
-14.51	5.445
-13.117	2.845
-14.651	7.124
-13.84	6.468
-13.313	0.526
-7.79	3.244
-5.895	5.831
-11.347	7.248
-12.284	4.992
-11.728	4.202
-9.939	7.188
-9.546	5.707
-10.224	8.145
-8.538	7.839
-12.155	6.384
-14.311	7.741
-11.701	5.571
-10.279	5.396
-9.152	4.94
-11.521	4.706
-11.286	5.376
-6.051	3.883
-4.251	2.592
-4.344	4.855
-7.153	5.616
-8.971	5.604
-7.536	5.954
-8.786	3.58
-6.05	7.187
-6.385	8.499
-10.739	3.979
-7.861	4.919
-4.658	7.001
-3.665	6.52
-3.93	5.86
-3.251	4.435
-3.116	7.888
-2.415	9.904
0.172	4.896
-1.504	7.191
-4.451	7.583
-7.727	3.643
-8.227	5.524
-6.526	4.05
-8.495	2.153
-6.144	1.256
-3.414	-0.313
-8.214	1.967
-8.485	2.205
-4.718	-0.033
-2.537	-0.985
-1.666	0.408
-4.011	2.247
-4.257	-0.839
-5.371	0.545
-7.315	4.256
-3.379	4.114
-2.081	6.069
-3.299	3.61
-0.916	1.898
-3.661	2.227
-4.869	2.786
-2.402	3.107
-4.525	0.712
-3.276	3.468
-3.885	4.534
-5.631	3.74
-5.973	3.428
-10.483	3.083
-9.463	7.047
-6.79	3.95
-9.92	-0.506
-4.586	1.367
7.019	1.726
31.418	-3.578
97.52	-17.284
175.46	-21.291
215.2	-18.495
230.67	-22.251
248.75	-21.032
264.06	-25.232
288.66	-37.51
315.5	-50.124
329.02	-85.529
342.17	-133.28
357.65	-167.75
372.81	-199.97
384.91	-224.49
393.35	-246.55
401.74	-271.68
415.12	-279.68
411.15	-285.32
407.33	-286.57
412.49	-280.58
377.26	-288.92
320.73	-294.88
270.35	-285.76
218.31	-272.97
169.63	-261.08
121.07	-248.03
71.316	-229.53
27.407	-195.67
-11.588	-163.83
-48.33	-138.99
-80.271	-114.49
-98.71	-108.08
-115.59	-97.02
-126.62	-73.466
-124.21	-63.888
-131.34	-62.785
-132.74	-59.269
-135.74	-50.886
-141.2	-43.607
-132.24	-36.157
-103.52	-22.049
-20.284	6.086
27.222	47.638
19.06	81.2
40.046	111.9
45.557	140.43
48.857	159.47
56.411	164.03
53.437	152.7
62.177	148.46
59.561	143.89
57.975	136.56
61.57	133.1
68.74	130.03
70.874	126.34
65.893	123.38
77.259	135.79
76.828	102.68
70.366	28.292
69.607	-18.695
56.215	-54.54
43.789	-75.58
21.098	-88.76
-8.039	-98.398
-28.799	-97.505
-50.044	-96.49
-62.91	-91.694
-75.794	-89.602
-89.836	-84.541
-96.87	-74.836
-100.54	-72.254
-98.868	-71.145
-102.34	-65.056
-102.52	-61.565
-103	-59.204
-106.53	-57.151
-109.2	-56.036
-120.29	-53.812
-117.56	-51.351
-108.81	-47.291
-60.778	-57.976
14.1	-63.996
74.062	-46.44
121.91	-28.153
141.31	-14.107
188.6	-3.239
225.91	-1.702
247.57	-28.442
282.01	-72.916
288.32	-99.164
305.59	-112.39
319.38	-128.21
328.21	-154.69
346.73	-192.12
342.83	-212.04
340.47	-210.42
351.69	-205.9
344.66	-204.52
339.97	-202.25
347.08	-189.4
305.42	-193.25
233.06	-192.2
179.44	-169.62
138.06	-156.84
97.92	-138.07
58.027	-129.33
22.185	-116.59
-14.963	-91.402
-32.71	-80.595
-39.226	-77.302
-59.897	-74.556
-74.416	-53.783
-84.995	-42.319
-92.116	-34.961
-87.636	-27.025
-69.511	-57.145
-47.974	-83.164
-48.441	-90.125
-44.219	-86.361
-31.675	-75.588
-34.91	-73.898
-33.814	-67.14
-27.533	-59.714
-32.682	-52.184
-43.559	-44.106
-48.477	-39.25
-49.399	-32.644
-51.335	-27.961
-50.911	-25.498
-49.87	-21.267
-53.424	-21.036
-51.562	-19.608
-48.256	-7.196
-49.611	14.214
-46.117	50.195
-54.647	86.364
-81.251	115.72
-110.53	144.24
-132.23	168.3
-147.84	190.47
-165.37	210.81
-178.42	226.86
-183.2	238.48
-183.24	244.88
-179.42	245.74
-176.18	246.84
-176.86	241.48
-173.8	235.84
-168.01	236.66
-166.95	228.69
-167.34	226.51
-173.11	221.17
-171.56	219.95
-155.25	224.97
-120.31	183.88
-69.713	138.76
-37.996	100.85
13.201	56.016
69.8	31.563
88.859	10.792
107.36	2.179
125.54	-3.646
136.19	-10.17
136.72	-8.921
137.97	-11.47
133.88	-8.524
125.25	-8.971
128.05	-11.532
125.61	-10.841
131.15	-9.42
130.47	-5.308
119	-10.519
130.16	-9.404
107.13	3.268
48.937	20.732
8.731	50.807
-29.039	85.047
-56.806	120.84
-73.025	149.02
-82.869	166.43
-88.453	186.95
-100.28	194.17
-109.56	197.07
-107.64	205.31
-98.827	188.41
-98.499	179.8
-102.09	176.51
-97.441	171.99
-90.627	171.37
-51.403	115.57
14.478	51.104
45.418	14.399
62.017	-12.438
84.127	-29.26
83.694	-44.506
74.451	-50.286
66.969	-59.755
50.36	-71.777
29.831	-77.253
8.935	-82.512
-12.676	-87.118
-26.023	-89.359
-31.467	-89.626
-32.766	-90.308
-31.119	-91.083
-36.705	-89.095
-44.33	-88.5
-54.556	-87.122
-72.791	-81.639
-89.611	-77.141
-106.8	-67.226
-123.03	-45.934
-127.03	-30.813
-120.71	-31.287
-114.13	-28.35
-108.09	-25.646
-106.85	-13.838
-102.41	28.256
-91.249	72.817
-88.288	109.43
-85.471	143.28
-83.072	164.71
-91.355	182.18
-93.709	197
-88.314	200.06
-91.754	193.53
-91.317	185.74
-89.518	181.88
-89.376	177.56
-93.2	170.65
-96.939	166.79
-83.914	163.67
-88.037	159.8
-68.658	165.67
-13.193	176.15
37.926	174.52
83.073	166.27
85.434	158.93
87.585	148.97
101.2	140.46
103.27	129.57
110.92	122.32
117.44	114.14
119.34	99.21
117.96	92.957
127.93	87.174
127.82	83.229
126.46	71.751
132.41	66.499
132.79	63.124
148.76	26.28
176.15	-16.087
198.6	-56.746
201.33	-93.063
175.93	-125.73
133.72	-158
91.345	-174.44
50.174	-181.02
14.543	-185.44
-14.96	-186.85
-43.997	-176.36
-63.902	-162.49
-79.485	-154.89
-97.516	-145.48
-107.51	-135.74
-106.24	-127.77
-105.57	-122.08
-105.19	-115.6
-109.46	-106.53
-114.16	-105.95
-115.46	-102.93
-114.4	-96.814
-63.94	-90.947
1.506	-70.324
47.237	-41.196
62.729	-4.706
73.305	31.404
112.51	57.101
119.98	76.093
144.52	80.285
176.57	56.834
188.56	20.887
206.56	-4.516
218.86	-25.641
231.94	-45.424
232.91	-53.95
243.41	-62.057
242.41	-83.328
242.05	-87.089
247.69	-87.784
234.37	-98.083
245.02	-82.437
243.35	-97.596
231.6	-144.55
233.08	-172.36
222.46	-194.11
208.53	-204.45
178.83	-209.16
140.79	-209.11
99.625	-209.44
55.164	-199.17
19.099	-189.48
-8.827	-198.54
-27.687	-176.09
-47.903	-154.42
-60.807	-151.7
-72.598	-141.07
-90.421	-128.73
-88.719	-107.13
-67.23	-106.19
-20.154	-111.31
27.617	-96.94
40.149	-86.49
56.508	-76.455
74.245	-67.397
79.861	-66.307
84.937	-66.721
80.588	-74.58
85.565	-91.357
88.942	-99.813
83.738	-103.54
88.17	-106.41
85.677	-104.98
89.28	-107.32
94.44	-108.72
83.358	-108.89
86.848	-107.51
89.254	-106.25
85.32	-105.38
83.821	-96.564
64.688	-86.664
50.107	-64.209
37.127	-30.445
-0.061	1.964
-51.373	34
-95.181	61.577
-127.35	88.57
-153.46	116.77
-168.16	141.73
-179.77	157.43
-193.07	165.36
-196.94	171.83
-196.6	182.38
-199	188.47
-196.02	186.33
-194.03	184.29
-195.49	179.22
-195.93	178.8
-199.47	176.2
-199.34	173.48
-199.81	171.85
-197.34	172.08
-187.47	182.19
-164.66	132.01
-126.07	52.35
-105.5	7.538
-102.83	-22.695
-106.8	-21.445
-115.62	-12.392
-115.08	-8.479
-114.52	-1.256
-117.33	-3.308
-117.36	-2.028
-116.55	4.982
-115.97	6.79
-114.92	6.666
-115.53	9.375
-118.05	10.675
-112.61	9.589
-107.48	12.061
-107.59	14.133
-106.19	15.842
-107.04	16.812
-103.7	15.91
-100.84	18.702
-100.98	18.091
-97.89	17.842
-94.36	19.708
-89.828	20.525
-91.676	21.706
-95.694	22.021
-95.05	21.793
-91.497	23.412
-85.834	26.283
-86.04	22.104
-86.524	21.438
-84.358	24.736
-81.97	20.562
-82.278	19.093
-82.687	22.347
-78.566	23.397
-79.78	23.724
-77.215	22.284
-73.159	20.156
-76.258	23.473
-74.105	25.895
-72.692	25.281
-72.995	23.462
-69.025	21.886
-67.433	25.051
-66.252	25.514
-66.499	23.376
-68.313	25.957
-66.856	27.534
-65.103	24.837
-62.785	27.809
-60.44	30.212
-58.392	27.01
-55.023	25.944
-53.766	26.772
-53.664	28.663
-50.033	29.12
-50.685	31.308
-52.737	28.882
-51.282	26.99
-52.419	30.876
-50.646	29.84
-50.997	30.645
-52.988	28.669
-49.356	26.785
-46.3	29.93
-46.782	28.969
-45.581	28.902
-41.195	28.511
-40.725	26.566
