# Supplementary material for: Electrooculography-based continuous eye-writing recognition system for efficient assistive communication systems
Source: PLoS One. 2018 Feb 9;13(2):e0192684. doi: 10.1371/journal.pone.0192684 (PMC5806888; doi:10.1371/journal.pone.0192684)
Supplement: S2 Database — All the original continuous EOG data of participant 001, 002, and 003 used in the experiments are contained in this database. (ZIP) [file pone.0192684.s002.zip › continuous1/001/training/EOG_001_01_100.csv]

-30.959	7.981
-33.197	7.713
-28.853	5.415
-26.878	6.329
-27.485	9.354
-24.846	8.397
-23.803	6.703
-23.504	8.523
-23.24	8.128
-23.506	9.678
-22.404	11.609
-21.328	8.184
-22.836	7.764
-24.887	8.158
-24.478	11.663
-25.984	11.427
-25.767	7.621
-24.24	10.756
-26.641	8.803
-24.944	7.126
-21.353	7.66
-23.326	6.505
-25.462	6.211
-26.408	5.056
-30.202	8.212
-31.032	12.207
-32.367	12.757
-30.492	14.075
-25.024	18.032
-29.459	24.763
-30.22	26.081
-21.296	18.487
-17.248	17.283
-17.508	20.986
-16.378	19.662
-16.3	16.169
-18.983	11.768
-20.96	15.407
-20.093	18.457
-18.507	13.634
-17.386	12.559
-18.22	8.944
-14.788	8.496
-13.078	11.27
-17.835	9.844
-14.548	10.412
-7.055	7.817
-4.574	5.609
-8.745	6.644
-11.202	7.841
-9.914	10.085
-12.844	12.045
-13.889	12.205
-9.397	8.373
-5.145	6.538
-2.478	9.191
-2.244	10.502
-4.53	9.682
-2.783	6.528
-2.673	3.287
-6.386	8.124
-6.332	12.315
-9.686	10.605
-14.758	10.172
-11.583	9.12
-5.422	9.131
-2.881	8.73
-2.387	6.873
-1.63	4.444
-2.444	2.569
-2.75	4.024
-2.321	6.786
-3.443	6.477
-0.384	4.385
1.112	6.228
-0.372	5.429
3.306	5.697
4.377	8.019
4.236	2.679
3.65	1.344
0.756	4.789
0.383	3.95
-3.179	2.557
-3.677	2.974
0.072	3.246
-1.237	4.539
-0.223	6.558
5.194	3.685
4.036	2.922
-2.058	5.827
-2.832	5.559
-0.257	3.575
0.424	2.205
2.801	3.353
5.636	2.223
4.571	2.285
4.851	3.159
6.722	1.901
6.914	3.069
6.391	-0.118
7.583	-2.229
7.496	0.97
6.823	2.208
6.119	1.229
2.216	-1.75
4.083	-1.674
7.968	-0.365
7.294	-2.674
7.478	-3.384
8.55	-6.007
9.997	-7.052
28.99	-9.035
94.508	-18.086
174.27	-17.277
203.83	-19.009
230.17	-30.459
274.55	-38.741
289.16	-57.073
327.1	-77.232
380.15	-109.42
411.64	-168.61
448.17	-222.49
468.64	-275.18
481.28	-315.52
490.92	-327.81
491.12	-331.32
497.86	-325.32
474.28	-326.02
430.96	-327.49
400.38	-318.75
357.26	-307.35
302.89	-297.78
240.17	-287.69
175.62	-266.66
120.32	-250.71
80.748	-242.17
64.298	-237.2
55.039	-234.89
53.048	-233.29
50.403	-227.37
43.661	-212.24
40.219	-197.05
37.224	-180.49
48.638	-165.96
48.342	-149.74
36.752	-133.87
31.311	-125.34
20.834	-114.06
18.2	-106.18
11.74	-100.74
7.119	-92.353
9.626	-84.154
3.508	-79.137
2.643	-76.75
4.492	-66.5
4.693	-49.043
10.395	-19.787
12.257	15.06
-1.73	42.854
-39.418	74.762
-76.938	110.98
-98.249	139.83
-117.46	160.05
-129.91	180.16
-138.66	198.16
-142.37	211.92
-140.91	212.66
-144.64	201.32
-145.03	198.13
-145.53	187.73
-146.98	189.35
-126.86	172.97
-85.994	89.727
-31.909	19.367
16.178	-19.532
43.902	-48.143
73.039	-55.561
93.463	-58.77
106.06	-58.149
109.59	-55.107
100.49	-57.055
102.68	-54.992
102.13	-49.194
93.056	-47.997
88.848	-49.169
91.955	-50.06
91.956	-48.251
82.69	-45.752
87.821	-43.556
73.948	-33.675
28.535	-10.839
-5.326	23.777
-39.097	63.301
-64.472	103.04
-78.479	134.98
-88.651	158.57
-90.966	176.46
-89.775	188.98
-87.361	187.86
-85.971	165.25
-81.228	162.91
-74.592	143.17
-22.842	68.365
49.965	15.735
80.29	-12.928
100.58	-35.275
109.78	-47.059
105.34	-56.175
102.31	-60.815
80.163	-68.856
53.407	-70.079
37.179	-67.685
14.588	-72.878
-7.612	-75.649
-17.246	-78.59
-26.568	-87.432
-35.39	-90.697
-42.615	-92.762
-60.85	-89.448
-82.477	-71.652
-104.88	-47.802
-127.14	-12.301
-140.08	32.691
-154.07	77.245
-162.49	116.25
-161.32	149.77
-157.46	176.91
-153.43	195.48
-149.49	211.18
-138.91	218.66
-137.63	221.14
-139.2	223.48
-136.4	217.31
-139.45	206.92
-138.72	199.96
-141.28	189.52
-140.62	183.69
-140.06	181.3
-136.62	169.75
-125.5	174.77
-108.18	148.85
-36.638	73.353
36.118	20.016
91.525	-6.674
148.51	-18.893
165.22	-26.587
190.08	-33.739
210.05	-41.015
218.04	-50.523
232.28	-57.458
233.88	-67.771
242.48	-87.538
251.63	-114.32
258.55	-129.26
266.85	-136.75
273.62	-147.37
272.86	-153.68
270.46	-156.61
277.55	-153.56
265.11	-159.82
216.58	-184.41
166.02	-199.13
131.9	-198.72
95.149	-193.59
58.912	-184.55
27.37	-172.28
-7.353	-165.45
-26.649	-162.26
-36.657	-159.3
-47.652	-151.47
-57.112	-139.62
-53.307	-144.09
-35.398	-147.44
-28.805	-141.2
-12.063	-129.62
0.042	-115.08
-2.989	-107.79
10.747	-96.614
9.363	-87.926
-5.704	-86.028
-8.997	-77.983
-11.681	-71.337
-11.226	-69.835
-12.241	-64.939
-17.054	-63.245
-18.496	-63.935
-10.673	-59.012
-11.086	-54.532
-22.328	-43.17
-24.414	-19.074
-39.538	9.14
-61.179	41.497
-81.472	70.562
-108.31	98.517
-122.72	125.95
-131.45	145.84
-144.57	166.49
-154	176.33
-153.81	186.16
-149.75	198.42
-150.62	191.97
-155.71	184.25
-155.73	179.76
-153.27	173.56
-156.64	166.02
-155.24	172.61
-133.52	147.92
-81.928	63.678
-25.898	3.647
-1.084	-28.415
26.259	-52.305
67.245	-58.873
76.914	-66.129
91.419	-67.049
107.15	-63.277
100.99	-62.499
100.08	-60.609
87.289	-58.049
84.481	-55.362
82.199	-54.07
77.093	-50.303
80.638	-50.054
69.978	-52.172
76.032	-48.712
72.497	-36.202
47.211	-8.752
28.164	22.048
11.426	56.379
-6.073	87.368
-30.95	107.59
-47.778	130.47
-57.618	144.07
-53.496	145.62
-43.766	137.08
-17.962	107.09
31.955	67.702
66.299	26.243
99.832	-6.562
126.31	-26.346
130.29	-45.771
124.93	-59.285
118.68	-63.232
111.87	-64.186
90.382	-71.148
61.648	-78.447
36.289	-81.37
11.135	-85.993
-11.343	-88.653
-28.012	-90.869
-41.072	-94.916
-53.446	-95.314
-63.136	-94.462
-73.426	-91.354
-86.558	-89.815
-101.31	-89.747
-118.1	-82.652
-132.18	-70.536
-147.78	-46.58
-161.66	-11.849
-168.37	23.157
-166.92	56.78
-151.22	92.552
-141.17	121.77
-143.36	143.76
-140.33	162.35
-138.93	172.36
-139.67	183.07
-134.85	186.93
-136.43	181.19
-139.23	168.99
-130.67	164.32
-132.07	162.78
-133.44	154.79
-123.87	159.59
-95.2	117.28
-31.653	51.54
3.145	17.619
34.391	-12.426
98.456	-22.378
126.54	-28.051
136.63	-31.676
136.89	-28.302
124.22	-27.49
146.45	-25.782
186.07	-36.888
209.45	-45.557
218.8	-55.263
216.79	-70.332
229.38	-68.87
241.39	-84.125
235.35	-108.67
241.1	-114.56
240.01	-120.98
240.22	-116.72
219.35	-131.86
160.41	-157.31
118.87	-160.29
92.307	-163.02
64.738	-163.29
37.418	-168.53
14.556	-166.75
-6.933	-159.61
-27.702	-157
-32.094	-151.05
-32.561	-148.3
-47.406	-140.09
-46.575	-132.16
-37.487	-130.43
-43.586	-123.28
-32.397	-114.24
-29.162	-107.49
-39.775	-101.06
-37.401	-95.422
-42.256	-88.249
-49.665	-84.886
-51.671	-81.118
-52.859	-75.674
-53.658	-74.264
-54.283	-67.561
-55.076	-63.841
-50.004	-64.587
-52.755	-59.519
-77.607	-48.268
-98.321	-24.453
-109.94	6.09
-122.47	40.024
-133.42	74.305
-147.38	104.6
-153.38	136.91
-155.19	156.43
-162.35	165.78
-158.77	179.13
-153.84	183.32
-151.01	180.95
-148.77	173.78
-152.61	166.81
-155.99	165.2
-156.4	157.3
-152.36	164.62
-128.37	140.27
-66.946	61.567
-3.792	9.382
32.895	-18.445
51.858	-38.663
77.632	-43.119
100.64	-48.345
95.716	-53.22
92.235	-52.149
94.708	-51.348
94.539	-49.956
90.894	-47.473
85.115	-45.594
82.242	-42.26
78.637	-40.781
85.095	-41.352
81.626	-37.246
53.006	-18.769
27.584	7.868
-2.727	40.239
-30.523	79.084
-39.907	106.97
-46.954	128
-49.733	145.68
-50.66	147.62
-48.692	136.94
-56.467	135.03
-52.42	128.32
-8.145	76.919
37.883	22.087
80.332	0.32
103.08	-20.272
114.16	-37.548
132.24	-41.742
131.75	-44.357
126.75	-45.64
114.85	-46.988
104.15	-48.329
93.388	-53.077
71.938	-58.838
52.068	-61.143
33.208	-66.942
17.607	-74.38
4.309	-75.85
-3.557	-78.228
-6.271	-85.088
-11.068	-86.516
-26.898	-84.878
-44.646	-75.58
-63.368	-61.047
-86.46	-34.306
-101.5	6.379
-114.8	34.655
-126.12	65.088
-132.29	101.15
-135.91	132.88
-134.71	161.16
-133.64	182.48
-135.42	198.81
-135.82	203.57
-135.71	209.71
-136	215.48
-132.45	211.84
-129.01	205.51
-128.39	195.04
-128.97	186.45
-126.03	181.15
-126.15	174.48
-126.73	168.72
-121.43	163.31
-119.4	157.55
-113.94	157.97
-115.34	150.63
-114.59	152.59
-107.7	148.36
-98.787	84.271
-75.857	13.626
-67.982	-30.32
-65.099	-53.152
-58.785	-48.731
-62.041	-41.47
-62.954	-34.625
-63.399	-25.575
-60.749	-21.943
-60.66	-21.628
-63.104	-19.607
-63.43	-16.575
-63.666	-15.961
-63.428	-13.007
-64.669	-8.662
-62.234	-9.402
-61.769	-9.201
-64.287	-8.152
-61.325	-7.454
-58.23	-5.963
-60.266	-7.673
-58.894	-7.728
-55.751	-5.182
-57.861	-5.257
-57.556	-3.011
-57.809	-1.868
-58.988	-3.961
-55.92	-0.994
-51.77	1.497
-51.985	3.609
-53.828	4.398
-47.428	4.256
-45.782	6.087
-50.096	7.784
-46.423	8.958
-43.073	5.827
-42.998	6.961
-40.221	6.575
-41.365	2.691
-42.979	5.643
-37.499	5.459
-37.431	6.235
-35.712	12.491
-28.432	14.171
-28.802	11.533
-30.711	11.413
-29.786	13.132
-29.532	12.123
-30.056	11.714
-28.142	11.998
-25.568	12.558
-27.522	15.283
-27.655	15.342
-27.227	15.565
-29.832	17.03
-27.186	13.292
-27.864	10.766
-27.949	11.293
-24.934	10.169
-25.975	10.993
-25.677	12.254
-25.579	13.499
-25.769	13.713
-28.039	12.445
-28.846	15.695
-25.787	17.932
-22.066	15.68
-21.096	12.87
-18.892	13.14
-15.187	15.153
-17.359	15.051
-19.08	15.308
-18.727	15.329
