# Supplementary material for: Electrooculography-based continuous eye-writing recognition system for efficient assistive communication systems
Source: PLoS One. 2018 Feb 9;13(2):e0192684. doi: 10.1371/journal.pone.0192684 (PMC5806888; doi:10.1371/journal.pone.0192684)
Supplement: S2 Database — All the original continuous EOG data of participant 001, 002, and 003 used in the experiments are contained in this database. (ZIP) [file pone.0192684.s002.zip › continuous1/001/training/EOG_001_01_101.csv]

-27.351	20.854
-24.376	22.007
-20.928	20.779
-18.1	16.2
-12.925	16.118
-9.511	15.63
-9.46	14.719
-13.585	17.367
-7.577	19.761
-5.617	18.074
-12.516	14.879
-8.807	14.501
-8.907	12.704
-10.649	12.22
-4.917	13.004
-0.681	9.727
0.375	11.07
0.01	13.323
-0.114	10.781
4.589	11.576
11.073	14.762
9.763	14.63
12.258	12.672
15.779	12.53
14.631	11.755
18.465	14.762
16.748	16.958
15.113	12.886
21.561	13.628
28.625	13.917
30.415	11.938
23.841	10.273
22.332	12.538
26.396	20.132
24.463	18.182
27.956	16.051
28.634	17.202
28.438	16.914
43.227	21.959
44.939	22.631
36.584	22.799
37.073	23.72
38.334	21.546
36.487	19.091
39.461	16.067
49.359	19.441
47.898	16.492
41.084	6.775
47.345	8.278
51.754	7.825
46.708	2.363
46.723	2.909
48.458	0.42
52.513	-1.988
52.486	-2.525
48.653	-3.273
52.374	-3.422
50.935	-5.145
53.867	-3.082
56.154	-2.504
47.555	-5.387
46.742	-5.858
48.616	-4.784
48.446	-4.229
51.971	-2.469
52.437	-6.219
49.198	-10.06
51.413	-6.185
52.795	-7.808
48.923	-9.861
55.168	-6.957
60.215	-7.784
55.261	-12.286
55.776	-12.637
54.933	-11.497
54.068	-12.541
55.634	-11.473
51.65	-9.757
50.415	-10.384
53.011	-13.322
53.46	-13.22
55.327	-10.137
67.159	11.486
88.907	55.225
100.33	88.648
91.116	109.59
73.269	128.14
59.543	138.7
53.798	145.47
49.018	149.6
46.932	150.28
42.897	148.77
36.296	144.6
34.355	142.38
31.909	141.99
32.283	140.34
31.398	135.43
28.559	133.66
27.676	135.6
28.941	132.27
29.355	124.97
26.929	119.84
27.88	126.43
28.023	106.29
28.016	38.406
31.673	-24.192
37.923	-71.427
41.657	-106.98
46.532	-129.32
51.946	-153
51.239	-167.81
52.216	-175.41
49.867	-182.55
43.34	-183.73
34.553	-178.83
18.332	-167.82
11.914	-159.28
13.711	-157.1
10.427	-149.91
10.212	-142.74
6.563	-137.99
1.608	-132.21
0.533	-133
25.658	-130.4
103.29	-112.92
183.34	-90.753
220.35	-74.976
248.34	-55.694
259.95	-42.894
265.31	-37.722
279.5	-30.859
261.74	-41.457
260.66	-47.555
255.92	-48.509
256.77	-59.458
289.8	-58.572
290.65	-58.81
290.6	-71.666
301.41	-77.567
303.24	-79.616
300.41	-84.823
304.35	-81.423
283.21	-89.219
226.68	-103.5
184.91	-107.75
155.23	-111.13
124.39	-107.24
84.666	-116.24
38.132	-125.23
-4.175	-119.35
-35.16	-122.41
-56.554	-122.35
-80.663	-112.3
-95.033	-103.36
-100.83	-98.615
-107.89	-91.341
-110.41	-81.707
-106.54	-70.835
-107.37	-66.283
-107.03	-67.201
-100.72	-60.959
-104.41	-55.712
-102.25	-43.432
-83.843	-52.643
-2.404	-87.037
102.09	-100.19
132.73	-102.7
152.88	-96.07
175.55	-87.545
185.52	-82.335
191.38	-72.905
183.81	-71.852
188.97	-71.954
178.95	-71.68
172.6	-76.218
182.64	-79.454
171.48	-82.311
169.53	-86.576
172.64	-86.219
167.79	-86.565
164.94	-88.635
166.89	-84.836
156.88	-82.697
110.2	-72.715
70.612	-40.656
43.247	-5.83
-1.132	20.754
-34.003	49.869
-56.162	75.974
-80.258	91.561
-98.101	103.25
-114.14	112.08
-117.56	120.73
-114.8	128.47
-118.71	128.84
-117.46	127.03
-116.62	128.58
-120.61	127.61
-119.39	127.28
-119.21	125.86
-118.33	126.19
-115.22	133.05
-115.21	128.35
-115.52	132.7
-99.556	120.79
-27.934	66.45
55.118	29.671
117.58	4.639
165.26	-19.136
166.23	-28.447
160.81	-42.056
163.13	-54.24
159.26	-60.686
169.72	-64.539
166.33	-68.246
160.13	-70.399
174.48	-65.915
168.25	-68.812
160.93	-74.063
165.03	-74.334
158.53	-75.14
154.82	-76.634
154.49	-78.117
153.84	-78.474
149.3	-82.669
150.43	-84.182
146.16	-79.5
107.09	-69.028
53.733	-49.667
11.485	-22.643
-18.301	5.269
-43.8	28.897
-68.191	49.702
-89.856	69.92
-109.56	86.202
-120.98	92.484
-128.15	94.543
-135.5	81.259
-139.75	59.773
-141.78	52.931
-140.78	47.192
-139.48	43.532
-139.13	44.487
-141.74	44.355
-145.94	45.762
-146.16	41.262
-131.76	54.521
-92.791	99.232
-68.035	143.02
-66.237	168.88
-57.968	181.16
-57.156	184.27
-57.032	179.08
-57.601	174.15
-61.885	172.95
-58.825	169.85
-59.689	164.56
-63.86	161.3
-67.55	160.15
-64.812	154.81
-61.878	154.62
-62.055	151.8
-60.322	147.98
-57.569	151.51
-52.116	110.86
-44.437	38.61
-32.224	-21.857
-23.433	-67.203
-14.816	-90.431
-3.202	-112.63
5.228	-128.51
13.554	-131.47
18.629	-139.59
23.081	-143.7
27.871	-143.26
27.985	-144.41
23.587	-142.61
20.012	-142.28
16.168	-137.67
11.45	-135.22
9.804	-135.9
9.947	-129.84
11.605	-126.4
-6.028	-125.76
-38.062	-122.4
-66.446	-111.26
-87.731	-106.79
-98.303	-104.87
-111.71	-95.394
-120.11	-88.486
-128.13	-76.632
-138.47	-68.788
-139.41	-67.375
-135.34	-64.287
-125.45	-62.273
-120.38	-58.828
-118.3	-58.52
-116.38	-55.322
-116.38	-49.713
-113.14	-51.981
-102.94	-41.029
-62.225	-1.229
-13.177	55.061
-5.688	108.05
-22.213	146.63
-31.397	173.44
-36.883	196.73
-32.75	216.38
-19.518	223.86
-19.882	225.94
-24.436	224.38
-25.704	215.6
-26.714	208.73
-25.168	202.15
-23.912	197.54
-22.756	192.62
-22.903	185.31
-19.998	181.49
-20.893	174.95
-22.679	176.51
-19.745	175.42
-20.008	175.95
-18.918	167.78
-7.208	103.29
7.125	28.941
15.391	-23.405
27.076	-64.35
38.921	-89.655
44.648	-109.17
50.837	-120.26
56.764	-126.72
55.955	-131.51
55.718	-131.45
55.438	-130.28
52.78	-127.8
51.133	-124.3
47.232	-123.6
49.303	-123.23
31.326	-114.58
-8.211	-103.85
-35.847	-98.331
-57.899	-85.904
-72.736	-76.812
-81.725	-80.796
-88.71	-86.822
-86.96	-92.853
-82.306	-90.418
-79.222	-85.9
-75.291	-83.581
-72.347	-80.227
-71.039	-80.042
-67.227	-77.817
-66.242	-76.328
-63.818	-73.546
-59.697	-70.417
-63.311	-70.85
-45.223	-66.62
13.29	-49.705
105.07	-6.617
157.82	42.578
150.57	75.903
168.78	115.13
186.1	155.7
172.61	179.81
159.86	195.52
177.74	203.41
184.47	196.3
161.26	187.2
180.2	182.09
182.54	170.62
169.75	161.34
183.53	154.87
177.11	149.12
189.39	146.04
193.43	136.78
182.06	132.69
188.27	125.41
187.23	124.22
190.01	120.73
187.01	59.556
196.79	-9.007
210.26	-52.811
194.38	-98.345
156.43	-132.66
112.38	-158.57
80.551	-170.65
46.296	-171.08
20.041	-171.51
6.358	-168.87
-9.006	-164.98
-16.673	-155.67
-27.824	-152.91
-39.309	-154.07
-43.857	-144.8
-49.35	-138.14
-50.708	-135.04
-49.571	-133.15
-53.706	-132.71
-61.93	-128.17
-65.461	-125.34
-67.544	-120.99
-48.162	-98.516
-16.479	-54.337
-15.491	-14.077
-26.112	-2.009
-33.589	0.912
-40.061	6.125
-40.576	7.939
-44.582	10.822
-48.2	13.063
-32.263	14.969
-23.408	18.102
-34.168	21.982
-35.783	24.42
-34.493	24.924
-32.537	24.703
-32.736	22.784
-33.856	22.929
-30.785	23.327
-29.957	19.544
-31.628	16.368
-33.046	17.586
-29.055	20.438
-31.706	18.864
-33.747	20.121
-29.926	21.388
-27.175	20.892
-24.442	21.476
-30.582	19.189
-31.012	23.918
-27.006	22.713
-31.577	17.683
-31.772	21.014
-30.643	22.321
-30.906	21.705
-27.527	20.796
-28.387	21.257
-27.787	22.595
-24.435	21.942
-21.639	21.826
-19.832	23.888
-20.494	24.514
-18.63	20.235
-18.822	19.349
-15.464	22.323
-11.082	20.781
-13.387	17.344
-16.977	16.798
-20.4	18.804
-19.56	15.941
