# Supplementary material for: Electrooculography-based continuous eye-writing recognition system for efficient assistive communication systems
Source: PLoS One. 2018 Feb 9;13(2):e0192684. doi: 10.1371/journal.pone.0192684 (PMC5806888; doi:10.1371/journal.pone.0192684)
Supplement: S2 Database — All the original continuous EOG data of participant 001, 002, and 003 used in the experiments are contained in this database. (ZIP) [file pone.0192684.s002.zip › continuous1/001/training/EOG_001_01_102.csv]

-42.52	-3.438
-42.155	-7.401
-44.365	-4.938
-42.357	-1.961
-41.72	0.132
-43.395	-3.158
-42.535	-3.713
-41.342	-1.038
-37.83	-4.875
-38.715	-4.293
-39.879	-1.826
-38.41	-4.341
-44.163	-2.855
-44.342	0.945
-41.511	1.879
-42.243	2.861
-46.612	-0.193
-47.026	2.121
-36.888	7.913
-36.981	6.946
-38.958	4.415
-36.607	0.578
-39.308	1.352
-36.71	3.327
-36.722	2.712
-38.99	3.031
-34.683	3.197
-32.218	4.464
-32.161	6.569
-34.965	8.625
-39.508	9.467
-40.609	9.762
-39.915	10.389
-40.507	10.405
-41.918	9.004
-43.047	8.193
-40.027	8.279
-36.213	10.293
-37.933	13.172
-38.625	14.212
-35.878	14.138
-35.689	13.221
-39.836	14.773
-40.905	14.252
-39.898	14.107
-38.919	15.129
-36.2	12.064
-40.088	13.038
-44.558	14.747
-44.263	11.112
-43.336	8.722
-42.583	9.173
-46.174	9.419
-42.856	13.849
-40.456	14.612
-42.668	7.067
-38.477	6.657
-41.386	8.24
-41.09	8.513
-39.93	8.542
-40.481	7.015
-38.447	6.418
-45.912	4.773
-46.34	9.239
-42.604	10.196
-40.107	7
-36.946	8.796
-38.319	8.241
-37.593	7.847
-39.694	10.244
-38.833	10.383
-37.93	12.646
-37.078	14.059
-33.102	10.043
-33.877	11.269
-32	10.856
-32.018	10.686
-32.172	13.108
-30.875	10.203
-30.765	20.954
-30.028	50.499
-30.381	84.527
-33.348	113.27
-38.389	135.15
-41.082	152.09
-45.617	161.9
-46.639	167.57
-47.727	171.01
-51.601	171.02
-50.151	169.11
-51.403	166.5
-48.61	166.06
-46.38	165.72
-52.155	157.11
-52.884	155.95
-51.696	156.34
-50.542	148.17
-52.252	150.98
-51.173	146.7
-44.527	153.43
-43.492	142.23
-41.28	71.892
-35.129	11.128
-27.683	-35.229
-16.898	-73.755
-6.635	-99.533
2.467	-124.35
10.447	-139.43
15.36	-152.07
16.121	-159.86
13.621	-164.78
16.724	-168.57
17.525	-168.13
9.568	-166.22
7.37	-164.13
10.151	-161.54
12.987	-157.57
3.697	-156.72
-24.257	-153.81
-51.375	-140.22
-81.444	-123.95
-104.77	-109.24
-117.14	-95.679
-137.22	-77.053
-146.96	-45.674
-146.95	-14.65
-139.55	21.952
-126.46	53.696
-119.72	57.866
-115.51	57.126
-117.82	59.101
-119.33	55.487
-111.4	57.482
-82.835	82.298
-47.484	119.75
-37.417	145.45
-30.676	162.53
-25.893	171.93
-30.647	171.7
-26.463	171.73
-30.098	163.04
-30.879	156.2
-36.954	154.01
-41.063	146.88
-37.514	152.88
-17.653	128.75
60.877	75.426
143.4	44.566
218.04	20.816
244.57	-3.522
233.17	-24.354
237.12	-41.115
231.65	-53.392
224.02	-69.588
207.75	-85.748
206.76	-96.293
207.52	-101.67
201.09	-106.39
195.4	-116.73
191.11	-125.19
184.47	-131.55
179.44	-135.58
181.25	-138.72
176.12	-143.11
182.75	-150.08
181.93	-158.58
181.25	-159.55
179.16	-161.76
171.09	-157.29
164.4	-140.37
134.16	-121.98
96.72	-98.842
56.367	-67.915
14.767	-30.045
-17.178	2.37
-47.064	29.142
-68.233	56.927
-84.827	76.414
-104.31	93.379
-116.6	106.35
-121.61	106.2
-126.31	109.1
-131.69	113.61
-135.23	115.26
-137.07	121.17
-135.29	123.26
-134.78	121.3
-137.25	118.41
-134.5	116.8
-132	116.98
-127.78	120.93
-106.69	99.242
-50.199	43.776
34.403	2.726
86.151	-22.087
94.028	-45.009
112.78	-60.54
131.36	-71.274
131.99	-82.513
128.63	-94.359
127.95	-100.31
138.17	-104.18
131.41	-111.14
124.26	-114.56
130.03	-117.95
117.65	-122.28
107.8	-121.91
109.49	-124.51
107.19	-131.49
106.29	-131.52
104.17	-129.03
101.36	-132.85
101.53	-135.05
100.62	-130.3
91.735	-122.61
61.296	-109.96
25.182	-86.775
-7.396	-55.862
-41.121	-20.102
-76.541	15.433
-106.91	48.839
-123.75	73.395
-139.86	91.016
-149.97	110.58
-154.66	120.94
-159.97	131.1
-158.9	141.41
-156.03	140.94
-156.09	141.39
-153.33	140.03
-149.99	138.23
-151.03	141.53
-147.69	141.68
-147.27	137.07
-148.07	141.42
-145.28	136.05
-101.41	95.332
-12.149	49.856
40.536	16.396
69.065	-5.613
90.369	-20.093
99.421	-29.882
110.72	-40.021
113.06	-55.512
118.22	-61.361
118.69	-70.091
125.84	-81.914
126.23	-86.062
110.59	-88.851
109.68	-94.638
101.63	-101.82
96.827	-104.24
103.91	-107.32
99.245	-108.97
97.758	-106.45
99.704	-107.04
96.201	-109.98
95.685	-104.59
78.206	-91.659
46.765	-72.299
16.896	-42.094
-18.945	-5.392
-43.305	29.781
-71.668	59.61
-106.43	90.065
-128.8	110.86
-149.89	124.64
-159.4	140.08
-165.7	148.38
-172.04	153.89
-171.21	156.15
-168.83	155.31
-165.34	153.87
-169.2	153.22
-170.68	152.87
-170.4	152.92
-169.95	147.09
-164.07	147.97
-159.22	153.74
-154.36	101.52
-156.24	24.626
-160.59	-22.804
-158.96	-58.271
-154.22	-81.053
-145.8	-93.208
-141.7	-98.191
-140.05	-100.43
-137.81	-97.89
-141.29	-97.743
-143.38	-96.031
-143.88	-87.095
-143.22	-83.779
-140.75	-78.627
-139.76	-74.182
-135.92	-73.154
-129.75	-71.281
-116.94	-68.395
-79.976	-56.83
13.02	-32.745
88.879	1.395
95.438	39.244
135.45	74.963
144.92	105.52
119.71	130.21
124.99	152
108.29	170.65
98.261	180.56
83.483	182.6
86.223	177.41
92.813	165.31
80.785	154.79
88.489	149.72
88.528	142.7
81.118	134.06
77.887	126.78
85.657	123.62
85.751	117.26
81.664	108.05
90.565	118.49
70.06	86.506
32.396	-4.419
16.935	-67.741
12.069	-102.44
12.83	-130.3
9.17	-147.83
-6.983	-162.19
-24.37	-169.04
-42.708	-166.72
-54.397	-162.89
-64.769	-159.02
-77.932	-151.47
-84.462	-146.42
-90.524	-145.27
-92.412	-138.81
-97.949	-132.48
-102.39	-125.89
-98.285	-119.25
-104.05	-118.98
-109.94	-117.02
-108.96	-115.53
-106.74	-104.06
-82.206	-73.544
-56.428	-27.515
-66.46	14.518
-75.124	21.838
-79.254	22.451
-85.15	28.47
-88.084	26.656
-97.376	29.769
-87.525	29.916
-85.594	28.667
-93.681	30.247
-87.842	29.566
-90.92	28.01
-93.102	25.961
-91.016	28.311
-90.462	29.608
-85.799	28.059
-86.006	26.028
-83.244	23.704
-81.379	22.516
-87.012	20.457
-83.989	19.237
-79.892	19.673
-78.603	22.305
-77.024	20.498
-74.903	17.516
-73.689	20.716
-72.666	19.881
-68.454	21.594
-66.77	21.793
-65.351	18.504
-64.939	19.066
-65.033	12.256
-64.245	13.84
-62.329	17.788
-62.09	14.668
-64.617	16.205
-63.288	16.752
-62.089	19.144
-61.345	17.969
-57.057	17.635
-53.195	18.865
-52.889	16.32
-51.5	19.291
-49.234	19.002
-49.085	15.708
