# Supplementary material for: Electrooculography-based continuous eye-writing recognition system for efficient assistive communication systems
Source: PLoS One. 2018 Feb 9;13(2):e0192684. doi: 10.1371/journal.pone.0192684 (PMC5806888; doi:10.1371/journal.pone.0192684)
Supplement: S2 Database — All the original continuous EOG data of participant 001, 002, and 003 used in the experiments are contained in this database. (ZIP) [file pone.0192684.s002.zip › continuous1/001/training/EOG_001_01_103.csv]

-25.106	-4.051
-26.518	-4.02
-26.481	-3.96
-28.647	-5.012
-26.562	-4.681
-25.579	-1.174
-26.312	-1.266
-27.819	-1.629
-31.51	-2.279
-27.593	-3.939
-28.23	-1.944
-28.699	0.242
-24.187	1.843
-31.006	1.518
-31.471	-0.092
-27.198	1.679
-31.093	3.275
-30.704	2.961
-30.623	4.239
-31.347	4.508
-30.887	3.493
-34.41	2.814
-35.718	0.754
-35.494	-0.742
-33.474	-0.122
-31.29	-0.327
-31.562	1.771
-33.15	4.41
-34.922	3.672
-33.499	3.059
-35.793	2.266
-38.936	0.982
-36.233	1.038
-33.206	5.272
-35.343	2.515
-38.668	-1.598
-36.835	1.679
-36.037	1.161
-33.586	3.239
-32.224	3.948
-36.043	1.775
-36.786	4.001
-35.972	4.115
-35.428	2.885
-39.456	2.994
-37.52	1.69
-34.679	3.086
-39.072	2.289
-35.578	-2.715
-35.698	0.381
-36.288	1.931
-32.317	-3.157
-34.126	-1.531
-35.921	0.642
-38.24	-1.131
-39.408	-0.141
-35.553	-1.929
-33.895	-2.935
-36.897	-1.435
-38.545	-1.762
-38.564	1.009
-36.412	2.384
-33.4	1.098
-31.233	1.131
-29.626	3.313
-33.241	3.394
-33.729	2.95
-31.717	2.925
-32.179	0.527
-25.538	4.925
-24.439	6.236
-31.837	2.014
-32.245	4.616
-31.511	6.919
-34.493	7.249
-33.844	9.861
-30.419	9.728
-32.663	7.427
-31.319	8.082
-29.771	8.597
-30.939	8.218
-29.954	9.7
-30.478	8.763
-24.685	6.769
-24.626	9.971
-27.55	12.048
-27.515	12.052
-28.293	11.077
-26.239	7.961
-27.053	8.398
-26.741	7.796
-28.213	8.789
-30.138	11.396
-29.839	11.728
-28.446	13.396
-30.117	11.107
-35.731	9.918
-33.776	9.992
-32.85	11.04
-29.109	13.005
-23.803	12.556
-27.02	13.48
-27.674	12.494
-29.933	10.253
-30.45	9.72
-30.24	12.981
-31.827	13.244
-25.972	13.025
-24.127	13.603
-26.292	14.192
-28.208	16.907
-29.194	15.874
-26.791	15.626
-29.711	12.577
-30.117	10.021
-27.821	4.738
-29.605	4.264
-27.762	8.086
-26.903	3.717
-22.029	23.163
-12.053	64.842
-13.8	100.16
-20.027	126.35
-26.642	145.25
-37.566	158.04
-42.341	168.42
-46.624	172.68
-52.562	171.49
-54.773	169.64
-55.317	166.69
-54.335	167.62
-60.003	162.65
-61.609	156.29
-59.467	152.74
-65.803	145.43
-64.973	146.18
-63.733	140.7
-62.476	144.04
-56.464	141.19
-55.971	85.382
-51.011	18.008
-39.712	-36.014
-26.745	-76.212
-13.868	-105.18
-7.372	-128.19
-6.497	-144.39
-4.298	-152.05
-2.17	-153.9
-2.56	-160.13
-2.809	-157.4
-2.62	-158.66
-1.126	-159.93
0.746	-150.56
-2.062	-146.12
-5.183	-141.73
-4.609	-136.91
-3.088	-135.45
-6.777	-132.69
-6.599	-126.54
-11.548	-128.86
-7.497	-123.47
29.16	-98.025
81.574	-69.992
152.81	-39.154
183.83	-15.726
190.01	-1.605
202.25	3.996
211.49	-4.087
215.36	-19.431
201.47	-37.017
206.99	-50.067
202.4	-63.583
204.06	-73.992
207.75	-80.598
203.59	-87.595
210.82	-88.702
212.62	-86.634
213.67	-83.197
178.15	-95.162
132.25	-126.03
112.86	-146.68
96.876	-154.44
75.203	-159.73
50.403	-158.03
26.967	-149.91
-1.505	-140.1
-32.614	-127.75
-57.706	-115.87
-72.552	-104.78
-79.617	-90.656
-81.251	-79.139
-84.483	-72.629
-88.734	-67.089
-87.852	-59.312
-93.794	-51.693
-98.219	-47.7
-93.55	-36.272
-71.057	1.182
-47.979	57.38
-57.775	106.78
-73.516	145.49
-81.394	173.15
-86.384	192.75
-88.54	207.49
-88.639	211.42
-86.557	213.8
-86.864	212.94
-85.326	210.04
-89.251	206.19
-92.641	199.15
-88.431	197.94
-89.06	189.24
-91.608	193.19
-87.411	189.62
-78.125	125.56
-67.762	51.204
-56.496	0.697
-46.761	-34.45
-40.414	-58.154
-39.687	-75.341
-39.015	-85.745
-35.169	-91.212
-33.708	-91.234
-32.691	-93.137
-35.359	-92.726
-40.499	-89.687
-38.637	-87.46
-37.628	-84.194
-43.44	-82.388
-42.475	-80.156
-45.064	-77.723
-41.822	-74.432
-40.66	-73.985
-33.002	-78.132
34.703	-67.991
98.729	-42.223
127.17	-23.968
141.65	-21.01
132.57	-23.323
123.2	-26.968
127.91	-38.309
130.26	-47.58
122.47	-53.165
122.97	-58.459
114.32	-59.822
113.17	-62.753
121.43	-65.542
114.8	-65.308
118.68	-51.203
102.65	-25.754
68.321	-3.717
35.356	27.611
9.474	66.595
2.845	96.501
-19.997	117.33
-48.122	137.69
-69.567	158.76
-93.982	171.72
-108.31	176.75
-111.77	179.77
-116.99	179.64
-123.69	175.98
-118.21	178.76
-114.78	183.92
-107.91	184.04
-113.68	182.57
-117.32	179.59
-114.7	169.52
-126.73	167.17
-97.784	180.05
-67.945	188.55
-28.118	197.88
4.237	203.59
15.738	202.85
47.677	194.76
33.764	175.99
31.782	159.39
40.966	144.41
42.141	135.42
56.534	132.51
48.285	124.21
57.708	122.15
71.507	128.12
74.55	90.86
77.868	14.411
73.286	-51.195
72.101	-98.131
68.8	-131.12
70.706	-151.69
75.389	-160.83
65.396	-169.25
53.107	-173.17
40.879	-174.07
16.455	-176.67
-5.156	-174.1
-18.628	-171.24
-27.954	-165.62
-29.543	-158.15
-36.676	-150.9
-46.57	-146.79
-51.621	-144.58
-56.719	-139.34
-59.721	-138.12
-63.111	-133.92
-68.658	-127.16
-71.701	-124.87
-68.643	-122.68
-68.254	-113.73
-64.693	-79.999
-56.763	-27.873
-62.267	21.381
-63.37	64.508
-62.956	96.821
-68.619	125.82
-66.651	150.13
-69.17	163.03
-70.984	174.62
-72.157	179.93
-77.551	179.43
-73.022	178.61
-71.62	171.26
-74.111	169.07
-68.284	170.67
-69.086	164.98
-72.52	164.99
-68.686	159.35
-64.938	160.57
-62.764	144
-55.453	69.877
-43.377	3.318
-33.592	-41.284
-26.932	-77.902
-22.229	-93.721
-19.663	-107.97
-17.393	-116.52
-15.178	-117.21
-15.181	-122.79
-11.413	-123.09
-11.657	-118.72
-16.753	-113.2
-17.633	-111.45
-19.16	-114.09
-17.613	-109.47
-19.268	-105.43
-22.192	-106.77
-19.493	-106.19
-17.471	-104.42
-15.638	-102.8
-20.91	-83.146
-29.187	-43.618
-35.961	-4.62
-46.06	32.087
-56.21	67.983
-60.181	99.621
-60.168	121.07
-65.993	138.37
-65.342	156.09
-60.11	163.49
-64.088	167.1
-67.78	166.98
-65.489	168.72
-62.523	170.16
-60.509	164.06
-57.068	162.62
-58.646	156.94
-61.29	151.23
-59.857	146.98
-56.909	151.35
-53.043	137.85
-46.249	75.053
-35.306	11.209
-21.137	-35.236
-4.632	-68.362
3.965	-89.386
12.019	-106.1
19.462	-115.44
13.859	-124.25
10.803	-130.76
9.312	-130.17
5.095	-129.56
5.422	-127.03
3.027	-124.45
3.125	-121.34
2.377	-119.52
4.13	-119.21
5.436	-112.97
-16.66	-104.02
-46.919	-86.246
-72.934	-69.248
-94.264	-56.14
-106.69	-42.279
-116.9	-34.549
-125.94	-27.808
-133.04	-20.119
-140.12	-15.952
-140.84	-13.814
-136.99	-9.782
-136.14	-11.741
-133.92	-10.855
-130.31	-7.087
-128.1	-6.555
-124.5	-5.873
-120.01	-3.785
-119.78	1.59
-119.6	-3.693
-114.27	0.663
-69.118	-4.288
17.675	-24.83
59.875	-16.638
43.386	-7.265
12.249	-5.075
-4.677	-0.993
-5.43	0.88
-5.752	4.851
7.49	6.594
8.157	7.016
-3.637	9.151
-2.707	9.775
-2.387	7.23
-1.44	8.93
-1.323	8.798
-4.192	6.451
-4.005	5.505
-0.183	5.193
4.08	6.168
6.979	3.971
4.833	4.902
0.75	6.542
-0.981	3.582
2.445	3.332
8.513	4.866
7.761	4.093
8.163	3.3
10.864	0.036
7.872	-3.136
6.542	-0.504
9.839	-0.422
9.73	-1.447
8.997	0.214
9.254	1.505
8.201	1.153
10.225	0.523
10.957	2.171
7.24	1.104
6.318	0.048
7.421	-0.461
7.546	-2.35
9.937	1.363
11.954	3.296
9.136	-1.942
5.276	-3.041
4.943	-1.155
4.942	-0.884
3.853	-0.806
3.749	-3.446
5.842	-4.217
6.111	-1.662
3.702	-2.965
2.758	-3.908
2.448	-1.582
5.04	-3.116
3.481	-2.885
