# Supplementary material for: Electrooculography-based continuous eye-writing recognition system for efficient assistive communication systems
Source: PLoS One. 2018 Feb 9;13(2):e0192684. doi: 10.1371/journal.pone.0192684 (PMC5806888; doi:10.1371/journal.pone.0192684)
Supplement: S2 Database — All the original continuous EOG data of participant 001, 002, and 003 used in the experiments are contained in this database. (ZIP) [file pone.0192684.s002.zip › continuous1/001/training/EOG_001_01_104.csv]

-8.533	-13.615
-11.433	-17.744
-10.951	-16.201
-11.156	-14.121
-13.139	-15.15
-11.183	-16.928
-6.582	-17.143
-10.349	-13.343
-11.173	-10.628
-8.693	-9.018
-7.772	-7.265
-10.574	-9.072
-13.202	-9.163
-10.25	-7.885
-10.993	-8.229
-6.481	-6.652
-5.478	-4.331
-10.471	-5.331
-8.108	-4.856
-8.049	-3.175
-6.95	-4.655
-4.75	-2.363
-3.817	-2.226
-5.502	-5.621
-6.873	-3.754
-1.421	-2.813
-4.08	-4.055
-6.142	-4.509
-6.601	-6.225
-11.14	-5.818
-7.972	-3.477
-8.781	-2.89
-9.995	-3.899
-6.265	-3.449
-6.275	-2.818
-5.214	-4.556
-3.556	-3.348
-5.043	-3.599
-3.51	-4.632
-0.983	-3.703
-4.714	-3.499
-7.057	-3.263
-9.286	-5.6
-10.968	-4.923
-9.618	-5.305
-9.596	-7.822
-7.832	-6.904
-8.734	-7.868
-10.217	-8.312
-10.826	-6.392
-9.237	-3.414
-6.915	-4.078
-8.128	-4.505
-7.372	-0.143
-5.552	-3.138
-5.474	-4.698
-9.038	-0.994
-10.291	-1.334
-10.061	-1.735
-11.353	-4.892
-13.001	-5.269
-11.345	-2.144
-4.166	-3.721
-5.435	-3.981
-9.523	-4.305
-4.911	-5.111
-4.866	-1.802
-8.945	-0.396
-7.556	0.437
-6.902	-0.35
-5.594	-2.136
-4.103	-0.819
-8.024	-1.997
-11.79	-2.518
-14.804	-0.706
-8.887	1.335
-0.78	0.707
-4.077	-0.645
-2.892	-0.353
-1.273	-1.383
-3.568	-1.331
-2.12	0.777
-1.917	1.289
-2.994	2.055
-4.927	3.515
-4.48	0.966
-0.74	2.86
-1.262	3.65
-5.564	0.247
-6.933	-1.739
-6.929	-1.687
-7.225	2.765
-6.212	1.424
-7.433	-0.161
-7.14	1.612
-5.11	1.906
-6.557	3.2
-5.122	1.417
-4.171	-0.063
-4.28	2.318
-0.603	3.123
-3.883	2.885
-8.656	3.351
-5.472	2.444
-7.156	2.012
-11.464	2.238
-6.785	1.68
-3.626	4.01
-2.669	4.998
-3.612	1.493
-9.574	4.777
-8.56	7.295
-7.653	7.106
-8.729	8.84
-7.569	5.165
-6.529	5.667
-5.079	4.055
-7.134	4.455
-6.773	9.479
-7.474	5.127
-9.461	6.843
-8.749	9.642
-9.203	7.602
-7.247	8.978
-7.616	8.117
-8.466	6.908
-8.879	7.882
-10.535	7.498
-8.619	6.9
-5.754	9.017
-1.946	7.159
6.063	15.633
19.939	51.365
35.377	89.432
46.017	120.95
38.96	147.12
18.29	158.22
3.035	165.24
-10.226	171.09
-23.446	175.24
-32.252	173.71
-40.532	170.14
-45.384	170.94
-44.085	162.7
-46.407	158.63
-48.288	157.94
-41.396	156.99
-38.304	157.01
-40.276	148.67
-39.268	151.07
-40.112	148.43
-39.608	150.69
-35.408	145.39
-34.249	87.528
-30.27	20.133
-20.629	-31.22
-12.757	-69.63
-6.213	-98.255
4.091	-117.83
15.799	-128.87
22.535	-138.11
27.661	-142.77
31.751	-145.03
33.832	-145.87
35.922	-149.18
33.322	-150.51
30.274	-147.25
27.814	-142.44
29.725	-138.55
34.534	-139.74
31.624	-135.92
28.913	-131.72
28.926	-132.49
29.829	-129.96
31.108	-132.26
29.218	-127.11
18.392	-96.496
10.654	-53.268
11.501	-8.284
0.66	32.031
-10.929	64.371
-18.937	94.104
-27.768	118.58
-30.801	136.7
-37.055	146.1
-40.636	150.99
-40.455	159.03
-39.831	160.89
-38.237	158.87
-39.701	154.73
-40.712	151.81
-41.513	148.34
-42.807	144.24
-42.28	144.92
-36.136	143.73
-31.151	153.05
-27.114	125.51
-16.215	49.073
-0.554	-13.975
15.814	-62.479
23.825	-92.987
29.377	-112.61
34.394	-129.38
34.706	-134.61
41.892	-137.76
47.358	-140.14
44.926	-141.12
41.401	-139.59
36.694	-138.02
35.683	-132.71
36.227	-124.62
29.491	-122.23
25.364	-120.04
30.649	-117.7
29.107	-118.83
32.737	-119.29
27.84	-118.99
23.956	-121.54
30.967	-119.86
29.555	-97.164
83.303	-51.975
139.69	0.179
173	48.893
197.07	85.595
173.3	113.55
164.29	139.81
152.35	156.6
129.66	166.32
126.39	166.02
118.95	155.37
113.94	147.16
116.39	140.09
121.05	133.66
117.49	126.69
111.64	126.25
114.93	117.99
119.33	114.62
121	125.83
101.67	72.067
76.4	-11.566
65.037	-61.157
53.524	-100.84
44.274	-124.1
35.51	-139.74
22.914	-150.36
6.016	-155.76
-9.31	-158.95
-20.782	-153.28
-32.993	-147.84
-46.375	-140.2
-56.74	-129.04
-58.051	-122.88
-58.396	-121.73
-60.943	-118.33
-60.937	-112.76
-69.298	-110.14
-70.021	-109.49
-68.53	-106.52
-47.222	-117.7
30.52	-127.32
77.966	-111.51
107.85	-98.368
150.8	-84.85
153.76	-69.938
156.91	-70.592
155.65	-74.379
147.33	-76.859
146.41	-84.134
147.07	-88.6
150.67	-86.355
153.77	-80.793
174.53	-75.697
176.93	-77.4
169.85	-79.698
168.41	-85.89
160.33	-92.174
167.04	-89.451
163.76	-90.764
161.12	-92.238
165.7	-86.104
145.52	-74.183
121.28	-48.783
91.77	-16.198
39.165	16.088
-3.762	54.425
-33.683	85.201
-65.208	104.94
-88.139	123.43
-103.24	137.48
-112.63	148.81
-121.5	156.72
-130.01	162.44
-127.26	162.38
-121.93	162.34
-122.62	159.33
-124.55	154.22
-125.56	155.24
-122.41	150.24
-118.6	160.03
-112.08	136.61
-106.63	57.913
-111.47	-1.12
-113.13	-40.96
-112.06	-68.27
-114.2	-81.359
-114.57	-93.438
-114.01	-97.834
-112.81	-96.391
-111.28	-96.695
-109.53	-94.768
-106.08	-87.049
-103.46	-83.392
-104.2	-82.526
-101.01	-79.547
-98.57	-73.133
-100.37	-70.359
-98.443	-69.787
-95.377	-66.43
-96.351	-69.936
-87.118	-62.28
-26.006	-41.486
59.155	-8.349
105.88	43.522
125.92	87.724
130.62	123.14
123.96	154.94
115.03	181.12
112.26	199.91
107.61	207.89
96.439	208.05
102.69	194.7
95.875	182.22
91.058	169.43
106.54	153.55
97.601	147.91
100.92	141.3
105.39	134.98
100.88	127.28
113.25	125.18
108.01	121.4
110.49	120.91
115.16	124.66
99.211	72.165
90.494	1.934
88.033	-40.977
83.661	-78.44
65.221	-109.65
33.914	-136.24
8.459	-151.36
-10.253	-156.67
-30.116	-157.79
-50.603	-157.79
-67.447	-151.68
-77.652	-143.52
-82.398	-137.79
-85.795	-130.31
-86.014	-126.26
-88.886	-118.44
-96.597	-113.98
-96.787	-108.69
-84.98	-109.82
-24.91	-121.57
56.413	-118.18
89.535	-105.74
110.67	-88.402
126.17	-77.402
140	-72.747
152.47	-67.934
144.67	-73.234
139.36	-77.127
132.75	-80.093
136.13	-85.975
137.18	-88.883
125.9	-91.545
122.4	-92.907
126.82	-94.606
126.56	-95.583
123.13	-94.176
126.9	-95.635
114.45	-98.261
107.41	-97.983
112.66	-95.519
105.09	-97.52
106.22	-95.101
99.814	-80.339
85.044	-55.334
80.844	-18.19
66.736	19.995
29.462	52.313
-16.861	79.505
-49.374	106.52
-77.04	128.42
-100.69	139.91
-111.85	147.94
-123.53	150.7
-133.73	157.12
-136.87	162.72
-136.92	164.41
-135.47	168.38
-132.18	169.74
-129.58	176.91
-129.19	179.46
-132.43	171
-138.7	166.38
-131.17	169.33
-108.53	174.05
-96.169	173.59
-100.71	168.18
-102.2	166.72
-101.62	166.59
-102.74	163.53
-101.58	160.14
-105.27	156.38
-104.71	157.06
-99.161	152.74
-96.204	157.98
-92.483	141.11
-87.06	67.361
-79.695	-1.197
-70.464	-51.662
-60.148	-85.221
-47.12	-96.565
-38.982	-114.27
-37.297	-126.95
-36.294	-129.91
-40.07	-135.85
-41.802	-137.28
-42.101	-138.31
-44.696	-136.36
-45.998	-132.12
-47.204	-129.58
-50.714	-123.56
-49.802	-121.06
-46.417	-119.78
-45.762	-117.32
-42.616	-117.23
-44.806	-117.16
-39.444	-114.95
-20.542	-116.25
23.989	-112.79
88.991	-95.453
123.43	-78.322
128.48	-71.972
119.33	-73.462
106.18	-74.661
109.38	-74.44
111.78	-76.791
102.12	-82.158
97.824	-84.583
98.753	-85.056
95.661	-86.945
93.211	-88.304
93.521	-89.725
93.144	-89.768
90.913	-90.071
91.823	-89.933
97.123	-81.502
81.607	-64.516
61.443	-33.028
55.316	6.21
29.796	36.551
-5.292	65.667
-35.098	88.462
-64.726	108.74
-84.247	129.74
-95.222	142.22
-104.17	152.89
-108.21	159.41
-111.45	161.42
-116.72	158.24
-116.51	151.61
-116.19	145.84
-117.61	142.52
-117.81	139.04
-115.87	137.83
-115.36	136.74
-117.91	131.91
-114.49	133.17
-110.17	125.7
-106.98	129.58
-97.512	122.33
-83.195	53.567
-67.952	-17.728
-53.682	-64.29
-46.938	-83.792
-48.75	-76.649
-49.489	-70.937
-48.002	-67.271
-48.774	-63.143
-48.679	-54.532
-47.517	-54.34
-47.998	-51.829
-46.343	-48.285
-39.121	-62.545
-35.803	-63.694
-37.271	-60.805
-31.879	-61.044
-28.661	-56.306
-29.996	-58.502
-30.248	-56.442
-28.718	-53.085
-25.757	-52.595
-25.935	-52.005
-25.344	-50.622
-25.087	-50.155
-23.745	-51.745
-20.28	-48.221
-21.796	-44.356
-24.223	-42.692
-22.926	-39.86
-21.505	-38.161
-19.27	-37.262
-15.999	-32.84
-18.306	-32.077
-19.865	-35.926
-17.811	-35.403
-15.675	-31.517
-14.622	-28.344
-14.923	-26.961
-13.869	-26.431
-15.248	-26.76
-14.594	-25.415
-14.457	-24.353
-16.727	-24.008
-16.49	-24.708
-16.182	-25.261
-15.452	-21.956
-12.336	-20.785
-11.445	-24.517
-14.154	-25.399
-13.295	-23.359
-11.326	-23.419
-10.08	-24.254
-9.819	-25.046
-11.284	-21.241
-11.765	-18.093
-12.235	-18.154
-13.816	-17.887
-13.44	-20.88
-13.272	-20.376
-12.163	-17.433
-11.85	-22.69
-13.103	-22.133
-12.927	-15.064
-13.421	-15.415
-9.371	-16.477
-12.1	-19.688
-12.466	-19.152
-7.064	-17.096
-9.868	-17.241
-9.304	-14.636
-7.867	-13.861
-7.607	-11.861
-8.391	-11.975
-6.54	-12.32
-6.486	-12.189
-5.74	-10.555
1.434	-8.152
-3.277	-13.438
-5.725	-13.803
-3.356	-11.662
-7.187	-14.253
