# Supplementary material for: Electrooculography-based continuous eye-writing recognition system for efficient assistive communication systems
Source: PLoS One. 2018 Feb 9;13(2):e0192684. doi: 10.1371/journal.pone.0192684 (PMC5806888; doi:10.1371/journal.pone.0192684)
Supplement: S2 Database — All the original continuous EOG data of participant 001, 002, and 003 used in the experiments are contained in this database. (ZIP) [file pone.0192684.s002.zip › continuous1/001/training/EOG_001_01_105.csv]

6.93	5.008
6.773	5.17
6.128	5.005
6.94	8.014
12.006	8.887
15.861	5.105
19.046	-0.256
21.396	2.149
21.004	0.918
18.239	-1.01
15.573	0.303
13.836	-2.18
17.215	-1.509
23.438	-1.988
25.875	-0.856
27.802	-2.52
28.086	-6.372
28.806	-0.832
29.493	0.226
27.421	-6.645
26.534	-3.149
27.876	1.793
27.844	-1.718
27.078	0.53
29.786	3.885
31.782	1.601
30.324	-2.007
30.361	-2.832
36.034	-2.459
37.155	-5.666
34.426	-7.355
32.758	-4.275
33.551	-1.126
35.78	-2.818
30.215	-3.05
30.25	-2.287
31.128	-2.605
28.169	-3.02
32.21	-6.726
32.6	-4.869
27.023	-1.633
26.957	0.015
27.854	-0.686
23.613	-3.615
24.944	-0.884
27.059	-2.128
28.337	-4.471
30.793	-3.162
28.255	-1.354
25.402	0.72
24.891	1.296
24.96	-1.127
23.134	-4.874
23.808	-6.622
31.318	-10.516
32.495	-11.6
28.101	-10.502
31.611	-9.585
27.046	-7.047
20.479	-6.481
26.305	-4.752
26.379	-5.944
25.046	-7.207
24.993	-5.868
24.783	-5.91
25.694	-5.865
20.956	-7.476
22.016	-3.669
23.051	-3.32
20.633	-7.656
22.443	-5.343
23.639	-4.918
22.844	-6.555
22.184	-4.811
24.925	-1.796
21.552	-3.572
16.986	-2.525
17.426	-0.902
14.595	-2.539
13.787	-1.98
13.437	-3.317
10.046	-2.602
10.247	-2.773
13.202	-3.862
13.339	-2.752
12.101	-1.756
11.571	-2.011
11.438	-3.854
14.76	-4.519
18.351	-3.895
15.622	-4.864
12.762	-7.694
12.296	-7.094
8.977	-5.687
8.143	-5.58
9.992	-4.002
11.767	-4.551
8.693	-7.173
0.888	-7.656
2.916	-7
5.122	-5.451
0.792	-5.375
1.301	-4.789
1.625	-2.368
-0.226	-1.162
1.148	-1.658
-0.039	-8.475
-2.382	-9.743
-2.181	-3.232
-2.928	-2.836
-0.978	-2.354
-1.027	0.809
-1.796	-3.17
1.001	-4.193
3.98	15.206
9.194	46.663
15.355	79.531
20.054	110.42
17.574	131.46
11.921	145.52
4.663	155.71
-3.996	159.64
-9.638	162.44
-18.435	163.11
-22.072	160.96
-23.915	158.87
-28.445	156.81
-29.734	152.54
-36.76	149.29
-43.033	147
-45.804	140.53
-45.41	140.42
-43.148	135.37
-47.414	130.44
-46.806	129.87
-42.459	128.49
-38.712	132.52
-34.952	96.988
-28.563	32.081
-12.971	-24.899
-0.061	-73.448
8.603	-103.02
18.33	-125.61
28.021	-144.47
33.206	-154.35
31.964	-161.38
31.784	-167.38
32.466	-171.28
33.33	-172.87
32.256	-170.55
26.107	-163.58
21.747	-157.49
22.881	-152.11
26.436	-148.2
22.816	-147.42
18.822	-145.08
19.05	-142.28
15.317	-142.27
21.611	-133.15
51.844	-114.43
115.57	-95.505
178.94	-66.075
210.49	-34.239
231.73	-19.788
244.95	-20.669
250.67	-30.505
255.41	-46.977
256.88	-66.766
257.82	-91.907
259.7	-118.81
266.72	-139.7
268.75	-157.41
268.15	-169.43
273.5	-177.34
274.24	-177.35
277.85	-173.68
259.3	-188.79
219.36	-214.75
195.19	-230.62
177.91	-231.72
150.78	-226.12
109.93	-210.17
70.07	-190.16
33.48	-172.7
1.751	-147.35
-20.456	-131.45
-42.311	-122.12
-53.386	-107.51
-58.073	-101.09
-64.505	-99.254
-68.049	-95.565
-70.315	-83.794
-70.716	-75.828
-71.017	-68.805
-50.483	-19.723
-34.022	46.14
-48.362	98.039
-58.546	141.08
-68.519	166.77
-82.688	186.07
-88.745	199.57
-91.31	206.13
-96.576	205.06
-101.85	202.31
-100.37	200.43
-101.07	192.73
-102.74	192.45
-105.47	181.12
-107.33	182.61
-95.084	189.08
-80.294	125.18
-69.313	45.618
-60.373	-6.785
-50.373	-49.983
-38.414	-74.818
-32.667	-90.001
-28.302	-98.644
-26.575	-101.92
-26.714	-103.45
-27.062	-104.52
-33.84	-103.46
-39.44	-101.09
-40.191	-98.158
-44.269	-92.629
-47.415	-87.535
-43.673	-84.529
-42.597	-83.556
-42.426	-82.019
-38.93	-77.715
-38.372	-78.276
-41.656	-82.335
-42.444	-80.598
-35.7	-79.552
-45.543	-68.842
-65.863	-33.943
-67.801	11.13
-63.213	54.101
-60.775	95.078
-69.47	131.82
-77.808	157.08
-75.106	176.34
-78.304	192.99
-80.843	203.64
-78.587	210.07
-78.514	212.9
-80.643	213.86
-82.043	210.66
-80.332	205.14
-82.325	197.93
-85.089	192.94
-80.579	186.63
-79.65	182.78
-81.457	177.22
-79.802	170.45
-76.422	172.67
-64.904	127.36
-48.811	48.884
-30.567	-10
-14.961	-55.894
-9.379	-82.668
-3.171	-101.52
1.084	-116.77
-1.053	-124.02
-3.456	-127.18
-7.021	-128.4
-8.219	-127.35
-8.163	-120.94
-12.758	-118.75
-10.816	-116.03
-7.531	-109.51
-11.671	-109.38
-7.697	-109.43
-13.173	-108.18
-10.501	-104.14
-12.974	-101.47
-14.941	-103.31
-5.494	-100.44
6.732	-90.742
114.33	-64.959
152.1	-38.715
158.69	-17.819
235.99	-4.017
221.15	-11.213
230.11	-27.912
241.58	-55.167
228.37	-80.682
242.57	-98.638
240.86	-119.49
245.06	-136.38
242.66	-148.84
250.1	-155.06
254.9	-155.45
253.09	-154.6
256.65	-151.39
224.64	-148.01
182.11	-144.94
157.37	-129.07
130.55	-94.242
97.311	-64.769
64.691	-44.172
33.105	-22.162
-0.453	-2.186
-25.623	18.125
-46.089	34.209
-60.036	43.866
-64.088	47.491
-67.162	53.59
-73.285	55.442
-78.33	57.084
-83.175	64.681
-89.712	59.682
-90.988	70.888
-68.902	63.755
5.088	16.393
92.553	-2.707
151.23	-10.188
176.81	-16.564
160.6	-13.865
159.66	-20.375
171.78	-24.871
150.56	-37.437
149.54	-57.587
152.83	-70.141
140.26	-82.557
138	-90.31
139.56	-93.914
142.94	-102.86
138.21	-111.95
134.23	-117.18
123.34	-122.13
118.81	-124.23
127.73	-121.56
126.67	-119.75
129.75	-114.55
123.8	-104.68
86.211	-88.667
42.752	-58.965
17.943	-21.452
-4.647	19.421
-34.759	60.59
-62.264	97.489
-86.09	128.56
-106.35	153.12
-121.66	169.12
-128.14	182.83
-132.74	192.32
-142.55	190.96
-146.39	194.61
-145.16	195.83
-150.38	191.66
-154.43	190.1
-151.93	188.47
-149.17	185.89
-147.99	184.01
-151.87	182.96
-152.06	180.02
-144.74	187.24
-125	157.71
-88.962	87.456
-65.048	33.735
-55.459	-2.81
-56.027	-11.49
-62.161	-3.16
-60.908	2.897
-63.85	7.823
-64.885	10.607
-60.425	14.645
-60.841	15.337
-65.408	17.557
-64.194	19.375
-61.826	17.155
-66.95	17.838
-68.816	19.54
-69.358	18.57
-68.73	16.834
-67.083	14.656
-67.075	14.35
-63.611	16.884
-63.523	13.009
-64.897	10.075
-65.758	16.472
-66.861	16.641
-66.372	13.685
-64.677	13.607
-59.068	11.641
-55.481	15.324
-58.356	18.651
-60.275	17.474
-53.099	16.017
-48.224	11.673
-49.861	10.448
-54.748	11.545
-57.775	9.081
-52.353	8.74
-51.207	12.248
-50.961	10.906
-49.778	10.937
-47.724	12.411
-40.092	9.843
-37.042	14.363
-36.753	13.874
-38.784	9.973
-38.231	12.532
-32.209	11.986
-33.245	12.548
-32.613	12.239
-32.925	11.533
-41.291	12.365
-42.739	10.201
-39.104	10.981
-34.158	11.298
-30.466	8.468
-30.807	9.477
-30.516	10.967
-30.466	10.404
-31.604	11.24
-34.846	11.448
-35.359	7.02
-33.583	6.689
-32.294	8.825
-27.694	6.807
-28.76	6.656
-32.521	5.587
-29.232	4.246
-27.355	6.204
