# Supplementary material for: Electrooculography-based continuous eye-writing recognition system for efficient assistive communication systems
Source: PLoS One. 2018 Feb 9;13(2):e0192684. doi: 10.1371/journal.pone.0192684 (PMC5806888; doi:10.1371/journal.pone.0192684)
Supplement: S2 Database — All the original continuous EOG data of participant 001, 002, and 003 used in the experiments are contained in this database. (ZIP) [file pone.0192684.s002.zip › continuous1/001/training/EOG_001_01_106.csv]

0.868	-17.549
2.259	-19.122
4.399	-21.19
2.556	-21.794
1.56	-21.217
2.869	-22.09
1.699	-22.702
-0.886	-19.276
1.218	-17.245
3.692	-21.113
2.861	-21.745
0.53	-20.365
2.434	-20.121
5.27	-20.224
2.491	-20.461
2.199	-17.995
1.473	-16.88
0.838	-18.538
4.338	-16.371
3.045	-13.973
-0.554	-15.317
0.141	-16.908
2.958	-18.469
2.56	-17.174
1.019	-16.782
0.385	-18.254
-1.331	-18.715
-0.581	-17.611
2.814	-15.318
3.818	-14.985
1.728	-13.665
0.519	-13.42
-2.715	-14.468
-3.32	-14.757
5.006	-15.166
10.576	-12.299
8.851	-11.272
7.712	-12.264
9.641	-12.509
10.977	-15.069
9.14	-14.672
6.814	-12.919
9.109	-13.177
10.467	-13.488
8.158	-12.496
4.765	-12.456
1.976	-15.103
0.511	-14.446
2.101	-12.107
8.252	-10.656
5.27	-12.443
1.783	-12.975
4.491	-8.775
1.897	-7.846
0.638	-9.223
2.483	-10.109
3.777	-10.203
4.158	-10.565
4.311	-8.935
3.238	-8.518
1.441	-7.546
-0.325	-3.241
0.686	-4.905
4.304	-5.074
4.073	-4.773
2.736	-7.231
3.955	-3.899
6.356	-4.299
8.294	-6.28
12.523	-4.833
11.821	-6.765
3.936	-6.969
2.467	-7.613
4.604	-8.724
7.229	-5.425
8.349	-3.326
9.142	-2.207
12.166	-2.715
11.515	-5.124
10.294	-6.812
5.875	-8.923
4.103	-6.988
4.81	-7.292
5.26	-10.373
8.255	-5.526
7.132	-1.976
7.889	-3.294
6.37	-4.211
5.947	-6.625
7.557	-9.254
6.172	-9.028
10.344	-6.948
7.595	-8.077
2.318	-10.383
5.375	-7.784
6.991	-7.834
8.756	-10.67
8.442	-11.656
8.019	-10.539
9.976	-7.493
8.639	-7.602
8.315	-5.901
9.449	-5.747
9.066	-7.746
7.715	-6.147
8.947	-6.923
7.796	-10.572
3.866	-13.184
3.301	-13.556
3.844	-10.967
6.14	-8.517
4.39	-8.507
3.041	-9.352
2.491	-10.678
-2.103	-10.534
-0.345	-11.493
3.757	-12.402
4.251	-11.811
4.305	-14.942
7.808	-16.742
11.287	-7.058
8.479	20.693
0.536	55.355
-8.088	81.644
-16.129	106.75
-24.362	127.2
-30.68	136.45
-35.983	143.45
-41.976	146.48
-43.413	149.79
-38.618	151.32
-38.862	145.53
-41.843	144.41
-41.5	141.18
-39.839	140.12
-38.307	137.45
-36.997	136.81
-34.367	142.57
-29.854	101.03
-20.789	29.973
-12.989	-26.666
-5.738	-70.049
-1.18	-94.938
0.406	-114.77
8.295	-133.77
16.264	-143.72
18.245	-148.62
13.508	-154.79
10.821	-158.48
10.178	-156.16
13.215	-153.02
17.022	-149.57
10.197	-147.24
5.224	-146.15
1.903	-142.68
6.15	-142.18
7.441	-140.72
31.457	-126.11
93.704	-102.04
148.9	-72.727
192.56	-43.129
200.97	-20.977
208.72	-10.991
212.41	-17.313
197.39	-25.678
201.25	-26.646
191.12	-30.831
191	-37.464
197.78	-46.004
202.76	-55.619
214.13	-60.388
205.82	-64.91
208.19	-60.41
203.83	-66.509
178.7	-87.767
168.7	-98.058
152.73	-112.24
124.02	-125.88
87.453	-132.37
44.546	-136.48
15.873	-137.23
-13.937	-128.6
-47.196	-117.2
-72.661	-110.39
-95.477	-89.756
-112.99	-67.068
-129.15	-50.209
-138.16	-35.434
-134.89	-29.459
-132.47	-26.349
-131.96	-20.605
-132.15	-19.724
-129.7	-15.915
-97.137	20.205
-51.05	73.215
-40.47	116.49
-51.397	151.37
-62.957	172.71
-75.586	184.08
-81.272	186.42
-83.752	182.29
-84.797	178.94
-85.884	175.03
-89.337	169.97
-86.984	166.94
-83.592	162.04
-84.039	157.44
-82.37	157.78
-81.171	146.53
-79.106	155.04
-73.984	151.23
-68.344	80.487
-60.185	7.29
-54.447	-45.405
-50.756	-84.084
-42.62	-105.96
-37.589	-119.6
-29.307	-126.67
-19.479	-128.08
-18.426	-128.97
-16.982	-134.46
-18.257	-135.85
-18.542	-131.57
-19.1	-124.55
-21.53	-123.12
-19.595	-121.58
-20.298	-115.22
-24.602	-113.06
-27.231	-113.09
-25.41	-112.89
-21.997	-111.34
-19.508	-109.09
-19.548	-107.75
-16.424	-109.17
-13.038	-107.61
28.495	-90.716
102.71	-61.106
149.95	-30.692
180.01	-2.83
183.92	16.701
201.36	24.467
224.92	15.932
205.88	-5.723
205.36	-20.194
214.4	-34.266
217.45	-52.491
216.91	-64.057
219.55	-72.091
229.67	-77.549
221.98	-84.573
225.76	-84.257
206.46	-83.422
152.36	-96.765
124.71	-89.407
113.17	-74.382
96.384	-67.35
74.858	-48.816
43.177	-45.597
12.024	-49.013
-12.635	-44.67
-32.477	-51.79
-40.331	-67.646
-37.828	-68.726
-41.074	-58.721
-57.622	-57.604
-67.116	-50.499
-62.949	-59.546
-19.935	-87.261
30.14	-92.178
33.033	-90.6
39.662	-86.564
49.007	-77.518
50.755	-78.984
55.511	-75.74
48.338	-69.296
46.037	-67.736
45.625	-65.843
47.139	-64.729
46.957	-63.43
39.959	-62.945
39.638	-62.783
38.963	-63.805
39.815	-61.552
26.828	-46.862
2.096	-16.144
-3.02	24.551
-10.82	59.958
-39.519	87.911
-70.584	112.38
-96.727	131.8
-115.66	149.84
-130.29	165.51
-140.31	174.71
-144.36	177.71
-149.05	178.4
-146.36	180.11
-142.07	178.74
-138.32	174.16
-133.99	170.47
-133.27	168.34
-130.57	167.13
-130.45	167.42
-131.22	160.02
-132.01	158.56
-113.57	149.68
-52.376	98.154
23.588	48.537
76.26	19.434
106.56	-2.881
123.87	-14.297
148.05	-22.028
157.28	-28.304
143.58	-34.881
153.66	-36.539
149.84	-41.618
137.53	-50.215
141.35	-51.481
135.83	-55.913
139	-59.51
134.17	-62.106
126	-63.466
132.41	-62.69
124.68	-66.328
122.53	-65.664
128.53	-64.625
116.08	-64.008
108.4	-68.573
111.76	-68.953
109.27	-62.66
104.87	-61.965
102.06	-59.401
107.89	-61.569
110.62	-57.454
86.141	-42.113
65.35	-14.216
66.358	25.21
58.515	53.294
26.931	73.303
-16.074	90.506
-45.506	99.691
-64.832	104.11
-83.793	107.89
-97.272	111.8
-111.24	112.4
-119.78	110.02
-118.22	108.08
-117.21	105.52
-122.64	101.31
-125.95	93.751
-138.83	90.239
-148.68	89.42
-149.11	83.023
-138.11	94.194
-81.177	125.61
-42.598	149.12
-15.537	167.95
10.657	183.18
4.174	190.88
23.194	194.52
26.582	187.17
4.656	177.04
8.526	171.39
11.441	165.9
3.494	159.9
9.377	156.76
11.68	150.28
6.747	146.05
12.914	143.86
11.851	139.12
8.878	136.26
8.966	132.38
16.252	145.84
20.149	119.28
11.87	38.248
12.365	-21.355
15.759	-66.854
9.976	-101.76
-4.369	-124
-16.057	-142.83
-28.142	-156.56
-40.963	-163.61
-45.599	-160.67
-50.745	-165.3
-57.381	-167.44
-64.912	-164.89
-73.116	-168.19
-76.394	-160.97
-76.452	-152.74
-77.549	-149.17
-82.163	-145.17
-83.827	-142.85
-80.698	-137.84
-78.975	-135.94
-79.61	-130.78
-78.885	-128.07
-78.977	-131.61
-75.417	-120.03
-44.047	-89.97
-13.299	-46.553
-15.149	-22.207
-24.683	-21.78
-34.745	-16.253
-42.789	-11.872
-42.173	-8.389
-41.071	-10.29
-45.703	-12.161
-47.152	-5.199
-43.131	-5.058
-42.19	-5.935
-37.255	-0.374
-34.929	4.323
-39.101	4.598
-39.66	2.364
-35.948	4.253
-33.816	7.82
-38.073	9.02
-35.439	5.969
-30.087	2.507
-29.207	3.672
-27.124	4.489
-29.499	9.257
-29.744	9.024
-28.632	5.424
-28.02	6.877
-26.361	4.146
-28.769	7.386
-28.131	12.325
-24.246	7.119
-20.525	3.884
-19.168	6.17
-19.227	6.28
-20.705	6.417
-21.597	10.73
-19.566	13.707
-20.34	14.519
-20.07	16.581
-18.943	15.447
-16.988	13.391
-14.529	14.504
-15.544	14.564
-16.876	12.966
-16.082	13.61
-17.268	16.171
-17.941	15.364
-14.432	15.801
-14.801	16.751
-16.431	13.557
-16.525	12.686
-15.953	13.579
-14.743	12.756
