# Supplementary material for: Electrooculography-based continuous eye-writing recognition system for efficient assistive communication systems
Source: PLoS One. 2018 Feb 9;13(2):e0192684. doi: 10.1371/journal.pone.0192684 (PMC5806888; doi:10.1371/journal.pone.0192684)
Supplement: S2 Database — All the original continuous EOG data of participant 001, 002, and 003 used in the experiments are contained in this database. (ZIP) [file pone.0192684.s002.zip › continuous1/001/training/EOG_001_01_107.csv]

0.143	-5.634
-0.093	-2.89
1.151	-2.523
1.768	-2.448
-0.71	-3.572
1.255	-6.614
5.621	-6.889
8.093	-5.015
8.361	-3.891
6.982	-3.903
5.815	-4.847
4.371	-5.502
2.997	-5.314
4.38	-8.471
5.783	-7.147
3.674	-6.695
1.388	-8.252
1.879	-6.136
5.844	-6.924
7.814	-7.379
5.964	-6.718
6.572	-6.82
4.7	-7.018
0.95	-5.175
0.713	-5.261
1.068	-6.234
2.198	-6.295
1.542	-9.777
3.338	-11.287
7.146	-9.587
4.891	-6.617
3.124	-6.737
2.1	-10.669
3.123	-10.329
6.641	-8.193
8.949	-5.917
10.226	-7.368
5.373	-9.893
3.48	-7.225
6.72	-6.983
7.61	-6.672
7.059	-9.246
6.39	-8.543
2.13	-4.005
-1.005	-6.407
3.079	-7.69
2.164	-9.514
4.248	-8.057
11.094	-2.546
5.823	-0.82
-3.163	-4.766
-3.551	-6.434
0.731	-1.96
2.677	-2.083
4.218	-2.399
3.421	-0.714
0.869	-3.009
-2.964	-5.92
-3.931	-4.393
1.326	-3.901
1.979	-4.792
3.299	-7.685
5.411	-8.092
5.842	-4.473
7.514	-8.867
5.788	-7.559
8.238	-4.128
11.189	-7.471
6.79	-3.861
5.994	-1.346
5.885	-3.594
1.399	-3.863
-0.627	-7.235
-2.319	-12.034
0.509	-13.534
5.611	-8.923
1.786	-6.997
-3.044	-10.888
2.118	-11.302
9.471	-9.185
7.759	-1.871
5.948	-1.495
6.802	-4.413
6.485	-1.926
6.041	-4.315
4.238	-4.689
-0.067	-2.437
-2.648	-5.238
2.371	-9.337
3.145	-4.932
2.118	-2.206
3.746	-3.059
0.485	-3.068
-3	-5.898
-4.561	-5.99
-3.3	-6.667
-1.609	-6.003
2.143	-6.772
5.24	-8.77
0.364	-5.468
-2.286	-7.116
-3.2	-11.666
-3.745	-9.133
-4.926	-4.303
-4.959	-4.93
0.028	-7.252
-5.072	-5.715
-9.306	-5.91
-7.442	-8.02
-8.287	-8.047
-7.617	-6.531
-7.428	-5.064
-9.038	-4.373
-11.351	-4.827
-11.728	-5.497
-12.773	-3.901
-10.791	-3.05
-7.782	-2.98
-6.679	-4.253
-4.441	-4.819
-8.473	0.464
-11.579	3.636
-9.744	2.232
-6.962	5.374
-3.018	6.786
-4.619	6.489
-4.295	9.442
-3.232	6.809
-7.844	7.645
-7.587	8.483
-8.395	5.376
-9.173	5.861
-4.783	4.49
-1.155	19.886
1.885	58.307
1.28	95.22
1.467	125.73
2.798	152.16
-2.28	169.57
-11.94	179.9
-17.938	185.16
-23.889	186.84
-31.279	186.01
-34.331	184.01
-39.751	183.8
-40.028	182.22
-41.147	176.37
-44.117	171.89
-39.791	169.09
-42.304	167.06
-43.021	167.68
-41.352	160.67
-40.663	156.12
-38.337	153.51
-36.811	157.13
-30.619	157.91
-25.789	105.06
-16.306	33.784
-4.356	-17.028
5.609	-56.145
21.12	-82.481
36.049	-106.36
50.585	-123.67
59.125	-132.97
59.343	-142.15
60.685	-146.37
57.905	-150.24
53.112	-155.5
54.65	-152.85
53.457	-150.25
46.798	-146.17
44.58	-137.85
46.583	-132.94
42.82	-132.09
38.047	-135.02
38.024	-132.3
37.136	-130.38
38.023	-132.12
40.567	-125.67
42.773	-127.24
39.856	-121.35
37.066	-85.817
60.148	-30.771
99.366	31.063
99.799	73.694
55.64	101.72
15.417	124.29
-11.003	141.69
-34.438	154.1
-50.439	164.28
-59.084	172.36
-65.317	171.3
-68.262	174.39
-66.756	173.13
-61.839	168.99
-61.662	164.17
-61.949	161.68
-55.473	160.4
-56.166	156.99
-55.689	163.22
-48.281	121.86
-32.146	40.526
-8.225	-21.204
6.188	-63.466
16.653	-91.521
25.499	-112.16
32.284	-122.5
36.461	-129.98
40.622	-133.21
62.563	-130.08
71.937	-133.63
56.232	-134.01
48.851	-130.13
43.503	-128.9
37.846	-124.31
35.059	-122.33
28.606	-122.44
25.981	-119.06
28.556	-117.24
29.017	-114.24
34.837	-112.95
28.229	-112.45
22.84	-108.43
27.01	-111.16
13.193	-100.37
53.812	-61.307
109.8	-14.023
141.52	40.188
159.44	84.384
139.9	114.2
136.29	146.67
135.39	170.17
134.04	179.63
128.79	172.22
128.28	156.54
131.61	145.22
125.1	137.75
127.97	128.46
123.51	117.99
127.01	110.04
137.2	110.45
138.68	110.45
133.75	99.67
138.21	109.32
133.09	83.229
103.61	3.499
82.773	-53.469
70.628	-93.226
63.483	-116.74
56.068	-128.79
38.909	-141.48
16.121	-145.54
-1.319	-145.75
-17.155	-138.91
-37.388	-129.75
-53.62	-121.08
-73.043	-102.98
-94.361	-74.906
-101.91	-59.644
-100.57	-58.797
-98.958	-53.939
-101.48	-49.695
-103.67	-42.842
-103.71	-37.933
-105.61	-36.733
-101.6	-33.353
-107.58	-33.78
-94.798	-33.769
-28.949	-35.398
73.417	-36.9
125.57	-36.373
128.18	-26.663
167.11	-10.283
170.1	-5.015
181.03	2.725
210.23	-1.689
188.23	-24.81
184.62	-38.301
186.77	-49.441
190.09	-61.133
194.54	-71.98
185.68	-77.999
192.56	-78.709
194.74	-79.629
190.67	-76.373
195.97	-76.618
202.21	-69.161
176.48	-70.413
115.28	-86.101
65.666	-77.405
33.698	-52.681
6.597	-21.844
-20.16	7.647
-41.759	25.608
-64.562	40.845
-82.089	47.624
-88.322	51.746
-98.084	57.798
-102.24	60.298
-104.92	57.712
-110.08	61.554
-113.74	71.465
-88.351	39.133
-40.994	-14.548
-17.029	-47.93
-12.02	-70.154
-2.32	-77.612
14.289	-78.508
9.301	-79.6
1.952	-80.02
3.364	-80.316
-4.416	-78.918
-9.792	-74.358
-14.654	-72.541
-14.503	-69.752
-11.298	-66.497
-13.644	-72.477
-17.127	-71.624
-19.829	-68.795
-19.579	-70.814
-19.897	-67.64
-19.871	-70.358
-17.703	-68.715
-25.985	-42.662
-30.576	-0.799
-33.985	42.042
-63.103	74.702
-97.579	102.5
-125.17	129.55
-143.69	147
-150.58	160.65
-159.82	171.39
-166.07	178.4
-169.92	186.55
-175.72	190.17
-173.28	188.58
-166.27	181.85
-162.8	178.26
-164.05	174.38
-162.71	169.33
-159.18	168.1
-152.08	158.65
-147.08	163.27
-133.96	146.98
-65.866	84.445
8.004	36.143
53.954	9.035
89.962	-10.663
105.13	-22.071
125.34	-29.43
126.49	-40.001
118.21	-47.958
126.99	-50.757
113.65	-52.125
106.96	-50.673
111.85	-51.59
103.55	-53.039
101.91	-55.859
100.19	-55.601
99.071	-55.687
99.655	-54.533
99.406	-52.017
100.5	-56.302
92.119	-56.079
97.713	-56.427
96.463	-41.696
82.667	1.844
106.05	52.154
123.52	95.5
104.75	124.55
83.734	149.97
70.184	165.26
50.576	171.97
43.08	177.16
44.729	163.52
42.579	154.63
43.006	149.39
33.759	135.71
39.547	131.37
39.717	123.8
36.852	119.72
45.334	116.27
36.059	111.93
32.964	114.35
33.329	108.68
34.867	120.72
34.189	105.06
27.637	41.058
41.261	-4.247
55.592	-44.864
49.202	-83.252
33.24	-108.65
9.361	-128.94
-21.222	-137.05
-49.63	-130.17
-78.328	-115.69
-107.97	-99.62
-129.42	-71.154
-131.7	-43.549
-135.98	-36.065
-145.1	-33.737
-148.72	-31.285
-153.96	-35.418
-146.28	-29.482
-115.4	-11.832
-44.115	17.791
3.752	50.539
17.357	78.33
38.916	101.44
49.627	112.97
63.875	120.19
51.14	108.21
49.004	93.452
64.866	87.148
51.036	73.884
54.753	64.59
60.136	56.395
60.829	49.816
71.796	44.155
68.489	38.735
70.638	36.185
75.985	34.535
76.009	34.369
82.069	27.655
78.511	29.508
71.78	32.314
76.511	30.348
78.012	36.139
66.96	6.206
58.316	-30.439
59.525	-46.849
56.566	-77.532
48.428	-101.89
39.572	-124.03
13.569	-139.62
-16.172	-134.34
-34.041	-128.51
-58.973	-118.89
-83.038	-111.12
-91.488	-107.92
-91.812	-101.64
-89.211	-100.13
-89.217	-93.089
-99.248	-87.098
-104.55	-82.23
-100.09	-85.392
-46.463	-111.53
48.165	-122.54
92.058	-125.7
91.486	-127.13
90.621	-116.47
101.04	-114.76
98.692	-111.11
85.117	-104.48
89.243	-102.66
87.128	-106.29
76.122	-114.73
77.957	-114.86
79.462	-115.64
73.885	-120.82
70.01	-120.27
71.234	-125.06
66.315	-127.93
57.524	-123.95
59.852	-124.18
55.613	-122.22
55.669	-121.08
60.694	-119
53.936	-117.57
58.01	-118.36
53.293	-102.89
25.858	-72.646
-0.759	-39.922
-34.988	-11.832
-65.618	15.404
-84.672	51.001
-101.38	85.852
-115.05	109.83
-134.14	126.1
-147.19	136.99
-151.42	143.37
-159.13	150.93
-165.91	155.18
-168.01	153.8
-167.79	151.98
-168.93	149.15
-168.99	142.23
-170.48	139.91
-172.27	141.11
-167.41	134.54
-161.65	142.3
-143.79	117.42
-110.07	45.601
-80.567	-8.217
-68.803	-43.283
-75.41	-48.589
-80.909	-43.799
-79.572	-44.107
-82.884	-40.154
-87.316	-36.362
-85.935	-27.328
-84.424	-28.362
-85.406	-31.719
-83.788	-29.274
-83.188	-22.41
-85.606	-27.066
-86.523	-41.39
-85.351	-42.807
-87.232	-38.401
-88.722	-32.142
-84.699	-31.375
-79.351	-30.117
-76.65	-27.505
-75.753	-29.407
-74.194	-29.943
-75.166	-33.48
-75.73	-32.582
-74.265	-30.628
-74.927	-30.218
-70.729	-27.266
-65.679	-25.729
-66.924	-20.716
-67.479	-21.307
-65.122	-24.925
-63.226	-23.978
-67.15	-29.442
-65.118	-30.182
-63.604	-29.183
-67.768	-32.885
-59.676	-30.732
-58.596	-31.87
-62.365	-29.458
-54.904	-22.892
-52.831	-21.944
-56.028	-21.942
-54.143	-20.628
-50.937	-22.565
-46.238	-24.573
-46.55	-22.1
-54.49	-26.214
-51.166	-29.001
-46.507	-29.641
-47.741	-28.949
-46.526	-26.913
-49.913	-29.499
-47.211	-24.01
-40.024	-22.562
-43.611	-27.557
-45.821	-23.084
-40.526	-20.173
-39.317	-22.24
-37.821	-21.517
-36.369	-23.567
-40.808	-25.188
-37.019	-20.919
-27.77	-20.267
-25.322	-19.075
-28.559	-16.954
-30.29	-16.714
-27.521	-15.395
-27.617	-16.222
-24.255	-14.901
