# Supplementary material for: Electrooculography-based continuous eye-writing recognition system for efficient assistive communication systems
Source: PLoS One. 2018 Feb 9;13(2):e0192684. doi: 10.1371/journal.pone.0192684 (PMC5806888; doi:10.1371/journal.pone.0192684)
Supplement: S2 Database — All the original continuous EOG data of participant 001, 002, and 003 used in the experiments are contained in this database. (ZIP) [file pone.0192684.s002.zip › continuous1/001/training/EOG_001_01_108.csv]

2.981	-7.223
4.988	-5.699
2.381	-4.055
3.34	-1.395
4.533	-1.281
4.869	-4.518
2.106	-2.865
-0.7	-3.926
1.958	-5.688
0.639	-4.609
0.747	-5.33
2.861	-3.356
1.903	-2.156
5.284	-5.232
6.22	-5.135
4.427	-4.014
4.507	-4.231
2.008	-4.501
0.111	-5.509
0.964	-3.966
1.385	-1.741
1.6	-5.482
2.755	-6.567
6.587	-3.216
5.541	-4.002
1.609	-1.313
1.614	-2.167
1.626	-4.163
2.213	-0.252
-0.401	-2.6
0.344	-0.697
2.22	-0.224
-1.414	-4.94
-0.518	1.161
-0.394	-0.535
-3.607	-4.426
-0.856	-2.225
2.251	-3.376
-1.098	0.384
-4.843	-1.78
-3.547	-2.055
-0.359	0
-1.037	-3.172
-3.154	-1.155
-3.139	0.341
0.073	0.487
0.675	-4.01
-1.205	-5.683
-0.576	-5.213
-2.442	-7.595
-1.708	-4.626
0.572	-2.461
1.549	-2.242
3.992	-2.231
4.318	-2.448
1.547	-3.509
-1.968	-4.646
-0.519	-2.824
2.452	-0.668
2.338	-1.91
-2.188	-3.714
-5.536	-3.723
-3.865	-6.121
-3.178	-8.732
-3.017	-7.062
-4.348	-9.084
-4.718	-9.397
-2.445	-6.075
-0.848	-7.823
-0.613	-4.715
-3.79	-4.131
-5.178	-6.514
-1.474	-6.469
-0.334	-8.805
2.06	-6.259
3.452	-4.867
-0.101	-4.432
1.997	-3.364
5.009	-7.223
4.11	-7.233
3.155	-5.717
1.483	-6.793
-0.422	-4.262
-2.921	-2.566
-3.824	-1.927
-2.987	1.27
-3.062	2.515
2.143	2.88
5.273	-0.051
3.307	-2.178
2.103	-0.33
-2.285	-1.472
-2.534	-0.293
1.468	3.884
1.84	3.737
-2.116	2.584
-3.148	7.051
0.752	5.498
0.098	-0.64
-5.359	-2.775
-5.483	-4.139
1.012	-1.83
0.617	1.639
4.611	22.87
18.174	57.567
19.275	86.144
14.635	117.57
4.022	136.1
-9.785	144.43
-13.12	156.9
-17.732	162.49
-24.506	162.79
-27.236	162.82
-27.847	165.31
-30.383	160.63
-30.454	159.72
-30.421	151.17
-31.188	136.29
-27.636	139.98
-18.747	102.78
-0.885	34.866
13.474	-20.722
25.953	-66.552
37.493	-94.206
42.956	-116.13
49.803	-130.55
52.843	-139.33
52.972	-145.7
50.978	-150.03
43.227	-154.19
37.891	-152.97
26.996	-152.6
13.304	-153.24
8.647	-152.1
0.052	-153.65
-9.408	-152.5
-24.647	-139.77
-54.005	-120.09
-78.203	-96.611
-101.43	-63.463
-120.19	-32.419
-120.53	-7.781
-122.55	14.917
-124.26	27.271
-120.05	29.837
-122.4	30.228
-119.74	29.556
-114.41	23.224
-115.81	20.987
-112.21	16.909
-107.32	18.333
-79.042	5.349
4.17	-44.751
110.44	-72.76
183.64	-77.06
209.67	-79.601
223	-78.347
227.14	-81.548
220.61	-86.65
224.99	-93.092
222.84	-98.124
221.72	-108.06
224.43	-119.36
214.33	-130.83
216.92	-144.06
220.54	-149.7
216.14	-157.06
221.31	-166.01
221.57	-166.91
216.24	-167.94
222.53	-168.18
209.85	-153.74
156.27	-129.28
103.2	-99.126
67.897	-52.9
44.903	-6.421
25.998	29.433
1.458	63.17
-24.362	85.547
-48.212	99.923
-62.342	111.01
-72.005	113.41
-78.885	111.1
-82.08	106.25
-85.937	104.03
-87.047	103.52
-89.163	104.13
-91.636	102.19
-97.942	103.11
-80.553	93.71
-19.283	47.872
63.59	2.965
130.59	-21.083
157.76	-37.322
181.72	-48.361
192.14	-58.977
186.71	-70.128
197.33	-79.384
195.88	-86.206
188.43	-96.956
184.55	-103.6
183.38	-108.67
184.35	-114.08
172.88	-118.23
176.33	-123.93
176.09	-123.79
165.71	-124.78
168.82	-124.42
166.31	-124.24
169.15	-119.8
165.25	-102.08
140.35	-79.32
117.24	-42.306
108.22	1.37
105	36.198
85.952	66.31
47.616	90.495
3.622	110.04
-32.279	123.92
-57.716	130.74
-80.612	136.18
-98.134	136.3
-110.46	131.03
-123.9	125.97
-129.95	122.92
-132.43	116.16
-135.31	109.63
-134.78	110.27
-138.12	106.31
-134.94	111.03
-113.57	97.617
-47.172	56.269
19.689	31.575
57.316	12.568
110.62	2.8
131.35	-6.464
141.71	-22.274
150.44	-32.107
146.7	-45.316
150.94	-55.963
144.28	-66.754
150.68	-77.733
149.58	-81.896
147.71	-85.456
149.16	-90.311
145.95	-86.632
137.19	-94.395
92.46	-124.35
48.05	-148.42
28.389	-155.34
19.509	-153.05
7.439	-151.35
-11.705	-149.35
-23.077	-144.93
-28.315	-141.26
-28.052	-137.69
-28.74	-134.02
-29.833	-129.17
-29.759	-124.65
-38.106	-123.33
-41.087	-117.75
-41.58	-110.2
-42.885	-103.9
-44.227	-96.613
-48.416	-93.442
-46.668	-91.549
-51.078	-89.735
-57.337	-88.872
-53.335	-86.165
-51.601	-82.961
-52.051	-81.685
-52.51	-80.484
-51.723	-81.695
-49.563	-79.624
-59.97	-58.686
-67.284	-22.912
-68.168	15.576
-78.734	55.29
-91.219	91.884
-103.79	121.39
-115.24	149.77
-124.04	170.27
-128.47	179.95
-133.96	192.28
-141.16	200.45
-138.27	201.48
-133.67	197.5
-133.62	185.62
-133.92	180.43
-131.62	179.36
-124.73	178.38
-123.84	171.63
-121.8	170.1
-109.83	160.12
-97.629	96.274
-85.885	28.625
-72.807	-12.136
-57.178	-46.694
-44.215	-67.27
-34.418	-77.244
-24.82	-87.965
-22.372	-94.568
-26.257	-97.09
-29.278	-99.959
-26.131	-94.465
-24.242	-93.963
-25.151	-97.848
-21.81	-96.309
-23.383	-96.584
-25.765	-94.813
-26.103	-92.183
-26.252	-90.52
-21.897	-89.851
-36.002	-87.577
-63	-79.188
-81.97	-67.755
-103.78	-50.467
-118.92	-28.933
-127.92	-12.883
-138.38	3.015
-137.47	16.519
-133.94	18.189
-129.43	14.249
-125.99	12.593
-128.5	14.926
-126.41	12.201
-122.83	12.295
-87.11	35.314
-26.846	70.271
9.683	88.559
32.964	97.882
60.566	98.511
105.01	72.186
136.02	40.26
139.88	12.436
152.5	-7.71
150.58	-21.487
138.78	-32.921
144.24	-34.972
131.84	-39.881
107.91	-49.789
93.811	-59.226
77.415	-63.685
62.641	-70.943
49.859	-76.764
38.765	-77.403
24.006	-86.617
9.716	-89.666
1.622	-91.366
-4.379	-90.74
-1.451	-83.99
1.929	-83.464
3.365	-83.825
4.394	-77.379
13.154	-42.699
31.26	9.946
25.434	52.042
-5.766	87.368
-35.952	119.86
-60.667	146.96
-77.687	165.34
-84.877	181.7
-92.082	194.33
-97.479	194.74
-97.233	197.49
-95.738	195.45
-92.257	186.57
-94.189	182.13
-98.278	172.43
-92.709	169.36
-89.828	172.79
-88.594	163.57
-79.745	169.62
-74.769	155.58
-67.016	82.634
-56.072	16.475
-49.911	-24.113
-45.816	-34.691
-46.657	-24.639
-49.357	-20.431
-50.469	-13.072
-45.044	-9.206
-42.245	-7.746
-44.126	-5.573
-41.727	-5.605
-47.552	-4.577
-53.228	-4.62
-48.955	-5.649
-47.554	-4.519
-44.555	-2.062
-42.684	-1.444
-41.538	-3.444
-37.469	-2.596
-38.393	2.193
-36.434	3.379
-38.693	0.975
-38.451	2.609
-33.906	4.247
-39.866	1.74
-41.47	-0.454
-38.178	-1.405
-32.319	2.411
-27.835	0.227
-30.966	-2.824
-31.119	-1.319
-27.34	-2.345
-25.764	1.302
-23.283	-0.474
-18.176	2.651
-18.219	5.561
-20.07	-0.939
-17.104	0.189
-14.424	0.888
-14.64	-1.053
-12.373	0.27
-12.943	2.407
-16.643	1.998
-15.408	4.295
-14.258	6.519
-14.914	5.937
-17.257	4.421
-17.571	4.405
-17.922	7.965
-17.856	1.584
-13.067	-2.274
