# Supplementary material for: Electrooculography-based continuous eye-writing recognition system for efficient assistive communication systems
Source: PLoS One. 2018 Feb 9;13(2):e0192684. doi: 10.1371/journal.pone.0192684 (PMC5806888; doi:10.1371/journal.pone.0192684)
Supplement: S2 Database — All the original continuous EOG data of participant 001, 002, and 003 used in the experiments are contained in this database. (ZIP) [file pone.0192684.s002.zip › continuous1/001/training/EOG_001_01_109.csv]

-12.705	-6.383
-4.978	-2.788
-6.125	-3.532
-11.709	-2.98
-13.527	-3.601
-16.699	-5.253
-14.342	-3.801
-7.562	-6.098
-8.567	-6.28
-12.419	-0.377
-11.251	1.064
-7.012	-0.766
-5.658	2.367
-7.275	4.201
-8.619	3.326
-9.543	0.31
-5.73	-0.121
-0.163	3.45
-2.412	-1.037
-6.309	-2.109
-7.241	2.844
-8.343	0.639
-5.753	3.174
-4.921	6.813
-6.789	1.883
-6.967	2.83
-8.83	3.621
-8.57	3.632
-7.605	7.857
-8.393	6.288
-7.123	5.012
-7.344	1.35
-7.561	-1.504
-3.975	1.391
-3.973	0.519
-4.3	1.234
-2.247	1.324
-0.383	0.824
-1.475	2.216
-3.32	1.002
0.379	2.536
-2.001	3.453
-0.571	2.512
3.642	2.049
-3.912	1.721
-6.666	4.356
-3.18	4.592
-1.024	2.964
0.797	2.361
0.832	1.098
-0.15	-0.917
-0.676	-2.49
-1.366	0.275
-2.781	2.794
-3.299	1.302
-0.939	1.436
-0.279	4.094
-2.374	3.436
-3.92	1.643
-3.485	0.029
-4.332	-1.996
-5.19	0.011
0.406	3.731
-0.82	5.777
-7.243	3.874
-7.383	2.731
-7.75	5.154
-8.123	5.182
-6.623	5.156
-6.578	5.936
-6.381	5.817
-7.203	5.587
-7.654	5.788
-1.836	6.817
-0.133	6.129
-1.099	8.127
-0.549	10.91
-2.727	9.059
-4.454	8.475
-6.428	9.171
-8.994	8.399
-11.595	6.57
-11.601	6.1
-9.948	6.441
-8.783	6.228
-7.892	7.328
-6.843	8.778
-7.492	10.192
-7.8	10.615
-5.852	9.534
-7.504	7.689
-10.704	7.688
-10.802	6.804
-12.725	5.148
-14.56	7.506
-11.748	6.17
-9.984	3.555
-6.224	13.764
-2.467	40.115
-3.562	73.734
0.616	107.32
-3.593	131.89
-17.026	146.53
-20.353	161.68
-28.184	168.06
-37.54	168.81
-37.741	174.3
-38.94	172.58
-41.566	167.87
-40.736	166.35
-40.636	162.92
-44.59	162.88
-43.435	160.62
-38.848	154.64
-40.234	149.94
-39.649	154.68
-34.441	146.46
-30.28	89.667
-18.023	25.105
1.907	-22.278
19.721	-62.068
28.185	-89.534
33.674	-112.05
43.533	-127.84
50.017	-137.29
52.642	-146.92
48.543	-153.93
38.242	-156.34
30.56	-156.66
25.171	-157.24
18.36	-157.23
13.836	-157.65
3.625	-153.82
-17.667	-144.46
-39.448	-136.48
-62.281	-120.7
-86.785	-102.18
-105.77	-88.248
-121.17	-68.385
-136.63	-43.518
-142.65	-14.001
-138.65	8.3
-133.31	12.413
-128.78	8.561
-123.4	13.891
-107.31	41.419
-82.566	73.994
-63.554	98.855
-43.77	119.93
-25.588	136.66
-19.457	144.65
-18.255	137.66
-33.411	133
-35.682	126.79
-32.369	126.81
-37.422	121.35
22.142	70.411
87.917	22.93
131.97	-2.921
183.55	-24.501
205.85	-36.968
218.12	-53.215
219.4	-70.335
231.01	-84.599
244.38	-97.836
234.83	-112.59
247.49	-133.24
249.65	-149.01
237.98	-160.71
246.91	-174.41
245.81	-180.21
238.42	-183.75
235.08	-186.42
238.33	-185.09
235.57	-189.09
229.08	-191.02
234.61	-189.92
230.63	-191.44
225.14	-186.85
223.17	-183.42
226.13	-179.78
218.47	-164.9
189.17	-138
163.78	-100.86
115.77	-65.017
51.321	-25.608
8.427	17.585
-26.337	49.964
-52.898	77.444
-71.795	100.44
-86.388	112.23
-93.584	120.34
-103.38	124.54
-107.15	126.91
-112.46	124.49
-117.56	124.18
-114.85	130.07
-117.36	129.3
-120.58	130.08
-125.5	126.9
-120.69	135.64
-99.652	121.55
-25.576	68.724
54.412	36.389
83.694	8.938
123.22	-9.411
133.34	-21.972
133.91	-34.903
148.42	-39.444
138.46	-55.305
140.81	-63.003
141.45	-69.231
135.2	-80.695
131.62	-82.579
137.31	-88.706
143.24	-96.197
133.05	-100.77
132.19	-108.15
134.4	-109.41
131.02	-107.29
125.11	-107.67
116.21	-112.04
120.76	-114.29
113.1	-102.81
69.446	-84.4
29.645	-56.298
2.43	-17.038
-23.302	23.315
-44.352	56.656
-68.037	81.35
-91.574	104.9
-111.99	123.07
-124.3	133.77
-130.62	142.21
-140.73	145.99
-149.36	144.37
-152.17	146.21
-148.78	143
-146.81	140.48
-147.03	142.57
-146.8	135.16
-143.74	146.13
-133.2	123.69
-135.18	47.712
-145.29	-5.584
-144.68	-44.497
-137.76	-74.84
-135.68	-89.978
-136.55	-98.947
-134	-103.79
-137.07	-105.72
-136.76	-104.61
-133.85	-104.71
-135.61	-97.304
-136.36	-89.953
-132.05	-90.158
-124.41	-90.511
-124.84	-85.478
-122.01	-78.412
-124.27	-80.171
-127.15	-86.283
-120.3	-83.404
-83.408	-69.881
12.671	-43.935
73.995	-4.017
100.85	39.5
130.94	72.468
123.65	96.284
122.44	120.08
122.24	136.63
121.75	138.59
120.24	125.74
107.37	113.13
114.27	100.03
110.26	86.718
110.89	78.611
119.86	68.94
118.12	61.482
129.23	53.671
127.11	48.972
123.41	42.444
136	49.61
125.24	33.992
96.959	-27.416
85.902	-67.197
82.157	-93.388
65.117	-119.44
40.87	-132.53
17.932	-141.16
-5.077	-144.33
-27.644	-146.02
-47.306	-147.44
-63.307	-145.75
-76.801	-142.61
-86.002	-135.12
-85.51	-129.01
-87.086	-124.57
-89.379	-110.32
-92.159	-99.934
-99.02	-97.174
-107.54	-91.803
-92.405	-93.38
-27.155	-98.652
30.253	-93.336
72.11	-84.132
93.506	-75.202
96.216	-61.939
119.56	-53.997
128.4	-53.627
122.07	-58.828
118.57	-67.96
121.94	-72.314
120.56	-77.808
116.73	-81.968
122.74	-84.144
121.3	-89.249
120.71	-88.547
128.3	-87.232
122.71	-83.03
92.181	-66.071
52.461	-42.952
8.951	-15.448
-30.159	16.831
-52.591	54.098
-66.165	87.962
-80.38	110.55
-95.89	136.42
-105.41	155.26
-110.95	158.42
-115.66	164.95
-119.64	171.27
-120.22	172.79
-117.51	171.22
-119.09	166.44
-120.89	162.7
-122.84	161.78
-126.52	154.59
-123.2	151.85
-123.22	151.44
-74.8	114.69
17.437	68.528
62.841	46.585
106.68	34.877
142.56	22.331
158.64	3.725
174.76	-15.196
174.58	-28.569
176.62	-44.441
166.55	-62.343
176.9	-68.31
178.31	-74.251
169.38	-83.564
182.2	-86.263
176.85	-91.94
179.08	-95.386
174.57	-95.285
170.26	-91.518
172.88	-85.283
143.99	-86.87
112.46	-76.973
86.676	-58.374
56.398	-38.121
22.099	-20.074
-11.681	-12.906
-43.594	-3.137
-69.94	-1.438
-88.952	-7.677
-105.03	-16.819
-107.11	-36.558
-96.234	-44.444
-87.89	-38.791
-100.07	-33.877
-107.89	-27.629
-80.623	-36.757
-61.685	-36.675
-82.984	-25.301
-96.237	-21.377
-88.968	-2.233
-94.83	4.57
-100.66	7.242
-104.03	16.976
-113.87	12.131
-117.58	13.728
-113.03	16.972
-105.76	20.827
-107.29	21.238
-110.08	9.831
-100.06	11.549
-91.671	13.838
-97.003	9.996
-100.82	14.583
-92.423	17.376
-86.973	11.028
-90.109	9.844
-87.914	17.936
-81.26	13.82
-86.547	8.604
-92.691	14.36
-86.153	11.132
-83.012	8.372
-82.193	10.918
-77.963	6.697
-74.882	9.83
-69.096	11.63
-68.574	9.967
-69.337	12.849
-62.873	4.496
-60.762	1.279
-61	5.796
-57.236	7.22
-51.604	9.833
-51.793	5.685
-53.815	4.36
-52.257	4.752
-50.823	3.344
-51.721	2.586
-53.693	-1.098
-50.629	1.761
-47.322	1.55
-44.136	0.784
-45.709	3.334
-46.081	0.998
-44.507	1.528
-46.872	3.849
-44.219	3.85
-44.432	1.235
-43.172	0.031
-39.607	1.782
-38.224	-0.687
-34.395	-2.981
-33.79	-1.131
-36.63	-2.922
-37.254	-5.516
-34.775	-3.522
-34.106	-2.48
-36.299	-1.564
-35.397	-0.667
-33.819	-4.086
-31.288	-4.471
-30.879	-4.237
-35.684	-6.219
-31.438	-8.228
-26.651	-7.881
-29.044	-5.801
-29.499	-5.01
-30.723	-2.807
-31.596	-7.75
-29.677	-9.046
-26.894	-5.694
-25.019	-6.561
-26.96	-0.924
-26.939	-0.795
-24.522	-5.429
-26.913	-9.135
-27.188	-9.248
-22.776	-5.678
-18.744	-9.297
-19.028	-6.818
-22.632	-3.17
-21.201	-3.239
-19.431	-1.203
-21.75	-3.802
