# Supplementary material for: Electrooculography-based continuous eye-writing recognition system for efficient assistive communication systems
Source: PLoS One. 2018 Feb 9;13(2):e0192684. doi: 10.1371/journal.pone.0192684 (PMC5806888; doi:10.1371/journal.pone.0192684)
Supplement: S2 Database — All the original continuous EOG data of participant 001, 002, and 003 used in the experiments are contained in this database. (ZIP) [file pone.0192684.s002.zip › continuous1/001/training/EOG_001_01_110.csv]

-4.544	11.674
-1.855	12.597
-2.818	9.922
-6.896	8.602
-4.801	5.503
-6.036	4.867
-7.644	9.456
-4.878	11.849
-5.031	11.557
-4.891	15.058
-3.751	12.808
-6.927	10.278
-4.259	14.181
-2.23	14.007
-5.985	13.589
-4.218	13.884
-1.456	13.66
-1.789	15.108
-4.314	15.99
-5.557	14.405
-4.793	15.502
-2.406	18.57
2.573	18.913
2.469	18.936
0.567	17.47
3.73	17.841
4.684	17.005
5.159	13.662
5.007	13.889
1.847	16.439
2.889	18.095
6.188	19.377
8.504	21
8.102	21.523
7.243	23.737
8.346	21.597
10.775	18.991
10.62	18.676
9.407	16.868
10.447	21.329
4.58	22.302
3.439	19.303
4.433	20.477
1.014	19.38
2.468	17.41
1.262	18.063
5.889	18.656
5.606	18.232
1.502	18.813
6.578	20.556
2.147	20.106
2.733	19.941
7.353	20.972
4.087	19.607
3.067	17.748
2.564	18.424
4.123	19.875
-0.165	19.534
-3.549	20.851
3.266	19.732
2.293	19.687
-1.044	21.946
2.889	17.515
2.978	18.279
-0.45	21.183
-3.125	21.834
-3.023	25.999
0.917	23.304
1.141	20.793
-0.912	22.634
1.859	21.836
0.828	18.254
-1.299	15.424
1.66	19.607
0.507	19.325
1.448	17.036
3.562	19.955
0.296	19.491
0.051	17.677
2.003	16.626
4.568	21.054
4.727	24.235
2.822	23.145
4.925	21.536
3.187	18.907
3.281	22.144
8.156	24.915
6.735	23.19
6.304	19.302
5.973	18.644
2.227	18.998
5.729	17.644
9.084	19.119
6.759	20.838
3.607	21.428
1.3	19.802
3.111	21.266
3.176	22.699
2.095	20.532
4.619	18.475
5.316	18.39
3.788	21.384
4.408	22.669
6.492	23.619
8.146	23.324
8.318	21.136
10.535	21.554
12.034	20.054
8.103	18.212
3.618	19.302
4.196	18.082
5.582	27.899
5.593	59.079
10.143	95.841
13.28	123.76
5.582	142.38
-9.927	158.88
-16.922	172.27
-17.211	178.43
-20.477	183.34
-23.716	181.67
-29.552	173.49
-33.294	174.5
-31.194	174.73
-26.002	174.37
-24.403	173.94
-31.406	168.7
-32.375	165.82
-29.483	161.13
-28.086	165.04
-25.024	145.96
-22.943	85.947
-15.976	27.146
-9.173	-19.311
-4.543	-55.436
0.511	-83.008
7.135	-102.12
11.731	-115.14
10.934	-128.15
14.637	-133.54
11.047	-133.86
4.172	-137.6
6.618	-133.06
2.594	-125.54
4.107	-123.29
0.263	-120.23
4.365	-121.28
5.865	-117.64
16.838	-108.27
106.36	-86.472
156.84	-59.397
177.15	-42.192
222.15	-24.991
216.21	-20.01
216.88	-14.424
229.39	-7.334
225.79	-20.859
217.04	-34.709
209.56	-40.567
215.84	-50.835
212.32	-61.178
215.11	-67.343
217.85	-70.244
219.86	-68.23
234.91	-69.259
226.79	-73.589
223.06	-75.559
232.84	-72.105
225.18	-71.362
219.33	-67.934
215.88	-61.956
178.3	-82.355
130.16	-103.5
109.13	-111.2
96.847	-118.53
78.192	-121.42
49.208	-125.77
16.199	-124.27
-10.136	-124.3
-29.186	-120.05
-46.216	-104.7
-55.967	-94.205
-60.389	-85.992
-68.574	-81.93
-73.402	-75.934
-78.486	-70.25
-81.014	-66.915
-71.738	-35.388
-63.232	22.78
-70.688	76.419
-89.186	116.28
-101.29	147.42
-101.63	173.45
-106.04	187.03
-111.22	194.2
-107.47	201.3
-104.35	203.68
-101.53	206.38
-101.43	201.34
-100.08	197.42
-100.76	194.18
-101.76	191.44
-100.47	187.06
-102.89	181.44
-93.183	189.21
-81.137	150.67
-74.144	75.26
-65.131	16.87
-55.332	-27.307
-41.57	-53.91
-31.415	-76.378
-26.631	-89.402
-24.01	-96.152
-24.498	-104.07
-25.075	-101.88
-24.541	-101.07
-25.73	-102.67
-27.248	-98.269
-28.184	-93.661
-30.94	-90.082
-31.742	-88.728
-30.053	-87.887
-29.712	-87.028
-25.88	-88.279
-26.489	-78.389
-51.408	-57.064
-82.56	-24.109
-100.66	14.216
-115.12	42.302
-127.34	71.964
-137.6	99.063
-143	114.45
-143.48	128.27
-134.7	143.15
-126.18	152.24
-129.08	150.96
-123.09	146.49
-115.07	143.5
-116.95	140.69
-116.64	137.91
-109.33	132
-111.34	123.36
-107.69	122.84
-68.497	111.21
4.924	75.658
85.133	43.223
128.13	23.798
157.71	14.833
194.33	9.849
204.84	1.386
211.64	-9.331
226.01	-18.931
222.58	-29.745
218.83	-43.112
211.92	-54.455
212.05	-59.499
232.9	-67.601
236.03	-77.731
237.43	-78.296
246.22	-81.541
243.36	-84.284
246.03	-87.396
243.56	-85.861
239.22	-79.188
214.3	-104.29
163.36	-142.26
126.82	-165.69
95.226	-175.27
74.242	-169.83
55.672	-158.94
29.213	-150.4
10.038	-148.39
-13.314	-139.1
-37.676	-128.69
-50.796	-122.94
-63.039	-113.4
-72.609	-106.22
-69.895	-97.564
-71.334	-92.19
-78.766	-91.066
-79.191	-85.982
-90.713	-82.724
-95.549	-79.899
-102.37	-78.54
-94.836	-73.451
-6.294	-56.446
53.871	-39.994
83.154	-18.634
129.34	0.272
135.05	6.707
156.47	14.25
176.77	12.548
179.31	-3.631
177.52	-24.129
171.92	-38.837
178.19	-51.071
172.12	-62.942
175.88	-71.975
180.64	-78.555
191.53	-75.615
208.6	-77.615
210.19	-82.068
205.46	-86.091
206.27	-87.183
213.4	-81.739
211.25	-79.173
212.43	-73.342
182.53	-79.662
132.79	-90.968
107.84	-92.43
87.929	-89.88
63.036	-84.852
38.949	-80.62
15.843	-72.698
-13.123	-66.563
-36.18	-61.801
-48.531	-53.396
-57.915	-46.295
-65.015	-36.803
-71.864	-28.931
-80.486	-22.622
-90.763	-13.891
-98.163	-12.357
-107.48	-8.942
-93.631	15.77
-32.54	65.102
16.403	123.3
19.345	165.94
18.653	198.19
24.577	229.08
21.169	247.46
22.651	258.35
25.554	261.71
20.603	253.5
25.606	237.91
28.124	222.01
30.775	212.46
40.05	198.92
35.427	188.32
37.492	186.48
39.577	179.49
40.316	174.79
45.732	165.36
41.807	169.15
44.456	168.55
33.085	100.8
15.382	24.887
13.071	-15.662
20.335	-42.938
23.717	-62.196
7.074	-79.45
-14.286	-92.857
-39.986	-101.06
-65.437	-104.25
-84.16	-105.44
-98.49	-102.21
-108.43	-99.132
-120.39	-95.892
-124.59	-88.714
-122.28	-85.059
-124.1	-82.197
-127.62	-80.071
-133.4	-79.633
-139.2	-75.268
-135.91	-70.641
-132.36	-69.006
-125.88	-63.89
-96.926	-40.869
-66.868	5.468
-62.773	38.462
-75.652	42.699
-86.722	45.733
-90.265	47.111
-93.669	44.608
-97.59	47.216
-97.023	49.824
-97.006	50.287
-94.825	50.152
-95.22	47.628
-100.75	45.521
-100.7	44.113
-102.15	44.293
-99.28	45.561
-92.65	41.376
-93.946	38.808
-92.877	40.066
-90.266	40.927
-90.072	39.753
-88.052	33.823
-88.408	35.19
-89.939	36.879
-86.834	33.258
-80.81	35.309
-77.058	32.593
-78.281	31.692
-78.225	35.955
-75.774	33.532
-74.975	32.181
-73.104	30.856
-69.828	29.335
-67.715	30.404
-65.547	28.702
-65.019	26.199
-67.733	23.727
-66.99	26.153
-64.582	28.343
-60.432	29.175
-56.118	32.401
-56.087	29.101
-57.982	26.359
-60.388	27.584
-60.009	28.119
-57.772	27.648
-57	26.425
-57.779	25.472
-56.178	25.508
-54.797	25.447
-54.857	26.506
-53.535	26.988
-52.018	24.424
-48.93	24.386
-49.608	25.486
-53.645	24.231
-50.586	23.23
-47.393	22.158
