# Supplementary material for: Electrooculography-based continuous eye-writing recognition system for efficient assistive communication systems
Source: PLoS One. 2018 Feb 9;13(2):e0192684. doi: 10.1371/journal.pone.0192684 (PMC5806888; doi:10.1371/journal.pone.0192684)
Supplement: S2 Database — All the original continuous EOG data of participant 001, 002, and 003 used in the experiments are contained in this database. (ZIP) [file pone.0192684.s002.zip › continuous1/001/training/EOG_001_01_111.csv]

10.094	-16.894
12.58	-12.178
13.125	-11.997
9.728	-11.731
10.11	-13.24
9.105	-14.1
4.928	-15.619
5.877	-15.076
4.593	-9.827
2.49	-9.342
5.606	-9.745
9.91	-8.832
11.452	-8.309
11.803	-9.727
9.899	-10.804
5.758	-10.417
4.206	-8.21
6.058	-4.058
6.794	-5.568
6.949	-7.317
10.145	-4.364
11.709	-5.012
8.347	-8.349
5.566	-3.166
6.685	-5.162
8.167	-9.007
10.007	-7.114
6.04	-14.639
0.338	-11.015
5.857	-4.842
7.582	-6.377
2.117	-4.289
3.241	-6.423
2.032	-6.696
4.397	-2.164
11.716	-3.276
9.229	-5.987
5.866	-4.995
3.426	-5.997
1.301	-8.411
1.618	-8.085
0.235	-7.034
-1.81	-6.732
-1.744	-5.06
-2.842	-5.691
-2.51	-6.516
-0.756	-9.438
-1.737	-11.939
-0.115	-6.576
-4.046	-7.784
-5.818	-8.577
-1.866	-6.039
-4.037	-8.415
-3.56	-6.856
-2.677	-7.737
-3.125	-8.754
1.793	-5.958
1.776	-8.113
-4.384	-9.703
-4.542	-10.064
-4.881	-10.315
-4.941	-6.551
0.388	-6.427
1.455	-8.894
-2.397	-8.648
-5.901	-7.931
-6.766	-5.306
-5.506	-3.505
-1.9	-3.945
-0.401	-2.083
-1.78	-1.231
0.329	-3.406
2.761	-4.075
2.424	-1.021
-0.282	-0.065
-3.77	-4.013
-1.192	-4.71
1.365	-4.337
-2.577	-2.009
-2.88	1.269
-2.595	-0.611
-2.345	-1.003
0.212	-3.502
-2.319	-2.897
-3.158	1.416
-4.277	2.263
-6.103	4.439
-4.518	3.248
-4.465	3.021
-1.702	3.264
-0.091	1.394
-0.692	2.697
-3.065	1.572
-6.474	-0.035
-6.814	-1.584
-7.983	-5.604
-5.838	-3.358
-4.85	-0.454
-9.101	-2.266
-8.532	-2.102
-10.049	-5.477
-8.952	-6.163
-1.413	-1.704
-4.791	-6.045
-7.781	-8.296
-6.074	-0.64
-2.35	-1.095
2.372	-3.551
-1.737	15.523
-3.793	47.705
-7.118	78.622
-16.028	105.6
-21.367	125.91
-27.715	142.15
-32.725	153.11
-35.716	158.86
-40.41	160.42
-43.066	158.5
-48.435	155.91
-50.694	152.82
-47.58	150.29
-45.245	148.99
-44.102	147.91
-51.299	146.89
-54.502	144.71
-51.341	140.2
-49.541	140.72
-49.959	135.96
-52.833	134.11
-50.348	132.75
-42.848	89.276
-27.021	31.411
-12.183	-13.463
2.897	-51.947
19.855	-82.798
26.26	-108.37
33.415	-123.68
39.168	-139.73
40.939	-150.08
41.486	-153.2
38.27	-155.16
35.162	-153.51
27.219	-156.28
20.877	-155.64
16.471	-154.88
13.415	-151.46
20.408	-147.15
17.442	-150.04
-2.328	-143.1
-21.664	-136.5
-41.141	-129.76
-67.243	-116.63
-89.273	-106.17
-102.72	-92.934
-115.18	-77.577
-125.31	-63.264
-132.04	-55.322
-135.56	-50.72
-133.16	-47.537
-128.04	-48.145
-126.73	-47.754
-125.06	-43.414
-121.89	-43.008
-118.61	-43.345
-97.455	-22.341
-46.521	17.913
-2.253	60.492
15.188	97.003
26.702	125.62
22.752	141.36
18.281	147.18
13.413	146.43
-3.392	138
-3.164	136.13
-9.429	127.86
-12.132	129.26
-2.051	127.6
27.534	77.965
99.997	34.138
157.98	9.448
191.07	-8.534
218.87	-20.466
227.57	-41.399
231.64	-58.028
241.64	-72.069
233.41	-85.126
238.16	-96.274
243.82	-104.6
233.66	-111.86
243.28	-120.27
239.8	-125.32
241.01	-127.39
244.37	-126.71
239.05	-129.93
242.41	-132.29
236.07	-129.23
233.75	-129.16
235.99	-124.17
220.77	-105.97
184.61	-76.65
143.92	-45.585
114.87	-14.765
92.654	26.498
57.922	60.978
22.094	82.03
-4.722	103.06
-25.43	119.18
-34.653	125.4
-52.313	123.44
-64.686	127.47
-70.891	126.97
-77.442	130.31
-76.033	130.9
-83.609	131.14
-62.19	158.47
-36.784	169.74
34.574	216.22
149.16	313.39
254	478.26
454.43	614.71
553.14	536.42
411.38	417.14
242.42	348.35
160.43	287.02
137.03	248.77
140.77	210.91
149.55	178.91
148.17	145.91
144.61	114.7
155.91	93.082
166.91	74.993
156.83	59.199
176.16	53.931
180.02	42.783
169.92	31.623
181.28	26.779
177.58	22.121
180.33	24.23
178.89	20.734
181.83	26.17
176.26	15.177
155.36	-34.571
147.02	-81.562
139.82	-114.99
129.54	-139.84
106.17	-154.58
75.065	-165.78
45.236	-176.31
17.575	-179.58
-7.359	-184.05
-31.102	-188.47
-48.466	-182.56
-65.18	-176.57
-76.454	-171.37
-82.895	-162.89
-88.583	-154.13
-93.013	-149.13
-102.53	-144.39
-107.33	-138.09
-118.11	-136.76
-120.33	-132.42
-123.48	-128.24
-92.849	-117.48
-4.96	-84.585
18.654	-46.554
45.339	0.156
72.173	44.986
40.695	75.602
57.766	105.44
64.155	126.62
50.08	134.62
51.764	127.12
50.213	112.23
55.648	97.759
54.745	85.259
56.326	79.714
60.423	75.78
65.673	71.943
71.598	66.463
72.638	62.625
70.602	57.618
73.556	52.356
75.295	52.758
71.833	49.721
80	58.369
78.313	50.626
63.171	-5.264
58.047	-57.376
61.651	-86.776
66.445	-109.87
61.258	-121.59
47.288	-129.8
27.529	-139.8
0.096	-142.64
-25.198	-144.89
-50.384	-142.61
-77.357	-124.89
-100.69	-92.861
-128.41	-53.909
-152.33	-20.032
-167.31	10.308
-176.88	37.39
-177.52	58.71
-175.01	71.079
-171.88	72.881
-173.72	68.099
-173.16	71.303
-174.57	73.751
-179.85	68.39
-174.19	69.456
-133.09	40.701
-53.604	-4.658
-5.178	-31.639
34.166	-50.153
65.983	-55.027
72.613	-58.645
92.908	-66.971
94.302	-73.314
94.864	-80.278
99.572	-86.053
96.576	-89.98
98.687	-91.511
93.087	-95.839
87.779	-99.937
96.03	-96.226
93.255	-98.464
81.521	-102.06
81.181	-99.904
78.241	-101.44
76.674	-101.28
73.639	-101.58
77.059	-100.51
78.545	-96.707
71.52	-94.052
73.397	-88.482
76.107	-85.298
65.106	-81.452
28.989	-75.706
-12.145	-61.477
-37.926	-30.244
-53.275	4.86
-72.283	33.037
-94.646	58.897
-113.82	83.654
-132.14	101.52
-143.42	121.28
-147.46	137.81
-150.13	147.24
-153.21	152.83
-158.53	150.84
-161.72	150.92
-161.88	149.37
-166.34	143.15
-167.19	139.22
-164.35	136.94
-165.38	133.75
-164.63	129.55
-164.1	126.85
-162.36	126.09
-159.87	121.58
-157.53	119.6
-152.59	121.78
-151.52	119.09
-147.76	124.84
-135.8	101.7
-117.22	30.58
-100.75	-29.68
-95.378	-70.855
-86.62	-101.62
-74.337	-115.46
-66.374	-124.73
-62.106	-133.23
-65.468	-136.77
-67	-138.28
-64.175	-139.97
-64.377	-139.45
-65.231	-134.5
-67.497	-130.27
-70.536	-128.78
-66.546	-125.2
-62.846	-123.49
-58.376	-120.31
-58.906	-116.82
-76.85	-111.47
-95.42	-100.26
-112.56	-89.204
-126.35	-74.913
-137.01	-67.204
-150.81	-60.244
-159.39	-52.189
-166.52	-48.073
-169.46	-38.977
-169.77	-36.441
-172.52	-33.934
-167.22	-30.348
-165.89	-33.635
-164.86	-31.42
-159.06	-27.957
-159.46	-26.504
-156.23	-24.845
-158.78	-25.239
-125.85	-25.735
-45.28	-32.813
6.792	-28.42
30.915	-13.73
21.679	-10.776
-14.434	-6.956
-29.256	-3.758
-37.355	1.063
-46.269	3.641
-50.768	0.287
-48.635	3.51
-35.922	9.478
-29.969	13.806
-34.279	9.42
-34.324	8.821
-35.68	13.294
-38.284	9.594
-35.756	10.014
-33.217	14.231
-36.549	15.399
-38.23	14.251
-35.354	13.965
-36.843	16.302
-34.49	15.596
-32.631	15.219
-31.923	16.002
-30.388	13.914
-30.184	12.299
-30.7	12.824
-32.528	14.036
-25.286	11.353
-24.293	10.061
-23.449	11.039
-13.942	10.337
-17.475	12.372
-21.01	13.765
-21.042	13.871
-21.039	12.791
-16.71	10.371
-17.641	10.64
-21.392	12.241
-23.016	11.671
-22.726	11.106
-25.645	7.528
-25.877	5.126
-19.484	6.207
-19.469	1.07
-19.881	0.32
-19.376	2.949
-19.73	2.519
-15.926	3.9
-20.638	2.106
-22.477	2.099
-17.942	2.24
-19.175	0.68
-14.06	3.253
-13.609	2.64
-17.78	-0.012
-14.063	1.298
-11.998	1.146
-14.595	-1.754
-17.517	1.072
-15.023	3.47
-10.921	2.193
-10.229	5.587
-12.496	4.83
-14.61	1.714
-16.181	2.829
-17.034	1.677
-16.052	2.48
-18.291	1.418
-18.572	-0.949
-16.4	0.341
-17.729	-1.703
-15.235	-0.95
-9.701	0.074
-11.548	-0.797
-13.006	1.112
-9.735	1.547
-10.586	2.871
-9.897	3.543
-7.615	2.82
-9.515	4.975
-12.492	4.545
-10.674	1.889
-7.758	2.349
