# Supplementary material for: Electrooculography-based continuous eye-writing recognition system for efficient assistive communication systems
Source: PLoS One. 2018 Feb 9;13(2):e0192684. doi: 10.1371/journal.pone.0192684 (PMC5806888; doi:10.1371/journal.pone.0192684)
Supplement: S2 Database — All the original continuous EOG data of participant 001, 002, and 003 used in the experiments are contained in this database. (ZIP) [file pone.0192684.s002.zip › continuous1/001/training/EOG_001_01_112.csv]

-20.609	2.275
-22.041	5.985
-24.379	3.701
-18.335	0.81
-13.616	-1.65
-17.544	0.326
-16.885	1.733
-19.86	0.591
-25.913	0.751
-22.854	0.8
-19.722	2.115
-21.658	2.525
-20.252	1.113
-15.948	-1.859
-18.729	0.522
-20.718	9.659
-10.041	10.992
-10.894	5.405
-17.222	1.854
-12.562	2.454
-12.76	0.451
-10.843	-2.377
-9.696	0.559
-14.251	1.612
-13.384	1.082
-10.706	2.692
-8.96	0.881
-9.573	0.323
-9.819	0.261
-4.682	-2.291
-5.274	1.502
-7.259	5.599
-4.851	5.261
-3.784	4.091
-0.138	4.653
-3.46	4.294
-6.259	4.275
-2.752	6.595
-4.775	4.999
-3.576	4.452
-1.18	4.44
-4.537	2.761
-4.985	3.187
-1.537	2.984
-2.344	3.989
-1.641	5.917
0.535	4.789
-1.1	2.372
-2.584	0.854
-2.439	0.471
-2.825	1.89
-8.101	2.959
-8.335	1.207
-4.085	1.676
-7.476	3.992
-7.66	2.29
-2.718	1.469
-2.207	5.241
-0.539	4.755
-0.655	2.536
-6.833	7.585
-9.284	9.927
-2.659	8.852
2.589	9.351
2.276	6.099
3.356	6.418
-0.557	9.128
-9.315	8.038
-8.67	7.187
-6.101	8.764
-7.575	12.085
-5.101	10.579
-3.402	9.97
1.146	11.223
3.879	9.785
-1.201	11.155
-3.372	11.544
-3.191	13.423
-5.057	14.294
-0.22	16.174
12.549	19.067
41.868	3.912
73.683	-12.636
84.827	-16.023
112.23	-24.954
133.11	-38.177
135	-38.654
147.69	-37.889
157.79	-37.481
160.66	-31.54
154.49	-34.627
158.21	-37.503
157.52	-38.186
160.11	-37.542
178.98	-39.549
176.77	-49.132
172.14	-52.137
171.87	-57.747
168.92	-61.13
167.72	-58.179
167.63	-56.443
157.1	-57.368
118.87	-65.909
81.555	-63.42
55.938	-53.869
37.181	-40.183
18.641	-21.26
-7.587	-7.974
-33.475	10.263
-59.909	31.993
-82.146	52.93
-99.795	72.353
-107.23	83.923
-104.4	95.188
-103.37	108.12
-106.05	108.88
-104.7	103.12
-97.822	100.56
-100.52	99.392
-107.6	96.877
-105.21	101.46
-74.49	122.53
-25.567	152.84
-2.209	176.43
10.333	184.18
34.059	190.13
40.49	197.35
47.435	201.05
62.784	199.26
48.011	189.46
51.026	180.52
64.009	170.44
58.211	165.52
67.164	157.33
69.285	148.84
69.387	146.17
71.234	141.33
72.938	150.68
66.787	109.41
46.589	19.132
46.38	-43.839
49.09	-93.412
37.67	-132.28
27.82	-155.77
16.417	-169.04
-2.016	-174.46
-15.168	-173.6
-22.64	-169.68
-35.695	-168.29
-48.869	-159.5
-55.418	-146.36
-58.682	-140.48
-60.494	-137.35
-57.538	-133.22
-65.165	-133.11
-43.207	-117.02
11.097	-72.451
41.119	-30.808
90.537	-9.166
122.07	-0.786
123.63	14.012
159.34	25.364
158.45	6.262
159.51	-12.702
180.49	-23.076
164.89	-34.297
169.09	-37.05
165.11	-38.354
161.84	-47.116
169.97	-68.568
148.53	-90.634
128.46	-105.24
109.13	-114.96
82.105	-121.61
55.869	-130.79
32.008	-137.68
9.234	-139.79
-4.088	-140.17
-10.751	-137.77
-21.027	-133.72
-35.379	-119.61
-53.987	-92.358
-66.454	-53.518
-74.993	-5.043
-77.504	40.643
-75.493	82.299
-80.303	116.91
-86.843	139.88
-91.247	157.03
-95.762	169.29
-98.255	178.01
-89.76	184.55
-89.325	178.12
-97.994	165.95
-93.745	162.22
-90.974	158.93
-92.25	152.6
-91.211	149.22
-88.385	152.1
-86.17	148.07
-88.195	146.41
-89.138	145.34
-85.438	139.41
-79.308	151.94
-74.16	117.55
-61.765	38.153
-46.658	-12.796
-40.268	-46.718
-37.568	-63.522
-33.39	-63.89
-31.335	-55.204
-19.381	-58.13
5.626	-79.476
25.307	-92.649
42.926	-95.007
55.671	-96.556
59.465	-95.142
58.388	-90.97
68.825	-88.405
97.532	-77.342
115.16	-72.709
111.31	-74.921
97.719	-72.216
97.532	-70.046
104.79	-65.702
89.848	-67.399
85.967	-74.092
91.777	-75.744
82.679	-73.762
87.316	-72.659
88.014	-73.554
83.599	-72.833
93.794	-70.876
86.74	-66.471
55.9	-49.653
20.987	-21.539
-2.654	13.631
-19.997	50.369
-48.471	80.261
-67.181	106.19
-80.371	122.7
-100.2	130.74
-108.84	143.73
-115.45	150.86
-118.31	150.75
-116.74	154.66
-117.89	154.24
-115.34	147.6
-112.49	146.63
-108.21	144.07
-105.26	134.47
-103.25	138.64
-94.712	115.21
-84.195	49.402
-84.352	-5.35
-92.163	-45.6
-89.576	-70.748
-82.772	-87.398
-78.485	-100.76
-77.487	-103.28
-83.026	-104.77
-87.11	-105.29
-87.49	-99.565
-80.305	-92.336
-80.934	-88.689
-87.03	-86.263
-82.49	-89.162
-80.183	-86.2
-30.204	-64.937
48.742	-29.079
88.209	13.892
110.44	47.612
125.16	77.432
129.25	104.09
124.77	119.58
128.01	136.11
129.09	142.03
131.33	129.77
137.79	117.89
143.35	110.25
153.06	96.714
148.59	88.719
147.46	85.215
144.98	71.734
146.24	79.777
137.11	62.888
95.166	-7.367
61.336	-56.176
45.98	-88.869
41.556	-114.76
38.043	-126.6
27.385	-137.66
11.062	-143.46
-8.647	-147.75
-24.488	-148.76
-39.94	-146.91
-51.293	-146.3
-58.552	-141.65
-65.823	-133.5
-69.545	-131.25
-71.524	-127.63
-75.578	-121.68
-80.55	-120.66
-83.779	-116.47
-87.347	-111.23
-90.431	-111.01
-92.264	-106.84
-72.979	-87.853
-35.558	-54.96
-22.524	-17.817
-30.704	2.716
-38.036	7.117
-47.372	9.609
-54.575	11.844
-57.665	14.533
-61.758	13.98
-60.669	16.315
-58.354	17.944
-57.264	15.835
-58.654	18.705
-57.985	15.966
-51.404	7.076
-55.279	5.715
-55.542	11.196
-50.392	12.24
-51.768	10.027
-48.846	11.84
-45.631	13.891
-46.005	16.026
-45.648	16.195
-47.947	14.75
-53.82	12.895
-54.089	10.727
-48.444	11.901
-45.336	12.483
-43.2	12.722
-38.903	15.079
-40.881	13.282
-44.182	9.731
-40.394	12.231
-39.455	13.866
-41.082	13.088
-37.624	12.647
-36.262	12.436
-40.006	11.494
-40.144	10.418
-37.997	10.725
-36.955	10.399
-36.622	11.34
-36.941	10.015
-36.418	6.332
-33.61	4.733
-28.524	6.749
-26.727	6.299
-28.406	7.873
-27.779	10.762
-26.269	7.8
-27.133	8.428
-29.005	6.852
-28.872	5.701
-25.501	5.742
-21.661	3.521
