# Supplementary material for: Electrooculography-based continuous eye-writing recognition system for efficient assistive communication systems
Source: PLoS One. 2018 Feb 9;13(2):e0192684. doi: 10.1371/journal.pone.0192684 (PMC5806888; doi:10.1371/journal.pone.0192684)
Supplement: S2 Database — All the original continuous EOG data of participant 001, 002, and 003 used in the experiments are contained in this database. (ZIP) [file pone.0192684.s002.zip › continuous1/001/training/EOG_001_01_113.csv]

-14.192	26.362
-10.989	27.276
-12.815	26.913
-12.678	25.011
-9.817	24.076
-9.366	26.758
-11.127	24.773
-8.001	26.572
-3.292	29.527
-4.801	28.817
-5.173	30.2
-3.682	28.569
-5.84	27.345
-4.197	26.913
-1.741	27.784
-5.706	29.626
-6.129	32.484
-4.657	35.044
-3.28	30.935
-1.456	30.897
-4.269	33.33
-5.283	33.854
-4.764	34.157
-2.933	33.752
0.052	36.761
-0.273	35.921
2.339	34.232
1.073	33.805
-2.961	33.833
0.724	34.301
-1.179	32.586
-1.021	34.538
1.147	33.368
-0.995	31.796
2.45	33.651
-1.551	33.597
-4.553	35.835
-1.038	36.13
0.631	34.201
7.992	36.588
7.492	35.918
4.67	35.136
8.933	34.517
2.021	30.735
0.264	33.538
4.04	33.62
0.584	32.898
2.981	33.138
4.704	30.321
6.824	29.823
4.855	29.501
-2.189	32.063
0.381	32.319
4.012	33.096
4.403	34.197
1.891	33.574
2.365	36.712
7.423	35.685
7.758	32.233
5.156	33.195
2.213	35.219
3.177	34.164
6.289	33.23
7.367	31.586
5.742	29.781
3.513	28.292
5.744	25.659
8.064	28.862
7.259	32.335
6.922	35.159
8.424	38.354
6.496	35.392
5.323	37.141
4.9	37.996
0.074	31.853
3.216	33.4
5.853	38.679
3.618	39.266
5.491	38.865
7.693	36.387
8.629	34.232
6.969	36.338
3.532	32.919
5.495	30.418
13.601	29.268
17.013	27.192
16.305	31.412
14.618	31.937
13.928	33.564
14.978	31.92
15.871	30.54
13.337	31.891
9.387	26.914
8.642	31.118
9.161	26.609
14.706	24.723
29.813	27.453
77.144	8.964
150.13	-1.982
205.25	-6.976
219.1	-12.345
209.14	-13.854
218.08	-11.28
217.32	-10.054
208.13	-19.42
207.68	-25.888
203.36	-30.496
212.65	-36.47
206.35	-42.167
198.24	-49.169
203.99	-58.229
209.5	-65.316
215.51	-68.693
213.23	-74.591
213.92	-83.416
216.04	-83.852
204.55	-73.383
176.53	-62.609
131.08	-46.806
77.488	-23.116
43.815	6.324
23.402	38.946
-3.265	67.801
-31.168	90.837
-48.103	109.97
-53.025	128.37
-65.132	143.65
-80.409	153.28
-77.681	154.25
-75.793	152.13
-77.864	151.57
-77.915	145.52
-80.25	142.6
-84.624	142.59
-95.273	141.23
-57.582	149.77
-6.726	159.27
26.537	162.6
61.039	161.31
63.045	159.94
75.402	161.43
86.265	158.42
73.187	148.82
72.902	141.77
74.482	147.8
73.733	152.94
71.473	144.9
67.375	136.71
76.429	137
80.39	131.33
75.841	139.78
74.549	134.03
55.513	60.409
30.126	-17.701
23.799	-70.716
29.171	-109.72
23.308	-137.19
8.364	-164.31
-7.749	-176.61
-31.596	-184.29
-44.482	-187.01
-51.855	-182.08
-60.237	-189.43
-56.17	-192
-54.919	-181.52
-60.579	-172.41
-64.992	-165.22
-62.964	-161.62
-62.783	-162.4
-67.127	-163.24
-65.985	-161.29
-69.324	-158.22
-74.344	-151
-64.86	-131.36
-54.58	-94.129
-70.514	-52.035
-99.585	-13.787
-116.1	24.347
-121.76	52.728
-123.38	73.872
-122.33	94.326
-122.21	108.51
-121.61	115.18
-118.07	113.31
-114.59	110.99
-111.3	107.76
-112.45	99.947
-115.15	100.41
-117.11	96.701
-114.93	95.504
-93.404	88.447
-31.983	48.618
54.934	13.362
110.63	-7.129
138.8	-27.533
171.05	-36.944
198.7	-41.253
210.16	-51.841
215.04	-58.093
214.15	-65.336
201.13	-78.162
200.03	-86.949
204.64	-89.612
203.8	-91.939
205.8	-99.843
204.63	-97.982
202.57	-98.169
204.44	-92.857
201.22	-93.352
168.22	-137.46
123.87	-176.71
100.09	-194.27
83.979	-202.16
61.761	-199.55
39.333	-200.75
15.492	-195.7
-13.607	-188.66
-38.167	-183.74
-59.573	-174.27
-78.311	-164.71
-92.726	-153.69
-107.56	-147.61
-115.99	-144
-116.65	-133.14
-117.3	-124.35
-115.77	-119.44
-114.91	-117.62
-116.29	-113.37
-117.32	-104.69
-121.13	-105.76
-114	-100.62
-67.995	-70.254
-18.966	-33.476
-24.279	-16.438
-47.53	-14.397
-63.485	-13.458
-76.871	-10.473
-77.779	-5.98
-76.368	-6.025
-63.988	-2.473
-57.243	2.826
-70.323	0.956
-72.906	-3.658
-70.767	-4.974
-73.571	-5.259
-74.453	-5.583
-77.965	-0.648
-75.57	0.976
-71.28	-0.318
-72.595	-0.074
-67.726	-1.396
-66.134	-3.806
-66.037	-5.064
-61.979	-1.715
-62.95	-0.828
-60.665	-1.707
-60.517	-1.619
-62.455	-3.81
-59.558	-2.334
-61.465	-2.284
-59.262	-4.609
-51.964	-4.376
-48.912	-3.28
-45.818	0.895
-47.257	3.753
-47.135	4.001
-46.687	2.194
-51.01	-0.902
-47.51	-0.854
-45.425	2.118
-44.282	2.955
-40.983	-0.386
-45.386	-0.795
-48.822	-0.383
-47.375	-0.457
