# Supplementary material for: Electrooculography-based continuous eye-writing recognition system for efficient assistive communication systems
Source: PLoS One. 2018 Feb 9;13(2):e0192684. doi: 10.1371/journal.pone.0192684 (PMC5806888; doi:10.1371/journal.pone.0192684)
Supplement: S2 Database — All the original continuous EOG data of participant 001, 002, and 003 used in the experiments are contained in this database. (ZIP) [file pone.0192684.s002.zip › continuous1/001/training/EOG_001_01_114.csv]

-12.834	12.127
-11.009	15.236
-14.182	10.817
-15.113	7.89
-11.522	11.146
-7.27	8.659
-8.804	2.695
-7.119	0.89
-3.947	0.137
-10.237	2.208
-13.996	2.711
-10.889	-1.182
-9.951	-3.164
-11.77	-2.668
-15.658	-3.586
-15.344	-7.499
-13.795	-7.076
-13.1	-2.28
-10.075	-1.239
-11.278	0.529
-8.242	1.639
-4.977	-1.019
-5.669	-3.342
-7.592	-5.001
-14.283	-4.359
-13.154	-1.672
-9.256	-2.657
-8.18	-4.985
-6.725	-2.678
-10.949	-4.532
-14.989	-6.012
-13.52	-3.553
-11.158	-4.178
-10.746	-5.809
-7.958	-7.074
-4.849	-7.125
-6.956	-9.612
-6.533	-8.008
-6.614	-4.643
-10.593	-7.385
-6.448	-9.142
-5.371	-10.021
-5.828	-9.428
-0.199	-5.936
0.065	-5.492
1.527	-6.756
0.757	-7.012
1.137	-8.617
-0.165	-10.176
-7.079	-11.607
-0.007	-10.944
1.863	-9.973
-7.066	-10.136
-3.95	-10.375
-1.334	-9.465
-6.065	-10.128
-4.384	-15.494
-3.612	-13.334
-6.998	-8.833
-5.255	-10.392
-5.806	-9.685
-10.158	-10.081
-7.645	-10.054
-3.238	-6.881
-1.486	-10.864
0.893	-13.989
-2.528	-11.071
-4.719	-8.815
-6.238	-6.896
-6.284	-7.494
-3.478	-7.709
-3.873	-9.659
-0.935	-12.93
-5.035	-12.923
-7.526	-17.229
-4.827	-19.456
-5.872	-14.983
-5.538	-13.751
-6.845	-13.905
-5.196	-13.743
-6.35	-12.834
-9.605	-12.921
-7.255	-16.012
-7.01	-16.616
-8.906	-14.703
-11.011	-13.69
-12.912	-12.789
-11.952	-10.82
-7.78	-10.66
-6.099	-10.567
-5.721	-8.915
-6.841	-11.791
-9.729	-11.679
-9.579	-9.534
-5.615	-9.572
-2.739	-6.021
-8.355	-8.998
-11.127	-9.662
-11.731	-4.01
-3.536	13.168
13.411	55.393
28.366	97.114
41.651	128.64
36.823	150.83
25.9	160.42
12.026	164.38
-5.379	164.95
-12.844	170.52
-21.157	172.64
-24.928	165.57
-25.247	160.9
-28.992	159.91
-29.096	159.92
-28.948	156.66
-27.309	152.5
-31.034	148.95
-37.311	143.33
-35.076	136.45
-37.187	133.71
-38.676	134.27
-36.891	127.33
-38.286	127.28
-34.486	117.77
-29.617	69.875
-21.686	12.659
-5.454	-37.704
9.748	-79.014
16.924	-108.24
21.077	-131.06
26.764	-147.48
30.922	-162.35
34.687	-174.39
36.849	-179.03
37.581	-183.14
37.239	-185.52
36.726	-183.32
36.636	-184.45
34.096	-183.79
32.414	-179.61
30.321	-176.35
31.401	-169.5
33.082	-167.27
30.264	-167.22
29.205	-163
30.975	-161.79
32.407	-157.89
29.932	-155.25
30.543	-155.99
26.631	-139.1
14.704	-102.11
4.755	-61.521
-3.275	-20.136
-8.997	20.85
-15.165	55.435
-18.93	82.363
-25.526	104.14
-35.251	120.9
-38.978	131.32
-45.427	140.83
-52.384	146.65
-53.296	146.86
-55.044	149.66
-52.796	149.9
-52.591	143.78
-55.726	141.77
-53.997	139.19
-55.268	134.41
-55.43	134.31
-56.139	126.33
-53.432	129.69
-45.485	124.78
-38.898	66.463
-21.017	-0.654
-5.355	-53.402
2.106	-94.444
8.36	-117.92
9.058	-136.7
13.598	-149.13
15.594	-157.24
14.057	-164.75
13.397	-164.82
10.042	-164.27
11.565	-161.91
12.653	-161.11
10.132	-161.47
14.25	-153.73
15.227	-152.45
14.987	-148.31
13.984	-144.97
8.47	-148.84
11.963	-144.58
11.048	-141.11
17.394	-142.45
8.716	-133.75
30.128	-102.4
105.12	-57.426
118.89	-10.618
136.34	37.211
145.38	73.993
124.36	98.323
135.82	124.69
123.52	144.5
124.99	144.6
133.29	128.88
129.1	112.52
135.2	103.65
131.44	94.697
133.82	84.715
138.94	77.102
136.94	70.96
144.2	68.631
146.68	62.601
141.65	56.329
146.68	56.185
144.25	46.889
142.71	54.957
148.68	50.865
138.23	-15.301
117.35	-75.173
105.51	-110.89
95.314	-141.97
74.77	-157.47
55.268	-167.95
37.195	-170.15
18.967	-165.69
10.645	-159.7
2.23	-159.15
-6.55	-160.98
-19.198	-158.6
-29.486	-158.85
-37.449	-157.18
-48.223	-156.06
-39.532	-143.08
-26.541	-119.42
36.771	-87.258
101.79	-35.81
149.61	100.86
330.14	365.64
545.02	563.71
623.29	561.92
556.54	467.7
416.28	374.91
278.69	304.54
152.54	255.25
53.642	225.83
-10.203	209.58
-60.852	200.82
-94.412	196.03
-117.19	187.54
-130.57	183.91
-130.04	179.89
-135.09	176.36
-137.29	173.79
-136.76	162.85
-141.72	156.28
-144.53	147.01
-147.9	134.37
-147.72	127.54
-146.59	119.08
-147.96	111.3
-148.77	105.37
-148.66	101.28
-144.23	103.05
-140.1	97.911
-137.91	93.06
-137.64	91.961
-137.02	90.076
-133.53	96.632
-119.42	62.703
-75.341	-1.575
-35.198	-52.534
-28.96	-97.822
-31.324	-128.17
-35.514	-149.96
-39.043	-166.87
-41.939	-183.04
-48.365	-192.51
-51.406	-197.68
-53.642	-202.99
-50.271	-198
-51.289	-198.97
-60.603	-200.86
-60.655	-197.21
-61.223	-195.04
-64.458	-195.52
-63.16	-197.21
-60.721	-187.44
-58.335	-179.69
-57.561	-183.69
-55.551	-182.5
-54.911	-174.54
-67.501	-156.79
-85.579	-130.7
-105.59	-107.25
-127.65	-85.732
-142.69	-60.976
-159.15	-37
-167.88	-21.311
-166.47	-4.327
-165.69	7.327
-161.59	4.525
-158.17	5.403
-155	6.919
-151.32	4.601
-145	3.48
-141.21	4.541
-144.96	3.968
-143.45	0.752
-130.74	5.367
-73.379	-5.007
16.568	-25.886
83.04	-32.406
122.69	-35.023
137.29	-29.637
154.07	-21.132
175.66	-18.275
184.97	-19.293
185.66	-30.71
170.56	-45.762
172.52	-50.051
190.95	-53.215
183.46	-64.588
182.78	-72.916
194.64	-77.991
191.21	-79.911
205.34	-81.126
216.4	-83.678
210.55	-81.294
228.5	-78.01
233.89	-74.874
198.82	-77.238
169.04	-81.228
146.69	-80.039
109.38	-75.45
66.999	-55.884
33.51	-31.752
12.019	-23.662
-8.897	-26.927
-32.817	-30.214
-46.404	-29.443
-49.098	-24.137
-60.179	-16.203
-71.517	-1.784
-59.145	-1.624
-37.123	-40.257
-27.559	-79.585
-31.06	-99.858
-40.266	-115.7
-42.301	-121.32
-44.895	-121.22
-51.182	-115.97
-48.593	-108.92
-47.129	-112.48
-49.81	-110.49
-49.06	-104.84
-47.247	-103.9
-49.209	-98.392
-51.086	-95.946
-52.637	-94.094
-54.064	-89.718
-53.327	-88.768
-54.045	-88.914
-50.691	-87.616
-47.819	-84.649
-49.687	-90.341
-49.754	-92.401
-53.583	-66.31
-52.131	-29.696
-36.113	10.947
-22.224	52.167
-26.118	82.456
-41.784	115.23
-57.994	144.5
-75.975	165.58
-89.517	179.91
-98.9	191.18
-104.72	206.49
-105.22	213.11
-107.83	212.01
-108.38	211.7
-107.5	209.21
-103.01	207.14
-97.89	209.27
-102.68	207.34
-104.08	200.39
-96.126	192.13
-94.316	189.32
-94.863	190.16
-86.491	195.83
-77.604	186.37
-66.771	130.73
-49.728	62.179
-33.471	6.467
-23.969	-31.681
-14.799	-57.706
-3.84	-76.301
-2.747	-86.991
-1.523	-97.309
1.725	-102.86
-3.347	-108.75
-7.655	-112.16
-9.505	-114.2
-11.746	-112.99
-9.888	-102.67
-8.964	-99.824
-10.15	-101.75
-9.356	-100.44
-8.137	-100.57
-8.232	-98.96
-6.742	-99.489
-6.946	-91.658
-22.964	-59.118
-42.951	-17.113
-52.024	6.657
-49.788	9.668
-43.499	10.862
-44.821	12.66
-42.81	13.749
-37.905	14.118
-37.503	12.887
-36.887	13.547
-40.275	11.863
-39.669	10.351
-35.142	12.796
-37.289	17.088
-36.458	19.763
-33.607	20.032
-34.015	19.722
-33.763	20.288
-31.247	23.7
-28.411	23.389
-23.691	22.839
-15.675	25.477
-16.26	26.123
-19.375	25.074
-17.816	22.973
-14.887	22.778
-9.303	24.02
-11.142	23.328
-14.331	22.315
-15.033	22.764
-14.693	19.055
-9.359	16.581
-9.779	16.202
-11.62	17.607
-11.957	21.111
-10.633	16.103
-10.612	16.936
-15.06	17.691
-12.737	15.319
-10.226	18.843
-11.482	13.22
-9.158	13.626
-4.608	18.467
-4.642	16.85
-5.758	17.222
-7.823	16.901
-9.73	16.088
-3.661	15.925
-0.515	16.994
-2.397	16.359
-3.595	16.211
-5.478	15.435
-10.039	14.506
-12.477	14.423
-9.965	14.863
-8.044	18.832
-5.892	18.467
-9.289	16.289
-10.077	14.808
-5.614	13.622
-5.559	13.426
-2.704	13.593
-4.032	16.057
-6.446	15.314
