# Supplementary material for: Electrooculography-based continuous eye-writing recognition system for efficient assistive communication systems
Source: PLoS One. 2018 Feb 9;13(2):e0192684. doi: 10.1371/journal.pone.0192684 (PMC5806888; doi:10.1371/journal.pone.0192684)
Supplement: S2 Database — All the original continuous EOG data of participant 001, 002, and 003 used in the experiments are contained in this database. (ZIP) [file pone.0192684.s002.zip › continuous1/001/training/EOG_001_01_115.csv]

-13.828	-6.459
-11.168	-6.221
-11.934	-6.715
-14.027	-6.046
-13.122	-4.811
-14.447	-5.954
-15.245	-8.429
-12.806	-8.661
-11.893	-7.175
-12.699	-8.081
-13.826	-9.549
-17.416	-8.408
-15.856	-9.286
-10.037	-10.155
-9.516	-7.992
-11.998	-8.36
-9.734	-9.109
-9.516	-11.076
-10.692	-11.668
-7.032	-8.171
-5.138	-7.118
-6.885	-8.21
-7.823	-9.372
-8.035	-8.222
-12.896	-8.252
-11.972	-9.488
-8.625	-6.279
-13.18	-7.036
-10.154	-9.817
-4.252	-7.397
-7.516	-7.287
-8.107	-8.798
-4.88	-6.969
-4.794	-4.115
-2.59	-5.487
-1.128	-5.883
-3.941	-4.048
-6.907	-4.447
-8.181	-3.327
-9.053	-3.822
-9.907	-4.115
-6.259	-2.861
-1.84	-4.164
-1.74	-3.489
-4.743	-2.642
-6.914	-2.971
-10.752	-2.53
-13.79	-2.88
-13.196	0.085
-15.896	1.021
-15.111	-0.857
-13.756	0.319
-13.427	-1.465
-13.369	-2.187
-14.632	-0.258
-8.797	-2.748
-7.805	-3.091
-10.462	-0.062
-9.775	-1.163
-11.529	-1.874
-8.066	-0.903
-8.259	-2.305
-16.835	-3.812
-17.038	-3.981
-15.208	-1.444
-17.568	-0.453
-18.551	-2.008
-18.831	-2.78
-18.053	-3.183
-17.398	-2.05
-17.132	-2.913
-18.642	-2.975
-21.588	-3.476
-19.965	-0.767
-14.826	5.229
-14.559	0.296
-12.556	-1.858
-8.787	-0.858
-9.741	-3.268
-12.043	-1.226
-18.656	-0.757
-21.358	0.728
-17.985	2.744
-18.003	3.828
-18.084	3.499
-17.077	2.167
-18.73	4.922
-14.484	7.083
-12.636	8.807
10.569	0.617
66.257	-16.143
122.64	-24.361
190.29	-23.211
209.55	-22.752
202.01	-26.201
212.53	-31.275
193.56	-36.452
194.19	-37.236
201.09	-42.445
189.96	-53.917
189.06	-68.955
197.22	-78.974
200.54	-85.104
197.98	-95.189
207.4	-99.504
204.89	-103.12
202.42	-107.12
208.25	-109.7
201.11	-110.52
196.99	-113.53
201.2	-114.67
209.37	-110.09
204.31	-108.66
189.22	-108.11
190.45	-108.77
188.41	-97.917
168.77	-80.387
148.01	-65.455
131.16	-41.569
108.4	-13.255
86.731	21.337
64.231	55.363
23.42	77.969
-15.479	96.505
-43.562	111.91
-69.694	125.45
-89.99	136.34
-105.54	141.29
-116.46	141.22
-120.17	139.4
-122.35	136.2
-129.05	135.15
-134.5	132.8
-138.98	130.5
-133.69	136.37
-101.07	108.33
-27.745	62.743
23.703	41.829
53.402	24.94
115.64	11.37
137.36	-11.285
160.3	-39.538
191.74	-64.959
186.36	-85.467
195.48	-89.097
203.36	-99.525
208.94	-110.23
212.18	-105.58
208.01	-110.93
216.66	-111.68
225.41	-106.12
193.27	-123.62
144.67	-138.97
120.38	-143.58
98.675	-144.84
69.359	-137.98
32.429	-123.96
-4.91	-119.41
-39.066	-122.11
-67.307	-108.4
-88.545	-99.347
-110.61	-94.193
-123.6	-86.009
-127.57	-81.319
-132.67	-71.532
-134.88	-62.475
-138.53	-59.351
-145.16	-58.526
-137.59	-52.371
-97.003	-55.618
-22.814	-67.125
40.415	-62.271
65.594	-48.334
78.589	-32.186
95.468	-13.554
123.2	-3.236
144.75	-3.317
139.03	-11.255
142.68	-28.629
144.66	-44.628
132.09	-58.97
138.01	-68.442
144.78	-66.201
140.76	-67.818
137.09	-71.671
143.52	-73.169
147.88	-73.825
149.58	-74.047
147.46	-72.02
135.13	-68.155
142.67	-63.973
149.46	-58.181
127.92	-64.463
104.78	-73.628
87.013	-71.151
65.78	-69.213
37.004	-66.535
2.228	-55.72
-30.024	-53.214
-57.767	-55.701
-84.013	-47.513
-100.47	-40.006
-100.84	-38.164
-104.66	-33.402
-111.48	-25.198
-113.51	-22.767
-115.11	-20.613
-123.78	-15.416
-129.58	-10.916
-124.99	-13.887
-113.97	-5.612
-49.314	49.393
11.944	114.05
10.862	157.04
-0.053	188.34
-25.994	212.79
-38.1	233.58
-41.699	240.69
-53.324	248.73
-43.016	258.08
-48.468	254.69
-48.83	251.09
-33.605	242.47
-37.339	235.38
-39.125	229.09
-31.764	221.08
-35.349	217.63
-40.123	210.67
-27.92	215.82
-19.846	191.12
-24.349	121.92
-29.626	60.866
-23.438	11.254
-12.972	-24.257
-18.28	-51.582
-35.621	-76.953
-54.415	-96.316
-67.164	-108.62
-79.845	-112.39
-92.501	-110.55
-98.738	-106.18
-111.11	-110.07
-118.07	-107.4
-123.95	-108.7
-129.21	-106.32
-128.35	-102.7
-132.94	-105.9
-115.25	-79.306
-102.13	-68.632
-38.035	-37.306
73.191	30.64
200.73	219.94
446.54	511.27
643.49	579.09
640.59	461.21
510.75	331.17
323.06	214.63
157	136.66
48.174	85.46
-19.437	61.571
-60.377	45.699
-82.753	35.508
-96.312	31.173
-109.5	21.898
-118.58	19.289
-117.54	21.244
-115.47	16.638
-122	12.026
-131.14	10.573
-135	5.029
-135.3	2.313
-132.05	6.9
-132.55	6.504
-136.32	3.596
-134.68	3.254
-134.69	0.232
-134.81	-1.648
-134.26	0.765
-131.75	-1.216
-125.79	-4.358
-127.07	-5.121
-127.09	-6.522
-125.42	-6.573
-126.93	-7.6
-122.18	-7.166
-119.87	-8.171
-118.53	-8.657
-113.37	-7.776
-112.06	-8.751
-108.25	-6.678
-109.87	-9.479
-111.07	-11.22
-104.75	-9.098
-102.95	-10.649
-99.319	-11.633
-98.498	-12.05
-98.534	-8.405
-93.232	-7.326
-90.482	-7.996
-90.091	-7.144
-87.7	-10.865
-85.903	-8.14
-86.107	-6.634
-84.796	-8.909
-81.775	-4.97
-77.663	-7.216
-78.059	-11.103
-80.614	-9.523
-79.437	-8.034
-76.854	-4.926
-75.382	-4.799
-77.079	-7.803
