# Supplementary material for: Electrooculography-based continuous eye-writing recognition system for efficient assistive communication systems
Source: PLoS One. 2018 Feb 9;13(2):e0192684. doi: 10.1371/journal.pone.0192684 (PMC5806888; doi:10.1371/journal.pone.0192684)
Supplement: S2 Database — All the original continuous EOG data of participant 001, 002, and 003 used in the experiments are contained in this database. (ZIP) [file pone.0192684.s002.zip › continuous1/001/training/EOG_001_01_116.csv]

-34.99	-11.788
-33.922	-12.797
-34.981	-11.262
-34.001	-10.633
-33.627	-10.41
-33.076	-7.584
-31.594	-8.669
-33.298	-9.648
-30.256	-9.514
-29.592	-11.398
-29.106	-12.453
-26.626	-12.109
-28.074	-12.546
-29.546	-13.155
-26.151	-11.845
-23.687	-12.126
-25.839	-12.386
-25.592	-11.588
-26.055	-11.651
-30.203	-11.218
-30.12	-12.329
-20.693	-10.04
-17.549	-8.855
-23.547	-11.66
-23.797	-11.578
-20.454	-13.253
-19.764	-13.05
-22.26	-9.641
-24.033	-10.096
-23.251	-11.482
-19.5	-11.342
-17.745	-12.499
-18.603	-12.333
-18.491	-11.223
-18.366	-12.184
-15.22	-13.216
-15.839	-13.846
-18.84	-12.803
-19.061	-11.785
-16.573	-12.865
-13.514	-13.024
-16.023	-13.594
-16.528	-15.408
-13.677	-12.904
-12.178	-13.343
-11.254	-15.343
-10.17	-12.09
-12.983	-14.377
-15.525	-12.757
-13.166	-10.622
-13.594	-15.456
-11.78	-13.291
-8.736	-11.313
-8.492	-11.679
-8.586	-13.347
-9.843	-15.086
-12.24	-11.157
-10.843	-11.439
-7.052	-13.824
-5.66	-12.343
-1.229	-10.883
-4.739	-13.598
-7.103	-16.956
-3.106	-14.182
-3.975	-12.424
0.968	-11.708
0.796	-12.176
-2.891	-14.247
-1.552	-12.963
-3.619	-13.479
-2.895	-12.731
-1.322	-10.036
-2.07	-9.01
1.915	-8.684
3.374	-9.603
2.339	-8.943
5.34	-9.955
3.335	-9.3
2.03	-5.688
4.612	-5.331
2.321	-6.33
-1.019	-7.257
-2.371	-7.086
-2.289	-7.903
-2.321	-8.143
-2.647	-7.067
-1.772	-8.539
1.12	-8.304
3.223	-8.31
3.41	-9.108
4.987	8.957
-0.252	40.821
-12.594	65.752
-22.703	87.177
-29.169	103.41
-34.326	112.81
-42.271	118.24
-46.217	122.24
-44.952	124.79
-44.17	119.6
-40.468	118.17
-35.432	122.98
-31.611	119.45
-35.525	115.22
-40.822	111.44
-11.517	98.484
36.38	77.476
86.817	48.901
131.49	23.144
151.77	1.984
194.88	-19.378
230.27	-35.891
242.14	-51.434
256.14	-73.546
273.96	-94.364
284.83	-109.6
275.44	-121.87
289.33	-129.58
293.9	-131.73
292.62	-133.66
298.08	-131.76
295.84	-123.3
277.15	-148.09
222.91	-196.42
187.5	-222.19
165.33	-229.92
133.74	-231.39
108.91	-228.67
80.504	-217.5
49.736	-205.82
24.233	-196.56
0.867	-181.69
-19.096	-171.99
-33.86	-166.45
-40.621	-154.72
-42.832	-144.94
-46.448	-139.24
-49.688	-135.71
-56.991	-132.22
-48.839	-116.17
-17.388	-75.729
-0.207	-14.011
-4.972	42.582
-21.31	83.441
-38.284	114.52
-45.91	136.45
-56.831	150.6
-62.581	157.33
-59.859	160.07
-62.106	158.83
-63.374	153.24
-63.544	149.69
-62.01	151.05
-60.361	146.44
-61.482	143.48
-58.84	140.14
-56.012	137.23
-54.845	142.6
-52.603	100.07
-42.788	24.883
-29.142	-28.494
-21.265	-69.299
-17.257	-97.295
-17.028	-116.58
-15.281	-127.41
-16.324	-132.51
-16.936	-138.67
-10.465	-142.97
-13.671	-141.71
-16.594	-135.56
-16.454	-136.26
-25.302	-139.29
-33.324	-140.77
-48.566	-136.3
-68.746	-120.98
-84.975	-111.81
-102.34	-104.07
-116.14	-81.959
-126.95	-55.699
-132.53	-31.074
-136.52	-3.713
-138.6	13.275
-133.13	16.161
-129.17	14.897
-121.68	16.31
-116.78	16.82
-114.06	15.09
-107.22	14.922
-105.4	7.18
-84.651	18.624
-56.499	53.615
-38.544	81.029
-25.906	98.992
-37.581	99.187
-54.939	92.769
-65.228	95.133
-71.681	87.345
-63.84	87.9
-47.977	94.899
5.267	60.003
111.06	19.817
199.46	6.879
229.15	-8.484
222.82	-27.447
241.83	-36.554
242.58	-49.068
227.18	-67.729
256.89	-81.324
247.91	-102.3
247.61	-119.37
261.13	-130.36
255.25	-141.57
263.21	-150.09
253.54	-162.76
263.99	-171.39
266.03	-179.49
249.47	-181.93
261.18	-179.43
261.11	-182.6
252.88	-180.12
256	-178.36
254.99	-178.33
250.57	-173.66
245.11	-173.64
239	-172.17
239.64	-166.09
243.25	-160.08
232.72	-150.41
210.1	-134.27
176.66	-111.99
132.84	-87.179
91.127	-54.68
61.769	-16.312
50.248	26.849
31.161	72.072
-2.637	100.24
-25.319	120.75
-50.104	136.67
-75.542	141.41
-89.972	149.65
-100.95	151.84
-105.27	149.32
-110.73	150.29
-112.98	149.68
-115.85	151.43
-120.73	151.99
-123.09	155.65
-131.41	150.84
-135.07	147.18
-136.76	145.28
-142.2	143.65
-138.78	147.31
-116	98.03
-89.842	31.428
-80.209	-13.578
-77.426	-41.863
-82.066	-33.582
-88.667	-27.08
-87.626	-23.686
-88.593	-14.59
-92.431	-13.22
-98.481	-9.342
-98.799	-4.592
-96.778	-2.261
-100.28	-3.832
-100.5	-0.958
-97.022	-1.281
-93.646	-13.091
-93.929	-16.003
-95.035	-15.977
-94.182	-15.472
-94.417	-15.084
-94.775	-15.242
-90.538	-11.689
-87.902	-11.954
-93.685	-11.517
-92.293	-10.567
-85.615	-8.221
-85.329	-10.404
-80.429	-9.502
-78.091	-4.057
-80.452	-7.803
-74.931	-6.836
-70.827	-6.939
-73.831	-10.208
-75.574	-8.062
-74.621	-5.769
-70.487	-4.079
-67.687	-3.239
-70.455	-0.439
-70.209	-0.647
-68.298	-2.712
-66.539	-1.185
-66.061	-1.025
-63.963	0.876
-59.773	2.38
-57.991	1.05
-54.718	1.82
-53.089	3.345
-54.463	4.679
