# Supplementary material for: Electrooculography-based continuous eye-writing recognition system for efficient assistive communication systems
Source: PLoS One. 2018 Feb 9;13(2):e0192684. doi: 10.1371/journal.pone.0192684 (PMC5806888; doi:10.1371/journal.pone.0192684)
Supplement: S2 Database — All the original continuous EOG data of participant 001, 002, and 003 used in the experiments are contained in this database. (ZIP) [file pone.0192684.s002.zip › continuous1/001/training/EOG_001_01_117.csv]

-33.892	17.852
-32.984	20.024
-26.235	18.419
-23.87	17.984
-24.278	16.199
-25.657	13.643
-26.871	16.456
-28.404	16.474
-29.522	12.458
-30.874	12.202
-25.608	14.346
-20.658	15.044
-18.841	14.605
-16.538	15.275
-18.191	16.273
-18.705	16.661
-22.222	16.758
-23.558	15.298
-19.599	13.244
-20.761	13.373
-19.796	14.985
-19.12	11.034
-20.942	7.166
-19.165	10.813
-18.875	11.456
-17.108	12.594
-15.988	16.419
-14.861	12.676
-13.521	10.474
-12.806	11.168
-13.312	10.77
-20.207	11.132
-16.969	10.222
-13.982	10.917
-11.048	8.461
-0.796	7.871
-3.03	9.313
-5.692	7.838
-4.62	9.219
-6.045	7.759
-7.659	7.243
-5.971	6.891
-2.823	5.058
-7.577	5.727
-11.652	3.021
-13.302	1.921
-15.734	1.39
-12.215	1.699
-9.839	5.001
-9.21	5.026
-10.157	7.207
-13.889	6.284
-13.716	2.496
-12.682	3.763
-7.583	2.86
-2.114	2.274
-4.538	0.176
-5.676	0.264
-2.814	4.64
-3.257	2.214
-3.644	2.56
-8.372	4.7
-10.507	4.379
-6.256	4.764
-10.998	0.253
-9.747	-1.886
-8.176	3.952
-8.527	8.333
-3.729	3.604
-8.936	-2.573
-10.635	-4.143
-4.854	-0.952
-3.292	4.437
-4.788	5.992
-4.966	8.43
-4.428	7.383
-7.813	2.016
-13.175	2.391
-16.152	0.076
-15.774	-3.325
-14.491	-2.699
-16.513	-4.679
-16.553	-2.675
-12.615	-0.673
-11.204	-2.947
-10.44	-2.545
-12.064	-3.456
-11.211	-3.297
-7.717	-1.344
-7.375	-1.04
-5.42	-0.375
-7.293	-1.055
-8.762	-1.601
-7.767	-0.655
-8.428	-1.052
-7.265	-1.33
-10.335	0.061
-12.2	-3.971
-11.495	-2.497
-13.386	0.023
-11.071	-6.149
-10.635	13.851
-14.518	47.948
-16.624	74.683
-21.28	101.79
-29.312	124.48
-35.038	141.64
-33.26	152.67
-34.514	163.13
-36.814	166.06
-33.66	164.3
-36.574	164.84
-34.957	163.48
-34.807	161.74
-35.411	162.74
-35.187	162.25
-41.525	156.65
-36.618	151.24
-36.334	147.38
-41.559	147.66
-42.526	141.93
-38.896	142.79
-31.498	138.84
-28.316	90.056
-13.71	26.216
4.072	-23.565
19.062	-61.687
32.941	-90.676
38.542	-115.63
44.917	-135.6
45.421	-146.85
43.346	-153.96
47.972	-160.11
50.067	-163.94
50.556	-165.76
48.272	-163.29
44.762	-166.5
45.268	-168.31
44.344	-162.82
45.054	-161.08
43.845	-157.63
39.529	-159.42
42.589	-157.97
27.235	-148.23
-10.194	-139.19
-33.535	-119.49
-52.001	-102.36
-72.636	-97.692
-87.206	-89.352
-101.95	-75.473
-109.96	-69.259
-113.65	-68.643
-113.54	-65.218
-106.27	-61.718
-101.84	-61.376
-97.429	-58.863
-97.68	-56.447
-94.566	-53.273
-56.719	-20.723
-14.059	31.76
-0.485	77.814
5.505	119.42
4.546	148.17
-9.309	160.29
-19.346	166.66
-22.164	173.14
-23.295	176.07
-23.56	173.64
-22.913	169.31
-21.851	166.65
-22.743	162.84
-24.31	157.58
-26.201	156.35
-28.884	152.03
-29.513	148.21
-29.131	148.92
-32.98	139.38
-27.685	144.57
-19.421	137.98
-17.84	69.272
-4.02	-2.948
4.681	-55.03
8.827	-97.015
17.048	-119.02
19.434	-136.92
23.3	-147.79
23.08	-151.84
32.477	-154.66
40.361	-152.99
33.848	-155.47
33.755	-154.55
25.595	-149.06
15.949	-147.46
10.912	-148.92
17.098	-136.17
26.841	-115.5
60.865	-98.824
153.55	-59.987
236.68	48.73
384.06	262.51
630.8	424.3
752.21	421.01
699.93	338.72
607.39	242.69
447.07	173.41
287.87	113.01
260.63	63.153
259.45	36.713
243.2	8.905
241.51	-8.644
231.14	-30.766
224.24	-56.098
234.96	-70.375
241.34	-92.594
241.16	-108.38
249.53	-121.53
258.72	-134.59
259.89	-141.3
261.52	-151.58
274.96	-155.56
275.84	-160.04
273.5	-160.65
255.32	-162.97
205.75	-169.69
165.77	-157.05
131.67	-138.46
88.352	-125.3
44.142	-103.95
7.503	-85.867
-16.759	-84.712
-27.219	-84.623
-40.593	-78.796
-57.867	-72.073
-67.436	-74.19
-77.827	-67.607
-80.145	-66.609
-50.531	-99.628
-27.7	-126.5
-19.609	-137.39
5.942	-139.08
5.708	-138.54
1.935	-138.25
2.48	-130.52
-8.135	-126.85
-8.315	-122.93
-19.538	-120.93
-25.583	-120.68
-26.096	-115.64
-31.451	-115.58
-31.865	-118
-29.771	-113.74
-27.746	-110.62
-32.422	-110.32
-35.235	-109.96
-40.67	-105.07
-54.077	-84.674
-63.628	-49.527
-79.929	-9.746
-104.79	27.648
-127.96	59.703
-152.31	82.576
-168.19	103.86
-179.3	118.25
-188.99	127.27
-188.57	138.72
-189.65	141.22
-189.85	143.18
-183.63	138.39
-184.71	133.15
-182.78	131.36
-179.14	126.56
-171.61	126.96
-129.16	86.606
-73.903	20.283
-23.275	-20.549
9.496	-48.27
28.8	-66.357
49.67	-73.728
52.911	-78.913
66.507	-84.453
72.289	-85.821
61.822	-89.661
63.115	-88.634
62.904	-82.808
63.66	-86.029
60.246	-85.677
55.318	-87.436
56.184	-88.966
57.546	-83.528
56.859	-87.383
60.303	-92.178
55.435	-91.412
52.536	-85.556
58.641	-71.401
34.211	-52.813
-0.284	-24.65
-31.389	10.938
-59.836	44.438
-67.499	76.795
-79.079	107.1
-94.509	129.87
-98.913	143.82
-104.52	155.33
-109.77	165.65
-111.7	169.13
-116.48	170.43
-119.67	164.15
-114.15	159.19
-110.76	161.56
-115.03	155.89
-110.79	155.56
-105.77	147.99
-104.6	139.25
-106.96	141.07
-115.33	138.06
-108.17	141.76
-95.713	107.08
-85.288	34.026
-65.84	-23.689
-49.071	-67.976
-42.173	-96.143
-38.928	-114.04
-33.552	-129.81
-30.764	-142.67
-29.596	-155.74
-33.801	-160.44
-41.858	-160.11
-41.979	-158.57
-42.442	-156.31
-40.887	-158.47
-39.992	-157.13
-43.279	-151.23
-40.037	-145.75
-38.914	-142.87
-38.383	-143.17
-33.707	-143.44
-30.93	-137.29
-37.003	-130.29
-54.764	-126.8
-76.414	-118.5
-95.012	-104.16
-108.44	-89.507
-118.6	-81.844
-123.26	-74.268
-122.25	-67.659
-121.38	-68.308
-120.3	-68.738
-115.36	-65.927
-112.99	-62.361
-113.83	-63.962
-107.88	-65.206
-103.48	-68.749
-98.959	-71.832
-68.811	-57.123
-2.922	-34.177
69.238	1.268
99.511	47.491
108.99	82.13
122.31	112.27
123.71	142.95
131.87	159.62
140.27	156.13
140.05	142.19
138.7	126.19
136.83	112.37
142.81	104.48
153.29	97.956
154.87	89.18
149.5	80.909
161.99	71.554
168.33	62.797
163.81	59.085
168.76	55.516
167.84	57.212
166.16	52.506
162.38	54.018
163.64	61.914
165.62	16.857
170.12	-39.743
186.84	-68.885
194.54	-92.543
181.37	-111.23
148.24	-134.56
116.5	-149.28
87.867	-153.31
58.495	-155.41
31.622	-155.47
4.658	-154.89
-15.813	-151.04
-34.08	-146.06
-44.969	-140.17
-48.996	-135.03
-53.748	-131.66
-57.51	-131.43
-61.296	-127.84
-63.554	-121.26
-66.01	-117.37
-64.504	-112.44
-64.626	-113.63
-70.914	-112.78
-74.076	-107.64
-76.443	-101.15
-68.748	-84.443
-45.267	-52.328
-28.976	-10.661
-34.85	9.607
-47.897	13.229
-51.166	16.417
-54.139	14.487
-60.179	15.292
-61.331	16.233
-61.594	18.521
-60.302	29.162
-59.652	32.482
-63.584	29.098
-65.188	32.823
-67.634	35.553
-72.922	36.661
-73.652	35.268
-72.102	30.498
-70.181	32.357
-66.334	31.654
-64.796	26.844
-66.25	26.482
-67.983	27.538
-68.001	30.651
-63.632	35.089
-61.833	35.277
-60.191	30.246
-54.11	30.342
-52.005	31.997
-52.742	30.111
-54.04	32.091
-56.173	33.311
-58.441	31.327
-59.418	29.429
-56.974	29.053
