# Supplementary material for: Electrooculography-based continuous eye-writing recognition system for efficient assistive communication systems
Source: PLoS One. 2018 Feb 9;13(2):e0192684. doi: 10.1371/journal.pone.0192684 (PMC5806888; doi:10.1371/journal.pone.0192684)
Supplement: S2 Database — All the original continuous EOG data of participant 001, 002, and 003 used in the experiments are contained in this database. (ZIP) [file pone.0192684.s002.zip › continuous1/001/training/EOG_001_01_118.csv]

-17.093	31.796
-16.813	29.175
-14.838	31.58
-13.495	34
-14.597	29.87
-14.128	28.02
-15.078	29.599
-16.823	30.634
-17.702	32.133
-19.056	30.002
-17.238	28.651
-15.217	29.291
-18.223	29.403
-16.411	30.74
-10.577	31.099
-11.212	29.702
-12.051	31.618
-12.013	33.582
-13.065	29.833
-9.538	32.17
-8.466	32.075
-10.293	26.094
-11.025	30.794
-15.243	30.66
-12.863	29.191
-8.675	30.868
-10.585	28.028
-9.825	29.211
-9.051	28.603
-10.833	30.695
-12.077	32.803
-9.475	32.969
-8.782	32.69
-8.694	32.51
-7.555	35.068
-6.589	31.853
-4.71	31.897
-9.201	33.03
-9.116	32.114
-7.182	34.69
-8.019	36.619
-5.645	35.233
-6.571	32.67
-5.583	32.941
-3.835	35.514
-5.71	37.616
-6.634	36.939
-2.532	34.934
-0.224	30.767
-4.198	31.44
-3.251	36.329
-4.417	34.022
-7.711	32.685
-4.145	33.127
-3.036	28.965
-4.205	30.428
-5.141	35.258
-2.47	34.284
-1.132	32.963
-1.705	33.669
3.128	36.776
3.53	37.871
2.528	34.911
4.874	33.08
2.927	31.798
-1.84	31.601
-0.896	31.025
1.525	33.028
-0.787	34.256
-1.187	30.319
1.283	32.124
4.322	34.791
7.591	34.649
5.319	35.019
3.263	30.658
5.721	29.77
3.661	32.527
4.482	34.047
6.152	35.798
4.894	34.331
5.082	32.44
4.613	32.396
9.036	34.689
8.949	34.353
6.285	34.963
6.698	37.055
4.082	34.185
4.827	35.539
4.189	34.892
5.702	32.688
7.126	33.068
2.731	31.723
4.908	32.98
4.298	33.322
2.314	32.748
9.607	32.838
17.171	47.024
27.867	83.061
47.536	119.01
59.542	147.84
50.275	170.93
30.63	180.18
11.12	185.67
-2.281	188.81
-8.624	185.47
-17.789	184.65
-26.541	182.78
-25.077	180.74
-23.078	178.61
-26.858	172.32
-29.393	168.49
-28.202	164.85
-25.124	161.82
-26.678	159.09
-24.537	161.73
-17.177	162.87
-16.843	123.95
-9.364	62.251
2.11	11.32
10.879	-31.01
23.815	-64.898
23.593	-92.055
17.237	-112.31
18.883	-126.38
20.433	-134.28
23.142	-139.86
20.656	-144.26
17.569	-145.58
23.634	-143.29
21.683	-137.78
18.166	-134.42
17.383	-131.84
15.068	-130.96
17.667	-125.78
14.894	-122.35
18.556	-129.48
14.493	-124.58
39.232	-108.36
99.056	-87.653
138.24	-59.196
179.72	-32.485
194.73	-12.835
210.35	-10.001
218.6	-23.162
203.31	-37.126
220.61	-54.04
234.36	-63.854
259.41	-58.225
275.83	-65.568
273.57	-80.016
280.47	-85.083
282.05	-88.604
290.12	-84.85
254.91	-80.12
180.81	-68.866
124.04	-50.669
82.597	-38.673
55.162	-24.989
29.889	-15.382
-1.092	2.638
-28.822	24.187
-51.411	15.724
-71.016	-1.582
-86.787	-15.299
-99.955	-34.708
-108.3	-36.02
-110.16	-26.122
-116.16	-27.688
-116.83	-20.443
-119.33	-17.043
-126.2	-18.793
-120.17	-8.857
-87.586	-29.756
12.242	-59.726
89.438	-69.097
106.58	-73.274
130.13	-69.786
136.59	-67.496
151.59	-66.342
155.42	-74.14
140.43	-86.103
144.24	-94.849
144.52	-101.38
147.8	-105.21
143.13	-112.6
142.4	-115.4
148.51	-117.36
139.39	-119.19
143.33	-118.6
139.78	-115.84
135.96	-110.97
140.35	-111.27
132.51	-110.6
135.49	-106.11
123.22	-91.264
78.788	-67.277
27.536	-36.179
-16.289	5.786
-48.839	42.825
-74.064	78.871
-95.963	110.52
-115.57	128.39
-130.02	143.71
-136.52	154.71
-141.27	159.47
-148.31	161.6
-149.41	160.49
-147.85	159.62
-150.26	159.3
-151.44	156.46
-150.51	156.38
-152.37	154.01
-151.64	154.95
-152.25	149.84
-151.32	148.41
-142.41	151.67
-101.07	105.19
-21.427	50.712
27.379	15.39
68.854	-10.053
105.14	-20.22
106.98	-36.636
128.1	-45.705
129.61	-58.313
119.79	-74.658
134.58	-82.948
127.8	-92.331
120.83	-98.763
128.84	-104.04
126.8	-108.46
122.67	-111.72
127.66	-114.68
128.5	-117.17
125.43	-117.14
124.43	-115.87
118.87	-117.21
124.4	-113.32
126.92	-100.91
108.39	-77.759
95.808	-37.27
84.19	4.156
48.794	39.404
-3.578	71.813
-51.614	95.364
-83.207	115.08
-111.53	130.48
-134.14	136.07
-144.07	140.72
-153.98	142.74
-157.53	135.3
-157.16	132.04
-159.16	131.04
-156.36	133.72
-155.3	129.95
-157.3	129.24
-154.45	134.26
-148.54	83.211
-146.84	9.501
-154.57	-40.538
-159.08	-78.47
-159.34	-103.38
-161.27	-117.69
-154.99	-121.38
-152.16	-125.62
-152.14	-127.15
-149.4	-127.71
-150.69	-126.14
-143.52	-118.99
-140.49	-113.91
-141.81	-111.19
-136.48	-110.41
-137.64	-106.15
-133.32	-104.48
-133.56	-105.98
-128.35	-107.63
-124.68	-103.85
-82.579	-85.681
12.739	-53.178
39.293	-11.339
64.998	28.916
96.314	64.618
92.672	97.108
115.64	117.57
107.44	130.91
105.05	142.55
119.3	132.5
118.32	113.06
129.18	101.74
138.18	88.671
147.66	77.223
150.75	66.291
159.01	57.543
165.56	56.072
160.04	49.433
167.98	56.916
166.22	53.598
133.19	2.056
100.33	-51.382
84.165	-97.691
70.789	-132.5
53.89	-147.64
31.109	-158.06
7.972	-158.82
-13.089	-159.21
-33.474	-160.4
-50.307	-157.26
-61.348	-155.42
-69.983	-153.67
-78.78	-149.3
-84.816	-141.5
-90.452	-133.33
-93.316	-127.3
-95.593	-125.45
-100.4	-123.99
-101.13	-118.01
-100.92	-113.28
-102.57	-112.66
-110.53	-111.23
-111.65	-110.78
-107.03	-110.94
-100.6	-98.149
-13.043	-68.922
58.389	-28.546
45.067	18.128
74.412	67.133
89.926	103.07
76.149	127.96
81.81	152.25
96.642	165.22
90.341	161.53
73.913	144.74
101.95	130.82
107.32	115.79
105.36	99.097
122.59	92.831
118.35	87.757
129.56	82.081
130.7	72.201
123.41	66.515
137.15	68.865
132.04	62.466
138.04	70.881
147.01	64.514
133.47	1.836
129.91	-58.269
127.5	-94.871
113.91	-122.73
86.486	-139.67
56.114	-150.83
26.905	-154.18
-8.352	-153.54
-30.73	-152.03
-44.492	-151.73
-60.056	-152.06
-68.497	-144.81
-79.555	-139.13
-89.126	-135.2
-93.032	-125.58
-100.13	-122.52
-99.569	-122.22
-103.55	-117.95
-107.72	-113.21
-107.51	-115.02
-108.33	-112.82
-68.691	-87.13
-14.137	-52.342
34.004	-12.723
54.581	30.146
51.479	65.933
68.347	98.377
72.639	118.92
74.092	130.2
75.58	141.64
84.914	137.02
88.638	115.69
84.031	100.11
99.17	90.465
99.066	79.202
93.727	75.338
96.318	71.109
104.51	66.8
104.74	60.711
100.36	56.836
107.4	68.491
98.111	39.922
79.988	-16.009
73.299	-50.236
77.766	-78.158
82.288	-95.466
64.588	-110.51
31.004	-123.34
0.018	-131.98
-23.668	-137.75
-43.802	-135.22
-59.758	-132.83
-68.756	-128.27
-75.309	-120.82
-87.559	-114.62
-96.791	-111.36
-106.36	-107.02
-106.84	-107.02
-66.036	-112.93
-23.372	-110.04
11.982	-98.905
35.409	-88.296
28.18	-83.261
37.738	-85.735
47.097	-87.366
43.114	-84.497
48.278	-88.233
47.836	-96.336
43.266	-99.152
36.986	-100.43
38.94	-101.25
39.651	-104.67
36.32	-109.28
44.47	-104.49
41.121	-98.045
38.281	-94.631
38.595	-94.719
37.313	-94.214
42.565	-85.835
35.621	-70.622
34.958	-38.776
35.579	-2.703
21.718	31.153
3.753	64.884
-26.903	86.656
-62.182	105.36
-95.706	124.08
-126.17	139.64
-145.5	151.68
-158.83	157.86
-170.75	162.59
-175.43	168.29
-174.89	168.06
-174.34	162.26
-174.14	158.13
-174.85	151.23
-171.48	150.4
-173.48	147.87
-176.92	137.68
-172.47	146.05
-153.41	122.68
-116.75	52.7
-98.204	-0.743
-99.237	-26.171
-102.73	-24.018
-109.65	-16.677
-112.18	-16.187
-112.7	-13.302
-118.23	-14.867
-122.83	-13.44
-114.04	-11.896
-104.85	-15.922
-102.36	-16.207
-96.212	-16.895
-94.861	-17.454
-95.925	-16.326
-96.253	-17.19
-98.882	-14.11
-98.145	-14.097
-93.9	-16.94
-90.277	-19.642
-86.06	-21.208
-82.863	-16.726
-85.539	-13.388
-80.617	-11.86
-76.102	-13.096
-78.364	-16.606
-73.42	-17.508
-72.386	-14.097
-74.672	-10.964
-75.915	-14.582
-72.857	-15.927
-66.407	-14.157
-63.661	-16.461
-57.067	-16.492
-54.752	-14.898
-54.35	-16.136
-52.128	-15.401
-53.164	-14.309
-51.483	-13.47
-49.872	-11.226
-48.96	-12.876
-46.729	-14.984
-44.371	-15.446
