# Supplementary material for: Electrooculography-based continuous eye-writing recognition system for efficient assistive communication systems
Source: PLoS One. 2018 Feb 9;13(2):e0192684. doi: 10.1371/journal.pone.0192684 (PMC5806888; doi:10.1371/journal.pone.0192684)
Supplement: S2 Database — All the original continuous EOG data of participant 001, 002, and 003 used in the experiments are contained in this database. (ZIP) [file pone.0192684.s002.zip › continuous1/001/training/EOG_001_01_119.csv]

-7.796	13.781
-5.874	10.806
-3.122	11.415
-7.654	11.132
-8.882	9.69
-7.508	13.184
-5.511	14.475
-3.949	14.516
-6.06	17.856
-7.812	16.26
-6.34	13.66
-4.515	12.715
-3.305	11.136
-6.471	10.205
-9.208	7.995
-6.711	9.051
-3.249	12.428
-2.173	10.93
-4.202	11.675
-3.07	13.818
-1.55	11.21
-2.762	12.751
-5.736	14.452
-5.74	13.933
-2.897	14.891
-2.291	13.583
-2.204	11.893
-5.337	9.948
-5.252	8.179
-5.253	10.612
-7.927	11.895
-8.504	9.711
-7.907	13.236
-5.04	14.486
-8.296	11.712
-9.596	10.976
-8.724	9.08
-14.057	9.987
-14.157	10.861
-14.102	11.822
-14.326	13.232
-8.361	13.87
-11.346	15.388
-16.064	14.662
-13.064	14.237
-15.793	14.164
-16.461	16.519
-14.901	16.553
-13.333	15.028
-8.702	15.283
-12.033	12.345
-13.33	12.493
-12.679	13.211
-17.22	14.537
-15.517	14.052
-12.597	12.046
-11.267	14.854
-9.058	14.959
-10.524	14.065
-14.781	13.92
-15.7	14.118
-11.029	15.618
-12.08	15.328
-11.789	13.125
-6.354	11.646
-9.749	12.633
-10.171	11.002
-10.187	11.837
-14.732	13.752
-12.979	11.32
-8.953	10.081
-7.941	11.237
-11.778	12.956
-9.573	12.498
-9.671	11.44
-11.419	7.782
-3.957	6.192
-4.512	8.741
-10.484	9.965
-13.98	8.563
-14.012	5.316
-12.747	7.834
-12.415	11.656
-12.371	10.127
-13.041	8.587
-10.536	7.848
-9.184	6.457
-10.602	6.331
-12.661	5.252
-17.106	4.354
-19.2	3.299
-16.918	3.11
-15.105	5.645
-12.622	4.232
-10.942	3.845
-12.577	5.25
-11.272	7.616
-10.977	8.185
-14.961	4.98
-15.812	6.943
-12.825	6.312
-11.648	3.881
-14.902	3.697
-16.697	2.836
-16.407	3.901
-16.643	3.785
-15.937	4.33
-13.594	4.565
-16.339	3.046
-15.968	5.391
-17.22	4.738
-15.868	8.059
0.504	12.429
35.467	-2.936
117.43	-15.677
168.92	-21.648
179.13	-28.87
193.91	-33.008
194.23	-35.635
201.73	-35.518
195.53	-47.521
196.85	-59.825
200.82	-63.929
195.48	-69.848
206.93	-75.198
204.31	-81.529
203.87	-86.673
208.28	-90.856
198	-93.403
203.2	-96.123
211.77	-98.553
208.78	-100.29
215.01	-103.24
208.45	-106.88
207.32	-107.03
209.81	-103.29
201.81	-102.41
211.39	-98.685
185.41	-92.847
127.82	-83.69
79.309	-68.378
31.55	-39.767
1.824	-2.045
-25.432	28.066
-53.724	53.505
-73.909	67.967
-95.632	67.444
-101.18	68.014
-99.457	71.198
-103.49	71.88
-105.32	71.386
-110.2	68.847
-118.15	68.319
-118.88	65.657
-113.49	77.045
-106.28	113.05
-103.24	147.84
-110.38	171.54
-109.87	185.15
-107.29	189.9
-111.52	190.03
-109.94	190.13
-108.98	189.22
-109.58	185.53
-109.12	184.05
-110.84	177.46
-110.4	176.44
-110.03	175.33
-110.06	173.11
-103.27	177.08
-96.682	132.35
-83.916	59.048
-69.641	0.96
-63.83	-49.352
-53.904	-81.057
-50.13	-100.58
-48.627	-116.61
-48.473	-125.22
-54.604	-129.76
-54.921	-135.94
-61.547	-138.9
-73.703	-138.74
-78.05	-134.03
-79.002	-128.8
-76.608	-128.3
-71.099	-124.23
-69.126	-122.48
-69.053	-120.07
-65.622	-113.72
-63.222	-113.07
-62.439	-112.4
-58.266	-112.02
-54.538	-113.44
-56.705	-108.48
-67.64	-94.18
-81.849	-76.57
-99.952	-60.985
-120.84	-34.227
-136.12	-4.389
-146.89	12.595
-155.34	22.29
-162.32	30.301
-159.38	39.471
-154.01	39.207
-151.21	39.303
-139.11	45.074
-140.48	40.974
-137.22	37.996
-121.93	41.822
-92.42	52.816
-5.036	79.894
43.954	110.39
64.894	135.55
94.949	155.67
82.175	172.12
110.13	188.02
136.31	191.15
123.44	178.66
130.88	166.95
132.42	157.73
129.06	144.66
141.04	137.63
139.94	124.91
134.54	116.6
144.56	112.8
144.08	110.81
145.69	121.45
134.79	72.249
110.56	-7.51
104.26	-53.831
94.413	-90.24
74.83	-110.34
53.163	-125.71
29.941	-135.75
9.812	-137.86
-10.126	-139.46
-30.089	-131.08
-42.819	-125.45
-53.228	-121.83
-60.553	-109.73
-62.447	-102.36
-67.552	-98.029
-77.666	-93.603
-81.258	-94.501
-76.203	-72.775
-54.433	-42.133
-4.799	-23.626
73.233	26.525
240.04	142.27
483.23	278.85
664.98	342.81
677.88	332.4
548.74	296.55
391.22	259.19
233.17	226.61
96.312	202.13
12.251	195.89
-49.71	188.21
-91.707	182.89
-115.02	187.97
-127.85	180.8
-128.06	172.07
-134.01	169.52
-130.75	161.81
-135.26	153.9
-157.59	145.06
-151.63	141.19
-150.47	126.99
-106.62	91.267
-22.469	57.682
22.336	30.257
88.99	10.792
133.7	-4.018
150.01	-23.555
190.53	-48.759
196.11	-68.278
199.85	-75.54
210.18	-86.657
201.64	-93.976
214.64	-102.27
220.23	-115.91
219.74	-116.68
227.4	-120.35
229.96	-115.46
221.68	-127.04
181.09	-178.17
145.89	-208.73
122.92	-218.99
97.901	-223.35
77.776	-216.11
48.295	-207.11
14.663	-194.27
-18.357	-184.56
-41.738	-172.82
-57.659	-158.11
-76.775	-152.76
-88.437	-146.74
-94.736	-138.49
-99.533	-134.46
-105.33	-129.62
-109.15	-121.59
-113.64	-115.3
-118.83	-111.04
-121.92	-109.45
-119	-104.16
-82.566	-76.653
-46.942	-34.816
-53.428	-12.877
-76.25	-9.291
-90.979	-1.713
-101.56	1.43
-107.74	4.012
-107.93	7.694
-109.28	8.772
-98.952	15.9
-94.69	20.368
-102.76	22.311
-103.82	24.158
-107.37	25.139
-108.37	25.249
-109.77	24.59
-114.31	28.847
-110.18	30.116
-111.85	26.32
-115.53	25.562
-112.23	26.186
-112.64	26.091
-109.76	30.995
-107.6	34.154
-105.56	29.456
-100.57	26.69
-101.42	24.236
-102.35	22.909
-102.66	25.572
-101.26	27.667
-94.461	25.898
-92.007	25.309
-92.916	28.293
-88.203	24.394
-86.573	22.423
-83.268	25.993
-79.807	23.96
-81.274	23.138
-82.625	24.898
-85.056	24.568
-82.942	24.472
-83.573	18.913
-81.781	17.846
-76.85	20.402
-76.158	16.787
