# Supplementary material for: Electrooculography-based continuous eye-writing recognition system for efficient assistive communication systems
Source: PLoS One. 2018 Feb 9;13(2):e0192684. doi: 10.1371/journal.pone.0192684 (PMC5806888; doi:10.1371/journal.pone.0192684)
Supplement: S2 Database — All the original continuous EOG data of participant 001, 002, and 003 used in the experiments are contained in this database. (ZIP) [file pone.0192684.s002.zip › continuous1/001/training/EOG_001_01_120.csv]

7.78	-8.117
8.281	-8.904
9.133	-4.591
3.032	-4.616
-2.316	-7.543
2.541	-7.043
2.087	-5.438
0.062	-4.043
1.247	-2.306
0.73	-3.735
5.131	-5.182
6.07	-4.502
3.037	-4.035
4.454	-3.235
7.548	-6.31
8.322	-6.979
5.946	-5.815
5.576	-6.935
5.346	-6.153
4.2	-8.04
3.17	-5.671
5.082	-4.273
5.516	-6.119
4.805	-5.401
4.937	-8.841
2.774	-7.758
2.829	-8.626
3.111	-11.395
2.717	-8.56
0.561	-8.6
5.685	-7.648
7.807	-9.756
2.086	-12.191
5.966	-12.148
4.646	-11.231
3.676	-8.909
8.537	-8.991
5.987	-7.083
1.529	-7.571
5.044	-8.741
10.586	-7.992
11.492	-6.518
14.489	-3.649
7.668	-4.056
2.112	-6.211
5.107	-5.929
5.505	-6.437
9.947	-9.728
6.785	-8.259
2.859	-6.317
4.432	-8.495
4.211	-5.385
9.724	-3.579
11.204	-6.314
9.235	-5.166
9.314	-5.527
6.122	-5.221
8.427	-5.388
8.532	-7.877
4.737	-6.416
5.55	-4.739
5.309	-4.506
6.714	-4.365
7.159	-5.039
7.271	-3.747
5.186	-3.391
2.166	-7.087
3.698	-6.235
3.157	-3.675
3.964	-1.935
2.676	-1.651
0.32	-3.13
0.851	-1.467
-0.525	0.404
4.673	-0.089
3.188	-3.078
-0.75	-1.522
2.237	0.717
0.122	-1.145
2.375	-0.886
2.813	-0.448
6.415	-0.83
8.796	-1.444
4.455	-0.049
6.406	0.341
7.339	-1.542
8.352	-0.396
6.783	-1.954
5.602	-1.993
4.374	-0.435
-2.251	-6.365
-4.462	-7.552
-6.287	-5.412
-6.161	-9.624
-0.195	-7.401
-0.321	-6.876
-4.283	-13.095
-0.279	-7.908
3.482	-3.918
-1.715	-6.537
-4.749	-6.82
0.235	-8.454
2.431	-10.603
-0.701	-10.184
-0.627	-9.073
0.916	-8.729
1.989	-9.884
1.751	-11.934
-0.392	-9.654
-1.088	-10.774
0.095	-9.789
-0.264	-8.231
0.391	-13.049
2.149	-12.321
-0.434	-12.364
-2.648	-12.409
-0.869	-10.611
1.603	-10.219
3.54	-9.368
6.636	-10.372
5.954	-12.888
6.048	-13.295
7.113	-7.865
7.803	-6.815
10.146	-7.003
5.621	12.715
1.19	47.165
-6.856	75.982
-16.817	98.564
-22.124	120.11
-27.447	134.43
-27.746	143.96
-28.784	151.83
-29.653	152.57
-28.916	150.61
-30.571	149.88
-30.716	148.57
-33.455	147.09
-36.477	144.78
-35.417	142.54
-37.229	140.42
-33.912	136.22
-28.373	134.39
-32.195	134.26
-35.118	130.17
-39.07	123.59
-38.417	126.11
-31.233	126.79
-33.308	94.867
-32.123	46.107
-23.864	2.376
-16.013	-41.275
-5.338	-79.225
0.317	-105.83
5.689	-129.58
16.298	-147.81
27.978	-156.46
37.133	-161.41
39.041	-167.43
42.175	-172.21
48.545	-172.55
52.377	-171.18
47.886	-164.4
38.559	-160.83
39.838	-159.78
46.116	-157.82
47.003	-156.78
46.494	-152.49
43.298	-143.85
24.162	-126.67
-5.784	-107.59
-28.721	-87.342
-53.286	-64.191
-77.947	-39.875
-90.022	-20.832
-98.572	-10.088
-103.8	1.422
-102.74	8.698
-106.62	18.419
-104.78	32.927
-98.281	37.091
-97.156	38.836
-91.734	38.092
-95.162	36.023
-95.684	38.007
-90.149	41.542
-66.501	34.744
1.99	0.922
93.752	-29.658
180.99	-42.204
222.65	-51.54
228.11	-61.668
222.2	-70.719
211.34	-75.511
207.13	-79.885
209.52	-82.202
205.56	-85.827
188.23	-88.68
186.2	-91.595
187.56	-93.514
182.19	-95.494
185.85	-100.33
184.31	-102.81
179.84	-105.73
181.74	-103.89
180.7	-104.58
174.58	-108.88
172.04	-108.71
180.92	-110.29
187.97	-113.84
179.55	-116.88
173.56	-115.13
173.89	-117.65
171.32	-121.41
175.43	-110.91
169.95	-98.925
134.84	-86.246
91.517	-59.67
50.901	-24.983
10.814	9.127
-24.002	42.236
-52.354	70.25
-72.795	93.325
-93.693	113.83
-107.57	127.22
-108.28	134.69
-108.24	138.58
-105.5	140.75
-105.28	140.86
-106.62	136.71
-108.08	133.29
-118.7	128.35
-120.63	128.03
-102.13	142.55
-89.947	155.74
-94.686	156.92
-101.13	152.3
-101.57	148.77
-98.08	144.6
-98.852	144.12
-99.348	145.61
-102.19	142.87
-103.61	141.78
-99.177	137.12
-96.625	135.59
-95.28	132.64
-95.498	128.45
-95.403	132.71
-95.404	121.96
-90.885	127.29
-86.963	130.07
-77.072	72.092
-56.792	3.523
-39.994	-51.363
-28.272	-91.61
-23.297	-117.94
-15.947	-137.31
-7.627	-146.89
-3.134	-159.69
0.822	-165.58
-0.317	-163.69
-4.358	-162.02
-6.448	-159.83
-3.972	-159.02
-3.644	-160.07
-3.902	-159.6
-1.765	-154.89
-3.436	-149.02
-2.519	-143.78
-3.261	-143.57
-0.652	-142.14
-5.45	-133.07
-34.213	-116.77
-56.592	-97.801
-71.375	-81.639
-91.144	-61.715
-111.9	-42.613
-125.21	-22.738
-129.41	-4.243
-134.14	12.508
-134.02	34.017
-132.57	46.461
-129.87	52.583
-124.43	57.006
-118.97	62.241
-113.4	60.146
-117.15	53.24
-114.88	53.697
-110.72	58.44
-96.977	60.594
-26.701	28.096
52.005	-12.422
107.72	-29.454
137	-43.059
142.39	-49.357
168.19	-54.881
174.9	-59.979
170.05	-63.9
172.84	-78.43
163.28	-85.457
159.49	-85.454
157.56	-90.248
160.92	-89.191
159.1	-88.923
150.93	-92.236
150.44	-92.123
146.9	-91.914
143.47	-89.579
143.82	-89.696
146.64	-89.462
141.78	-86.945
135.32	-88.785
140.19	-79.526
121.66	-62.503
72.405	-39.408
30.556	-3.06
7.452	32.763
-11.186	64.757
-27.935	90.784
-44.461	111.91
-61.726	129.23
-71.824	138.74
-81.136	148.64
-87.226	156.4
-87.805	156.61
-90.709	156.61
-90.933	153.43
-93.241	150.34
-99.017	149.92
-98.415	146.8
-96.973	144.9
-98.285	139.26
-100.11	135.82
-101.46	133.22
-102.62	126.39
-104.77	137.77
-92.311	117.43
-59.733	46.263
-35.544	-11.571
-26.255	-48.714
-23.392	-56.017
-30.263	-46.005
-35.247	-43.529
-36.168	-39.647
-37.335	-37.651
-39.429	-35.023
-44.572	-34.351
-45.454	-31.435
-40.861	-32.447
-38.254	-38.705
-34.205	-35.977
-34.731	-35.51
-41.124	-33.766
-37.66	-33.443
-38.74	-33.965
-40.065	-30.049
-34.54	-32.635
-34.705	-30.77
-35.417	-29.696
-36.872	-31.56
-36.132	-27.138
-34.786	-25.868
-32.53	-24.714
-30.57	-23.97
-29.433	-25.74
-25.961	-24.774
-26.156	-21.659
-28.768	-19.569
-31.678	-22.501
-28.36	-23.749
-26.886	-23.664
-27.042	-23.69
-24.096	-23.724
-23.756	-24.959
-22.693	-23.119
-23.391	-24.566
-19.876	-21.799
-19.74	-19.191
-18.455	-20.667
-13.971	-15.956
-21.062	-19.517
-23.678	-21.447
-20.121	-16.069
-20.051	-16.396
-19.134	-13.16
-18.453	-14.386
-18.306	-17.505
-15.082	-13.917
-15.644	-12.278
-15.777	-11.346
-15.008	-10.846
-16.893	-8.58
-13.299	-7.93
-14.379	-8.933
-15.285	-9.997
-15.821	-10.598
-19.319	-12.019
-16.792	-13.779
-16.61	-10.661
-17.275	-11.878
-16.882	-12.347
-18.192	-8.955
-17.23	-9.924
-12.836	-9.063
-9.311	-6.928
-8.706	-6.411
-10.396	-5.476
-10.326	-7.521
-8.761	-6.815
-7.4	-5.566
-7.312	-8.508
-9.382	-5.398
