# Supplementary material for: Electrooculography-based continuous eye-writing recognition system for efficient assistive communication systems
Source: PLoS One. 2018 Feb 9;13(2):e0192684. doi: 10.1371/journal.pone.0192684 (PMC5806888; doi:10.1371/journal.pone.0192684)
Supplement: S2 Database — All the original continuous EOG data of participant 001, 002, and 003 used in the experiments are contained in this database. (ZIP) [file pone.0192684.s002.zip › continuous1/001/training/EOG_001_01_121.csv]

-4.52	-0.273
-6.533	1.361
-5.784	1.758
-6.246	-0.666
-2.581	-0.796
-3.232	0.128
-7.641	0.86
-4.418	-0.719
-2.269	-3.217
-3.103	-0.845
-6.884	-0.812
-4.384	1.348
-3.395	1.206
-3.871	-3.352
1.111	-3.511
-1.449	-2.078
-4.143	-4.447
-5.793	-5.639
-4.565	-3.06
-0.06	-1.853
-0.819	0.533
-2.162	-0.439
-3.826	-0.159
-3.158	0.234
-5.042	-2.329
-8.909	0.847
-6.844	0.101
-3.253	-1.307
0.286	-2.255
1.299	-2.037
1.759	0.665
3.299	-3.452
2.939	-4.063
2.414	-4.183
2.088	-3.275
-1.601	-0.972
-3.219	-3.33
-2.875	-3
-5.058	-4.124
-1.239	-2.753
0.74	-3.394
-1.47	-9.638
0.834	-7.506
-2.135	-5.242
-4.022	-5.035
0.992	-2.062
2.203	-2.624
-0.264	-5.331
-3.33	-6.732
-2.397	-4.918
-1.204	-4.01
1.343	-3.173
4.683	-3.291
0.735	-4.183
-0.188	-1.691
-1.33	-2.32
-2.805	-0.875
3.273	-0.286
1.148	-1.397
-3.753	2.198
-2.635	-2.699
-1.501	-4.399
-0.711	-1.716
-3.431	-4.852
-1.217	-2.27
3.364	-4.761
5.017	-5.993
2.987	-1.295
-2.689	-4.862
-2.074	-5.399
-0.659	-3.807
-0.753	-6.116
-0.016	-6.161
0.563	-5.871
0.983	-6.878
1.502	-7.993
3.73	-7.69
2.726	-6.596
2.59	-2.824
5.606	1.27
5.733	-0.302
3.387	-1.565
3.734	-1.455
6.074	-3.905
1.473	-4.317
-0.008	-3.661
-0.378	-3.079
-3.47	-0.264
6.184	-2.155
9.78	-3.675
7.159	-1.581
8.437	-2.877
3.764	-3.238
2.008	-0.267
4.924	1.556
7.561	2.712
5.692	3.822
4.619	0.321
5.313	-1.22
4.308	-2.148
1.841	-2.201
0.586	0.997
5.101	0.198
5.769	-3.061
6.586	-2.246
7.371	0.709
5.693	-1.609
8.832	10.896
19.36	38.821
34.169	72.986
37.613	105.86
26.699	124.79
11.833	142.55
0.917	152.52
-6.393	158.17
-10.203	163.65
-13.747	164.66
-14.884	164.72
-15.316	159.77
-19.435	156.24
-17.851	153.04
-21.094	149.85
-26.043	148.02
-21.825	146.7
-18.968	144.28
-20.777	142.24
-20.054	143.14
-16.771	141.99
-20.002	136.24
-21.572	135.22
-17.381	139.22
-18.589	114.28
-13.607	53.904
-2.027	-7.581
9.208	-51.893
22.041	-86.421
26.749	-109.76
35.189	-124.59
44.524	-136.31
47.474	-139.09
53.534	-145.42
54.902	-152.14
53.251	-150.67
53.575	-152.32
46.422	-155.61
42.813	-153.6
46.31	-150.67
43.436	-147.41
47	-143.62
49.067	-141.09
49.51	-139.19
38.287	-130.04
2.05	-110.37
-22.837	-90.519
-40.471	-62.727
-59.126	-32.992
-71.7	-10.717
-81.582	13.242
-84.506	29.283
-86.523	33.481
-82.507	33.794
-74.06	36.464
-70.918	40.058
-66.849	40.252
-65.175	43.451
-63.941	43.081
-61.705	42.663
-41.403	44.104
23.105	18.104
103.66	-3.543
174.34	-3.363
192.67	-14.742
186.03	-18.178
228.38	-9.175
259.03	-7.83
262.83	-15.344
266.29	-29.78
265.19	-46.878
273.19	-63.738
285.87	-79.927
299.85	-85.444
320.47	-88.063
332.85	-99.357
324.87	-102.31
333.61	-94.861
326.26	-90.158
267.44	-93.296
214.29	-93.086
185.45	-80.094
163.29	-74.04
134.55	-68.491
101.28	-61.111
76.946	-74.944
67.586	-88.039
64.387	-95.759
62.565	-107.1
60.784	-111.62
52.755	-116.21
49.688	-115.23
46.868	-110.28
37.891	-106.75
30.199	-100.19
23.241	-97.26
14.632	-92.671
10.994	-88.809
11.591	-83.562
6.469	-76.858
5.167	-76.423
3.595	-77.815
1.186	-73.469
6.486	-62.695
2.375	-63.332
-3.622	-61.387
1.574	-56.643
-5.803	-56.311
4.403	-39.624
62.283	-19.296
104.26	10.449
144.02	50.592
193.75	80.107
204.44	90.2
215.26	76.75
226.69	59.209
224.34	42.509
232.18	28.676
241.15	19.187
246.45	6.766
252.01	0.153
258.57	-0.961
260.52	-3.614
266.87	-2.978
257.47	1.528
225	1.616
210.58	6.558
193.82	19.117
158.27	28.79
115.82	28.316
71.131	33.017
38.344	46.094
13.131	39.28
-0.627	36.922
-9.567	46.593
-24.528	49.114
-35.164	54.314
-42.989	54.511
-48.357	59.738
-48.144	57.675
-42.449	21.921
-35.843	-15.476
-39.458	-36.948
-45.052	-48.365
-38.581	-51.104
-36.04	-48.826
-38.115	-46.149
-34.33	-44.421
-32.813	-39.745
-36.543	-37.509
-41.16	-35.412
-42.042	-30.913
-42.124	-30.213
-38.177	-29.821
-37.392	-29.915
-41.885	-31.262
-39.912	-27.805
-36.649	-23.87
-38.622	-25.903
-38.488	-27.715
-36.393	-21.186
-48.31	-0.451
-58.53	32.872
-56.406	70.957
-57.39	109.02
-63.788	141.63
-72.202	171.26
-77.153	191.43
-82.693	204.26
-86.39	221.21
-89.645	230.39
-92.248	233.31
-89.686	236.24
-91.28	239.09
-87.487	240.4
-82.917	235.96
-85.092	232.58
-82.485	228.86
-82.174	218.13
-82.614	216.49
-78.154	215.05
-75.877	211.26
-70.899	213.76
-64.778	166.26
-60.94	91.73
-50.085	43.459
-34.541	0.455
-21.777	-30.671
-12.056	-48.952
-4.635	-63.645
-0.699	-71.66
-0.376	-78.758
0.505	-84.925
3.957	-84.809
-0.351	-86.496
-5.615	-88.712
-2.623	-85.942
-3.084	-83.267
-3.964	-80.835
-5.299	-84.374
-4.611	-84.709
-0.806	-82.112
3.813	-81.871
3.238	-74.652
-19.176	-60.566
-46.636	-42.443
-69.596	-24.422
-87.966	-3.108
-97.067	13.964
-108.64	26.929
-116.54	41.444
-113.16	45.879
-112.74	41.777
-108.73	41.264
-106.16	40.284
-109.14	39.832
-96.921	40.975
-99.811	33.572
-92.168	42.988
-89.737	63.764
-63.103	92.631
60.85	108.16
192.76	159.32
377.26	272.47
533.13	282.2
527.19	225.58
443.34	181.69
322.19	124.49
209.61	84.844
121.36	56.878
61.918	43.54
24.571	39.975
-3.157	29.223
-13.97	21.88
-24.426	17.419
-32.233	15.609
-39.576	18.482
-37.661	14.929
-37.157	9.625
-43.561	5.183
-46.106	3.781
-55.274	4.231
-53.362	-0.053
-44.652	-1.496
-45.564	-2.46
-48.594	-3.273
-45.408	-2.199
-45.069	0.106
-50.039	1.001
-46.129	-3.083
-45.868	-3.823
-47.368	-6.635
-44.764	-9.547
-45.791	-4.053
-43.674	-3.995
-40.523	-6.976
-42.754	-6.965
-46.416	-10.036
-46.152	-10.904
-46.149	-13.567
-45.936	-13.872
-43.958	-9.854
-45.653	-12.747
-48.367	-17.117
-47.657	-19.054
-47.309	-16.628
-46.507	-14.448
-42.061	-14.386
-41.386	-14.723
-41.642	-16.047
-40.725	-15.752
-40.833	-16.927
-41.764	-18.684
-40.511	-18.203
-39.923	-18.044
-41.25	-21.377
-40.471	-22.608
-43.282	-17.668
-44.496	-20.027
-41.492	-21.165
-37.283	-18.025
-38.002	-24.536
-39.325	-19.717
-38.313	-17.213
-41.118	-23.99
-37.787	-18.84
-35.199	-22.279
-35.698	-25.241
-33.889	-18.53
-35.56	-20.737
-34.151	-20.206
-35.701	-18
-38.603	-19.817
