# Supplementary material for: Electrooculography-based continuous eye-writing recognition system for efficient assistive communication systems
Source: PLoS One. 2018 Feb 9;13(2):e0192684. doi: 10.1371/journal.pone.0192684 (PMC5806888; doi:10.1371/journal.pone.0192684)
Supplement: S2 Database — All the original continuous EOG data of participant 001, 002, and 003 used in the experiments are contained in this database. (ZIP) [file pone.0192684.s002.zip › continuous1/001/training/EOG_001_01_122.csv]

-12.716	2.836
-13.323	1.335
-11.809	-0.854
-8.383	2.907
-11.441	2.189
-15.974	-1.721
-12.678	1.463
-11.185	3.098
-9.573	1.871
-11.12	1.636
-13.833	2.194
-12.476	3.716
-13.235	6.828
-10.817	7.278
-8.474	5.674
-10.275	6.699
-11.904	6.887
-15.206	7.996
-14.783	6.039
-12.534	4.379
-13.357	5.764
-12.619	1.356
-13.595	2.498
-13.862	5.014
-13.101	2.421
-16.05	5.557
-14.336	6.745
-13.237	4.362
-17.912	5.043
-16.983	6.795
-15.707	7.402
-17.295	11.25
-15.397	14.998
-13.965	11.714
-16.336	12.967
-16.746	19.023
-15.293	19.625
-14.63	18.212
-17.551	19.457
-17.632	15.302
-14.837	9.751
-17.735	14.716
-13.023	17.236
-11.84	14.137
-14.905	12.369
-14.054	11.741
-16.343	14.375
-18.162	15.523
-17.38	16.287
-14.306	17.937
-15.614	14.223
-11.978	10.394
-11.981	13.285
-14.967	16.694
-11.905	16.187
-14.592	14.744
-14.037	12.431
-11.425	13.897
-10.592	17.115
-9.368	15.855
-8.36	17.308
-7.667	18.499
-9.365	16.148
-10.344	15.798
-11.08	14.887
-11.664	13.418
-11.463	13.324
-12.585	13.851
-10.908	14.342
-7.224	15.549
-8.737	17.467
-8.714	13.858
-8.542	11.937
-11.163	14.919
-11.374	11.452
-14.207	11.591
-14.985	12.85
-12.368	11.548
-12.995	13.339
-12.522	11.513
-12.674	9.991
-15.125	8.992
-12.716	13.246
-10.951	13.381
-13.778	7.315
-15.521	8.304
-13.676	7.784
-14.592	8.61
-16.334	8.449
-11.542	7.584
-8.446	9.376
-9.06	10.418
-10.478	13.826
-10.015	12.601
-9.206	9.813
-11.738	10.624
-10.079	11.829
-4.736	12.377
-4.944	7.106
-4.687	0.965
-1.461	-0.213
-2.718	0.693
-5.439	3.149
-6.031	3.296
-4.078	2.841
-3.214	4.931
-2.386	4.969
3.404	5.041
-0.461	18.992
-19.997	48.487
-37.512	75.419
-48.976	97.007
-59.778	114.91
-65.373	124.9
-64.879	132.29
-64.866	137.77
-65.658	141.09
-62.885	138.14
-58.475	132.85
-55.876	133.68
-55.765	130.45
-56.415	124.68
-58.209	122.33
-46.957	120.33
-7.165	113.67
46.581	101.64
95.691	81.684
144.06	54.181
182.59	34.916
191.26	18.072
219.15	3.717
260.54	-8.305
273.18	-33.245
298.82	-62.816
317.8	-87.162
314.95	-107.28
325.18	-125.66
334.08	-139.87
345.16	-151.46
360.65	-161.6
374.14	-167.85
382.44	-174.73
377.33	-176.74
373.02	-175.68
366.33	-176.63
368.13	-159.16
357.08	-163.84
316.26	-208.98
281.65	-231.79
245.96	-236.94
207.73	-232.45
169.11	-214.8
130.27	-197.26
97.655	-179.99
61.398	-170.08
33.158	-156.07
12.695	-138.78
-12.929	-128.06
-27.582	-118.02
-32.5	-106.7
-41.433	-95.239
-52.5	-86.474
-63.745	-80.592
-69.098	-74.821
-76.9	-71.35
-84.997	-64.534
-75.8	-41.003
-50.395	3.516
-35.556	57.827
-46.954	105.02
-61.69	145.32
-74.726	178.38
-90.539	201.88
-101.3	218.34
-104.11	231.63
-103.26	241.58
-108.62	242.97
-111.85	240.86
-111.29	237.54
-114.37	233.03
-113.8	229.31
-114.49	225.07
-115.46	222.42
-113.8	218.53
-113.46	210.48
-112.12	212.15
-114.5	206.74
-112.47	204.06
-104.9	206.99
-96.665	152.26
-83.683	77.421
-71.517	26.939
-62.845	-14.439
-54.317	-42.542
-40.493	-63.471
-33.537	-77.351
-34.98	-86.232
-30.934	-92.715
-30.052	-96.187
-31.086	-98.441
-30.312	-97.03
-34.692	-92.253
-39.115	-89.523
-40.102	-89.98
-40.674	-89.173
-41.656	-85.963
-38.92	-85.054
-33.445	-83.538
-32.842	-82.386
-33.041	-84.885
-40.734	-72.716
-47.194	-38.653
-37.242	4.854
-37.208	51.594
-46.616	94.963
-54.819	126.65
-63.99	153.31
-73.248	174.43
-86.725	185.64
-95.077	197.97
-97.856	205.46
-102.33	201.41
-107.78	201.14
-108.52	201.53
-105.54	194.2
-102.55	187.96
-100.28	184.91
-100.36	180.16
-97.058	174.1
-94.869	173.69
-95.356	170.64
-92.385	170.43
-87.237	155.64
-74.964	94.047
-59.688	25.752
-44.857	-25.476
-35.158	-63.944
-29.973	-89.149
-23.432	-110.28
-19.241	-121.71
-10.412	-127.8
-4.489	-133.73
-5.615	-135.05
-6.101	-137.95
-9.017	-139.75
-12.269	-140.24
-13.653	-141.27
-17.823	-138.43
-19.029	-133.79
-13.986	-128.67
-16.64	-127.2
-17.025	-126.73
-16.122	-124.76
-16.918	-122.94
-12.037	-118.95
-29.303	-117.34
-56.612	-118.55
-71.706	-117.98
-92.595	-115.48
-112.77	-104.01
-121.16	-84.387
-129.31	-66.201
-142.77	-54.178
-143.73	-47.295
-129.38	-43.371
-127.02	-42.396
-131.79	-41.607
-130.34	-39.598
-120.25	-40.838
-116.38	-46.449
-109.64	-31.962
-68.873	11.228
-34.564	64.458
-27.066	110.77
-33.565	144.9
-35.907	168.96
-34.503	178.59
-45.254	181.36
-49.547	179.84
-49.898	176
-49.85	171.91
-49.415	163.27
-50.184	157.07
-51.968	153.46
-51.673	151.46
-45.578	150.09
-44.243	144.53
-45.026	138.96
-42.899	135.9
-39.955	131.17
-41.529	129.41
-45.461	127.82
-44.446	121.47
-40.914	125.07
-37.254	123.39
-37.176	117.4
-38.862	114.89
-35.327	108.18
-28.374	114.41
-21.857	81.942
-7.537	9.894
7.18	-44.961
17.248	-92.6
29.326	-122.85
31.748	-137.68
33.263	-150.29
36.442	-158.27
34.336	-164.71
36.042	-166.94
37.41	-168.96
38.757	-169.71
41.999	-167.91
39.034	-164.91
34.746	-161.02
33.164	-159.57
33.504	-158.45
31.762	-155.27
32.188	-152.22
37.004	-147.94
16.367	-148.4
-10.768	-150.69
-24.947	-139.58
-46.489	-127.61
-63.839	-113.68
-77.648	-95.077
-89.966	-77.487
-97.328	-56.09
-99.995	-49.119
-99.737	-45.372
-102.04	-43.97
-97.181	-50.51
-90.663	-48.581
-86.982	-51.468
-87.488	-52.286
-82.403	-48.338
-82.988	-51.865
-71.051	-48.604
-11.963	-29.458
51.797	1.715
113.74	42.12
138.17	78.755
143.62	107.15
157.06	130.9
160.37	150.14
182.63	162.61
192.89	165.13
205.83	157.18
216.45	136.66
212.76	118.52
225.38	105.91
233.76	90.807
233.45	78.689
238.65	70.191
247.14	63.533
246.67	54.92
252.35	47.509
254.06	42.978
250.9	35.769
256.76	32.683
254.08	30.46
258.27	27.028
254.6	29.034
257.18	31.477
266.42	32.908
255.3	29.829
258.69	37.978
264.4	37.181
255.76	-12.793
240.99	-69.599
230.77	-108.61
227.44	-138.99
214.88	-156.21
201.36	-166.17
184.49	-170.35
154.07	-171.33
126.8	-174.22
102.81	-174.4
79.338	-168.99
64.67	-159.88
51.244	-150.02
38.979	-144.41
25.314	-142.38
12.643	-140.05
1.697	-136.51
-11.417	-131.51
-17.241	-123.79
-25.037	-119.07
-36.576	-116.9
-45.024	-115.43
-50.265	-109.96
-35.897	-82.822
-16.916	-35.18
-22.753	-0.111
-34.483	11.345
-45.952	19.333
-61.951	24.897
-70.148	29.095
-74.753	30.72
-78.04	29.634
-80.028	32.005
-81.175	27.767
-83.478	25.407
-86.647	28.945
-86.584	26.678
-90.339	28.482
-93.521	28.466
-89.754	21.398
-85.774	19.15
-84.574	17.437
-84.411	16.928
-86.051	18.168
-87.093	17.632
-85.893	19.165
-84.8	18.056
-85.608	14.448
-88.59	17.041
-86.644	16.529
-83.898	12.441
-83.11	11.248
-81.585	10.394
-80.404	14.146
-78.789	13.662
-82.085	10.094
-81.746	9.225
-79.337	7.508
-80.602	7.455
-75.925	5.654
-73.421	6.124
-75.946	6.521
-75.772	5.216
-70.083	6.522
-67.604	6.306
-69.443	4.961
-62.968	0.387
-61.66	-1.355
-64.454	-1.232
-62.881	-2.113
