# Supplementary material for: Electrooculography-based continuous eye-writing recognition system for efficient assistive communication systems
Source: PLoS One. 2018 Feb 9;13(2):e0192684. doi: 10.1371/journal.pone.0192684 (PMC5806888; doi:10.1371/journal.pone.0192684)
Supplement: S2 Database — All the original continuous EOG data of participant 001, 002, and 003 used in the experiments are contained in this database. (ZIP) [file pone.0192684.s002.zip › continuous1/001/training/EOG_001_01_123.csv]

2.258	-9.003
2.179	-7.007
3.106	-5.518
3.294	-5.903
4.019	-3.994
3.791	-4.17
2.669	-3.156
-1.065	-5.378
-2.708	-10.252
1.62	-7.851
7.221	-4.519
9.511	-3.765
7.177	-6.626
4.259	-7.726
3.1	-4.832
0.27	-3.316
-0.118	-2.552
2.351	-3.974
1.588	-5.46
0.184	-6.071
0.866	-5.932
-0.204	-3.532
-0.76	-3.96
1.768	-3.139
3.341	-0.496
3.175	-3.428
1.321	-3.055
1.669	-2.029
1.234	-5.182
-0.008	-6.809
1.528	-5.738
1.007	-2.946
-0.942	-6.377
-0.693	-6.283
1.951	-2.786
1.887	-5.239
0.307	-0.59
-1.485	2.546
-1.787	-1.804
-3.498	-2.041
-4.255	-2.292
-0.169	-3.825
-1.534	-2.72
-0.934	-0.922
-0.21	-1.203
-3.195	-0.497
-2.027	-0.709
0.148	-1.134
1.637	2.955
1.23	2.324
-0.366	1.716
-2.403	2.035
-4.622	-1.48
-5.246	-2.232
-5.985	-2.881
-6.043	-2.746
-1.644	-2.413
3.31	-0.477
2.664	2.35
-2.657	0.397
-3.726	-0.068
-2.975	1.489
-4.349	-1.011
-4.055	-2.612
-5.534	-2.363
-4.308	-4.101
-0.684	-5.524
0.27	-5.217
1.46	-2.156
-0.536	0.568
-2.34	0.489
-1.115	-0.501
1.061	-1.667
0.42	0.023
-0.751	0.74
1.159	-3.362
-3.097	-0.707
15.131	3.324
62.002	-0.72
133.23	4.135
192.47	16.746
214.4	23.526
235.1	25.006
226.59	22.159
242.07	16.224
272.52	1.776
267.11	-20.408
297.36	-43.048
314.21	-69.728
312.37	-94.604
334.37	-111.6
339.88	-128.13
345.88	-143.56
351.8	-149.03
356.1	-149.42
360.69	-151.19
356.57	-143.07
344.88	-138.22
312.44	-139.95
282.44	-126.22
264.65	-99.754
246.32	-61.41
216.06	-20.174
172.39	13.6
120.87	42.444
60.604	61.207
16.725	68.301
-14.55	69.193
-46.499	66.675
-66.069	70.467
-89.58	72.243
-103.44	64.828
-103.98	64.121
-108.83	63.408
-108.75	73.285
-94.363	72.438
-45.264	40.12
20.719	18.465
64.315	8.635
83.617	-0.502
106.73	-4.952
132.62	-7.748
148.31	-16.354
170.01	-30.099
193.34	-41.476
198.31	-55.833
203.29	-70.721
209.3	-83.885
212.88	-95.855
224.35	-98.702
228.23	-99.031
228.57	-104.71
227.93	-106.04
229.55	-100.72
226.57	-96.648
230.41	-90.777
222.42	-89.174
175.29	-105.58
135.22	-118.6
109.54	-117.53
86.924	-114.4
57.205	-103.89
18.926	-88
-12.728	-75.345
-35.509	-64.448
-49.895	-53.714
-61.707	-47.03
-70.914	-40.315
-82.865	-33.161
-94.62	-28.253
-99.961	-22.995
-99.647	-20.274
-101.16	1.707
-113.13	50.666
-127.85	103.47
-142.24	147.22
-154.58	177.62
-165.49	206.26
-174.38	226.53
-178.72	234.33
-182.7	240.85
-183.64	244.39
-180.53	240.67
-175.97	235.61
-176.59	231.63
-177.94	227.35
-174.71	224.64
-172.04	219.04
-166.8	226.87
-159.35	199.24
-142.61	121.48
-122.24	61.437
-110.09	18.289
-101.87	-11.431
-99.486	-35.546
-95.805	-57.258
-92.329	-66.387
-94.161	-72.543
-97.054	-77.921
-106.74	-81.057
-116.93	-78.637
-126.62	-77.039
-137.45	-64.643
-152.23	-43.531
-174.66	-25.444
-191.53	3.421
-202.27	29.538
-205.99	50.664
-202.49	73.073
-199.23	84.449
-197.6	87.187
-195.52	81.611
-191.39	77.157
-182.23	78.282
-177.1	72.729
-179.34	72.449
-174.55	69.429
-173.4	65.742
-163.94	69.782
-112.07	37.839
-20.657	-6.022
58.555	-26.79
97.173	-36.057
124.31	-34.675
138.88	-35.353
152	-34.812
166.76	-35.512
177.7	-43.699
191.19	-54.922
196.95	-71.731
203.85	-86.982
206.5	-96.823
208.5	-103.1
213.76	-111.42
213.76	-117.81
218.67	-115.72
221.71	-119.81
212.61	-122.33
213.59	-116.94
215.05	-118.32
212.35	-117.15
211.68	-105.88
181.57	-89.982
137.12	-67.321
99.666	-37.383
61.048	-2.07
20.536	39.276
-10.509	82.464
-33.829	117.92
-62.819	141
-80.223	155.77
-87.085	166.19
-101.98	173.5
-111.79	176.39
-109.58	174.48
-108.57	170.4
-112.53	167.77
-119.14	165.22
-120.78	163.26
-118.67	164.5
-124.74	158.93
-125.51	160.82
-110.55	155.39
-50.22	118.07
35.921	85.218
72.646	64.247
112.32	51.666
158.53	36.766
173.94	7.797
206.27	-19.497
223.41	-45.899
231.29	-66.054
243.31	-82.439
238.82	-96.04
248.41	-102.24
256.3	-109.52
255.9	-118.15
259.21	-123.38
263.5	-120.37
266.97	-118.32
270.55	-114.68
256.49	-106.58
208.72	-107.83
166.97	-109.34
142.06	-97.857
116	-76.588
83.14	-58.245
41.735	-49.746
6.243	-49.969
-24.379	-52.419
-53.17	-58.26
-72.939	-63.914
-84.889	-57.726
-86.085	-48.261
-89.015	-38.77
-101.3	-33.414
-109.22	-27.747
-119.63	-20.141
-99.501	-4.979
-57.475	22.721
-64.889	36.454
-88.662	40.733
-99.773	44.757
-106.62	52.224
-106.93	50.379
-110.84	37.235
-114.66	40.423
-118.24	43.1
-115.77	41.127
-114.5	43.384
-117.83	42.916
-116.18	44.252
-114.58	45.323
-115.44	43.219
-117.13	46.927
-116.7	47.35
-116.28	45.977
-113.96	53.198
-114.1	54.506
-118.71	53.449
-116.4	54.26
-113.65	54.386
-115.58	54.017
-116.67	52.827
-114.74	51.144
-111.03	49.369
-109.22	50.7
-108	46.371
-106.37	44.559
-106.58	44.296
-104.83	37.952
-99.891	40.102
-100.22	39.512
-105.21	36.615
-105.16	38.861
-99.328	36.468
-98.585	35.288
-100.01	36.588
-96.049	36.085
-92	33.761
-87.542	32.423
-87.507	32.786
-88.561	31.881
-86.725	29.259
-85.473	27.986
-81.155	28.526
-82.76	28.262
-83.58	26.075
-81.276	24.09
-80.906	23.729
-72.409	25.352
-70.96	26.708
-73.506	23.073
-69.56	21.379
-68.417	20.653
-68.772	19.276
-70.287	19.473
-70.538	17.223
-70.746	16.931
-70.916	16.923
-69.051	15.015
-68.686	14.814
-64.322	13.383
-60.315	11.548
-63.253	13.414
-64.101	12.241
-62.943	9.173
-56.719	10.935
-53.796	11.22
-60.306	10.228
