# Supplementary material for: Electrooculography-based continuous eye-writing recognition system for efficient assistive communication systems
Source: PLoS One. 2018 Feb 9;13(2):e0192684. doi: 10.1371/journal.pone.0192684 (PMC5806888; doi:10.1371/journal.pone.0192684)
Supplement: S2 Database — All the original continuous EOG data of participant 001, 002, and 003 used in the experiments are contained in this database. (ZIP) [file pone.0192684.s002.zip › continuous1/001/training/EOG_001_01_124.csv]

-0.342	-0.362
-1.334	1.046
-0.542	1.102
-0.947	2.47
1.622	-0.495
5.65	-2.593
2.927	-0.893
-0.19	-1.858
-0.431	-1.617
0.352	0.418
0.404	1.238
2.9	3.208
6.586	2.152
4.716	0.249
3.51	0.732
2.413	-0.989
-0.615	-0.153
2.01	1.452
2.677	-0.241
0.386	1.298
0.412	2.007
1.387	-0.856
1.039	-2.82
-3.49	-1.433
-2.762	0.21
-1.518	-0.586
-3.166	-0.517
-0.645	0.875
1.208	2.473
0.244	1.801
0.956	0.647
1.067	-0.958
-3.088	-1.859
2.425	-0.435
1.924	-5.301
-2.675	-5.476
5.785	-0.425
4.037	-3.508
-0.479	-3.087
-0.667	0.624
1.555	0.84
2.54	0.214
-1.216	-0.208
-0.547	2.476
-3.284	3.646
-3.3	2.433
-2.489	3.753
-5.427	3.034
-1.401	3.524
0.424	5.411
-5.415	3.789
-7.41	1.069
-7.474	-1.462
-7.222	-0.649
-2.779	-0.534
-5.404	-1.441
-7.513	-0.731
-5.097	0.475
-6.297	0.228
-5.296	-3.545
-6.467	-1.64
-6.538	1.397
-1.686	0.023
-1.895	-0.782
-4.826	-2.038
-9.618	-3.147
-10.015	-5.953
0.461	-5.331
3.739	-2.363
0.188	-2.018
0.833	-0.645
-0.998	-1.311
-4.709	-2.326
-8.812	0.351
-9.936	-0.466
-6.852	-2.593
-5.449	-2.9
-4.793	-6.296
-7.858	-5.268
-10.512	-2.912
-5.617	-4.535
-2.401	-6.908
-4.357	-6.24
-1.777	-2.166
-2.083	-3.489
-5.161	-5.296
-1.442	-3.308
-2.906	-2.373
-8.255	-0.926
-10.146	-1.45
-7.279	-2.598
-2.377	0.155
-2.472	-0.296
-6.953	0.516
-6.058	2.748
-1.328	1.431
-4.155	1.786
-5.865	-1.906
-4.322	-2.522
-5.647	-0.672
-3.957	-3.587
-2.048	-0.05
-3.331	2.306
-5.367	-0.121
-5.773	0.291
-1.461	0.34
-1.292	0.251
-2.918	-0.615
-3.157	-1.689
-3.921	-2.052
-1.646	-0.694
-0.6	2.159
0.608	1.137
0.754	-0.706
-1.206	-3.291
-4.138	-3.949
-5.997	-1.828
-2.464	2.921
0.94	25.715
1.389	58.466
-0.395	85.596
-7.289	111.21
-14.134	130.32
-17.914	143.14
-22.964	151.91
-26.841	156.93
-28.544	163.18
-31.534	161.48
-33.344	156.66
-34.384	155.48
-38.642	151.39
-40.405	149.28
-38.747	147.27
-39.837	144.71
-41.86	144.17
-41.062	135.02
-40.088	135.28
-37.256	133.98
-30.875	92.862
-21.345	41.944
-11.985	-2.008
-5.48	-40.747
6.765	-72.424
17.771	-98.034
24.962	-110.12
31.199	-122.62
35.976	-133.54
41.501	-140
39.964	-145.66
37.247	-147.06
34.477	-151.26
32.535	-152.81
32.327	-150.56
28.289	-149.13
29.262	-144.14
28.41	-142.18
25.349	-140.18
27.941	-137.02
25.014	-136.15
22.935	-132.82
24.755	-131.15
24.024	-131.16
27.556	-132.02
27.842	-124.62
28.032	-99.289
46.002	-55.044
72.606	-3.022
79.853	39.038
61.473	70.988
36.738	90.607
17.516	108.63
0.669	126.25
-15.134	135.77
-25.208	146.6
-35.579	152.75
-43.028	153.4
-48.001	150.21
-53.274	150.49
-49.676	149.73
-48.929	147.32
-51.351	144.7
-53.127	136.33
-50.813	142.12
-37.459	113.01
-24.66	47.886
-8.717	-2.073
8.82	-46.192
15.116	-75.738
18.477	-100.96
23.182	-117.77
22.819	-126.69
20.702	-138.53
20.104	-138.76
17.403	-140.3
17.043	-140.78
16.033	-139.99
11.771	-139.99
11.822	-133.46
11.584	-133.6
9.361	-133.43
8.54	-128.23
7.866	-126.74
6.314	-125.06
8.92	-126.63
7.98	-124.9
17.746	-103.52
61.681	-71.431
112.32	-38.095
132.06	0.95
146.17	38.96
165.85	66.391
155.71	87.737
175.56	101.17
203.85	99.198
200.92	86.723
226.96	60.994
242.88	37.174
243.88	21.977
255.29	4.55
266.31	0.17
275.56	-5.382
276.45	-8.53
277.77	-9.549
281.11	-13.661
286.3	-2.491
279.2	-28.186
252.36	-86.846
223.84	-131.19
199.13	-158.75
177.84	-164.53
159.97	-159.37
136.61	-149.6
109.46	-141.82
81.696	-136.93
53.897	-129.95
32.689	-124.82
12.178	-117.81
-2.635	-111.14
-13.044	-102.44
-26.123	-92.293
-29.966	-90.033
-36.221	-86.222
-43.734	-81.944
-46.82	-73.767
-68.289	-50.455
-100.42	-17.298
-131.2	21.147
-155.88	55.17
-170.33	87.426
-180.24	114.25
-183.12	129.41
-183.61	142.44
-179.67	153.01
-173.03	162.72
-170.92	161.64
-167.39	156.7
-167.06	155.53
-162.69	150.29
-157.41	148.87
-160	145.92
-151.53	141.04
-106.47	119.46
-32.972	85.6
12.451	63.886
47.831	47.308
106.91	33.852
151.53	17.448
178.83	-14.106
217.65	-49.009
239.08	-75.063
243.8	-97.924
259.01	-112.85
261.4	-121.47
262.47	-128.83
266.4	-133.65
274.61	-136.08
279.07	-135.48
274.78	-133.64
287.4	-126.91
295.39	-122.33
292.07	-115.91
300.69	-104.92
286.63	-112.98
243.4	-127.36
217.38	-124.99
200.78	-114.65
178.33	-103.19
149.46	-93.476
115.19	-85.226
82.608	-76.185
53.074	-65.638
31.011	-52.886
10.921	-46.533
-8.219	-42.713
-26.788	-34.777
-47.228	-29.308
-65.772	-28.909
-73.762	-18.193
-67.532	1.006
-34.735	33.168
42.009	87.072
149.57	173.07
396.42	415.54
835.25	743.09
1269.1	925.68
1439.9	901.34
1277.9	756.18
939.21	631.25
537.81	509.85
226.79	395.29
63.725	338.37
-48.562	303.89
-112.82	282.67
-148.83	271.69
-177.66	257.09
-193.26	243.38
-200.39	236.75
-201.46	227.63
-206.52	216.17
-213.26	202.84
-224.79	186.27
-237.96	174.44
-243.75	163.48
-247.37	156.96
-247.52	155.62
-247.02	142.32
-247.35	141.04
-246.5	125.41
-236.72	57.627
-223.24	-9.214
-213.47	-58.689
-198.61	-92.217
-187.37	-111.76
-179.31	-130.06
-174.25	-141.29
-173.75	-151.23
-174.3	-158.71
-175.3	-157.31
-171.66	-157.9
-167.9	-162.82
-168.68	-163.51
-169.37	-164.25
-166.91	-161.2
-167.36	-156.82
-167.07	-156.06
-164.76	-154.05
-161.27	-153.95
-156.85	-150.57
-156.56	-149.02
-154.85	-149.7
-153.21	-146.84
-148.45	-147.3
-144.63	-146.88
-140.96	-145.66
-133.97	-140.66
-140.85	-119.17
-146.24	-83.917
-148.49	-46.334
-153.96	-8.591
-153.02	24.709
-157.17	48.837
-161.29	71.18
-166.56	93.838
-172.98	108.24
-173.13	114.83
-175.97	120.29
-177.45	123.1
-174.37	125.25
-170.33	123.2
-167.67	119.82
-165.51	119.14
-164.49	115.95
-161.23	112.66
-153.62	111.53
-150.6	107.11
-149.53	104.65
-146.92	109.59
-137.48	75.444
-115	7.653
-92.932	-43.795
-76.171	-80.004
-59.26	-103.52
-47.96	-121.73
-41.481	-136.19
-38.295	-144.11
-41.143	-152.31
-45.517	-155.22
-47.131	-152.3
-48.581	-153.09
-48.577	-152.73
-48.465	-155.29
-53.41	-158.5
-54.343	-154.04
-51.432	-155.66
-54.208	-152.1
-53.344	-149.61
-49.76	-150.47
-52.153	-139.96
-48.234	-139.5
-46.915	-135.81
-69.372	-115.76
-100.37	-92.715
-117.45	-68.627
-124.74	-50.491
-134.67	-39.31
-146.19	-30.781
-154.41	-19.764
-157.68	-10.437
-157.3	-10.724
-156.65	-10.052
-154.81	-7.45
-153.19	-10.631
-151.08	-10.766
-142.71	-9.557
-136.32	-10.847
-134.88	-8.098
-132.17	-5.047
-132.37	-3.054
-101.24	-9.604
-22.307	-23.065
41.588	-22.31
48.185	-18.693
21.642	-18.254
-3.934	-14.423
-17.411	-14.619
-23.672	-12.363
-30.105	-9.529
-32.515	-8.844
-33.263	-6.644
-33.13	-8.065
-34.059	-9.02
-33.658	-5.68
-24.547	-8.313
-17.495	-12.044
-16.967	-8.749
-20.237	-7.912
-19.828	-8.548
-18.866	-6.318
-18.304	-4.428
-17.051	-5.303
-16.855	-6.097
-13.577	-4.884
-12.919	-5.434
-9.609	-4.932
-8.509	-5.179
-12.595	-6.453
-11	-5.768
-7.549	-7.324
-5.575	-6.075
0.575	-1.091
3.392	-1.22
-2.12	-4.323
-0.738	-4.6
1.201	-4.151
0.925	-2.031
2.949	-1.878
2.895	-5.135
2.865	-4.161
0.27	-3.038
4.07	-5.373
6.392	-5.416
3.082	-3.684
