# Supplementary material for: Electrooculography-based continuous eye-writing recognition system for efficient assistive communication systems
Source: PLoS One. 2018 Feb 9;13(2):e0192684. doi: 10.1371/journal.pone.0192684 (PMC5806888; doi:10.1371/journal.pone.0192684)
Supplement: S2 Database — All the original continuous EOG data of participant 001, 002, and 003 used in the experiments are contained in this database. (ZIP) [file pone.0192684.s002.zip › continuous1/001/training/EOG_001_01_125.csv]

1.801	9.876
2.662	6.43
-2.276	8.521
-2.368	11.206
0.893	9.515
-0.539	4.492
-1.851	3.483
-1.026	4.424
0.608	7.001
2.743	11.319
1.207	11.799
0.165	12.929
2.43	13.62
1.555	13.919
2.778	12.065
1.158	9.982
-2.486	8.313
-1.342	8.013
-4.987	6.804
-3.304	5.491
0.506	11.582
-6.02	9.285
-7.302	7.629
-6.719	9.845
-8.434	4.543
-6.357	8.076
-8.364	9.377
-10.652	8.784
-7.861	12.621
-7.398	8.888
-8.389	9.091
-7.738	10.76
-8.429	10.841
-7.728	11.242
-6.116	8.729
-2.831	9.432
-2.702	7.751
-8.603	7.105
-9.455	7.169
-8.649	3.766
-10.53	6.624
-14.013	8.015
-14.595	5.989
-13.354	5.057
-13.604	7.303
-9.864	9.366
-8.154	5.063
-13.776	7.461
-16.121	10.523
-12.602	8.209
-12.722	8.009
-12.983	9.474
-9.734	10.079
-8.848	6.019
-11.481	4.797
-15.326	6.132
-16.283	7.296
-12.468	11.29
-12.592	10.36
-9.247	7.281
-3.351	8.641
-10.638	7.109
-13.977	4.881
-13.485	3.419
-13.853	3.967
-8.017	6.169
-11.327	6.145
-9.435	8.776
-1.021	8.134
-5.432	8.208
-7.324	11.104
-6.583	9.95
-5.117	10.231
-5.072	10.529
-10.357	11.563
-7.209	14.238
-7.207	10.609
-11.548	7.953
-9.679	10.603
-9.457	9.19
-6.587	8.023
-6.236	6.549
-12.812	3.595
-12.883	5.65
-12.006	8.165
-11.889	9.008
-11.655	8.815
-12.388	8.105
-8.008	8.392
-7.879	7.009
-11.517	6.641
-14.149	8.464
-12.321	10.555
-6.964	12.527
-7.226	11.684
-11.139	9.07
-12.043	8.276
-11.654	8.109
-11.475	8.424
-9.522	9.679
-9.502	8.704
-9.344	6.764
-8.698	5.718
-8.634	9.83
-8.556	10.876
-6.806	10.48
-4.845	23.48
-16.941	43.987
-38.565	64.749
-55.291	84.281
-66.004	104.44
-69.361	119.99
-72.241	131.35
-72.071	140.79
-69.534	143.41
-65.692	142.67
-60.788	141.95
-60.856	143.16
-58.549	140.01
-61.154	133.81
-67.225	129.11
-62.082	125.79
-30.475	126.18
13.337	116.64
40.1	105.65
70.257	98.09
128.74	77.895
195.57	45.835
248.99	-3.1
293.18	-55.907
335.78	-98.083
373.3	-130.98
392.93	-156.58
400.42	-178.1
409.79	-187.93
416.72	-196.89
420.13	-202.53
430.73	-200.05
431.8	-200.15
434.68	-179.95
436.34	-177.69
398.48	-215.87
361.56	-238.17
340.65	-242.03
316.58	-232.34
284.52	-213.04
243.46	-191.59
208.17	-170.23
172.36	-155.69
134.72	-139.96
100.24	-125.29
69.009	-108.9
42.527	-94.457
23.051	-86.371
8.272	-75.712
-5.754	-66.399
-22.699	-60.255
-33.303	-57.288
-48.572	-52.977
-46.735	-33.879
5.194	2.891
63.506	57.762
86.402	110.67
70.665	148.99
84.003	186.74
89.328	212.11
78.346	225.05
92.924	232.81
87.296	229.91
91.88	223.58
93.202	210.51
96.408	199.06
103.54	188.89
107.35	174.54
113.87	169.3
107.4	166.19
114.92	164.27
117.28	157.68
119.27	161.74
121.56	161.18
104.25	98.685
92.42	27.6
89.948	-10.465
80.785	-38.52
58.132	-56.238
34.56	-69.936
12.97	-79.992
-13.024	-86.562
-34.057	-89.728
-52.591	-88.767
-68.877	-87.952
-71.507	-83.171
-75.609	-74.437
-84.592	-70.619
-91.493	-68.754
-103.75	-66.133
-105.87	-68.341
-110.9	-62.323
-89.179	-42.959
-16.71	-10.096
23.902	35.033
35.672	82.061
48.066	123.99
48.132	148.35
47.08	162.85
43.235	174.9
44.812	182.53
45.574	187.33
47.657	181.15
54.562	170.9
52.946	159.88
61.638	149.09
61.45	140.38
62.598	134.26
70.969	129.12
69.345	120.69
75.759	119.93
70.882	114.45
72.948	112.62
74.843	110.32
73.162	111.8
80.071	108.58
75.847	56.114
84.324	8.204
104.69	-17.131
111.84	-42.107
90.757	-69.551
51.521	-96.227
17.093	-105.71
-14.593	-115.29
-44.119	-122.11
-61.767	-123.96
-74.588	-123.66
-87.988	-121.41
-95.599	-118.41
-105.46	-109.57
-120.62	-109.06
-123.3	-104.27
-116.66	-98.854
-81.894	-104.87
-30.082	-100.51
-16.41	-93.714
-0.307	-83.48
20.072	-72.96
29.917	-75.995
38.066	-82.523
35.983	-89.15
43.638	-91.198
36.745	-95.597
31.582	-102.26
39.054	-101.08
34.754	-101.94
35.637	-103.1
36.977	-101.8
36.534	-102.33
38.031	-99.958
36.029	-97.877
32.694	-97.196
31.532	-94.265
30.761	-89.403
24.155	-88.768
0.656	-91.45
-35.092	-85.201
-59.23	-66.994
-74.541	-37.76
-91.366	-9.287
-114.86	8.923
-136.56	28.669
-150.06	48.201
-161.09	57.388
-162.35	60.089
-165.11	57.101
-167.77	52.549
-168.68	52.033
-175.34	51.896
-180.56	49.861
-180.72	47.236
-172.77	61.567
-165.57	101.39
-158.51	141.43
-155.62	171.05
-160.86	186.92
-163.73	188.88
-162.75	190.09
-160.97	187.21
-160.93	183.72
-160.74	179.25
-156.99	173.73
-154.46	170.06
-155.21	162.74
-150.41	161.55
-148.3	153.26
-147.26	153.23
-141.46	145.94
-130.94	81.67
-112.89	11.313
-99.416	-39.947
-90.066	-78.65
-84.556	-102.81
-80.174	-122.87
-72.985	-132.97
-69.948	-138.03
-66.454	-143.36
-61.465	-146.35
-61.965	-147.23
-63.739	-149.81
-63.793	-146.25
-65.992	-146.29
-68.294	-150.92
-67.844	-145.37
-64.494	-144.59
-58.993	-142.64
-57.166	-140.81
-57.631	-144.32
-59.613	-140.79
-75.554	-137.31
-96.312	-129.69
-115.67	-117.28
-133.38	-105.72
-146.91	-92.742
-163.69	-81.49
-177.29	-69.367
-186.55	-52.421
-189.37	-33.082
-184.54	-26.367
-181.5	-28.972
-176.52	-28.069
-170.05	-29.359
-167.7	-27.024
-166.33	-29.993
-157.51	-26.943
-114.15	11.494
-67.339	58.624
-56.86	97.133
-45.217	128.47
-42.938	146
-52.961	156.7
-53.283	165.23
-55.741	163.34
-56.961	155.73
-55.261	150.04
-58.76	140.47
-64.447	135.97
-57.709	130.35
-59.939	132.34
-50.355	125.23
-4.266	75.755
54.493	31.609
113.27	6.064
149.42	-17.552
171.21	-37.257
180.12	-59.951
184.57	-81.182
200.26	-99.836
199.03	-121.36
201.65	-135.06
214.1	-139.01
209.36	-146.97
209.98	-153.65
210.46	-160.89
218.09	-163.44
217.98	-164.99
206.93	-167.77
218.41	-161.25
215.44	-162.54
210.05	-160.75
211.22	-156.57
208.38	-153.95
206.59	-136.49
183.05	-116.29
159.84	-85.955
158.26	-41.824
159.11	-0.871
136.02	36.537
96.703	70.404
57.736	96.957
15.629	114.21
-19.118	123.91
-49.221	130.89
-80.489	133.97
-104.56	132.45
-120.63	128.35
-131.87	126.19
-142.04	125.88
-146.79	123.91
-142.54	122.62
-143.55	119.84
-147.41	122.67
-146.24	120.38
-150.12	118.47
-151.85	123.91
-136.23	80.846
-110.89	12.035
-96.838	-36.546
-93.044	-69.331
-93.533	-72.047
-100.73	-64.946
-103	-63.558
-100.81	-58.262
-103.91	-53.03
-105	-47.332
-99.904	-39.516
-101.52	-39.285
-106.3	-41.028
-103.88	-40.987
-104.7	-41.587
-102.95	-35.159
-94.302	-35.718
-89.12	-36.945
-86.747	-33.174
-86.593	-34.532
-85.809	-32.628
-82.779	-33.492
-83.844	-32.239
-86.353	-29.681
-84.5	-33.168
-84.956	-33.532
-85.937	-33.17
-86.18	-31.059
-83.83	-30.4
-77.46	-30.687
-74.244	-28.919
-70.788	-27.591
-70.685	-28.069
-68.681	-27.593
-65.474	-25.919
-65.971	-27.69
-62.505	-27.979
-63.652	-32.028
-63.777	-30.518
-60.767	-27.428
-59.328	-31.354
-57.461	-28.891
-59.533	-26.554
-59.478	-27.553
-57.108	-30.673
-54.131	-32.703
-53.05	-33.654
-54.245	-33.618
-49.718	-30.792
-45.385	-31.931
-49.239	-33.998
-52.126	-31.265
-48.998	-30.052
-48.36	-31.935
-47.836	-32.34
-48.547	-33.486
-52.009	-34.152
-49.013	-33.645
-42.479	-31.711
