# Supplementary material for: Electrooculography-based continuous eye-writing recognition system for efficient assistive communication systems
Source: PLoS One. 2018 Feb 9;13(2):e0192684. doi: 10.1371/journal.pone.0192684 (PMC5806888; doi:10.1371/journal.pone.0192684)
Supplement: S2 Database — All the original continuous EOG data of participant 001, 002, and 003 used in the experiments are contained in this database. (ZIP) [file pone.0192684.s002.zip › continuous1/001/training/EOG_001_01_126.csv]

7.042	14.258
8.806	13.561
7.058	13.961
5.781	9.068
1.329	11.675
2.45	15.406
4.074	8.805
1.068	12.361
0.075	14.022
-0.169	15.47
3.121	19.672
7.477	13.137
3.489	12.271
3.12	12.055
6.356	7.385
2.717	10.131
1.791	11.142
2.076	10.748
1.625	9.557
0.552	5.463
-1.234	10.308
-1.027	13.592
-2.008	8.759
-0.761	7.024
3.066	7.387
2.137	7.327
-1.697	6.968
0.145	9.997
2.169	10.295
0.055	7.65
-2.575	8.757
-1.969	8.287
0.989	10.045
-1.493	9.736
-0.128	6.673
5.904	7.443
3.647	6.707
-1.164	7.895
-1.63	8.249
0.285	8.222
2.72	9.849
3.311	7.591
0.247	7.097
-3.12	8.127
-5.315	8.067
-6.946	7.106
-5.455	8.864
-0.214	9.683
2.568	8.38
1.315	10.943
0.045	8.93
1.439	6.219
3.37	6.988
-1.159	5.748
-1.739	6.917
2.268	9.553
-0.879	8.53
-3.452	7.551
-2.301	6.793
-0.421	7.638
0.555	9.838
-1.399	9.237
-3.48	8.767
-2.778	8.548
-2.706	7.918
-3.644	8.022
-0.32	9.249
1.354	11.823
-1.153	13.443
-1.967	13.44
-3.899	12.971
-4.203	10.089
-1.072	11.335
-2.086	15.549
-3.413	15.723
-2.835	15.518
-2.969	13.661
-4.741	11.942
-6.923	14.566
-4.241	17.199
-3.645	16.384
-6.331	16.932
-1.757	18.177
1.164	14.701
0.168	13.917
1.275	14.682
-2.423	13.013
-6.91	14.067
-8.153	14.044
-11.445	14.028
-10.677	16.016
-1.831	16.805
-0.101	15.118
-2.465	11.665
-1.483	12.1
-1.924	15.685
-0.213	16.443
-0.464	15.683
-2.104	13.465
0.881	15.706
4.13	19.078
2.071	14.534
-0.134	12.391
-0.507	12.126
-2.849	14.172
-0.763	16.701
2.745	14.884
-2.108	14.573
-8.427	14.11
-4.471	12.818
0.973	14.489
0.889	20.894
0.776	20.493
0.946	15.12
-0.98	14.745
-3.624	11.795
-2.727	11.693
-2.961	15.334
0.332	12.855
3.178	11.629
3.592	28.134
15.743	60.271
18.738	90.484
9.924	116.76
1.303	137.51
-10.323	153.28
-15.876	165.04
-21.364	168.98
-27.182	169.69
-31.049	168.06
-34.826	169.72
-36.157	168.9
-37.712	167.13
-39.929	164.64
-38.985	159.19
-34.652	155.84
-35.307	146.25
-34.781	147.23
-28.607	122.13
-18.611	57.555
-5.774	5.756
5.513	-38.26
15.452	-72.583
20.545	-95.546
33.747	-111.52
45.184	-121.48
39.122	-134.39
38.477	-139.17
37.011	-141.37
37.671	-145.83
39.039	-141.43
32.32	-135.52
31.795	-133.34
29.627	-129.84
34.893	-125.96
45.906	-114.16
101.63	-88.52
155.96	-64.157
150.87	-50.064
192.45	-37.585
231.46	-32.538
232.99	-42.168
249.57	-57.349
255.93	-73.781
267.13	-90.151
272.58	-102.64
275.05	-112.8
286.51	-121.52
280.57	-129.29
285.12	-130.53
292.13	-128.59
279.33	-131.47
286.23	-122.25
278.01	-121.87
235.58	-141.49
198.47	-158.61
166.06	-167.73
136.66	-163.92
106.85	-153.2
74.758	-138.34
38.733	-126.99
0	-113.65
-30.449	-97.345
-50.279	-80.274
-61.443	-65.072
-68.69	-61.059
-75.527	-55.146
-80.674	-48.766
-85.451	-44.181
-89.515	-41.117
-85.283	-34.467
-69.152	-0.131
-55.276	57.774
-62.807	106.58
-83.483	142.89
-99.878	174.83
-108.67	193.37
-114.51	204.83
-118.94	216.67
-120.93	220.68
-126.38	223.56
-131.53	226.26
-133.21	223.42
-134.33	220.4
-128.85	216.7
-126.26	208.34
-126.95	202.27
-115.95	204.95
-105.39	164.06
-94.003	87.67
-78.395	32.414
-66.02	-12.426
-50.886	-45.319
-39.798	-65.182
-33.479	-78.343
-27.847	-86.645
-25.861	-92.375
-26.409	-96.024
-26.551	-96.049
-25.54	-93.006
-27.721	-93.249
-28.854	-92.433
-28.158	-91.47
-29.805	-92.749
-30.853	-94.916
-30.5	-92.166
-28.275	-90.085
-27.872	-91.136
-29.216	-89.891
-26.441	-91.559
-25.292	-84.757
-30.81	-63.204
-35.363	-31.015
-34.564	12.119
-33.692	58.465
-39.486	92.108
-50.146	121.76
-59.479	147.62
-70.699	157.15
-79.889	167.96
-82.055	174.05
-88.172	176.08
-92.893	181.87
-91.609	180.63
-93.326	178.38
-92.518	176.77
-90.45	169.66
-89.979	166.75
-89.006	161.72
-85.711	159.17
-76.113	158.21
-68.984	102.43
-60.315	24.998
-44.16	-24.199
-31.608	-63.425
-19.55	-89.566
-6.427	-107.47
0.954	-118.56
6.254	-123.66
11.139	-128.06
12.225	-129.87
15.938	-129.76
17.085	-130.82
12.97	-132.34
12.834	-129.28
11.025	-125.89
10.671	-128.39
8.904	-130.3
4.923	-127.08
-0.813	-127.73
-21.322	-125.9
-45.644	-122.1
-62.108	-117.09
-76.249	-106.63
-90.614	-97.648
-102.92	-83.528
-112.92	-75.662
-115.14	-71.387
-110.93	-65.702
-111.76	-68.485
-110.06	-65.257
-103.39	-65.135
-97.4	-62.495
-93.352	-57.549
-95.469	-63.541
-76.548	-44.929
-36.325	-0.436
-13.424	47.99
-9.377	90.998
-21.793	121.54
-35.694	143.57
-38.466	158.94
-46.089	170.35
-52.481	175.45
-50.988	180.59
-53.249	181.05
-57.725	172.41
-56.601	168.02
-57.166	163.06
-54.299	157.27
-45.315	151.83
-45.805	146.83
-49.439	143.1
-49.821	139.34
-51.761	136.8
-50.534	130.73
-48.709	137.19
-42.858	120.4
-26.316	51.106
-8.502	-12.315
3.614	-57.867
10.547	-92.016
18.274	-113.23
31.756	-128.78
42.461	-133.26
41.048	-136.85
43.078	-140.45
44.854	-143.13
35.897	-144.6
33.56	-143.2
28.973	-142.18
27.629	-137.5
22.854	-135.01
23.467	-126.51
45.626	-95.503
90.285	-56.999
201.7	-4.704
289.38	113.61
388.54	273.97
544.49	336.35
568.4	280.78
474.07	215.31
346.52	144.35
218.88	65.616
133.36	25.025
76.452	11.487
34.995	1.747
5.896	-5.676
-13.281	-9.216
-29.633	-14.326
-38.785	-16.149
-43.464	-13.925
-47.951	-16.759
-50.948	-15.479
-54.577	-16.312
-56.989	-20.607
-57.141	-22.757
-58.78	-26.464
-63.145	-24.643
-63.777	-23.007
-62.903	-24.339
-63.842	-23.692
-65.663	-21.828
-67.33	-21.398
-66.227	-23.716
-64.317	-26.588
-63.931	-27.409
-66.189	-24.268
-63.926	-25.426
-57.421	-26.955
-54.122	-22.912
-53.904	-23.259
-56.488	-24.972
-53.383	-21.814
-47.836	-20.397
-48.155	-21.285
-48.273	-18.809
-47.156	-17.855
-47.939	-18.825
-45.294	-17.375
-40.066	-17.006
-38.905	-20.46
-38.453	-20.887
-38.38	-17.352
-34.26	-17.931
-33.441	-18.113
-33.375	-15.98
-26.068	-14.073
-28.88	-16.229
-32.684	-20.706
-31.718	-19.076
-32.866	-17.358
-31.067	-16.393
-27.737	-14.827
-25.717	-15.963
-25.336	-13.672
-24.295	-11.49
-23.153	-12.868
-24.777	-11.961
-25.177	-11.242
-21.733	-11.564
-22.303	-11.573
-25.637	-10.405
-23.973	-8.879
-18.5	-10.411
-15.628	-12.632
-17.822	-9.643
-15.646	-9.233
-13.415	-11.917
-12.777	-8.331
-10.982	-9.577
-14.571	-12.029
-11.75	-9.635
-10.7	-8.481
-12.345	-8.232
-10.998	-8.582
-14.916	-7.449
-13.177	-5.71
-10.68	-7.657
-10.66	-8.133
-10.372	-3.037
-14.303	-3.553
-14.909	-5.229
-10.066	-5.648
-4.944	-7.379
-3.738	-5.701
-10.957	-6.566
-11.597	-6.912
-6.532	-5.004
-7.494	-4.131
-5.126	-3.988
-2.347	-5.032
-1.687	-6.714
-4.239	-6.301
-4.121	-0.684
