# Supplementary material for: Electrooculography-based continuous eye-writing recognition system for efficient assistive communication systems
Source: PLoS One. 2018 Feb 9;13(2):e0192684. doi: 10.1371/journal.pone.0192684 (PMC5806888; doi:10.1371/journal.pone.0192684)
Supplement: S2 Database — All the original continuous EOG data of participant 001, 002, and 003 used in the experiments are contained in this database. (ZIP) [file pone.0192684.s002.zip › continuous1/001/training/EOG_001_01_127.csv]

-34.583	-26.661
-29.194	-24.614
-28.295	-23.157
-31.97	-20.524
-28.247	-23.136
-25.905	-22.479
-26.303	-20.925
-29.182	-23.982
-31.686	-23.428
-25.53	-20.501
-25.692	-19.001
-26.166	-20.031
-23.316	-18.527
-23.733	-17.467
-23.778	-20.064
-24.98	-17.497
-22.019	-15.705
-20.058	-15.829
-18.423	-15.155
-18.655	-15.309
-22.275	-13.327
-19.567	-12.443
-18.696	-10.825
-20.562	-9.751
-17.444	-11.786
-13.185	-12.073
-14.671	-13.909
-18.233	-13.208
-14.859	-11.316
-12.502	-12.112
-13.947	-12.231
-11.149	-11.481
-11.574	-7.7
-14.716	-8.76
-15.452	-10.582
-15.322	-9.058
-10.411	-8.851
-8.05	-7.823
-12.228	-9.85
-13.164	-10.464
-13.765	-10.443
-14.944	-12.613
-11.626	-9.863
-7.905	-9.944
-9.218	-10.278
-11.5	-7.085
-9.372	-7.937
-8.413	-8.045
-8.908	-7.397
-11.346	-6.873
-8.861	-6.002
-7.481	-8.482
-10.022	-8.975
-5.333	-8.82
-10.162	-11.206
-13.454	-8.593
-9.251	-7.503
-9.16	-8.747
-6.612	-6.716
-6.409	-5.536
-9.582	-5.552
-14.693	-4.416
-15.724	-5.76
-14.739	-9.377
-17.957	-5.065
-17.362	-2.661
-14.012	-3.551
-11.295	1.359
-12.591	-4.06
-15.588	-9.407
-13.179	-3.981
-12.519	-1.754
-14.323	-0.277
-14.009	-1.832
-13.269	-6.365
-12.017	-11.519
-11.132	-10.703
-9.873	-4.065
-3.554	-3.054
-0.35	-4.978
-5.436	-8.409
-6.718	-11.195
-4.751	-10.478
-8.03	-10.968
-11.599	-13.597
-6.406	-11.074
-2.594	-9.062
-6.277	-6.764
-6.317	-3.087
-4.903	-2.371
-3.759	1.838
-2.324	2.302
-3.795	1.434
-3.407	0.482
-0.423	-2.037
-4.362	-4.398
-5.81	-3.409
-3.243	-1.769
-7.519	-5.501
0.045	0.862
22.406	-6.932
86.373	-23.849
150.14	-28.885
169.48	-38.616
195.92	-41.201
201.77	-42.465
204.56	-46.835
223.53	-54.595
218.72	-66.733
227.02	-77.202
248.11	-93.816
247.71	-107.82
261.63	-114.91
279.65	-131.47
279.01	-149.53
287.3	-160.39
292.66	-168.09
289.96	-157.45
290.01	-150.53
288.07	-157.05
288.29	-154.35
293.78	-149.14
275.31	-133.37
228.62	-110.34
176.93	-88.178
125.54	-54.672
84.005	-16.475
46.819	25.67
14.755	69.22
-12.779	102.86
-43.896	129.7
-65.844	146.25
-77.96	149.67
-85.772	151.93
-96.591	156.63
-101.07	157.55
-104.67	157.85
-115.36	151.68
-119.72	150.51
-122.58	150.21
-67.891	115.24
6.074	74.568
51.152	51.434
115.81	27.834
151.91	7.006
175.26	-11.981
197.79	-39.262
211.61	-64.732
239.09	-83.578
237.33	-104.99
239.76	-116.83
249.78	-115.91
248.94	-115.63
261.84	-118.4
264.12	-124.6
272.37	-127.16
277.55	-127.59
272.22	-117.99
270.26	-103.71
233.21	-119.5
181.4	-139.93
144.34	-140.67
115.71	-131.54
87.144	-116.78
47.982	-100.98
11.3	-86.367
-26.294	-76.584
-60.088	-69.09
-68.769	-62.734
-72.792	-52.431
-83.312	-42.84
-94.021	-37.887
-106.08	-33.036
-111.19	-33.544
-107.21	-22.659
-97.896	24.953
-100.31	82.924
-117.86	127.43
-130.15	165.39
-139.93	188.56
-149.5	204.11
-153.42	215.58
-154.96	221.23
-153.1	223.8
-148.41	217.88
-148.23	212.53
-151.09	208.87
-151.15	207.88
-148.16	196.9
-146	193.19
-146.47	196.33
-140.43	144.2
-122.03	72.026
-99.996	22.53
-81.974	-21
-67.137	-51.35
-57.541	-70.407
-52.974	-86.12
-49.236	-96.003
-48.782	-96.998
-53.608	-97.105
-54.959	-100.02
-52.959	-100.52
-55.188	-100.98
-53.85	-99.569
-50.595	-99.275
-50.174	-97.738
-48.691	-95.709
-48.09	-95.815
-47.854	-93.211
-55.201	-94.941
-75.183	-93.829
-100.92	-86.605
-119.99	-76.144
-135.15	-64.567
-152.43	-54.769
-167.55	-42.009
-182.28	-27.537
-188.26	-4.7
-188.77	18.729
-185.57	38.4
-178.47	47.954
-174.96	43.292
-168.53	44.571
-161.57	46.778
-145.26	63.228
-112.82	98.992
-91.434	130.92
-76.923	154.55
-62.813	172.37
-70.453	176.86
-75.282	169.37
-84.866	167.45
-89.953	157.58
-80.645	158.56
-80.872	149.26
-20.54	91.476
71.098	50.797
123.92	29.535
163.13	6.468
201.36	-8.765
224.87	-34.796
238.44	-60.517
251.07	-84.09
251.69	-109.73
266.81	-124.32
277.9	-139.61
277.69	-151.54
283.25	-154.53
288.89	-160.61
293.36	-164.28
285.63	-166.14
289.35	-166.32
293.61	-164.5
291.49	-163.96
296.86	-160.8
288.28	-161.15
282.36	-159.94
279.11	-154.77
267.78	-151.39
267.97	-136.21
261.04	-119.95
238.46	-112.27
209.98	-96.226
180.81	-66.222
176.28	-23.765
187.62	24.349
178.53	64.426
141.12	92.754
91.431	116.92
47.403	133.62
5.862	143.21
-34.264	156.27
-67.453	165.06
-93.847	167.72
-112.44	173.04
-132.16	171.12
-146.01	168.97
-147.59	165.87
-154.21	163.64
-160.54	166.94
-169.18	158.99
-160.57	175.25
-125.32	153.76
-52.998	108.48
76.902	116.79
154.7	122.96
223.33	194.84
325.18	242.94
342.51	197.98
281.27	169.32
160.4	124.09
41.68	80.691
-44.031	55.306
-102.45	36.042
-121.79	27.453
-135.46	21.491
-143.63	20.934
-149.31	17.97
-150.94	14.423
-145.89	6.936
-147.88	7.971
-153.8	11.259
-155.62	4.131
-157.32	-2.922
-157.55	-9.269
-156.38	-6.923
-155.92	-3.563
-152.52	-5.377
-148.94	-10.256
-146.66	-18.072
-143.51	-17.661
-139.07	-16.903
-141.71	-17.225
-141.41	-15.513
-136.19	-15.171
-138.35	-17.582
-135.3	-22.994
-131.76	-22.422
-131.91	-19.16
-129.34	-14.868
-127.32	-11.608
-122.38	-15.108
-119.58	-15.456
-118.93	-13.543
-117.24	-15.781
-115.17	-16.691
-112.82	-17.028
-112.14	-18.447
-112.46	-19.8
-112.5	-22.314
-106.52	-20.495
-102.36	-18.785
-102.53	-22.221
-99.432	-20.478
-98.783	-18.579
-99.927	-19.87
-99.504	-18.34
-99.106	-19.69
-97.066	-21.878
-91.728	-22.698
-86.219	-21.874
-83.213	-20.749
-78.855	-23.395
-74.854	-22.029
-72.73	-21.035
-71.8	-20.168
-73.002	-18.074
-70.064	-23.686
-68.14	-24.551
