# Supplementary material for: Electrooculography-based continuous eye-writing recognition system for efficient assistive communication systems
Source: PLoS One. 2018 Feb 9;13(2):e0192684. doi: 10.1371/journal.pone.0192684 (PMC5806888; doi:10.1371/journal.pone.0192684)
Supplement: S2 Database — All the original continuous EOG data of participant 001, 002, and 003 used in the experiments are contained in this database. (ZIP) [file pone.0192684.s002.zip › continuous1/001/training/EOG_001_01_128.csv]

4.617	1.177
5.619	1.175
2.277	1.385
0.432	0.364
0.187	7.726
-0.384	12.221
-3.84	8.899
-3.586	11.592
-0.958	11.916
1.33	10.619
5.481	10.485
6.242	8.311
4.87	10.985
1.263	10.747
-1.604	4.865
-2.77	8.534
-2.488	11.264
-0.13	10.167
-0.483	12.749
2.325	13.627
3.674	13.721
2.599	13.577
2.952	15.653
-1.54	14.893
-4.414	12.143
-4.027	11.922
-3.514	13.246
-2.52	15.835
-0.215	15.145
2.813	14.258
3.987	16.271
3.035	16.627
0.459	13.813
-3.573	12.431
-6.7	12.694
-6.051	11.556
-4.538	10.349
-1.615	11.084
-1.602	10.752
-0.846	10.796
-0.49	11.591
-7.181	10.99
-4.216	15.395
-2.983	16.386
-10.222	11.68
-8.896	12.528
-7.984	16.359
-9.762	16.772
-5.859	15.159
-2.545	13.49
-1.236	11.179
-0.33	11.609
-3.596	13.775
-6.941	14.113
-10.373	15.07
-9.436	17.731
-4.661	17.33
-3.57	17.792
-1.448	18.156
-0.73	15.399
-1.188	13.245
-5.408	13.133
-9.299	14.588
-13.832	14.35
-16.401	15.482
-7.623	14.525
-5.212	20.649
33.671	47.983
86.92	82.277
102.28	106.73
107.88	128.98
94.36	152.31
90.929	168.49
97.838	183.73
99.557	193.9
109.31	193.86
111.28	191.18
113.02	187.64
115.85	182.01
120.79	180.53
116.24	174.02
121.21	164.29
130.89	160.42
128.21	156.63
139.81	151.29
136.33	141.08
133.42	143.82
132.73	125.46
115.77	64.113
107.55	1.395
108.03	-46.082
108.68	-76.613
88.55	-108.25
54.973	-135.71
25.82	-147.37
-2.141	-153.98
-25.426	-154.04
-41.516	-149.77
-58.004	-141.21
-71.553	-129.03
-75.432	-122.08
-76.439	-115.8
-79.263	-111.16
-81.617	-112.24
-89.926	-109.67
-84.569	-98.504
-20.761	-66.869
47.319	-19.384
64.506	21.448
69.586	60.482
77.538	95.862
77.117	120.78
72.021	137.99
71.278	148.21
71.924	158.7
67.406	162.59
58.521	158.7
61.078	152.58
67.423	143.88
71.514	140.79
76.223	134.74
72.634	132.09
69.969	131.42
71.762	123.48
80.496	134.17
79.068	110.81
74.593	36.727
77.779	-24.001
84.336	-68.484
91.378	-95.391
75.199	-117.78
50.787	-145.12
34.115	-154.19
20.92	-154.87
7.995	-156.89
0.355	-155.2
2.034	-152.42
1.249	-143.99
1.532	-137.33
-1.386	-137.78
-4.152	-136.85
-4.043	-134.06
-30.964	-115.35
-73.748	-77.726
-104.38	-38.185
-125.35	0.643
-135.57	30.972
-139.95	53.529
-146.8	71.95
-148.22	82.403
-147.47	88.832
-148.24	85.121
-144.89	82.464
-141.24	80.985
-139.07	76.728
-136.61	77.451
-134.13	71.374
-131.93	75.146
-103.95	56.819
-43.796	-0.788
17.107	-39.476
57.981	-61.753
86.976	-75.28
111.05	-80.255
119.19	-80.036
130.98	-78.823
144.87	-83.674
138.05	-87.564
131.84	-89.822
129.4	-90.543
124.68	-97.908
129.98	-95.866
125.47	-96.942
130.21	-92.53
134.57	-78.464
168.26	-56.956
255.16	14.259
262.59	112.55
288.51	307.48
476.04	505.85
626.19	489.29
609.41	379.14
493.37	290.42
311.83	206.94
180.39	135.46
132	78.793
111.04	51.059
129.96	24.413
137.51	0.289
139.88	-13.154
139.95	-33.939
138.72	-50.753
159.72	-70.899
170.01	-93.521
190.12	-110.57
215.16	-126.67
218.27	-139.35
217.52	-147.44
219.92	-150.76
225.79	-152.81
224.36	-155.59
218.48	-157.39
225.57	-150.9
213.24	-149.6
168.9	-160.05
135.69	-159.51
109.19	-144.89
69.456	-119.35
24.767	-95.743
-13.91	-82.601
-47.819	-76.886
-79.465	-78.924
-98.632	-77.526
-107.51	-71.722
-115.67	-61.742
-125.26	-56.479
-133.63	-50.832
-143.15	-42.447
-139.35	-67.054
-118.8	-96.812
-107.01	-104.1
-102.49	-109.38
-105.22	-110.38
-101.77	-107.82
-94.007	-102.22
-94.529	-95.237
-89.803	-91.408
-92.464	-88.916
-94.517	-86.243
-99.047	-81.709
-97.442	-78.881
-93.161	-78.847
-91.184	-74.256
-48.312	-64.147
-13.351	-52.786
17.762	-40.122
57.797	-35.252
60.79	-48.334
64.431	-65.303
75.308	-72.698
81.371	-76.702
85.955	-79.481
91.956	-81.054
86.614	-85.937
89.764	-81.184
94.621	-70.774
55.008	-58.897
20.388	-32.1
-11.292	-0.876
-48.953	38.613
-75.879	78.865
-106.45	109.15
-131.62	134.06
-156.87	149.6
-171.54	160.36
-179.4	167
-181.79	171.27
-174.11	164.88
-172.08	158.4
-176.26	161.85
-181.97	159.2
-184.18	159.82
-189.22	157.81
-186.19	156.79
-171.94	146.11
-118.02	111.59
-43.733	88.43
-0.473	69.059
50.515	51.649
93.085	35.099
123.23	3.085
144.8	-28.505
149.81	-51.408
161.86	-64.563
162.15	-72.903
167.97	-79.952
173.33	-84.959
173.07	-86.279
180.1	-85.981
169.67	-89.277
174.22	-87.754
183.94	-86.139
181.82	-80.58
183.03	-74.806
146.96	-89.243
103.49	-95.189
81.498	-85.231
49.976	-72.327
13.39	-55.349
-21.236	-46.885
-54.672	-38.457
-76.122	-31.195
-94.688	-34.805
-114.63	-41.471
-120.24	-42.683
-122.96	-36.786
-126.38	-31.853
-132.1	-29.684
-141.7	-28.492
-143.52	-24.331
-140.77	-20.238
-107.45	-11.184
-66.224	4.128
-80.516	12.532
-107.27	20.934
-116.96	26.974
-127.16	26.532
-130.64	27.48
-132.15	30.609
-131.64	32.197
-130.13	32.68
-127.21	33.043
-123.44	33.547
-123.13	33.299
-124.74	32.788
-125.88	35.057
-121.98	32.246
-119.99	29.69
-120.33	32.824
-119.21	34.981
-118.23	34.184
-116.49	31.149
-119.23	28.784
-123.16	28.438
-119.96	26.769
-113.77	26.238
-105.86	27.675
-102.15	25.135
-104.7	24.468
-107.19	22.673
-106.75	21.576
-103.62	23.249
-102.8	23.698
-95.51	24.809
-89.414	22.228
-93.141	21.185
-93.944	21.912
-89.495	20.513
-89.329	17.884
-90.216	15.661
-83.95	13.36
-80.61	11.47
-79.716	11.53
-77.826	11.642
-74.97	13.901
-72.078	13.535
-71.162	16.711
-69.719	22.085
-68.819	17.488
-66.287	14.242
-63.008	12.245
-65.621	7.997
-70.603	10.274
-64.802	13.602
-57.732	11.295
-54.767	12.187
-51.991	10.322
-56.572	6.541
-56.746	10.73
-53.023	9.432
-51.327	8.016
-48.857	8.588
