# Supplementary material for: Electrooculography-based continuous eye-writing recognition system for efficient assistive communication systems
Source: PLoS One. 2018 Feb 9;13(2):e0192684. doi: 10.1371/journal.pone.0192684 (PMC5806888; doi:10.1371/journal.pone.0192684)
Supplement: S2 Database — All the original continuous EOG data of participant 001, 002, and 003 used in the experiments are contained in this database. (ZIP) [file pone.0192684.s002.zip › continuous1/001/training/EOG_001_01_129.csv]

16.307	-24.932
16.136	-26.418
15.908	-23.755
17.946	-22.667
18.394	-22.447
18.277	-24.053
20.182	-28.281
19.271	-23.812
16.159	-19.389
12.607	-18.284
10.357	-18.812
9.421	-20.008
12.174	-18.235
18.546	-20.76
21.747	-18.218
26.131	-17.049
27.497	-21.006
20.048	-18.431
16.764	-15.869
15.509	-16.125
12.152	-17.417
13.495	-16.011
19.499	-14.766
23.119	-13.45
21.346	-14.562
21.095	-14.998
17.92	-11.601
14.637	-13.385
16.459	-11.062
14.773	-10.884
15.982	-15.606
21.02	-13.982
16.743	-15.147
14.426	-16.3
16.033	-16.021
11.863	-17.227
14.91	-13.285
15.915	-11.054
11.005	-9.766
14.406	-10.328
12.035	-13.008
8.375	-10.252
9.849	-8.145
7.98	-7.476
8.431	-8.371
8.314	-6.054
10.269	-3.644
12.692	-7.493
11.267	-6.747
11.144	-4.778
7.427	-6.588
6.031	-8.022
7.464	-5.586
6.228	-3.473
10.271	-5.627
11.62	-5.737
9.125	-6.677
6.103	-4.454
4.745	-1.814
6.197	-5.137
5.448	-5.676
7.447	-5.623
5.82	-3.808
5.348	-2.439
6.683	-2.419
4.824	-0.606
6.97	-2.847
5.113	-4.117
2.418	-4.873
3.115	-5.273
1.41	-1.935
6.056	-1.845
9.566	-2.32
5.812	-1.348
8.154	-3.903
6.487	-5.567
3.527	-3.855
7.561	-4.769
5.29	-5.419
5.446	-2.876
11.509	-1.271
12.398	-1.441
11.329	-3.511
7.113	-6.51
1.282	-5.655
1.659	-2.073
3.897	-1.366
6.351	-2.117
7.501	-3.057
7.799	-1.983
9.973	-0.298
6.165	-1.093
3.274	-1.168
4.239	1.196
4.453	1.871
7.579	-0.308
6.721	1.648
7.84	3.173
5.303	-3.202
2.174	-5.466
9.459	-0.025
0.83	9.788
-17.501	31.618
-32.732	53.116
-46.279	69.184
-52.987	87.564
-57.598	101.81
-60.857	110.96
-62.407	115.86
-58.492	118.16
-54.589	117.65
-53.722	119.81
-50.782	117.92
-50.22	111.87
-49.538	112.37
-48.373	107.53
-31.949	105.18
18.844	99.387
88.206	91.317
148.33	92.887
178.71	79.841
206.85	58.006
243.93	32.399
268.67	-4.339
304.08	-39.51
327.21	-79.426
331.47	-115.41
358.6	-137.86
372.41	-158.43
374.68	-171.8
382.02	-187
384.63	-199.38
391.23	-202.17
389.38	-204.61
391.24	-204.42
390.84	-202.38
387.94	-191.36
371.42	-199.67
323.73	-231.94
280.8	-247.64
247.61	-244.45
213.54	-229.99
175.42	-211.83
133.53	-193.15
98.189	-174.81
63.166	-160.71
27.51	-146.97
-5.907	-132.34
-35.228	-120.95
-46.906	-113.7
-56.975	-108.98
-68.062	-100.35
-67.605	-80.784
-57.119	-54.05
-12.957	-19.781
72.321	54.416
258.15	220.5
565.48	402.94
786.27	470.75
759.16	449.47
589.36	411.17
390.61	363.41
186.56	306.98
42.282	267.55
-32.567	251.1
-88.38	238.31
-129.97	226.42
-149.93	218.87
-155.88	211.32
-159.66	198.49
-162.54	190.69
-163.16	189.78
-165.04	182.5
-170.12	175.12
-173.4	168.3
-177.52	160.6
-179.25	157.74
-178.66	150.51
-179.24	145.67
-177.55	139.45
-175.54	137.72
-169.58	138.89
-162.96	91.862
-147.47	23.257
-130.87	-30.55
-120.65	-76.1
-108.65	-104.29
-100.09	-121.85
-87.315	-135.94
-80.746	-148.88
-77.689	-155.88
-70.088	-157.05
-71.379	-157.82
-68.768	-156.46
-65.704	-156.37
-66.57	-157.94
-63.786	-156.43
-64.322	-154.19
-63.186	-153.29
-61.16	-152.34
-57.731	-148.17
-56.503	-146.68
-73.732	-141.52
-96.544	-130.39
-114.15	-127.97
-133.05	-118.72
-150	-105.44
-166.74	-89.046
-182.5	-73.893
-190.27	-67.24
-185.98	-55.346
-178.06	-52.32
-173.89	-49.066
-169.27	-47.024
-163.81	-49.912
-161.06	-45.897
-159.4	-44.496
-150.16	-43.539
-144.1	-39.569
-123.18	-15.926
-79.898	32.402
-54.209	81.204
-47.314	117.89
-52.86	145.13
-61.152	161.62
-63.944	169.32
-68.401	170.68
-67.814	164.74
-66.256	159.01
-69.905	154
-71.82	149.82
-80	141.96
-70.555	146.47
-51.064	135.31
-11.912	79.337
71.496	36.12
110.79	13.783
151.67	-3.538
198	-22.397
215.31	-45.298
230.88	-67.993
232.62	-92.505
263.83	-112.78
267.38	-135.9
270.3	-150.37
284.61	-159.79
277.37	-173.2
289.62	-180.93
291.92	-184.19
293.41	-186.21
302.46	-189.16
303.49	-191.84
301.73	-192.64
304.67	-190.17
304.01	-188.9
299.4	-183.63
293.92	-177.43
297.02	-174.76
297.65	-170.01
285.61	-167.41
285.87	-160.54
285.84	-152.2
277.21	-146.31
277.67	-140.19
282.11	-138.63
275.84	-128.34
269.56	-99.395
256.62	-64.43
231.13	-32.475
191.69	-1.458
131.91	33.257
81.041	69.602
40.064	105.83
4.309	137
-24.435	158.47
-48.568	175.3
-60.704	187
-74.295	196.02
-89.076	199.39
-96.181	201.01
-100.62	204.44
-105.41	201.53
-108.58	198.47
-115.74	198.39
-121.69	200.3
-123.4	199.49
-129.22	195.63
-132.44	195.49
-135.06	197.09
-137.88	195.37
-136.21	200.79
-127.9	182.38
-105.57	119.65
-83.306	59.045
-76.003	16.091
-76.708	0.792
-84.08	4.592
-89.518	11.063
-91.352	17.616
-95.819	17.872
-96.524	21.656
-97.264	23.702
-97.053	24.705
-94.97	27.268
-95.656	26.751
-97.969	24.45
-100.81	26.155
-98.267	27.46
-97.309	27.329
-93.038	31.593
-85.686	26.024
-87.015	22.226
-84.045	24.663
-83.152	23.111
-83.422	23.061
-81.084	20.507
-82.696	20.944
-80.08	21.256
-76.882	19.357
-74.604	19.848
-71.863	18.168
-70.503	18.121
-68.431	19.018
-67.873	17.295
-68.781	13.998
-69.129	13.702
-66.12	14.948
-63.043	15.943
-65.425	19.334
-62.883	19.2
-61.181	15.968
-64.747	14.817
-60.753	13.989
-56.107	11.524
-57.676	12.315
-59.424	13.993
-59.292	12.311
-60.402	9.564
-53.08	6.256
-48.796	9.669
-53.651	10.844
-51.413	6.085
-54.4	6.73
-53.88	6.172
-48.598	4.681
-51.773	4.028
-50.487	2.671
-46.017	3.517
-43.499	3.359
-43.941	3.959
-47.159	4.394
-45.614	2.479
-40.416	1.349
-37.438	0.767
-34.038	2.341
-34.3	3.366
-37.795	4.278
-36.493	2.985
-38.88	-1.641
-39.406	-0.762
-32.934	-1.217
-33.805	-1.554
