# Supplementary material for: Electrooculography-based continuous eye-writing recognition system for efficient assistive communication systems
Source: PLoS One. 2018 Feb 9;13(2):e0192684. doi: 10.1371/journal.pone.0192684 (PMC5806888; doi:10.1371/journal.pone.0192684)
Supplement: S2 Database — All the original continuous EOG data of participant 001, 002, and 003 used in the experiments are contained in this database. (ZIP) [file pone.0192684.s002.zip › continuous1/001/training/EOG_001_01_130.csv]

-5.559	-29.006
-7.988	-25.533
-7.85	-23.129
-8.281	-22.811
-8.23	-23.175
-8.034	-26.376
-12.208	-27.756
-13.013	-26.756
-10.91	-26.957
-10.026	-27.976
-10.067	-27.164
-9.905	-24.678
-6.569	-25.071
-4.842	-28.963
-7.646	-29.443
-6.533	-29.126
-5.762	-27.678
-8.599	-24.134
-8.518	-25.674
-8.073	-26.777
-5.618	-24.332
-5.164	-22.527
-6.6	-23.945
-7.189	-22.791
-9.068	-21.45
-7.149	-23.017
-8.269	-21.843
-9.357	-23.75
-7.197	-24.782
-10.611	-23.935
-9.161	-25.569
-7.536	-23.875
-9.846	-22.519
-8.032	-20.736
-8.763	-17.637
-7.758	-20.025
-7.142	-20.703
-9.018	-19.304
-9.176	-19.318
-10.761	-19.283
-9.443	-21.836
-5.95	-19.089
-5.742	-16.822
-7.039	-16.935
-6.109	-14.223
-4.258	-14.822
-5.847	-13.886
-7.305	-14.909
-6.226	-16.453
-7.255	-14.442
-7.859	-12.911
-5.556	-10.148
-4.301	-11.308
-6.451	-12.838
-7.619	-11.898
-7.861	-14.179
-9.094	-11.997
-10.003	-12.386
-12.432	-15.905
-12.752	-11.587
-12.662	-11.94
-11.291	-13.136
-7.785	-9.801
-7.999	-7.567
-7.18	-8.677
-8.353	-10.694
-11.309	-8.876
-11.215	-9.046
-9.814	-7.221
-7.068	-5.491
-6.246	-7.213
-4.937	-7.085
-3.001	-8.199
-5.676	-9.454
-6.492	-8.021
-7.638	-8.784
-11.4	-8.8
-7.343	-6.661
-4.914	-6.134
-5.234	-6.477
-3.167	-7.514
-2.424	-4.801
-3.286	-4.835
-5.442	-5.663
-3.657	-4.653
-2.651	-7.945
-4.344	-7.15
-7.49	-4.892
-9.236	-4.832
-9.575	-5.415
-8.769	-7.059
-4.721	-5.469
-5.043	-6.174
-5.132	-3.641
-4.2	1.285
-8.272	-3.451
-8.619	-3.203
-7.819	-1.024
-12.134	-3.737
-12.357	-3.469
-10.526	-2.277
-7.778	2.301
-7.828	2.583
-6.937	0.323
-7.846	0.515
-11.448	-1.136
6.82	11.33
32.168	39.6
73.842	71.821
106.44	97.07
100.62	112.66
102.31	132.18
103.64	149.27
110.3	161.03
120.16	171.11
119.03	174.44
122.38	177.02
120.5	176.22
124.94	173.75
139.68	170.23
143.44	162.7
142.92	154.25
153.23	143.23
150.59	140.04
143.14	134.34
154.63	129.81
149.61	126.17
147.49	118.49
158.38	124.96
156.2	92.704
162.86	29.408
175.43	-12.393
175.71	-51.868
149.12	-86.97
105.24	-117.85
61.215	-138.56
21.239	-148.18
-10.706	-162.63
-34.372	-162.75
-48.986	-160.27
-69.303	-161.49
-90.592	-152.95
-101.38	-151.16
-102.74	-143.02
-101.82	-130.74
-106.05	-128.44
-105.01	-124.71
-105.3	-121.07
-111.42	-116.89
-109.34	-116.3
-107.16	-115.94
-74.287	-104.11
2.141	-82.558
52.96	-52.401
74.481	-22.185
92.142	6.062
105.03	36.524
115.88	63.89
124.06	90.025
137.73	109.08
137.69	115.37
137.34	119.66
148.43	114.43
155.79	99.259
164.92	88.854
166.24	81.586
174.81	78.256
180.99	74.365
175.83	69.096
175.6	61.726
178.72	71.111
175.16	65.156
144.62	-4.006
110.5	-69.791
88.359	-106.25
73.056	-125.99
61.492	-132.95
44.698	-141.05
20.8	-143.32
-6.29	-145.3
-29.719	-144.6
-52.224	-140.69
-67.551	-136.13
-79.094	-130.68
-87.632	-125.95
-90.497	-119.94
-94.284	-117.25
-100.22	-115.06
-105.97	-110.64
-108.67	-105.29
-113.08	-99.986
-114.61	-99.219
-113.24	-94.518
-75.628	-76.239
-4.707	-40.548
38.06	2.648
45.38	40.345
51.918	82.052
63.508	115.47
52.595	134.29
57.038	154.3
65.357	165.96
69.036	169.5
82.052	167.12
79.274	157.28
85.528	144.83
88.414	134.16
96.12	125.91
102.2	121.19
94.454	116.73
98.285	112.42
104.03	122.33
94.319	89.751
67.599	12.001
44.394	-41.6
28.229	-74.546
19.229	-93.48
12.918	-101.94
-0.682	-108.53
-19.487	-112.81
-41.056	-117.43
-60.461	-118.36
-75.306	-116.03
-85.573	-117
-89.318	-115.66
-93.759	-111.43
-100.8	-107.51
-100.18	-100.2
-101.01	-98.174
-104.26	-98.954
-103.8	-92.084
-107.09	-89.985
-108.81	-91.386
-107.01	-89.616
-103.78	-82.366
-90.524	-52.694
-79.218	-8.797
-80.19	33.949
-85.197	73.892
-93.978	106.66
-101.5	129.83
-108.59	147.86
-117.08	162.4
-118.87	174.56
-119.15	181.28
-120.16	180.12
-115.85	181.81
-113.54	179.24
-111.05	172.67
-107.98	170.17
-111.26	168.24
-112.07	163.33
-109.52	159.02
-106.9	157.38
-104.21	155.89
-100.7	160.65
-92.658	125.49
-81.138	50.817
-69.998	-5.582
-60.578	-46.729
-50.726	-76.06
-40.457	-92.934
-31.24	-107.14
-23.794	-118.74
-24.826	-124.09
-28.454	-127.32
-26.665	-126.68
-28.104	-126.62
-31.45	-130.86
-30.93	-128.78
-30.579	-127.44
-32.832	-127.09
-31.357	-121.97
-29.203	-117.34
-34.424	-117.34
-37.826	-116.83
-36.394	-111.94
-32.574	-108.71
-26.792	-107.25
-39.64	-95.66
-66.633	-77.111
-84.4	-63.486
-104.47	-44.563
-125.66	-22.76
-135.23	-2.654
-141.67	19.11
-145.87	33.095
-146.77	37.91
-146.61	34.771
-140.84	33.34
-138.19	33.834
-134.49	30.402
-129.49	32.08
-134.14	28.16
-122.28	26.256
-95.45	17.732
1.375	-0.547
86.494	0.019
83.461	2.43
149.13	4.792
196.54	-2.653
234.06	-32.582
304.75	-69.244
320.13	-109.5
349.01	-146.25
360.55	-169.42
362.24	-182.43
369.28	-194.48
363.33	-203.32
372.8	-207.02
374.87	-207.2
376.55	-204.33
383.91	-200.75
377.96	-198.9
377.58	-188.77
364.06	-175.42
314.84	-165.93
271.04	-145.34
230.55	-105.72
191.19	-55.616
152.38	-23.673
102.42	-10.965
66.38	2.116
38.419	12.584
6.056	12.847
-22.889	14.106
-43.386	16.422
-55.345	12.626
-65.996	16.641
-73.766	24.782
-81.46	26.284
-93.327	30.951
-100.15	34.236
-107.63	37.355
-112.82	43.81
-99.795	18.532
-88.012	-19.628
-91.287	-42.421
-99.084	-57.999
-101.1	-60.308
-98.269	-57.183
-96.919	-51.74
-97.584	-48.693
-102.02	-49.082
-103.88	-43.398
-101.42	-39.302
-100.52	-37.012
-106.83	-30.316
-108.35	-28.992
-104.79	-27.361
-105.21	-23.21
-108.43	-26.276
-104.22	-24.49
-95.337	-23.938
-105.27	-27.324
-87.878	-17.557
-18.627	-1.709
43.61	22.757
76.959	52.072
109.93	79.006
129.66	104.65
146.04	115.55
169.5	117.4
172.61	107.41
181.31	85.736
186.69	71.851
187.28	60.927
200.19	46.05
203.28	36.403
205.55	31.217
216.86	28.391
218.59	25.397
220.28	26.104
224.71	34.562
210.94	33.918
184.83	36.443
149.24	52.595
108.42	73.255
64.284	99.618
13.898	123.5
-22.832	133.75
-45.345	139.45
-63.975	141.72
-76.217	128.6
-92.704	120.24
-105.79	121.41
-104.84	122.58
-106.68	115.41
-115.4	111.33
-117.71	110.67
-108.43	68.714
-103.15	14.55
-107.11	-19.24
-110.42	-44.135
-113.73	-55.467
-112.59	-64.312
-106.08	-70.15
-106.39	-67.852
-107.77	-68.381
-105.44	-67.381
-110.3	-59.096
-114.53	-52.058
-110.06	-50.34
-108.89	-50.732
-111.16	-51.662
-105.24	-50.852
-100.04	-54.178
-102.61	-62.944
-103.8	-60.419
-97.88	-53.222
-91.805	-47.764
-89.562	-26.981
-82.513	8.312
-81.852	38.401
-88.475	48.723
-86.459	48.707
-82.285	47.199
-80.836	44.705
-80.112	45.122
-83.11	50.041
-85.671	55.57
-82.426	54.734
-80.65	54.006
-80.175	52.181
-79.229	55.827
-81.693	59.055
-82.666	50.606
-83.033	55.572
-85.251	55.881
-85.073	51.273
-80.065	60.137
-75.759	56.054
-75.5	49.603
-76.303	47.344
-74.375	44.118
-73.954	46.854
-74.491	43.582
-70.501	42.272
-71.543	47.765
-69.709	46.672
-67.345	44.355
-71.823	40.36
-67.407	35.19
-67.032	38.55
-70.197	39.65
-66.959	35.763
-67.642	38.658
-65.547	40.385
-63.025	43.018
-62.093	45.91
-57.393	39.372
-53.429	37.504
-52.594	38.682
-51.627	37.373
-45.599	38.007
-43.248	36.608
-50.464	31.203
-53.572	29.001
-50.714	31.122
-52.575	29.675
-51.265	28.933
-49.386	27.977
