# Supplementary material for: Electrooculography-based continuous eye-writing recognition system for efficient assistive communication systems
Source: PLoS One. 2018 Feb 9;13(2):e0192684. doi: 10.1371/journal.pone.0192684 (PMC5806888; doi:10.1371/journal.pone.0192684)
Supplement: S2 Database — All the original continuous EOG data of participant 001, 002, and 003 used in the experiments are contained in this database. (ZIP) [file pone.0192684.s002.zip › continuous1/001/training/EOG_001_01_131.csv]

5.383	-0.151
6.975	0.636
10.031	-0.906
6.608	2.03
5.9	4.099
5.988	2.376
4.44	1.397
4.187	1.624
-0.611	0.916
-1.415	-2.758
1.282	-4.118
1.253	-1.735
2.655	-0.375
0.849	0.777
-4.968	1.682
-5.579	2.574
-3.094	3.257
0.167	4.116
0.039	5.174
-3.786	3.04
-2.133	0.758
-2.397	-0.645
1.079	0.047
8.097	1.618
3.695	-1.304
0.392	-0.256
1.071	0.734
-0.485	-1.412
-0.005	0.901
-0.436	0.883
-2.747	-1.52
-3.278	-2.406
1.221	1.376
5.847	5.409
5.051	4.247
5.849	1.837
5.559	2.247
4.95	5.824
5.186	2.52
1.474	-0.742
1.489	2.304
2.062	3.336
-1.385	4.159
-2.344	5.954
0.19	7.008
2.137	5.853
5.937	6.333
5.844	8.021
4.391	8.71
5.141	9.557
2.407	9.114
2.532	7.824
0.743	6.678
-0.092	7.282
-1.548	8.294
-2.436	10.355
-1.628	8.818
-6.678	6.491
-3.336	9.793
0.568	9.454
-1.61	8.506
-0.856	10.22
-0.878	8.749
-2.104	8.752
-1.962	9.549
-3.448	6.849
-6.051	7.115
-1.766	8.449
-1.999	7.154
-6.347	8.343
-3.624	9.94
-4.156	9.575
-3.578	9.558
-3.556	9.694
-6.658	8.284
-2.274	10.292
0.868	13.552
-5.678	11.704
-8.506	10.92
-3.224	12.329
-3.651	15.027
-4.899	16.259
-2.736	14.296
-3.382	11.954
-3.528	11.341
-3.464	12.888
-4.899	10.372
-5.168	9.934
-4.855	11.397
-5.594	12.093
-3.665	13.686
-0.128	8.959
-2.214	6.614
-4.043	6.884
-1.029	12.576
13.645	16.312
64.174	5.282
142.59	-0.785
201.35	-2.27
216.85	-5.84
216.02	-9.566
214.17	-14.471
213.36	-20.031
222.43	-33.491
230.12	-56.755
244.78	-78.683
256.04	-97.389
255.64	-113.56
264.74	-129.08
272.24	-142.62
277.06	-153.84
284.67	-168.54
289.52	-175.03
293.56	-178.21
291.51	-180.68
285.11	-180.63
287.83	-178.71
288.37	-174.83
282.09	-171.76
276.41	-165.99
272.19	-160.99
265.95	-149.52
237.43	-135.38
192.2	-122.34
144.07	-100.26
97.309	-65.566
54.952	-21.664
18.734	21.199
-9.783	58.124
-39.555	81.262
-54.343	91.345
-57.89	100.4
-67.224	105.39
-74.272	106.9
-82.815	106.24
-91.103	104.88
-101.11	106.09
-104.13	104.6
-104	115.52
-116.35	149.22
-123.26	185.4
-127.77	207.72
-131.19	219.78
-129.06	226.4
-132.57	228.47
-134.69	228.67
-136.46	227.05
-139.38	225.12
-137.37	220.86
-136.28	218.55
-136.56	215.28
-135.8	211.93
-135.91	207.76
-135.49	200.84
-130.89	209.65
-124.88	181.56
-114.3	110.6
-96.497	54.738
-82.837	5.726
-73.674	-31.632
-64.6	-54.446
-58.872	-73.289
-55.756	-87.335
-50.412	-94.096
-45.758	-98.505
-50.057	-104.07
-56.307	-106.94
-61.1	-108.06
-66.805	-106.59
-66.524	-105.44
-65.452	-103.32
-65.56	-103.57
-62.854	-100.05
-59.926	-97.121
-71.951	-94.995
-98.889	-76.743
-117.75	-64.074
-135.94	-49.824
-158.41	-25.035
-173.06	-3.708
-180.72	18.786
-184.11	35.31
-185.13	52.221
-184.08	63.535
-178.41	62.596
-170.18	62.266
-167.01	62.132
-165.99	62.618
-163.35	63.768
-159.14	63.026
-153.59	57.367
-152.12	59.048
-130.77	51.637
-56.134	13.153
38.055	-17.404
101.92	-23.292
133.35	-23.909
146.63	-27.828
171.45	-27.052
189.69	-34.598
193.61	-55.725
212.57	-72.681
218.18	-92.298
216.93	-106.8
225.59	-113.09
228.69	-119.67
229.84	-125.2
235.99	-127.73
238.61	-129.48
235.72	-134.68
240.58	-135.49
246.69	-133.36
241.11	-136.3
232.62	-135.76
232.56	-131.52
225.1	-128.09
216.65	-120.8
218.57	-112.17
214.51	-104.92
210.73	-93.27
196.03	-71.338
167.67	-38.243
145.8	7.548
104.63	51.426
43.79	82.939
-10.322	110.54
-57.427	135.07
-89.928	151.93
-108.9	164.6
-122.94	175.45
-135.21	178.87
-146.27	181.21
-150.82	183.59
-148.48	183.43
-148.06	181.97
-153.37	181.81
-155.17	180.49
-156.7	172.64
-158.06	173.89
-156.37	172.2
-154.62	176.11
-151.44	170.92
-154.5	108.14
-159.66	38.013
-160.54	-9.232
-162.98	-42.863
-158.71	-62.327
-149.5	-79.021
-146.98	-85.104
-143.48	-87.984
-139.4	-93.967
-134.54	-90.542
-131.59	-86.202
-132.81	-83.556
-132.56	-80.76
-131.98	-75.697
-126.31	-68.055
-124.5	-70.091
-121.79	-70.982
-118.75	-67.583
-111.48	-67.356
-113.05	-64.3
-86.214	-47.092
7.595	-15.287
51.18	18.12
76.011	57.325
108.23	94.242
111.78	121.34
130.86	137.86
133.65	136.2
151.92	129.22
177.51	112.69
176.88	86.58
185.57	68.977
198.06	58.266
202.56	49.267
207.95	40.741
213.51	45.072
223.67	59.539
234.91	57.709
232.47	51.106
237.22	52.113
236.81	47.639
230.21	47.906
237.41	49.57
231.63	46.303
235.41	61.954
240.8	48.824
216.8	-13.579
197.31	-60.418
176.84	-90.992
151.26	-108.85
123.74	-113.97
87.92	-119.11
60.713	-117.32
35.739	-120.03
9.971	-119.25
-8.393	-112.69
-29.155	-113.28
-51.219	-108.96
-68.952	-100.27
-74.733	-93.869
-74.692	-89.068
-86.786	-84.887
-96.026	-79.58
-98.219	-78.346
-106.44	-76.992
-111.27	-71.727
-109.96	-70.929
-113.99	-67.831
-119.24	-67.583
-120.86	-69.865
-106.88	-50.563
-80.437	-13.237
-76.255	32.493
-83.126	60.728
-89.93	61.89
-101.34	60.417
-104.58	59.738
-107.77	61.618
-114.51	60.813
-118.7	56.392
-119.81	53.179
-118.36	50.395
-116.05	47.542
-116.21	45.775
-117.53	48.289
-117.81	46.507
-115.86	46.468
-114.19	48.757
-114.1	48.21
-113.17	48.529
-112.55	46.175
-106.81	46.969
-102.35	44.39
-104.38	42.009
-102.16	44.23
-98.677	38.629
-99.73	38.035
-98.974	39.124
-100.22	36.305
-102.88	38.997
-96.475	41.434
-89.797	41.567
-87.591	39.77
-87.666	38.634
-90.552	36.99
-87.021	36.211
-83.298	34.666
-84.841	30.211
-82.489	28.999
-78.925	28.292
-80.297	27.266
-83.849	28.303
-81.395	28.312
-78.448	26.074
-75.824	26.883
-72.078	27.288
-73.832	26.205
-71.565	24.965
-66.801	23.666
-67.531	22.417
