# Supplementary material for: Electrooculography-based continuous eye-writing recognition system for efficient assistive communication systems
Source: PLoS One. 2018 Feb 9;13(2):e0192684. doi: 10.1371/journal.pone.0192684 (PMC5806888; doi:10.1371/journal.pone.0192684)
Supplement: S2 Database — All the original continuous EOG data of participant 001, 002, and 003 used in the experiments are contained in this database. (ZIP) [file pone.0192684.s002.zip › continuous1/001/training/EOG_001_01_132.csv]

-15.578	15.151
-20.164	10.78
-24.108	10.815
-22.012	11.997
-19.019	10.097
-17.807	13.358
-14.853	13.985
-14.43	13.17
-17.526	13.486
-19.292	6.711
-18.86	4.353
-20.662	11.003
-22.639	9.136
-22.422	4.652
-17.629	8.834
-13.612	11.774
-13.631	11.613
-12.559	11.59
-16.955	10.974
-19.217	11.361
-15.584	13.394
-13.574	11.857
-15.505	11.182
-16.956	15.424
-12.612	13.569
-10.542	10.134
-11.733	10.644
-14.233	10.844
-14.278	10.985
-11.133	11.183
-11.918	12.265
-13.101	12.36
-7.562	8.258
-6.479	6.971
-12.418	8.73
-11.638	7.279
-13.015	7.923
-13.509	4.414
-8.11	2.357
-9.341	7.838
-9.975	9.499
-10.825	10.056
-12.356	10.184
-12.965	8.748
-16.354	8.594
-13.798	9.919
-15.182	8.554
-17.729	8.952
-12.776	11.304
-11.25	9.285
-10.452	7.979
-12.016	6.172
-17.501	6.988
-17.064	8.856
-15.918	7.226
-15.488	8.756
-12.653	11.676
-14.714	11.004
-17.34	9.755
-19.85	8.487
-18.903	6.017
-14.185	8.253
-14.349	9.502
-14.371	10.814
-12.828	14.966
-10.726	16.189
-10.651	19.47
-9.808	16.771
-7.752	14.288
-8.27	17.303
-7.614	13.627
-13.026	13.265
-18.058	11.924
-17.584	9.683
-17.933	13.48
-15.605	13.31
-15.98	10.39
-14.094	7.998
-15.53	7.31
-18.726	6.955
-14.053	7.479
1.978	17.371
61.141	46.248
122.09	82.206
129.68	108.35
117.68	127.9
112.92	145.84
98.954	160.01
84.217	169.55
85.355	179.54
86.608	186.2
84.31	185.19
78.976	181.77
76.677	181.38
73.724	176.09
69.252	169.32
68.667	161.73
67.939	154.37
66.733	160.42
53.358	140.38
40.84	83.887
41.335	28.25
41.479	-19.576
34.329	-59.369
15.475	-89.539
-7.643	-111.37
-31.494	-127.7
-51.417	-137.38
-61.159	-141.04
-65.938	-139.08
-61.499	-131.1
-57.156	-122.84
-62.054	-119.06
-72.805	-114.79
-73.079	-108.24
-61.664	-104.12
-19.963	-84.322
54.523	-40.959
87.162	3.691
99.057	40.274
108.04	72.282
100.39	99.924
108.92	119.3
105.94	132.51
97.252	143.45
101.15	144.36
110.2	137.94
118.32	130.59
116.69	126.01
116.99	122.07
116.12	119.31
112.79	112.9
117.18	105.27
125.74	114.78
117.15	80.423
94.132	-1.464
85.272	-60.774
79.919	-104.58
64.315	-132.34
51.343	-147.29
34.741	-159
23.269	-162.73
16.252	-165.28
-2.852	-164.97
-11.862	-162.09
-11.26	-156.41
-16.226	-151.03
-21.356	-145.86
-22.422	-143.37
-31.847	-132.49
-57.809	-94.868
-87.825	-50.818
-117.39	-11.179
-135.44	24.532
-143.88	51.804
-151.68	72.811
-147.96	86.913
-142.64	94.634
-144.96	96.477
-140.64	94.93
-129.14	92.948
-124.84	89.929
-126.35	86.844
-127.68	82.614
-130.37	76.928
-126.47	80.081
-99.857	55.926
-48.251	-1.588
-1.94	-43.196
33.449	-69.527
65.444	-85.661
84.887	-92.929
106.75	-94.498
126.76	-90.376
144.61	-85.985
161.4	-81.179
171.18	-77.865
183.42	-80.822
192.62	-86.755
191.66	-94.881
186.39	-107.6
188.97	-111.33
188.91	-110.75
194.16	-117.9
194.06	-123.01
184.29	-124.07
190.46	-123.68
187.15	-122.25
181.65	-121.33
183.1	-118.91
176.5	-115.02
173.64	-109.02
172.56	-106.73
170.59	-101.16
154.47	-82.504
109.73	-61.778
56.54	-35.699
18.382	8.95
-4.486	61.003
-34.907	101.28
-71.775	128.22
-101.41	146.89
-120.48	161.81
-126.83	170.33
-134.02	173.23
-143.83	174.94
-150.03	177.74
-152.38	176.73
-151.05	170.57
-152.61	170.61
-154.3	170.27
-148.84	164.91
-144.62	160.3
-145.97	160.62
-150.31	157.99
-151.54	160.89
-147.43	163.98
-148.05	160.31
-144.64	162.27
-131.11	115.03
-120.48	42.082
-113.2	-4.799
-110.43	-48.032
-115.97	-72.444
-122.04	-82.062
-125.83	-89.086
-130.85	-92.021
-133.65	-95.388
-132.25	-93.827
-132.37	-88.927
-129.47	-84.323
-125	-78.196
-124.71	-74.79
-126.91	-72.764
-124.36	-67.534
-123.31	-66.972
-123.97	-68.113
-118.94	-69.628
-118.34	-69.625
-75.639	-62.973
5.83	-47.121
63.496	-22.644
102.04	6.713
119.45	42.844
128.95	72.251
154.99	94.285
157.44	107.29
156.74	116.39
170.32	121.2
172.22	104.23
175.38	92.81
175.11	88.508
177	75.931
183.86	70.603
189.36	64.732
183.47	58.773
184.8	58.307
192.38	58.071
190.1	69.176
175.52	44.269
145.68	-16.07
130.02	-53.665
122.11	-75.107
105.51	-84.642
73.209	-100.35
37.426	-105.67
11.225	-95.502
-21.818	-99.567
-57.139	-97.855
-79.357	-95.343
-97.822	-93.579
-110.92	-83.546
-110.54	-74.831
-113.38	-70.126
-118.59	-61.594
-127.77	-52.635
-129.2	-49.017
-123.26	-46.78
-89.204	-66.128
-8.263	-86.758
24.69	-87.332
43.868	-79.725
82.582	-67.22
87.873	-60.669
102.37	-53.794
108.7	-51.187
109.5	-56.657
112.93	-62.327
104	-69.464
112.76	-73.305
128.46	-78.744
125.48	-82.236
114.41	-78.9
114	-78.524
113.5	-75.661
94.309	-67.05
52.378	-50.514
7.982	-22.998
-20.362	9.503
-39.526	45.717
-63.666	83.306
-93.113	112.56
-117.93	129.54
-136.02	148.61
-148.15	163.53
-152.41	168.81
-150.82	173.94
-145.94	171.73
-144.91	164.86
-146.49	158.18
-149.79	162.1
-157.38	161.97
-158.05	158.5
-150.86	156.38
-103.62	115.83
-12.466	72.601
35.178	48.412
67.97	27.515
134.38	14.824
169.02	-9.348
188.54	-40.163
206.76	-65.206
217.76	-80.827
228.99	-94.633
234.9	-110.05
251.07	-121.03
250.22	-134.79
248.3	-134.23
249.91	-131.52
247.98	-130.7
243.98	-122.61
194.13	-132.2
141.92	-122.18
110.18	-85.388
73.159	-49.135
33.421	-12.488
-6.616	10.878
-37.85	13.695
-63.36	5.494
-79.463	6.462
-89.807	10.697
-97.664	12.702
-99.192	18.45
-104.91	20.272
-108.45	24.068
-103.97	32.064
-97.203	6.114
-81.743	-42.209
-78.303	-65.976
-90.453	-80.516
-93.79	-87.096
-97.509	-84.655
-102.33	-86.69
-103.9	-88.461
-103.59	-91.364
-102.9	-87.642
-103.83	-79.346
-101.47	-74.173
-101.16	-70.339
-100.23	-71.163
-99.411	-71.589
-101.88	-70.412
-103.34	-69.381
-102.94	-65.828
-99.126	-65.38
-96.978	-67.08
-94.244	-60.352
-95.247	-40.106
-102.81	-4.287
-108.93	36.621
-114.05	59.875
-114.41	63.125
-109.9	62.561
-108.11	66.275
-110.05	68.745
-108.84	65.509
-102.73	61.875
-101.11	59.799
-101.15	57.118
-98.894	58.663
-101.15	57.932
-101.09	55.064
-101.51	57.934
-102.44	54.121
-97.178	50.45
-93.823	50.409
-90.916	48.941
-90.535	51.453
-89.213	48.65
-87.331	46.819
-87.302	48.058
-81.729	45.269
-80.689	42.71
-77.633	40.108
-70.321	40.715
-70.889	38.619
-74.25	38.032
-77.788	42.72
-75.463	40.597
-70.962	38.466
-69.737	36.548
-62.339	32.73
-58.151	30.98
-59.051	27.242
-58.192	28.114
-62.23	31.368
-62.443	29.587
-59.799	28.386
-58.505	28.962
-52.422	28.176
-51.32	26.421
-52.04	24.069
