# Supplementary material for: Electrooculography-based continuous eye-writing recognition system for efficient assistive communication systems
Source: PLoS One. 2018 Feb 9;13(2):e0192684. doi: 10.1371/journal.pone.0192684 (PMC5806888; doi:10.1371/journal.pone.0192684)
Supplement: S2 Database — All the original continuous EOG data of participant 001, 002, and 003 used in the experiments are contained in this database. (ZIP) [file pone.0192684.s002.zip › continuous1/001/training/EOG_001_01_133.csv]

-0.473	-20.122
-2.059	-24.808
-3.73	-23.598
-3.587	-21.09
-0.477	-23.19
-0.092	-22.22
2.258	-22.082
-0.136	-26.261
-6.571	-26.663
-7.592	-26.943
-9.223	-27.637
-5.77	-22.394
1.419	-20.36
3.272	-22.726
0.373	-20.868
-0.184	-20.309
2.14	-22.713
-1.014	-22.239
-3.037	-21.507
-2.098	-20.212
-3.575	-19.589
-2.964	-20.662
-2.125	-19.829
-4.081	-20.756
-1.956	-17.593
2.643	-13.666
-2.552	-16.061
-6.903	-17.178
-2.255	-19.145
-0.432	-18.862
0.894	-19.052
0.936	-20.703
-2.688	-18.353
-3.742	-18.433
-2.263	-16.008
-0.422	-14.956
-0.445	-17.262
-1.465	-15.167
0.565	-15.327
2.059	-16.126
-0.982	-15.149
-4.381	-15.349
-5.384	-13.155
-2.577	-13.083
1.209	-13.29
1.477	-11.087
1.642	-13.653
3.292	-14.331
3.886	-14.313
2.654	-14.962
-0.997	-13.452
-0.345	-13.59
2.687	-12.442
2.074	-12.559
3.646	-13.829
3.085	-13.022
2.908	-11.617
6.322	-10.386
4.832	-9.673
2.213	-8.595
0.984	-7.743
1.728	-10.254
3.128	-12.3
2.812	-10.771
4.093	-11.851
5.619	-12.075
3.443	-10.758
-1.262	-10.871
3.695	-7.276
9.765	-6.353
6.328	-9.05
5.249	-7.585
5.163	-7.795
4.331	-9.725
4.488	-7.604
2.25	-6.325
-0.082	-7.078
-0.072	-8.063
3.313	-7.475
8.893	-6.02
9.686	-8.027
6.375	-6.218
0.899	-2.172
-4.339	-3.468
-2.57	-4.112
1.384	-4.946
0.879	-6.656
-0.184	-5.364
0.968	-6.032
-3.309	-5.907
-4.442	-3.824
-2.333	-2.604
-1.946	-1.779
-1.18	-3.753
6.631	-0.204
44.307	-2.868
108.04	-14.368
172.27	-19.139
192.74	-26.654
202.64	-29.736
222.15	-27.705
213.28	-34.396
227.95	-42.437
249.44	-51.984
252.5	-67.616
263.63	-81.201
268.35	-92.589
274.78	-105.91
276.76	-117.2
279.79	-126.68
288.38	-132.37
289.83	-135.5
285.47	-141.06
279.82	-138.33
267.17	-134.88
221.94	-138.89
166.38	-132.83
126.82	-116.06
93.156	-93.502
58.737	-60.27
22.56	-29.018
-8.334	-15.106
-28.656	-3.985
-38.864	7.608
-47.019	11.001
-61.782	12.259
-72.506	12.628
-76.986	16.171
-82.194	20.325
-83.034	36.185
-88.047	77.395
-103.04	119.04
-113.81	150.09
-118.07	170.39
-123.44	179.1
-127.73	187.73
-126.3	190.45
-120.79	188.45
-117.32	183.36
-114.86	180.93
-112.17	180.15
-111.86	170.21
-108.27	178.32
-101.2	156.79
-92.224	83.483
-78.588	21.932
-63.618	-27.995
-49.28	-59.278
-39.749	-79.494
-35.319	-96.134
-32.315	-102.52
-31.89	-113.95
-33.153	-116.63
-35.956	-115.01
-37.843	-114.63
-38.454	-113.17
-38.751	-111.92
-37.867	-111.26
-32.489	-108.93
-27.47	-103.54
-39.354	-106.69
-63.896	-103.94
-90.66	-93.963
-110.92	-86.567
-125.02	-77.174
-142.44	-62.3
-157.84	-43.722
-166.92	-22.622
-167.12	-4.695
-162.32	-1.664
-158.28	-4.267
-154.68	-5.058
-149.87	-4.986
-148.41	-9.364
-147.06	-11.466
-142.68	-11.294
-138.19	-13.722
-112.27	-15.485
-40.273	-25.55
63.286	-21.802
120.27	-13.112
147.16	-10.046
197.34	0.1
213.28	-4.208
237.71	-10.21
284.33	-21
294.18	-47.639
305.32	-72.302
317.72	-93.429
324.49	-110.23
331.44	-122.99
334.26	-129.34
340.77	-129.56
341.42	-129.17
344.58	-124.02
329.94	-119.81
277.85	-128.74
225.42	-138.64
188.65	-128.66
158.4	-105.48
122.02	-93.361
83.474	-83.067
52.536	-72.722
26.043	-73.352
11.223	-65.212
-2.343	-56.952
-20.386	-55.189
-33.164	-47.263
-44.317	-43.281
-54.982	-38.461
-62.433	-30.792
-67.384	-25.17
-71.564	-20.872
-72.412	-18.554
-67.998	6.955
-67.252	56.34
-81.465	106.36
-97.238	148.07
-107.72	179.02
-118.33	202.65
-121.37	215.2
-125.16	224.08
-129.12	230.46
-127.53	230.16
-129.97	225.32
-130.17	220.89
-127.21	217.09
-125.85	213.41
-124.84	213.74
-125.3	204.95
-121.49	207.45
-114.1	186.65
-100.71	111.66
-80.63	52.255
-66.571	9.816
-57.248	-25.411
-44.056	-44.685
-37.825	-59.725
-36.549	-66.517
-31.856	-73.951
-36.409	-76.592
-40.469	-75.468
-40.634	-77.067
-41.835	-74.021
-37.274	-72.9
-36.301	-73.04
-35.527	-71.913
-35.913	-73.358
-35.477	-73.246
-29.316	-69.963
-39.27	-67.816
-60.814	-62.115
-86.264	-50.838
-112.02	-33.229
-129.45	-13.661
-144.04	-2.707
-151.97	6.703
-155.68	13.574
-151.63	14.578
-144.55	15.918
-143.64	17.11
-141.03	18.471
-137.46	22.224
-131.63	21.054
-127.93	19.274
-129.12	16.508
-126.26	13.665
-100.67	43.755
-68.317	97.153
-57.775	142.11
-53.592	173.36
-57.679	191.6
-66.319	200.56
-65.538	200.74
-65.799	203.1
-68.189	198.51
-69.31	184.53
-70.372	179.4
-68.568	170.38
-68.197	160.29
-68.673	161.84
-62.231	160.01
-60.748	148.85
-64.258	153.43
-56.968	136.94
-40.015	68.983
-23.832	7.121
-11.724	-40.889
2.285	-75.365
14.61	-96.19
16.983	-117.19
18.652	-121.54
20.82	-123.3
14.767	-128.87
9.881	-126.78
9.318	-125.14
12.392	-117.25
17.574	-105.98
16.713	-105.11
16.85	-104.65
18.211	-102.05
11.27	-102.25
2.901	-100.31
-0.683	-96.252
-3.325	-95.172
-2.924	-97.395
-1.507	-97.285
-4.689	-91.706
-8.265	-86.477
-9.969	-85.381
-6.181	-88.578
-3.456	-90.157
-7.501	-82.967
-7.351	-78.435
-3.206	-81.926
1.349	-85.212
-15.469	-69.239
-47.308	-34.78
-68.72	-4.08
-91.574	29.163
-104.57	62.617
-105.75	84.42
-106.88	105.57
-99.375	126.72
-84.488	136.78
-78.498	140.52
-80.535	140.14
-76.226	137.66
-73.11	132.57
-74.723	124.49
-75.619	118.83
-72.784	114.35
-68.433	111.09
-67.575	108.06
-69.018	103.84
-75.8	98.118
-70.334	99.946
-28.891	82.382
38.447	48.706
109.77	36.689
157.22	19.548
203.5	1.719
251.25	-7.154
270.43	-25.55
303.78	-41.926
320.37	-59.324
313.22	-73.283
318.19	-82.058
318.11	-95.884
330.1	-105.99
333.21	-116.28
332.72	-119
332.23	-120.15
328.15	-115.36
327	-109.67
288.5	-139.93
244.46	-170.13
221.66	-174.86
190.81	-174.86
155.53	-172.65
121.48	-166.96
80.962	-163.16
47.432	-155.53
21.809	-147.06
-0.371	-143.58
-10.033	-133.29
-22.667	-124.88
-33.623	-118.9
-45.415	-117.99
-50.846	-107.58
-40.632	-75.999
-15.082	-51.7
81.459	3.084
186.59	101.31
262.9	198.08
321.25	238.64
302.29	199.41
245.81	141.61
167.95	86.534
81.989	49.644
23.379	40.642
-21.922	35.462
-49.603	35.299
-64.504	30.727
-73.905	26.711
-75.542	25.403
-79.806	22.829
-82.417	29.707
-82.935	30.818
-87.655	25.233
-88.094	27.13
-90.727	27.934
-93.148	25.036
-90.237	24.551
-89.995	26.021
-89.58	24.06
-87.294	21.38
-86.456	23.458
-86.336	24
-85.129	20.594
-85.859	22.024
-87.552	24.866
-87.746	22.29
-86.05	20.721
-82.34	20.906
-79.916	20.963
-78.922	18.085
-79.092	16.552
-78.759	17.008
-76.815	12.596
-79.042	12.784
-79.415	14.837
-73.374	12.979
-74.249	11.723
-73.869	12.151
-68.206	14.586
-68.062	14.546
-68.402	11.146
-68.802	9.151
-69.095	10.227
-67.897	8.814
-65.233	6.408
-61.445	5.783
-57.034	6.905
-55.203	10.042
-54.027	7.173
-49.928	8.308
-51.549	12.013
-53.62	7.869
-48.767	6.452
-46.384	6.154
-49.848	6.81
-48.28	8.225
-43.254	10.62
-44.063	8.538
-42.784	4.07
-41.937	5.654
