# Supplementary material for: Electrooculography-based continuous eye-writing recognition system for efficient assistive communication systems
Source: PLoS One. 2018 Feb 9;13(2):e0192684. doi: 10.1371/journal.pone.0192684 (PMC5806888; doi:10.1371/journal.pone.0192684)
Supplement: S2 Database — All the original continuous EOG data of participant 001, 002, and 003 used in the experiments are contained in this database. (ZIP) [file pone.0192684.s002.zip › continuous1/001/training/EOG_001_01_134.csv]

14.779	-13.103
15.199	-12.938
15.629	-16.259
15.576	-13.771
18.517	-11.457
16.901	-14.921
14.944	-13.818
14.186	-10.984
14.228	-8.398
15.071	-9.234
14.844	-10.986
14.394	-14.6
13.619	-14.644
12.715	-12.741
6.433	-13.906
5.265	-12.926
9.904	-13.305
8.541	-13.832
7.015	-15.703
6.988	-13.627
8.841	-12.607
10.538	-14.035
7.993	-11.677
6.625	-12.332
8.267	-11.774
8.65	-10.793
6.636	-12.307
3.261	-10.649
3.17	-9.608
4.966	-15.268
6.211	-16.159
7.322	-14.611
7.101	-16.823
5.208	-17.173
2.539	-14.787
4.341	-11.54
7.869	-11.282
6.9	-10.392
5.288	-10.691
6.101	-10.993
3.217	-10.653
2.62	-11.82
6.513	-10.491
4.882	-11.8
0.915	-15.626
4.313	-14.39
6.255	-12.762
1.888	-11.379
3.693	-9.41
3.282	-10.98
2.056	-9.821
4.246	-10.372
0.924	-12.194
-2.385	-11.512
-0.236	-13.436
0.899	-12.103
-0.428	-12.217
0.773	-12.398
0.737	-8.811
-1.758	-11.132
-2.677	-13.17
-1.186	-12.302
-2.715	-12.38
-2.191	-12.573
0.18	-11.491
-2.055	-10.705
0.223	-12.709
0.272	-11.708
-0.683	-10.847
4.123	-10.388
-0.407	-9.901
-4.863	-10.446
-3.209	-7.95
-5.393	-8.903
-4.56	-10.641
-4.081	-9.383
-4.679	-10.489
-4.976	-11.236
-3.384	-8.945
-0.128	-6.878
-2.236	-4.479
0.277	-3.726
4.558	-4.14
4.891	-4.227
0.384	-5.886
-3.301	-5.575
-0.233	-4.805
2.334	-3.507
3.575	-3.183
0.826	-4.462
1.954	-5.149
4.343	-5.584
1.587	-7.332
1.253	-8.459
-0.072	-4.657
2.573	-5.027
8.404	-6.373
8.09	-4.753
5.319	-6.392
2.939	-6.936
2.273	-5.846
0.683	-4.605
0.556	-5.048
1.139	-6.122
0.741	-5.601
1	-3.632
-2.609	-2.552
1.265	-4.113
3.191	-5.252
-1.38	-6.484
2.429	-6.467
0.405	-6.509
-1.59	-1.078
8.811	20.169
13.633	52.214
12.117	80.055
15.052	101.32
11.509	125.81
4.284	145.24
0.509	152.31
-7.027	155.9
-13.812	159.47
-16.868	156.4
-18.256	153.92
-21.616	157.17
-22.816	155.17
-22.08	150.06
-25.561	145.86
-25.652	141.99
-24.837	137.15
-25.482	133.8
-27.063	128.53
-24.279	130.02
-17.273	126.26
-12.725	80.337
-4.35	21.846
5.874	-27.784
16.761	-70.204
28.216	-99.407
37.473	-122.33
42.429	-137.74
50.046	-151.83
56.25	-162.42
54.162	-167.34
54.924	-168.2
54.154	-167.57
49.436	-169.39
52.886	-162.43
60.064	-155.66
55.383	-158.75
51.812	-155.94
46.755	-150.84
19.218	-141.94
-13.847	-117.83
-41.566	-92.721
-67.694	-72.075
-83.031	-54.248
-91.591	-38.527
-103.79	-25.65
-111.28	-19.966
-112.73	-14.284
-106.78	-10.628
-101.35	-16.74
-100.1	-21.616
-93.079	-22.165
-95.293	-25.882
-68.016	-14.819
-12.688	5.159
52.895	29.45
105.75	55.424
114.23	72.044
146.44	95.311
155.77	107.76
157.41	109.71
190.29	108.33
184.96	93.253
179.57	79.722
183.1	74.52
185.43	66.114
192.42	56.948
191.07	54.604
189.59	46.5
190.8	53.942
188.41	45.788
168.68	-17.977
144.52	-76.817
136.47	-114.66
130.82	-141.76
112.13	-159.74
83.941	-177.02
58.059	-183.07
35.227	-185.74
12.847	-185.08
-4.984	-175.51
-17.973	-165.86
-31.553	-149.05
-49.476	-129.4
-56.379	-120.48
-58.225	-117.77
-64.347	-113.7
-66.04	-107.3
-68.492	-99.43
-57.47	-99.641
-9.299	-115.33
75.683	-117.78
130.91	-101.67
151.04	-87.748
181.13	-76.668
208.82	-69.556
223.84	-74.551
211.7	-89.435
215.13	-97.896
219.84	-103.21
214.2	-109.12
224.65	-109.98
216.82	-110.31
216.33	-112.06
218.22	-115.24
214.56	-116.3
215.34	-108.52
215.04	-97.946
205.68	-86.421
161.35	-62.467
112.55	-33.553
74.59	2.642
37.881	46.104
8.966	78.61
-14.924	104.59
-39.043	121.7
-59.132	138.49
-74.86	157.72
-92.245	162.33
-98.929	166.4
-98.228	167.53
-100.73	162.45
-101.21	163.65
-110.03	158.46
-121.16	149.75
-116.06	147.04
-83.376	152.48
-22.528	162.94
9.751	161.32
38.08	159.68
65.79	162.31
64.271	157.88
81.817	144.97
74.993	129.32
72.148	120.66
84.241	109.38
79.861	109.69
97.521	99.441
110.06	56.464
109.81	13.941
103.74	-28.152
93.2	-69.764
81.355	-101.05
67.447	-116.89
51.016	-128.04
31.935	-137.37
18.881	-140.11
0.875	-146.57
-16.543	-147.02
-28.663	-145.21
-46.609	-144.42
-59.596	-136.07
-62.017	-128.47
-62.384	-126.75
-63.845	-123.32
-69.94	-115.65
-71.755	-115.88
-62.723	-105.02
-34.402	-57.618
-1.238	-4.831
17.389	33.441
45.937	66.449
51.833	77.828
70.163	68.719
115.34	49.461
128.19	20.349
151.46	-6.158
163.33	-29.824
159.58	-51.072
163.68	-67.567
152.8	-76.904
144.25	-80.901
138.59	-86.673
123.44	-91.33
104.57	-95.67
88.325	-100.2
71.209	-105.98
49.955	-113.49
30.091	-116.61
18.59	-121.25
7.648	-119.84
-3.452	-103.95
-10.588	-85.987
-22.712	-60.486
-34.278	-22.265
-43.111	21.427
-50.468	62.326
-61.01	94.97
-77.884	119.97
-92.884	139.91
-109.79	153.39
-118.44	161.94
-121.9	170.17
-126.24	167.83
-122.42	161.92
-120.89	157.27
-117.29	152.98
-117.71	145.83
-117.85	140.26
-114.72	145.04
-89.333	104.7
-23.615	41.772
35.105	9.8
92.683	-12.614
118.44	-24.684
115.24	-38.433
129.69	-51.349
134.87	-61.219
134.35	-74.675
135.22	-76.331
140.64	-79.747
140.5	-86.003
141.94	-87.651
146.95	-92.097
136.76	-94.621
135.23	-95.927
138.87	-98.861
133.68	-98.337
133.7	-94.769
142.62	-92.067
139.75	-83.969
110.49	-62.149
86.113	-32.558
64.321	-4.601
29.379	27.095
-4.604	54.202
-41.342	69.409
-76.226	85.456
-99.656	90.414
-111.45	86.022
-116.19	87.194
-121.68	81.308
-126.51	78.215
-131.3	77.847
-132.44	72.708
-137.39	73.883
-142.41	68.086
-142.93	72.872
-120.01	66.142
-28.405	31.564
62.554	15.44
92.274	0.946
108.14	-11.634
138.76	-16.979
150.29	-30.559
149.06	-44.496
162.31	-55.412
166.04	-63.344
161.3	-70.673
162.34	-75.61
171.25	-79.678
167.06	-85.444
170.64	-89.119
180.88	-91.231
173.2	-95.705
174.33	-94.832
170.19	-94.17
166.53	-95.064
170	-88.211
149.62	-88.442
125.88	-86.914
115.75	-76.405
97.304	-68.168
64.446	-62.601
23.968	-64.375
-18.343	-68.979
-53.515	-75.755
-81.682	-86.715
-104.17	-93.078
-123.38	-94.729
-137.03	-97.919
-137.96	-95.526
-139.31	-88.385
-139.94	-85.107
-143.53	-82.284
-149.37	-71.53
-150.89	-62.232
-130.14	-54.893
-85.53	-32.543
-84.334	-18.253
-109.65	-11.034
-122.5	-0.044
-133.64	1.355
-134.27	5.719
-135.46	11.389
-139.5	16.004
-138.01	19.527
-137.28	20.171
-139.68	22.091
-140.49	21.411
-142.03	24.603
-142.49	25.469
-142.35	25.43
-138.9	26.163
-135.64	20.509
-138.93	22.726
-133.46	28.667
-128.43	27.81
-127.63	25.454
-124.58	27.203
-123.04	25.512
-119.08	22.806
-117.28	26.248
-116.88	27.413
-118.96	26.584
-117.65	24.067
-112.39	27.352
-110.95	31.544
-106.36	26.934
-104.6	24.841
-103.02	24.312
-98.144	21.038
-97.173	22.299
-97.248	24.736
-94.044	20.436
-87.588	17.366
-86.592	17.835
-85.799	18.046
-84.092	17.39
-86.172	15.361
-85.224	12.797
-83.111	13.525
-81.296	15.431
-81.542	14.341
-79.098	13.904
-76.302	10.598
-75.361	11.022
-72.27	12.806
-72.434	11.004
-69.776	9.911
-65.262	3.399
-67.924	2.842
-70.801	7.11
-68.783	7.193
-65.701	6.448
-63.496	2.796
-65.132	1.813
-60.879	4.704
-54.72	2.955
-59.773	-2.038
-59.448	-0.161
-56.352	2.951
-58.69	2.699
-56.938	3.852
-53.872	5.35
-54.11	1.975
-55.692	-2.042
-53.965	1.22
-52.629	2.905
