# Supplementary material for: Electrooculography-based continuous eye-writing recognition system for efficient assistive communication systems
Source: PLoS One. 2018 Feb 9;13(2):e0192684. doi: 10.1371/journal.pone.0192684 (PMC5806888; doi:10.1371/journal.pone.0192684)
Supplement: S2 Database — All the original continuous EOG data of participant 001, 002, and 003 used in the experiments are contained in this database. (ZIP) [file pone.0192684.s002.zip › continuous1/001/training/EOG_001_01_135.csv]

7.977	-19.143
9.379	-20.752
12.404	-22.804
12.133	-23.548
10.741	-18.336
7.217	-17.893
2.344	-14.823
5.398	-13.488
9.782	-16.474
9.869	-15.561
10.536	-15.742
10.204	-18.224
8.269	-17.487
6.581	-15.009
7.816	-14.907
9.589	-14.279
11.741	-16.768
16.969	-17.807
15.835	-14.989
11.504	-10.783
10.299	-7.444
7.877	-7.387
6.489	-7.436
6.18	-11.294
6.427	-13.42
9.411	-12.635
12.015	-15.916
7.754	-14.216
2.853	-9.205
3.483	-8.045
1.94	-3.099
-0.735	1.468
0.069	1.397
6.594	2.339
16.644	-0.085
16.521	-7.011
9.684	-11.701
7.379	-13.515
8.438	-8.82
6.522	-1.531
-2.396	-5.492
-0.001	-10.261
8.797	-9.51
6.345	-15.567
5.386	-12.252
6.74	-1.534
0.355	-6.043
-7.688	-9.598
-4.274	-6.18
3.575	-1.318
6.903	-1.162
10.526	-6.572
12.318	-3.982
8.056	-4.618
2.952	-3.405
1.936	4.635
2.879	3.224
2.664	0.684
1.975	1.307
3.555	1.08
-1.115	-1.17
-4.884	-4.104
1.36	-5.573
5.391	-2.647
6.051	-0.375
4.258	-3.619
4.585	-2.845
4.151	-2.959
1.124	-1.655
1.968	-3.338
0.5	-8.591
0.077	-4.739
-1.794	-2.8
-4.827	-2.371
-3.481	-1.062
-4.042	-3.636
-3.479	-10.143
-1.646	-11.627
-3.441	-4.167
-4.678	-2.152
-3.171	-3.502
1.237	-3.1
3.778	-2.633
1.069	-1.25
-1.577	-1.513
-5.235	-4.789
-6.528	-7.4
-5.929	-4.489
-6.863	-3.577
-9.087	-6.237
-8.662	-7.57
-6.338	-7.659
-8.001	-7.903
-7.727	-8.441
-3.601	-6.957
-4.5	-8.086
-12.946	-13.546
-9.865	-13.416
-2.396	-1.941
-5.211	1.938
-8.879	-3.731
-4.099	-3.888
4.77	-2.782
-4.799	0.263
-13.977	2.615
-9.573	-1.572
-13.757	-8.598
-12.547	-10.204
-1.237	-5.981
-1.591	-4.947
-4.256	7.812
-2.854	40.035
-7.04	70.508
-13.248	91.695
-18.522	112.2
-19.251	131.55
-20.27	136.95
-26.184	139.46
-29.039	144.73
-32.619	143.6
-35.573	145.33
-32.054	142.61
-30.867	136.84
-33.584	140.55
-34.754	140.1
-33.45	135.16
-32.422	139.2
-29.416	122.51
-19.055	69.862
-3.596	15.87
9.273	-31.312
17.392	-71.823
22.099	-99.144
27.271	-117.93
33.505	-131.49
32.063	-142.09
34.358	-150.38
39.551	-157.08
38.393	-158.77
37.928	-154.03
33.712	-152.79
31.869	-151.82
31.84	-145.77
29.274	-141.62
28.417	-138.54
28.713	-138.89
29.202	-138.61
28.524	-134.17
28.09	-130.68
24.566	-130.21
26.986	-129.29
27.004	-112.38
16.432	-76.184
7.193	-32.094
-1.196	10.942
-5.866	48.288
-15.406	75.717
-25.75	98.12
-31.023	118.53
-36.777	131.35
-38.092	139.5
-39.226	145.36
-42.703	146.55
-42.752	147.16
-39.655	143.77
-40.285	137.72
-40.328	136.56
-38.635	127.78
-34.589	135.67
-26.007	124.69
-17.444	50.38
-6.325	-14.248
5.424	-61.344
13.731	-97.124
17.712	-113.04
26.382	-129.81
32.876	-135.53
27.29	-142.34
26.916	-142.6
29.296	-138.65
26.46	-144.09
24.744	-132.84
26.122	-125.79
23.927	-125.33
23.358	-123.08
21.805	-126.23
20.304	-122.63
20.798	-122.21
25.033	-112.17
80.194	-87.856
135.1	-59.072
160.82	-28.723
199.56	-13.248
225.92	-9.435
258.19	-14.318
286.08	-33.949
291.98	-58.762
305.44	-78.831
320.16	-96.046
334.06	-107.8
353.73	-112.42
374.4	-118.44
382.06	-129.15
378.46	-135.48
379.34	-136.05
379.57	-134.9
381.94	-123.41
362.31	-115.42
302.95	-118.24
249.43	-106.44
209.41	-84.155
169.88	-53.214
130.58	-17.79
86.614	1.086
48.673	18.837
18.306	30.187
-1.874	30.236
-12.731	39.797
-29.505	44.645
-48.498	49.666
-58.246	50.941
-65.246	51.691
-68.547	65.634
-58.941	38.251
-48.429	-10.735
-37.842	-38.643
-27.062	-59.474
-11.84	-63.447
-8.327	-67.449
-11.007	-71.566
13.82	-66.279
25.686	-63.039
44.872	-53.109
67.49	-47.856
79.144	-40.233
115.94	-27.691
120.72	-36.739
122.04	-49.913
134.81	-58.981
129.29	-68.378
138.25	-72.62
140.54	-77.776
143.75	-83.128
141.8	-85.705
136.46	-84.889
144.78	-86.766
135.57	-88.564
130.22	-85.393
137.58	-77.835
137.52	-55.831
139.72	-19.381
137.91	20.825
116.07	59.468
75.099	94.147
16.153	120.86
-40.655	141.57
-79.189	158.53
-111.04	174.07
-132.41	188.11
-141.55	192.2
-149.39	193.72
-153.05	193.4
-152.86	189.14
-155.4	186.83
-157.12	185.44
-153.92	183.27
-152.23	181.55
-155.53	181.05
-157.09	178.04
-152.25	186.58
-145.58	166.94
-138.2	96.854
-127.28	38.263
-119.24	-3.675
-117.8	-38.258
-114.84	-56.11
-108.34	-68.117
-110.42	-71.312
-119.04	-69.451
-124.76	-75.441
-124.2	-76.308
-120.23	-73.067
-120.14	-73.342
-119.75	-68.27
-119.78	-66.918
-118.01	-64.957
-112.84	-64.328
-106.66	-69.197
-80.163	-57.322
-20.352	-27.479
31.232	17.216
51.635	59.977
70.746	87.873
84.384	111.73
95.83	130.94
98.832	147.19
100.92	157.93
115.39	157.8
126.98	143.3
152.76	123.41
158.75	107.36
159.21	96.962
176.05	88.596
174.96	75.087
180.63	69.919
185.27	63.622
185.76	57.867
187.33	57.261
181.13	55.126
186.24	67.786
181.28	46.661
168.43	-3.45
167.64	-32.014
168.32	-58.325
167.49	-78.526
145.44	-95.685
102.18	-111.5
63.217	-123.7
30.853	-134.66
-0.293	-136.06
-26.782	-137.62
-50.117	-135.24
-69.036	-131.47
-79.287	-130.85
-84.73	-125.1
-87.119	-121.45
-89.311	-119.81
-94.885	-115.69
-102.12	-111.69
-107.17	-107.6
-109.81	-105.6
-110.43	-102.5
-111.05	-99.372
-108.11	-94.987
-86.1	-70.455
-61.074	-31.505
-62.119	-1.985
-76.864	11.881
-86.98	15.735
-93.43	21.364
-96.145	25.63
-98.725	25.283
-102.49	25.075
-100.58	22.41
-100.42	20.264
-101.61	16.379
-101.61	11.562
-101.42	9.208
-97.352	11.562
-93.869	16.745
-86.876	18.002
-83.806	21.046
-84.28	19.877
-83.418	13.72
-85.858	14.113
-81.839	14.731
-80.072	12.313
-80.691	13.457
-76.963	11.642
-75.645	10.893
-72.499	13.776
-72.121	9.352
-76.92	8.365
-78.596	11.023
-79.423	11.885
-82.062	11.405
-79.864	9.152
-78.703	9.757
-76.146	9.683
-69.022	9.567
-68.36	6.627
-66.008	5.939
-63.806	7.391
-63.852	6.133
-63.205	7.863
-63.64	5.893
-60.82	6.001
-59.882	6.623
-59.319	3.553
-58.255	1.358
-59.654	0.497
-61.109	3.665
-61.019	4.276
-59.81	3.295
-56.336	2.053
-52.761	2.323
-53.838	1.367
