# Supplementary material for: Electrooculography-based continuous eye-writing recognition system for efficient assistive communication systems
Source: PLoS One. 2018 Feb 9;13(2):e0192684. doi: 10.1371/journal.pone.0192684 (PMC5806888; doi:10.1371/journal.pone.0192684)
Supplement: S2 Database — All the original continuous EOG data of participant 001, 002, and 003 used in the experiments are contained in this database. (ZIP) [file pone.0192684.s002.zip › continuous1/001/training/EOG_001_01_136.csv]

-15.396	8.135
-12.277	3.779
-12.328	4.075
-15.042	4.172
-16.452	4.06
-14.288	7.09
-12.852	8.249
-12.557	9.005
-13.014	10.133
-18.153	6.403
-20.365	1.398
-18.239	-0.082
-17.927	-0.23
-17.489	-0.16
-16.237	0.563
-15.308	0.927
-15.898	-3.4
-20.661	-3.009
-22.874	-0.601
-23.433	-1.445
-23.165	-0.847
-19.02	-3.662
-20.493	-2.394
-22.587	-0.02
-20.247	-2.89
-23.082	-3.036
-25.216	-2.707
-24.754	-4.321
-25.989	-3.863
-22.779	-1.521
-19.749	-2.789
-22.301	-1.158
-20.536	2.621
-18.434	-2.328
-19.537	-2.573
-16.347	-1.244
-17.317	-4.312
-20.009	-3.907
-20.435	-2.276
-23.155	1.06
-25.911	-0.204
-26.948	-2.941
-23.518	-5.897
-22.711	-7.543
-26.281	-6.195
-25.73	-8.183
-26.438	-5.868
-24.426	-3.74
-20.574	-5.323
-25.272	-5.255
-24.02	-5.824
-20.744	-5.232
-23.624	-3.322
-23.627	-2.471
-25.071	-6.045
-27.767	-11.415
-26.135	-10.31
-22.557	-6.432
-21.594	-5.172
-23.995	-6.464
-25.52	-7.22
-22.37	-6.506
-20.443	-3.846
-22.607	-3.558
-22.75	-6.483
-20.155	-2.12
-22.862	-2.071
-26.304	-4.92
-23.792	-2.684
-22.673	-5.393
-20.27	-7.035
-19.353	-2.024
-20.945	4.19
-19.279	6.481
-16.63	5.076
-14.906	1.635
-16.159	0.786
-19.831	2.184
-22.288	1.489
-21.508	0.217
-17.88	3.41
-15.652	2.644
-18.831	1.769
-16.899	2.676
-17.303	-0.286
-19.835	2.078
-16.65	-0.459
-20.424	6.227
-21.058	1.1
-20.038	8.599
-20.546	-9.806
-17.691	-118.23
-18.844	-156.28
-21.41	-140.33
-22.57	-148.41
-22.901	-142.98
-21.129	-143.04
-19.893	-140.17
-20.536	-135.9
-20.87	-130.13
-23.031	-124.93
-22.803	-123.97
-21.59	-121.6
-19.147	-120.81
-17.723	-117.68
-18.826	-114.55
-17.569	-111.03
-17.619	-104.61
-12.821	-101.93
-12.474	-101.81
-15.762	-100.93
-17.364	-102.21
-18.602	-99.733
-14.687	-92.777
-16.643	-90.262
-15.97	-94.134
-11.086	-82.923
-8.104	-48.225
-2.331	-13.825
-0.985	13.159
-3.308	34.558
-11.117	52.524
-20.233	69.861
-22.915	81.144
-28.542	88.08
-33.358	90.943
-36.312	89.775
-36.782	89.675
-36.474	88.058
-42.029	90.228
-41.844	90.287
-39.859	88.578
-40.896	91.243
-39.465	85.014
-37.258	87.773
-36.207	75.951
-32.554	20.753
-21.737	-35.805
-9.633	-79.502
2.68	-118.33
17.944	-145.68
29.275	-166.39
34.41	-185.41
38.649	-194.28
38.384	-199.19
38.838	-203.59
40.338	-207.26
36.512	-208.63
34.912	-204.24
29.073	-202.39
21.722	-204.09
23.166	-206.82
23.375	-199.91
18.14	-197.06
19.452	-197.77
16.301	-186.85
-7.328	-180.14
-35.051	-162.08
-60.946	-134.45
-83.391	-109.32
-103.84	-80.989
-115.01	-54.109
-111.69	-20.729
-114.7	8.884
-106.71	33.009
-92.857	55.974
-91.823	57.624
-84.618	51.549
-71.035	61.87
-55.391	81.574
-47.045	102.38
-46.114	114.21
-49.329	112.15
-53.898	107.28
-57.621	105.07
-61.594	105.76
-60.284	97.989
-65.252	95.658
-54.882	99.856
-11.707	61.752
53.202	10.711
118.31	-18.945
160.03	-43.518
199.39	-55.511
227.28	-66.572
229.88	-81.947
243.35	-92.932
261.46	-104.87
257.62	-119.75
259.34	-132.53
272.09	-141.83
267.2	-154.77
267.48	-163.31
273.7	-166.55
266.98	-173.91
268.3	-174.95
265.15	-173.38
261.12	-172.17
267.86	-163.32
263.15	-158.93
257.44	-155.34
251.39	-141.37
217.66	-126.54
171.2	-104.11
137.31	-63.158
116.71	-10.507
97.939	34.012
63.302	58.759
17.79	84.138
-27.485	109.64
-58.902	122.89
-81.032	137.13
-102.73	148.81
-113.77	152.21
-122.42	155.73
-125.69	154.26
-125.09	155.34
-127.37	156.65
-124.2	152.85
-123.95	156.04
-126.34	155.55
-129.08	159.71
-105.89	144.01
-35.561	99.142
38.715	66.161
85.607	41.225
117.91	26.969
156.38	9.968
187.79	-18.071
208.61	-43.599
222.54	-67.032
230.78	-80.957
244.36	-95.517
250.11	-112.14
261.83	-111.95
266.96	-113.93
260.94	-119.55
269.8	-110.59
244.95	-114.44
191.76	-118.37
162.95	-111.78
139.85	-101.74
103.89	-79.242
63.124	-68.631
24.916	-66.866
-5.899	-62.42
-25.375	-61.17
-34.969	-55.914
-43.324	-50.732
-54.095	-44.37
-64.175	-28.307
-69.269	-33.192
-68.535	-58.042
-67.829	-67.77
-69.804	-74.036
-75.45	-77.051
-80.143	-69.981
-82.024	-70.219
-87.205	-70.36
-84.136	-62.18
-83.686	-56.686
-87.639	-52.297
-85.759	-47.457
-94.133	-46.017
-92.397	-45.827
-91.419	-47.221
-85.161	-46.397
-79.443	-43.32
-67.761	-32.743
-8.106	0.454
17.282	40.906
50.451	84.589
90.202	127.19
80.273	156.71
105.49	185.4
115.39	205.12
102.24	215.66
110.67	220.56
109.13	220.45
109.9	219.24
118.78	205.23
121.84	189.78
129.85	182.41
132.78	172.19
130.81	168
142.22	166.01
143.05	165.4
148.77	172.45
142.26	133.99
108.94	58.358
95.183	3.582
89.284	-33.317
83.587	-54.867
68.609	-68.49
42.577	-76.794
17.231	-79.239
-15.686	-82.187
-39.536	-80.726
-53.597	-76.169
-59.699	-71.251
-58.855	-68.005
-70.828	-62.135
-81.455	-57.806
-90.989	-57.102
-97.444	-53.08
-98.854	-51.537
-80.23	-37.72
-24.747	-3.472
10.827	36.249
42.563	80.762
59.609	117.98
51.124	143.61
67.131	164
70.668	169.78
82.304	160.33
94.442	140.08
88.879	125.11
105.09	116.65
106.58	100.94
106.77	91.133
116.96	81.492
114.59	74.674
121.32	73.019
133.75	73.306
142.42	77.674
137.9	41.377
119.8	-18.389
110.69	-54.476
113.76	-72.499
103.47	-82.713
74.294	-91.952
46.742	-96.083
22.724	-96.805
-0.816	-94.841
-21.768	-89.79
-40.894	-85.962
-53.372	-81.902
-63.113	-80.423
-69.257	-78.293
-68.084	-73.038
-70.009	-69.793
-75.308	-61.471
-95.979	-37.41
-130.31	0.328
-155.92	40.14
-171.45	75.706
-181.42	104.44
-189.11	126.23
-192.36	144.16
-189.33	154.88
-187.81	154.96
-191.17	153.57
-187.95	153.21
-181.18	146.72
-178.68	146.28
-177.42	143.79
-177.31	135.79
-172.14	139.98
-138.65	111.37
-70.979	51.131
-17.53	10.414
15.643	-17.8
42.375	-33.378
51.369	-43.261
66.32	-52.221
79.964	-55.488
82.703	-64.748
87.771	-71.721
91.032	-79.763
96.263	-89.222
94.323	-91.499
88.458	-94.404
89.512	-96.524
87.998	-96.28
87.608	-96.079
89.976	-94.984
88.671	-91.81
88.067	-88.143
86.24	-80.519
50.437	-67.172
-9.289	-46.44
-58.021	-23.842
-88.246	-7.723
-93.474	5.948
-93.177	15.082
-95.797	20.75
-95.781	22.825
-95.667	26.82
-95.54	37.618
-95.386	41.321
-96.921	38.428
-97.376	42.915
-96.584	52.65
-96.732	55.23
-98.7	57.038
-100.91	59.607
-99.276	55.525
-101.05	57.125
-103.28	59.727
-100.61	59.42
-96.766	60.478
-98.732	59.878
-97.164	59.651
-94.086	52.344
-97.68	42.242
-94.618	34.379
-93.01	30.432
-89.093	28.713
-85.528	21.168
-88.039	19.916
-87.046	19.949
-84.16	12.2
-80.694	10.573
-84.159	11.086
-85.135	5.725
-79.861	4.638
-74.707	3.827
-73.157	-1.767
-75.158	-2.481
-72.665	-3.409
-72.684	-4.703
-69.902	-4.61
-68.217	-6.523
-69.884	-9.225
-60.111	-12.162
