# Supplementary material for: Electrooculography-based continuous eye-writing recognition system for efficient assistive communication systems
Source: PLoS One. 2018 Feb 9;13(2):e0192684. doi: 10.1371/journal.pone.0192684 (PMC5806888; doi:10.1371/journal.pone.0192684)
Supplement: S2 Database — All the original continuous EOG data of participant 001, 002, and 003 used in the experiments are contained in this database. (ZIP) [file pone.0192684.s002.zip › continuous1/001/training/EOG_001_01_137.csv]

-1.235	-17.482
-2.404	-15.669
-5.257	-19.09
-5.403	-18.194
-2.859	-13.425
1.91	-13.21
0.947	-11.339
-4.934	-12.925
-3.869	-13.733
-3.871	-11.579
-6.24	-13.395
-7.578	-12.608
-5.883	-9.023
-0.828	-8.72
-0.939	-13.508
-4.665	-15.881
-7.44	-13.32
-6.829	-11.396
-2.705	-8.464
-0.425	-6.829
-2	-5.513
-1.001	-5.534
-0.796	-7.881
-0.865	-6.261
0.645	-7.426
-2.452	-8.322
-2.843	-4.405
0.21	-2.572
-1.369	-2.116
-3.156	-0.807
-1.066	-1.34
-2.688	-1.911
-3.073	-0.508
1.322	-1.856
1.971	-0.145
3.055	1.532
3.478	0.923
3.906	1.519
6.849	-0.882
2.134	0.21
-1.474	-1.084
-3.504	-4.84
-5.788	-5.972
0.252	-7.195
-3.433	-4.244
-7.185	-1.148
-1.629	0.176
-4.87	0.026
-6.774	-0.837
-6.773	-0.236
-5.386	0.675
-1.503	1.095
-0.825	3.951
1.219	4.142
0.045	3.267
0.119	3.353
-2.216	0.12
-5.108	3.63
-1.344	5.745
-0.828	3.545
-0.554	1.809
-1.348	1.305
-2.078	4.297
-3.491	3.559
-3.497	3.746
-0.36	3.346
-2.882	3.584
-1.204	8.046
1.062	7.058
-1.578	3.946
-1.764	3.345
-4.531	4.075
-7.514	4.548
-5.459	5.76
-5.155	5.913
-5.508	4.156
-5.533	6.041
-5.508	5.778
-0.734	5.923
-0.244	8.085
-2.438	6.065
-5.558	4.648
-6.745	6.789
-1.464	7.265
-0.739	6.115
-4.558	8.368
-6.272	11.079
-4.502	10.329
-2.957	8.881
-1.495	9.406
-4.167	9.436
-7.534	10.214
-6.157	9.648
-3.164	8.347
-1.736	6.884
-2.725	7.13
-0.844	11.168
-2.38	10.951
-5.543	10.979
-4.269	10.49
-7.57	8.085
-9.075	8.557
-4.156	9.098
-3.263	10.721
-0.456	9.166
-1.944	9.04
-4.832	10.397
-0.745	7.058
-5.83	7.178
-6.507	8.154
-3.842	8.982
-6.983	10.818
-4.838	10.276
-8.413	9.066
-10.384	10.214
-8.271	11.536
-10.642	8.634
-10.786	9.871
-10.272	11.788
-8.892	9.809
-6.177	12.301
-4.45	10.298
-7.785	9.749
-11.149	13.374
-6.532	11.629
-1.082	11.762
-2.9	11.76
-2.481	12.643
-0.422	11.535
-2.167	8.778
-0.763	13.999
-2.669	15.393
-4.819	10.406
-4.381	9.711
-5.289	8.486
-5.977	8.321
-8.979	9.218
-9.228	10.019
-4.357	11.826
-3.997	11.461
-8.221	14.708
-6.436	12.458
1.601	17.272
13.738	19.241
51.597	-4.151
110.36	-19.572
128.64	-30.595
131.42	-40.102
156.85	-40.006
165.97	-42.423
175.82	-42.614
182.69	-43.592
180.4	-49.873
192.18	-57.029
195.2	-62.838
197.15	-70.7
196.12	-79.788
193.88	-85.24
199.79	-88.035
190.22	-91.093
192.21	-93.403
192.98	-93.494
183.06	-94.218
187.64	-94.052
183.07	-93.091
180.04	-94.654
178.27	-93.545
173.03	-88.387
173.78	-74.054
158.03	-48.071
137.82	-20.028
123.58	14.437
91.578	52.324
39.429	80.641
-14.178	107.75
-54.873	130.99
-86.423	144.23
-107.48	159.64
-116.08	175.17
-126.52	184.3
-131.81	188.43
-127.58	187.9
-126.37	187.39
-125.6	189.01
-127.59	184.35
-130.72	181.67
-135.35	180.36
-134.7	177.11
-132.08	183.95
-104.16	168.03
-34.54	133.86
15.372	110.6
63.27	87.699
112.91	69.474
142.69	47.068
177.03	22.383
192.8	2.639
207.53	-15.925
220.6	-29.635
214.38	-40.622
223.03	-47.812
225.53	-57.114
224.84	-61.738
230.86	-62.701
228.06	-66.697
230.43	-61.398
200.21	-74.824
147.31	-100.16
111.97	-100.8
83.241	-99.898
52.99	-97.292
15.687	-85.585
-21.032	-81.176
-55.019	-74.716
-82.672	-69.118
-101.06	-67.291
-113.99	-55.387
-117.91	-47.922
-121.71	-43.891
-126.48	-38.509
-125.03	-34.877
-126.57	-30.11
-132.55	-28.646
-136.53	-23.408
-111.38	-9.637
-39.429	29.836
7.722	78.116
14.634	114.98
36.564	153.04
32.017	177.96
27.243	195.58
48.828	206.06
45.983	201.88
58.422	193.18
66.926	180.67
66.114	173.22
81.38	166.11
79.599	155.33
83.339	151.24
87.164	147.65
86.722	141.93
94.114	142.73
88.959	136.31
84.852	139.17
91.235	144.28
78.186	91.675
45.413	18.712
21.287	-29.644
4.281	-58.911
-11.772	-73.565
-26.076	-85.123
-42.641	-90.183
-64.025	-93.913
-84.182	-93.479
-97.035	-90.272
-106.63	-91.839
-111.02	-87.508
-112.37	-81.315
-116.45	-76.301
-122.57	-72.771
-123.95	-72.098
-127.3	-71.62
-130.08	-69.738
-128.37	-65.081
-134.51	-68.127
-126.61	-64.469
-95.974	-46.399
-32.986	-20.235
25.609	17.167
45.266	51.909
44.336	82.919
46.04	107.41
77.541	124.52
78.043	138.28
84.089	146.09
104.85	150.49
83.462	147.3
85.97	135.49
94.179	125.06
95.4	121.95
104.7	117.18
97.201	108.32
101.88	106.96
102.61	102.11
96.552	107.21
104.73	109.7
89.923	53.145
71.037	-11.939
57.118	-52.422
35.238	-82.745
16.177	-93.542
-9.266	-101.52
-33.371	-107.78
-55.991	-110.26
-74.05	-111.74
-85.649	-107.5
-100.85	-104.8
-108.55	-105.33
-112.65	-99.19
-116.46	-94.494
-116.73	-91.553
-121.48	-88.671
-122.43	-89.175
-123.5	-83.508
-127.47	-81.505
-127.26	-80.125
-132.48	-74.699
-127.65	-78.962
-127.67	-76.778
-100.56	-55.781
-26.889	-24.717
13.996	15.793
36.106	59.291
47.348	93.078
51.09	122.94
49.995	149.31
45.263	164.59
50.687	176
40.277	182.37
47.437	184.06
54.298	178.41
49.501	165.89
49.475	156.3
50.084	150.32
58.909	145.39
57.167	139.79
58.168	137.86
58.3	130.62
62.207	137.98
60.55	129.8
47.178	62.316
45.582	-1.807
34.582	-42.456
22.83	-71.018
7.136	-93.096
-15.456	-114.14
-31.297	-124.45
-51.024	-130.24
-64.707	-135.07
-82.26	-138.19
-98.759	-136.05
-103.46	-136.36
-114.39	-134.28
-112.46	-130.11
-109.83	-129.26
-117.16	-124.62
-115.57	-121.76
-117.84	-116.72
-121.86	-117.69
-125.4	-117.32
-112.79	-99.091
-79.217	-70.57
-69.067	-29.23
-76.661	1.655
-82.727	5.926
-94.318	6.193
-94.935	8.323
-95.828	9.337
-99.716	12.327
-98.788	10.845
-104.99	8.543
-105.63	8.904
-105.35	9.199
-102.92	11.889
-89.95	9.842
-85.092	9.97
-87.449	12.183
-86.337	10.197
-85.498	8.326
-84.958	7.887
-82.23	9.425
-78.672	7.838
-76.519	7.895
-76.563	9.543
-74.014	8.96
-71.787	8.762
-73.976	8.575
-76.277	7.063
-75.789	5.672
-73.057	4.769
-70.007	4.415
-66.74	3.933
-65.088	1.414
-65.225	1.741
-64.969	1.441
-64.12	0.667
-61.95	2.046
-62.41	0.412
-60.597	-0.571
-57.088	-1.581
-57.706	-2.273
-57.573	-1.549
-59.489	-4.158
-58.68	-5.596
-55.103	-5.628
-54.516	-5.334
-53.663	-6.449
-52.816	-6.608
-54.598	-6.098
-54.258	-10.256
-48.425	-9.967
-45.328	-9.757
-42.348	-9.543
-41.527	-8.499
-43.464	-9.174
-40.795	-5.851
-43.657	-7.286
-45.842	-9.976
-44.937	-9.98
-43.7	-10.345
-36.43	-9.144
-34.862	-9.638
-36.027	-9.489
-34.896	-8.043
-37.423	-10.246
-37.949	-10.774
-35.833	-8.271
-35.82	-7.667
-35.104	-8.16
-34.06	-8.119
-34.23	-9.214
-33.98	-9.442
-30.025	-8.497
-26.916	-12.193
-29.55	-12.367
-31.252	-9.284
-32.633	-10.545
-31.4	-10.957
-26.325	-10.137
-25.36	-10.739
-24.288	-11.089
-23.341	-10.721
-25.195	-9.744
-26.411	-8.127
-26.839	-11.198
-26.719	-15.365
-27.003	-12.618
