# Supplementary material for: Electrooculography-based continuous eye-writing recognition system for efficient assistive communication systems
Source: PLoS One. 2018 Feb 9;13(2):e0192684. doi: 10.1371/journal.pone.0192684 (PMC5806888; doi:10.1371/journal.pone.0192684)
Supplement: S2 Database — All the original continuous EOG data of participant 001, 002, and 003 used in the experiments are contained in this database. (ZIP) [file pone.0192684.s002.zip › continuous1/001/training/EOG_001_01_138.csv]

-28.809	8.617
-24.16	4.232
-25.261	7.905
-23.463	7.959
-22.82	4.487
-25.57	4.737
-22.294	4.696
-26.216	4.977
-24.557	3.306
-24.019	4.427
-24.792	5.216
-16.168	2.747
-16.799	4.275
-18.869	6.132
-18.592	7.095
-22.771	4.353
-23.043	2.087
-21.172	2.532
-21.199	0.32
-18.478	4.164
-19.053	6.775
-24.658	4.92
-24.584	4.149
-22.298	0.671
-20.376	4.282
-19.86	7.003
-20.964	1.796
-17.077	0.278
-18.371	-2.562
-20.393	-2.709
-17.643	1.46
-20.939	3.587
-19.844	5.8
-18.914	5.158
-20.801	4.543
-18.738	4.283
-16.588	1.666
-13.742	3.702
-14.944	6.068
-15.579	3.791
-15.698	3.121
-16.54	2.1
-15.552	1.17
-16.691	3.126
-17.195	3.175
-19.687	1.336
-20.793	2.689
-18.913	2.725
-18.163	2.056
-17.274	2.595
-16.943	4.174
-16.022	5.594
-15.065	1.876
-14.552	4.102
-15.761	6.632
-13.334	5.212
-7.744	7.155
-6.555	4.618
-10.223	3.959
-17.805	6.323
-19.958	4.006
-19.603	1.28
-18.138	2.702
-15.725	4.962
-17.18	4.87
-14.779	6.418
-14.106	5.345
-13.489	3.528
-13.192	5.899
-13.95	6.532
-10.213	7.898
-10.861	9.927
-13.879	9.33
-12.619	5.319
-12.283	1.891
-15.184	4.947
-16.389	1.258
-14.956	-5.039
-14.266	-0.304
-16.067	2.136
-15.473	3.085
-16.109	5.465
-14.984	3.272
-12.16	2.807
-15.47	4.171
-15.812	3.034
-14.218	2.275
-14.828	2.694
-13.983	0.048
-11.22	-0.508
-11.824	-0.291
-14.997	-1.454
-14.199	0.924
-18.944	-1.819
-19.875	-0.254
-11.295	3.52
-17.467	-2.472
-18.415	-2.692
-13.837	-3.265
-19.847	-5.54
-15.197	-4.194
-12.905	-5.479
-12.594	-3.981
-10.641	-2.419
-14.059	-1.898
-13.292	0.468
-13.804	0.121
-12.394	-0.724
-11.182	0.032
-10.557	-1.402
-8.684	-4.976
-11.782	-7.98
-10.12	-7.723
-8.135	3.463
-9.976	33.299
-9.035	67.161
-12.018	92.893
-15.07	116.74
-14.306	137.01
-16.874	150.72
-19.761	157.48
-26.809	160.87
-32.651	160.62
-30.815	155.05
-30.495	153.39
-27.471	153.67
-30.565	150.87
-32.563	148.53
-29.028	147.87
-31.083	141.36
-28.608	144.22
-27.549	138.46
-24.776	81.394
-16.946	17.067
-10.321	-31.776
2.238	-73.731
16.468	-102.62
22.91	-129.63
27.84	-146.97
32.111	-154.85
32.883	-163.41
37.326	-168.13
45.052	-170.88
51.593	-174.43
54.691	-173.24
52.613	-168.48
47.802	-163.9
44.865	-160.5
45.228	-157.76
48.588	-153.02
48.288	-152.01
48.83	-148.03
33.287	-134.43
-5.76	-120.92
-39.834	-98.248
-69.859	-72.053
-89.667	-52.437
-103.86	-31.236
-115.41	-10.701
-118.42	4.532
-120.1	10.212
-115.63	9.758
-107.09	7.622
-105.88	4.233
-107.03	2.784
-103.53	3.338
-107.67	4.241
-72.186	13.345
-2.52	36.638
61.612	69.985
125.57	98.029
132.57	121.78
123.99	141.82
155.11	149.09
155.66	158.16
159.02	158.63
188.52	143.75
179.26	131.01
179.98	118.38
197.77	105.03
205.2	101.16
209.34	89.675
210.12	91.803
220.06	97.012
200.82	29.726
167.7	-53.643
146.27	-103.57
127.36	-137.86
112.58	-153.16
95.11	-162.99
77.621	-167.54
51.229	-166.62
25.717	-164.64
13.998	-163.03
7.969	-160.73
-0.432	-155.68
-12.192	-151.49
-19.631	-145.04
-28.262	-141.25
-34.415	-141.07
-36.325	-133.21
-39.363	-130.97
-41.996	-127.95
-58.889	-102.81
-85.868	-63.666
-114.11	-19.285
-134.28	20.068
-139.61	51.112
-142.02	76.507
-139.44	93.313
-137.62	102.71
-134.33	107.55
-129.62	103.56
-130.17	99.283
-124.67	98.065
-121.41	92.154
-122.14	96.663
-119.26	93.639
-118.41	92.484
-95.262	88.832
-25.079	44.589
62.096	9.175
132.49	-11.004
164.79	-25.032
189.13	-26.35
233.32	-38.838
244.55	-53.5
254.79	-66.001
275.41	-79.179
267.33	-93.028
264.98	-104.06
269.6	-110.51
271.08	-109.89
269.8	-108.57
268.76	-110.2
267.53	-103.38
236.25	-118.54
174.96	-148.7
127.72	-153.4
100.03	-146.84
68.407	-146
42.016	-148.56
16.881	-145.2
-12.807	-140.13
-31.689	-139.81
-44.975	-133.21
-53.864	-122.09
-61.507	-113.78
-67.544	-105.36
-68.8	-96.712
-75.507	-93.684
-77.533	-93.434
-62.744	-77.549
-29.607	-35.517
-8.667	23.812
0.196	79.187
-0.165	118.71
-9.887	148.91
5.793	170.11
4.833	182.79
17.05	187.1
53.874	181.3
81.062	166.9
129.77	127.34
155.99	78.829
172.03	42.032
190.26	5.046
189.28	-25.587
191.78	-56.077
182.52	-77.461
167.2	-89.331
152.96	-102.23
134.16	-106.5
117.88	-113.28
93.78	-116.71
70.668	-118.42
50.052	-117.69
26.361	-110.84
18.064	-106.91
6.816	-104.53
-14.936	-105.7
-29.357	-103.09
-42.177	-102.42
-46.243	-100.71
-47.873	-95.79
-46.335	-91.607
-43.177	-82.995
-56.504	-58.049
-53.933	-12.462
-51.015	31.202
-76.384	77.963
-100.56	117.52
-120.41	143.21
-130.75	166.57
-132.3	182.84
-136.54	199.41
-135.92	212.19
-131.63	219.51
-132.76	218.79
-131.2	216.71
-122.82	217.41
-123.42	213.25
-124.27	208.53
-118.89	198.39
-120.75	187.15
-120.52	185.71
-113.48	181.33
-110.71	173.08
-109.92	175.16
-107.58	172.44
-105.58	171.87
-100.51	146.09
-87.362	68.016
-67.297	-0.176
-48.873	-48.408
-41.434	-84.357
-36.529	-100.36
-32.721	-116.22
-35.245	-127.2
-33.29	-133.46
-30.208	-136.32
-27.851	-134.7
-25.469	-136.55
-25.632	-135.59
-27.848	-136.6
-31.26	-136.51
-35.084	-130.85
-34.412	-127.95
-28.608	-126.12
-23.721	-126.45
-14.724	-125.31
-29.298	-114.57
-69.683	-96.148
-98.752	-73.346
-124.26	-49.065
-144.56	-24.504
-155.15	-2.341
-165.96	10.814
-164.52	28.386
-158.8	44.066
-155.4	38.426
-146.79	36.358
-147	41.489
-145.12	40.313
-135.92	38.321
-136.88	31.309
-131.97	35.081
-92.467	20.649
4.306	-28.09
99.807	-52.757
138.29	-58.962
163.11	-63.88
177.23	-66.517
180.59	-76.95
194.89	-94.131
203.41	-110.74
199.65	-117.2
202.39	-120.59
207.04	-127.06
204.16	-134.11
210.51	-136.99
217.67	-135.93
215.13	-138.2
219.01	-140.71
221.11	-137.89
208.83	-139.23
206.58	-136.29
201.32	-125.6
163.46	-107.08
117.52	-72.346
74.663	-35.441
30.754	6.664
0.997	50.614
-15.95	88.438
-31.773	121.63
-45.402	143
-59.899	158.42
-72.032	173.48
-78.23	182.06
-83.693	181.64
-89.805	182.29
-96.993	187.92
-100.86	186.18
-102.03	183.91
-99.129	179.71
-93.088	173.28
-92.634	175.07
-94.095	173.15
-92.802	177.94
-84.259	145.02
-64.467	64.619
-46.54	6.211
-42.779	-29.801
-44.087	-40.606
-44.994	-31.595
-50.113	-28.126
-53.297	-26.365
-58.312	-20.968
-58.733	-16.9
-54.518	-14.404
-56.272	-8.078
-53.24	-6.92
-53.728	-10.588
-55.686	-11.536
-55.948	-9.195
-57.227	-7.866
-54.825	-6.729
-53.837	-4.223
-50.894	-11.068
-49.45	-11.321
-47.553	-1.64
-45.102	-6.595
-45.076	-10.003
-44.941	-5.27
-46.9	-5.741
-46.323	-3.158
-46.037	-0.404
-47.586	-3.47
-43.031	-6.955
-36.142	-6.654
-34.613	-4.148
-34.909	-4.435
-36.811	-4.755
-41.194	-3.787
-40.429	-5.477
-37.628	-6.442
-39.274	-3.617
-38.856	-3.18
-33.106	-5.431
-29.923	-7.31
-29.725	-8.366
-27.571	-4.177
-29.304	-3.636
-27.531	-6.795
-23.656	-6.255
-26.614	-7.725
-27.897	-5.513
-28.976	-4.36
-28.333	-6.695
-30.804	-4.639
-34.659	-3.188
-32.732	-1.94
-31.036	-1.754
-30.608	-3.088
-30.108	-3.092
-26.978	-1.468
-24.573	-0.677
-22.945	-3.979
-25.488	-6.151
-30.293	-5.806
