# Supplementary material for: Electrooculography-based continuous eye-writing recognition system for efficient assistive communication systems
Source: PLoS One. 2018 Feb 9;13(2):e0192684. doi: 10.1371/journal.pone.0192684 (PMC5806888; doi:10.1371/journal.pone.0192684)
Supplement: S2 Database — All the original continuous EOG data of participant 001, 002, and 003 used in the experiments are contained in this database. (ZIP) [file pone.0192684.s002.zip › continuous1/001/training/EOG_001_01_139.csv]

6.525	-27.79
2.46	-26.501
4.377	-24.065
8.158	-25.347
8.24	-24.139
2.462	-26.868
1.197	-27.915
5.8	-25.237
4.124	-25.841
5.518	-25.047
9.153	-23.163
10.063	-21.564
9.966	-22.972
2.812	-23.788
-0.385	-23.058
4.365	-22.118
8.098	-20.592
5.437	-24.347
5.437	-23.847
13.945	-18.766
14.471	-19.51
8.939	-20.036
6.472	-18.728
5.764	-17.499
7.029	-16.639
8.668	-17.357
10.01	-19.562
6.839	-19.081
5.304	-16.584
4.819	-16.923
-0.755	-15.378
1.814	-15.84
5.044	-15.238
5.113	-10.645
6.876	-12.861
7.361	-14.347
8.443	-12.123
6.915	-10.974
6.605	-11.202
6.608	-13.305
9.046	-13.618
11.113	-13.72
8.181	-13.805
5.876	-13.14
2.33	-11.924
1.433	-11.255
4.428	-10.535
7.613	-7.774
2.376	-8.675
-1.636	-12.244
0.22	-12.499
-1.236	-12.196
3.054	-11.756
5.632	-10.642
5.227	-11.827
3.887	-11.865
1.764	-9.433
5.085	-8.804
6.271	-11.248
3.333	-13.308
-1.38	-13.917
2.991	-12.971
11.982	-9.019
9.58	-9.925
6.95	-12.707
5.76	-11.565
4.25	-12.175
5.665	-11.452
5.58	-10.774
7.292	-10.474
7.686	-10.951
4.968	-12.635
1.286	-9.946
-1.649	-9.132
2.557	-9.041
4.759	-5.72
1.951	-7.676
3.177	-9.857
4.218	-5.966
4.342	-7.175
3.049	-11.16
2.411	-11.025
3.673	-7.867
3.288	-5.97
4.909	-8.867
2.665	-8.741
-0.792	-7.854
2.083	-8.101
2.229	-7.823
0.718	-6.424
2.758	-4.198
5.618	-4.507
8.266	-3.511
7.136	-4.877
2.833	-4.346
0.079	-2.96
0.413	-5.109
4.355	-3.003
1.1	-5.665
-1.242	-6.227
3.368	-4.693
-2.179	-10.076
-1.499	-12.006
7.956	-8.148
67.91	7.581
144.14	23.732
169.36	29.842
213.78	33.968
233.21	31.749
234.71	17.842
262.68	0.591
274.61	-15.951
287.96	-42.107
294.18	-72.997
303.07	-96.661
319.56	-111.69
343.12	-122.41
362.85	-134.74
365.18	-146.01
371.42	-150.59
372.59	-151.94
381.71	-148.24
375.79	-134.67
329.66	-120.05
281.46	-98.61
235	-60.497
185.7	-18.67
142.56	19.305
102.8	46.81
67.107	66.849
42.597	83.436
24.096	85.624
11.624	91.058
-2.228	95.656
-19.421	97.422
-29.447	103.14
-40.92	105.65
-46.884	119.02
-46.221	86.391
-44.458	13.038
-46.959	-32.05
-51.728	-60.353
-45.365	-77.915
-45.953	-93.622
-52.157	-100.59
-53.193	-100.85
-59.773	-100.94
-65.692	-91.215
-68.871	-86.744
-69.303	-79.141
-69.757	-76.018
-77.315	-78.444
-83.36	-74.147
-84.824	-73.845
-85.844	-72.889
-85.444	-71.945
-84.371	-69.726
-83.957	-66.762
-86.68	-63.641
-87.767	-62.081
-86.017	-52.771
-97.215	-16.381
-113.16	30.279
-125.3	77.172
-133.79	117.15
-136.41	150.11
-138.4	180.35
-136.15	199.61
-138.97	214.18
-143.25	222.73
-141.01	227.92
-141.51	230.03
-140.54	229.62
-136.23	225.35
-134.7	219.49
-133.87	215.66
-131.61	208.88
-131.39	207.96
-131.25	202.24
-129.39	207.32
-124.22	189.97
-115.12	113.11
-103.21	42.164
-85.75	-10.811
-69.867	-48.217
-57.331	-69.239
-44.12	-88.774
-35.141	-101.72
-27.278	-110.39
-23.343	-112.21
-25.487	-114.83
-26.525	-115.33
-29.25	-109.25
-30.843	-106.13
-31.662	-106.2
-34.293	-103.26
-27.753	-97.811
-25.501	-99.392
-26.793	-101.65
-29.677	-93.253
-62.548	-78.755
-98.244	-59.115
-121.42	-31.898
-139.96	-16.352
-151.42	-5.328
-165.36	12.71
-170.61	18.475
-173.74	21.243
-172.37	22.254
-163.7	23.851
-162.64	26.949
-158.87	22.86
-153.77	25.195
-147.37	25.621
-145.37	27.748
-141.08	33.414
-75.991	22.279
12.994	14.382
31.844	19.421
4.467	23.862
-18.584	28.103
-32.816	27.905
-39.978	30.989
-40.352	33.245
-31.303	26.48
-28.817	26.095
-37.352	27.234
-38.249	26.228
-36.825	25.874
-36.391	23.96
-33.253	25.888
-33.616	27.176
-34.303	25.22
-34.348	27.059
-32.058	27.602
-26.07	26.132
-25.204	27.979
-21.64	27.583
-20.816	26.354
-24.767	27.584
-22.187	26.471
-23.809	18.918
-20.486	21.43
-16.469	28.146
-17.209	22.159
-12.534	21.767
-12.938	23.102
-13.718	20.951
-13.72	23.136
-14.652	22.11
-12.703	22.648
-9.333	24.359
-7.672	25.53
-9.08	27.742
-8.342	24.313
-8.157	24.021
-7.93	23.754
-7.189	22.18
-5.041	25.951
-3.378	23.987
-3.758	20.518
-4.251	19.461
-3.227	19.614
-0.642	20.966
-2.632	20.774
-1.244	22.102
-2.434	20.659
-6.199	19.366
-2.233	20.335
-1.529	19.609
-1.902	18.807
0.432	20.372
2.318	18.807
1.535	19.181
-0.028	21.768
