# Supplementary material for: Electrooculography-based continuous eye-writing recognition system for efficient assistive communication systems
Source: PLoS One. 2018 Feb 9;13(2):e0192684. doi: 10.1371/journal.pone.0192684 (PMC5806888; doi:10.1371/journal.pone.0192684)
Supplement: S2 Database — All the original continuous EOG data of participant 001, 002, and 003 used in the experiments are contained in this database. (ZIP) [file pone.0192684.s002.zip › continuous1/001/training/EOG_001_01_140.csv]

4.29	-22.723
4.123	-24.462
1.8	-28.154
-0.917	-30.771
1.959	-28.881
4.081	-24.302
5.655	-27.452
8.118	-31.344
7.334	-28.957
9.374	-28.154
9.036	-26.612
6.875	-24.996
6.847	-27.438
6.401	-27.407
10.575	-27.26
8.219	-26.601
2.025	-24.679
4.873	-22.843
7.804	-21.035
7.027	-21.262
1.83	-21.396
-2.48	-21.273
-0.816	-20.21
2.741	-21.664
7.856	-25.648
9.225	-26.168
6.026	-22.013
4.967	-19.951
6.254	-21.53
4.69	-21.637
3.675	-22.175
3.02	-21.353
1.103	-20.367
4.031	-22.712
6.289	-24.288
7.43	-24.281
6.526	-21.7
2.694	-21.772
1.18	-20.34
0.465	-18.738
1.825	-25.317
4.896	-25.456
4.762	-26.167
0.254	-27.535
0.179	-24.254
2.207	-23.24
-0.303	-20.393
-4.671	-23.668
-4.672	-22.417
1.335	-17.666
3.21	-21.864
5.59	-20.331
6.214	-21.123
2.352	-25.266
1.036	-26.041
0.33	-27.963
1.533	-25.05
0.934	-24.216
-0.506	-25.797
1.424	-25.225
2.108	-25.84
-1.994	-26.065
-3.704	-23.654
0.038	-19.152
-1.323	-19.625
-2.437	-22.04
2.269	-22.252
2.517	-24.935
1.883	-26.055
3.284	-23.57
5.117	-22.403
5.223	-23.81
1.462	-23.976
0.078	-22.086
0.381	-23.347
3.725	-22.88
6.306	-21.052
5.826	-22.403
4.059	-22.152
2.156	-23.365
0.667	-21.676
-5.596	-24.267
-2.183	-24.515
12.792	-19.092
50.753	-34.746
107.79	-51.063
135.83	-60.282
152.17	-68.692
171.51	-69.308
176.56	-75.186
175.91	-82.572
171.08	-86.856
173.42	-88.761
176.09	-90.723
170.87	-96.667
170.42	-98.937
165.88	-99.262
160.75	-98.644
152.37	-98.725
119.53	-95.351
80.699	-86.621
55.083	-77.58
33.669	-59.371
9.214	-48.165
-15.035	-42.879
-28.461	-33.831
-33.514	-33.684
-36.475	-30.856
-40.269	-23.73
-44.65	-22.721
-47.51	-23.193
-51.248	-19.405
-54.061	-18.417
-54.308	-10.502
-52.823	22.884
-52.225	67.926
-55.464	107.12
-60.985	135.28
-61.535	155.56
-65.258	164.56
-73.295	164.51
-74.585	166.09
-77.555	167.97
-78.593	164.6
-79.16	159.11
-80.959	158.46
-76.986	150.27
-74.956	153.89
-71.164	147.99
-63.085	81.2
-55.788	9.447
-48.704	-39.22
-39.254	-83.012
-28.949	-108.63
-22.25	-122.54
-18.89	-136.76
-13.794	-148.27
-11.832	-152.95
-13.767	-153.81
-10.62	-154.52
-11.355	-155.16
-13.184	-152.62
-13.606	-149.28
-11.598	-149.57
-12.787	-145.49
-32.953	-138.81
-53.801	-131.42
-73.955	-118.25
-95.306	-110.33
-110.59	-102.77
-122.89	-90.048
-127.84	-81.262
-127.68	-73.561
-124.65	-68.335
-119.55	-69.576
-114.73	-70.896
-113.82	-69.777
-112.28	-67.614
-111.08	-62.787
-109.63	-58.522
-103.53	-58.676
-100.53	-60.46
-102.12	-61.622
-100.92	-56.296
-76.149	-28.471
-39.946	14.632
-19.304	60.144
-5.982	107.55
-4.548	142.17
-8.64	163.85
-5.334	180.95
-10.346	189.96
-19.903	199.76
-24.015	208.37
-28.775	206.21
-33.789	202.03
-34.426	196.06
-33.425	191.67
-38.146	188.63
-36.702	180.46
-27.895	177.38
-29.992	174.18
-33.592	172.97
-31.282	168.71
-28.027	164.91
-22.955	171.18
-19.092	127.11
-7.536	50.214
8.529	-5.718
18.82	-54.722
30.919	-89.91
38.506	-115.22
41.304	-132.58
45.512	-139.28
44.945	-142.37
44.611	-142.88
44.265	-146.86
40.448	-150.19
39.138	-150.33
42.514	-149.36
44.587	-148.19
39.099	-147.75
42.414	-146.51
42.469	-138.46
17.717	-126.84
-16.535	-120.29
-49.252	-99.867
-72.161	-82.495
-85.489	-70.909
-92.747	-50.274
-101.05	-48.38
-111.51	-33.948
-109.23	-16.968
-103.23	-21.365
-100.43	-19.592
-95.593	-21.812
-94.351	-20.277
-89.301	-16.304
-84.682	-17.845
-82.502	-15.719
-79.447	-17.115
-79.648	-17.461
-80.897	-17.311
-72.859	-8.353
-27.872	32.129
15.014	84.349
24.202	129.84
26.736	161.51
20.312	180.08
10.884	189.49
3.9	187.46
-0.345	193.98
-3.867	194.65
-7.07	183.75
-6.081	178.85
-10.032	172.05
-14.407	165.34
-14.902	160.56
-12.556	153.88
-8.929	147.43
-8.584	147.2
-9.529	145.26
-9.853	143.35
-11.747	140.57
-13.148	139.37
-10.452	138.31
1.126	93.308
17.996	28.796
27.199	-15.883
34.208	-56.56
44.89	-87.367
58.128	-106.96
64.382	-123.14
63.347	-134.67
60.26	-143.46
52.853	-147.57
53.486	-146.57
51.408	-147.66
43.628	-153.71
41.312	-154.76
43.482	-149.15
41.96	-143.55
21.859	-132.62
-9.837	-119.09
-40.037	-101.96
-62.569	-86.441
-76.104	-73.335
-84.331	-58.09
-87.184	-52.07
-88.236	-45.506
-90.244	-41.678
-86.532	-38.529
-85.804	-36.266
-87.859	-44.026
-83.725	-43.972
-81.159	-41.941
-80.408	-44.537
-78.616	-41.754
-74.892	-37.74
-71.867	-36.833
-71.646	-28.538
-27.756	-32.75
65.385	-45.957
122.44	-31.45
131.35	-14.155
120.35	-5.381
96.738	3.342
79.676	7.932
66.615	10.238
51.419	16.581
48.158	17.742
54.459	3.585
48.131	1.98
40.232	5.206
40.667	3.696
39.304	9.576
37.361	9.566
35.309	7.039
32.362	11.786
31.018	11.443
33.199	11.33
32.959	17.017
27.872	13.545
27.624	13.029
27.715	14.652
25.28	13.125
25.506	16.089
23.756	15.675
24.084	16.212
24.441	14.213
23.259	13.183
25.223	18.833
22.514	18.319
18.778	15.457
21.28	18.885
23.905	20.89
20.217	16.985
17.577	16.948
20.764	16.746
18.956	16.133
18.81	17.394
25.14	17.079
22.888	18.302
18.166	21.414
22.548	21.857
22.326	13.865
17.095	14.113
20.183	19.25
21.874	15.558
19.729	17.445
21.67	18.669
23.855	11.409
21.262	11.955
18.814	17.276
20.496	12.075
21.25	9.365
21.318	18.37
19.075	16.512
18.938	9.649
23.498	15.789
25.565	15.585
24.96	13.882
21.83	15.588
19.737	10.731
20.045	10.156
23.88	10.647
27.237	15.265
22.363	20.427
18.447	11.6
17.232	6.897
