# Supplementary material for: Electrooculography-based continuous eye-writing recognition system for efficient assistive communication systems
Source: PLoS One. 2018 Feb 9;13(2):e0192684. doi: 10.1371/journal.pone.0192684 (PMC5806888; doi:10.1371/journal.pone.0192684)
Supplement: S2 Database — All the original continuous EOG data of participant 001, 002, and 003 used in the experiments are contained in this database. (ZIP) [file pone.0192684.s002.zip › continuous1/001/training/EOG_001_01_141.csv]

-6.832	-5.828
-3.558	-2.087
-4.787	-3.855
-1.783	-4.809
3.787	-2.882
-1.508	-7.286
-5.704	-8.232
-7.82	-5.749
-7.387	-5.626
-7.659	-5.775
-6.706	-0.746
-2.895	1.455
-5.808	-3.835
-8.743	-3.273
-7.435	-4.376
-6.391	-4.734
-6.326	-2.654
-7.317	-4.562
-6.801	-1.782
-4.981	-1.774
-5.217	-0.964
-5.404	-1.76
-4.908	-5.616
-2.372	1.131
-3.364	2.009
-8.301	-0.962
-8.323	-0.26
-7.454	-2.587
-6.121	-0.998
-4.309	-1.441
-5.283	-1.618
-6.096	-0.782
-4.489	-2.436
-1.057	1.427
-1.445	-0.281
-2.033	-3.781
-0.933	-1.655
-0.829	0.201
0.152	3.448
-1.882	1.779
-4.136	-1.124
-6.249	0.039
-5.985	1.626
-4.21	1.35
-5.288	0.817
-5.457	4.744
-4.588	5.559
-2.687	3.175
-4.185	3.664
-4.211	5.363
-3.052	6.413
-7.092	6.989
-7.315	9.425
-6.206	11.379
-3.179	12.044
-1.661	9.249
-6.18	6.268
-5.337	10.032
-6.895	9.944
-7.139	8.366
-6.471	8.784
-10.644	8.826
-7.497	13.171
-6.816	8.036
-5.92	3.996
-4.678	8.759
-5.891	9.623
-0.19	13.148
0.755	13.662
2.38	9.33
3.455	12.726
-1.349	13.791
-0.594	8.447
-1.246	9.82
-4.972	10.59
-6.475	10.53
-6.494	11.693
-6.071	9.561
-3.209	7.95
0.17	8.474
-1.931	10.047
-2.011	8.824
-0.146	8.616
-2.221	11.301
-1.353	13.36
2.372	11.547
1.791	8.629
-4.723	8.482
-6.001	9.579
-3.243	12.972
-5.553	13.481
-6.449	9.697
-5.06	9.794
-3.628	10.885
-1.514	15.002
0.493	20.113
0.837	16.245
-0.184	13.189
0.522	14.536
1.204	15.492
-1.895	15.426
-2.733	15.058
0.163	16.224
0.83	16.814
1.593	16.527
2.477	16.937
0.457	14.595
0.968	16.565
5.378	19.918
4.128	18.132
3.033	19.63
5.487	20.881
3.078	21.632
0.968	17.257
-0.39	15.414
-1.212	18.601
-0.038	14.943
0.064	13.419
0.325	11.782
-1.107	13.705
-3.583	16.474
-2.954	13.993
0.449	17.475
0.19	15.686
-0.093	10.56
2.434	11.844
2.368	13.141
4.952	14.3
6.886	14.909
6.996	15.553
5.816	14.795
2.717	10.114
1.784	9.697
1.069	13.657
3.176	11.432
4.173	9.665
2.571	10.119
3.836	12.459
2.65	15.915
2.83	11.147
18.562	19.013
62.305	54.159
115.33	96.831
134.91	130.85
131.49	152.2
120.05	169.54
109.35	188.45
105.65	199.01
91.463	203.59
88.836	214.87
86.406	219.91
77.752	214.13
80.573	209.77
74.443	199.26
79.269	193.31
85.426	188.88
78.109	184.05
84.296	181.76
86.133	177.92
85.962	183.4
88.64	141.73
94.602	67.855
106.69	16.334
90.279	-37.429
58.409	-79.58
29.399	-108.19
-2.405	-130.6
-25.427	-143.08
-41.159	-149.43
-55.779	-150.92
-65.149	-156.02
-72.303	-149.14
-84.103	-136.72
-90.176	-132.68
-89.963	-128.06
-93.024	-122.48
-92.863	-118.56
-94.41	-119.76
-93.715	-120.38
-86.783	-120.65
-78.991	-115.54
-17.451	-88.844
78.183	-44.88
151.31	1.824
197.58	46.726
194.72	80.526
185.22	100.35
169.58	117.06
147.12	132.96
145.96	150.55
127.07	163.76
121.38	162.31
131.89	149.11
124.29	131.06
130.47	118.18
142	113.07
137.08	107.26
137.66	97.429
140.08	86.23
138.49	84.274
138.07	78.332
139.23	80.696
145.38	86.659
134.85	29.96
126.2	-44.18
127.81	-88.042
111.5	-123.61
81.926	-152.57
49.605	-174.24
24.27	-178.85
-1.212	-182.85
-27.238	-191.84
-42.354	-191.23
-53.675	-188.44
-60.702	-184.4
-61.433	-180.41
-69.763	-177.64
-79.461	-168.97
-79.268	-163.86
-82.649	-161.91
-84.175	-156.71
-78.523	-148.99
-95.183	-126.52
-130.55	-89.314
-160.53	-44.603
-182.09	0.297
-192.99	37.648
-197.53	65.156
-194.7	83.483
-186.63	95.968
-179.88	104.51
-173.44	114.11
-172.64	110.64
-172.93	102.87
-167.89	102.55
-163.27	97.722
-159.15	100.26
-160.43	95.798
-160.98	98.176
-138.48	82.643
-68.961	19.898
23.718	-28.17
66.992	-59.031
79.062	-74.216
120.81	-79.144
149.15	-89.547
156.42	-92.493
180.96	-96.971
184.52	-104.74
188.47	-115.62
206.26	-124.56
196.38	-126.44
194.76	-131.77
197.62	-138.71
189.49	-141.2
193.24	-141.41
187.44	-143.36
186.96	-142.19
190.53	-135.13
185.37	-133.54
186.53	-130.63
176.75	-123.27
175.19	-116.72
172.12	-105.4
145.53	-89.629
108	-62.093
64.206	-23.072
51.616	22.081
60.628	69.521
42.021	102.69
10.297	127.32
-4.279	152.49
9.116	173.76
33.071	190.13
29.72	195.4
32.731	194.95
32.654	188.18
21.582	178.52
25.868	178.36
13.323	178.5
18.236	175.83
21.967	169
11.403	166.5
15.707	165.13
19.897	161.46
29.088	161.44
23.545	115.4
25.05	45.506
47.271	-2.182
57.628	-52.344
60.747	-81.731
58.548	-91.401
47.004	-109.1
26.023	-122.13
-2.032	-134.81
-20.471	-143.45
-32.943	-139.83
-53.196	-132.45
-63.781	-126.22
-62.492	-132.91
-67.521	-138.19
-69.692	-136.03
-65.879	-133.22
-67.291	-127.07
-69.133	-125.04
-68.032	-119.7
-60.267	-120.01
-52.935	-117.8
-68.462	-94.907
-98.182	-74.883
-125.17	-52.282
-149.02	-18.195
-166.08	10.002
-179.88	36.522
-197.34	61.4
-205.84	73.061
-200.66	81.4
-196.05	91.922
-194.77	95.223
-195.91	94.075
-186.17	97.327
-175.65	97.976
-180.42	92.832
-174.98	93.159
-167.75	88.552
-166.13	86.856
-163.96	85.614
-163.21	83.627
-154.72	85.705
-108.29	41.826
-13.683	-16.134
47.061	-40.68
71.316	-57.109
104.32	-66.733
121.82	-69.501
142.03	-73.845
156.77	-77.377
155.2	-82.474
167.6	-86.229
166.9	-86.625
156.02	-91.171
158.01	-92.013
155.84	-92.321
156.65	-92.76
158.9	-91.559
160.19	-92.767
160.01	-91.869
151.1	-94.23
147.62	-92.025
144.95	-85.762
135.15	-85.66
130.09	-82.995
121.06	-69.669
107.96	-45.518
105.05	-8.5
93.303	34.405
59.836	74.021
20.695	105.77
-16.658	128.9
-51.986	152.83
-77.119	174.48
-89.761	188.27
-96.106	194.52
-110.69	194.9
-120.84	199.75
-116.93	204.22
-118.1	198.82
-117.18	192.66
-117.55	187.8
-119.95	184.4
-118.54	182.65
-120	177.17
-119.08	174.33
-117.95	167.79
-114.85	166.38
-110.63	169.86
-104.61	126.4
-90.035	50.203
-75.914	-10.193
-59.819	-50.136
-43.123	-81.258
-38.172	-107.61
-33.775	-118.81
-26.138	-126.5
-25.44	-134.11
-26.763	-134.88
-24.94	-138.52
-23.047	-141.96
-22.118	-139.13
-22.281	-139.1
-23.457	-138.21
-22.757	-130.55
-20.888	-127.28
-21.423	-125.42
-22.464	-122.27
-23.061	-125.69
-20.353	-122.8
-21.169	-113.5
-40.226	-111.93
-63.602	-106.85
-85.489	-98.419
-107.82	-95.6
-126.35	-85.98
-148.54	-67.617
-167.36	-54.171
-180.04	-39.856
-186.82	-24.665
-183.71	-22.113
-179.33	-20
-175.25	-15.707
-169.67	-14.675
-167.4	-16.046
-162.67	-13.954
-154.3	-9.662
-153.37	-13.945
-134.08	0.098
-84.135	39.921
-49.878	83.248
-36.552	120.07
-31.224	143.8
-35.215	162.13
-36.019	172.22
-39.571	168.01
-50.132	162.11
-57.911	157.27
-54.914	150.27
-53.421	145.9
-56.909	142.05
-52.238	145.51
-41.083	144.8
-2.307	103.19
84.597	56.524
158.97	34.418
183.94	8.366
205.04	-12.847
228.75	-29.156
235.2	-52.433
236.72	-68.993
245.53	-85.395
243.19	-102.1
242.63	-108.76
251.81	-116.42
251.27	-120.91
244.17	-127.49
237.42	-135.42
242.89	-133.31
240.48	-135.64
236.13	-130.1
240.69	-122.44
235.68	-126.03
229.5	-120.85
226.54	-117.66
229.69	-116.62
224.78	-112.18
220.03	-113
223.97	-105.3
206.11	-86.013
183.43	-57.609
149.97	-25.076
89.213	7.453
37.831	44.668
-7.243	79.356
-47.29	113.82
-73.812	143.48
-95.344	157.61
-114.78	167.23
-128.74	175.68
-136.33	182.11
-149.11	181.18
-150.75	176.06
-147.52	176.25
-152.67	170.55
-152.8	170.22
-154.21	173.45
-156.88	167.14
-155.34	169.39
-155	169.47
-157.56	165.95
-157.7	163.09
-160.61	163.82
-160.32	166.07
-133.13	119.24
-91.059	47.556
-65.168	-1.974
-56.711	-32.822
-60.063	-39.13
-69.362	-31.95
-69.659	-27.069
-69.272	-26.587
-77.194	-23.113
-77.984	-20.217
-73.995	-20.381
-74.633	-18.363
-72.26	-15.323
-71.699	-12.33
-74.933	-14.882
-72.88	-16.979
-68.711	-15.164
-70.496	-16.337
-72.286	-16.722
-70.046	-14.35
-66.638	-13.488
-64.261	-13.463
-67.139	-14.283
-65.284	-12.105
-61.304	-10.594
-62.908	-12.865
-61.296	-9.956
-59.413	-10.446
-58.75	-9.42
-55.569	-7.647
-57.795	-10.949
-56.657	-7.211
-51.347	-5.086
-51.782	-6.868
-50.428	-7.838
-49.358	-7.175
-47.84	-6.987
-47.595	-9.271
-46.501	-6.54
-45.255	-6.545
-47.956	-11.575
-43.977	-10.318
-41.02	-9.787
-39.34	-12.444
-36.149	-9.784
-39.584	-8.163
-42.072	-9.646
-41.873	-6.457
-43.307	-3.702
-43.49	-2.464
-39.784	4.724
-36.377	4.102
-36.493	-0.996
-34.536	3.748
-32.871	0.544
-32.694	-1.145
-29.414	2.559
-33.226	-1.341
-38.559	-0.574
-37.181	-0.97
-41.465	-1.53
-41.611	-2.126
-34.63	-2.985
-28.636	-2.322
-28.346	-8.388
-34.023	-3.521
-33.604	-3.428
-31.097	-11.937
-27.829	-6.291
-28.311	-7.212
-30.256	-7.531
-23.267	-3.277
-24.186	-9.363
-28.005	-9.913
-24.037	-11.393
-24.545	-11.477
-26.755	-8.78
-25.48	-14.91
-23.305	-13.741
-26.134	-13.376
-25.878	-14.137
-23.035	-13.573
-27.984	-16.854
-26.251	-14.176
-18.168	-12.24
-20.835	-14.173
-21.492	-14.171
-16.102	-15.905
-18.876	-16.965
-18.699	-14.109
-21.092	-16.779
-21.474	-15.148
-15.634	-14.616
-14.489	-17.175
