# Supplementary material for: Electrooculography-based continuous eye-writing recognition system for efficient assistive communication systems
Source: PLoS One. 2018 Feb 9;13(2):e0192684. doi: 10.1371/journal.pone.0192684 (PMC5806888; doi:10.1371/journal.pone.0192684)
Supplement: S2 Database — All the original continuous EOG data of participant 001, 002, and 003 used in the experiments are contained in this database. (ZIP) [file pone.0192684.s002.zip › continuous1/001/training/EOG_001_01_142.csv]

-9.707	-2.266
-7.362	-1.581
-5.913	-1.082
-4.058	-2.281
-1.627	1.879
-1.127	1.188
1.376	-2.55
-1.849	2.663
-4.871	3.658
-3.333	-0.623
-5.866	-0.282
-6.977	-0.848
-8.033	-1.162
-7.729	-1.956
-6.946	-4.474
-9.297	-0.593
-10.187	1.702
-10.834	1.72
-6.406	3.969
-5.046	5.006
-8.3	2.295
-6.668	2.74
-3.671	8.126
-2.038	6.372
-5.01	5.514
-6.321	6.313
-3.233	4.926
-5.324	5.191
-7.889	3.893
-7.058	4.324
-7.606	4.786
-6.94	3.546
-2.739	6.077
0.793	10.216
-2.788	6.978
-4.594	2.348
-5.752	3.7
-7.928	4.424
-3.628	4.785
-2.461	7.298
-1.645	8.876
-1.284	9.098
-4.168	9.958
-4.625	10.102
-2.47	10.636
2.375	11.306
4.982	11.715
4.509	12.671
4.22	13.436
4.586	12.907
1.104	10.259
-1.522	10.246
1.218	11.771
-0.506	10.384
-1.859	8.258
-3.929	10.574
-7.283	12.398
-5.728	11.662
-5.855	11.048
-4.727	7.452
-5.582	10.533
-5.124	12.67
-4.206	7.712
-10.384	9.91
-9.621	12.168
-7.116	8.741
-9.187	6.258
-5.969	7.831
-5.707	10.079
-7.681	10.592
-3.072	7.695
-3.497	5.307
-3.1	9.02
-2.344	10.837
-5.095	10.548
-6.443	9.934
-10.415	8.293
-8.61	8.291
-10.093	8.83
-10.025	10.016
-5.652	9.232
-7.435	9.031
-6.483	10.566
-9.266	8.909
-9.184	8.77
-4.447	9.916
-4.902	9.556
-2.895	9.047
-4.955	6.731
-7.402	7.327
-3.534	9.144
-5.057	6.958
-5.964	5.059
-4.67	7.282
-7.49	8.615
-9.537	5.455
-8.569	5.985
-6.931	5.684
-8.817	4.01
-12.123	5.54
-9.325	6.202
-5.665	7.392
-8.698	6.422
-8.238	7.554
-7.825	7.574
-12.296	6.449
-10.845	9.625
-8.184	7.89
-10.733	5.344
-12.302	7.23
-11.539	8.856
-12.389	5.638
-11.242	3.695
-11.504	6.115
-11.202	8.644
-7.339	8.82
-9.849	4.403
-11.914	6.321
-12.254	6.569
-14.606	1.832
-12.227	-1.065
-12.22	5.132
-10.777	37.246
-8.042	74.113
-11.872	102.31
-17.603	126.22
-28.023	142.21
-33.713	154.2
-38.617	160.74
-44.746	160.48
-45.684	162.79
-49.599	162.01
-50.954	156.59
-51.112	155.05
-52.273	148.78
-51.641	144.14
-51.88	139.67
-52.432	139.57
-53.128	138.03
-49.866	137.56
-44.935	139.46
-39.268	92.011
-22.447	27.527
-7.695	-18.836
5.045	-60.696
23.411	-89.719
33.409	-117.58
39.47	-137.55
43.329	-146.6
44.092	-156.61
41.692	-162.96
37.076	-165.8
36.769	-170.86
34.085	-171.17
29.743	-168.03
27.647	-168.89
30.069	-164.59
38.832	-160.94
32.989	-161.36
6.921	-153.9
-25.661	-137.01
-57.735	-120.25
-79.075	-107.05
-101.04	-88.299
-119	-68.919
-125.56	-53.134
-135.38	-42.26
-136.56	-37.846
-132.16	-36.254
-129.52	-36.661
-121.89	-34.736
-117.81	-35.025
-115.96	-37.032
-113.94	-39.869
-107.07	-40.847
-53.462	-22.899
24.236	11.176
94.273	47.051
132.34	77.876
147.08	99.738
169.66	117.82
140.61	131.85
162.64	139.02
193.55	136.77
161.16	122.15
177.45	111.78
179.74	100.4
177.73	90.537
189.42	87.448
188.35	76.475
193.41	81.226
181.78	52.332
156.08	-26.833
132.16	-83.452
116.49	-122.15
106.15	-150.28
87.908	-166.12
65.352	-176
48.701	-182.3
28.122	-183.67
5.877	-178.25
-4.666	-175.28
-13.114	-168.23
-22.526	-161.33
-22.766	-155.6
-24.192	-148.76
-32.948	-146.1
-38.35	-142.04
-42.613	-138.43
-46.586	-135.1
-49.642	-128.92
-54.283	-127.7
-53.728	-124.15
-50.019	-109.8
-37.102	-79.542
-19.667	-27.95
-19.608	24.727
-29.973	70.373
-38.487	107.82
-49.16	136.02
-59.116	160.16
-65.208	174.41
-71.955	185.97
-72.369	194.21
-75.663	194.7
-83.962	197.56
-85.414	197.9
-85.735	190.99
-80.546	190
-77.764	189.63
-82.294	182.17
-82.107	178.02
-77.798	170.29
-73.752	174.51
-66.915	161.69
-53.751	85.838
-37.554	12.987
-16.49	-33.572
1.612	-72.843
10.252	-95.921
13.924	-111.29
17.623	-121.53
23.055	-134.69
25.339	-141.7
26.135	-139.98
20.831	-142.99
19.15	-140.41
22.399	-139.15
19.807	-142.39
19.69	-137.09
16.355	-134
16.905	-132.67
23.146	-129.42
10.864	-126.77
-20.04	-112.77
-44.815	-97.321
-60.877	-85.586
-81.237	-69.787
-93.59	-54.963
-100.11	-41.794
-104.36	-38.245
-100.74	-38.012
-97.12	-34.659
-98.207	-36.633
-100.17	-33.88
-95.974	-33.498
-84.142	-25.876
-41.14	12.376
15.14	60.184
31.039	101.01
32.441	125.34
64.15	131.02
96.41	119.99
126.78	94.844
169.28	67.987
187.88	36.423
212.43	6.939
229.87	-14.575
233.12	-34.259
260.48	-45.409
260.03	-55.571
260.07	-68.251
266.71	-74.41
255.38	-78.806
257.16	-75.429
245.96	-79.195
228.06	-98.082
205.14	-111.12
177.98	-119.02
160.59	-123.47
133.38	-128.77
106.57	-130.53
84.008	-126.13
62.678	-129.38
47.162	-127.04
32.247	-120.3
24.436	-122.45
18.868	-111.08
11.929	-102.66
10.361	-108.83
12.326	-87.899
16.715	-43.988
15.776	5.499
0.749	52.586
-25.481	88.485
-52.814	120.67
-72.265	141.41
-85.385	161.16
-98.203	180.22
-102	191.06
-97.657	199.92
-95.578	190.87
-92.457	181.55
-90.388	181.9
-91.154	180.25
-93.419	180.45
-94.996	178.88
-94.264	172.26
-92.091	166.81
-87.799	169.17
-90.857	159.88
-83.57	158.66
-69.579	147.97
-44.453	87.461
29.434	41.609
91.753	17.601
137.61	-3.465
176.99	-13.847
183.56	-31.402
201.53	-47.094
206.74	-61.201
205.51	-73.341
215.98	-84.458
209.35	-96.193
210.9	-96.587
214.27	-100.72
204	-110.34
203.14	-112.68
212.93	-116.53
207.73	-125.46
202.88	-127.05
207.81	-121.09
199.54	-121.03
193.06	-123.07
193.59	-123.29
192.22	-123.77
187.98	-119.68
190.33	-114
183.79	-102.52
157.84	-70.188
150.07	-24.803
151.76	18.279
120.59	51.939
54.52	72.77
-8.679	94.742
-53.996	115.8
-91.293	127.4
-115.66	136.75
-130.41	139.61
-142.08	140.36
-149.54	139.89
-152.42	137.75
-149.51	136.83
-146.55	137.56
-149.09	138.98
-151.6	131.22
-152.89	137.07
-130.09	125.29
-53.718	81.45
27.844	58.21
70.745	36.512
105.59	17.735
137.17	6.018
161.56	-13.525
176.94	-27.832
175.65	-40.832
180.17	-51.298
180.48	-60.586
181.03	-70.836
188.08	-79.602
183.53	-86.963
184.94	-91.457
181.93	-92.274
184.87	-83.484
186.62	-78.064
141.72	-84.152
90.906	-88.125
65.286	-85.889
47.083	-82.8
23.112	-81.765
-5.465	-88.266
-28.436	-100.75
-49.941	-104.94
-62.745	-111.41
-67.115	-115.99
-76.87	-108
-88.054	-104.85
-95.58	-96.567
-96.664	-95.966
-84.363	-111.46
-72.76	-114.98
-71.73	-111.84
-74.282	-106.16
-77.647	-101.27
-82.029	-100.45
-89.049	-99.006
-84.994	-97.172
-83.367	-94.65
-91.92	-90.113
-87.408	-83.574
-82.922	-81.686
-81.509	-81.703
-80.147	-80.291
-85.019	-78.752
-83.441	-77.524
-79.151	-78.949
-80.237	-78.971
-78.212	-77.894
-78.024	-73.682
-87.807	-49.4
-98.752	-12.282
-112.56	27.171
-120.37	61.317
-115.64	69.789
-114.1	69.259
-114.2	67.485
-115.67	68.556
-118.06	74.007
-116.09	68.041
-113.57	71.76
-109.25	73.974
-107.68	70.679
-106.92	65.766
-99.055	52.552
-96.624	54.224
-99.228	54.242
-96.287	53.643
-91.175	56.411
-90.495	52.478
-92.481	52.093
-87.64	50.197
-83.387	51.442
-83.95	50.76
-81.833	48.129
-80.695	51.207
-78.706	48.207
-77.823	43.462
-81.902	41.885
-79.869	42.044
-77.036	45.227
