# Supplementary material for: Electrooculography-based continuous eye-writing recognition system for efficient assistive communication systems
Source: PLoS One. 2018 Feb 9;13(2):e0192684. doi: 10.1371/journal.pone.0192684 (PMC5806888; doi:10.1371/journal.pone.0192684)
Supplement: S2 Database — All the original continuous EOG data of participant 001, 002, and 003 used in the experiments are contained in this database. (ZIP) [file pone.0192684.s002.zip › continuous1/001/training/EOG_001_01_143.csv]

12.875	-13.391
11.145	-13.534
7.298	-14.765
9.087	-15.795
11.037	-13.02
9.451	-11.999
10.358	-10.809
9.007	-10.934
6.497	-12.23
8.68	-11.44
11.628	-10.234
11.422	-8.346
10.184	-10.15
11.701	-10.991
12.282	-14.556
6.995	-16.745
6.785	-10.611
9.344	-13.135
8.566	-13.797
11.616	-8.165
11.256	-8.75
10.53	-8.037
9.834	-7.283
7.341	-8.592
10.074	-8.375
8.91	-7.412
9.177	-8.827
15.07	-7.115
14.881	-6.04
11.39	-10.486
10.883	-7.376
11.487	-10.394
8.857	-12.936
7.008	-6.207
7.486	-7.93
4.728	-8.845
4.537	-5.59
5.961	-5.892
5.918	-5.597
10.256	-3.504
9.76	-5.501
8.168	-5.297
11.881	-3.699
9.309	-4.732
10.058	-4.985
11.965	-6.459
9.129	-6.687
10.627	-5.757
10.647	-4.682
11.89	-5.37
12.105	-6.199
10.205	-6.4
9.539	-6.973
8.638	-6.774
8.319	-6.228
6.046	-4.003
7.639	-4.862
6.295	-4.582
4.849	-4.731
9.284	-5.889
7.012	-3.718
3.771	-3.835
3.546	-3.542
5.105	-4.048
5.959	-5.812
6.567	-11.213
10.121	-13.728
8.843	-6.696
8.808	-3.493
7.007	-2.596
9.007	1.031
15.877	0.126
10.946	-2.036
8.087	-0.872
5.352	-0.63
3.432	-2.067
4.284	-1.66
2.872	-0.49
5.279	-3.693
4.388	-3.709
4.448	-0.178
5.407	0.959
8.555	1.98
13.02	1.955
12.239	2.551
10.314	0.152
6.789	-0.607
8.04	4.003
8.39	4.339
5.325	3.271
3.184	4.635
1.009	3.115
4.54	0.602
5.666	1.791
5.987	1.274
6.693	0.88
5.088	0.567
7.525	1.589
4.794	4.07
1.432	2.271
-0.568	3.026
-2.343	0.881
0.942	-1.276
1.194	-1.851
1.656	-2.745
2.24	3.079
2.088	0.944
-0.474	-2.454
-1.86	1.418
-1.344	0.592
-3.721	-0.678
0.652	-1.882
5.775	0.243
8.534	2.281
8.525	1.414
5.599	3.46
5.347	2.963
6.587	5.19
11.035	6.964
11.739	5.931
10.226	5.862
9.687	3.988
4.13	5.724
1.916	8.496
2.551	8.647
0.197	8.718
2.48	9.478
1.58	9.063
-2.064	5.431
0.289	4.064
3.258	5.404
5.726	14.775
1.521	42.345
-7.969	77.551
-15.381	109.13
-21.658	132.92
-30.485	150.12
-36.345	160.96
-41.241	169.59
-45.334	174.43
-44.817	171.82
-48.01	172.83
-47.176	173.19
-48.228	168.25
-52.881	163.41
-53.225	162.22
-53.404	158.67
-52.271	159.31
-53.422	154.18
-52.016	152.88
-44.213	156.77
-32.839	110.56
-21.067	42.929
-9.813	-11.957
-1.534	-59.514
6.406	-92.085
13.037	-116.17
11.757	-132.49
16.756	-140.34
16.43	-149.2
8.025	-153.96
7.765	-146.8
3.833	-141.28
-2.134	-134.74
-1.143	-127.75
-1.733	-125.67
-0.198	-122.69
3.012	-120.63
16.362	-112.03
79.637	-93.97
165.06	-70.559
233.43	-42.123
263.1	-23.909
263	-20.92
269.53	-23.787
278.98	-32.337
290.38	-50.078
302.94	-68.657
320.86	-88.402
317.27	-117.12
313.79	-138.27
327.85	-151.65
332.36	-165.34
335.98	-179.45
343.63	-185.19
348.27	-184.17
344.37	-182.89
349.44	-168.95
320.73	-166.47
258.89	-168.71
212.11	-147.05
171.39	-115.75
124.32	-74.348
66.241	-34.174
18.355	-11.165
-20.086	9.718
-53.153	29.671
-77.018	44.983
-99.253	58.569
-118.2	70.153
-129.44	76.571
-131.14	79.751
-137.05	82.573
-142.79	85.29
-146.44	95.086
-142.08	100.42
-146.96	103.63
-133.64	89.24
-43.13	47.435
21.339	14.333
53.61	-5.655
88.594	-15.61
101.59	-21.092
133.3	-26.174
148.22	-32.356
157.76	-44.321
168.24	-57.646
161.38	-70.614
165.84	-79.568
165.49	-86.954
166.33	-92.561
169.86	-96.754
166.15	-102.74
170.41	-104.96
169.93	-102.36
166.58	-97.033
164.28	-93.985
156.47	-90.493
158.39	-82.482
133.03	-74.273
76.879	-54.432
27.842	-23.983
-6.575	15.583
-23.981	67.79
-48.863	109.52
-82.574	137.02
-113.88	162.21
-140.78	180.89
-156.1	194.27
-166.68	205.32
-177.9	209.08
-182.25	208.76
-180.57	207.56
-178.63	205.23
-180.4	203.43
-181.46	199.18
-181.02	198.7
-189.01	193.09
-187.04	186.22
-172.91	185.34
-120.83	161.39
-43.822	126.14
5.619	98.241
66.332	73.378
116.53	47.364
143.98	18.126
174.32	-6.353
191.16	-32.226
202.47	-55.099
199	-67.375
198.42	-75.933
204.7	-82.784
205.74	-91.798
211.51	-93.893
207.3	-92.716
207.92	-90.16
213.12	-76.894
190.88	-94.154
148.38	-132.06
112.29	-147.9
89.766	-146.91
76.14	-130.65
69.27	-113.21
53.762	-103.88
23.466	-99.078
-8.272	-96.349
-38.9	-89.788
-72.07	-87.249
-97.113	-83.958
-111.28	-79.924
-124.45	-78.63
-120.34	-64.664
-120.23	-49.943
-74.044	-1.615
29.119	37.354
150.45	143.34
486.5	479.97
948.02	725.06
1220.9	709.13
1209.3	631.96
869.55	531.47
418.54	427.23
180.87	349.32
112.31	309.44
59.439	287.57
27.104	258.66
5.216	230.6
-2.195	208.27
3.932	187.34
-3.471	165.9
7.343	149.77
13.888	131.54
16.623	116.78
24.591	100.74
15.608	81.595
23.623	68.471
22.535	56.534
17.793	45.907
29.783	43.747
33.668	38.712
43.757	34.18
50.884	41.509
57.042	8.674
61.221	-57.767
57.528	-102.4
59.284	-132.19
60.333	-146.03
59.392	-145.33
45.777	-147.2
10.326	-151.74
-28.137	-156.07
-58.083	-159
-82.31	-158.9
-103.46	-157.86
-118.6	-156.39
-125.41	-150.25
-130.44	-144.96
-137.72	-139.77
-143.17	-133.95
-144.54	-135.3
-143.3	-133.8
-150.22	-120.97
-179	-92.773
-214.87	-53.783
-241.27	-17.079
-262.25	18.183
-276	48.981
-282.05	74.482
-286.42	91.809
-288.23	104.5
-285.16	119.56
-277.13	122.33
-270.8	120.14
-267.35	118.81
-262.52	116.43
-259.23	115.71
-253.72	113.87
-253.63	109.93
-253.47	103.81
-245.73	110.43
-220.3	91.412
-148.84	34.78
-76.027	-8.603
-28.757	-38.753
13.264	-55.853
29.414	-62.746
44.192	-71.85
59.579	-82.143
62.259	-92.825
77.569	-102.39
83.422	-113.28
85.943	-121.23
82.336	-128.63
78.325	-132.93
90.316	-132.73
87.897	-134.16
83.527	-136.68
90.508	-138.12
94.476	-135.14
92.934	-133.56
99.556	-127.17
71.837	-115.39
-3.357	-98.973
-61.466	-77.793
-92.671	-66.306
-99.606	-50.771
-96.548	-33.492
-102.11	-23.099
-105.93	-11.467
-111.23	-6.549
-112.59	-4.749
-110.35	-4.565
-115.41	-3.058
-119.13	0.93
-125.66	0.862
-132.96	4.742
-131.54	4.581
-131.9	1.937
-128.19	6.428
-125.56	4.673
-127.38	3.196
-121.75	6.813
-120.99	5.467
-121.42	7.412
-118.19	9.544
-118.8	4.123
-117.14	5.793
-114.08	10.412
-115.58	9.717
-115.81	10.611
-111.44	9.814
-113.5	9.132
-111.75	8.081
-104.69	6.841
-105.54	8.466
-102.22	8.614
-96.831	8.74
-97.232	7.305
-97.052	7.813
-95.592	11.846
-92.331	10.587
-88.423	8.573
-88.575	9.29
-91.396	7.748
-91.037	5.811
-85.199	6.663
-82.907	6.863
-82.976	6.701
-79.946	8.011
-77.692	6.878
-77.37	7.143
-76.396	8.076
-73.191	6.142
-72.884	4.215
-72.061	6.066
-72.296	8.401
-71.61	6.323
-65.771	5.076
-63.998	4.36
-61.003	6.628
-56.154	9.391
-55.635	8.13
-56.901	7.787
-56.176	6.687
-55.504	4.558
-55.907	4.453
-54.896	5.904
