# Supplementary material for: Electrooculography-based continuous eye-writing recognition system for efficient assistive communication systems
Source: PLoS One. 2018 Feb 9;13(2):e0192684. doi: 10.1371/journal.pone.0192684 (PMC5806888; doi:10.1371/journal.pone.0192684)
Supplement: S2 Database — All the original continuous EOG data of participant 001, 002, and 003 used in the experiments are contained in this database. (ZIP) [file pone.0192684.s002.zip › continuous1/001/training/EOG_001_01_144.csv]

-16.218	-4.014
-15.41	-0.764
-16.815	-2.814
-15.265	-3.096
-16.803	-2.458
-19.92	-5.373
-18.382	-6.492
-18.019	-8.58
-16.766	-7.971
-16.77	-5.431
-17.723	-5.513
-15.701	-5.309
-15.696	-4.898
-13.568	-2.181
-9.338	-0.619
-10.881	0.038
-13.69	-0.034
-11.66	-0.78
-9.509	0.181
-11.232	-0.937
-12.006	-0.502
-12.077	-1.506
-9.649	-1.004
-5.164	3.665
-8.401	-0.349
-15.48	-4.488
-15.29	-1.747
-13.329	-0.552
-12.765	1.278
-10.399	1.846
-11.212	0.815
-9.943	1.042
-8.087	1.004
-9.464	1.632
-10.154	0.94
-10.758	2.214
-8.48	4.592
-8.229	3.563
-10.289	3.631
-13.566	2.945
-16.301	0.195
-12.875	-1.004
-11.877	0.798
-13.76	3.407
-10.781	4.539
-9.951	6.841
-12.116	3.015
-10.986	0.229
-14.922	2.643
-17.323	1.837
-14.812	4.597
-13.835	4.929
-12.87	5.22
-16.587	5.524
-18.264	3.016
-18.927	3.593
-20.326	4.177
-17.787	6.511
-17.186	5.514
-17.039	4.179
-15.098	5.1
-12.052	3.121
-12.076	6.251
-14.087	7.48
-14.365	5.696
-14.549	5.617
-14.942	2.138
-15.394	6.58
-11.242	8.72
-14.18	4.103
-21.749	4.908
-19.021	5.196
-16.725	4.415
-15.284	2.416
-14.725	1.14
-14.878	1.516
-13.167	1.537
-15.029	-0.945
-12.884	-0.51
-12.304	2.506
-15.895	3.25
-13.478	5.784
-11.296	2.482
-10.366	0.59
-10.066	2.245
-14.767	2.388
-17.65	3.759
-16.546	3.822
-16.416	4.049
-15.279	3.38
-14.241	4.891
-12.736	5.516
-11.439	4.627
-10.783	7.013
-10.278	8.277
-11.905	6.954
-11.966	7.171
-8.46	5.818
-6.74	4.259
-7.652	4.463
-6.287	4.438
-7.986	8.974
-9.519	10.117
-6.153	6.94
-3.921	8.616
-6.613	10.643
-10.17	7.851
-10.035	7.38
-11.96	7.576
-10.836	4.695
-2.218	4.804
-2.17	5.096
-5.145	6.1
-2.799	9.356
-3.806	9.004
-2.994	3.895
-3.529	3.929
-4.498	7.533
-2.148	6.019
-0.352	8.065
2.9	21.594
-4.409	44.5
-27.108	69.084
-48.735	88.887
-60.895	106.75
-67.097	122.07
-69.59	131.75
-72.975	137.49
-79.227	140.02
-80.471	140.09
-79.874	139.55
-76.553	136
-72.041	130.89
-74.299	129.25
-73.688	127.75
-72.067	126.09
-75.607	119.75
-72.646	119.49
-48.565	111.29
5.335	84.158
71.634	64.669
121.89	40.231
167.11	22.101
198.86	11.944
230.24	-1.777
273.99	-20.494
281.74	-52.531
296.35	-75.615
312.13	-99.818
301.63	-123.05
328.07	-136.72
343.19	-153.45
334.84	-166.48
340.54	-173.66
339.57	-174.93
341.19	-175.05
346.03	-159.88
342.19	-154.23
309.33	-187.14
265.15	-212.33
232.03	-216.53
200.33	-210.17
166.72	-195.6
127.88	-177.62
92.765	-165.29
55.682	-158.46
14.07	-143.84
-21.312	-129.08
-48.736	-111.53
-66.526	-94.197
-76.388	-81.483
-80.867	-72.632
-88.681	-68.984
-99.862	-65.737
-104.16	-59.575
-105.74	-55.106
-54.907	-64.094
34.86	-67.429
76.519	-57.514
104.4	-45.116
152.84	-31.812
188.89	-34.246
217.69	-52.951
245.77	-74.506
257.36	-100.62
261.78	-126.56
268.26	-144.64
284.99	-157.84
294.65	-170.33
290.89	-178.2
297	-176.27
305.81	-170.71
305.12	-167.15
310.56	-159.24
318.94	-145.25
291.64	-147.35
251.68	-152.43
231.93	-128.83
217.49	-98.877
183.4	-79.061
135.05	-62.142
94.136	-52.844
59.401	-43.265
35.894	-30.354
16.068	-19.86
-5.121	-10.193
-22.328	-3.639
-39.27	2.582
-53.793	8.265
-63.837	11.356
-70.571	15.57
-78.569	43.925
-87.249	98.512
-96.468	150.51
-109.25	193.66
-122.08	230.23
-134.2	256.61
-143.45	271.92
-151.94	280.07
-162.11	284.95
-165.63	281.91
-165.37	270.99
-166.19	266.27
-166.45	262.24
-168.05	254.39
-167.27	250.92
-165.82	245.42
-164.52	240.39
-161.36	237.46
-162.21	238.84
-163.97	231.21
-165.06	226.78
-158.33	226.82
-143.37	170.96
-129.26	98.211
-113.67	45.989
-97.462	1.65
-83.039	-21.803
-74.74	-42.761
-68.297	-56.973
-65.425	-64.977
-66.468	-73.293
-62.643	-74.164
-64.224	-76.009
-70.889	-77.408
-71.903	-73.652
-67.424	-69.855
-65.799	-75.028
-65.215	-78.321
-63.698	-73.985
-66.773	-76.246
-66.431	-76.819
-66.74	-72.591
-63.821	-75.162
-65.616	-73.288
-82.878	-66.683
-102.34	-61.739
-125.14	-47.066
-141.45	-27.375
-155.82	-6.184
-164.99	16.694
-159.46	24.606
-158.36	23.221
-161.46	23.751
-162.17	23.404
-161.67	22.077
-157.15	22.822
-129.05	48.561
-87.676	95.715
-75.048	137.35
-83.699	169.14
-92.326	191.21
-101.86	204.07
-104.3	210.23
-100.58	215.27
-101.46	216.57
-100.37	208.69
-98.797	200.94
-100.45	195.27
-99.488	187.32
-99.071	177.66
-96.41	170.59
-94.585	167.97
-94.243	162.35
-90.846	157.48
-89.028	153.18
-85.348	151.42
-86.425	148.79
-87.264	144.8
-81.43	150.08
-75.991	116.32
-60.044	44.36
-41.433	-15.262
-29.255	-62.549
-17.964	-95.469
-7.615	-115.53
0.872	-125.38
3.108	-130.19
3.616	-134.88
6.111	-137.7
7.34	-139.69
5.922	-141.61
2.692	-142.07
1.55	-138.19
1.391	-137.27
1.506	-135.45
1.741	-134.3
1.042	-135.53
2.139	-130.99
2.861	-130.58
1.891	-132.18
-1.383	-120.42
-12.547	-90.649
-30.115	-50.466
-38.224	-21.11
-38.103	-12.426
-36.938	-10.77
-35.298	-7.732
-38.382	-6.468
-39.06	-5.613
-38.163	-2.906
-38.134	-3.922
-37.436	-6.61
-37.519	-3.503
-39.146	-1.306
-38.031	-3.379
-32.953	-3.531
-31.748	-3.806
-31.243	-5.227
-31.035	-3.452
-32.646	-4.279
-32.245	-4.365
-27.178	-0.117
-25.505	-3.283
-26.643	-5.15
-24.472	-6.492
-28.219	-10.98
-29.47	-7.015
-25.362	-3.34
-24.806	-5.623
-24.708	-7.345
-24.317	-4.941
-21.527	-5.607
-17.937	-6.562
-15.056	-4.924
-12.369	-7.019
-12.793	-6.547
-11.876	-3.516
-10.71	-2.946
-10.061	-2.236
-10.494	0.396
-9.374	-1.587
-6.962	-6.112
-9.465	-6.865
-8.455	-7.617
-12.285	-7.624
-12.151	-6.927
-5.761	-9.403
-10.262	-10.751
-9.313	-8.778
-5.747	-5.998
-4.839	-5.189
-5.739	-7.418
-6.971	-7.211
-3.501	-5.394
-3.589	-7.168
-4.421	-8.888
-6.55	-8.233
-5.912	-9.868
-0.084	-9.543
-1.237	-9.966
-2.424	-9.262
-2.047	-4.844
-5.602	-6.964
-3.006	-9.151
-2.039	-7.704
-5.614	-6.296
-4.043	-6.784
-4.067	-8.961
-2.237	-10.156
0.291	-9.434
-2.987	-8.109
-2.877	-7.813
-1.305	-10.831
1.466	-12.094
6.184	-7.476
3.786	-6.6
