# Supplementary material for: Electrooculography-based continuous eye-writing recognition system for efficient assistive communication systems
Source: PLoS One. 2018 Feb 9;13(2):e0192684. doi: 10.1371/journal.pone.0192684 (PMC5806888; doi:10.1371/journal.pone.0192684)
Supplement: S2 Database — All the original continuous EOG data of participant 001, 002, and 003 used in the experiments are contained in this database. (ZIP) [file pone.0192684.s002.zip › continuous1/001/training/EOG_001_01_145.csv]

-40.32	1.334
-38.563	-1.691
-35.174	-1.57
-32.949	2.134
-34.999	0.012
-33.788	1.105
-30.405	-0.036
-27.443	-0.46
-25.318	-0.976
-28.805	-0.837
-30.112	2.994
-30.005	0.981
-31.4	2.537
-31.278	1.764
-31.904	-3.525
-33.969	-0.24
-34.201	-0.227
-31.379	-2.046
-28.565	0.837
-27.431	0.06
-29.437	0.472
-29.664	2.028
-28.001	2.564
-24.955	2.984
-23.487	1.683
-24.824	0.457
-23.517	0.243
-23.716	2.209
-23.843	2.442
-24.429	2.989
-26.111	1.688
-24.87	0.91
-23.04	3.851
-23.046	0.905
-20.774	1.235
-16.406	3.531
-14.944	1.131
-14.811	2.927
-15.155	2.9
-18.875	1.91
-21.193	4.905
-17.027	4.004
-18.105	1.03
-17.446	0.585
-15.946	3.842
-20.229	6.436
-17.16	4.555
-15.361	5.465
-16.733	5.939
-15.118	3.371
-11.608	6.722
-10.626	10.194
-13.212	8.22
-13.623	9.522
-13.008	11.362
-10.836	9.261
-10.896	9.478
-15.437	8.855
-14.521	7.797
-13.259	9.297
-12.337	10.617
-11.267	9.931
-14.962	7.715
-14.257	5.205
-15.604	1.462
-14.537	2.604
-12.211	4.406
-13.437	5.862
-10.528	9.425
-12.79	8.043
-14.176	6.717
-11.687	6.029
-14.243	6.307
-13.838	8.439
-8.482	5.74
-9.323	4.174
-8.364	7.755
-3.33	9.08
-5.018	4.671
-4.784	4.197
-2.207	7.165
-1.128	7.051
-0.419	8.249
-3.44	7.837
-3.074	10.289
-1.063	11.316
0.171	8.798
3.327	8.741
2.647	7.121
0.912	9.772
-1.279	10.687
-3.395	9.69
-2.393	11.293
0.315	9.548
2.9	10.392
2.492	12.173
1.853	11.46
2.458	12.096
1.398	13.815
-0.598	14.179
-1.52	11.383
0.132	10.435
2.95	12.382
1.984	11.6
0.749	11.186
2.497	14.483
4.152	15.409
3.334	15.289
3.743	15.853
6.773	11.802
6.957	10.513
6.728	11.667
4.668	13.63
1.729	14.992
2.918	10.897
4.086	10.311
-0.735	10.825
-4.894	9.117
-2.806	9.267
-2.183	12.851
-2.287	13.891
-1.104	11.464
2.079	12.322
6.155	11.082
7.037	11.477
4.949	13.993
3.942	11.593
7.311	9.866
8.625	10.736
4.637	14.495
0.305	16.983
1.015	19.165
4.653	19.024
10.326	14.733
4.998	25.202
-18.049	46.954
-36.173	66.471
-51.149	83.608
-64.059	97.923
-70.897	110.67
-78.386	122.93
-83.446	128.59
-84.792	128.86
-79.116	132.4
-75.25	135.03
-72.926	133.82
-66.844	129.63
-63.58	127.03
-63.188	121.83
-65.744	118.42
-48.621	114.4
3.038	93.108
83.033	74.498
150.34	53.598
183.2	27.962
218.28	15.06
249.09	0.301
269.14	-19.767
283.33	-43.258
302.74	-65.89
308.65	-85.789
300.1	-104.63
310.4	-117.17
310.21	-122.88
309.66	-128.8
312.48	-133.13
306.1	-133.67
309.72	-133.54
313	-121.1
284.54	-127.17
228.32	-149.08
186	-150.85
157.77	-140.69
122.28	-125.2
83.708	-124.52
42.832	-118.82
5.574	-106.4
-17.943	-111.16
-38.688	-112.18
-48.778	-106.96
-49.957	-98.821
-60.777	-91.796
-70.948	-87.759
-80.186	-79.322
-84.904	-68.995
-62.079	-77.158
0.218	-96.411
54.004	-98.088
77.997	-89.346
108.34	-81.334
119.03	-76.101
123.58	-76.183
135.77	-83.105
138.63	-90.581
147.53	-96.268
145.57	-105.22
138.92	-113.19
141.08	-117.62
142.61	-119.08
138.49	-120.94
132.29	-124.84
132.18	-122.62
131.79	-117.45
131.56	-111.29
132.45	-104.14
130.16	-102.41
127.7	-101.42
124.55	-99.907
123.43	-94.822
113.75	-84.314
72.999	-70.071
19.751	-45.804
-14.7	-11.079
-39.616	30.51
-69.936	73.859
-98.322	111.15
-119.86	136.35
-137.47	157.45
-152.76	177.73
-163.62	187.7
-165.91	196.97
-168.67	202.69
-166.76	197.41
-163.66	193.98
-169.48	191.47
-165.6	189.79
-168.67	190.66
-165.75	185.2
-162.26	185.75
-146.37	173.03
-68.54	134.34
7.227	107.78
63.052	87.392
95.576	71.208
135.04	57.505
190.66	33.572
209.09	3.714
224.72	-30.67
238.98	-52.299
248.99	-67.932
255.27	-82.925
254.52	-90.629
265.38	-100.97
274	-108.4
270.44	-109.55
275.98	-108.45
274.07	-104.3
273.39	-94.457
275.94	-93.782
233.86	-111.29
181.19	-110.15
148.58	-86.707
123.63	-66.213
86.216	-44.923
41.609	-25.195
7.868	-19.983
-23.315	-21.526
-37.21	-15.113
-45.766	-7.968
-65.748	-6.532
-77.873	-4.776
-85.179	-0.361
-92.273	1.274
-99.481	10.546
-99.01	3.758
-72.408	-30.076
-52.533	-51.122
-55.413	-62.278
-41.595	-63.047
-13.532	-58.752
-10.948	-58.189
-17.547	-54.022
-7.122	-51.15
-7.423	-47.555
-12.139	-47.763
-13.227	-49.182
-24.249	-48.791
-21.31	-48.465
-14.871	-47.575
-23.135	-50.336
-18.293	-50.89
-11.204	-47.673
-6.041	-41.534
17.839	-34.13
27.043	-34.852
19.12	-39.92
17.26	-43.719
16.678	-45.336
20.633	-47.214
16.511	-47.615
9.611	-41.985
11.072	-38.477
16.884	-43.596
17.027	-41.371
1.971	-20.958
-1.671	4.701
4.318	40.169
-13.397	80.448
-50.093	107.84
-81.235	125.99
-115.23	138.74
-144.58	158.85
-151.27	185.53
-156.92	198.63
-165.98	206.47
-170.11	216.42
-168.45	223.16
-167.04	230.47
-166.95	231.59
-163.75	224.81
-166.16	218.75
-169.23	211.84
-171.54	205
-170.88	197.3
-161.25	190.13
-157.49	189.21
-158.76	185.83
-157.42	180.88
-155.86	173.94
-155.47	170.44
-154.94	170.18
-152.02	165.42
-149.08	165.43
-142.46	159.01
-132.46	160.32
-123.64	138.73
-113.15	66.187
-101.8	0.22
-91.959	-53.412
-83.448	-94.475
-74.42	-113.09
-61.185	-126.39
-42.707	-134.96
-31.714	-141.23
-31.514	-151.2
-29.197	-155.6
-31.071	-155.16
-39.76	-155.1
-42.518	-150.46
-34.642	-148.91
-26.673	-150.24
-27.326	-147.97
-25.86	-148.08
-24.124	-147.59
-26.82	-148.69
-20.824	-145.71
-17.972	-139.24
-34.832	-140.61
-56.857	-131.8
-74.127	-120.63
-92.343	-112.63
-115.72	-101.51
-136.35	-91.987
-154.93	-82.476
-172.33	-72.412
-175.81	-55.535
-167.76	-49.326
-155.17	-50.632
-148.98	-47.481
-148.98	-50.353
-144.78	-51.593
-143.32	-46.848
-148.54	-44.714
-144.74	-44.726
-137.04	-40.318
-135.16	-37.959
-126.88	-33.701
-128.8	-30.577
-103.92	-42.25
-28.205	-47.326
33.256	-36.5
60.603	-18.477
54.267	-6.996
28.772	-7.779
5.962	-5.616
-10.348	-5.408
-16.663	-2.921
-23.026	-1.818
-25.044	-1.136
-21.536	10.291
-23.422	12.992
-28.069	10.832
-31.241	12.081
-33.545	12.477
-31.939	14.164
-27.663	12.972
-26.01	8.346
-26.896	4.578
-28.144	5.203
-26.006	5.852
-25.674	3.763
-29.778	3.743
-27.172	3.066
-21.174	0.796
-16.343	-0.109
-16.05	0.959
-20.255	2.163
-16.761	0.717
-15.124	2.488
-15.601	0.667
-12.172	-3.126
-10.962	-1.18
-10.293	-2.655
-10.678	-1.563
-11.551	-2.367
-11.549	-4.642
-11.327	-5.344
-12.977	-6.187
-10.056	-2.434
-7.804	-3.411
-10.606	-4.119
-6.454	-4.316
-6.371	-5.189
-9.86	-5.449
-9.611	-6.61
-8.672	-3.951
-3.524	-4.038
-1.43	-6.608
-2.029	-7.44
-1.087	-6.806
-0.858	-5.555
-0.73	-5.481
-0.455	-7.826
-2.574	-8.671
-3.821	-2.429
-0.592	-2.916
0.307	-8.161
-0.856	-5.073
-0.854	-6.8
-0.887	-8.28
1.805	-6.187
4.281	-6.226
4.714	-6.235
6.658	-7.968
4.769	-4.183
-2.306	-7.287
-5.769	-8.29
