# Supplementary material for: Electrooculography-based continuous eye-writing recognition system for efficient assistive communication systems
Source: PLoS One. 2018 Feb 9;13(2):e0192684. doi: 10.1371/journal.pone.0192684 (PMC5806888; doi:10.1371/journal.pone.0192684)
Supplement: S2 Database — All the original continuous EOG data of participant 001, 002, and 003 used in the experiments are contained in this database. (ZIP) [file pone.0192684.s002.zip › continuous1/001/training/EOG_001_01_146.csv]

4.66	-13.637
8.362	-10.475
5.519	-9.011
3.539	-8.272
7.595	-6.811
11.58	-4.709
9.131	-6.546
6.303	-6.678
6.293	-6.252
9.551	-9.447
9.702	-6.915
3.385	-8.27
-0.36	-13.297
-0.786	-12.941
0.166	-12.156
-0.31	-9.509
1.299	-7.658
4.002	-7.973
4.471	-9.537
11.028	-8.222
10.049	-5.161
4.042	-8.774
4.984	-8.786
3.489	-5.322
3.468	-7.953
2.659	-8.769
2.533	-6.496
7.749	-6.783
7.401	-5.814
2.992	-6.927
4.022	-8.614
5.744	-5.412
2.65	-4.432
-0.428	-6.07
0.385	-4.875
3.083	-1.557
6.581	-0.509
5.247	-1.084
-3.726	-1.992
-0.963	2.378
8.382	5.499
0.01	1.988
-5.241	3.8
-1.321	4.044
-4.084	3.545
-2.266	2.824
3.26	0.861
-1.087	0.7
-10.32	-2.643
-5.701	-1.094
1.323	1.133
-1.057	4.183
-0.521	4.46
-2.106	1.442
-7.186	4.183
-8.751	0.648
-5.969	-3.4
-8.926	-2.496
-10.928	1.654
-1.902	4.797
-7.402	-0.629
-15.09	0.279
-9.155	5.116
-14.297	1.505
-16.723	-0.846
-10.868	1.584
-13.472	3.493
-11.322	1.667
-5.346	-1.53
-4.813	-0.164
-7.443	1.452
-11.674	-1.687
-12.333	-1.384
-13.963	-0.902
-16.961	-0.695
-15.858	1.738
-17.153	0.125
-19.177	-0.278
-18.347	-2.948
-18.319	-1.441
-18.124	3.379
-18.521	2.425
-15.843	2.35
-11.593	0.656
-11.041	1.283
-9.809	2.19
-11.142	0.866
-16.466	1.637
-17.769	0.318
-17.733	3.398
-19.819	3.925
-17.551	1.589
-14.985	2.865
-14.294	-1.444
-14.289	-0.771
-17.918	0.374
-18.819	-0.575
-18.147	4.216
-17.505	6.571
-14.854	6.172
-12.63	5.671
-8.018	5.617
-9.9	4.626
-17.894	4.887
-15.888	5.348
-13.515	1.501
-16.3	0.166
-17.752	6.138
-22.625	9.375
-21.063	8.91
-16.476	4.239
-20.606	3.205
-17.535	26.946
-17.002	58.937
-26.774	87.73
-29.758	115.96
-29.804	137.95
-35.123	154.9
-40.314	162.01
-41.447	168.8
-43.263	170.76
-45.858	164.13
-50.243	164.25
-56.2	160.71
-58.228	156.58
-54.427	156.12
-52.982	149.56
-58.037	145.67
-59.745	144.88
-55.747	143.8
-53.696	140.27
-55.61	135.53
-53.49	141.65
-49.927	122.3
-45.516	58.083
-35.101	-3.834
-22.769	-50.58
-9.081	-86.957
4.721	-114.66
16.576	-139.05
28.049	-149.17
36.675	-154.98
43.191	-159.85
50.758	-161.54
53.26	-163.1
54.575	-156.66
54.769	-155.59
52.044	-154.46
52.627	-151.72
48.762	-154.11
47.037	-149.4
51.518	-146.13
37.507	-141.36
5.19	-127.25
-24.66	-104.73
-51.576	-82.452
-74.376	-67.732
-93.885	-49.066
-113.91	-34.957
-121.65	-20.01
-123.82	-9.354
-127.8	-13.494
-128.42	-11.637
-130.34	-20.257
-129.99	-28.658
-124.6	-25.005
-118.72	-26.889
-120.5	-23.903
-115.94	-22.495
-113.13	-17.519
-90.228	-25.936
-5.048	-64.008
81.042	-86.606
131.86	-88.37
158.98	-87.281
169.12	-81.948
177.62	-78.047
183.58	-78.853
187.29	-79.956
187.79	-82.623
182.4	-87.757
175.89	-89.827
175.88	-93.735
182.42	-96.693
181.21	-99.747
179.09	-104.06
176.79	-102.08
169.8	-102.38
173.36	-97.522
151.37	-83.103
94.132	-67.27
51.565	-36.845
28.647	3.461
5.611	38.992
-22.486	70.66
-49.862	91.035
-69.967	105.86
-85.035	120.11
-95.365	126.5
-100.84	131.07
-105.45	129.38
-105.23	123.43
-101.38	122.48
-101.56	116.25
-104.59	113.32
-108.51	113.95
-107.56	112.63
-102.52	116.45
-106.84	112.7
-107.8	120.48
-87.129	110.22
-16.081	63.226
63.042	36.582
102	22.064
153.6	14.333
187.27	10.847
200.03	-0.717
236.83	-13.856
260.46	-29.25
260.4	-44.212
265.58	-61.862
267.99	-75.445
274.53	-82.088
282.01	-90.613
275.67	-95.986
280.61	-92.818
278.77	-89.172
275.88	-85.211
287.52	-79.08
268.35	-76.222
216.74	-81.792
176.71	-81.518
146.39	-66.728
112.68	-53.692
78.118	-44.396
44.274	-45.916
13.26	-57.057
-13.175	-64.639
-31.494	-68.132
-44.057	-63.36
-53.457	-55.552
-63.256	-49.696
-78.148	-43.857
-89.462	-41.596
-96.785	-34.217
-96.461	-30.286
-75.999	-47.905
-56.645	-59.768
-39.956	-57.324
-26.015	-56.072
-28.909	-50.929
-30.669	-44.754
-30.999	-41.155
-34.166	-38.397
-33.091	-34.761
-35.989	-29.56
-36.457	-26.354
-33.467	-25.111
-34.842	-25.884
-33.165	-27.199
-35.487	-25.531
-37.355	-24.666
-35.415	-23.311
-35.214	-22.122
-30.377	-24.288
-42.282	-13.795
-67.319	14.901
-85.238	46.639
-100.24	77.994
-105.94	111.03
-111.28	142.02
-122.16	168.36
-131.15	186.69
-140.81	198.81
-150.27	209.91
-154.44	220.33
-156.54	225.12
-156.58	226.52
-148.84	224.2
-144.24	217.68
-143.42	213.57
-142.22	205.88
-146.89	204.58
-143.92	197.57
-134.47	194.88
-119.08	193.78
-72.299	137.73
-16.126	75.267
23.79	38.398
56.21	7.375
75.769	-8.322
83.406	-19.084
89.355	-26.717
97.857	-33.762
100.1	-41.594
96.042	-44.547
99.46	-44.12
97.954	-44.54
92.419	-45.177
86.719	-47.932
80.682	-46.224
83.286	-43.716
83.658	-50.869
84.125	-39.242
88.552	-22.576
143.95	16.484
224.91	88.554
274.8	179.41
352.19	281.79
391.1	291.85
331.94	232.76
238.25	169.78
138.08	106.71
56.311	78.028
-2.581	63.233
-37.809	51.396
-57.265	50.772
-74.938	49.097
-80.67	43.689
-86.287	40.797
-91.411	42.071
-93.247	43.676
-97.368	39.86
-97.882	35.709
-99.685	35.425
-99.712	30.24
-102.11	26.311
-105.19	27.08
-102.86	23.813
-104.28	24.551
-102.4	26.967
-100.23	23.767
-98.116	18.991
-92.696	19.356
-96.231	21.543
-100.57	16.684
-100.03	16.623
-94.701	19.32
-87.802	17.315
-87.998	17.923
-86.44	20.001
-81.545	20.79
-77.901	22.348
-77.649	20.86
-79.6	17.279
-76.027	19.091
-76.283	18.028
-78.042	14.828
-75.282	15.978
-74.4	14.675
-72.676	13.007
-75.773	13.37
-74.463	12.269
-72.717	12.145
-69.895	11.219
-59.327	5.034
-65.658	6.037
-67.792	10.604
-63.122	7.6
-66.04	7.764
-60.704	6.486
-59.449	4.468
-59.42	5.831
-54.332	2.614
-55.355	0.866
-56.219	1.165
-51.924	0.606
-51.747	-0.512
-53.5	-2.007
-52.661	-1.829
-51.158	-3.169
-44.669	-4.443
-44.245	-2.681
-47.966	-3.082
-45.149	-6.615
-43.51	-6.329
-42.003	-4.347
-39.011	-3.636
-37.729	-3.539
-41.658	-4.954
-43.675	-4.863
-39.424	-5.288
-35.202	-4.791
-31.465	-4.314
-31.253	-8.442
-32.604	-9.993
-33.939	-8.861
-36.537	-9.488
-37.599	-9.062
-35.973	-4.238
-35.935	-3.167
-35.449	-7.956
-32.34	-7.132
-31.538	-8.239
-29.299	-7.69
-25.221	-4.363
-25.29	-7.152
-27.332	-4.928
-29.4	-4.018
-32.103	-6.74
