# Supplementary material for: Electrooculography-based continuous eye-writing recognition system for efficient assistive communication systems
Source: PLoS One. 2018 Feb 9;13(2):e0192684. doi: 10.1371/journal.pone.0192684 (PMC5806888; doi:10.1371/journal.pone.0192684)
Supplement: S2 Database — All the original continuous EOG data of participant 001, 002, and 003 used in the experiments are contained in this database. (ZIP) [file pone.0192684.s002.zip › continuous1/001/training/EOG_001_01_147.csv]

-1.27	-5.822
-1.985	-4.73
-0.627	-7.35
-5.542	-5.617
-9.861	-8.545
-9.966	-8.649
-11.782	-4.279
-10.044	-5.497
-5.065	-4.872
-7.601	-5.161
-9.549	-5.005
-4.509	-0.021
-5.011	1.503
-5.549	-1.369
-5.012	-2.852
-7.706	-1.836
-3.759	-1.623
-1.322	-1.243
-5.8	0.161
-5.484	1.981
-7.568	0.821
-10.818	-1.353
-7.51	-1.794
-5.616	-1.794
-3.207	0.93
-4.36	2.717
-5.481	1.423
-4.861	0.772
-6.436	-0.03
-3.72	-2.438
-8.895	-1.192
-9.617	-0.802
-0.147	-1.708
0.633	1.2
-0.832	0.691
-5.087	-0.821
-7.532	0.236
-3.767	0.064
-2.822	1.513
-2.552	4.067
-1.663	3.514
-2.228	3.106
-3.072	3.448
-5.187	2.043
-4.875	1.215
-1.781	2.081
-3.773	3.338
-4.136	2.654
-4.955	3.361
-6.485	4.017
-6.197	1.399
-5.654	3.116
-2.303	3.12
-4.609	-0.886
-4.44	-1.493
-3.844	0.698
-1.25	4.711
2.606	6.896
-3.339	4.105
-8.728	0.61
-11.865	1.169
-11.445	1.464
-9.843	0.923
-6.418	0.829
-1.772	1.614
-1.337	2.923
-1.904	2.969
-2.647	4.983
-1.929	3.922
-0.176	1.371
2.409	2.218
1.325	1.515
-0.894	0.802
1.378	-0.406
-1.152	-1.011
-0.255	0.323
4.342	1.177
2.775	1.449
3.093	0.416
1.598	-0.088
-2.727	-0.639
-4.049	0.11
-2.556	2.147
-1.786	0.284
-1.107	-1.246
-0.917	-0.58
-3.293	-0.361
-3.534	0.822
-1.935	0.041
-2.763	0.456
-5.024	0.546
-1.345	-2.536
-0.105	-1.14
1.077	0.68
3.45	-1.003
1.543	-0.578
5.052	-0.127
2.438	0.003
4.934	3.155
8.827	2.062
-1.182	-0.596
-1.195	-0.235
0.946	-0.423
-0.881	-0.994
0.904	-2.826
2.115	-2.428
5.176	-0.918
1.761	1.046
-1.763	0.616
1.293	-1.451
-0.148	0.259
5.767	-2.498
18.007	6.329
57.635	34.367
128.34	67.412
166.45	98.027
164.38	118.01
143.21	136.2
130.04	153.55
131.34	168.33
121.04	183.31
115.43	194.62
110.24	194.63
107.76	189.59
115.83	189.49
117.53	184.64
120.11	179.06
118.83	173.55
122.52	164.76
128.37	158.62
126.01	152.28
124.88	147.32
124.35	150.22
125.09	133.57
111.62	74.632
98.133	7.995
103.12	-38.251
105.34	-71.887
89.096	-102.98
58.301	-131.96
24.149	-152.88
-7.183	-163.53
-28.61	-169.98
-45.862	-170.66
-60.166	-163.85
-72.939	-159.63
-92.747	-156.25
-98.606	-148.38
-96.763	-142.91
-99.203	-139.1
-96.574	-132.42
-99.613	-129.32
-98.228	-130.38
-90.152	-125.87
-28.854	-102.29
66.428	-59.807
90.586	-20.65
110.85	14.906
141.21	47.873
136.9	69.479
148.66	91.534
162.18	109.91
154.25	123.29
154.11	130.18
159.81	119.78
162.54	108.34
167.16	99.273
163.26	94.665
170.1	85.951
171.55	80.568
168.57	86.663
155.73	37.387
119.73	-44.516
97.499	-101.21
80.904	-142.55
72.165	-162.33
62.037	-173.5
41.489	-182.92
26.098	-182.25
6.592	-180.11
-9.009	-181.95
-18.369	-182.38
-32.753	-177.44
-38.541	-171.18
-41.497	-165.09
-49.819	-161.13
-52.429	-158.67
-60.203	-156.31
-63.148	-157.77
-58.526	-150.12
-82.717	-123.34
-118.65	-84.563
-143.55	-39.179
-162.54	2.564
-169.7	35.616
-175.78	64.642
-178.6	86.104
-174.68	100.29
-171.41	109.41
-163.91	112.03
-158.96	116.39
-157.14	112.74
-158	107.69
-157.31	107.89
-157.06	101.28
-157.27	108.51
-118.91	84.003
-53.886	16.366
19.878	-25.899
61.801	-52.388
81.569	-71.411
118.98	-80.07
125.15	-85.667
144.13	-89.503
161.09	-96.173
158.63	-102.89
163.9	-113.34
158.11	-116.17
168.7	-116.33
160.73	-121.53
152.09	-124.11
165.13	-124.9
154.05	-120.68
153.12	-118.45
157.43	-118.33
147.76	-113.95
149.96	-109.72
143.41	-109.01
134.89	-110.16
144.66	-103.88
128.5	-91.101
81.086	-75.907
44.458	-46.284
23.227	-3.877
4.421	34.083
-21.537	67.642
-51.126	96.148
-80.709	115.57
-102.79	130.67
-119.94	138.57
-137.52	141.01
-141.28	144.95
-143.44	148.14
-150.87	147.6
-148.57	146.47
-144.38	144.11
-145.35	137.86
-144.38	127.97
-146.08	128.86
-144.54	131.32
-151.31	126.75
-146.5	128.24
-96.103	101.97
-13.742	63.635
47.255	37.3
72.457	14.385
132.26	3.059
181.31	-17.34
203.92	-44.424
235.09	-69.684
257.25	-94.104
270.31	-112.84
268.57	-122.45
273.6	-130.8
277.21	-138.68
275.05	-133.47
280.79	-132.46
284.2	-134.95
281.07	-131.46
284.8	-122.28
268.45	-116.65
215.89	-132.88
176.74	-136.21
149.76	-119.2
122.59	-111.46
96.211	-102.07
59.315	-99.595
24.641	-104.17
0.278	-97.916
-19.003	-94.775
-35.36	-86.942
-49.799	-69.615
-66.87	-67.429
-74.428	-66.878
-80.154	-60.578
-80.487	-68.104
-58.483	-79.301
-52.933	-89.108
-66.844	-94.964
-67.335	-86.269
-63.428	-77.133
-74.931	-69.949
-86.655	-64.209
-84.209	-66.231
-83.596	-62.681
-85.15	-57.333
-84.198	-54.837
-89.4	-51.933
-97.273	-52.602
-97.137	-55.924
-95.332	-59.351
-98.184	-55.122
-95.441	-51.325
-87.834	-52.818
-80.682	-53.074
-76.604	-53.119
-89.676	-41.83
-117.21	-15.486
-139.61	13.589
-154.79	43.82
-165.82	78.259
-175.03	111.49
-188.56	140.15
-197.93	162.12
-196.25	178.3
-197.02	192.08
-200.67	201.64
-194	206.27
-183.36	202.85
-178.34	196.31
-175.55	189.74
-176.01	186.45
-174.32	183.85
-167.36	177.92
-163.88	176.74
-120.52	148.65
-33.167	99.532
30.806	64.537
71.318	44.041
125.19	36.195
167.27	21.807
188.33	-0.367
211.87	-21.003
222.87	-41.863
221.48	-57.438
212.75	-63.104
216.78	-67.105
221.55	-69.615
216.9	-73.516
224.11	-78.592
225.02	-78.417
225.67	-71.824
224.36	-66.323
198.06	-91.409
158.5	-124.03
135.57	-133.69
135.83	-130.91
135.98	-123.87
116.53	-125.29
84.45	-134.31
45.652	-139.13
9.46	-133.01
-18.146	-125.13
-44.792	-119.58
-65.924	-112.34
-78.385	-108.83
-82.555	-102.55
-87.475	-104
-89.338	-97.741
-83.058	-75.996
-62.01	-52.512
5.133	-23.948
112.53	36.134
287.03	171.93
549.5	276.32
730.17	291.18
711.7	274.51
572	224.11
374	157.09
190.31	96.832
67.358	65.421
-7.726	57.937
-48.566	51.813
-80.738	46.303
-97.214	40.592
-104.76	39.021
-114.23	41.803
-116.52	39.822
-120.77	37.185
-131.52	39.779
-142.83	39.247
-149.46	35.946
-152.21	33.027
-149.86	32.142
-145.43	28.371
-145.09	23.402
-146.52	24.244
-144.18	26.255
-144.94	26.904
-147.74	22.17
-144.34	19.041
-141.64	17.405
-138.04	15.399
-132.87	17.816
-128.13	15.423
-129.75	12.218
-130.44	13.514
-124.27	12.667
-125.44	12.084
-121.99	11.585
-115.98	6.69
-113.66	4.774
-107.11	5.308
-105.71	5.933
-104.48	8.079
-99.215	7.866
-98.339	6.922
-100.35	5.617
-96.733	6.011
-93.346	6.907
-94.454	4.611
-93.373	1.733
-90.022	0.645
-87.53	-0.843
-87.049	0.401
-85.798	3.167
-80.28	2.035
-74.126	5.085
-72.94	6.326
-69.871	4.512
-73.122	3.756
-75.344	-0.673
-69.227	0.791
-70.917	2.241
-68.452	-1.461
