# Supplementary material for: Electrooculography-based continuous eye-writing recognition system for efficient assistive communication systems
Source: PLoS One. 2018 Feb 9;13(2):e0192684. doi: 10.1371/journal.pone.0192684 (PMC5806888; doi:10.1371/journal.pone.0192684)
Supplement: S2 Database — All the original continuous EOG data of participant 001, 002, and 003 used in the experiments are contained in this database. (ZIP) [file pone.0192684.s002.zip › continuous1/001/training/EOG_001_01_148.csv]

-19.378	10.598
-18.739	8.553
-19.573	6.655
-20.002	7.905
-19.498	11.438
-19.319	8.133
-17.77	8.108
-16.621	11.662
-18.83	10.941
-17.892	12.484
-17.09	14.278
-19.702	14.361
-19.436	15.861
-19.466	16.52
-21.188	14.322
-19.869	15.349
-19.8	19.537
-19.309	19.026
-20.276	14.892
-22.326	14.224
-22.217	15.559
-25.919	15.528
-25.521	16.466
-26.018	13.918
-26.033	11.916
-23.359	14.357
-26.511	12.544
-20.813	10.922
-20.493	14.216
-25.455	14.73
-25.649	11.467
-29.082	12.899
-25.605	15.002
-25.063	14.196
-23.592	15.326
-20.52	16.036
-20.194	15.019
-20.08	11.45
-20.659	13.347
-18.42	16.378
-22.947	15.589
-24.459	16.006
-23.604	15.463
-22.802	16.101
-23.065	13.385
-29.722	14.991
-29.79	14.883
-26.391	13.262
-26.021	16.581
-26.689	13.577
-23.159	12.704
-20.38	12.46
-20.428	14.413
-20.781	16.555
-24.105	16.018
-21.427	14.97
-17.334	12.419
-18.437	15.723
-20.837	17.255
-18.454	17.289
-18.354	15.372
-20.517	12.25
-18.01	13.207
-21.873	11.901
-24.501	9.515
-25.941	8.225
-24.042	10.613
-20.064	11.778
-21.118	10.035
-19.556	11.679
-22.892	11.974
-24.025	12.731
-23.044	13.482
-23.222	11.17
-20.444	12.061
-20.542	10.263
-20.107	7.767
-20.438	9.708
-22.863	10.405
-23.959	8.664
-22.505	7.36
-21.471	9.416
-16.933	10.391
-16.243	8.538
-24.141	6.647
-22.18	7.786
-19.678	9.126
-22.123	9.419
-20.535	9.784
-20.911	9.248
-24.165	8.342
-25.094	5.826
-23.927	8.512
-25.149	13.342
-20.827	13.274
-18.303	14.025
-20.714	12.755
-17.697	10.635
-18.966	10.245
-19.492	7.801
-18.298	6.974
-17.586	8.631
-12.808	9.13
-11.935	7.559
-13.38	10.497
-13.812	11.633
-11.924	8.942
-12.567	12.077
-15.995	11.025
-15.004	9.151
-14.631	10.47
-15.669	9.7
-15.049	14.07
-15.225	14.585
-18.311	10.618
-21.84	13.457
-20.813	12.862
-14.576	13.217
4.069	35.745
48.545	72.39
92.663	103.62
136.49	134.17
170.74	159.28
156.12	172.14
144.5	182.72
135.43	187.12
118	188.82
107.95	191.9
88.548	192.47
78.806	191.22
69.52	187.12
70.468	186.91
72.257	184.84
58.93	179.45
62.014	172.47
67.883	164.55
63.237	159.21
57.439	154.83
55.518	161.06
50.967	137.31
42.262	69.213
47.99	8.031
64.777	-35.517
78.935	-67.798
76.653	-94.208
49.842	-118.41
15.259	-138.99
-16.92	-151.83
-44.51	-154.89
-64.97	-157.3
-84.106	-155.16
-100.08	-147.64
-112.51	-140.19
-119.68	-127.59
-118.24	-120.52
-117.21	-121.48
-117.65	-115.47
-114.21	-110.08
-111.09	-111.18
-93.037	-102.48
-22.837	-71.879
47.061	-32.131
72.411	8.087
80.949	50.435
80.329	89.305
78.849	117.44
72.816	137.9
65.938	157.66
48.624	163.41
42.54	164.6
45.847	167.37
37.639	166.06
43.863	160.82
46.497	151.57
48.381	151.32
47.578	145.56
41.204	148.46
39.168	128.04
30.12	47.145
22.603	-24.02
22.986	-71.69
24.212	-108.24
19.399	-135.35
10.14	-159.21
-3.929	-167.4
-19.673	-170.96
-35.412	-174.55
-46.286	-174.29
-53.007	-173.6
-56.88	-172.57
-55.901	-172.29
-62.896	-170.5
-60.762	-165.96
-52.342	-162.1
-57.939	-157.62
-52.635	-151.11
-53.568	-132.9
-86.428	-102.02
-125.59	-68.618
-151.2	-32.276
-161.13	1.758
-170.12	26.111
-172.31	49.857
-167.56	73.964
-166.93	84.648
-163.32	93.371
-157.45	99.933
-148.12	95.951
-142.28	96.669
-138.93	91.592
-134.41	82.254
-136.78	80.453
-139.99	74.076
-136.84	79.701
-115.56	69.403
-43.45	14.735
33.257	-32.498
73.48	-61.169
110.34	-81.797
128.91	-91.449
143.58	-95.441
156.63	-97.182
150.46	-98.112
148.12	-96.304
143.92	-96.588
138.55	-92.926
141.23	-91.091
138.35	-93.713
132.07	-92.763
127.34	-99.451
131.51	-95.304
128.93	-101.32
127	-100.05
130.59	-82.6
157.13	-65.664
250.05	-5.049
270.74	90.243
312.13	267.2
482.74	375.38
534.62	323.47
428.14	279.35
272.01	235.75
132.91	194.49
41.026	179.68
-26.351	162.49
-70.763	149.53
-105.55	147.82
-136.32	147.25
-152.1	141.45
-162.93	138.54
-165.21	136.46
-153.85	130.52
-155.41	121.54
-165.09	113.95
-172.16	111.78
-177.63	102.58
-175.09	98.039
-165.61	94.188
-108.77	56.454
-23.29	13.902
36.561	-11.86
96.145	-27.447
137.46	-40.029
154.63	-56.633
168.35	-77.444
176.12	-92.454
186.25	-94.004
180.61	-99.399
176.84	-105.57
184.84	-113.11
189.32	-115.06
188.64	-114.24
187.44	-113.64
189.89	-105.72
161.32	-133.17
118.34	-171.99
93.802	-184.69
73.664	-190.27
49.406	-191.71
19.228	-194.33
-11.089	-192.26
-39.472	-181.8
-66.97	-172.24
-88.612	-165.01
-101.86	-157.02
-111.07	-150.4
-113.67	-144.86
-119.6	-141.49
-129.64	-130.15
-122.47	-106.5
-101.36	-87.753
-46.232	-71.341
93.036	1.09
301.12	130.84
506.11	206.75
625.32	208.86
594.24	168.82
454.07	95.83
284.78	26.023
157.02	-25.686
119.26	-48.15
101.52	-54.008
67.823	-64.514
63.023	-68.68
60.814	-73.332
51.417	-81.017
52.598	-81.23
52.889	-83.276
52.968	-87.335
47.963	-90.939
42.841	-96.135
41.329	-97.035
34.777	-97.339
34.824	-99.404
39.15	-98.595
32.921	-98.502
31.407	-97.218
31.288	-93.356
24.189	-92.009
26.989	-89.312
24.973	-84.372
-2.912	-76.361
-40.022	-57.081
-69.006	-29.258
-90.65	3.227
-107.46	38.701
-127.79	70.484
-148.61	99.332
-162.11	123.37
-174.43	146.59
-183.92	168.45
-189.26	179.97
-193.08	188.22
-196.47	195.54
-197.37	201.04
-198.93	198.86
-200.36	191.07
-195.46	186.58
-193.55	181.13
-193.39	176.71
-190.83	175.2
-188.41	171.55
-180.23	167
-174.92	161.88
-175.33	158.09
-173.64	158.83
-174.53	153.93
-168.93	158.72
-158.88	144.51
-149.69	76.278
-136.22	7.354
-122.43	-42.087
-106.39	-78.107
-91.006	-102.39
-80.819	-124.19
-76.593	-136.97
-75.237	-141.86
-74.013	-145.88
-72.121	-146.39
-69.111	-145.43
-68.643	-143.7
-68.34	-142.84
-68.622	-143.81
-70.986	-143.84
-68.66	-143.02
-60.831	-135.87
-58.82	-131.2
-77.296	-123.61
-106.3	-107.86
-129.14	-94.319
-147.36	-78.712
-160.77	-60.202
-170.49	-49.729
-177.74	-42.054
-179.35	-28.49
-176.88	-24.309
-175.14	-25.873
-169.36	-23.605
-165.58	-25.554
-162.66	-29.298
-157.42	-30.971
-157.68	-32.669
-148.17	-33.96
-150.19	-35.081
-124.92	-25.693
-49.148	7.334
13.457	59.257
66.852	106.04
76.651	137.31
75.813	159.88
102.56	173.64
106.99	179.11
111.7	171.15
113.55	159.09
113.65	148.86
117.04	133.86
113.29	124.38
122.59	119.01
121.86	112.77
113.6	106.13
122.84	100.1
126.65	99.604
120.5	92.278
122.41	99.206
123.51	91.712
107.16	21.247
90.417	-45.928
81.183	-88.062
77.882	-119.36
70.059	-139.11
47.028	-155.32
30.705	-164.84
12.065	-172.62
-6.774	-175.44
-16.008	-175.46
-31.356	-170.75
-38.748	-162.09
-44.896	-156.92
-57.217	-154.89
-58.118	-151.71
-58.473	-148.83
-61.644	-148.4
-62.212	-143.76
-65.927	-137.21
-67.474	-137.3
-69.616	-136.64
-72.021	-129.74
-73.947	-130.06
-69.844	-124.95
-35.965	-101.35
-3.892	-62.99
-2.522	-27.461
-12.381	-16.499
-25.006	-12.07
-33.308	-6.211
-42.438	-2.195
-46.502	-0.878
-45.865	-1.101
-50.815	1.554
-49.908	2.853
-48.422	8.587
-48.941	10.543
-49.274	7.898
-49.931	10.625
-52.24	10.521
-55.391	8.555
-50.013	8.485
-46.332	8.608
-47.973	7.178
-48.408	5.838
-46.262	7.433
-41.894	7.853
-41.417	7.604
-40.731	6.11
-40.081	5.382
-39.524	7.384
-35.126	8.34
-32.453	7.081
-31.543	3.982
-28.276	4.121
-27.71	4.493
-32.785	3.24
-33.895	3.096
-34.367	3.2
-35.248	3.144
-30.921	1.109
-29.511	-0.666
-29.181	-0.579
-27.64	1.041
-23.67	4.719
-21.51	3.277
-23.006	1.687
-21.04	3.319
-19.985	-0.848
-18.901	1.113
