# Supplementary material for: Electrooculography-based continuous eye-writing recognition system for efficient assistive communication systems
Source: PLoS One. 2018 Feb 9;13(2):e0192684. doi: 10.1371/journal.pone.0192684 (PMC5806888; doi:10.1371/journal.pone.0192684)
Supplement: S2 Database — All the original continuous EOG data of participant 001, 002, and 003 used in the experiments are contained in this database. (ZIP) [file pone.0192684.s002.zip › continuous1/001/training/EOG_001_01_149.csv]

12.856	-4.046
11.443	-1.028
9.873	-3.884
13.361	-4.999
15.658	-4.647
15.314	-2.18
15.308	-0.395
11.411	-4.666
7.042	-6.538
3.804	-5.422
2.449	-2.582
1.738	1.535
0.706	-1.17
9.718	-6.743
13.127	-5.22
4.91	-5.501
1.47	-5.64
0.645	-2.925
0.554	-7.381
-0.078	-9.09
3.603	-4.049
6.033	-1.696
7.308	-3.041
7.805	-2.598
1.05	-1.263
2.839	-0.428
4.493	-0.902
2.049	-3.193
6.754	-2.005
6.916	-3.973
2.839	-5.771
2.853	-5.141
2.401	-5.931
1.286	-4.175
1.937	-5.195
3.167	-3.707
5.653	-1.288
4.838	-2.448
3.416	-1.551
4.827	-3.47
3.348	-4.405
5.04	-1.813
6.661	-2.261
2.085	-3.053
2.1	-3.311
2.898	-2.648
-0.584	-2.776
-0.469	-3.985
-0.478	-2.405
-0.932	-2.373
2.027	-2.31
1.685	0.596
1.71	0.109
2.963	-3.155
1.963	-1.978
0.327	-2.031
-3.878	-4.799
-3.897	-4.552
-0.825	-2.902
-1.295	-2.606
-3.584	-3.197
-6.297	-4.728
-2.442	-8.074
-0.599	-7.42
-5.99	-4.962
-6.025	-4.372
-7.029	-3.785
-6.255	-3.151
-2.29	-5.582
-4.465	-7.35
-5.475	-6.451
-2.157	-4.681
1.084	-0.345
0.781	-1.699
-1.525	-3.473
-3.035	-3.53
-4.173	-5.244
-5.462	-2.824
-5.562	-2.312
-4.514	-0.596
-4.361	-0.714
-4.578	-4.953
-5.026	-5.087
-5.175	-6.997
-1.055	-5.135
2.784	-3.884
-2.051	-3.161
-5.231	-0.291
-4.431	-0.684
-1.798	1.314
28.761	-10.066
80.187	-24.502
121.63	-28.715
145.34	-37.824
161.44	-46.109
177.25	-49.982
179.14	-55.518
181.43	-58.321
186.94	-61.087
190.04	-67.125
191.53	-72.254
183.87	-78.129
187.88	-79.875
188.63	-82.037
181.11	-88.568
185.86	-91.871
184.27	-89.801
178.36	-84.334
158.68	-85.639
116.86	-90.718
84.503	-86.475
64.129	-67.806
38.338	-50.072
6.044	-38.988
-26.196	-20.862
-53.756	-7.236
-74.141	1.288
-85.46	8.841
-87.402	12.513
-90.953	14.695
-94.416	14.047
-96.382	16.969
-104.35	21.006
-108.12	17.902
-105.55	20.053
-89.845	51.634
-74.182	92.225
-75.562	125.24
-81.348	157.43
-91.61	171.88
-95.496	177.58
-94.182	182.19
-96.304	175.66
-95.052	168.26
-93.099	164.03
-92.222	156.93
-95.112	155.44
-93.945	150.36
-88.503	151.94
-82.462	149.18
-68.523	87.71
-51.685	11.251
-34.871	-40.226
-17.432	-82.25
-4.261	-109.7
5.362	-126.11
12.922	-137.01
15.835	-140.56
15.634	-141.67
11.719	-144.6
6.761	-144.16
1.429	-143.64
-6.642	-143.43
-15.167	-141.57
-28.316	-144.08
-43.28	-142.29
-55.989	-132.98
-69.99	-122.03
-89.475	-111.58
-113.63	-97.501
-125.44	-84.363
-128.47	-79.266
-133.81	-60.445
-126.28	-42.206
-117.81	-39.728
-113.19	-36.198
-114.75	-41.661
-124.38	-41.572
-126.79	-46.69
-129.37	-55.04
-113.71	-43.572
-116.74	-38.089
-64.431	3.66
86.587	47.167
247.59	136.42
549.47	384.88
966.97	670.93
1308.3	788.69
1424.6	657.66
1194.8	470.04
737.57	327.01
394.73	195.22
312.01	120.33
296.15	75.675
279.7	35.279
277.11	-5.85
263.7	-45.999
267.87	-78.086
283.29	-109.56
313.87	-121.43
342.38	-128.42
346.13	-152.62
349.79	-171.11
340.44	-181.38
336.73	-186.94
350.83	-186.05
350.79	-185.64
357.63	-177.35
345.89	-175.62
298.51	-180.42
259.15	-161.81
229.46	-131.86
195.14	-104.16
152.44	-87.01
113.78	-83.153
77.22	-83.685
40.157	-86.704
16.926	-86.889
-3.353	-78.852
-23.516	-72.355
-42.887	-70.543
-63.486	-59.843
-70.624	-61.577
-66.036	-83.267
-68.405	-97.536
-80.151	-99.843
-83.758	-96.844
-88.589	-86.823
-102.03	-82.886
-113.12	-86.562
-125.82	-78.395
-131.25	-74.494
-135.58	-74.27
-141.72	-69.153
-143.1	-68.989
-147.09	-66.673
-150.9	-65.093
-156.36	-64.269
-160.63	-60.192
-156.64	-54.396
-157.39	-51.55
-164.31	-55.388
-162.49	-56.198
-160.98	-53.619
-162.69	-52.064
-161.25	-50.533
-158.56	-53.839
-154.52	-47.658
-155.12	-21.631
-156.05	12.323
-155.46	50.623
-164.34	89.475
-174.32	124.02
-182.15	155.72
-190.79	182.47
-194.73	200.61
-196.51	216.88
-192.26	225.9
-191.44	227.1
-194.34	226.21
-188.49	220.98
-184.18	217.75
-186.74	209.63
-184	205.17
-179.08	203.79
-180.69	196.86
-177.19	195.16
-173.03	187.97
-168.05	189.07
-156.67	172
-143.46	99.848
-123.24	29.889
-102.48	-18.691
-87.341	-58.032
-80.271	-79.957
-78.782	-93.619
-73.8	-102.45
-74.959	-109.99
-76.101	-115.54
-72.665	-113.85
-72.871	-109.06
-76.252	-107.88
-75.574	-107.63
-65.162	-104.49
-64.632	-104.15
-67.022	-101.86
-65.762	-100.89
-62.214	-102.15
-66.456	-96.324
-92.445	-90.418
-110.73	-87.536
-123.97	-82.782
-137.83	-76.897
-143.53	-73.288
-150.25	-70.946
-158.91	-65.273
-159.13	-57.597
-149.27	-57.668
-145.4	-58.944
-144.55	-56.499
-142.64	-59.531
-141.07	-63.409
-136.26	-66.132
-127.3	-62.487
-97.941	-36.978
-54.978	10.19
-35.062	59.504
-34.966	98.018
-41.123	130.32
-56.372	159.09
-69.448	174.01
-76.231	181.17
-77.281	185.78
-76.017	175.37
-76.234	167.87
-75.294	161.54
-76.264	151.52
-75.427	152.7
-72.021	147.63
-71.977	142.19
-71.431	139.21
-71.914	135.26
-72.015	133.07
-63.884	125.21
-58.374	134.01
-49.383	108.37
-30.005	32.294
-13.949	-26.418
2.319	-71.038
10.089	-96.857
14.381	-108.58
20.348	-120.3
17.506	-127.38
17.335	-132.98
14.773	-130.51
9.369	-130.72
6.512	-133.96
4.397	-136.21
7.988	-137.74
9.608	-132.46
6.905	-128.83
6.691	-125.34
6.748	-121.41
9.694	-123.75
12.819	-122.25
11.993	-121.69
12.831	-117.74
9.415	-93.678
0.608	-54.314
-5.306	-16.232
-5.375	-5.946
-6.203	-8.632
-8.599	-4.867
-7.097	-6.096
-9.788	-7.424
-12.636	-3.555
-8.963	-3.906
-9.562	-8.967
-12.938	-7.188
-11.421	-8.577
-9.392	-8.315
-8.348	1.86
-5.752	5.667
-2.928	7.895
-3.258	6.396
-5.825	2.979
-7.365	4.411
-5.481	2.582
-3.276	2.53
-5.422	1.832
-4.517	1.384
-3.729	3.566
-5.85	1.231
-5.77	0.479
-6.119	1.22
-2.371	0.464
-1.184	0.151
-3.157	-0.616
-0.976	0.022
-1.924	0.813
1.202	-0.651
4.718	-2.569
1.325	-1.887
0.122	-1.567
1.93	-1.061
3.202	0.531
1.587	-3.001
4.68	-4.547
5.905	-5.358
3.109	-7.993
3.647	-7.23
1.247	-8.523
4.521	-7.029
7.278	-6.794
5.144	-7.616
6.902	-5.034
5.659	-5.472
