# Supplementary material for: Electrooculography-based continuous eye-writing recognition system for efficient assistive communication systems
Source: PLoS One. 2018 Feb 9;13(2):e0192684. doi: 10.1371/journal.pone.0192684 (PMC5806888; doi:10.1371/journal.pone.0192684)
Supplement: S2 Database — All the original continuous EOG data of participant 001, 002, and 003 used in the experiments are contained in this database. (ZIP) [file pone.0192684.s002.zip › continuous1/001/training/EOG_001_01_150.csv]

2.037	13.14
-0.481	10.364
3.57	7.99
3.654	10.472
0.363	13.281
1.596	11.874
-2.297	9.317
-1.138	11.95
1.632	12.032
-0.575	10.972
0.502	12.657
1.871	11.218
-0.926	10.911
0.637	11.551
3.511	12.589
1.892	13.211
1.704	12.261
-1.186	10.473
-0.747	9.859
0.092	10.371
-3.528	14.876
1.168	18.509
4.059	14.498
0.21	12.967
0.533	15.175
2.402	17.221
2.941	15.824
3.226	16.13
0.955	19.234
-3.697	20.062
-2.175	21.935
3.099	24.208
3.11	25.577
1.061	24.013
0.768	22.738
4.224	24.625
4.521	24.688
1.347	24.486
1.526	24.004
2.516	21.124
3.198	23.384
0.205	24.353
2.511	20.09
6.041	20.575
1.788	21.595
1.773	22.266
0.193	22.123
-2.756	20.952
-2.434	23.029
-1.285	22.409
2.305	22.581
0.521	23.83
-3.96	23.237
-3.998	23.633
-3.755	22.13
-6.568	21.432
-6.54	21.297
-3.316	21.191
-3.799	21.912
-3.098	20.633
-1.399	19.152
-4.234	19.487
-5.486	21.364
-4.283	20.902
-3.908	19.57
-1.904	21.516
-3.056	19.532
-4.515	17.718
-3.812	19.203
-3.409	17.644
-1.902	16.047
-4.162	15.155
-4.827	18.826
-4.372	19.14
-5.297	16.14
-4.778	17.579
-4.607	14.907
-2.013	15.764
-3.281	16.589
-3.762	13.809
-4.136	14.206
-6.835	15.296
-5.402	17.138
-6.529	14.741
0.399	15.076
2.774	18.559
-4.086	17.606
-2.976	19.133
-5.924	20.033
-8.09	17.323
-5.047	14.612
-5.285	14.587
-5.608	18.114
-6.701	16.775
-9.259	14.335
-9.042	16.658
-7.525	18.031
-8.894	17.841
-9.346	16.594
-6.3	14.426
-4.05	13.988
-1.801	15.365
-2.151	17.231
-4.467	19.007
-3.206	18.682
-2.479	18.174
-3.89	16.907
-4.524	14.363
-7.805	15.444
-8.723	17.82
-4.26	16.768
-3.817	15.446
-8.51	16.216
-10.016	15.907
-8.991	15.542
-10.976	16.783
-10.251	14.84
-9.653	15.647
-8.48	19.292
-6.273	16.003
-7.188	16.172
-8.63	17.947
-8.643	19.188
-7.977	19.507
-9.711	18.075
-7.134	19.54
-3.16	22.605
-1.136	45.488
-0.659	81.798
-6.693	112.73
-16.898	138.1
-29.919	156.75
-39.923	170.32
-42.781	179.77
-45.162	182.26
-45.381	183.63
-45.304	185.49
-49.223	182.76
-50.054	179.03
-47.291	173.33
-48.456	168.06
-50.407	165.13
-49.242	163.84
-52.488	159.78
-50.179	162.51
-40.693	149.44
-30.861	90.589
-15.309	29.783
-1.156	-17.745
7.164	-58.21
15.848	-82.328
25.092	-100.48
33.547	-113.05
41.862	-123.52
45.458	-131.2
47.801	-131.51
46.342	-133.8
43.947	-134.14
44.974	-134.52
39.784	-138.79
36.632	-136.96
34.797	-132.2
31.068	-130.4
30.943	-128.38
33.751	-126.98
25.694	-126.15
-0.414	-119.42
-25.433	-104.09
-44.113	-86.988
-58.685	-81.397
-74.803	-74.998
-93.867	-61.143
-107.1	-56.281
-107.18	-52.976
-100.13	-48.889
-100.03	-49.647
-97.047	-50.328
-90.226	-48.269
-88.106	-49.972
-84.2	-51.153
-64.204	-30.258
-30.663	13.264
-8.151	61.672
-5.085	100.07
-12.282	127.49
-19.331	146.36
-23.247	161.47
-26.843	174.37
-28.087	176.99
-30.632	175.04
-37.326	167.48
-34.288	162.54
-34.409	160.38
-35.891	156.42
-27.372	161.84
-4.703	130.04
60.43	70.459
117.45	35.412
162.02	9.054
203.23	-11.483
212.63	-33.357
226.11	-56.967
235.13	-76.241
237.89	-98.916
244.38	-113.57
252.32	-124.22
256.03	-137.09
259.45	-141.39
259.88	-146.72
253.56	-153.93
253.67	-156.03
253.48	-155.53
255.01	-149.96
248.63	-146.69
244.21	-139.9
242.56	-134.35
241.7	-129.75
231.08	-117.13
188.17	-103.43
142.4	-76.698
103.1	-38.808
67.759	3.309
37.255	42.252
2.08	67.882
-29.842	92.5
-55.152	116.55
-75.47	133.05
-86.573	146.25
-99.725	157.37
-108.62	164.95
-107.22	164.77
-109.35	166.42
-110.53	170.99
-114.27	169.79
-119.19	171.91
-121.52	166.37
-118.27	166.47
-109.41	163.22
-44.188	129.26
45.187	95.533
70.478	68.946
125.85	52.038
177.69	35.061
186.34	11.332
217.98	-6.986
219.1	-28.544
214.37	-46.06
222.15	-50.908
217.88	-55.492
225.7	-62.18
225.27	-57.393
217.12	-55.843
227.35	-49.926
215.84	-59.002
178.21	-100.53
146.98	-121.85
117.29	-128.28
87.582	-130.71
56.421	-125.01
26.95	-122.5
-0.684	-119.73
-24.303	-112.67
-43.22	-105.58
-56.389	-102.91
-60.891	-93.334
-65.119	-84.25
-68.053	-80.881
-73.398	-73.76
-82.714	-71.065
-86.591	-71.661
-88.83	-69.586
-95.383	-67.081
-96.136	-59.773
-80.019	-32.438
-55.933	19.682
-47.739	70.195
-55.961	111.73
-67.704	151.81
-84.564	179.27
-94.379	196.49
-96.607	212.36
-104.33	222.88
-110.6	223.1
-110.14	222.47
-104.03	221.84
-102.24	211.51
-104.53	205.45
-102.6	202.47
-100.37	199.9
-101.09	194.36
-103.64	187.83
-103.86	195.37
-99.351	155.05
-84.947	75.73
-67.385	19.643
-58.972	-24.445
-56.393	-53.478
-50.012	-73.772
-42.24	-88.742
-42.701	-97.365
-38.931	-101.09
-31.279	-103.02
-31.3	-107.63
-29.584	-105.34
-27.482	-102.91
-27.943	-101.12
-31.075	-97.523
-33.86	-96.636
-31.883	-94.729
-32.559	-94.106
-33.515	-94.908
-33.893	-91.497
-31.45	-94.861
-27.798	-94.343
-33.395	-69.285
-47.852	-32.01
-62.344	6.91
-63.735	26.302
-61.656	24.076
-62.162	25.929
-62.209	27.061
-62.865	25.452
-59.371	26.233
-59.77	25.716
-59.502	25.279
-57.069	23.64
-57.825	22.774
-53.638	22.336
-52.859	19.568
-54.369	20.194
-47.429	19.179
-44.7	18
-45.413	18.209
-43.964	16.719
-45.891	19.497
-45.368	18.116
-43.027	15.765
-40.654	16.592
-38.874	17.422
-39.286	18.528
-37.279	15.447
-36.166	13.626
-34.495	13.119
-33.385	11.495
-34.656	11.648
-34.032	10.305
-33.578	7.139
-30.086	5.292
-29.304	3.178
-28.408	2.52
