# Supplementary material for: Electrooculography-based continuous eye-writing recognition system for efficient assistive communication systems
Source: PLoS One. 2018 Feb 9;13(2):e0192684. doi: 10.1371/journal.pone.0192684 (PMC5806888; doi:10.1371/journal.pone.0192684)
Supplement: S2 Database — All the original continuous EOG data of participant 001, 002, and 003 used in the experiments are contained in this database. (ZIP) [file pone.0192684.s002.zip › continuous1/001/training/EOG_001_02_001.csv]

-10.337	2.08
-11.057	0.808
-8.342	0.572
-10.104	0.623
-11.058	-0.4
-14.664	0.191
-18.167	0.735
-15.871	-0.915
-14.902	-0.476
-13.043	1.36
-11.087	-5.165
-8.253	-8.334
-10.328	-1.824
-14.963	2.459
-15.868	1.405
-13.04	-0.541
-9.883	0.555
-11.347	-0.036
-11.225	-0.072
-10.749	0.488
-8.873	0.794
-8.774	1.952
-8.572	2.019
-9.708	4.037
-13.824	5.546
-13.129	1.82
-13.075	-0.362
-7.94	1.312
-10.585	2.565
-12.537	5.183
-9.864	5.197
-21.954	2.003
-20.225	0.31
-14.488	0.593
-17.432	1.93
-15.496	4.68
-15.459	6.723
-12.914	6.184
-10.469	3.702
-8.452	1.742
-5.032	3.753
-5.711	3.753
-7.704	2.521
-8.209	2.828
-8.409	1.894
-12.628	4.127
-13.563	2.383
-9.022	2.392
-0.806	17.241
13.947	43.52
21.275	69.693
26.625	88.777
40.127	109.47
37.975	125.93
21.804	137.19
10.46	142.25
2.638	142.65
-1.002	143.25
-9.253	140.48
-14.854	143.12
-16.982	142.26
-21.73	138.91
-23.717	139.03
-28.57	135.2
-28.216	134.46
-26.64	129.2
-27.209	128.1
-28.358	126.41
-28.877	119.52
-27.085	125.05
-30.075	90.551
-29.196	27.666
-23.533	-21.036
-18.259	-67.014
-10.766	-95.667
-3.571	-117.17
2.305	-136.87
6.149	-149.02
9.8	-152.75
15.76	-148.91
20.518	-146.5
23.894	-143.46
25.207	-143.28
25.258	-142
24.565	-135.2
21.953	-130.52
21.996	-126.65
23.433	-124.41
24.304	-123.72
22.43	-122.07
19.088	-120.83
19.541	-116.07
20.219	-118.12
19.044	-120.71
20.908	-116.71
20.628	-113.05
8.924	-91.318
-2.123	-56.55
-9.288	-21.21
-17.461	19.419
-21.25	53.807
-20.804	78.867
-19.804	102.87
-22.577	118.55
-28.863	128.07
-30.148	136.05
-29.406	142.22
-34.133	145.69
-36.409	142.68
-35.426	141.41
-35.175	141.43
-39.259	139.98
-37.32	140.63
-36.132	136.69
-44.129	130.36
-37.584	139.46
-32.621	116.45
-35.433	41.349
-28.473	-21.752
-18.447	-64.756
-10.249	-92.575
-3.108	-104.5
6.533	-116.38
10.316	-123.27
9.181	-125.36
11.565	-126.46
9.406	-123.97
7.504	-123.1
10.744	-122.61
10.144	-117.11
10.498	-111.8
8.81	-107.56
3.583	-104.39
8.489	-100.28
9.745	-97.676
8.31	-103.71
6.001	-100.8
2.38	-92.37
8.1	-92.776
4.678	-90.094
8.128	-90.577
8.813	-91.765
15.452	-78.916
59.102	-64.068
127.52	-39.795
200.17	-1.879
202.73	32.32
193.02	64.779
191.6	83.355
148.2	96.627
154.74	111.31
161.95	106.29
143.7	94.203
162.59	82.43
158.23	74.862
155.49	73.479
164.16	67.414
151.6	61.323
156.37	61.494
159.63	58.33
161.76	50.686
164.61	52.786
157.18	46.403
159.58	49.595
155.73	51.057
136.28	-3.177
109.73	-58.772
87.093	-92.436
73.939	-115.83
58.06	-127.59
35.252	-140.85
6.245	-142.21
-17.365	-139.1
-32.315	-133.6
-46.105	-123.6
-53.882	-118.95
-62.458	-113.61
-75.497	-102.77
-86.149	-93.827
-89.296	-92.372
-89.876	-90.616
-93.159	-85.296
-92.83	-83.367
-92.477	-81.771
-93.693	-77.33
-91.104	-75.105
-93.989	-73.701
-98.689	-69.692
-88.428	-73.803
-26.949	-85.204
80.821	-85.746
120.58	-79.067
144.12	-65.145
206.69	-50.67
216.88	-46.615
239.51	-46.112
268.95	-55.71
259.86	-79.594
263.91	-110.14
268.72	-135.74
268.71	-152.58
270.76	-163.75
268.75	-172.39
267.15	-181.24
263.01	-190.48
267.11	-198.78
266.12	-207.58
255.49	-207.98
259.69	-201.04
253.88	-198.61
248.63	-189.85
234.44	-192.99
192.69	-199.75
157.63	-188.01
128.17	-177.6
100.49	-170.21
59.731	-162.98
7.107	-154.38
-35.275	-149.36
-71.482	-145.59
-98.709	-132.57
-117.21	-116.58
-130.15	-105.19
-136.38	-95.467
-139.71	-84.803
-139.67	-74.656
-140.84	-65.155
-144.76	-58.391
-147.43	-50.685
-152.08	-44.697
-154.69	-41.543
-138.07	-20.698
-109.04	21.094
-100.03	66.702
-102.99	110.22
-96.247	142.39
-102.86	166.85
-112.75	187.57
-107.53	194.54
-105.44	202.78
-99.549	207.88
-100.05	201.8
-107.06	199.64
-106.4	197.67
-105.22	196.88
-101.71	195.67
-102.51	193.71
-102.17	193.7
-96.982	190.28
-96.159	192.09
-97.887	184.96
-95.195	183.72
-91.797	189.5
-93.092	137.55
-86.191	63.612
-74.578	16.515
-65.532	-20.382
-60.085	-41.341
-60.226	-54.033
-60.906	-62.289
-60.046	-64.588
-57.024	-67.757
-60.811	-67.791
-63.952	-71.208
-63.012	-72.978
-65.936	-64.782
-61.361	-60.753
-60.759	-61.327
-59.32	-62.546
-57.729	-59.997
-89.371	-43.615
-127.21	-27.422
-144.21	-17.136
-158.52	-6.879
-168.99	-2.627
-167.3	3.231
-170.85	3.464
-177.98	-3.921
-172.56	-4.159
-165.27	-5.462
-160.8	-3.362
-158.96	1.765
-154.59	0.428
-149.4	1.091
-151.75	3.37
-148.82	4.454
-143.81	1.838
-81.884	-30.08
37.438	-68.874
118.48	-71.349
157.89	-61.196
172.7	-51.134
210.4	-39.292
248.69	-26.389
248.59	-17.307
256.86	-23.178
254.89	-31.877
251.97	-45.923
251.58	-60.678
247.89	-70.504
248.52	-84.402
242.71	-98.895
250.81	-113.07
249.86	-120.04
243.57	-115.85
249.86	-113.21
241.16	-117.67
232.68	-120.74
228.23	-118.18
231.37	-104.48
223.16	-110.53
178.05	-137.64
140.4	-145.27
113.77	-150.75
79.553	-151.66
36.672	-144.14
-0.557	-137.07
-28.746	-123.95
-69.9	-112.14
-99.746	-94.274
-113.61	-75.875
-124.3	-68.394
-124.81	-63.557
-122.7	-58.038
-119.93	-48.959
-122.07	-40.847
-125.62	-36.667
-128.19	-30.783
-131.16	-31.203
-139.85	-27.634
-119.8	-18.482
-32.738	-0.629
38.453	39.647
52.178	81.033
49.68	119.52
56.034	154.96
61.209	177.53
61.514	191.2
63.8	193.14
67.336	184.56
75.495	177.65
71.633	169.17
68.827	162.86
71.587	158.4
69.577	149.82
63.399	146.78
61.699	144.05
65.566	146.68
63.465	140.59
61.435	144.13
70.858	145.73
57.931	78.187
27.462	9.381
22.016	-33.683
21.386	-69.48
18.184	-80.876
5.375	-92.564
-19.198	-95.489
-41.978	-95.293
-60.502	-92.078
-77.092	-81.574
-92.501	-75.266
-99.61	-65.423
-103.94	-60.494
-101.63	-58.236
-101.18	-53.265
-105.75	-49.642
-101.89	-47.716
-100.15	-44.2
-101.58	-38.727
-103.37	-36.549
-103.67	-38.445
-102.75	-37.241
-102.96	-35.733
-100.12	-36.274
-99.723	-23.102
-95.034	-4.524
-77.726	22.41
-45.49	62.136
-20.164	95.608
-26.192	125.9
-46.489	148.82
-64.663	165.58
-73.47	182.95
-77.125	192.48
-81.782	199.47
-86.332	201.18
-88.539	199.88
-87.372	205.81
-88.638	205.16
-86.41	203.73
-81.39	200.89
-79.408	195.64
-79.484	194.71
-83.168	187.09
-78.77	194.16
-75.644	169.82
-79.526	89.631
-69.266	28.543
-51.438	-10.467
-37.552	-39.546
-29.939	-55.635
-24.973	-67.685
-21.176	-72.077
-21.993	-73.091
-21.69	-74.036
-19.749	-71.989
-16.446	-69.037
-12.922	-68.656
-10.772	-64.482
-10.88	-60.342
-15.242	-61.26
-18.563	-61.436
-16.381	-62.247
-14.711	-64.536
-13.435	-61.715
-23.879	-53.234
-55.935	-44.777
-81.095	-31.39
-94.796	-23.612
-112.09	-18.71
-127.39	-2.253
-135.17	4.527
-143.29	0.909
-148.34	-2.358
-144.8	-3.46
-146.23	-5.519
-139.88	-7.057
-128.56	-2.852
-137.32	-5.849
-132.54	-7.158
-72.258	-3.063
44.274	11.979
133.37	38.546
163.87	65.996
208.75	99.622
190.95	115.87
148.13	124.28
152.66	137.86
127.31	140.65
137.43	142.3
141.16	138.56
117.35	132.74
145.62	134.33
156.06	124.57
158.53	107.16
167.22	96.185
165.92	86.415
166.33	73.788
154.01	64.169
159.46	69.111
159.08	64.05
158.22	60.623
163.95	61.512
155.68	16.513
175.34	-40.091
190.42	-75.522
183.12	-102.29
165.91	-119.34
126.05	-130.18
87.695	-138.06
47.455	-141.11
1.804	-137.55
-32.021	-132.78
-63.277	-124.71
-89.227	-113.58
-106.18	-107.79
-120.71	-98.827
-130.5	-86.725
-132.11	-81.661
-128.09	-77.117
-127.12	-71.043
-123.33	-66.299
-120.34	-62.507
-124.13	-58.82
-122.52	-60.283
-129.12	-58.249
-114.1	-47.03
-57.609	-31.501
-37.689	-1.452
-55.129	20.582
-67.265	25.937
-79.461	32.249
-86.045	37.787
-81.531	40.008
-76.364	40.692
-75.986	42.524
-74.28	42.441
-76.628	43.373
-77.099	43.156
-73.296	42.514
-71.556	44.622
-70.147	45.735
-69.57	46.739
-69.304	45.958
-66.641	42.934
-62.24	40.62
-62.239	41.278
-61.811	42.509
-60.257	42.108
-60.716	37.807
-58.071	36.722
-55.1	41.554
-57.996	40.012
-56.47	39.384
-51.887	38.492
-51.519	34.591
-49.806	38.795
-49.526	39.379
-46.914	36.433
-48.349	37.475
-51.241	34.935
-48.886	32.68
-47.391	34.062
-43.603	34.416
-42.912	34.884
-43.12	32.116
-41.86	32.243
-38.033	36.358
-34.901	33.595
-40.222	32.99
-37.636	31.818
-33.413	29.106
-38.64	29.521
-39.089	28.777
-38.91	26.542
-36.197	26.378
-32.389	30.473
-34.253	29.786
-32.122	28.434
-32.706	30.16
-32.835	28.785
-28.894	28.043
-28.267	27.543
-27.183	21.407
-28.032	16.474
-28.295	15.536
-26.268	18.143
-25.651	20.657
-28.737	16.002
-27.383	15.363
-23.529	17.881
-28.491	17.698
-28.896	18.744
-27.973	17.808
-27.21	18.236
-22.563	20.801
-25.007	19.824
-25.965	17.21
-27.139	15.543
