# Supplementary material for: Electrooculography-based continuous eye-writing recognition system for efficient assistive communication systems
Source: PLoS One. 2018 Feb 9;13(2):e0192684. doi: 10.1371/journal.pone.0192684 (PMC5806888; doi:10.1371/journal.pone.0192684)
Supplement: S2 Database — All the original continuous EOG data of participant 001, 002, and 003 used in the experiments are contained in this database. (ZIP) [file pone.0192684.s002.zip › continuous1/001/training/EOG_001_02_002.csv]

-5.117	-5.821
-1.999	-0.937
-4.536	1.466
-4.944	0.426
-3.258	1.973
-4.922	1.905
0.943	3.119
4.658	4.677
-0.582	1.218
-2.703	2.418
-1.508	4.636
-2.142	0.334
-2.276	1.061
-4.548	4.639
-4.318	2.896
-2.24	5.192
-2.047	6.055
2.364	1.17
4.146	2.275
2.316	8.266
2.145	9.869
0.523	7.972
-2.129	4.879
-1.143	3.803
-1.069	6.813
-2.096	9.181
0.437	9.759
-0.255	6.576
0.027	6.098
-1.696	5.102
-4.983	-0.283
-6.433	2.324
-13.553	2.951
-12.369	1.651
-6.827	7.516
-5.112	9.592
-1.383	5.98
-0.912	3.738
-1.384	1.611
0.368	3.163
-0.716	8.688
-2.343	6.159
-0.011	6.343
2.688	8.627
5.464	0.334
5.753	2.475
2.528	8.103
3.785	5.653
5.414	5.995
-0.562	1.051
-1.88	0.767
0.178	4.233
-1.685	2.685
0.181	2.014
1.647	-0.797
3.451	2.562
6.175	5.585
9.025	3.009
7.785	5.4
4.209	5.382
4.447	2.843
2.487	5.441
4.773	4.511
5.135	-2.41
5.365	2.977
7.022	5.952
2.834	-4.465
3.506	-0.051
2.034	2.099
-1.624	-0.865
-1.593	2.211
-0.023	-1.937
3.483	-1.789
0.291	0.587
-0.355	-1.418
3.573	-4.74
0.032	-3.217
-0.696	-1.344
-1.081	-3.208
-0.317	-2.703
6.088	-0.721
5.965	0.995
2.538	-2.008
1.15	0.036
2.926	2.018
4.046	-1.913
3.487	-0.841
2.066	-0.528
0.226	-1.133
3.803	0.565
2.741	-0.525
-0.542	-5.049
3.418	-3.598
8.094	8.595
6.568	29.978
0.598	55.06
-9.917	74.096
-27.821	91.939
-44.131	102.62
-55.361	105.23
-63.067	112.07
-69.998	116.08
-74.498	116.14
-74.051	113.35
-73.733	109.77
-72.699	108.36
-70.42	103.03
-70.469	98.101
-68.775	95.197
-70.82	92.859
-68.971	92.97
-66.792	88.703
-64.255	82.703
-9.283	70.033
69.295	46.717
132.46	22.814
175.26	0.061
197.2	-18.207
224.94	-37.995
245.14	-54.761
269.95	-66.814
286.7	-79.021
275.51	-85.663
269.91	-91.674
269.64	-98.326
267.42	-106.79
267.17	-118.25
266.22	-127.81
266.12	-129.63
264.68	-137.86
267.89	-135.85
262.37	-132.67
223.03	-170.55
182.25	-202.22
156.45	-211.24
127.21	-214.66
91.011	-206.8
52.156	-195.92
20.177	-184.92
-8.71	-172.5
-31.183	-161.33
-44.68	-153.61
-58.325	-143.92
-64.998	-134.53
-65.633	-123.48
-68.269	-114.45
-71.816	-109.72
-77.042	-102.53
-78.51	-97.515
-80.312	-95.755
-81.062	-90.997
-81.085	-87.791
-89.693	-84.649
-89.167	-81.789
-86.423	-79.016
-80.651	-65.53
-53.554	-46.665
-37.688	-13.885
-37.513	26.856
-38.781	62.105
-50.775	95.065
-63.39	119.89
-68.421	137.58
-68.974	148.77
-67.773	158.6
-69.399	165.48
-72.346	164.1
-71.687	162.3
-69.371	157.8
-64.714	158.44
-65.96	152.91
-68.646	146.16
-62.665	158
-60	116.64
-51.598	37.517
-39.24	-14.853
-31.38	-56.243
-23.215	-77.669
-16.184	-88.073
-7.41	-97.032
-5.878	-101.62
-6.839	-105.24
-3.453	-104.31
-4.172	-103.88
-5.871	-103.25
-5.064	-98.755
-4.764	-92.873
-5.884	-89.111
-6.697	-86.731
-5.956	-86.099
-6.469	-86.258
-6.77	-86.136
-2.731	-82.893
-24.047	-70.743
-65.633	-49.136
-91.588	-21.44
-109.55	8.755
-120.77	37.877
-126.89	61.724
-128.66	83.656
-123.58	103.32
-122.77	112.51
-120.98	116.18
-116.24	117.59
-110.58	113.72
-103.53	108.89
-99.171	108.32
-99.74	109.54
-99.268	100.22
-97.405	101.36
-76.019	88.332
16.083	25.48
116.9	-27.584
168.09	-55.43
203.97	-69.742
228.23	-73.079
251.42	-77.911
267.11	-74.903
264.98	-73.359
254.35	-78.028
247.61	-79.664
239.89	-84.965
234.98	-89.999
238.73	-94.495
238	-99.174
239.88	-100.14
234.19	-102.34
232.81	-92.267
220.04	-101.02
175.84	-136.93
132.63	-153.14
94.776	-152.98
69.639	-143.62
48.86	-131.64
24.662	-123.16
3.549	-113.45
-18.926	-104.49
-40.796	-94.713
-61.052	-88.726
-78.158	-78.202
-86.556	-66.718
-85.948	-64.96
-86.17	-60.764
-84.957	-59.849
-85.603	-56.775
-88.621	-53.793
-86.713	-54.755
-87.54	-50.129
-93.228	-49.857
-95.86	-38.879
-63.36	-28.081
-22.688	-13.361
-24.108	16.287
-36.838	27.685
-49.281	33.139
-55.51	39.777
-56.288	40.139
-61.818	41.043
-59.223	41.796
-57.931	43.278
-57.146	43.971
-54.147	44.784
-46.681	46.238
-37.913	44.351
-38.754	39.316
-37.356	39.729
-36.875	45.126
-40.33	46.919
-38.686	45.812
-33.86	38.532
-31.468	36.804
-30.652	41.659
-31.986	34.119
-33.937	30.942
-25.294	33.753
-19.02	31.919
-18.726	34.124
-15.403	35
-17.395	31.677
-18.664	31.555
-16.245	34.116
-17.045	32.518
-16.864	29.447
-13.976	30.441
-12.617	30.474
-12.482	30.898
-13.982	30.936
