# Supplementary material for: Electrooculography-based continuous eye-writing recognition system for efficient assistive communication systems
Source: PLoS One. 2018 Feb 9;13(2):e0192684. doi: 10.1371/journal.pone.0192684 (PMC5806888; doi:10.1371/journal.pone.0192684)
Supplement: S2 Database — All the original continuous EOG data of participant 001, 002, and 003 used in the experiments are contained in this database. (ZIP) [file pone.0192684.s002.zip › continuous1/001/training/EOG_001_02_003.csv]

-10.821	-5.65
-11.947	-5.847
-13.576	-7.59
-13.072	-6.949
-11.4	-3.894
-11.28	-3.035
-8.486	-7.174
-7.198	-6.279
-9.238	-3.644
-9.343	-3.144
-9.093	0.967
-8.198	0.08
-6.448	-3.537
-5.694	-3.421
-6.767	-4.481
-9.902	-6.512
-8.785	-5.518
-4.743	-3.571
-6.061	-4.806
-3.021	-5.307
-1.7	-4.84
-5.412	-4.48
-2.596	-5.12
-4.31	-5.51
-5.359	-3.49
-1.595	-3.454
-2.377	-1.854
-3.173	-0.02
-1.764	-0.152
0.402	0.335
-1.191	-1.829
-7.791	-2.476
-6.606	-1.875
-1.005	-3.71
-1.867	-4.599
0.143	-2.795
4.719	-0.35
1.064	-0.038
-3.516	-0.249
-3.362	-0.417
-4.577	0.031
-3.499	0.065
-2.402	0.165
-3.187	1.132
-2.993	0.772
-1.203	0.863
-1.993	0.136
-4.62	-1.043
-3.376	-2.466
-6.058	-1.409
-4.495	1.968
-1.731	0.1
-6.286	-1.264
-5.289	0.721
-5.656	1.735
-6.891	2.279
-3.247	2.141
-4.94	1.295
-5.726	0.856
-5.393	-0.564
-6.884	0.98
-3.707	3.435
-2.962	-0.063
-3.092	1.37
-0.093	2.825
-3.096	1.862
-7.166	3.308
-4.034	-1.044
-2.066	0.04
-2.62	0.232
-2.868	-0.59
-3.397	3.676
-4.391	-0.748
-4.945	-1.386
-5.289	-0.797
-5.488	-2.965
-3.959	-3.865
-7.495	-7.668
-9.05	-6.587
-9.976	-4.791
-11.41	-2.721
-7.578	-1.113
-10.067	-3.984
-11.702	-4.15
-9.671	-5.025
-8.903	-4.445
-6.926	-1.357
-7.488	-3.773
-8.231	-4.563
-3.38	-3.037
4.817	8.115
15.827	34.98
30.468	63.876
27.334	90.523
6.895	110.95
-11.007	125.47
-26.627	136.62
-36.341	139.53
-42.56	142.21
-47.096	144.44
-50.838	141.86
-55.219	138.91
-54.975	134.02
-54.47	135.17
-55.034	134.94
-52.82	129.44
-51.342	125.81
-51.735	119.09
-52.442	121.65
-52.886	119.08
-49.271	118.21
-47.051	116.81
-48.46	68.724
-41.558	11.932
-26.987	-30.018
-13.093	-68.611
-1.665	-94.048
9.15	-112.94
18.454	-123.16
26.909	-130.67
28.779	-139.57
27.35	-139.87
30.29	-141.44
25.318	-141.18
21.646	-133.2
18.547	-135.95
13.506	-135.49
12.373	-127.06
6.978	-127.94
8.912	-127.24
10.016	-125.4
-4.99	-121.38
-31.025	-108.71
-57.003	-102.79
-69.434	-97.924
-79.478	-89.506
-91.51	-82.403
-98.835	-72.102
-106.71	-68.636
-112.67	-66.325
-112.65	-60.84
-110.41	-59.525
-108.83	-56.537
-103.97	-53.811
-100.46	-54.74
-101.61	-55.567
-98.542	-55.64
-93.553	-56.777
-91.778	-52.228
-89.316	-51.599
-88.404	-51.847
-79.49	-41.248
-48.472	-25.353
-6.28	4.697
17.122	41.097
14.216	79.163
6.825	107.6
-4.568	124
-12.674	138.56
-13.308	142.61
-15.326	146.11
-15.491	150.52
-15.181	150.47
-14.117	143.96
-15.855	137.65
-14.037	138.15
-13.93	134.64
-17.289	130.17
-15.763	126.37
-19.23	122.58
-21.539	122.54
-19.596	124.01
-19.702	121.55
-20.45	115.9
-15.674	118.75
-13.109	114.4
-13.515	108.05
-13.109	108.2
-16.449	109.1
-13.497	114.1
-7.884	72.606
0.802	3.655
6.46	-44.354
3.876	-83.925
11.671	-106.97
23.728	-118.87
25.799	-128.77
24.169	-132.04
26.931	-134.31
31.661	-133.63
36.312	-124.97
44.541	-121.1
46.943	-119.6
45.186	-119.52
40.243	-121.77
26.362	-124.45
19.934	-130.61
6.613	-122.54
13.609	-120.8
19.332	-107.31
49.008	-77.682
126.61	-36.382
161.18	151.02
392.88	527.57
918.39	1005.2
1465.5	1232.6
1745.4	1017.3
1645	695.97
1297.1	433.11
793.45	268.64
368.06	205.95
156.07	174.59
40.837	175.51
-28.207	172.27
-75.209	172.81
-94.184	174.24
-95.193	170.63
-101.54	173.28
-103.22	169.09
-104.89	159.46
-104.89	145.25
-107.46	129.89
-114.67	120.6
-119.57	115.21
-125.24	105.19
-126.21	93.613
-128.76	87.584
-126.87	81.795
-129.59	71.007
-136.82	76.989
-130.86	69.645
-125.85	8.817
-120.12	-59.884
-108.7	-104.65
-88.547	-131.54
-71.46	-157.1
-64.897	-178.75
-61.286	-190.24
-56.457	-196.86
-48.188	-194.24
-49.445	-191.71
-57.156	-189.89
-57.946	-184.33
-55.034	-181.82
-61.12	-181.07
-72.506	-176.56
-79.98	-169.33
-93.129	-165.01
-113.64	-155.18
-129.14	-140.25
-138.76	-135.06
-142.81	-130.81
-145.35	-119.73
-149.88	-109.59
-148.7	-105.23
-145.16	-104.69
-137.16	-105.88
-130.33	-106.1
-131.49	-102.97
-131.05	-101.73
-126.78	-102.66
-118	-104.8
-101.25	-100.5
-66.129	-76.163
-29.636	-42.731
-24.063	-10.392
-38.666	22.032
-47.879	48.648
-50.57	67.809
-53.198	79.169
-54.703	84.817
-52.48	84.801
-49.482	80.391
-51.643	81.718
-53.893	81.362
-53.728	77.526
-55.394	77.061
-56.477	73.474
-53.17	73.528
-48.31	66.751
-45.077	70.779
-41.966	65.516
-38.507	1.769
-30.693	-54.555
-18.755	-90.222
-11.344	-123.98
-5.317	-137.2
4.178	-149.24
11.23	-157.58
12.936	-160.13
15.411	-161.81
26.495	-149.54
29.298	-140.17
29.764	-141.23
26.11	-144.57
17.386	-147.46
11.817	-153.45
-1.548	-150.79
9.706	-145.52
-6.404	-140.32
44.807	-100.35
115.76	-57.728
147.55	129.69
500.21	517.37
1027.2	852.39
1411.1	921.1
1565.3	703.06
1428.8	433.37
1083.4	241.22
606.36	106.94
278.11	32.792
201.51	-7.565
147.61	-35.944
118.54	-57.3
128.04	-72.274
97.427	-86.147
99.217	-93.736
122.22	-104.57
139.46	-116.83
181.18	-133.13
201.94	-161.24
190.82	-190.89
194.35	-211.81
195.37	-229.56
184.2	-247.23
189.71	-258.73
184	-267.18
184.72	-267.88
186.72	-273.36
181.32	-269.53
178.53	-252.35
162.31	-228.87
142.49	-188.53
101.41	-154.89
39.223	-119.32
-20.651	-81.534
-64.504	-51.755
-103.37	-22.762
-136.05	-2.228
-155.82	18.667
-174.01	32.654
-181.88	37.308
-185.31	46.429
-187.8	52.374
-193.02	55.295
-198.07	56.608
-198.66	56.902
-202.01	55.334
-201.29	59.825
-202.24	62.018
-203.72	66.476
-200.56	71.556
-195.25	20.898
-186.57	-46.144
-175.15	-85.55
-163.85	-116.96
-155.31	-133.82
-146.97	-142.16
-139.49	-147.24
-131.41	-146.36
-127.13	-144.49
-127.36	-144.68
-126.95	-139.98
-127.19	-133.27
-124.96	-127.25
-125.26	-121.39
-125.78	-117.58
-125.78	-113.16
-130.32	-112.92
-127.52	-110.29
-113.77	-111.24
-62.253	-120.47
10.431	-119.36
54.482	-111.54
88.173	-106.72
99.629	-106.01
89.794	-110.29
91.7	-113.42
94.639	-115.43
97.654	-116.8
101.47	-115.36
93.268	-118.29
91.432	-115.51
86.46	-107.01
39.365	-95.12
-18.426	-67.414
-58.034	-35.852
-83.143	-1.958
-94.009	34.409
-106.12	61.997
-121.21	85.902
-138.06	107.68
-153.62	119.17
-159.38	128.88
-163.69	136.27
-166.2	135.26
-164.29	134.59
-161.63	129.21
-158.89	125.37
-156.51	125.1
-157.75	123.25
-162.58	124.27
-161.64	124.96
-158.86	129.44
-157.23	120.95
-156.74	120.71
-149.99	125.48
-118.84	65.922
-80.189	-5.658
-59.153	-45.48
-55.163	-70.185
-55.987	-66.462
-63.175	-57.294
-73.868	-49.832
-73.856	-41.519
-74.027	-39.069
-75.439	-35.576
-74.423	-32.095
-76.454	-29.576
-78.925	-24.134
-74.976	-22.36
-66.182	-24.171
-62.051	-19.391
-63.952	-18.376
-67.987	-19.67
-68.801	-18.184
-69.492	-18.491
-67.134	-16.818
-61.629	-16.19
-59.474	-15.941
-56.164	-15.134
-52.989	-14.033
-51.722	-14.672
-51.828	-11.173
-52.55	-7.87
-53.323	-10.802
-51.016	-8.023
-48.572	-7.752
-49.734	-5.156
-48.901	-0.201
-49.854	-2.577
-48.751	-3.301
-49.133	-2.984
-50.284	-2.372
-47.922	-1.085
-51.849	-2.231
-53.705	-4.521
-54.651	-2.51
-59.677	-2.971
-54.585	-4.651
