# Supplementary material for: Electrooculography-based continuous eye-writing recognition system for efficient assistive communication systems
Source: PLoS One. 2018 Feb 9;13(2):e0192684. doi: 10.1371/journal.pone.0192684 (PMC5806888; doi:10.1371/journal.pone.0192684)
Supplement: S2 Database — All the original continuous EOG data of participant 001, 002, and 003 used in the experiments are contained in this database. (ZIP) [file pone.0192684.s002.zip › continuous1/001/training/EOG_001_02_004.csv]

-4.542	2.188
-8.004	-2.416
-7.534	-5.529
-1.235	-1.038
-2.02	-4.805
-2.786	-8.819
-2.236	-3.245
-2.497	-4.959
1.737	-6.25
2.164	-2.419
-1.202	-2.521
-0.545	-1.828
1.546	0.517
0.869	1.794
0.314	2.568
3.498	1.525
0.335	2.169
-2.826	2.256
-0.731	-2.284
-1.323	-0.564
0.988	-0.001
2.139	-5.647
2.536	-5.206
3.825	-6.711
2.054	-10.084
2.859	-8.825
2.92	-5.306
-0.749	1.348
-1.491	5.34
1.337	4.669
0.827	2.86
-0.758	3.768
0.272	6.356
-2.795	7.786
-2.74	8.955
0.289	7.204
-1.107	6.609
1.289	6.293
1.01	5.429
-0.411	3.56
6.279	1.218
6.054	1.959
1.016	2.433
1.996	4.25
-0.429	1.404
-4.599	-0.518
-3.613	1.395
-1.97	1.377
-1.603	3.938
-0.207	6.407
1.851	7.765
4.251	4.509
2.944	5.846
-0.99	6.707
-0.792	1.19
0.924	3.304
3.275	0.028
3.254	-4.27
2.022	-2.864
3.591	-2.66
5.372	-0.703
5.625	0.559
1.276	3.681
-0.708	3.505
-0.593	1.759
-0.482	2.141
2.417	0.526
4.417	2.077
4.463	2.792
0.906	1.267
-2.228	1.293
-4.457	1.926
-1.493	4.314
2.237	4.038
0.468	3.629
3.575	6.444
4.399	6.422
2.106	8.432
1.216	7.615
-0.556	3.421
3.801	7.183
10.041	3.038
7.013	-5.012
-0.744	-6.898
-0.368	-3.38
3.605	4.517
23.879	-15.99
84.564	-44.501
150.46	-55.333
184.27	-67.047
197.52	-70.955
212.69	-73.175
227.8	-79.714
235.3	-88.535
250.84	-102.34
247.63	-113.06
237.85	-121.43
253.9	-132.97
248.78	-148.61
243.24	-163.05
250.29	-170.13
240.35	-172.42
238.39	-176.19
243.03	-174.03
224.3	-165.88
186.35	-155.47
161.31	-137.11
138.46	-112.72
93.876	-80.054
48.062	-40.013
7.611	-7.752
-33.593	19.374
-62.831	46.892
-79.401	62.081
-89.778	79.2
-98.67	98.38
-105.8	106.43
-107.08	108.99
-106.94	106.99
-108.02	107.14
-111.35	107.9
-114.45	105.65
-114.21	105.45
-113.95	105.59
-115.64	103.53
-117.11	104.6
-122.22	101.28
-119.37	107.29
-97.721	90.166
-35.187	21.08
53.899	-31.906
88.102	-66.463
112.2	-88.669
147.89	-94.196
156.44	-102.61
172.22	-107.07
175.07	-117.04
175.22	-125.04
172.34	-130.19
167.15	-139.78
178.26	-145.19
171.14	-149.3
170.39	-154.19
175.18	-160.38
169.52	-162.94
167.95	-160.83
164.17	-160.7
166.36	-160.53
159.96	-161.01
157.54	-158.28
159.18	-151.27
115.98	-150.45
64.078	-139.64
33.354	-108.04
0.86	-75.729
-32.666	-46.528
-60.575	-16.781
-85.463	5.748
-105.86	21.179
-119.15	33.289
-133.39	38.822
-145.39	32.316
-149.55	23.424
-148.16	24.367
-143.59	21.905
-147.26	16.247
-148.79	19.933
-147.21	24.059
-140.14	30.006
-83.925	44.266
-28.106	67.251
-9.257	94.989
13.836	118.33
26.894	133.8
26.947	140.03
32.843	136.07
34.42	128.48
37.896	124.33
39.509	116.38
29.639	116.66
32.64	113
32.345	105.41
30.921	106.49
34.937	96.841
33.925	112.36
21.122	91.176
-12.808	3.192
-27.319	-51.003
-29.755	-81.696
-39.542	-102.92
-42.482	-110.54
-48.805	-120.78
-56.997	-126.35
-71.142	-126.08
-87.457	-116.32
-97.023	-109.44
-110.96	-105.87
-121.27	-96.891
-123.5	-91.949
-125.97	-87.976
-124.39	-81.262
-116.48	-76.406
-109.95	-76.88
-115.34	-75.242
-118.2	-71.321
-115.47	-67.829
-121.68	-65.77
-115.82	-64.42
-113.59	-61.444
-68.6	-74.216
13.443	-83.412
71.206	-75.877
130.73	-64.898
156.04	-53.185
191.35	-47.341
230.09	-48.658
237.59	-64.098
244.11	-87.935
241.9	-106.32
247.13	-119.01
242.55	-132.34
249.53	-141.81
257.89	-152.74
255.21	-164.63
261.4	-171.18
259.42	-178.24
254.18	-181.27
252.81	-181.28
248.53	-171.07
207.75	-176.69
158.79	-185.44
129.53	-167.2
92.989	-161.01
47.824	-149.56
3.331	-127.55
-31.643	-116.75
-63.839	-113.47
-88.671	-109.31
-105.71	-97.125
-117.8	-89.311
-120.05	-81.328
-119.59	-72.319
-121.29	-62.438
-125.33	-55.915
-126.61	-42.87
-116.9	-42.564
-58.623	-81.256
17.192	-97.54
49.224	-86.706
69.053	-80.166
83.044	-70.711
93.542	-63.912
101.8	-57.734
98.977	-55.308
101.53	-60.735
103.94	-64.782
99.74	-68.392
96.159	-73.135
97.542	-75.249
95.419	-79.436
91.135	-80.296
87.04	-77.254
83.889	-79.273
87.085	-78.384
81.684	-69.671
74.597	-53.113
89.599	-26.658
102.5	8.393
77.826	43.058
14.135	71.629
-54.296	103.07
-100.14	131.35
-133.57	154.86
-157.95	174.02
-170.25	184.61
-180.53	194.5
-186.81	196.66
-185.82	196.92
-178.55	195.43
-173.41	195.22
-177.66	193.75
-173.99	187.74
-165.44	197.74
-141.45	159.63
-105.68	78.254
-93.769	30.894
-96.101	13.365
-107.02	15.886
-111.79	24.973
-107.88	31.689
-109.78	34.85
-109.02	38.614
-110.45	43.379
-110.36	45.046
-109.59	49.62
-108.17	51.582
-102.79	47.126
-101.55	47.283
-104.8	49.519
-105.6	51.905
-100.21	57.907
-101.5	55.437
-102.08	54.81
-93.334	54.648
-89.73	44.537
-85.031	42.082
-83.043	44.423
-87.625	42.319
-81.217	43.64
-75.293	49.497
-77.385	50.754
-76.672	47.469
-73.921	45.868
-69.701	45.739
-71.371	46.158
-71.26	47.09
-64.754	43.624
-63.373	36.293
-63.18	36.145
-64.709	40.679
-63.118	41.894
-60.282	40.971
-58.004	42.589
-55.879	42.914
-59.489	39.672
