# Supplementary material for: Electrooculography-based continuous eye-writing recognition system for efficient assistive communication systems
Source: PLoS One. 2018 Feb 9;13(2):e0192684. doi: 10.1371/journal.pone.0192684 (PMC5806888; doi:10.1371/journal.pone.0192684)
Supplement: S2 Database — All the original continuous EOG data of participant 001, 002, and 003 used in the experiments are contained in this database. (ZIP) [file pone.0192684.s002.zip › continuous1/001/training/EOG_001_02_005.csv]

-4.014	-0.334
-3.25	1.266
-4.735	1.484
-3.983	-0.393
-0.416	0.497
-1.309	2.874
-3.605	1.068
-3.718	1.143
-3.249	1.631
-2.655	-0.723
-4.346	1.81
-5.618	4.749
-7.377	5.43
-8.792	4.685
-8.619	3.6
-8.683	1.765
-6.426	2.441
-4.37	3.258
-4.286	-0.884
-3.362	-0.604
-6.185	0.426
-7.363	0.355
-5.723	1.701
-7.715	-1.245
-5.868	-2.799
-4.79	-1.917
-4.93	-2.115
-2.258	-0.621
-3.544	-1.535
-2.131	-3.959
-1.132	-2.234
0.407	-0.738
4.413	-3.764
-1.084	-1.67
-1.962	2.33
-0.515	-0.305
-5.11	-0.452
-4.956	0.752
-5.053	1.705
-5.72	4.057
-2.268	5.813
-0.857	3.421
-0.616	-1.009
3.137	0.455
2.176	1.088
1.948	-0.263
1.923	2.037
-1.238	5.711
-1.461	7.237
-3.748	5.982
-3.191	6.073
-3.332	6.001
-4.507	5.833
-3.778	5.895
-5.999	6.805
-9.372	9.375
-9.934	6.783
-3.526	4.221
-0.144	2.17
-7.882	2.785
-11.341	8.721
-5.212	9.607
-5.089	7.704
-6.209	2.099
-6.225	1.941
-8.224	4.961
-4.609	0.054
-5.626	4.681
-3.637	8.702
-0.838	4.754
-6.024	3.788
-5.423	3.368
-5.4	4.166
-1.052	2.618
1.586	1.527
-3.488	2.144
-5.304	5.797
-1.036	8.935
9.89	12.859
23.097	34.125
35.633	57.39
34.616	76.939
22.15	90.824
-0.556	96.295
-28.829	108.21
-44.905	110
-58.619	107.15
-74.879	105.5
-80.34	103.43
-81.307	101.31
-84.187	87.577
-83.11	81.989
-79.787	77.335
-75.98	69.788
-74.452	70.204
-76.018	70.102
-81.254	68.64
-82.349	66.169
-50.099	50.898
26.713	21.356
115.56	6.39
167.23	-5.231
179.74	-31.729
222.92	-56.419
259.84	-73.14
273.38	-91.971
314.57	-120.42
327.21	-152.44
329.09	-189.58
338.31	-225.74
338.93	-253.48
347.17	-270.29
348.07	-284.41
349.23	-295.55
348.09	-300.12
337.97	-301.44
341.62	-281.9
320.3	-287.1
263.59	-320.62
214.22	-323.59
168.15	-310.21
129.16	-292.41
87.77	-272.51
46.503	-257.64
12.297	-236.4
-22.295	-211.59
-44.483	-191.71
-59.931	-171.32
-76.902	-152.94
-94.016	-138.38
-102.78	-130.34
-104.78	-131.74
-108.89	-125.19
-113.63	-115.24
-116.84	-111.05
-119.58	-100.94
-124.06	-95.014
-124.82	-89.659
-121.53	-84.822
-74.445	-102.5
0.534	-114.76
49.934	-107.27
84.74	-102.06
123.68	-94.156
175.26	-87.739
198.99	-94.649
213.93	-105.79
230.64	-122.4
227.5	-144.27
232.81	-160.33
233.72	-177.9
232.58	-194.37
240.62	-200.51
237.23	-203.92
231.73	-205.21
235	-203.42
231.01	-199.5
228.14	-191.11
222.03	-179.75
192.86	-160.12
132.79	-124.44
65.001	-80.866
16.965	-40.938
-27.116	-2.647
-67.593	34.064
-100.12	67.043
-124.06	93.688
-137.98	111.31
-148.55	127.04
-156.02	137.73
-160.41	145.6
-162.66	145.61
-163.63	140.43
-161.57	142.72
-160.14	140.71
-156.52	152.44
-155.25	141.35
-165.23	82.521
-175.66	33.955
-180.38	5.246
-184.5	-8.639
-185	-15.74
-179.75	-22.804
-175.54	-25.104
-169.43	-21.92
-169.08	-12.256
-167.55	-7.69
-163.28	-3.953
-162.49	0.548
-156.15	0.28
-155.74	0.798
-151.72	-0.553
-149.07	3.177
-103.15	-2.804
4.565	-8.255
84.775	18.378
116.96	47.462
136.07	68.318
168.82	89.945
175.61	105.62
174.08	111.91
201.75	105.04
210.92	87.66
221.59	65.063
222.2	40.991
217.22	23.786
224.88	12.269
217.05	1.074
224.38	-8.866
226.95	-13.913
224.66	-21.648
234.2	-32.164
225.16	-37.013
218.85	-40.73
226.28	-26.378
214.71	-39.595
172.96	-96.997
130.31	-134.75
104.33	-150.24
91.189	-154.09
71.523	-157.91
34.642	-155.54
-0.603	-142.22
-29.238	-130.01
-58.548	-118.38
-78.384	-109.12
-93.488	-95.031
-113.85	-81.847
-128.44	-70.33
-140.9	-59.951
-140.37	-54.155
-131.98	-46.239
-133.6	-42.629
-137.11	-37.408
-145.96	-29.614
-149.65	-26.388
-149.85	-21.747
-155.56	-23.296
-154.41	-18.357
-125.53	-6.926
-74.102	9.11
-52.153	40.244
-64.565	54.061
-81.348	55.305
-89.455	63.498
-91.465	68.528
-101.25	72.388
-106.11	76.371
-94.565	75.608
-85.721	68.236
-85.334	66.631
-83.151	70.802
-86.511	72.027
-85.614	74.27
-82.746	77.889
-83.028	76.727
-75.372	71.44
-77.068	73.473
-75.22	76.917
-74.231	77.029
-84.054	78.178
-79.275	75.98
-76.217	73.437
-77.191	73.063
-75.091	75.229
-77.053	73.634
-72.564	64.65
-69.485	62.628
-70.168	68.322
-69.372	70.117
-70.696	71.843
-68.215	70.127
-62.603	66.068
-62.564	69.597
-65.434	68.144
-62.355	67.485
-60.215	70.208
-57.59	66.261
-58.619	67.223
-61.067	68.467
-56.151	65.741
-57.722	66.799
-55.266	66.075
-56.104	64.883
-58.853	67.418
-51.39	68.718
-56.695	66.38
