# Supplementary material for: Electrooculography-based continuous eye-writing recognition system for efficient assistive communication systems
Source: PLoS One. 2018 Feb 9;13(2):e0192684. doi: 10.1371/journal.pone.0192684 (PMC5806888; doi:10.1371/journal.pone.0192684)
Supplement: S2 Database — All the original continuous EOG data of participant 001, 002, and 003 used in the experiments are contained in this database. (ZIP) [file pone.0192684.s002.zip › continuous1/001/training/EOG_001_02_006.csv]

-16.355	2.619
-18.015	6.852
-20.213	7.721
-16.934	5.984
-15.742	6.723
-14.425	7.238
-17.232	10.417
-17.717	14.221
-17.656	12.004
-18.057	10.695
-13.847	10.651
-16.564	9.581
-19.491	7.532
-17.569	6.323
-16.838	8.711
-16.557	8.235
-13.544	6.57
-10.751	6.902
-9.418	6.073
-7.755	7.46
-6.421	8.464
-5.167	5.205
-7.221	5.925
-4.733	6.158
-1.812	4.887
-4.674	3.228
-4.932	0.299
-7.822	5.618
-7.102	8.39
-2.177	7.852
-0.918	6.59
-0.175	3.927
-0.421	5.983
-0.183	4.306
-2.491	0.122
-4.705	1.15
-6.596	4.241
-10.099	5.434
-6.957	6.472
-3.114	2.011
-4.445	-1.023
-5.182	2.553
-9.587	3.943
-9.54	4.654
-0.888	3.556
-2.381	3.86
-5.137	5.808
-4.782	6.848
-6.291	8.349
-4.12	5.348
-3.901	3.095
-4.19	3.713
-4.998	0.332
-4.25	-0.416
-0.347	2.373
-0.507	7.285
-3.133	8.758
-4.502	5.735
-2.917	6.489
-3.435	2.972
-5.041	-0.938
-3.842	-1.917
-5.489	-4.159
-7.053	-1.513
-5.508	1.498
-7.012	0.995
-6.676	1.596
-1.368	3.4
-3.504	4.303
-4.244	3.673
-5.518	3.84
-8.55	1.234
-5.874	1.862
-7.809	7.425
-7.367	7.944
-6.868	5.403
-8.145	3.305
-7.83	4.889
-6.409	5.378
-4.14	6.818
-4.735	9.624
-3.154	7.32
-6.001	5.158
-11.894	6.367
-10.154	6.986
-6.782	3.192
-5.116	2.443
-5.834	5.867
-6.217	6.666
-5.177	7.053
-5.296	6.746
-5.782	4.765
-6.807	7.148
-6.53	8.235
-7.935	4.458
-6.639	5.81
-4.301	8.233
-7.419	8.337
-8.149	7.547
-7.477	6.053
-4.943	6.795
-2.376	6.469
-4.672	4.788
-4.364	3.407
-3.112	6.285
-2.827	8.801
-2.983	5.98
-1.722	6.154
1.421	6.104
2.048	7.638
-0.563	7.994
-5.832	6.103
-5.071	8.537
-5.09	9.345
-8.24	10.151
-8.51	7.929
-8.92	7.031
-5.565	8.181
3.171	13.027
47.041	33.707
109.08	57.811
145.91	80.488
162.95	102.77
151.98	118.85
128.78	131.85
109.28	142.37
98.682	149.46
93.445	151.53
82.078	151.72
77.519	152.26
86.65	146.07
84.968	136.41
79.326	133.43
84.428	131.23
77.405	123.09
79.021	119.11
79.255	113.17
75.437	110.91
78.652	109.74
75.372	107.08
78.01	110.31
71.807	70.128
65.915	7.92
75.027	-36.767
79.674	-73.99
75.694	-98.114
54.49	-121.21
18.404	-134.13
-16.701	-136.4
-45.273	-137.53
-63.866	-133.29
-81.214	-128.76
-92.631	-120.53
-99.426	-108.85
-113.42	-99.289
-117.14	-91.199
-113.93	-84.886
-115.72	-80.731
-115.21	-78.479
-111.74	-78.993
-114.41	-75.799
-106.53	-72.197
-47.392	-68.551
28.604	-48.948
73.293	-18.328
94.804	17.878
96.053	48.805
93.492	73.812
95.317	100.28
101.3	110.7
106.85	115.95
110.42	111.36
119.5	98.127
116.2	90.788
114.53	76.292
117.81	73.958
108.8	72.314
111.02	67.498
118.21	65.888
117.69	55.342
123.95	53.535
118.22	46.81
115.3	57.28
115.76	43.684
89.14	-34.715
64.231	-88.51
57.593	-119.51
54.161	-146.19
31.647	-154.52
-0.029	-161.46
-21.887	-159.45
-43.514	-150.27
-58.021	-145.13
-66.378	-137.59
-76.033	-128.84
-78.044	-123.84
-78.132	-120.36
-80.484	-115.62
-80.015	-108.86
-78.661	-109.16
-74.426	-107.48
-85.495	-92.108
-120.78	-60.876
-150.52	-16.659
-165.81	19.661
-172.03	46.941
-166.75	69.348
-160.7	78.347
-157.21	77.587
-151.18	70.311
-149.09	68.595
-145.53	70.163
-138.82	65.989
-136.98	72.304
-96.65	41.186
-16.956	-33.075
48.074	-74.752
102.78	-91.109
133.93	-105.52
154.69	-105.43
189.2	-98.395
196.41	-100.39
198.12	-100.86
205.85	-103.04
197.45	-107.09
195.8	-105.9
191.65	-114.68
194.15	-117.45
202.29	-117.93
195.72	-126.2
196.53	-130.32
199.65	-131.42
196.02	-134.57
190.15	-140.58
188.12	-140.12
183.84	-141.55
178.12	-140.14
174.42	-135.58
166.16	-135.87
167.43	-125.03
146.09	-106.05
107.82	-77.434
90.068	-36.523
70.171	1.955
40.191	35.745
-4.058	65.237
-44.782	87.778
-70.92	105.83
-94.119	120.32
-110.46	130.48
-119.67	136.02
-125.33	141.03
-132.7	142.74
-138.32	145.97
-139.23	145.67
-135.66	137.96
-135.26	138.55
-141.91	142.77
-136	142.22
-127.69	134.51
-132.24	137.18
-126.3	109.68
-116.84	38.096
-114.89	-20.577
-108.23	-62.459
-99.606	-85.133
-97.791	-100.92
-96.031	-109.92
-88.92	-110.46
-80.405	-113.58
-70.694	-111.06
-65.788	-111.01
-65.304	-106.85
-69.987	-104.06
-73.818	-106.11
-73.556	-101.14
-73.63	-100.23
-70.384	-97.806
-68.882	-94.528
-66.939	-96.403
-77.81	-90.802
-103.1	-79.65
-116.77	-65.279
-127.27	-44.504
-141.72	-36.429
-150.54	-35.767
-156.44	-27.709
-160.28	-26.445
-157.61	-22.993
-153.88	-20.987
-153.68	-24.135
-147.67	-23.702
-140.17	-25.931
-135.7	-28.152
-132.44	-27.043
-116.99	-13.22
-76.958	15.065
-44.98	52.39
-37.647	92.953
-41.32	122.16
-45.849	145.46
-50.323	161.87
-54.735	167.65
-55.194	174.48
-53.816	175.38
-49.938	173.53
-48.816	166.79
-49.695	157.55
-48.693	161.6
-48.073	159.54
-49.138	154.44
-48.733	152.42
-43.751	147.99
-43.957	146.01
-48.228	140.18
-44.874	147.02
-42.615	127.88
-43.684	59.277
-35.477	0.26
-22.183	-41.748
-8.661	-73.063
-0.016	-89.024
3.762	-96.177
11.4	-101.25
13.579	-102.91
14.119	-96.697
18.772	-94.757
21.881	-92.427
21.812	-91.245
14.505	-93.183
7.401	-96.915
-1.13	-95.466
-8.046	-90.202
-5.82	-92.534
13.045	-60.07
86.625	-37.667
149.43	18.415
232.6	256.45
617.37	529.55
1161.7	691.24
1535	771.55
1714.5	671.93
1589	437.74
1117.1	281.15
586.69	179.42
348.32	110.33
311.16	82.894
277.32	45.097
276.9	20.251
266.52	-5.313
247.94	-41.424
259.22	-73.85
268.37	-105.76
270.7	-131.09
304.5	-171.86
313.46	-225.27
300.09	-266.6
300.17	-306.34
295.04	-338.71
308.68	-362.62
314.69	-386.12
308.85	-405.38
311.89	-407.46
304.63	-392.66
264.33	-397.99
210.5	-391.15
161.87	-355.13
118.68	-334.85
81.37	-319.33
35.861	-300.7
-5.972	-283.7
-38.492	-267.31
-66.741	-253.52
-84.301	-233.64
-101.3	-219.67
-116.58	-208.13
-125.2	-194.1
-132.85	-185.42
-137.62	-169.81
-140.73	-159.53
-143.53	-147.71
-140.83	-113.46
-141.13	-68.013
-157.83	-16.51
-178.52	26.447
-191.34	59.336
-198.95	90.73
-200.92	110.54
-199.18	125.65
-203.25	138.45
-207.67	143.05
-205.61	142.83
-204.26	139.82
-200.61	138.75
-198.28	135.15
-197.72	137.07
-191	137.64
-186.06	134.84
-185.75	149.76
-187.58	118.53
-188.26	47.498
-184.8	1.766
-173.82	-33.64
-157.79	-57.651
-148.81	-72.429
-139.78	-78.118
-135.88	-79.619
-137.57	-78.56
-132.61	-76.083
-127.71	-75.579
-126.43	-68.954
-132.4	-69.898
-135.23	-66.407
-132.72	-61.923
-134.13	-64.51
-132.58	-57.78
-130.89	-52.893
-126.08	-53.047
-115.59	-48.351
-127.72	-42.545
-156.29	-30.385
-177.69	-16.028
-196.27	-10.565
-209.73	-1.919
-217.02	3.181
-221.3	10.852
-222.44	25.712
-220.64	28.609
-217.9	31.432
-210.17	28.026
-202.26	25.919
-187.21	48.314
-156.58	72.123
-137.28	98.599
-132.8	131.84
-126.74	155.2
-121.14	173.64
-116.8	189.67
-115.99	196.42
-115.12	190.93
-111.58	186.9
-112.12	182.82
-112.3	176.22
-113.59	172.11
-115.04	164.29
-114.42	164.64
-110.74	163.46
-104.19	159.76
-103.61	151.68
-100.37	152.86
-93.172	158.72
-89.29	101.43
-77.645	29.812
-60.585	-10.688
-47.812	-45.677
-36.599	-64.359
-28.903	-73.119
-27.299	-80.697
-24.855	-83.564
-17.981	-82.861
-20.415	-82.66
-25.06	-82.992
-23.529	-80.135
-28.149	-76.467
-27.942	-77.848
-26.184	-75.894
-29.032	-71.745
-29.479	-70.627
-32.387	-65.803
-31.305	-65.666
-28.383	-65.225
-25.797	-63.227
-23.481	-62.967
-28.703	-50.412
-34.869	-26.799
-47.349	7.21
-57.707	31.595
-49.679	35.341
-43.953	37.814
-42.842	36.113
-41.958	36.964
-47.632	44.369
-48.075	42.257
-49.253	42.98
-50.549	45.317
-50.339	41.529
-49.621	44.289
-42.128	36.181
-39.465	30.716
-38.676	35.323
-38.001	31.504
-35.852	33.415
-34.664	35.896
-37.346	35.26
-36.118	35.92
-33.432	34.919
-31.036	32.254
-29.57	32.786
-29.329	31.106
-30.311	27.491
-31.096	31.658
-30.973	30.918
-30.394	33.119
-32.186	34.581
-29.102	28.633
-26.63	30.398
-28.274	28.533
-24.34	26.528
-26.538	28.806
-29.735	27.761
-30.074	27.954
-28.538	24.996
