# Supplementary material for: Electrooculography-based continuous eye-writing recognition system for efficient assistive communication systems
Source: PLoS One. 2018 Feb 9;13(2):e0192684. doi: 10.1371/journal.pone.0192684 (PMC5806888; doi:10.1371/journal.pone.0192684)
Supplement: S2 Database — All the original continuous EOG data of participant 001, 002, and 003 used in the experiments are contained in this database. (ZIP) [file pone.0192684.s002.zip › continuous1/001/training/EOG_001_02_007.csv]

-12.08	7.884
-12.078	7.711
-17.297	7.326
-20.243	6.464
-20.176	7.989
-17.738	8.424
-12.267	6.466
-11.763	7.096
-16.204	8.188
-13.947	8.6
-11.542	10.023
-13.175	11.585
-14.3	11.703
-14.149	10.311
-15.161	8.16
-17.396	6.955
-15.814	11.381
-12.216	13.055
-7.926	8.326
-8.043	5.272
-12.272	8.892
-13.272	13.636
-13.181	10.082
-13.315	9.107
-12.707	11.095
-11.861	10.461
-11.677	12.33
-14.969	13.515
-17.835	11.634
-12.971	11.72
-10.171	15.823
-9.804	17.669
-6.936	17.935
-8.238	20.879
-5.665	20.917
-2.66	20.567
-6.1	22.84
-8.384	20.915
-10.081	20.803
-9.88	20.704
-8.777	21.274
-10.676	24.676
-11.129	20.699
-6.428	20.044
-2.685	22.621
-6.341	23.239
-10.623	23.799
-7.796	24.777
-4.619	25.393
-6.078	20.392
-5.639	20.527
-4.204	21.842
-4.271	19.357
-5.823	18.874
-5.336	18.52
-5.058	18.79
-6.829	19.151
-5.97	18.405
-8.067	15.005
-9.454	16.551
-8.453	19.604
-5.582	15.869
-0.834	13.306
-1.817	12.868
-4.391	12.839
-6.33	13.162
-9.283	14.587
-9.654	16.505
-6.706	15.575
-5.166	14.443
-6.297	15.261
-5.035	18.332
-9.653	20.748
-16.803	21.148
-11.884	23.067
-7.06	22.485
-5.931	17.936
-6.334	19.975
-9.028	22.802
-6.585	18.085
-6.118	17.688
-8.432	19.503
-10.46	21.663
-12.111	21.035
-9.984	14.879
-8.287	16.206
-8.524	18.542
-9.81	17.404
-8.554	16.505
-1.311	17.94
0.762	15.841
-3.302	12.843
-3.816	14.331
-1.946	11.253
-1.153	12.597
-6.67	17.497
-10.239	18.73
-6.374	16.99
-4.133	15.009
-2.43	15.114
-3.004	14.47
-6.119	13.565
-5.624	13.292
-1.766	13.57
0.539	13.759
-4.808	14.462
-7.843	13.369
-5.317	13.759
-6.668	13.599
-2.516	11.661
2.029	12.459
-5.444	11.869
-8.028	11.221
-4.104	10.226
-4.972	8.11
-1.827	6.171
-3.229	7.38
-6.572	6.181
8.74	-0.895
52.588	-12.313
144.43	-21.972
195.64	-25.358
200.23	-28.684
249.58	-27.442
274.58	-33.636
315.3	-46.611
379.72	-89.38
410.96	-187.17
461.3	-309.78
489.92	-429.16
503.1	-521.36
521.07	-582.31
525.78	-606.6
532.19	-609.72
529	-599.16
517.75	-566.91
479.42	-523.91
424.7	-445.76
373.11	-347.29
303.61	-267.57
227.17	-225.97
154.55	-204.03
91.983	-171.33
43.529	-156.23
0.401	-145.07
-36.202	-130.72
-53.985	-126.69
-64.589	-124.27
-71.583	-116.71
-76.336	-93.706
-68.748	-98.141
-24.074	-120.69
7.816	-119.45
19.844	-111.57
42.106	-99.233
51.375	-86.436
47.784	-78.981
47.955	-73.847
43.691	-72.052
39.708	-66.898
40.2	-61.831
29.279	-58.808
25.072	-53.879
25.538	-55.105
21.519	-51.059
11.891	-39.541
-27.993	-29.381
-72.589	-4.678
-95.269	25.373
-110.3	56.236
-127.11	92.254
-143.93	119.32
-157.82	143.33
-168.4	164.12
-165.78	178.16
-164.33	189.69
-166.11	192.13
-153.49	191.85
-148.6	186.32
-154.67	182.9
-160.84	181.8
-159.97	175.61
-157.4	179.79
-124.49	143.35
-29.512	72.329
30.437	26.302
64.355	-5.911
132.77	-22.445
177.25	-30.577
209.75	-49.98
231.84	-83.604
235.54	-112.2
250.81	-127.48
248.82	-146.12
248.32	-155.89
260.17	-161.36
247.45	-171.94
247.12	-179.37
251.4	-178.29
263.57	-162.83
290.92	-158.85
281.76	-171.22
269.62	-176.38
274.43	-179.58
278.8	-178.59
271.39	-171.41
261.18	-168.12
264.8	-156.3
231.89	-152.77
157.45	-162.73
94.739	-158.34
52.262	-150.51
19.357	-144.33
-11.333	-137.44
-46.691	-121.74
-79.276	-105.24
-105.17	-101.64
-127.65	-87.876
-144.95	-70.245
-155.76	-63.419
-155.68	-58.643
-152.12	-50.354
-157.97	-44.49
-165.62	-35.056
-170.58	-19.274
-164.39	-29.876
-131.65	-46.765
-93.814	-44.888
-80.205	-39.569
-82.02	-31.732
-81.617	-30.804
-83.011	-25.223
-86.555	-16.01
-86.047	-12.684
-86.363	-5.982
-91.348	-3.72
-95.467	0.915
-92.002	3.854
-88.452	-1.603
-88.091	-2.982
-88.582	-1.766
-88.736	1.547
-88.616	1.581
-89.227	0.23
-93.282	11.017
-105.27	29.966
-92.26	54.941
-61.799	83.018
-63.929	94.118
-83.454	86.957
-95.197	85.498
-100.2	94.96
-108.28	95.687
-116	91.952
-116.81	97.545
-116.15	101.45
-112.68	101.45
-115.13	100.07
-116.44	98.694
-116.24	96.024
-121.37	96.384
-120.41	99.189
-114.58	96.782
-105.68	101.74
-102.07	106.23
-102.72	105.85
-99.675	106.85
-100.89	104.31
-102.51	101.56
-102.06	103.36
-99.448	105.73
-95.474	103
-92.637	100.98
-90.284	99.318
-91.73	98.897
-89.268	97.829
-85.976	91.178
-86.986	87.93
-85.088	86.985
-82.771	82.733
-82.656	78.829
-80.91	77.24
-77.908	79.237
-78.398	79.544
-76.662	78.147
-72.554	78.737
-72.835	77.236
