# Supplementary material for: Electrooculography-based continuous eye-writing recognition system for efficient assistive communication systems
Source: PLoS One. 2018 Feb 9;13(2):e0192684. doi: 10.1371/journal.pone.0192684 (PMC5806888; doi:10.1371/journal.pone.0192684)
Supplement: S2 Database — All the original continuous EOG data of participant 001, 002, and 003 used in the experiments are contained in this database. (ZIP) [file pone.0192684.s002.zip › continuous1/001/training/EOG_001_02_008.csv]

-20.347	-1.38
-16.537	-1.403
-15.142	3.681
-16.501	2.903
-17.756	4.33
-18.904	3.52
-17.065	0.576
-18.255	3.722
-18.803	0.327
-16.106	1.854
-16.306	4.679
-15.905	0.947
-15.393	1.908
-15.129	0.88
-14.428	0.919
-14.848	0.713
-16.133	0.62
-15.834	3.001
-16.955	1.467
-18.269	3.795
-15.795	1.806
-14.907	-0.598
-14.797	0.827
-12.992	-0.331
-12.356	3.034
-15.438	2.446
-14.647	2.827
-14.929	6.064
-18.659	4.599
-16.677	3.368
-15.665	4.468
-13.582	7.49
-13.851	6.138
-15.787	4.355
-15.466	7.804
-16.942	7.435
-14.206	6.732
-11.404	7.249
-13.226	2.404
-15.888	4.606
-13.461	7.899
-10.875	5.772
-16.101	5.303
-17.896	3.775
-14.767	4.52
-14.486	5.44
-12.78	5.79
-8.888	5.497
-6.464	5.268
-6.225	5.894
-8.429	6.294
-7.54	8.754
-4.988	7.342
-8.13	5.07
-13.338	6.883
-16.909	6.842
-15.19	5.253
-10.126	3.696
-10.45	3.377
-14.59	5.157
-15.693	6.944
-9.483	5.925
-4.633	1.634
-8.727	2.147
-13.082	5.912
-13.934	5.924
-14.673	6.486
-15.165	6.831
-16.703	5.094
-19.13	5.579
-15.252	5.111
-14.888	2.785
-16.655	1.436
-14.22	0.843
-15.659	1.76
-14.333	2.368
-14.952	-0.16
-16.55	-0.661
-13.984	2.801
-13.161	1.654
-10.514	2.438
-10.44	4.156
-14.708	-0.297
-12.708	0.215
-10.662	2.704
-10.642	0.854
-8.616	0.073
-12.339	3.399
-14.557	3.978
-14.398	3.795
-13.866	7.048
-10.302	5.641
-10.969	6.336
-12.522	6.309
-13.24	3.134
-12.806	3.56
-10.886	1.859
-10.564	2.336
-11.558	4.951
-12.482	6.357
-10.377	7.144
-11.387	5.15
-13.1	6.658
-10.966	7.537
-7.455	5.076
-6.03	6.506
-7.297	5.774
-6.512	7.838
-9.486	11.756
-7.017	9.769
-5.915	11.451
-11.204	12.661
-8.119	11.077
-10.035	11.579
-11.352	12.164
-8.067	10.897
-8.619	10.573
-7.053	8.995
-6.069	4.668
-7.278	7.953
-8.147	8.758
-9.336	5.175
-10.191	6.02
-4.954	4.096
-3.576	5.851
-6.871	10.025
-5.014	7.46
-9.271	4.233
-9.386	10.509
0.225	30.495
5.214	57.68
13.974	81.864
18.728	101.91
9.462	121.98
5.037	133.44
-2.345	137.83
-16.822	144.65
-23.441	145.55
-27.311	143.08
-27.517	143.12
-29.282	140.95
-32.758	138.97
-29.523	136.85
-30.019	132.84
-30.576	128.23
-32.154	120.45
-39.114	118.91
-40.374	119.56
-35.442	115.06
-32.828	112.61
-33.883	106.19
-27.968	113.49
-25.429	105.56
-26.853	50.504
-22.332	-5.115
-13.112	-49.153
3.114	-85.762
15.713	-109.52
24.655	-126.67
34.154	-141.66
39.777	-150.79
40.539	-151.7
39.864	-150
39.196	-148.37
39.017	-148.09
37.007	-146.15
36.382	-139.69
36.569	-134.95
31.383	-135.99
31.619	-138.07
30.378	-137.82
27.476	-133.63
20.665	-132.03
-9.61	-126.62
-42.416	-119.77
-64.798	-112.87
-86.835	-95.104
-106.66	-72.279
-120.89	-50.311
-131.31	-38.422
-136.28	-22.372
-132.69	-12.975
-127.32	-17.579
-122.46	-17.01
-118.89	-18.018
-114.9	-19.263
-111.01	-20.781
-109.58	-19.257
-107.41	-21.838
-105.72	-21.54
-69.448	-35.948
27.212	-80.376
127.8	-99.096
176.8	-99.926
194.8	-103.35
220.32	-91.205
252.75	-79.064
277.43	-74.928
292.03	-77.4
300.37	-92.92
300.09	-114.27
316.9	-137.09
329.28	-162.33
319.51	-186.42
327.87	-200.26
329.91	-205.63
324.31	-211.61
328.3	-205.79
302.76	-209.94
243.28	-225.54
188.04	-223.88
149.2	-222.28
119.31	-216.55
85.842	-201.24
51.35	-187.99
23.179	-175.91
-1.132	-162.4
-13.589	-148.32
-18.718	-134.55
-21.664	-123.52
-19.781	-118.4
-20.007	-109.24
-18.848	-101.15
-12.455	-97.167
-7.577	-90.924
3.28	-84.587
4.889	-79.118
-7.238	-75.208
-10.8	-72.175
-10.014	-70.423
-10.368	-67.31
-11.186	-63.431
-13.228	-61.586
-21.717	-58.916
-1.115	-57.194
54.201	-56.843
97.292	-54.764
134.4	-50.397
172.09	-46.283
211.12	-49.952
222.05	-64.204
212.32	-89.958
231.35	-109.67
240.18	-122.32
246.31	-139.17
252.65	-151.25
249.41	-162.38
251.1	-170.32
241.96	-177.06
248.97	-178.15
245.96	-167.69
205.1	-157.31
149.52	-138.12
84.421	-100.75
33.974	-56.274
4.473	-17.772
-28.71	15.856
-64.242	47.418
-90.772	72.922
-109.96	97.145
-123.28	114.52
-133.48	124.37
-139.1	137.01
-140.16	142.67
-139.8	144.36
-140.29	146.25
-139.96	148.09
-140.5	152.08
-143.68	150.02
-142.73	143.88
-147.7	140.56
-157.13	144.37
-159.09	147.43
-145.09	146.1
-93.426	146.08
-35.522	146.23
-4.903	143.25
22.395	139.59
47.191	137.47
62.739	132.31
60.774	123.33
55.638	117.24
63.94	112.41
66.525	108.49
69.206	106.55
71.778	100.18
77.931	99.293
73.227	95.845
65.691	93.147
70.347	92.118
68.828	94.881
69.013	99.983
42.841	53.589
3.836	-12.386
-15.302	-55.204
-22.381	-83.095
-20.536	-96.099
-29.036	-108.95
-46.27	-114.03
-56.876	-111.67
-66.473	-111.71
-78.941	-108.95
-85.347	-101.05
-93.964	-95.465
-105.88	-89.707
-112.64	-80.043
-119.56	-73.509
-116.89	-70.45
-111.74	-65.857
-114.77	-59.123
-116.92	-58.205
-118.76	-57.863
-117.06	-51.47
-120.65	-49.424
-125.99	-51.517
-124.42	-49.37
-96.343	-58.159
-8.024	-66.343
69.81	-59.736
101.1	-49.802
144.45	-35.812
171.21	-28.309
193.42	-23.43
222.7	-33.926
217.64	-57.264
224.96	-72.872
227.83	-91.309
223.92	-104.32
233.26	-114.11
227.96	-124.85
227.27	-133.32
227.26	-141.2
234.17	-143.23
236.88	-143.26
231.53	-143.9
231.37	-144.07
222.68	-143.1
221.13	-135.33
197.5	-130.95
146.32	-137.04
110.82	-124.37
79.998	-90.671
41.614	-65.069
1.671	-54.956
-35.121	-46.304
-69.456	-30.92
-98.433	-20.593
-114.69	-9.869
-131.4	-2.029
-146.04	2.077
-150.47	9.422
-151.95	13.565
-153.06	16.679
-156.49	20.334
-155.69	35.323
-153.84	25.897
-125.04	-17.915
-83.174	-48.823
-71.517	-62.056
-63.162	-61.448
-61.252	-61.227
-65.621	-58.217
-64.339	-49.455
-59.94	-49.603
-59.153	-43.593
-66.092	-39.298
-65.952	-36.906
-65.212	-28.616
-63.197	-27.811
-65.89	-23.928
-71.243	-22.546
-67.886	-22.35
-67.953	-18.576
-65.762	-20.917
-63.27	-19.569
-60.507	-21.273
-58.178	-16.536
-71.554	-0.311
-90.045	24.723
-98.797	59.886
-98.488	73.785
-98.132	75.051
-93.908	81.853
-92.274	83.364
-94.783	85.248
-92.51	87.223
-91.94	85.746
-91.049	83.895
-90.232	81.434
-88.407	81.417
-88.779	81.985
-86.904	82.344
-84.317	83.01
-86.076	83.196
-82.294	82.921
-83.817	81.777
-84.986	82.064
-82.014	81.087
-83.319	80.997
-80.979	79.309
-79.547	75.596
-77.051	77.154
-75.475	77.395
-75.972	74.836
-72.949	72.587
-70.963	70.78
-66.451	69.529
-66.74	68.827
-70.61	67.822
-68.86	65.968
-64.371	66.271
-59.163	64.378
