# Supplementary material for: Electrooculography-based continuous eye-writing recognition system for efficient assistive communication systems
Source: PLoS One. 2018 Feb 9;13(2):e0192684. doi: 10.1371/journal.pone.0192684 (PMC5806888; doi:10.1371/journal.pone.0192684)
Supplement: S2 Database — All the original continuous EOG data of participant 001, 002, and 003 used in the experiments are contained in this database. (ZIP) [file pone.0192684.s002.zip › continuous1/001/training/EOG_001_02_009.csv]

-10.856	-1.478
-8.495	-0.95
-7.405	-2
-7.782	-6.509
-6.434	-3.981
-6.235	-0.701
-9.638	-2.878
-11.732	-1.856
-9.132	-0.919
-7.71	-1.207
-7.775	0.394
-7.44	0.503
-8.833	-3.641
-6.236	-5.082
-6.002	-0.847
-9.938	0.746
-8.906	-1.368
-9.648	-1.792
-9.02	-0.906
-5.163	-2.373
-3.216	-2.037
-2.924	-1.929
-6.185	-4.421
-8.076	-2.965
-7.945	-1.457
-7.357	-2.572
-6.014	-3.025
-2.367	-5.024
0.957	-6.096
-0.083	-2.51
1.067	-2.782
-0.195	-3.998
0.299	-3.361
2.681	-6.992
-1.541	-3.366
-0.554	1.196
1.017	0.892
0.795	2.759
4.03	-1.676
3.561	-5.053
-0.751	0.086
-5.465	1.525
-6.113	1.049
-0.679	2.455
3.034	-0.903
2.198	-1.233
-1.264	2.108
-0.87	2.285
1.403	0.722
-0.569	-0.983
1.449	2.684
1.08	4.498
-1.601	3.233
-0.649	4.165
0.357	0.543
1.256	-3.092
2.281	-1.569
1.011	2.888
-2.299	1.019
-0.523	-2.043
-1.858	1.792
-0.919	1.659
4.864	-0.307
1.498	-1.033
0.695	-1.872
2.529	-1.276
-0.713	0.261
0.792	-0.605
2.583	-3.76
-0.733	-4.294
0.426	-3.214
1.686	-0.697
-0.949	-0.448
-1.463	-1.577
0.141	-0.558
0.976	-2.567
-0.759	-3.156
-1.857	-3.178
-2.139	-5.865
-2.524	-4.76
-1.958	-3.302
-2.347	-4.544
-2.327	-6.422
-1.461	-7.867
-1.19	-7.354
-0.726	-5.911
-2.624	-4.63
-6.235	-3.858
-4.524	-1.9
-1.857	-2.095
-3.049	-3.674
-3.534	-1.775
-2.694	-3.286
-1.373	-5.01
-1.678	-1.407
-0.794	-0.75
-2.384	-4.754
-4.204	-4.119
-0.32	-0.826
-1.837	-2.187
-3.31	-2.548
1.889	-1.24
3.841	-6.15
0.841	-8.175
0.776	-3.446
3.071	-1.758
2.17	-0.379
-3.272	-2.053
-5.143	-2.905
0.017	-2.731
0.309	-2.197
-1.018	0.53
3.568	0.795
9.617	17.428
8.345	48.873
3.771	76.639
0.919	98.037
-8.636	113.5
-17.59	123.3
-20.977	129.54
-24.909	135.58
-27.961	135.56
-30.259	134.8
-32.945	139.07
-36.088	137.38
-38.307	135.93
-40.681	136.63
-41.918	132.68
-40.309	129.75
-41.482	128.64
-44.723	129.39
-45.041	125.32
-40.046	127.83
-36.645	116.93
-33.064	60.337
-21.763	-1.089
-8.154	-43.396
8.203	-74.226
25.49	-95.431
32.891	-111.77
34.701	-122.86
38.336	-130.08
39.421	-136.43
43.98	-136.49
46.097	-136.61
40.947	-138.14
39.029	-132.83
31.176	-129.67
26.277	-129.27
26.401	-130.63
27.128	-130.42
32.088	-125.37
14.465	-124.83
-14.338	-121.53
-35.731	-113.15
-57.821	-104.96
-76.947	-91.207
-93.516	-81.926
-106.11	-74.907
-114.86	-60.897
-121.03	-50.605
-128.8	-41.872
-130.25	-36.183
-122.02	-39.057
-118.53	-39.078
-112.65	-36.598
-109.84	-36.021
-103.43	-21.461
-72.26	12.011
-43.303	43.692
-28.973	71.22
-17.749	99.266
-13.997	117.74
-16.745	130.39
-17.674	136.27
-19.63	132.79
-23.904	132.08
-29.87	128.73
-29.716	125.58
-28.745	119.87
-33.399	117.78
-23.368	125.76
-1.236	82.758
70.117	13.741
144.89	-29.409
166.78	-62.091
201.96	-75.686
233.07	-85.245
242.98	-98.775
247.51	-108.09
258.03	-117.52
264.57	-130.11
259.91	-143.05
272.83	-150.91
274.17	-162.73
271.08	-173.65
276.73	-183.03
272.88	-197.36
274.6	-202.47
270.64	-204.26
265.79	-205.81
260.56	-203.48
257.98	-202.23
249.68	-203.21
204.75	-200.84
153.75	-190.69
103.43	-180.01
68.185	-159.22
42.366	-134.2
5.326	-104.33
-22.35	-69.174
-49.871	-42.13
-71.105	-15.017
-86.064	18.171
-95.169	57.002
-89.867	83.842
-89.616	97.323
-90.675	112.86
-88.781	124.23
-94.902	125.53
-96.919	125.73
-98.331	125.29
-102.51	122.52
-102.81	119.98
-105.95	119.63
-109.16	120.14
-109.93	116.54
-108.15	117.68
-108.41	114.22
-104.41	120.83
-90.161	117.92
-70.743	53.797
-50.923	-12.157
-38.835	-51.967
-25.421	-84.914
-9.424	-100.73
-1.108	-108.51
2.378	-112.33
4.541	-115.19
7.551	-116.81
8.213	-114.51
6.465	-113.75
8.563	-113.29
9.893	-110.87
12.641	-107.18
14.567	-106.2
10.432	-103.79
9.629	-99.506
7.624	-101.96
7.742	-99.852
8.864	-97.523
9.134	-97.392
10.817	-94.05
-13.962	-92.188
-43.719	-87.206
-56.602	-83.445
-74.886	-74.818
-90.837	-66.707
-104.52	-61.03
-114.86	-53.427
-121.19	-43.136
-131.37	-28.215
-135.65	-24.852
-131.12	-25.37
-123.92	-24.573
-123.28	-25.083
-121.07	-24.484
-117.12	-22.214
-114.39	-20.062
-105.68	-21.537
-100.78	-18.034
-65.071	-7.845
-0.522	17.329
32.412	52.517
41.632	84.111
50.717	107.15
76.403	119.38
92.85	119.24
73.161	111.24
74.268	110.55
106.53	75.618
148.99	20.201
177.61	-12.776
179.58	-43.578
184.64	-59.682
176.36	-72.54
148.74	-89.466
119.7	-94.127
96.13	-96.167
78.737	-95.341
57.005	-91.458
39.606	-90.006
26.474	-88.336
11.481	-85.018
-4.736	-75.62
-22.869	-61.863
-38.712	-49.64
-48.848	-27.665
-54.838	1.99
-62.304	31.962
-59.432	69.221
-49.89	102.52
-50.115	126.31
-47.213	148.75
-41.085	162.77
-42.169	170.86
-41.129	175.74
-39.503	178.26
-40.427	178.03
-39.51	172.59
-44.184	168.26
-48.637	162.02
-46.493	159.49
-46.756	155.53
-48.85	147.68
-47.656	147.93
-46.701	143.59
-44.057	137.38
-39.691	134.68
-40.815	129.59
-43.142	130
-46.618	126.66
-46.794	124.59
-43.571	121.16
-42.05	121.36
-33.962	127.2
-27.759	79.784
-8.218	9.467
14.926	-36.151
16.873	-71.046
26.4	-90.254
36.428	-102.15
37.656	-110.63
39.083	-113.13
39.4	-114.7
40.127	-115.98
36.587	-116.56
33.834	-116.97
34.052	-113.01
33.068	-109.79
30.592	-107.88
28.413	-101.66
27.266	-98.888
23.455	-99.547
22.995	-100.31
26.565	-100.1
28.599	-100.28
29.164	-103.4
27.489	-99.898
24.167	-88.997
16.045	-69.717
6.995	-37.177
1.036	0.044
-6.63	34.632
-13.221	60.956
-18.291	86.373
-29.466	112.32
-39.036	128.12
-39.537	138.6
-40.165	147.23
-43.456	148.38
-43.989	143.8
-41.68	138.14
-38.177	135.12
-40.315	133.53
-44.586	130.16
-42.165	131.26
-44.336	127.26
-44.339	126.4
-41.623	126.01
-41.82	122.57
-36.639	126.07
-30.898	82.166
-18.641	10.522
-0.557	-35.537
13.827	-66.469
23.135	-84.523
28.99	-98.136
34.891	-104.68
39.905	-108.6
41.712	-113.75
41.62	-111.91
41.761	-112.63
39.205	-110.37
33.828	-105.18
25.544	-105.15
22.445	-102.49
25.019	-100.77
25.156	-100.92
28.021	-100.16
27.574	-98.784
30.274	-96.576
16.919	-92.191
-22.913	-80.902
-50.905	-68.945
-71.16	-60.063
-86.541	-49.955
-99.904	-34.603
-113.13	-20.968
-115.46	-12.986
-117.15	-4.975
-116.11	-2.565
-110.98	-1.653
-106.88	-2.793
-105.61	-5.957
-105.13	-6.825
-108.58	-6.331
-108.91	-2.894
-101.19	-2.438
-100.2	-2.638
-98.578	-2.902
-99.252	1.978
-65.818	-7.21
25.566	-37.85
100.01	-48.602
115.77	-36.36
87.266	-21.325
57.574	-11.853
44.371	-7.279
34.598	-1.278
25.471	8.222
23.102	9.893
40.61	7.034
46.801	11.214
32.877	12.731
26.963	14.591
29.178	18.185
27.772	17.994
22.979	14.881
21.6	15.281
18.04	19.265
17.837	20.065
20.239	19.973
20.262	18.936
21.328	18.533
20.047	20.643
18.91	20.615
17.857	18.555
16.126	19.105
17.105	20.63
16.748	18.699
18.131	19.698
22.085	22.229
20.692	18.777
23.699	20.062
22.874	21.376
15.599	16.3
18.466	15.559
20.842	16.348
19.272	17.394
19.551	17.604
19.591	16.893
18.434	19.55
18.136	17.73
19.564	14.923
20.407	13.646
20.998	13.593
20.834	16.068
17.282	14.482
13.113	16.317
12.662	16.552
11.921	13.142
12.397	13.547
11.234	12.303
10.209	12.804
14.98	14.797
14.505	13.39
13.338	12.401
13.198	12.125
9.684	11.216
9.656	13.341
11.088	14.496
10.084	12.958
8.771	13.515
10.677	13.478
