# Supplementary material for: Electrooculography-based continuous eye-writing recognition system for efficient assistive communication systems
Source: PLoS One. 2018 Feb 9;13(2):e0192684. doi: 10.1371/journal.pone.0192684 (PMC5806888; doi:10.1371/journal.pone.0192684)
Supplement: S2 Database — All the original continuous EOG data of participant 001, 002, and 003 used in the experiments are contained in this database. (ZIP) [file pone.0192684.s002.zip › continuous1/001/training/EOG_001_02_010.csv]

-12.9	13.894
-12.274	13.535
-11.419	10.874
-13.213	6.772
-13.53	7.863
-11.814	10.683
-11.611	10.624
-13.848	11.455
-15.172	7.667
-15.119	6.237
-13.762	10.082
-13.715	9.095
-13.307	10.212
-11.886	11.403
-11.697	9.745
-9.715	10.893
-5.218	9.672
-3.23	10.846
-4.97	10.028
-4.991	7.754
-5.291	9.786
-5.11	5.147
-9.926	7.797
-13.39	13.751
-5.696	11.843
-2.089	14.555
0.195	13.767
-1.465	11.079
-8.693	10.451
-9.324	5.217
-12.17	5.037
-11.349	9.045
-6.487	9.021
-7.035	9.718
-5.871	10.547
-8.824	8.879
-7.448	9.615
-1.871	10.944
-2.472	10.455
0.877	10.677
-1.217	11.035
-4.099	11.794
-4.054	11.521
-4.278	10.193
-0.768	10.14
-1.839	11.768
0.184	12.89
0.891	10.894
-3.551	7.636
-2.296	8.309
-0.942	9.746
-2.914	7.324
-4.23	9.02
-3.223	8.367
-1.852	5.827
-0.099	7.548
0.905	3.979
-0.05	3.812
1.14	7.695
-2.416	9.071
-6.42	7.678
-4.741	4.877
-5.012	6.492
-3.119	5.081
-0.962	5.135
-1.445	7.916
2.519	7.112
5.18	9.65
1.719	9.616
-0.222	7.004
0.166	5.1
0.855	1.759
1.942	2.046
2.016	5.169
3.621	7.358
4.13	6.568
2.32	4.705
1.511	3.61
0.055	4.015
2.195	5.517
4.341	2.751
1.065	1.674
1.238	4.14
2.059	3.606
0.764	3.632
4.886	2.253
5.342	1.678
2.668	4.828
3.502	4.734
4.033	5.535
5.1	4.918
7.095	1.243
6.836	4.766
5.426	5.618
5.435	2.842
1.069	3.866
2.993	2.79
1.696	2.092
0.685	0.707
2.945	1.402
-2.758	-0.063
1.74	-4.228
3.274	-8.186
60.899	-22.722
135.22	-32.75
175.11	-32.047
216.14	-33.165
213.83	-35.804
262.32	-35.19
310.83	-48.389
313.52	-78.988
368.24	-130.5
390.68	-211.57
404.69	-286.8
448.36	-356.83
471.58	-441.6
503.38	-528.31
523.7	-600.7
525.12	-652.63
539.31	-671.04
541.35	-670.21
545.68	-672.93
551.73	-654.99
521.58	-628.36
468.47	-587.42
413.27	-516.38
366.12	-459.18
318.86	-430.23
260.89	-414.1
200.11	-393.78
147.79	-367.94
127.18	-343.8
112.62	-321.08
87.031	-302.2
76.059	-280.36
65.106	-259.04
59.986	-241.74
60.263	-223.17
62.493	-207.54
59.53	-196.06
43.136	-183.97
37.254	-168.35
30.214	-155.21
18.38	-146
12.413	-133.43
3.518	-125.76
-3.913	-119.11
-5.857	-105.39
-13.138	-97.886
-12.474	-85.882
-28.039	-70.624
-74.926	-54.114
-106.63	-24.583
-123.82	7.478
-139.8	44.82
-158.86	79.74
-177.87	111.59
-187.21	143.18
-199.05	161.56
-205.11	180.78
-201.82	195.7
-200.79	200.2
-199.44	204.31
-199.8	201.66
-201.01	201.66
-204.8	198.4
-200.31	203.61
-185.68	197.69
-134.4	129.51
-46.211	58.209
4.114	25.776
36.167	4.738
59.105	-12.551
68.234	-19.245
94.133	-20.242
98.777	-22.83
94.764	-27.846
103.65	-33.049
109.41	-35.082
111.33	-43.987
102.67	-53.323
97.99	-57.251
97.375	-57.401
97.409	-55.598
107.61	-55.747
109.31	-53.974
108.66	-56.348
103.92	-58.502
90.378	-56.585
92.603	-49.877
78.329	-37.694
42.348	-17.742
11.562	18.067
-23.648	55.606
-58.751	94.115
-87.042	132.08
-108.91	160.04
-129.45	183.64
-143.37	196.94
-150.47	207.85
-155.24	215.58
-155.79	213.74
-158.2	219.05
-158.01	219.07
-155.42	215.52
-155.04	212.87
-156.07	207.15
-155.69	210.68
-154.43	203.68
-150.91	210.41
-147.35	195.11
-147.78	118.41
-140.77	60.729
-128.35	21.583
-117.25	-6.944
-107.06	-20.809
-93.494	-34.788
-84.46	-37.625
-87.618	-41.427
-83.004	-42.09
-77.097	-40.963
-77.85	-44.503
-75.975	-39.402
-78.327	-32.748
-80.616	-32.573
-79.569	-31.399
-78.334	-26.943
-79.144	-23.83
-78.465	-25.522
-76.501	-26.244
-74.131	-29.407
-72.267	-26.77
-82.396	-4.569
-84.91	25.566
-74.687	59.616
-68.612	92.381
-67.065	123.49
-74.629	151.9
-87.466	169.44
-95.787	184.6
-100.69	195.25
-107.04	199.71
-111.05	207.36
-111.7	209.8
-112.13	206.45
-108.8	205.32
-106.35	199.53
-105.21	197.19
-105.89	192.74
-107.09	195.13
-100.36	190.56
-97.214	130.1
-94.005	65.33
-84.053	24.199
-73.254	-12.186
-62.848	-31.701
-57.394	-46.495
-52.345	-54.256
-48.68	-58.465
-45.173	-64.712
-44.17	-60.311
-50.081	-58.289
-50.023	-59.697
-49.658	-56.174
-50.93	-52.29
-50.934	-50.104
-53.174	-48.636
-51.58	-49.386
-53.691	-50.117
-57.739	-48.05
-54.672	-46.157
-50.5	-39.398
-48.471	-40.527
-41.109	-41.658
-31.459	-29.848
16.128	-19.228
94.652	5.835
135.09	40.978
169.93	70.234
176.93	98.436
149.39	114.94
154.28	127.14
164.08	135.74
161.35	121.22
157.77	103.43
168.54	95.912
170.68	84.072
166.93	71.033
180.41	61.334
180.56	49.522
183.14	36.488
190.91	31.624
187.79	29.245
181.97	21.42
181.31	29.398
178.04	13.555
147.58	-47.189
111.81	-88.3
86.728	-110.4
61.28	-125.96
37.153	-127.71
10.98	-124.95
-13.666	-118.75
-34.305	-109
-50.612	-100.01
-67.398	-92.958
-80.117	-81.893
-82.424	-75.749
-87.403	-74.162
-91.19	-68.159
-92.146	-63.756
-94.557	-61.008
-95.317	-57.883
-93.169	-55.675
-91.186	-51.478
-93.131	-49.459
-94.666	-47.247
-94.766	-45.982
-94.222	-46.172
-96.632	-32.185
-97.186	-11.546
-94.353	14.694
-96.777	51.616
-101.97	83.928
-104.21	111.05
-104.95	135.47
-108.5	154.19
-108.98	171.93
-108.77	185.97
-109.55	189.54
-107.84	190.86
-109.41	195.28
-109.01	196.83
-110.3	193.76
-114.08	190.33
-110.32	191.54
-111.28	183.26
-113.65	177.54
-112.47	177.58
-109.52	171.13
-103.67	177.82
-105.51	144.09
-96.215	71.9
-76.184	20.489
-65.159	-21.308
-53.131	-46.654
-38.081	-59.418
-28.108	-72.303
-30.969	-81.769
-34.194	-84.215
-23.749	-83.414
-23.109	-84.457
-29.507	-83.502
-27.811	-82.222
-33.841	-83.672
-42.139	-85.18
-47.527	-81.495
-51.966	-86.057
-60.327	-86.929
-67.779	-73.703
-56.929	-69.932
-63.406	-59.888
-96.179	-41.064
-114.81	-21.863
-130.55	5.285
-147.72	32.031
-147.44	63.919
-141.31	92.592
-131.98	113.74
-119.99	133.1
-110.03	145.4
-99.393	154.19
-92.338	156.31
-89.905	158.41
-89.85	162.73
-91.392	157.88
-89.627	153.89
-89.965	152.32
-90.691	145.78
-89.831	145.33
-89.532	139.66
-82.751	142.3
-70.015	136.38
-15.227	75.06
72.021	23.393
143.5	-2.281
193.13	-28.692
224.28	-42.509
234.15	-58.078
237.11	-66.056
243.35	-77.502
246.41	-94.401
257.58	-108.44
255.14	-132.21
256.45	-145
263	-157.25
264.29	-172.4
270.18	-187.6
269.32	-206.44
273.85	-209.53
268.97	-212.67
273.85	-216.89
278.24	-215.91
267.96	-217.76
266.62	-215.27
266.93	-210.33
256.56	-202.75
218.92	-183.84
179.22	-148.97
131.13	-106.76
70.933	-67.094
21.586	-30.829
-24.836	1.41
-58.503	29.523
-79.633	55.027
-93.919	74.545
-102.02	84.87
-112.77	90.169
-124	94.419
-127.83	97.408
-129.53	96.931
-129.95	99.589
-128.74	104.61
-128.71	107.25
-129.75	111.07
-135.39	109.85
-137.91	114.51
-138.14	117.02
-140.58	117.62
-134.57	123.31
-106.85	73.101
-69.766	2.607
-51.6	-33.67
-48.297	-51.794
-56.982	-45.655
-69.652	-37.265
-71.362	-31.69
-75.773	-25.959
-77.958	-21.603
-75.231	-19.946
-76.493	-17.133
-75.412	-8.803
-74.213	-1.958
-75.401	4.522
-74.178	-5.125
-72.115	-11.431
-72.352	-5.575
-69.202	-6.427
-63.952	-4.617
-63.455	-3.832
-68.046	-4.045
-69.449	-1.396
-66.06	-1.183
-66.274	-1.386
-64.119	1.959
-59.219	5.603
-52.277	4.315
-50.705	5.283
-57.677	3.55
-53.791	0.295
-48.199	3.327
-48.036	4.802
