# Supplementary material for: Electrooculography-based continuous eye-writing recognition system for efficient assistive communication systems
Source: PLoS One. 2018 Feb 9;13(2):e0192684. doi: 10.1371/journal.pone.0192684 (PMC5806888; doi:10.1371/journal.pone.0192684)
Supplement: S2 Database — All the original continuous EOG data of participant 001, 002, and 003 used in the experiments are contained in this database. (ZIP) [file pone.0192684.s002.zip › continuous1/001/training/EOG_001_02_011.csv]

-37.508	-1.386
-37.021	0.4
-41.247	-2.144
-36.607	0.621
-35.604	3.127
-36.157	-1.426
-31.531	0.94
-33.787	-1.132
-35.24	-5.905
-34.543	-3.296
-38.933	-0.37
-38.71	-1.975
-34.702	-2.774
-33.04	-1.134
-33.53	-4.587
-33.678	-1.761
-28.623	0.349
-27.395	-1.193
-29.492	0.524
-30.789	-3.179
-31.896	-2.937
-29.489	-1.357
-29.919	-3.791
-27.348	-0.901
-23.714	-0.357
-25.246	-1.764
-26.584	5.171
-27.678	8.488
-27.535	3.259
-22.661	0.985
-15.55	2.371
-15.061	0.129
-14.14	-0.384
-14.057	2.881
-15.44	2.099
-14.888	2.976
-15.26	5.227
-15.283	3.306
-19.905	2.183
-20.389	3.186
-18.775	3.009
-19.295	4.492
-22.051	4.853
-24.816	2.132
-23.859	2.729
-24.473	6.35
-24.685	7.832
-27.348	3.711
-25.622	6.635
-24.166	12.005
-25.892	11.84
-22.571	14.074
-25.932	12.462
-23.317	16.311
-14.105	19.959
-17.969	14.699
-20.81	12.89
-15.806	11.744
-11.951	12.537
-19.414	15.115
-19.953	14.656
-11.831	12.52
-13.895	11.288
-7.952	13.659
-10.062	18.528
-18.039	18.521
-12.978	14.562
-13.053	12.886
-12.755	9.32
-9.346	8.615
-14.422	13.779
-19.693	13.684
-19.821	10.165
-18.764	5.848
-18.639	4.713
-21.333	8.075
-20.933	8.577
-16.142	9.496
-12.28	6.987
-14.961	8.027
-15.796	12.43
-9.751	7.898
-7.57	5.535
-8.597	6.671
-8.687	9.669
-9.928	12.45
-10.655	9.293
-8.843	7.943
-8.684	10.069
-11.083	9.09
-11.013	6.717
-10.513	4.991
-10.647	2.763
-7.976	5.235
-9.466	4.176
-12.02	6.254
-8.621	27.09
-6.838	52.763
-10.766	76.465
-17.513	96.177
-23.41	112.91
-27.072	129.12
-29.935	137.93
-33.325	142.97
-35.557	146.51
-37.084	146.38
-40.418	146.83
-40.955	146.35
-40.229	139.94
-40.735	138.02
-40.158	138.1
-40.203	138.58
-44.806	136.05
-46.101	129.73
-40.518	138.39
-40.612	111.04
-36.659	48.072
-27.536	0.932
-17.676	-38.618
-6.899	-64.197
-3.224	-84.213
0.147	-100.78
4.328	-109.3
10.808	-118.87
15.281	-122.12
12.97	-122.56
13.047	-120.27
11.701	-116.33
12.792	-115.01
17.335	-109.66
15.754	-108.22
15.337	-105.18
17.274	-98.969
14.601	-99.834
10.407	-99.836
10.071	-98.798
9.14	-90.953
6.818	-88.089
7.871	-92.073
4.408	-79.271
-4.971	-56.445
-9.5	-27.469
-12.014	8.11
-20.288	41.786
-28.637	66.57
-32.634	88.491
-36.651	111.3
-41.689	123.74
-43.262	133.93
-42.538	146.34
-44.527	151.87
-41.189	151.3
-37.499	147.99
-38.717	145.03
-34.736	142.95
-34.449	138.32
-34.382	135.85
-31.475	135.63
-32.585	133.75
-33.495	130.8
-31.603	126.33
-27.153	122.88
-32.177	117.66
-34.186	128.81
-29.364	119.25
-31.57	53.107
-26.603	-5.028
-16.103	-43.557
-8.994	-76.861
-0.151	-96.564
8.539	-114.28
14.112	-126.45
16.476	-128.44
15.473	-132.42
20.493	-134.43
17.082	-129.89
8.849	-126.18
11.99	-117.16
7.258	-110.69
6.081	-110.76
10.689	-111.01
9.646	-112.31
5.346	-112.6
1.363	-112.81
2.875	-111.27
-1.577	-105.93
-2.994	-98.844
-0.335	-96.539
11.456	-90.454
36.901	-77.96
71.233	-56.957
116.89	-17.199
132.65	18.797
128.19	46.217
126.3	73.108
123.07	96.415
114.71	113.18
104.35	122.93
106.71	120.4
106.87	103.16
104.23	97.337
100.17	99.918
101.66	99.668
99.145	90.393
102.05	92.181
106.91	96.084
81.582	39.008
59.229	-24.798
53.608	-58.808
52.252	-90.45
46.323	-109.04
27.723	-119.51
9.362	-121.16
-4.028	-120.53
-12.566	-120.53
-13.894	-115.72
-12.684	-113.95
-9.803	-110.18
-16.247	-110.27
-26.422	-114.52
-27.695	-108.85
-33.632	-102.31
-35.785	-98.747
-36.518	-96.699
-39.956	-93.988
-34.756	-85.337
-31.946	-79.816
-31.65	-79.183
-30.082	-75.493
-29.874	-74.233
-32.136	-73.697
-32.231	-75.126
-30.277	-82.443
-32.246	-74.78
-32.849	-52.073
-32.121	-22.143
-31.199	12.172
-33.047	42.729
-37.335	71.715
-37.218	94.938
-38.607	112.03
-42.069	126.34
-40.399	137.08
-42.574	147.79
-43.617	156.36
-40.997	156.66
-45.261	155.19
-45.194	155.28
-42.295	151.42
-39.975	145.74
-39.293	142.6
-42.763	139.97
-38.228	138.11
-33.382	138.24
-35.999	129
-36.19	133.02
-36.064	134.63
-31.295	84.15
-21.409	25.678
-15.768	-17.301
-7.493	-53.495
-1.353	-76.541
3.778	-92.242
10.132	-104.04
10.806	-111.61
13.057	-111.62
15.463	-116.37
17.536	-115.87
17.69	-113.56
16.162	-115.11
15.701	-106.28
12.265	-102.91
8.745	-101.5
4.901	-99.407
3.361	-99.763
5.173	-96.359
6.651	-95.187
8.208	-95.169
11.652	-92.669
8.444	-82.433
-2.9	-63.215
-6.421	-28.504
-9.931	11.915
-17.374	41.789
-18.832	67.934
-20.025	89.514
-24.134	109.08
-27.862	122.69
-29.919	132.1
-31.801	141.29
-32.027	142.32
-31.15	145.31
-32.866	142.85
-32.231	139.3
-31.732	140.05
-35.258	131.7
-32.808	132.21
-25.604	129.73
-20.583	131.5
-20.831	119.23
-19.946	55.411
-12.131	-2.905
-4.407	-44.67
8.677	-76.027
20.975	-90.371
26.678	-102.97
30.122	-109.22
27.088	-113.36
27.171	-114.5
27.22	-113.89
22.909	-113
23.04	-107.56
21.469	-101.98
18.718	-100.65
17.972	-103.48
15.458	-100.13
17.832	-100.47
15.258	-100.55
15.14	-94.56
19.887	-93.976
16.456	-83.092
53.335	-65.937
107.62	-38.484
150.7	0.857
171.15	28.294
154.71	52.68
162.16	79.8
142.25	93.771
120.92	106.12
140.66	115.42
127.97	106.37
130.22	99.303
138.03	92.314
134.2	82.283
142.49	75.623
141.53	68.985
145.03	62.102
141.45	58.267
147.29	57.128
151.09	51.909
146.1	61.186
145.87	38.021
112.86	-28.32
85.547	-69.222
75.395	-98.389
63.791	-119.72
56.272	-128.44
44.588	-133.57
36.129	-131.25
25.741	-127.84
11.927	-121.26
3.148	-118.06
-1.001	-114.14
-6.982	-110.89
-17.409	-111.42
-24.761	-106.05
-29.757	-100.94
-34.306	-93.671
-38.015	-92.63
-39.464	-94.519
-36.786	-86.401
-41.822	-86.488
-41.805	-83.38
-45.799	-82.534
-13.819	-92.678
72.643	-91.887
104.55	-87.788
135.74	-78.897
181.89	-69.234
180.21	-73.686
187.07	-86.937
188.17	-97.809
190.22	-102.68
192.91	-112.18
187	-117.51
192.28	-117.65
186.32	-127.02
188.53	-130.7
185.71	-130.72
180.25	-129.86
181.31	-123.03
143.28	-114.3
83.027	-94.076
30.02	-63.726
-3.666	-27.091
-23.675	9.252
-44.74	41.545
-60.726	73.12
-74.261	99.162
-85.197	119.93
-89.925	133.22
-90.854	143.96
-90.984	152.78
-94.331	154.53
-94.355	157.53
-91.056	157.47
-94.175	153.03
-96.732	149.26
-97.355	149.15
-96.198	147.89
-94.212	146.16
-94.878	145.33
-93.145	140.55
-92.646	141.01
-94.567	136.83
-92.686	144.3
-91.061	134.95
-90.673	72.023
-80.705	13.066
-66.132	-28.326
-55.261	-56.88
-45.931	-74.158
-38.454	-87.427
-34.806	-90.751
-34.538	-95.577
-32.35	-97.474
-30.659	-94.864
-29.961	-94.646
-29.444	-94.539
-33.39	-93.49
-32.385	-87.254
-31.726	-83.969
-35.834	-85.781
-36.868	-83.268
-33.79	-84.151
-33.473	-80.228
-53.209	-68.824
-79.563	-59.811
-98.505	-48.215
-109.87	-39.084
-120.79	-26.215
-134.69	-13.131
-140.29	-2.562
-143.74	8.503
-143.2	10.037
-135.75	10.054
-128.97	9.767
-124.88	6.593
-120.09	6.836
-116.98	9.888
-113.82	8.13
-113.93	12.723
-86.177	5.047
-8.741	-19.365
35.559	-19.966
22.525	-6.899
-5.809	8.997
-31.404	19.738
-44.045	22.166
-44.943	21.663
-26.612	16.436
-18.578	16.316
-28.049	17.017
-25.739	20.763
-25.117	24.555
-30.272	27.794
-30.02	33.659
-24.101	27.204
-17.56	19.955
-17.042	20.691
-19.056	21.375
-18.793	23.719
-13.244	25.27
-8.78	25.032
-11.889	23.652
-15.123	24.025
-13.384	25.066
-8.741	25.083
-11.09	22.1
-10.834	19.098
-8.42	20.253
-12.013	19.433
-10.082	20.821
-10.106	23.081
-12.173	23.445
-12.636	24.161
-9.186	22.965
-8.423	19.225
-9.495	18.716
-2.898	21.234
-3.993	19.44
-7.87	18.67
-7.354	19.307
-9.483	18.134
-12.367	16.78
-11.386	17.732
-7.683	17.391
