# Supplementary material for: Electrooculography-based continuous eye-writing recognition system for efficient assistive communication systems
Source: PLoS One. 2018 Feb 9;13(2):e0192684. doi: 10.1371/journal.pone.0192684 (PMC5806888; doi:10.1371/journal.pone.0192684)
Supplement: S2 Database — All the original continuous EOG data of participant 001, 002, and 003 used in the experiments are contained in this database. (ZIP) [file pone.0192684.s002.zip › continuous1/001/training/EOG_001_02_012.csv]

-12.807	8.481
-11.288	4.2
-11.799	6.702
-11.244	8.022
-9.791	7.609
-10.34	8.43
-8.287	6.06
-9.66	5.81
-10.498	6.932
-8.794	7.102
-6.496	6.251
-4.74	7.649
-6.566	7.586
-5.235	5.465
-6.474	9.736
-10.968	7.464
-9.388	4.391
-7.525	7.975
-5.132	6.644
-0.658	6.577
-5.062	8.31
-9.792	4.997
-9.87	3.904
-12.041	7.994
-9.161	8.513
-6.291	7.567
-4.762	7.339
-4.422	6.535
-6.03	6.798
-6.132	6.925
-7.535	5.865
-5.169	5.112
-5.748	5.725
-6.141	8.22
-1.989	10.028
-5.398	6.117
-6.751	4.255
-4.707	4.371
-6.64	4.558
-9.243	8.247
-9.434	5.91
-10.384	3.086
-12.962	5.512
-11.216	6.96
-10.258	6.224
-7.332	3.034
-6.531	2.5
-6.82	5.388
-5.263	7.481
-7.391	7.971
-3.327	8.282
-1.255	7.363
1.121	3.846
3.611	5.943
-0.675	9.657
-2.682	7.442
-4.515	6.739
-2.247	6.289
-0.96	5.788
-4.212	6.577
-5.384	4.92
-5.295	4.257
-3.314	5.944
-2.795	4.661
-1.179	6.147
1.392	8.239
2.384	3.767
2.352	6.175
-1.542	9.379
-1.595	8.543
1.245	8.058
-0.213	4.824
-2.186	6.7
-3.965	8.075
-6.399	7.783
-7.845	10.13
-6.908	9.22
-5.046	8.915
-5.115	10.264
-5.893	8.83
-5.093	8.799
-9.209	8.755
-10.487	6.494
-3.866	7.236
-3.986	5.851
-4.856	4.481
-6.059	5.139
-6.997	4.626
-3.955	7.616
-6.505	4.505
-6.668	1.551
-3.408	3.938
-3.674	3.519
-1.993	8.018
-3.563	6.836
-6.915	5.033
-4.103	7.501
-5.139	4.164
-6.926	6.055
-6.314	6.683
-6.756	5.021
-5.798	7.665
-5.713	6.164
-6.025	7.614
0.03	22.845
13.559	48.533
17.431	78.634
13.978	104.77
8.85	123.71
1.324	136.37
-6.574	142.28
-20.316	149.31
-27.952	153.44
-30.556	154.9
-34.313	154.75
-38.101	150.82
-40.261	151.2
-40.45	151.25
-47.502	153.55
-53.57	149.61
-48.748	139.05
-45.518	138.5
-49.514	140.75
-48.641	137.57
-47.114	138.35
-45.598	132.5
-41.083	96.151
-35.933	51.048
-25.208	12.214
-14.531	-25.206
-3.541	-58.75
4.825	-85.712
10.77	-100.43
17.579	-111.22
15.534	-120.42
19.688	-129.05
26.139	-135.49
18.332	-133.31
15.788	-133.89
19.827	-133.32
17.519	-129.38
18.661	-127.38
29.006	-122.04
26.07	-121.35
6.969	-111.55
-16.993	-96.695
-49.205	-85.884
-74.802	-65.925
-93.643	-50.263
-110.2	-28.031
-123.76	-10.989
-132.98	-3.13
-128.34	9.035
-124.11	16.788
-106.76	38.555
-70.74	61.675
-48.749	78.576
-35.597	96.493
-18.96	109.32
-11.627	120.05
-13.927	125.16
-10.711	129.36
-8.286	127.46
-14.529	123.14
-14.848	123.79
-12.24	120.73
-20.007	118.62
-19.596	109.73
-16.254	115.53
-8.021	106.75
48.937	42.882
109.1	-10.707
161.44	-40.157
211.19	-66.244
216.29	-83.767
240.02	-96.159
266.97	-110.29
267.01	-124.27
281.38	-137.64
284.84	-153.71
280.58	-175.34
286.57	-194.15
288.29	-201.36
287.86	-211.83
289.62	-216.23
281.88	-218.08
282.67	-220.77
278.39	-211.97
222.78	-197.52
155.48	-166.64
103.48	-124.02
58.125	-86.54
30.174	-49.779
2.43	-15.055
-28.937	12.882
-52.074	36.439
-59.415	50.861
-55.368	57.868
-63.081	61.592
-75.451	56.028
-83.523	53.9
-95.158	53.916
-109.27	52.885
-114.79	57.146
-106.58	67.768
-84.35	110.56
-4.269	143.45
79.723	242.34
317.65	545.01
1050.1	898.47
1887.5	1108.8
2328.7	1019.3
2413	651.53
1880.5	334.05
952.62	174.24
503.27	81.919
442.84	29.765
375.23	-25.919
364.17	-81.032
370.64	-143.09
357.67	-230.06
360.07	-302.39
369.37	-355.19
379.12	-400.11
395.16	-441.96
387.37	-482.5
375.47	-503.54
371.92	-516.26
352.02	-532.29
350.47	-533.7
341.71	-529.18
330.51	-515.09
327.65	-484.86
286.08	-461.93
229.63	-432.17
177.13	-394.43
120.88	-368.93
57.507	-346.56
-7.743	-323.98
-65.487	-301.12
-114.93	-276.2
-153.48	-251.95
-187.35	-223.15
-210.81	-190.56
-224.46	-168.94
-228.57	-155.14
-232.22	-141.56
-246.38	-128.62
-255.72	-116.28
-255.57	-104.69
-207.72	-82.318
-141.72	-43.296
-117.69	2.686
-104.89	41.619
-78.243	70.063
-64.656	88.31
-55.419	98.158
-30.065	95.68
-34.743	77.089
-24.213	64.164
-4.278	53.746
-4.308	39.946
-0.541	30.767
-3.613	21.493
9.376	22.93
2.166	16.531
1.552	23.679
7.436	31.315
-30.345	-25.623
-64.515	-76.646
-85.637	-98.049
-91.986	-119.31
-102.46	-130.26
-131.77	-134.07
-153.48	-125.12
-170.98	-118.63
-186.52	-113.82
-200.63	-106.86
-211.41	-98.724
-221.43	-84.495
-235.38	-74.449
-243.98	-68.542
-238.69	-61.975
-232.94	-57.207
-232.79	-54.857
-230.91	-53.094
-237.4	-52.473
-237.56	-45.552
-229.37	-45.693
-174.03	-59.238
-80.051	-58.391
-31.131	-50.904
10.549	-42.76
58.5	-34.458
103.01	-38.478
166.92	-60.667
197.08	-123.89
205.8	-199.05
224.73	-260.88
228.84	-309.81
234.97	-329.77
233.95	-334.76
236.3	-334.93
238.16	-333.04
230.57	-324.71
234.98	-317.43
232.15	-302.44
217.07	-284.32
169.06	-275.44
111.6	-238.73
70.668	-192.93
25.301	-165.04
-21.381	-143.98
-65.579	-122.22
-108.19	-98.117
-147.62	-82.675
-175.44	-65.795
-200.51	-41.833
-221.96	-27.57
-230.27	-18.61
-232.94	-10.404
-229	-2.493
-232.58	8.11
-237.19	15.123
-241.82	26.219
-216.94	20.429
-118.83	-3.532
-43.536	-10.036
-8.724	-5.116
54.951	7.095
102.09	9.208
131.24	-7.391
169.48	-31.759
177.41	-73.632
176.09	-112.35
192.65	-130.42
195.15	-144.27
188.84	-156.19
191.9	-159.11
191.37	-162.15
192.39	-160.36
190.43	-154.22
184.38	-143.84
185.21	-122.61
150.52	-119.31
96.274	-116.83
58.161	-97.353
17.216	-87.447
-20.953	-73.549
-54.567	-52.773
-85.056	-36.19
-106.47	-20.885
-120.27	-11.792
-133.76	-0.989
-145.06	9.758
-152.44	18.838
-158.17	24.509
-150.71	28.647
-141.36	56.701
-151.83	101.96
-176.84	146.8
-197.57	187.69
-211.83	217.62
-222.83	237.83
-227.71	255
-229.31	263.05
-228.69	266.12
-228.48	272.72
-224.77	269.26
-218.19	264.5
-217.65	265.1
-217.76	257.89
-212.95	260.45
-210.74	257.5
-208.36	256.18
-199.22	262.36
-193.28	209.8
-185.65	139.2
-172.69	94.084
-159.79	56.631
-140.7	35.521
-121.71	19.769
-112.41	7.238
-110.12	-2.039
-107.02	-7.686
-103.12	-8.601
-104.4	-12.512
-110.81	-11.974
-117.89	-7.216
-119.9	-6.597
-116.51	-6.699
-112.41	-5.863
-106.3	-0.718
-113.2	7.025
-140.94	17.376
-165.36	33.188
-185.44	51.27
-204.47	70.428
-216.17	81.294
-225.16	92.482
-230.46	100.21
-231.38	97.772
-229.33	99.436
-228.22	93.466
-226.34	87.358
-222.12	88.586
-219.37	85.176
-212.98	84.607
-209.15	85.532
-206.27	83.202
-200.54	84.812
-199.43	86.403
-193.52	86.385
-189.55	91.725
-156.16	73.41
-62.858	37.604
9.882	36.463
16.156	50.368
-8.652	58.579
-35.182	68.585
-51.732	72.91
-56.218	77.239
-47.103	79.329
-40.658	78.774
-43.046	82.09
-43.51	82.465
-43.215	80.373
-39.885	82.34
-38.397	79.656
-42.447	78.252
-40.84	79.182
-41.545	76.507
-46.468	76.378
-45.024	70.465
-47.618	67.09
-49.767	68.586
-46.535	66.16
-47.644	63.547
-46.932	63.285
-44.109	64.951
-40.812	66.019
-39.122	63.883
-39.019	62.47
-38.903	65.085
-40.696	62.821
-40.737	59.457
-40.706	59.025
-37.708	59.44
-34.075	58.666
-33.514	55.942
-34.501	53.709
-37.251	51.728
-32.818	51.763
-29.112	53.071
-33.072	54.225
-32.585	53.389
-31.263	51.931
-29.793	48.085
-25.126	44.937
-24.566	44.405
-28.882	41.709
-34.709	41.338
