# Supplementary material for: Electrooculography-based continuous eye-writing recognition system for efficient assistive communication systems
Source: PLoS One. 2018 Feb 9;13(2):e0192684. doi: 10.1371/journal.pone.0192684 (PMC5806888; doi:10.1371/journal.pone.0192684)
Supplement: S2 Database — All the original continuous EOG data of participant 001, 002, and 003 used in the experiments are contained in this database. (ZIP) [file pone.0192684.s002.zip › continuous1/001/training/EOG_001_02_013.csv]

-60.661	-1.092
-59.061	-1.169
-59.315	-1.386
-61.365	-2.417
-59.799	-4.171
-53.019	-0.362
-52.467	1.438
-56.516	0.727
-54.866	-0.623
-52.413	-0.444
-51.707	0.167
-49.094	0.148
-48.25	3.604
-50.764	3.066
-46.846	3.067
-43.836	2.81
-44.478	0.545
-42.386	2.355
-46.145	3.061
-44.939	1.922
-41.989	2.112
-43.679	2.005
-44.422	-0.016
-42.705	0.35
-39.174	0.67
-35.994	0.111
-32.33	0.261
-33.526	0.006
-30.489	0.093
-33.199	0.84
-36.762	1.425
-32.411	-1.145
-35.337	-1.46
-36.556	-1.01
-37.759	-0.627
-37.778	2.181
-34.649	1.294
-34.637	2.354
-32.53	3.423
-30.602	2.633
-30.568	4.848
-26.692	2.161
-25.662	1.114
-28.025	1.949
-29.238	1.778
-29.764	3.919
-25.566	0.771
-22.4	0.293
-22.454	0.562
-24.732	-4.022
-25.492	-4.25
-22.831	-2.133
-24.11	-1.793
-25.121	-0.973
-23.356	-1.105
-22.505	-1.585
-21.037	0.958
-20.837	0.055
-22.663	-1.848
-21.814	-0.757
-19.112	-0.413
-20.234	-2.297
-20.055	-2.138
-16.558	0.252
-16.327	-1.61
-17.1	0.916
-14.797	3.541
-13.452	1.695
-16.742	1.128
-15.509	1.327
-14.923	1.77
-15.907	0.47
-13.908	0.961
-16.111	-1.987
-13.352	-4.217
-10.991	-0.705
-11.169	-0.496
-12.674	-1.176
-15.894	-1.458
-13.537	-1.063
-15.763	-1.453
-17.584	-3.633
-17.182	-1.046
-15.067	-0.379
-12.25	-2.376
-12.756	-2.077
-12.008	-2.169
-15.12	-0.363
-12.921	-1.439
-10.014	-2.639
-14.461	-1.039
-16.559	-1.71
-19.595	-1.744
-20.001	0.421
-16.164	1.013
-15.305	-3.06
-13.07	-4.688
-12.175	-1.791
-13.085	-0.224
-15.682	-0.784
-18.331	1.145
-9.395	2.11
-8.333	-1.245
-16.764	0.333
-16.736	0.27
-19.156	-0.757
-22.697	1.59
-17.99	-3.776
-10.395	5.139
-4.236	33.721
-5.545	59.735
-15.933	85.646
-24.367	108.62
-30.429	122.29
-37.96	131.7
-45.346	141.85
-48.507	142.84
-48.815	139.11
-49.587	139.7
-48.375	139.46
-51.14	142.04
-57.152	138.68
-55.038	134.73
-54.449	128.98
-57.658	128.09
-52.907	135.73
-50.277	97.158
-47.802	35.458
-41.093	-7.111
-31.548	-47.47
-22.751	-74.1
-19.535	-89.012
-11.435	-103.42
-6.005	-115.21
-7.259	-124.34
-8.042	-123.98
-16.617	-123.22
-31.102	-126.49
-44.051	-122.83
-63.877	-113.41
-82.483	-100.49
-96.687	-88.959
-114.7	-75.804
-130.63	-56.015
-139.76	-31.468
-136.57	-17.229
-135.62	-21.355
-132.74	-18.162
-124.76	-11.3
-123.92	-15.562
-119.74	-13.629
-118.51	-14.346
-117.22	-16.883
-110.62	-11.036
-61.703	-43.779
38.83	-99.544
119.7	-128.07
164.32	-134.96
192.54	-126.51
214.09	-119.2
224.72	-116.08
259.46	-111.08
288.65	-114.43
284.12	-131.39
301.72	-157.46
303.77	-185.54
305.47	-206.73
322.76	-224.91
328.67	-245.24
330.63	-260.23
332.53	-265
334.24	-264.7
327.85	-268.57
329.47	-262.89
298.62	-257.51
223.64	-246.13
158.51	-211.66
110.22	-170.17
69.698	-120.32
29.327	-76.745
-5.666	-43.537
-33.42	-21.621
-58.611	-5.355
-77.173	23.837
-90.955	44.449
-96.2	47.697
-97.744	49.553
-98.382	52.538
-98.279	56.395
-104.52	65.288
-107.78	69.901
-112.4	71.991
-118.15	74.504
-118.98	74.573
-111.84	78.042
-62.466	57.254
13.642	15.154
81.12	-17.203
141.6	-38.967
190.26	-51.475
227.52	-69.812
249.7	-94.68
260.5	-109.73
261.41	-121.79
255.89	-128.59
264.02	-133.8
266.02	-145.67
258.86	-149.02
260.33	-151.64
261.68	-144.28
244.46	-146.66
192.63	-179.43
137.31	-189.27
100.7	-185.54
75.117	-178.8
49.226	-159.44
25.379	-148.82
2.979	-136.92
-25.575	-126.04
-60.834	-115.42
-98.088	-100.44
-126.85	-91.032
-153.22	-65.22
-155.47	-55.738
-156.76	-40.33
-115.65	-2.627
-67.563	31.741
-38.613	199.37
264.98	463.43
894.85	675.81
1485.7	707.73
1709	544.43
1539.4	399.63
1073	311.39
563.82	229.88
294.3	165.38
159.02	127.93
62.786	119.16
4.269	118.18
-86.479	132.96
-163.26	164.24
-192.65	189.15
-199.28	206.23
-192.56	215.5
-187.3	208.81
-188.49	198.22
-193.67	183.38
-199.16	170.39
-204.08	161.9
-207.16	153.25
-213.95	148.99
-216.13	137.28
-222.53	141.93
-202.95	129.23
-137.38	57.33
-62.117	7.16
-3.897	-16.405
33.512	-37.836
109.22	-46.583
166.38	-79.704
182.27	-121.45
216.27	-152.53
227.88	-188.4
232.97	-222.45
237.11	-248.95
232.79	-266.23
239.66	-274.55
237.22	-281.39
233.33	-278.5
238.09	-264.87
211.75	-277.82
150.59	-299.75
103.69	-292.24
65.317	-275.7
21.265	-256.91
-16.398	-232.88
-47.814	-210.11
-68.404	-186.27
-90.91	-172.5
-112.89	-159.46
-130.16	-150.9
-159.47	-144.46
-193.39	-122.65
-214.02	-114.14
-216.35	-105.35
-219.28	-101.41
-209.91	-71.596
-157.34	-24.496
-113.46	31.383
48.606	253.28
588.63	554.67
1241.8	707.66
1579.8	632.87
1551.6	408.24
1134.3	229.75
545.99	132.16
176.98	72.553
20.324	51.618
-64.57	44.562
-120.2	42.304
-160.19	40.371
-182.21	37.103
-197.73	38.82
-196.53	43.379
-196.46	45.846
-199.8	42.965
-198.09	37.641
-213.29	36.23
-224.95	34.492
-230.18	30.765
-233.17	30.093
-229.02	28.969
-231.26	29.152
-228.48	28.596
-228.64	26.708
-230.47	27.388
-224.55	27.276
-226.04	25.502
-222.8	24.686
-218.97	25.943
-218.7	24.944
-209.42	23.185
-204.6	23.313
-202.17	23.945
-200.48	22.503
-202.43	22.931
-200.55	25.37
-201.18	22.883
-201.17	23.792
-197.43	25.439
-192.35	24.033
-186.31	22.676
-181.16	19.792
-184.36	19.952
-181.83	20.355
-174.05	21.965
-175.82	21.883
