# Supplementary material for: Electrooculography-based continuous eye-writing recognition system for efficient assistive communication systems
Source: PLoS One. 2018 Feb 9;13(2):e0192684. doi: 10.1371/journal.pone.0192684 (PMC5806888; doi:10.1371/journal.pone.0192684)
Supplement: S2 Database — All the original continuous EOG data of participant 001, 002, and 003 used in the experiments are contained in this database. (ZIP) [file pone.0192684.s002.zip › continuous1/001/training/EOG_001_02_014.csv]

-5.903	-7.048
-5.975	-4.376
-1.763	-4.779
-2.001	-3.225
-8.024	-0.438
-6.136	-3.367
-4.242	-4.74
-7.155	-3.084
-1.976	-2.822
-5.313	-4.824
-7.248	-7.732
-4.742	-7.828
-11.239	-5.965
-7.831	-6.683
-6.881	-4.433
-8.166	-1.786
-5.27	-3.564
-10.794	-2.696
-11.168	-2.815
-9.587	-3.601
-11.314	-2.479
-9.296	-2.209
-9.975	-2.832
-10.385	-0.615
-6.376	0.997
-7.865	-2.858
-10.496	-1.282
-9.016	-0.811
-10.812	-3.283
-9.505	-0.22
-4.659	-1.014
-4.809	-0.128
-5.549	0.729
-6.168	-1.226
-9.107	-0.545
-9.468	-0.552
-6.128	-1.45
-5.091	-1.685
-9.194	2.079
-9.589	1.607
-7.705	-1.299
-7.939	0.412
-4.989	-0.668
-3.846	-1.129
-5.118	1.608
-5.283	0.102
-5.437	0.241
-4.18	1.762
-6.706	-3.512
-9.818	-3.393
-8.515	-0.802
-8.422	-0.847
-9.332	-2.073
-11.449	-5.716
-9.416	-1.112
-7.991	0.28
-9.914	-3.82
-11.933	-3.871
-13.587	-4.455
-11.811	-0.778
-14.891	0.863
-15.272	-2.383
-13.169	-1.365
-14.066	-2.836
-14.312	-4.353
-16.173	-3.232
-15.985	-4.894
-16.14	-5.38
-16.631	-5.938
-13.228	-3.265
-11.041	-2.125
-13.14	-7.919
-14.139	-7.638
-15.07	-5.549
-16.569	-6.047
-13.947	-4.052
-11.94	-2.325
-10.142	-1.686
-9.237	-1.603
-13.047	-0.567
-14.166	-3.24
-12.916	-4.868
-13.236	-0.243
-12.896	-1.927
-12.517	-4.456
-13.399	-2.494
-15.695	-3.91
-15.721	-3.657
-11.297	-4.184
-14.24	-6.464
-18.206	-4.534
-13.545	-5.761
-12.069	-7.864
-11.798	-7.591
-15.025	-7.946
-19.869	-7.491
-17.696	-5.762
-17.325	-4.484
-17.895	-5.262
-16.186	-4.374
-16.309	-5.155
-16.73	-8.658
-17.381	-8.154
-16.983	-6.644
-16.446	-8.562
-16.853	-9.523
-17.855	-7.641
-19.335	-6.34
-19.442	-8.103
-18.005	-8.404
-16.412	-6.441
-16.996	-6.505
-12.139	-6.053
-10.293	-7.598
-16.932	-8.208
-17.727	-6.843
-17.139	-8.425
-14.597	-10.004
-8.929	-10.301
-10.282	-7.652
-11.197	-9.597
-8.159	-5.761
-2.703	19.447
10.606	47.076
17.145	70.573
9.67	92.221
0.213	108.42
-8.656	122.49
-14.377	130.55
-19.388	133.38
-26.598	135.2
-28.065	134.45
-26.955	131.97
-26.19	127.79
-29.281	125.81
-32.441	125.62
-29.04	119.99
-30.984	120.17
-32.029	123.22
-30.429	116.69
-30.082	114.45
-29.04	107.67
-27.741	108.94
-23.267	111.54
-24.688	70.388
-21.575	18.707
-10.12	-24.855
3.17	-64.343
18.336	-89.523
28.224	-107.6
37.485	-122.11
41.23	-134.54
41.769	-139.38
40.857	-142.12
36.197	-144.54
35.823	-143.75
34.685	-140.5
31.779	-135.86
33.688	-136.73
35.751	-132.95
35.386	-130.01
34.495	-129.76
17.495	-123.81
-6.375	-125.59
-23.578	-117.08
-40.416	-107.16
-55.511	-101.86
-71.689	-91.487
-87.276	-84.564
-101.18	-67.08
-110.58	-58.661
-113.73	-53.096
-112.81	-45.022
-110.87	-48.619
-105.45	-47.138
-100.3	-45.554
-99.349	-48.175
-94.573	-51.33
-85.219	-44.773
-44.356	-21.774
14.326	8.223
30.604	44.602
19.455	81.804
7.911	106.28
-3.124	121.97
-2.953	131.67
-3.084	134.8
-4.45	139.94
-4.244	141.82
-6.37	138.41
-4.9	134.47
-6.178	128.38
-7.356	127.78
-7.779	124.68
-8.864	121
-9.846	122.12
-9.486	115.43
-2.083	126.07
2.989	108.52
9.319	36.596
21.839	-20.549
35.701	-61.651
48.643	-93.714
55.592	-112.94
58.913	-124.14
61.56	-130.68
59.206	-137.9
53.049	-139.19
49.506	-137.96
45.865	-136.65
42.369	-132.1
40.367	-128.06
39.709	-127
37.72	-125.8
37.082	-122.98
38.956	-121.69
39.188	-120.72
39.06	-119.19
38.344	-120.18
36.381	-110.9
27.397	-92.596
16.328	-62.689
8.731	-22.119
-1.058	11.436
-16.05	47.51
-26.848	76.278
-30.841	93.293
-36.251	112.06
-38.444	122.85
-36.227	126.1
-36.014	129.72
-36.429	130.86
-35.866	130.54
-35.889	127.71
-34.398	123.38
-31.53	122.41
-27.485	119.14
-28.384	116.1
-31.742	114.2
-31.749	113.68
-31.94	108.94
-25.912	113.61
-19.728	108.83
-16.748	49.949
-10.607	-9.739
-2.151	-47.273
5.476	-81.272
11.062	-105.59
17.219	-123.15
21.703	-127.83
25.515	-129.32
21.986	-133.36
12.484	-133.42
8.424	-131.87
8.839	-128.5
11.172	-124.54
11.079	-120.43
7.873	-115.93
6.69	-113.47
6.612	-113.51
9.194	-112.94
9.195	-105.18
-7.138	-81.298
-27.273	-41.714
-32.679	-8.047
-29.036	21.252
-28.169	52.373
-25.568	75.697
-23.149	96.067
-23.504	113.36
-19.396	125.26
-20.9	131.44
-27.264	133.06
-28.545	132.69
-26.901	128.78
-27.28	122.94
-30.758	119.25
-30.552	117.23
-26.999	115.2
-26.25	109.49
-25.044	103.86
-23.612	108.86
-24.614	106.99
-21.265	108.98
-15.61	107.75
-11.072	55.688
-2.555	-3.783
5.904	-44.136
16.052	-82.953
25.189	-109.16
27.14	-125.61
37.39	-134.14
47.854	-140.28
49.052	-143.62
52.288	-142.11
47.11	-143.94
35.002	-144.01
31.406	-142.93
23.937	-140.03
8.356	-135.27
-5.648	-132.19
-24.481	-122.47
-47.757	-111.75
-69.135	-98.451
-89.462	-77.019
-104.49	-56.403
-108.05	-38.285
-111.48	-23.619
-112.91	-16.38
-108.89	-15.858
-106.8	-17.889
-102.75	-19.909
-102.44	-23.844
-99.209	-27.645
-93.444	-27.255
-95.782	-29.897
-89.418	-27.019
-53.673	-44.099
45.403	-90.691
155.71	-111.88
216.79	-107.48
261.58	-97.028
267.97	-93.701
295.38	-94.578
337.92	-98.6
360.65	-118.04
414.79	-154.39
433.02	-219.07
438.64	-285.2
456.8	-335.06
461.05	-375.08
470.69	-394.99
473.08	-402.62
466.5	-405.55
464.56	-387.5
432.3	-370.95
354.56	-356.2
284.36	-315.83
235.89	-285.89
198.45	-268.69
155.34	-248.44
109.4	-231.31
79.011	-215.99
57.939	-202.96
42.868	-188.74
36.917	-178.05
30.328	-164.55
18.985	-149.16
17.217	-135.51
18.042	-118.97
21.21	-106.93
19.793	-102.03
8.627	-99.351
-3.567	-95.565
-20.025	-92.008
-24.603	-88.578
-39.313	-83.13
-33.599	-77.336
-31.061	-56.001
1.188	-11.071
106.99	24.595
161.97	209.78
474.41	540.85
1086.7	703.9
1467.4	674.63
1451.3	526.65
1139.8	372.21
696.34	302.22
319.44	258.51
92.147	244.35
-29.071	241.44
-90.799	240.29
-126.13	240.5
-155.85	239.65
-171.05	240.1
-171.36	235.56
-166.27	233.44
-165.37	225.88
-165.55	215.57
-172	208.69
-181.29	197.97
-186.52	191.35
-192.27	184.37
-192.42	176.87
-195.87	172.33
-195.75	170.23
-187.6	172.94
-189.45	131.56
-177.52	63.739
-153.83	16.001
-138.02	-24.24
-125	-50.376
-117.64	-69.737
-114.42	-85.776
-110.21	-92.631
-107.52	-98.375
-106.57	-98.994
-101.58	-97.517
-100.78	-96.238
-102.11	-92.034
-98.569	-94.458
-100.5	-94.388
-99.923	-93.102
-98.495	-93.859
-102.47	-88.007
-99.253	-88.561
-95.894	-88.012
-91.414	-84.814
-89.595	-80.044
-108.47	-71.333
-137.81	-60.623
-162.67	-43.771
-182.2	-36.889
-199.39	-23.061
-213.57	-7.221
-220.62	-5.755
-222	2.5
-224.14	5.83
-225.89	2.407
-221	2.253
-216.63	2.994
-212.06	1.589
-204.14	2.042
-201.72	5.498
-200.83	4.875
-198.93	5.138
-191.38	5.582
-188.68	9.847
-153.21	2.63
-61.449	-20.099
-5.686	-29.343
11.441	-27.112
8.529	-16.874
-19.666	-5.965
-29.367	2.829
-40.456	12.268
-53.607	14.983
-61.847	19.288
-68.575	22.732
-65.979	24.949
-63.611	26.883
-50.725	25.396
-46.959	26.011
-53.947	26.078
-54.818	24.721
-58.048	25.36
-58	24.775
-57.378	22.523
-55.12	23.209
-52.971	23.895
-55.985	22.402
-54.06	21.38
-50.624	22.561
-50.38	23.534
-49.63	24.183
-48.146	25.802
-44.704	25.702
-47.138	26.535
-50.596	25.639
-48.217	23.372
-48.961	22.518
-46.306	20.021
-42.14	19.23
-44.225	18.412
-42.049	18.471
-42.201	18.175
-44.795	18.093
-42.445	20.334
-44.051	19.458
-43.255	21.546
-41.636	19.589
-41.916	15.501
-44.808	18.016
-44.917	18.594
-40.022	19.106
-39.959	18.719
-36.977	14.569
-38.829	13.611
-39.693	18.088
-35.49	18.215
-31.635	16.812
-28.557	14.934
-32.671	12.183
-31.736	15.706
-34.16	16.485
-34.458	16.59
-25.218	17.965
