# Supplementary material for: Electrooculography-based continuous eye-writing recognition system for efficient assistive communication systems
Source: PLoS One. 2018 Feb 9;13(2):e0192684. doi: 10.1371/journal.pone.0192684 (PMC5806888; doi:10.1371/journal.pone.0192684)
Supplement: S2 Database — All the original continuous EOG data of participant 001, 002, and 003 used in the experiments are contained in this database. (ZIP) [file pone.0192684.s002.zip › continuous1/001/training/EOG_001_02_015.csv]

-16.035	4.235
-15.807	1.18
-14.806	1.848
-15.964	2.568
-16.666	0.987
-16.789	1.386
-16.481	0.132
-15.909	-0.537
-16.951	1.02
-14.974	-0.25
-15.171	0.219
-12.863	2.666
-6.74	3.064
-7.354	5.264
-5.345	6.542
-6.243	6.185
-10.902	6.003
-14.064	4.756
-15.294	4.787
-9.472	4.531
-9.367	3.835
-13.992	2.124
-13.725	1.583
-12.952	2.395
-14.467	1.745
-15.954	3.845
-15.375	4.134
-13.553	2.227
-11.955	2.463
-11.43	3.084
-10.592	5.243
-11.184	5.879
-12.416	6.139
-10.59	5.864
-9.938	2.756
-9.507	2.984
-8.612	4.31
-12.766	3.726
-12.863	3.052
-9.769	3.077
-10.934	2.883
-12.586	4.571
-12.998	5.669
-9.457	3.01
-8.954	3.024
-10.143	1.386
-8.71	-0.236
-10.231	3.836
-9.719	5.502
-8.758	2.54
-8.311	3.145
-6.33	3.069
-5.411	0.155
-5.418	1.788
-7.719	2.171
-6.197	0.249
-4.245	-0.053
-5.235	2.246
-4.717	2.259
-5.683	2.294
-5.741	4.175
-6.588	3.837
-4.502	4.657
-1.305	4.735
-5.256	6.219
-6.063	5.791
-7.431	5.155
-10.011	7.641
-6.41	7.267
-3.652	6.753
-4.426	9.495
-6.053	9.041
-5.823	5.12
-7.545	3.619
-5.631	2.055
-4.039	3.194
-5.575	2.393
-5.244	4.013
-9.311	2.999
-7.628	-3.363
-7.041	0.755
-8.132	2.816
-5.842	3.162
-8.189	3.741
-5.876	1.9
-6.121	4.408
-7.657	5.631
-5.21	4.826
-5.717	6.019
-5.303	7.805
-5.152	6.04
-5.881	3.354
-9.03	2.706
-11.653	3.086
-11.547	0.478
-10.528	-3.649
-11.312	-2.231
-14.435	-2.242
-13.701	-3.056
-10.497	0.248
-9.066	-0.621
-11.582	-2.002
-14.464	-0.602
-15.433	-0.609
-12.341	-0.418
-10.502	-0.275
-13.871	0.018
-11.99	-0.921
-11.5	0.042
-11.153	1.043
-6.119	-1.001
-7.065	-0.802
-7.22	0.443
-7.891	2.395
-8.134	3.296
-7.722	1.724
-8.869	-0.055
-3.262	0.331
-4.708	-0.145
-9.958	-1.737
-11.596	-0.455
-12.635	-2.796
-9.382	-3.419
-0.124	12.036
17.442	40.004
40.706	69.71
63.688	93.63
72.31	111.95
54.088	123.87
20.94	130.58
-0.106	139.7
-15.298	141.97
-26.049	139.5
-31.644	144.44
-40.515	145.4
-43.836	142.77
-46.278	140.36
-44.781	134.94
-47.577	134.93
-53.187	131.93
-50.95	125.01
-51.598	126.23
-53.761	123.77
-56.757	120.43
-56.862	119.11
-53.632	114.8
-54.447	112.31
-54.278	106.85
-53.116	115.18
-52.165	104.13
-46.059	49.153
-40.288	-4.043
-29.455	-46.518
-10.774	-74.516
9.18	-95.255
22.672	-113.92
28.476	-124.43
36.883	-134.42
37.267	-140.07
34.909	-143.04
30.584	-145.31
22.793	-141.64
19.743	-139.21
10.936	-139.2
8.937	-134.96
9.944	-134.51
9.305	-133.99
14.107	-128.51
-1.979	-118
-27.678	-106.66
-45.427	-100.56
-68.597	-84.901
-89.725	-69.683
-104.69	-60.82
-117.11	-45.231
-129.28	-34.399
-132.76	-24.687
-126.66	-17.834
-123.41	-19.564
-121.7	-19.347
-120.3	-17.322
-116.77	-17.15
-113.2	-14.456
-90.588	3.646
-47.476	28.468
-16.236	56.003
-5.144	89.893
-14.12	110.89
-22.65	120.27
-23.926	126.37
-24.19	127.36
-22.961	131.28
-27.043	132.53
-28.684	129.53
-31.118	121.25
-28.979	119.45
-31.119	121.16
-28.86	112.24
-25.273	119
-18.655	94.856
68.817	33.048
125.57	-10.037
156.48	-39.905
235.88	-59.407
245.01	-79.02
261.41	-96.993
293.55	-110.72
296.58	-130.45
304.95	-144.34
305.44	-159.2
318.27	-185.84
322.12	-204.38
317.53	-210.07
323.35	-216.86
321.06	-223.11
320.63	-224.17
317.71	-227.3
313.5	-227.24
309.81	-219.78
258.62	-212.39
193.12	-200.41
147.33	-169.68
107.51	-127.47
75.033	-97.676
30.332	-71.161
-12.49	-48.325
-38.938	-25.549
-54.004	-0.843
-63.664	11.881
-79.552	17.651
-99.781	17.492
-110.38	20.737
-117.72	24.334
-122.73	32.617
-122.33	34.703
-120.56	57.458
-54.195	102.78
-18.549	169.37
73.184	392.07
581.19	697.34
1296.6	896.88
1754.2	867.9
1807.6	622.95
1474.6	420.49
891.81	323.7
399.57	254.74
176.66	217.03
63.07	193.21
-14.537	182.99
-60.184	171.19
-91.543	159.36
-105.41	158.91
-116.21	151.21
-112.76	143.04
-106.64	134.25
-113.86	122.66
-120.45	119.45
-133.01	107.48
-144.64	103.89
-143.53	100.79
-148.91	51.734
-158.53	-6.641
-155.34	-51.14
-143.88	-86.24
-134.83	-112.54
-130.46	-133.4
-128.4	-139.16
-125.71	-145.14
-124.73	-154.99
-124.9	-159.38
-127.85	-160.26
-131.39	-158.07
-134.02	-155.71
-138.87	-153.8
-141.81	-148.11
-139.14	-140.78
-139.12	-138.41
-140.6	-141.78
-144.28	-139.7
-147.28	-135.48
-134.96	-134.04
-130.08	-131.45
-85.152	-133.94
-21.332	-125.32
41.748	-113.6
136.62	-112.17
178.34	-126.69
216.3	-164.95
263.12	-209.76
274.75	-265.66
294.29	-313.28
308.16	-347.12
312.56	-377.8
315.04	-397.29
320.39	-411.75
320.62	-418.34
321.71	-417.26
327.59	-403.66
288.35	-391.41
227.03	-368.56
182.07	-322.86
133.5	-282.76
75.369	-250.33
21.268	-228.94
-25.321	-207.48
-72.486	-179.95
-108.05	-154.59
-136.45	-137.25
-158.29	-126.5
-174.1	-109.8
-185.19	-97.813
-188.29	-84.195
-188.72	-71.867
-189.14	-59.997
-195.62	-53.222
-193.6	-46.152
-184.44	-34.015
-124.65	-69.498
-34.478	-105.62
8.473	-108.07
41.078	-107.73
69.268	-99.393
90.546	-93.652
115.41	-93.115
129.77	-104.82
132.88	-120.2
132.96	-129.79
140.31	-136.79
143.62	-138.16
140.81	-145.36
143.42	-152.87
145.44	-156.26
145.41	-157.12
144.84	-159.48
143.32	-163.84
150.27	-154.59
126.98	-142.66
75.234	-124.88
30.49	-91.444
-10.863	-56.753
-37.283	-26.35
-62.812	2.828
-87.043	32.953
-103.1	55.232
-129.88	71.898
-154.65	87.208
-166.64	99.449
-178.44	107.05
-184.89	110.51
-191.94	113.25
-201.74	117.33
-209.88	121.26
-221.91	121.1
-228.69	122.91
-240.17	122.53
-227.79	127.74
-178.71	136.35
-121.28	135.96
-79.061	132.06
-45.93	118.89
0.654	103.28
18.267	90.736
13.209	83.327
18.774	86.178
21.585	79.246
18.961	76.049
26.62	76.986
30.798	63.29
30.342	76.389
25.35	57.751
-11.285	-16.067
-44.734	-61.552
-55.694	-87.44
-68.134	-101.36
-83.822	-105.32
-95.789	-108.62
-104.89	-104.71
-112.22	-100.14
-116.67	-96.708
-117.03	-89.86
-122.95	-76.143
-133.38	-68.977
-138.01	-66.557
-154.75	-68.95
-160.89	-64.309
-163.36	-65.701
-165.37	-71.574
-144.5	-31.202
-110.65	-4.392
-33.675	51.124
101.89	238.99
577.32	531.29
1356.7	778.52
1872.8	842.08
2049.8	717.81
1835.9	477.4
1157.5	313.67
549.42	251.28
304.58	215.45
216.41	208.87
165.95	193.85
148.83	152.28
156.74	99.666
153.28	60.686
164.18	26.703
182.9	-7.102
194.17	-37.218
211.36	-70.864
203.31	-101.05
200.58	-122.83
185.42	-139.11
175.05	-142.94
187.25	-148.53
172.06	-158.01
172.27	-161.71
173.17	-168.54
166.67	-153.97
168.4	-153.6
143.81	-189.16
110.08	-210.1
71.161	-223.07
42.493	-227.23
15.036	-227.69
-28.837	-230.94
-63.935	-222
-99.485	-216.84
-133.57	-212.14
-158.68	-200.7
-180.15	-190.31
-192.32	-179.4
-199.35	-171.23
-201.68	-160.33
-205.84	-139.53
-231.92	-102.4
-263.79	-52.845
-281.25	-12.734
-290.58	24.152
-292.49	53.821
-291.58	67.045
-294.56	79.051
-294.98	85.749
-291.37	88.333
-285.58	91.22
-281.48	91.331
-277.97	90.991
-269.5	85.585
-275.24	82.69
-276.67	83.153
-275.43	94.864
-263.43	85.394
-190.48	20.522
-113.79	-26.764
-57.631	-42.726
-24.534	-60.834
-9.702	-65.305
17.395	-63.835
21.529	-67.903
19.204	-69.952
28.426	-70.833
25.049	-76.153
21.812	-75.881
29.238	-73.284
28.706	-76.322
28.475	-76.83
29.824	-78.069
27.753	-79.486
29.448	-77.383
27.673	-71.876
24.484	-69.147
23.97	-68.486
28.809	-60.608
-7.777	-55.621
-82.194	-40.744
-137.07	-16.193
-164.49	-4.215
-162	5.815
-159.46	15.337
-161.64	19.249
-164.08	22.529
-168.54	25.521
-164.99	27.158
-172.18	33.791
-176.73	39.034
-176.1	38.416
-177.49	42.011
-178.34	44.888
-181.95	48.362
-174.74	44.898
-169.96	35.874
-169.34	39.238
-168.32	41.521
-170.08	38.519
-163.97	39.884
-163.1	42.284
-167.02	41.96
-159.71	39.276
-154.21	39.567
-157.18	40.897
-152.91	41.415
-147.56	42.198
-148.29	42.545
-147.42	43.549
-146.5	44.001
-144.81	44.609
-143.34	45.216
-140.09	47.375
-134.84	48.46
-135.99	47.403
-133.13	49.154
-130.1	48.581
-134.05	44.981
-130.88	45.406
-130.86	44.581
-132.09	43.299
-127.12	46.967
-125.28	48.272
-124.07	47.72
-127.04	45.088
-125.54	42.946
-119.4	45.242
-117.14	43.695
-115.82	42.639
-118.81	42.514
-116.77	42.714
-112.18	45.125
-111.63	42.406
-113.44	40.935
-114.94	38.014
-108.15	38.172
-102.49	41.626
-102.08	38.246
-102.98	41.027
-103.93	42.339
-100.09	40.084
-97.701	41.608
-96.851	39.665
-92.701	38.218
