# Supplementary material for: Electrooculography-based continuous eye-writing recognition system for efficient assistive communication systems
Source: PLoS One. 2018 Feb 9;13(2):e0192684. doi: 10.1371/journal.pone.0192684 (PMC5806888; doi:10.1371/journal.pone.0192684)
Supplement: S2 Database — All the original continuous EOG data of participant 001, 002, and 003 used in the experiments are contained in this database. (ZIP) [file pone.0192684.s002.zip › continuous1/001/training/EOG_001_02_016.csv]

-3.948	7.767
-2.469	8.732
-5.022	8.418
-3.225	5.615
-3.31	7.326
-5.416	5.763
-4.888	6.617
-5.261	6.278
-4.759	4.317
-4.757	6.7
-8.395	5.197
-8.394	5.984
-7.452	8.986
-8.905	3.218
-6.481	-0.633
-5.222	1.142
-5.917	2.728
-6.086	2.029
-6.645	1.811
-7.306	5.115
-6.666	4.131
-3.624	3.088
-5.448	5.236
-5.236	6.281
-0.353	6.906
-1.066	7.002
-3.652	5.409
-4.898	5.353
-3.45	4.682
-0.765	2.596
-0.982	2.51
-3.44	1.562
-2.063	2.864
-0.229	5.224
-2.072	4.935
-1.798	4.731
-3.488	3.404
-3.55	2.427
-2.845	6.642
-3.714	5.9
-1.906	3.924
-3.68	6.454
-4.294	4.228
-1.481	5.026
-2.572	3.809
-3.648	0.524
-0.917	2.007
-2.937	2.958
-5.461	6.439
-3.252	6.174
-4.533	3.613
-2.734	5.515
-2.645	4.044
-7.499	2.086
-4.247	2.201
-1.163	2.9
-1.471	4.728
-1.065	4.367
-3.3	6.204
-3.879	6.123
-3.377	4.534
-2.377	5.038
-2.828	2.817
-5.098	2.768
-2.459	4.81
-4.744	5.162
-6.385	4.836
-3.64	4.438
-6.489	2.682
-1.121	3.729
0.872	6.306
-4.938	6.094
0.366	6.983
-0.12	8.427
-5.946	8.179
-2.481	8.069
-2.439	7.841
-4.018	6.406
-0.231	7.967
-0.685	8.476
-4.575	7.116
-5.764	6.179
-6.354	4.095
-6.033	5.746
-6.194	7.375
-6.48	7.52
-4.604	8.141
-3.393	7.558
-2.397	8.501
-3.462	7.802
-6.473	4.578
-5.104	5.189
-3.744	6.128
-5.471	6.885
-5.719	6.575
-7.34	3.985
-7.525	6.476
-4.41	7.291
-2.219	7.384
-0.583	7.075
-0.042	4.693
1.528	6.928
5.123	5.885
5.028	3.029
2.891	3.917
-1.375	5.606
-2.315	4.687
1.245	5.186
-1.484	5.807
0.335	3.407
1.612	4.089
1.246	3.938
3.668	4.674
1.791	3.357
13.311	9.215
29.684	36.518
41.268	67.424
43.314	93.438
21.679	111.82
-1.091	123.21
-15.479	137.31
-25.89	148.18
-30.364	152.66
-34.658	150.98
-36.055	148
-37.998	148.78
-41.659	146.91
-40.714	142.01
-39.191	138.75
-36.165	135.43
-37.667	132.88
-41.979	134.02
-40.97	130
-38.814	135.8
-34.415	118.39
-29.847	55.506
-22.209	6.977
-11.785	-27.695
1.246	-59.131
16.231	-80.789
26.761	-96.682
34.437	-108.15
37.462	-116.65
44.489	-116.1
43.695	-120.52
28.839	-126.29
22.088	-122.63
14.148	-121.4
1.477	-118.98
-12.489	-113
-27.766	-108.56
-39.679	-100.02
-53.469	-89.5
-70.467	-80.968
-86.843	-66.694
-98.146	-52.739
-105.87	-49.664
-113.68	-36.019
-117.34	-18.558
-114.62	-19.704
-110.59	-21.572
-106.78	-20.687
-104.93	-20.014
-102.11	-20.539
-99.961	-20.146
-100.03	-19.509
-96.396	-21.393
-89.276	-15.192
-50.619	-0.817
8.601	29.118
26.546	65.052
16.172	92.482
10.274	116.2
5.153	131.65
-1.949	138.85
-12.998	142.74
-20.223	144.3
-20.092	142.91
-18.833	138.79
-15.727	133.39
-19.05	131.26
-19.391	129.69
-17.001	130.19
-20.555	125.58
-12.048	125.01
-18.958	125.69
11.762	79.458
90.992	19.234
146.06	-19.9
188.78	-50.738
214.78	-67.392
253.14	-77.977
284.63	-92.516
285.47	-109.1
298.77	-130.61
312.28	-160.65
312.26	-188.93
326.67	-210.15
337.5	-233.87
333.95	-264.78
346.05	-288.3
344	-302.03
341.27	-308.43
338.63	-310.1
328.35	-306.31
325.64	-291.51
278.35	-278.67
206.54	-255.12
149.2	-209.79
101.83	-156.44
70.734	-111.38
38.226	-73.797
4.926	-31.431
-15.455	3.863
-29.295	23.361
-42.932	26.378
-58.124	22.581
-73.202	28.059
-81.347	32.956
-92.506	34.954
-96.913	43.142
-101.85	43.59
-87.027	81.499
-31.296	124.18
15.726	176.39
170.08	354.63
592.65	542.51
1114.4	630.77
1394.8	575.72
1317.7	417.56
904.53	311.02
430.95	254.08
187.54	223.47
55.116	203.19
-18.682	181.63
-34.972	172.44
-54.006	163.88
-65.589	157.13
-78.237	149.84
-77.638	147.23
-77.225	141.2
-79.238	134.45
-81.395	128.45
-97.051	118.62
-100.66	118.56
-106.35	109.38
-109.95	112.66
-105.54	98.344
-110.61	29.071
-110.33	-24.724
-101.17	-61.436
-89.984	-92.683
-84.123	-109.97
-82.46	-124.31
-84.314	-133.73
-90.563	-140.99
-97.165	-143.64
-104.04	-145.34
-109.38	-141.48
-114.89	-137.41
-119.85	-137.11
-127.32	-131.5
-138.98	-127.53
-150.59	-118.39
-162.26	-107.53
-170.27	-98.607
-179.77	-84.775
-192.6	-73.944
-203.02	-63.557
-207.38	-52.136
-202.65	-46.48
-200.65	-42.784
-200.07	-40.136
-194.33	-42.709
-192.4	-38.011
-189.09	-34.559
-184.54	-39.17
-167	-37.49
-106.29	-37.538
-26.071	-18.553
29.749	18.949
35.094	49.185
39.222	75.843
58.576	87.354
56.381	96.359
79.506	103.42
88.017	95.351
73.416	90.896
77.08	82.736
76.979	77.141
81.556	76.868
79.677	69.97
82.762	69.055
87.064	63.1
91.813	58.56
96.881	48.348
91.789	42.237
96.711	45.831
73.137	-1.59
35.082	-64.106
19.902	-100.67
11.974	-125.95
8.773	-144.21
-1.743	-158.14
-19.903	-163.04
-40.116	-166.32
-60.293	-162.82
-77.263	-155.38
-90.481	-148.31
-97.188	-139.74
-102.63	-134.92
-108.88	-128.06
-108.98	-117
-107.98	-112.9
-109.96	-113.74
-109.21	-110.65
-107.08	-108.25
-111.45	-104.86
-119.02	-101.67
-123.34	-100.2
-123.01	-99.74
-83.229	-110.37
9.765	-115.18
64.98	-108.41
89.633	-95.185
160.35	-82.806
207.49	-105.22
256.6	-154.16
317.63	-243.05
337.38	-357.2
368.17	-428.32
382.31	-469.81
377.23	-496.25
389.35	-505.44
384.71	-516.09
389.48	-520.65
395.08	-520.68
380.37	-513.84
391.12	-499.19
387.07	-497.21
375.92	-480.33
376.98	-451.75
342.77	-428.83
301.69	-383.54
261.54	-335.4
204.09	-306.79
146.04	-284.29
90.464	-255.98
41.549	-225.3
-1.146	-198.03
-37.837	-169.14
-60.78	-145.93
-72.159	-129.92
-87.27	-112.57
-101.88	-97.315
-108.22	-82.665
-119.95	-70.17
-122.36	-62.588
-126.59	-52.269
-90.068	-28.659
-33.407	14.167
-30.956	61.981
-17.352	103.96
-16.465	136.92
-31.158	161.09
-26.484	178.17
-17.14	188.55
-3.775	190.09
-0.459	181.04
7.989	173.86
4.212	168.05
6.324	163.35
8.682	157.8
3.411	156.61
15.25	156.74
12.413	151.62
9.412	146.03
11.162	147.25
14.322	155.69
5.011	112.46
-15.727	44.842
-19.281	3.46
-19.548	-26.93
-22.185	-38.966
-39.298	-47.232
-63.289	-51.865
-83.02	-52.226
-102.69	-52.848
-118.47	-49.335
-132.93	-47.931
-141.99	-40.964
-150.14	-33.034
-157.89	-28.418
-158.93	-21.152
-157.05	-20.725
-152.23	-22.838
-152.39	-19.275
-152.97	-15.593
-151.73	-14.784
-158.54	-13.264
-160.36	-11.405
-160.86	-10.047
-158.96	-12.715
-156.72	-12.811
-142.63	-1.142
-96.006	9.923
-65.832	30.746
-69.295	52.566
-80.914	55.811
-92.521	59.379
-94.258	64.394
-95.82	66.217
-95.363	66.22
-89.45	65.16
-98.177	68.317
-101.49	68.149
-97.254	65.875
-95.856	67.891
-87.85	69.97
-88.446	71.937
-89.911	73.024
-90.845	71.996
-91.789	71.984
-89.167	72.43
-89.635	71.902
-86.362	69.838
-82.434	67.189
-78.745	68.118
-75.199	65.766
-79.214	61.643
-82.396	61.283
-75.585	61.528
-72.477	61.098
-70.318	58.35
-70.043	60.561
-71.647	59.533
-69.061	57.453
