# Supplementary material for: Electrooculography-based continuous eye-writing recognition system for efficient assistive communication systems
Source: PLoS One. 2018 Feb 9;13(2):e0192684. doi: 10.1371/journal.pone.0192684 (PMC5806888; doi:10.1371/journal.pone.0192684)
Supplement: S2 Database — All the original continuous EOG data of participant 001, 002, and 003 used in the experiments are contained in this database. (ZIP) [file pone.0192684.s002.zip › continuous1/001/training/EOG_001_02_017.csv]

-27.843	7.751
-27.02	8.849
-23.431	6.425
-21.379	7.288
-20.277	6.33
-19.157	4.681
-21.873	6.226
-22.14	6.141
-21.865	4.949
-20.754	4.529
-16.661	4.645
-18.072	4.559
-20.189	4.257
-20.985	5.151
-22.22	3.249
-19.119	3.659
-19.586	2.928
-20.513	-1.219
-17.185	3.48
-19.029	5.109
-17.927	2.999
-18.725	6.619
-23.243	4.549
-17.965	2.343
-10.407	3.74
-11.485	2.357
-15.318	5.125
-13.5	6.404
-13.401	4.812
-14.724	7.572
-12.83	8.534
-11.841	8.326
-12.566	7.381
-13.037	5.079
-13.268	6.619
-14.112	8.441
-14.213	9.854
-10.82	11.103
-7.398	8.656
-6.883	4.563
-11.141	5.627
-18.054	8.869
-16.431	8.234
-13.49	12.996
-11.82	15.661
-8.9	12.034
-11.508	13.634
-12.757	14.594
-14.384	12.919
-15.889	12.219
-12.854	12.707
-12.814	11.051
-12.607	9.668
-11.227	13.351
-10.708	13.876
-9.939	12.364
-10.187	14.388
-9.806	14.492
-10.079	11.438
-9.399	12.683
-8.966	12.195
-9.108	7.639
-6.748	10.399
-8.554	11.608
-7.328	11.616
-4.374	13.406
-10.915	9.24
-10.965	8.855
-8.014	8.246
-10.29	7.003
-8.539	9.894
-6.311	9.28
-6.066	10.424
-6.788	9.98
-5.954	7.724
-6.149	11.194
-7.277	12.459
-5.376	12.187
-3.933	12.082
-3.55	10.811
-5.048	14.588
-5.728	14.23
-6.262	11.672
-9.247	9.839
-9.703	6.459
-9.762	9.553
-9.764	8.541
-10.277	8.626
-11.904	11.055
-11.114	7.769
-11.102	8.782
-11.814	7.742
-11.824	6.591
-10.775	9.324
-10.502	8.222
-11.339	7.648
-10.584	10.098
-8.77	12.926
-6.504	11.187
-9.88	9.733
-11.513	10.626
-9.479	8.211
-11.33	9.043
-8.59	9.624
-9.236	8.685
-12.715	10.047
-10.411	9.601
-12.375	8.871
-13.989	5.865
-13.288	7.967
-11.278	25.094
-1.647	51.149
4.78	77.27
9.247	99.012
9.946	114.61
0.046	127.87
-10.001	139.95
-16.962	142.76
-23.084	145.1
-31.016	146.34
-35.688	141.79
-38.603	143.13
-39.209	142.71
-41.87	141.22
-47.901	142.33
-46.313	137.11
-42.417	136.91
-38.098	131.26
-41.222	124.24
-43.296	132.04
-34.376	100.13
-30.449	38.524
-26.204	-4.418
-20.58	-40.513
-12.888	-66.759
3.773	-85.214
9.098	-99.808
9.273	-108.75
11.266	-118.23
7.136	-120.6
12.906	-120.35
11.148	-123.36
4.765	-118.44
3.196	-114.2
-0.225	-112.14
7.151	-111.4
-6.882	-116.7
41.356	-109.73
126.45	-101.95
139.3	-101.16
201.68	-91.088
246.51	-87.037
243.63	-101.08
274.6	-129.73
277.01	-158.96
287.15	-180.65
307.03	-205.24
309.12	-228.31
314.75	-241.52
315.69	-252.25
315.02	-255.89
311.67	-250.95
302.24	-250.58
302.44	-243.93
289.09	-228.72
267.85	-209.14
248.92	-199.11
197.59	-192.69
136.94	-176
81.049	-171.01
33.603	-157.85
-1.355	-144.96
-32.563	-142.64
-47.449	-127.67
-55.228	-113.52
-59.828	-101.89
-62.165	-91.267
-73.051	-81.306
-81.221	-71.388
-81.508	-70.935
-75.633	-62.915
-67.533	-29.772
-71.177	16.369
-86.217	61.504
-103.14	96.344
-117.25	121.23
-124.22	142.5
-122.4	158.12
-121.18	164.8
-122.95	165.57
-122.38	166.04
-122.87	166.62
-118.92	162.79
-112.98	160.37
-113.93	156.03
-115.4	161.81
-108.88	162.38
-97.957	104.35
-90.944	37.237
-78.882	0.158
-63.768	-28.201
-54.515	-44.708
-46.194	-57.32
-47.751	-64.2
-51.145	-69.493
-42.217	-76.186
-39.835	-75.087
-46.33	-70.855
-47.437	-66.24
-47.431	-63.627
-46.165	-60.158
-41.715	-59.737
-47.133	-60.901
-44.159	-60.544
-44.762	-60.938
-47.027	-58.788
-42.46	-59.747
-45.001	-56.919
18.139	-52.301
80.938	-40.701
133.28	-16.858
183.98	-7.681
196.4	-6.222
250.11	-13.503
260.21	-42.269
263.44	-68.8
282.15	-90.55
273.41	-111.31
295.7	-127.76
295.61	-142.84
291.62	-147.37
293.02	-148.75
287.28	-149.09
284.34	-139.94
242.75	-145.8
198.31	-151.09
168.24	-142.74
130.18	-142.33
93.175	-137.39
50.466	-128.98
16.326	-120.56
-3.305	-112.47
-29.603	-108.05
-49.531	-98.865
-56.026	-91.949
-62.543	-88.646
-75.05	-83.295
-92.946	-73.788
-94.433	-65.818
-45.376	-74.051
46.418	-75.97
95.549	-64.957
125.63	-54.067
171.82	-42.618
187.43	-42.594
208.99	-49.023
213.93	-67.011
211.56	-83.196
219.44	-93.379
209.42	-106.98
218.44	-111.02
220.78	-121.18
217.64	-125.27
221.24	-123.03
218.56	-122.75
205.76	-119.02
157.63	-131.07
112.11	-131.12
87.746	-115.98
65.43	-109.04
36.063	-97.541
-9.22	-90.107
-45.182	-79.548
-67.096	-66.632
-82.228	-61.856
-91.18	-53.585
-103.12	-42.894
-108.71	-36.325
-115.13	-29.641
-123.42	-23.313
-119.97	-25.329
-118.97	-4.899
-129.29	40.909
-146.95	84.406
-160.56	121.59
-165.61	149.51
-169.5	176.86
-169.22	198.94
-165.4	209.41
-161.7	213.19
-157.54	211.14
-154.69	214.61
-157.69	211.11
-158.57	205.89
-154.51	203.44
-153.03	200.34
-149.44	208.3
-146.59	166.11
-136.43	91.246
-117.64	45.288
-102.63	10.358
-92.568	-10.634
-89.468	-22.045
-83.281	-31.679
-72.314	-37.286
-65.056	-43.293
-63.343	-45.54
-63.578	-41.404
-67.168	-38.365
-72.594	-40.06
-75.462	-39.354
-80.446	-38.69
-74.875	-37.564
-70.161	-35.136
-68.798	-37.802
-64.369	-32.405
-80.497	-26.606
-104.53	-20.764
-125.66	-7.157
-145.9	-2.011
-160.93	8.495
-172.66	17.76
-181.55	22.029
-185.1	25.997
-183.68	24.676
-184.24	30.237
-183.91	26.555
-179.03	23.062
-173.11	24.56
-169.48	21.887
-169.24	27.484
-164.7	27.293
-159.73	25.985
-153.23	27.992
-149.13	26.778
-136.29	26.75
-65.938	13.675
16.738	5.088
53.753	18.758
51.037	28.733
28.776	39.41
16.025	51.789
2.46	52.849
-13.496	56.531
-23.508	59.488
-29.423	59.876
-32.31	59.595
-32.048	58.733
-28.444	61.312
-30.768	60.874
-29.05	58.192
-26.046	58.971
-27.934	60.517
-26.008	54.871
-28.724	54.749
-30.931	56.026
-28.204	53.107
-23.809	56.535
-22.534	53.888
-26.364	50.645
-22.802	51.803
-16.343	52.008
-16.8	50.203
-20.382	47.679
-19.982	52.304
-22.645	53.042
-22.652	49.525
-17.311	48.665
-19.386	48.775
-20.83	48.307
-19.64	43.723
-16.125	42.496
-16.308	43.45
-21.406	42.319
-17.949	41.279
