# Supplementary material for: Electrooculography-based continuous eye-writing recognition system for efficient assistive communication systems
Source: PLoS One. 2018 Feb 9;13(2):e0192684. doi: 10.1371/journal.pone.0192684 (PMC5806888; doi:10.1371/journal.pone.0192684)
Supplement: S2 Database — All the original continuous EOG data of participant 001, 002, and 003 used in the experiments are contained in this database. (ZIP) [file pone.0192684.s002.zip › continuous1/001/training/EOG_001_02_018.csv]

-10.969	-2.072
-15.616	-1.656
-21.296	-0.95
-16.444	1.674
-16.346	1.247
-12.589	2.332
-7.093	1.749
-11.98	-0.939
-13.684	-2.927
-9.776	-2.59
-13.807	-2.073
-18.666	-0.989
-18.747	1.863
-20.035	3.103
-17.566	4.218
-16.164	5.483
-17.444	4.755
-14.886	4.149
-12.319	3.078
-12.365	1.333
-14.912	2.318
-14.53	3.44
-13.05	2.605
-13.143	1.014
-8.017	0.448
-4.153	0.17
-1.758	1.22
-3.234	2.783
-8.386	-1.942
-9.865	-4.571
-10.772	-1.027
-3.861	1.291
0.303	0.886
-5.199	2.294
-4.363	7.506
-3.657	11.228
-9.922	9.496
-11.071	5.45
-6.073	4.832
-3.703	5.423
-5.227	4.19
-5.483	-0.006
-8.144	-3.099
-13.397	-1.671
-10.469	0.38
-9.466	-0.33
-11.002	-1.755
-9.505	0.113
-10.209	1.572
-7.81	0.499
-10.642	2.404
-10.863	4.689
-8.171	3.411
-13.882	1.839
-13.034	0.482
-7.128	-1.403
-4.351	-2.74
-6.339	0.448
-8.648	1.032
-6.693	-1.021
-5.338	-1.029
-7.093	-4.417
-5.971	-0.722
-7.775	1.79
-12.275	-3.469
-9.992	-1.606
-8.139	-0.474
-6.974	-2.931
-8.48	-4.834
-9.069	-5.88
-7.516	-3.001
-9.711	1.815
-10.702	3.818
-11.486	0.23
-10.517	-0.979
-11.26	-0.172
-12.211	-6.262
-8.664	-9.379
-8.496	-6.331
-7.151	-6.031
-2.453	-5.201
-2.176	-3.823
-4.569	-3.697
-4.658	-4.549
-5.101	-5.281
-4.989	-4.864
-4.958	-3.511
-9.64	-1.099
-11.144	-0.981
-6.692	-2.583
-3.206	-4.221
-6.054	-4.725
-9.395	-4.829
-7.562	-4.319
-7.952	-3.506
-8.139	-4.275
-6.338	-2.313
-5.543	-0.121
-4.044	-3.495
-6.249	-3.679
-8.714	-3.314
-8.188	-3.644
-8.425	-1.909
-5.406	-6.263
-8.314	-5.894
-8.274	-5.655
5.828	-4.997
37.474	10.844
105.48	31.081
156.99	52.213
170.58	74.126
167.25	89.513
152.81	102.56
143.27	114.88
133.69	121.63
141.84	125.09
146.83	123.6
150.13	117.47
157.47	108.48
155.73	95.777
169.09	83.698
172.26	80.393
171.82	78.025
184.65	73.835
179.02	67.624
170.33	56.14
175.86	66.262
163.46	56.048
132.06	-3.879
111.01	-58.756
96.951	-100.28
88.926	-124.09
82.432	-141.08
54.306	-161.56
20.415	-166.47
-7.345	-165.93
-31.016	-159.42
-47.323	-155.58
-64.849	-150.11
-82.286	-137.23
-91.274	-129.82
-91.184	-119.81
-92.318	-118.61
-90.427	-113.91
-87.734	-109.47
-88.23	-111.1
-74.154	-99.534
-17.631	-92.176
50.089	-67.286
68.897	-23.962
80.67	10.386
101.51	40.369
104.43	61.624
114.87	74.832
135.5	76.543
136.45	66.398
137.4	55.02
143.3	44.543
137.29	31.858
145.69	26.139
147.24	20.583
145.7	12.544
156.22	9.307
149.62	1.091
150.5	11.601
146.46	-7.233
119.01	-74.156
107.01	-116.08
109.75	-144.85
99.629	-167.23
69.175	-176.92
35.027	-182.22
-1.026	-179.84
-28.771	-174.58
-45.243	-163.01
-66.902	-150.09
-85.97	-139.66
-99.678	-126.91
-110.39	-113.19
-116.14	-104.46
-113.42	-100.91
-116.79	-96.226
-118.13	-93.9
-116.3	-93.884
-103.04	-90.888
-29.323	-79.774
34.538	-49.797
65.012	-10.126
91.193	22.427
90.317	51.871
106.84	73.455
119.18	70.942
116.7	60.128
118.11	52.354
107.57	44.99
109.43	42.277
109.54	36.043
110.63	29.968
113.95	24.572
112.13	20.416
118.26	23.432
110.55	18.09
109.85	21.805
95.212	26.217
51.714	-7.655
38.885	-44.965
41.088	-72.234
33.116	-102.83
24.111	-121.03
10.983	-132.52
-9.805	-142.11
-34.821	-143.28
-57.492	-135.59
-77.69	-125
-96.93	-119.24
-107.67	-108.31
-112.55	-96.504
-120.33	-93.663
-123.37	-87.126
-116.94	-81.337
-120.78	-77.756
-127.7	-73.463
-131.21	-71.416
-118.71	-72.254
-45.388	-84.66
27.063	-84.549
78.84	-63.063
123.17	-51.741
149.4	-42.809
189.09	-33.406
214.2	-39.195
228.17	-51.328
227.02	-68.525
222.08	-86.96
238	-105.49
239.59	-122.44
240.84	-130.97
241.01	-141.03
243.99	-148.36
247.51	-150.76
237.52	-153.04
246.08	-141.27
228.65	-136.99
175.05	-146.63
135.19	-132.13
100.83	-114.48
66.615	-111.38
30.889	-110.16
-5.306	-112.27
-36.846	-116.56
-54.707	-116.17
-64.684	-107.51
-76.595	-99.658
-86.901	-91.819
-97.739	-79.046
-93.84	-67.991
-95.3	-64.949
-100.05	-56.57
-93.724	-47.361
-98.074	-47.795
-99.036	-42.879
-103.4	-37.609
-109.7	-36.58
-107.23	-31.167
-108.52	-28.874
-105.64	-27.618
-104.08	-24.801
-104.91	-27.828
-101.13	-22.988
-106.83	-9.89
-113.55	9.604
-112.13	43.657
-109.91	77.392
-112.7	107.56
-120.34	137.11
-122.81	158.82
-124.58	176.16
-129.37	191.96
-130.08	206.88
-126.88	213.52
-125.4	215.89
-125.33	218.7
-126.27	215.97
-124.17	215.77
-122.15	208.91
-121.55	206.45
-120.4	201.25
-119.94	199.47
-111.36	202.48
-100.12	142.15
-91.269	67.638
-82.791	23.864
-73.222	-8.523
-64.903	-25.272
-57.321	-42.566
-49.967	-51.61
-46.218	-59.208
-41.298	-64.492
-43.616	-59.984
-49.46	-60.556
-51.097	-62.432
-53.825	-63.844
-51.775	-61.758
-49.994	-61.241
-50.154	-63.998
-48.776	-60.723
-49.429	-55.8
-48.121	-48.984
-45.159	-48.91
-41.405	-48.174
-40.732	-36.096
-41.357	-18.058
-39.899	13.202
-42.129	35.783
-44.123	43.088
-44.48	48.118
-39.784	50.375
-38.402	51.558
-43.164	47.124
-40.172	47.245
-38.858	51.658
-42.668	50.954
-44.672	50.65
-41.805	50.531
-42.666	48.959
-45.23	47.624
-39.449	48.73
-36.774	49.657
-35.66	48.793
-32.774	49.29
-35.989	50.269
-37.107	50.432
-33.703	47.677
-33.981	46.649
-32.873	46.164
-33.089	45.032
-27.433	49.016
