# Supplementary material for: Electrooculography-based continuous eye-writing recognition system for efficient assistive communication systems
Source: PLoS One. 2018 Feb 9;13(2):e0192684. doi: 10.1371/journal.pone.0192684 (PMC5806888; doi:10.1371/journal.pone.0192684)
Supplement: S2 Database — All the original continuous EOG data of participant 001, 002, and 003 used in the experiments are contained in this database. (ZIP) [file pone.0192684.s002.zip › continuous1/001/training/EOG_001_02_019.csv]

-13.943	6.436
-11.481	6.207
-13.882	7.563
-15.401	2.835
-15.976	-0.354
-16.44	-0.725
-10.446	-2.801
-8.767	0.682
-10.769	1.351
-6.94	1.207
-6.802	0.996
-7.883	0.006
-8.412	1.745
-13.434	3.39
-13.469	0.86
-15.138	-1.666
-15.378	3.58
-12.62	6.704
-15.733	5.012
-13.401	0.925
-12.362	1.629
-14.777	5.227
-15.778	3.115
-16.901	0.477
-16.897	0.057
-14.383	2.604
-8.976	0.918
-11.92	-0.341
-14.135	0.507
-10.338	-4.045
-12.022	-2.206
-16.647	3.239
-16.538	1.809
-13.186	0.152
-12.402	0.22
-12.321	1.09
-15.508	2.064
-17.127	0.506
-13.934	2.4
-12.892	2.463
-11.808	-2.122
-10.643	0.018
-11.827	0.244
-14.91	-2.181
-14.418	-0.147
-10.454	0.779
-12.683	1.205
-14.983	-0.075
-12.407	-3.146
-13.712	-2.856
-14.206	-3.197
-14.027	-5.829
-14.885	-4.387
-12.247	-3.349
-7.454	-2.565
-5.584	-2.447
-8.306	-3.471
-8.248	-0.486
-9.478	-3.28
-10.528	-4.734
-9.571	-1.77
-11.417	-2.724
-8.195	-1.392
-5.71	-0.992
-7.997	-0.102
-6.947	-1.136
-7.103	-3.452
-5.1	0.914
-3.901	3.498
-9.437	-0.065
-10.831	-2.1
-11.009	-0.831
-12.687	-0.16
-11.813	1.134
-12.619	1.771
-15.802	0.569
-18.907	-2.438
-17.62	-1.494
-15.733	0.864
-16.068	-0.814
-14.951	-2.16
-16.163	-3.832
-16.205	-1.867
-14.36	-0.166
-14.483	-1.805
-14.613	0.96
-13.147	-1.147
-12.565	-6.58
-14.178	-2.931
-12.82	-1.946
-13.302	-0.987
-13.48	2.776
-9.431	-1.382
-7.611	-2.305
-9.065	-0.289
-10.579	-3.115
-11.562	-4.858
-13.658	-4.475
-13.521	-3.032
-14.511	-0.763
-12.853	3.225
-18.356	0.857
-14.974	-0.705
-4.856	1.302
27.832	-8.927
132.1	-11.568
208.06	-5.321
240.72	-5.489
259.1	-12.152
251.68	-18.569
270	-22.004
286.29	-36.112
308.62	-55.278
332.94	-86.732
340.03	-126.72
354.37	-156.21
355.66	-192.9
364.58	-228.02
377.79	-243.74
380.77	-257.26
385.06	-270.16
374.19	-278.82
371.8	-279.43
374.74	-272.35
352.56	-268.73
323.31	-273.44
300.95	-273.86
276.87	-248.29
236.68	-225.26
179.16	-213.26
120.27	-199.17
65.524	-186.41
18.926	-167.52
-16.232	-154.99
-46.524	-143.49
-63.749	-129.45
-72.486	-117.39
-85.558	-103.62
-95.531	-91.856
-104.58	-82.071
-110.51	-74.483
-110.47	-69.306
-111.52	-55.205
-110.63	-19.274
-110.44	28.107
-115.31	70.426
-123.26	102.01
-133.08	133.52
-140.04	160.01
-144.03	171.2
-147.9	179.05
-147.72	183.57
-145.91	183.76
-144.64	180.68
-140.52	182.67
-141.62	185.83
-143.63	182.05
-138.98	182.74
-137.48	177.72
-133.44	181.88
-129.96	182.35
-130.52	172.96
-126.55	181.83
-122.71	146.33
-111.4	75.143
-100.22	21.703
-92.831	-20.634
-82.165	-45.371
-74.256	-62.347
-66.573	-76.138
-62.03	-81.898
-60.415	-81.774
-61.876	-84.319
-64.731	-84.159
-71.152	-77.969
-79.828	-78.983
-79.541	-83.796
-74.739	-83.707
-85.619	-75.908
-116.59	-63.692
-147.65	-44.694
-168.41	-18.896
-178.89	1.489
-183.74	22.305
-184.32	54.708
-181.62	78.373
-176.51	80.461
-171.04	74.386
-166.37	69.454
-156.79	66.157
-147.52	62.168
-146.66	65.717
-140.63	63.166
-136.49	53.503
-133.86	57.9
-82.428	21.515
5.378	-43.78
104.16	-68.29
146.16	-74.34
164.09	-71.188
227.32	-67.485
237.89	-72.044
272.07	-76.631
316.87	-102.83
318.2	-136.85
342.45	-171.36
353.32	-214.02
361.03	-250.45
370.95	-286.76
384.62	-319.05
392.9	-341.63
398.76	-357.23
399.16	-365.51
393.94	-364.53
396.87	-367.62
395.36	-369.06
392.81	-362.72
355.6	-375.75
310.05	-374.49
281.47	-344.91
250.8	-313.58
213.59	-289.24
154.7	-271.92
97.897	-253.01
48.518	-234.78
1.225	-216.35
-29.645	-197.35
-51.644	-179.85
-59.785	-164.56
-66.517	-144.62
-77.413	-128.46
-90.621	-114.24
-100.95	-98.025
-112.42	-89.167
-113.02	-76.315
-42.955	-48.226
3.283	-6.022
22.109	40.401
57.192	87.118
39.222	124.83
34.04	152.14
38.754	175.85
31.814	184.36
36.864	176.3
33.752	174.17
34.359	172.7
38.62	168.61
39.155	169.78
36.266	162.98
34.922	165.81
38.081	161.73
42.603	166.36
36.846	170.89
11.951	105.58
-16.741	40.543
-32.699	4.765
-34.592	-23.719
-39.176	-33.431
-50.543	-44.249
-65.328	-45.771
-86.281	-40.588
-103.37	-36.451
-117.31	-26.864
-125.06	-19.161
-131	-11.963
-139.95	-4.54
-140.91	-0.961
-138.76	1.299
-137.78	5.364
-142.34	8.328
-150.06	9.929
-149.34	12.196
-153.68	13.515
-134.03	5.115
-77.396	-10.955
-21.406	-15.311
35.64	-10.48
63.216	-8.306
83.325	-2.744
111.23	3.206
113.52	3.192
110.67	-2.749
108	-13.524
121.18	-19.737
121.14	-31.193
127.82	-44.293
162.11	-47.811
174.27	-58.581
180.21	-74.192
177.37	-84.992
184.28	-90.283
190.18	-91.624
177.6	-96.385
181.28	-92.061
179.99	-79.109
164.81	-63.131
146.82	-23.497
107.16	22.622
36.287	62.426
-33.297	101.92
-77.79	133.75
-110.24	155.4
-136.13	169.48
-150.41	185.61
-159.64	194.73
-166.14	198.28
-168.56	197.4
-170.12	194.17
-164.98	194.34
-162.72	194.87
-163.38	191.44
-157.3	191.63
-153.55	196.28
-146.04	149.01
-140.58	80.217
-138.25	40.47
-132.34	7.411
-132.75	-11.071
-130.16	-17.449
-126.95	-19.657
-132.88	-22.35
-132.58	-22.413
-130.44	-17.347
-132.1	-19.193
-126.77	-14.819
-127.11	-7.872
-128.87	-5.292
-127.48	-0.389
-127.15	-3.375
-125.23	-3.716
-127.81	-2.511
-115.06	-6.385
-108.24	-4.789
-72.859	-5.975
12.545	3.827
59.222	32.357
84.746	62.455
107.85	93.947
108.9	125.12
98.602	146.08
98.877	150.93
106.95	142.9
102.63	132.81
104.36	127.62
105.56	119.72
102.95	118.24
107.88	118.68
108.41	107.2
109.68	116.28
103.51	104.76
67.46	41.028
31.545	-12.262
10.537	-39.004
-2.328	-51.063
-9.949	-57.993
-20.087	-58.555
-28.744	-55.201
-42.674	-55.169
-55.826	-55.194
-66.692	-54.46
-82.355	-46.492
-97.296	-38.794
-108.82	-32.586
-110.94	-27.509
-113.37	-25.059
-117.29	-18.251
-113.64	-15.446
-119.92	-15.421
-118.71	-14.519
-119.64	-11.807
-114.48	-11.035
-46.482	-28.371
30.168	-37.725
83.669	-20.475
119.52	-6.086
156.4	5.17
204.71	11.452
229.62	-4.388
243.04	-28.405
244.42	-51.524
252.62	-72.09
258.45	-90.351
248.59	-108.38
257.45	-120.87
258.56	-135.67
256.44	-149.05
264.91	-152
259.4	-150.44
262.83	-142.35
252.69	-142.61
205.16	-145.22
171.64	-130.28
144.09	-113.55
100.23	-103.22
56.006	-97.941
15.733	-91.79
-17.02	-89.332
-40.931	-92.059
-54.516	-91.428
-66.197	-88.088
-80.633	-80.703
-91.845	-72.304
-94.803	-61.326
-93.124	-53.748
-92.781	-47.542
-86.332	-37.045
-83.009	-32.344
-88.598	-30.977
-89.617	-28.937
-88.632	-21.994
-93.791	-15.382
-96.55	-13.268
-96.79	-9.376
-97.313	-7.673
-94.832	-6.444
-92.263	-4.914
-90.067	-5.167
-91.105	-3.925
-88.696	-3.694
-88.818	1.015
-97.276	15.89
-105.76	35.733
-120.67	66.566
-127.45	94.74
-124.64	101.12
-123.33	103.66
-118.32	106.39
-116.7	105.99
-115.48	106.41
-112.76	105.6
-112.41	105.15
-112.68	103.24
-110.59	103.34
-109.03	104.65
-107.19	102.97
-103.45	101.48
-105.57	99.614
-107.29	97.203
-105.22	98.409
-100.8	101.03
-95.034	100.15
-93.17	97.08
-94.054	95.96
-91.176	95.88
-85.944	96.105
-87.605	95.326
-87.16	93.293
-81.503	93.383
-82.003	93.454
-84.354	93.654
-81.707	93.762
-81.53	93.327
-79.126	92.02
-73.729	86.803
-78.599	82.985
-77.216	86.509
-70.693	87.927
-68.886	83.642
-66.543	81.594
-67.865	80.432
-68.927	79.743
-66.651	77.847
