# Supplementary material for: Electrooculography-based continuous eye-writing recognition system for efficient assistive communication systems
Source: PLoS One. 2018 Feb 9;13(2):e0192684. doi: 10.1371/journal.pone.0192684 (PMC5806888; doi:10.1371/journal.pone.0192684)
Supplement: S2 Database — All the original continuous EOG data of participant 001, 002, and 003 used in the experiments are contained in this database. (ZIP) [file pone.0192684.s002.zip › continuous1/001/training/EOG_001_02_020.csv]

-0.557	-2.764
-1.483	-1.934
2.308	0.675
4.395	1.074
2.537	-0.134
0.663	-1.278
-2.486	-1.282
-3.899	-2.262
-2.451	-0.775
-1.089	-0.297
0.802	0.261
-0.305	2.508
-2.523	2.791
-0.057	2.808
2.224	1.564
2.98	2.492
0.638	1.123
-0.853	7.239
0.928	26.942
0.863	31.043
2.08	26.523
0.714	28.408
-2.056	25.303
-1.795	26.966
-2.313	29.327
-3.377	26.838
-0.294	29.658
0.345	30.446
-2.781	28.705
-4.027	27.157
-6.626	27.436
-6.132	29.661
-5.795	29.096
-3.829	27.797
-0.378	26.327
-1.238	25.077
-1.86	24.662
-4.73	25.07
-6.973	26.51
-4.697	25.645
-0.723	22.418
-4.111	22.731
-6.156	22.178
-4.56	22.135
-5.582	23.7
-2.143	20.278
-3.106	21.147
-3.171	20.187
-3.075	18.171
-2.824	21.888
-1.893	18.4
-7.312	18.138
-5.31	19.676
-2.43	18.743
-4.056	19.624
-5.122	17.018
-4.709	18.269
-1.205	12.935
-2.955	8.345
-4.955	11.922
-2.44	10.574
-3.221	12.811
-2.454	11.715
3.269	8.758
2.636	11.085
-5.159	9.714
-2.811	10.212
-0.772	9.995
-7.38	8.872
-7.416	9.786
-8.885	8.828
-9.244	10.206
-8.269	8.924
-3.644	4.447
4.404	3.436
-1.409	5.081
-3.042	6.65
-3.837	6.335
-8.857	6.001
-6.597	6.303
-6.662	5.996
-4.474	3.713
-4.554	2.396
-8.078	5.698
-7.676	8.01
-3.739	7.197
-0.211	4.618
-1.885	2.72
0.517	6.733
4.29	9.405
1.319	7.158
-4.569	6.74
-6.083	6.599
-6.952	6.046
-2.616	6.247
0.95	4.597
-5.234	3.661
-4.224	3.775
-1.591	0.658
-2.699	0.901
-1.685	1.332
1.065	-0.318
2.96	2.197
3.473	0.735
0.921	1.961
-3.085	4.396
-1.612	3.64
-0.922	1.784
-1.604	-3.885
0.814	0.569
8.095	0.713
42.326	-15.013
116.46	-32.278
189.62	-42.838
206.4	-49.31
215.85	-57.09
231.69	-61.571
219.82	-63.907
243.85	-68.673
275.73	-81.762
280.3	-108.33
297.91	-144.91
302.98	-177.32
301.45	-197.69
318.92	-209.24
322.31	-221.33
319.5	-234.17
322.05	-243.25
317.05	-254.04
314.78	-263.1
316.55	-267.19
314.18	-269.34
311.48	-272.24
308.59	-275.83
308.14	-270.86
299.68	-258.13
269.59	-234.41
244.45	-196.71
217.17	-151.85
173.28	-106.61
108.28	-70.047
34.459	-33.787
-18.039	-6.03
-63.779	14.308
-93.918	35.856
-107.35	48.219
-124.59	58.862
-129.74	67.257
-131.66	66.559
-135.79	73.2
-139.97	83.307
-149.07	87.92
-149.64	95.457
-149.7	94.338
-146.08	109.62
-141.26	101.5
-148.2	36.741
-153.77	-10.078
-153.66	-39.621
-152.67	-60.504
-153.1	-73.576
-152.01	-83.881
-150.84	-80.612
-151.81	-79.357
-151.75	-73.411
-148.69	-65.226
-142.97	-60.755
-139.26	-54.885
-136.81	-51.837
-137.44	-46.311
-136.42	-44.222
-128.28	-43.539
-121.31	-38.583
-63.968	-32.062
18.674	-5.06
52.769	35.536
69.055	68.821
61.258	93.856
61.244	115.93
67.852	134.54
64.261	133.59
70.336	118.24
56.481	111.18
63.808	111.73
67.36	105.54
62.577	101.32
70.017	101.98
65.844	97.306
75.453	99.288
66.742	93.946
66.616	97.745
73.981	97.516
46.715	42.804
26.541	-10.212
14.289	-43.154
9.086	-69.692
0.707	-83.114
-18.145	-94.214
-34.962	-95.221
-53.171	-94.183
-66.619	-95.178
-75.557	-88.387
-86.177	-81.991
-97.297	-79.358
-98.895	-74.864
-99.479	-68.978
-101.94	-64.237
-101.37	-61.862
-101.49	-58.294
-97.305	-58.298
-93.252	-57.571
-94.122	-54.405
-94.842	-54.275
-93.011	-46.518
-85.926	-27.055
-75.033	1.652
-75.55	34.793
-82.574	70.205
-87.687	100.54
-95.424	120.41
-98.188	139.48
-98.731	155.59
-101.48	160.93
-101.13	161.15
-96.521	159.38
-93.993	157.91
-96.079	156.14
-95.043	152.38
-92.608	148.55
-91.128	145.55
-85.579	144.03
-82.472	140.77
-82.131	142.82
-81.773	137.22
-78.414	142.09
-69.985	138.75
-63.366	74.653
-56.062	10.124
-45.935	-30.395
-32.9	-59.171
-17.744	-73.297
-8.122	-87.416
-7.277	-95.707
-9.017	-98.89
-12.504	-97.619
-16.074	-94.734
-16.42	-93.866
-16.028	-91.117
-16.322	-89.272
-16.564	-86.911
-16.317	-86.04
-15.934	-86.362
-14.803	-85.678
-11.159	-84.258
-12.986	-78.447
-37.033	-71.556
-67.743	-57.823
-89.374	-38.839
-109.21	-20.919
-121.5	-7.934
-128.63	4.815
-134.48	22.167
-135.18	32.938
-127.85	42.647
-118.91	46.816
-116.68	44.748
-110.59	48.866
-109.66	48.043
-112.34	45.375
-107.34	44.703
-107.39	42.554
-95.694	46.922
-46.076	14.035
54.176	-42.345
138.79	-63.022
162.64	-73.898
187.82	-80.461
203.46	-79.714
228.89	-83.759
263.65	-95.573
269.27	-125.78
287.13	-157.32
297.65	-179.97
299.89	-205.3
307.84	-226.62
317.7	-246.08
317.87	-266.24
314.99	-275.48
322.63	-282.9
315.02	-287.26
317.81	-285.66
319.67	-287.24
307.23	-290.86
305.14	-292.04
300.88	-291.03
299.42	-288.41
295.09	-273.28
262.4	-255.17
226.2	-231.6
199.88	-189.88
168.25	-142.33
131.65	-97.598
83.965	-59.215
29.507	-24.14
-17.889	5.209
-50.371	28.207
-72.837	47.364
-92.766	59.778
-108.54	70.019
-115.31	75.092
-118.1	78.703
-122.07	87.445
-125.45	92.131
-132.09	93.232
-134.66	99.172
-135.88	103.68
-137.26	104.16
-136.55	112.35
-140.2	113.62
-140.2	122.34
-128.53	117.82
-94.053	60.281
-62.855	5.871
-58.729	-22.611
-61.47	-22.647
-71.191	-8.246
-75.857	-4.715
-74.207	2.676
-77.633	5.733
-77.486	7.267
-77.122	11.25
-78.473	13.407
-78.207	13.26
-69.76	4.17
-63.707	5.033
-63.969	11.088
-62.993	10.878
-63.289	13.955
-61.113	16.516
-60.698	18.155
-60.421	19.933
-59.889	19.576
-58.678	21.077
-58.047	22.221
-59.404	20.651
-55.464	24.243
-56.599	24.819
-56.156	25.968
-52.775	29.775
-55.388	27.133
-50.856	27.209
-47.218	28.196
-48.499	26.896
-46.886	28.901
-47.647	30.967
-47.007	28.691
-44.69	29.764
-45.619	31.173
-45.501	29.069
-41.842	27.84
-40.987	25.765
-41.678	30.801
-39.285	31.607
-43.279	27.936
-44.336	32.166
-43.306	33.571
-47.689	34.344
-45.582	33.08
-43.863	30.31
-43.625	29.224
-41.621	29.983
-42.114	31.962
-42.97	30.837
-36.581	31.8
-35.477	32.875
