# Supplementary material for: Electrooculography-based continuous eye-writing recognition system for efficient assistive communication systems
Source: PLoS One. 2018 Feb 9;13(2):e0192684. doi: 10.1371/journal.pone.0192684 (PMC5806888; doi:10.1371/journal.pone.0192684)
Supplement: S2 Database — All the original continuous EOG data of participant 001, 002, and 003 used in the experiments are contained in this database. (ZIP) [file pone.0192684.s002.zip › continuous1/001/training/EOG_001_02_021.csv]

-14.142	5.843
-16.242	8.764
-12.903	6.82
-12.764	4.56
-15.37	5.851
-15.079	2.71
-17.552	2.552
-16.508	6.737
-16.669	6.67
-17.129	7.057
-11.996	7.093
-9.276	7.06
-4.329	7.017
-2.997	7.512
-7.629	7.893
-8.564	6.274
-5.267	5.716
-4.985	3.623
-9.098	3.019
-9.733	3.314
-4.963	3.264
-4.915	5.217
-6.316	4.953
-2.181	1.276
-2.902	1.73
-3.044	5.242
-0.871	3.934
-0.996	3.387
-0.701	5.863
0.785	2.548
-0.632	1.67
-3.678	1.651
-1.654	-1.454
0.537	2.537
3.792	1.994
4.05	1.986
7.041	6.123
9.951	1.975
3.669	-1.913
3.738	-1.58
1.787	0
1.994	1.099
9.359	-2.185
6.699	-2.622
3.111	-0.652
3.647	-0.45
3.537	0.426
3.939	0.076
2.758	0.176
1.34	-1.781
1.812	-3.238
5.212	-3.391
4.196	-4.33
1.068	-1.809
5.655	0.114
6.782	-1.56
3.401	-2.149
2.375	-1.651
4.306	-1.684
6.769	-0.771
5.394	-2.884
4.122	-2.889
6.345	0.335
6.974	-2.194
4.146	-2.094
4.592	-1.657
6.305	-4.447
8.078	-3.964
7.714	-5.327
6.319	-4.382
8.809	-3.561
6.266	-4.777
4.136	-4.857
4.1	-6.541
1.794	-3.816
2.491	-3.635
4.409	-5.16
3.068	-2.709
1.53	-2.897
2.472	-4.485
4.256	-6.348
6.858	-3.068
6.525	-1.067
7.603	-2.159
8.24	-0.148
5.675	-3.97
4.632	-4.634
3.484	-3.408
3.24	-5.224
2.807	-4.982
7.003	-4.779
34.257	8.431
81.546	30.24
121.71	46.731
132.98	65.288
123.07	84.858
120.1	98.384
108.63	109.15
101.49	119.1
109.02	123.95
98.839	124.17
96.6	128.25
100.14	127.77
103.91	122.34
106.63	117.49
94.275	113.35
99.654	112.94
106.38	108.98
97.192	107.18
95.523	97.473
97.739	100.18
93.351	100.23
79.11	45.143
67.625	-13.781
60.271	-53.606
58.515	-84.975
63.372	-99.448
46.553	-114.12
10.419	-123.8
-17.783	-121.83
-33.746	-119.95
-44.468	-116.31
-56.499	-111.66
-68.113	-106.15
-71.347	-97.334
-71.819	-96.822
-71.875	-96.262
-70.117	-90.474
-67.864	-89.833
-63.4	-88.019
-64.125	-88.035
-61.669	-86.539
-40.702	-79.711
29.19	-62.903
96.534	-29.316
99.594	3.348
110.41	35.695
116.79	65.851
97.836	82.751
92.06	96.944
90.534	105.56
80.843	98.297
72.424	89.559
78.804	87.114
73.982	81.82
69.756	81.289
67.386	77.91
66.592	72.568
71.827	72.955
61.275	68.991
65.817	81.364
62.607	60.16
37.669	-6.986
33.101	-51.55
46.745	-83.698
60.756	-104.49
53.935	-119.04
31.159	-133.99
13.503	-132.44
-1.606	-130.68
-14.526	-131.11
-23.696	-126.64
-30.412	-124.27
-33.067	-114.51
-36.865	-107.42
-35.969	-112.2
-33.939	-101.62
-53.782	-74.39
-84.249	-37.26
-104.14	1.088
-120.82	30.561
-123.06	52.994
-113.77	62.12
-110.22	72.848
-105.52	76.53
-107.62	73.435
-113.54	74.787
-105.38	68.742
-103.73	75.364
-83.255	43.742
-9.332	-27.938
51.338	-68.076
94.062	-90.168
119.92	-102.04
127.46	-105.1
137.34	-106.32
139.27	-108.91
154.03	-115.86
144.27	-112.96
131.86	-104.3
142.17	-102.9
135.39	-104.55
138.12	-106.72
140.48	-107.51
134.33	-104.61
139.07	-104.93
134.02	-107.38
126.06	-106.15
124.69	-103.47
119.16	-99.637
117.04	-98.05
118.62	-90.816
112.56	-68.487
105.6	-52.854
104.75	-50.808
99.897	-49.948
94.795	-45.854
103.22	-45.457
138.82	-48.556
188.1	-46.232
201.25	-50.768
203.54	-55.792
215.95	-62.491
209.17	-73.329
215.19	-74.528
227.84	-77.559
229.09	-85.153
230.12	-93.015
233.54	-88.603
215.87	-97.023
157.36	-127.2
109.98	-138.45
78.774	-143.19
39.545	-145.06
4.974	-142.98
-24.715	-146.8
-43.179	-144.77
-48.177	-140.63
-50.478	-135.4
-45.164	-126.87
-34.841	-122.76
-28.859	-124.58
-18.9	-124.17
-5.455	-114.73
-4.221	-104.98
-9.744	-99.796
-8.64	-92.176
-11.779	-90.266
-18.198	-92.917
-15.452	-89.185
-15.971	-83.88
-22.054	-78.854
-19.523	-75.393
-20.533	-76.043
-20.868	-77.414
-23.988	-73.47
-57.336	-59.753
-93.55	-35.872
-110.54	-9.432
-121.39	18.032
-132.36	49.156
-145.61	76.433
-156.87	102.57
-165.25	125
-167.81	138.73
-165.92	151.54
-167.78	158.2
-167.12	162.91
-165.41	162.71
-165.31	160.15
-164.2	160.33
-162.61	151.03
-159.98	150.81
-149.47	122
-96.143	53.526
-26.038	2.998
16.724	-28.271
54.636	-46.235
81.179	-51.72
93.207	-53.783
109.58	-56.199
113.79	-53.977
105.41	-52.689
106.04	-52.816
98.212	-52.266
93.351	-49.458
92.108	-50.548
87.851	-49.647
104.62	-23.262
152.17	11.152
243.93	58.164
254.21	190.07
293.59	438.15
608.19	626.8
942.93	655.99
1023.3	591.83
879.67	458.22
601.48	350.14
309.34	295.56
112.52	258.53
11.13	246.88
-53.313	234.62
-85.071	221.89
-92.289	217.43
-102.86	207.05
-109.98	196.47
-113.04	191.28
-112.34	184.39
-110.2	177.43
-116.63	166.9
-125.07	158.82
-131	152.53
-136.06	144.85
-135.82	146.4
-133.97	114.25
-135.87	42.978
-129.16	-16.1
-114.07	-56.318
-104.6	-81.906
-93.269	-98.635
-80.952	-110.83
-74.767	-120
-68.185	-126.12
-65.937	-128.9
-69.652	-131.13
-75.754	-128.01
-74.834	-124.34
-72.575	-126.29
-77.087	-127.52
-73.071	-124.6
-70.5	-125.97
-88.185	-123.98
-116.55	-108.55
-145.27	-87.208
-167.03	-69.386
-180.65	-53.881
-189.08	-34.201
-191.78	-18.237
-194.73	-4.592
-189.95	6.188
-181.07	6.07
-175.02	0.024
-169.36	-1.531
-164.08	-1.15
-160.59	-0.277
-163.95	-1.526
-156.77	-1.284
-147.28	0.838
-95.589	-35.795
6.629	-84.24
73.47	-104.15
113.27	-111.45
130.65	-108.81
144.47	-105.37
162.09	-104.88
173.9	-104.36
206.33	-109.53
210.1	-123.15
215.1	-133.81
231.73	-145
230.14	-162.95
245.16	-171.72
253.34	-183.99
252.19	-198.59
256.85	-204.87
259.67	-215.92
255.46	-223.14
251.58	-224.53
250.1	-223.87
212.34	-222.05
151.4	-203.73
99.288	-167.45
51.835	-132.63
9.192	-96.744
-31.943	-61.761
-66.107	-27.136
-89.041	-1.349
-102.39	15.786
-113.55	34.184
-125.53	45.017
-130.44	50.385
-129.95	53.565
-129.18	57.256
-129.21	61.092
-129.96	62.057
-136.25	65.809
-141.06	72.592
-142.64	73.685
-147.82	77.539
-147.66	87.541
-124.24	49.136
-84.655	-21.789
-68.255	-60.937
-73.035	-68.099
-79.025	-54.507
-90.629	-45.791
-93.282	-37.844
-88.594	-26.497
-91.463	-24.552
-91.855	-18.564
-91.647	-16.025
-88.934	-12.561
-90.912	-8.546
-96.433	-9.118
-90.944	-0.564
-85.62	-7.944
-83.159	-19.83
-85.152	-13.529
-84.053	-13.558
-83.83	-11.626
-85.614	-7.843
-83.141	-8.897
-84.202	-7.458
-82.099	-7.909
-82.247	-4.573
-82.543	-2.973
-81.094	-0.024
-83.214	3.905
-79.827	0.616
-77.354	1.798
-71.4	1.656
-62.052	-0.155
-66.063	3.012
-67.857	4.314
-66.602	4.19
-70.351	4.803
-69.658	4.707
-67.207	6.103
-64.067	8.062
-61.623	6.112
-61.519	6.262
-61.148	7.089
-60.976	6.244
-61.411	10.119
-60.721	9.939
