# Supplementary material for: Electrooculography-based continuous eye-writing recognition system for efficient assistive communication systems
Source: PLoS One. 2018 Feb 9;13(2):e0192684. doi: 10.1371/journal.pone.0192684 (PMC5806888; doi:10.1371/journal.pone.0192684)
Supplement: S2 Database — All the original continuous EOG data of participant 001, 002, and 003 used in the experiments are contained in this database. (ZIP) [file pone.0192684.s002.zip › continuous1/001/training/EOG_001_02_022.csv]

1.586	0.914
-1.683	4.239
-1.668	2.055
-1.18	3.223
-3.246	3.171
-0.636	-0.733
2.064	1.822
3.34	0.862
2.024	-0.693
-0.932	1.178
-1.536	1.438
0.229	1.682
3.087	0.548
1.588	0.58
-1.389	-1.832
0.065	-3.182
-2.046	-2.204
-8.505	-2.092
-6.979	3.128
-4.637	1.999
-2.416	-3.578
-0.727	-2.649
-5.472	-1.102
-3.798	0.238
-3.563	0.703
-4.813	0.278
-3.42	0.927
-6.251	1.433
-4.951	3.625
-3.817	3.397
-4.394	2.835
-5.063	4.313
-6.113	2.91
-6.761	4.393
-9.068	2.466
-8.969	1.599
-8.407	4.351
-9.496	-0.226
-9.926	2.125
-8.958	4.711
-8.937	1.306
-11.956	2.338
-12.135	2.169
-9.573	2.895
-10.536	5.395
-11.442	6.131
-9.754	3.339
-8.794	1.801
-8.733	5.49
-7.545	8.131
-7.847	8.536
-8.698	4.733
-5.359	3.191
-6.051	6.193
-8.137	6.983
-7.393	6.905
-12.037	3.994
-9.883	4.437
-7.975	5.6
-10.897	6.739
-8.499	6.759
-10.843	1.849
-11.325	7.307
-12.382	8.602
-14.461	4.815
-11.318	7.602
-6.755	5.47
-1.248	4.724
-1.689	6.062
-3.899	4.415
-6.871	3.49
-9.439	5.021
-11.089	5.792
-11.532	7.635
-6.279	8.842
-6.305	5.496
-5.683	8.477
-3.797	7.834
-6.818	3.313
-6.834	5.666
-8.824	5.881
-9.87	7.986
-9.102	9.396
-9.516	5.586
-5.707	5.097
-5.78	8.937
-9.557	8.362
-8.974	6.866
-7.405	6.728
-5.213	5.329
-5.274	7.174
-7.478	6.139
-6.882	4.281
-9.869	3.951
-11.302	4.156
-6.384	7.562
-5.729	7.301
-4.231	5.691
-2.264	4.968
-3.562	2.933
-4.63	1.703
-3.065	2.673
4.014	4.125
32.119	-9.803
102.54	-34.21
178.59	-42.436
214.93	-46.206
216.85	-54.113
226.76	-54.648
233.21	-59.279
234.62	-64.147
256.8	-78.483
263.52	-107.36
289.74	-141.89
315	-198.74
332.41	-257.88
364.33	-313.41
368.11	-367.72
377.37	-396.84
387.68	-409.55
388.53	-422.3
386.77	-435.5
385.38	-441.01
388.82	-440.55
381.31	-440.18
380.37	-432.7
376.88	-419.65
339.9	-404.12
289.66	-369.13
233.59	-314.74
172.78	-253.85
116.53	-196.63
57.367	-150.66
9.446	-108.93
-29.9	-73.492
-60.731	-42.937
-76.377	-12.601
-89.218	9.15
-96.998	23.573
-98.102	42.086
-109.14	56.329
-116.11	68.666
-121.56	82.389
-137.89	83.486
-144.83	90.274
-127.28	102.28
-81.188	103.6
-39.653	99.829
17.667	89.875
55.325	68.862
86.042	43.276
145.8	16.839
145.14	-14.551
146.71	-42.56
168.39	-66.289
173.46	-95.67
188.6	-127.33
195.54	-148.76
197.98	-159.94
198.95	-162.34
196.95	-160.2
199.68	-160.57
200.52	-161.4
202.87	-159.27
204.15	-158.85
198.36	-154.5
204.48	-140.64
200.64	-147.18
187.18	-167.93
182.04	-185.74
168.2	-200.93
144.87	-206.31
103.01	-215.4
46.375	-215.91
-0.988	-204.62
-33.056	-192.16
-59.41	-177.37
-81.103	-164.47
-98.482	-148.84
-111.09	-138.84
-117.72	-131.32
-123.36	-118.61
-128.96	-108.14
-140.46	-101.53
-146.6	-95.422
-144.38	-86.397
-145.06	-75.889
-140.95	-67.879
-142.55	-58.793
-144	-37.284
-132.09	-1.35
-131.8	43.132
-146.33	84.132
-157.81	117.94
-154.58	148.76
-150.88	171.83
-154.09	188.09
-149.32	202.7
-140.11	211.51
-131.74	217.26
-126.92	220.6
-119.31	217.4
-121.51	216.59
-129.05	211.24
-123.96	213.17
-114.48	202.03
-86.971	139.36
-59.242	75.619
-44.111	35.241
-23.947	4.341
-11.838	-15.244
-8.379	-30.555
-11	-38.777
-19.972	-38.123
-27.403	-39.501
-37.55	-40.541
-52.77	-38.513
-66.944	-39.203
-76.852	-40.08
-86.196	-42.6
-92.715	-42.498
-102.18	-31.517
-117.14	-11.442
-129.78	17.08
-144.48	52.822
-154.65	92.839
-159.47	131.25
-166.19	160.94
-168.04	185.27
-166.28	205.43
-163.73	216.64
-162.84	226
-160.52	233.25
-154.51	232.28
-147.12	234.21
-142.75	239.96
-142.47	237.6
-136.07	227.99
-134.96	222.32
-135.43	218.56
-130.06	212.51
-126.33	209.1
-123.88	206.14
-122.52	201.43
-117.97	200.4
-120.7	194.29
-116.95	185.91
-108.4	187.53
-113.06	180.74
-112.66	186.06
-115.17	171.73
-113.26	100.89
-94.588	40.319
-76.715	-2.082
-62.888	-33.874
-49.416	-52.199
-37.404	-69.979
-31.876	-78.06
-25.957	-80.758
-23.325	-81.188
-24.314	-80.618
-28.199	-81.391
-32.596	-79.26
-28.712	-77.413
-32.064	-73.588
-33.324	-69.701
-30.52	-71.215
-31.847	-70.474
-31.524	-69.553
-32.579	-70.919
-23.887	-68.034
-31.096	-64.471
-65.315	-55.668
-96.144	-41.661
-122.13	-31.253
-136.76	-13.812
-147.22	4.054
-158.13	17.437
-165.52	33.739
-169.83	41.754
-161.52	43.263
-156.54	42.126
-153.16	35.971
-141.23	35.274
-134.79	29.683
-133.16	30.288
-121.56	29.591
-65.199	-10.177
38.88	-45.811
111.58	-57.115
134.94	-54.573
156.29	-52.803
198.25	-49.403
261.92	-67.498
326.16	-160.62
413.6	-325.72
491.11	-601.11
544.44	-888.72
608.87	-1048.5
630.42	-1100.9
632.36	-1093.1
649.34	-1060.7
647.23	-1023.6
644.64	-982.23
651.75	-922.04
622.52	-870.64
569.97	-775.21
521.88	-626.52
459.85	-540.33
390.66	-491.92
321.62	-449.16
259.51	-419.44
210.98	-378.52
174.86	-345.94
141.64	-317.4
115.06	-284.35
91.573	-261.93
79.409	-238.15
76.375	-214.58
66.385	-193.26
59.059	-171.77
39.51	-158.66
21.49	-142.57
4.211	-130.64
-0.904	-121.05
-3.693	-102.23
17.961	-94.234
76.071	-79.919
110.59	-47.267
161.7	-21.079
195.1	-1.119
203.5	3.431
228.27	-15.3
235.34	-41.016
237.34	-62.364
247.28	-76.958
246.27	-88.364
245.32	-95.182
248.63	-102.61
240	-111.75
244.93	-115.68
243.26	-114.48
242.16	-114.41
249.33	-115.97
239.23	-108.75
231.9	-97.915
206.32	-88.617
174.18	-78.652
144.19	-67.472
99.597	-58.504
52.024	-50.838
0.394	-34.897
-49.806	-21.457
-90.72	-9.503
-123.83	5.689
-152.98	28.151
-170.22	54.022
-182.41	64.84
-192.3	74.244
-195.68	86.908
-201.12	98.665
-161.35	86.774
-67.213	54.664
15.976	42.548
64.683	42.228
80.428	47.841
78.365	54.998
73.965	54.867
65.888	54.88
69.725	49.394
78.095	41.751
72.073	39.719
72.404	35.105
69.91	25.986
64.867	12.308
76.584	0.742
81.125	-2.625
77.44	-8.403
78.669	-12.575
78.714	-12.371
76.08	-13.345
79.009	-10.78
78.885	-10.356
72.364	-12.192
72.384	-7.494
58.81	-1.832
17.441	8.207
-35.488	31.823
-84.759	64.141
-127.43	101.99
-165.18	138.86
-192.93	174.32
-211.36	209.48
-225.6	231.53
-237.98	244.2
-244.93	255.63
-248.22	267.74
-255.59	274.96
-259.1	271.51
-255.06	267.66
-252.63	266.17
-248.99	266.67
-244.81	268.41
-241.14	264.19
-236.99	261.82
-237.5	258.32
-237.1	260.94
-230.71	264.95
-207.73	215.55
-174.67	147.09
-158.13	105.3
-153.09	85.131
-151.69	88.934
-151.87	94.165
-145.86	102.1
-148.85	106.05
-155.37	104.62
-148.55	109.28
-143.74	111.94
-144.55	114.02
-142.54	114.34
-140.19	114.36
-142.31	114.23
-142.37	115.6
-142.16	117.69
-139.91	115.87
-133.31	115.07
-132.43	112.98
-129.47	110.45
-127.39	111.62
-125.01	114.37
-122.71	109.93
-121.89	105.28
-118.07	108.22
-117.48	107.11
-113.4	106.13
-112.31	107.55
-112.6	107.88
-105.65	106.82
-101.26	104.89
-100.51	103.57
-102.06	102.87
-101.43	103.18
-99.516	102.22
-99.926	101.11
-97.111	100.49
-94.337	101.39
-98.853	99.835
-102.24	94.888
-93.356	96.222
-87.878	98.933
-88.952	97.359
-87.956	95.006
-86.281	94.859
-81.356	97.19
-82.945	96.428
-86.758	94.081
-78.282	91.669
-71.338	88.582
-73.118	86.964
-70.073	87.578
-71.84	84.91
-79.898	82.746
-79.489	83.748
-77.066	81.225
-75.406	82.323
-71.532	82.17
-69.175	77.406
-69.513	77.465
-67.956	80.295
-64.811	78.533
-65.03	76.547
-61.367	79.292
-55.317	74.657
-55.8	72.945
-54.777	75.278
-56.553	70.572
-63.134	70.999
-60.976	73.896
-58.644	75.079
-60.656	72.665
-58.624	71.675
-55.993	71.83
-56.187	70.715
-57.955	73.991
-54.451	71.72
-51.411	67.573
