# Supplementary material for: Electrooculography-based continuous eye-writing recognition system for efficient assistive communication systems
Source: PLoS One. 2018 Feb 9;13(2):e0192684. doi: 10.1371/journal.pone.0192684 (PMC5806888; doi:10.1371/journal.pone.0192684)
Supplement: S2 Database — All the original continuous EOG data of participant 001, 002, and 003 used in the experiments are contained in this database. (ZIP) [file pone.0192684.s002.zip › continuous1/001/training/EOG_001_02_023.csv]

-16.067	8.821
-19.632	8.353
-18.662	9.81
-16.756	10.236
-19.548	12.392
-19.55	11.939
-17.969	9.26
-18.407	9.921
-20.548	10.789
-22.428	11.414
-21.154	13.762
-16.915	11.014
-15.847	7.747
-15.882	10.944
-18.524	11.48
-16.704	10.399
-12.767	11.134
-13.872	10.561
-9.831	9.941
-11.469	11.174
-10.812	12.756
-7.937	10.871
-13.189	11.036
-13.436	13.251
-11.649	9.284
-12.131	7.972
-12.49	10.773
-14.207	9.035
-16.971	9.236
-11.719	11.031
-8.607	10.306
-13.123	9.032
-12.02	8.167
-9.697	8.14
-13.36	6.987
-17.527	6.983
-16.681	9.111
-17.031	9.632
-15.544	9.379
-13.951	6.486
-17.215	7.245
-18.151	8.673
-15.115	4.974
-12.199	7.307
-14.408	5.678
-12.752	5.067
-9.774	7.052
-11.59	3.463
-8.372	3.951
-6.518	4.411
-7.923	5.426
-8.556	5.152
-10.553	6.028
-10.091	8.055
-6.12	6.055
-1.35	7.768
-2.184	9.152
-6.023	7.019
-5.715	9.047
-6.663	8.119
-3.754	4.354
-0.969	6.104
-2.59	6.764
-0.564	13.969
-5.639	20.114
-9.812	17.96
-9.714	20.071
-11.177	22.401
-6.721	22.637
-1.622	27.954
0.009	37.576
-1.564	37.084
-3.374	34.318
-4.049	37.155
-3.906	37.746
-1.897	37.572
3.843	36.964
3.097	37.608
-0.016	39.846
5.539	40.608
5.829	38.32
4.385	35.999
3.385	34.808
1.056	34.211
5.538	32.503
5.7	30.59
1.251	31.819
3.503	31.05
3.528	28.105
3.625	30.062
4.603	32.73
1.321	31.031
4.056	30.687
7.441	30.356
6.877	28.326
8.337	28.863
7.529	29.768
7.199	28.919
10.329	27.087
8.721	29.448
5.779	31.63
7.465	27.194
9.378	28.337
9.729	29.098
11.856	26.51
9.327	26.167
4.09	23.63
5.881	23.562
8.749	23.103
10.068	22.776
8.695	20.272
5.11	17.379
5.267	21.76
8.165	22.726
8.542	20.694
11.632	20.723
15.565	19.068
10.484	19.917
7.474	20.429
9.326	17.842
9.455	18.046
8.272	18.119
3.838	18.264
3.42	17.742
3.351	19.044
0.254	20.544
4.235	15.347
7.204	15.006
7.03	17.625
2.885	15.898
-0.734	15.373
2.297	17.058
1.636	15.846
-0.412	12.056
-1.183	14.045
2.754	17.165
3.677	15.559
-0.061	15.585
0.551	16.077
0.783	14.347
3.414	12.519
5.473	8.835
5.218	8.035
3.818	12.116
6.271	12.137
13.548	15.115
11.659	30.589
4.265	54.147
-9.858	79.574
-32.127	95.531
-50.003	109.01
-58.76	121.33
-61.813	126.74
-67.101	133.8
-68.138	133.7
-64.822	132.51
-64.671	133.06
-60.753	128.91
-61.402	126.42
-64.407	121.66
-61.537	119.69
-64.291	117.77
-61.803	116.87
-61.659	114.73
-66.899	110.76
-57.866	108.59
-20.363	80.79
49.303	44.737
105.56	15.204
147.75	-15.571
181.47	-35.825
208.96	-48.399
238.9	-58.651
243.44	-71.211
251.29	-75.883
246.04	-75.389
239.25	-81.215
253.5	-86.832
250.67	-91.763
249.83	-100.85
248.64	-104.48
248.34	-106.02
251.42	-106.4
253.74	-96.943
233.36	-116.48
181.17	-153.87
138.11	-166.85
105.33	-168.97
75.191	-164.36
40.681	-152.54
3.368	-140.5
-26.244	-123.54
-54.097	-102.79
-76.809	-92.134
-91.731	-82.449
-106.17	-64.549
-114.78	-52.549
-113.67	-50.119
-112.33	-47.064
-114.7	-43.481
-115.84	-42.096
-112.71	-37.049
-116.54	-39.948
-114.24	-38.756
-91.346	-42.656
-7.555	-70.55
128.43	-85.799
187.3	-81.2
198.56	-71.363
215.15	-67.233
237.56	-65.376
285.7	-74.029
294.13	-102.72
317.42	-135.4
344.07	-181.8
336.59	-228.05
352.89	-259.95
355.53	-289.68
362.62	-305.13
368.96	-314.43
361.36	-324.42
364.78	-316.71
342.44	-315.15
291.6	-319.18
236.91	-290.62
185.7	-251
130.53	-221.43
78.232	-200.17
36.545	-188.96
3.251	-181.27
-18.112	-176.78
-31.853	-171.88
-36.594	-166.95
-35.716	-160.31
-41.577	-152.37
-36.07	-145.03
-24.446	-134.02
-32.354	-124.42
-36.971	-118.31
-37.16	-110.02
-41.287	-101
-45.698	-94.302
-51.395	-87.611
-55.644	-85.539
-58.027	-85.04
-57.697	-80.092
-61.717	-74.773
-65.679	-72.415
-62.012	-69.049
-61.503	-66.357
-63.551	-63.708
-67.824	-56.456
-86.839	-41.954
-111.46	-13.299
-134.44	18.717
-152.41	47.247
-162.86	75.601
-171.58	102.29
-176.46	123.32
-179.49	144.24
-180.93	161.43
-178.59	169.23
-175.47	172.92
-170.29	172.97
-164.49	174.21
-160.97	173.43
-158.36	173.23
-156.41	167.55
-155.15	166.71
-155.76	164.39
-155.03	164.4
-138.38	165.59
-93.85	109.03
-38.908	44.265
-1.866	8.835
26.005	-15.686
55.54	-26.547
71.207	-37.043
82.303	-43.864
100.82	-46.632
98.145	-44.172
87.317	-45.313
91.703	-47.007
82.226	-44.587
75.413	-42.148
73.955	-42.09
67.01	-41.997
76.931	-35.95
100.75	-11.025
185.48	29.401
249.47	102.62
240.74	283.63
369.95	454.73
588.84	485.57
672.51	439.46
586.66	353.01
383.4	272.55
186.95	231.53
64.93	210.34
-18.269	199.9
-71.893	192.25
-99.519	186.48
-111	181.3
-118.12	177.01
-126.73	175.45
-127.9	172.56
-127.52	167.05
-130.56	159.57
-134.91	150.83
-139.26	144.76
-144.03	143.32
-145.61	138.84
-144.19	129.6
-142.34	125.26
-142.45	121.88
-142.81	118.15
-139.16	115.99
-140.64	112.78
-143.11	110.93
-141.64	107.06
-138.24	107.22
-134.45	100.57
-134.93	101.62
-134.84	108.08
-127.01	62.159
-115.96	-1.529
-104.42	-44.988
-89.438	-81.166
-80.556	-103.58
-72.684	-115.76
-64.931	-125.91
-61.768	-131.96
-55.657	-134.41
-50.472	-139.38
-46.548	-138.85
-43.118	-133.8
-43.476	-132.35
-43.973	-132.28
-41.668	-129.97
-41.998	-123.73
-44.425	-120.21
-46.008	-116.92
-48.346	-114.22
-48.411	-116.38
-47.947	-109.63
-46.841	-106.43
-42.648	-111.74
-44.325	-108.44
-44.71	-109.51
-42.705	-101.15
-58.123	-76.01
-82.864	-52.207
-94.624	-24.034
-90.94	-8.252
-83.999	-8.29
-80.7	-4.541
-84.368	-0.722
-83.709	0.335
-77.93	-0.613
-79.705	-1.275
-77.539	0.835
-78.334	-0.374
-81.367	-0.852
-74.495	1.196
-73.547	-4.069
-73.095	-2.399
-63.614	3.453
-60.019	0.553
-65.032	0.45
-65.277	1.623
-60.646	3.095
-58.93	0.385
-57.889	-1.543
-57.998	4.618
-55.84	6.748
-53.071	6.193
-54.141	5.546
-54.434	6.582
-53.952	8.258
-52.589	7.209
-53.342	5.265
-49.699	4.991
-45.46	5.281
-49.087	1.542
-47.314	3.69
-45.08	6.452
-47.713	2.302
-49.052	4.383
-50.547	8.118
-52.209	5.889
-50.121	6.107
-46.441	7.915
-45.924	5.383
-43.818	3.482
-41.84	3.358
-41.835	2.255
-40.833	2.953
-39.536	5.555
-38.533	7.023
-38.727	8.991
