# Supplementary material for: Electrooculography-based continuous eye-writing recognition system for efficient assistive communication systems
Source: PLoS One. 2018 Feb 9;13(2):e0192684. doi: 10.1371/journal.pone.0192684 (PMC5806888; doi:10.1371/journal.pone.0192684)
Supplement: S2 Database — All the original continuous EOG data of participant 001, 002, and 003 used in the experiments are contained in this database. (ZIP) [file pone.0192684.s002.zip › continuous1/001/training/EOG_001_02_024.csv]

-10.229	1.53
-10.144	0.398
-11.413	0.647
-16.89	2.2
-14.552	1.93
-10.733	-1.156
-10.681	-0.329
-12.636	1.653
-14.942	-0.658
-14.272	-2.222
-14.783	-3.593
-13.059	0.187
-14.106	2.192
-16.792	1.5
-14.496	1.402
-14.701	0.485
-14.112	4.534
-11.955	-0.195
-10.662	-2.875
-8.476	2.101
-10.997	0.802
-12.426	2.235
-9.457	2.445
-10.848	3.708
-11.39	6.492
-9.693	1.632
-8.761	-0.302
-6.695	3.716
-8.869	4.458
-8.084	2.862
-8.441	4.164
-12.572	5.73
-10.718	4.624
-11.443	2.039
-11.56	1.989
-11.403	1.052
-12.806	-0.476
-11.388	1.681
-10.596	1.37
-9.33	0.619
-11.029	0.627
-9.362	-1.465
-2.392	-0.517
-3.006	1.744
-7.792	1.725
-10.575	-0.004
-10.998	-0.809
-8.002	1.655
-7.586	1.626
-9.351	3.118
-9.04	3.014
-8.408	-1.389
-6.858	-0.916
-7.005	-2.278
-8.698	-0.049
-7.999	2.194
-11.369	-1.79
-13.121	-0.235
-6.009	-2.25
-5.496	-2.695
-4.526	3.857
-4.845	2.608
-9.264	1.288
-3.004	0.649
-1.447	0.211
-5.845	2.97
-5.388	-0.413
-4.785	-1.554
-6.476	2.355
-6.861	2.579
-8.92	1.089
-8.648	3.913
-5.293	3.904
-7.094	1.314
-6.215	4.027
-7.879	3.472
-8.947	2.989
-6.523	3.434
-9.021	2.245
-8.415	1.618
-8.189	0.49
-7.795	1.823
-4.428	-0.118
-3.013	-0.735
-3.192	0.016
-4.3	-0.789
-5.206	-0.024
-2.102	1.052
-0.911	3.656
-5.71	2.955
-7.236	2.414
-8.187	2.009
-8.274	2.593
-6.444	3.384
-7.665	2.883
-8.291	3.727
-6.885	1.502
-7.695	-0.061
-8.383	0.234
-8.041	0.3
-8.277	0.125
-5.399	0.606
-7.214	0.096
-10.384	-1.294
-3.442	-0.493
-2.097	-0.91
-8.73	-4.188
-8.869	-3.31
-9.296	0.441
-10.41	0.409
-8.399	0.385
-7.858	1.088
-7.059	1.517
-6.58	2.559
-5.72	3.278
-3.518	1.399
-4.118	0.624
-6.307	1.936
-5.12	0.748
-3.792	-2.212
-5.533	-4.586
-5.617	-4.68
-4.345	-5.822
-3.601	-5.29
-2.996	-5.504
-4.5	-5.46
-5.151	-3.096
-4.823	-2.945
-5.515	-2.496
-6.505	-5.84
-10.763	-5.764
-11.133	-3.963
-7.19	-4.231
-3.472	-3.16
-4.089	-5.656
-9.828	-5.849
-7.208	-6.255
-3.896	-8.849
-0.7	-11.494
1.047	-9.436
5.761	7.726
27.123	34.342
39.451	62.603
29.492	84.64
8.328	100.48
-9.302	116.79
-16.88	124.87
-23.517	128.2
-30.707	132.06
-30.043	135.11
-29.174	135.04
-35.278	127.68
-36.02	127.46
-36.237	126.87
-39.456	121.25
-39.449	116.49
-39.67	114.9
-41.533	117.58
-43.496	111.49
-42.443	109.24
-40.227	107.56
-36.755	113.62
-33.067	105.98
-32.13	53.39
-30.005	-3.261
-18.238	-48.277
-3.785	-78.779
7.753	-100.29
23.042	-117.52
27.994	-129.3
30.408	-140.21
34.769	-143.14
33.626	-145.54
36.41	-145.31
34.873	-143
31.187	-143.52
25.827	-141.93
19.132	-141.03
19.061	-138.14
19.375	-134.51
21.222	-131.22
22.463	-129.96
26.304	-127.65
19.046	-118.77
-10.254	-109.49
-37.947	-93.358
-63.325	-76.206
-83.786	-59.47
-97.767	-40.16
-110.68	-22.835
-115.86	-6.522
-119.75	-2.463
-121.03	0.267
-112.77	1.997
-107.55	-1.946
-108.52	-0.626
-109.69	0.401
-107.64	0.159
-105.84	-2.183
-101.85	-1.049
-62.783	-14.662
36.38	-43.161
141.95	-54.17
192.43	-56.184
221.47	-60.475
243.5	-62.658
271.43	-59.763
304.28	-62.308
309.42	-76.301
310.26	-96.663
316.95	-121.41
316.43	-144.08
320.02	-158.43
325.76	-168
313.99	-174.19
316.14	-173.24
318.04	-175.13
311.58	-171.36
304.54	-164.27
260.87	-173.17
220.12	-176.05
191.31	-172.34
152.01	-174.94
106.92	-173.54
65.933	-171.33
43.761	-165.63
25.526	-155.3
19.216	-148.75
21.487	-142.84
21.863	-136.25
22.765	-129.89
23.907	-120.11
39.022	-111.48
37.909	-111.32
28.484	-110.19
31.082	-105.16
24.898	-103.52
19.901	-101.75
15.042	-98.398
9.67	-93.403
6.866	-90.021
7.343	-87.418
7.045	-85.176
2.157	-84.251
0.05	-81.518
-1.86	-81.631
-1.105	-78.613
-3.19	-68.323
-4.423	-52.994
14.203	-26.27
49.941	7.75
74.104	40.165
51.869	70.126
0.857	95.465
-43.156	115.51
-77.063	133.74
-98.481	150.68
-108.61	164.22
-114.97	172.3
-122.98	178.13
-127.07	181.19
-124.96	183.33
-126.23	187.2
-126.8	183.57
-125.85	179.41
-127.71	178.15
-125.14	174
-122.22	172.82
-120.5	167.84
-115.62	162.41
-117.33	160.45
-119.79	158.03
-117.03	157.69
-115.96	153.5
-109.53	162.12
-104.85	146.27
-104.79	80.699
-96.949	21.529
-86.265	-25.188
-69.447	-56.074
-50.53	-74.037
-42.336	-89.668
-36.736	-93.63
-32.601	-96.971
-33.681	-98.923
-34.917	-97.225
-33.732	-96.726
-30.701	-96.521
-34.603	-97.16
-39.694	-95.457
-40.246	-90.988
-42.536	-91.715
-35.541	-90.026
-39.945	-80.655
-73.897	-69.231
-108.93	-48.367
-131.23	-22.874
-148.25	0.392
-155.76	28.496
-153.46	56.065
-151.89	77.924
-142.45	98.271
-126.95	115.39
-106.52	127.59
-85.797	136.92
-78.721	143.44
-78.367	145.12
-83.759	141.81
-84.125	138.85
-83.472	135.29
-88.295	130.36
-89.962	131.54
-95.241	124.74
-88.443	126.12
-83.249	121.92
-38.388	62.197
60.518	4.874
115.26	-24.101
153.42	-47.988
184.37	-61.398
204.8	-69.312
221.66	-77.152
215.5	-91.216
234.01	-99.431
237.86	-111.73
229.44	-127.1
242.31	-135.84
239.5	-151.09
237.02	-161.02
242.05	-166.71
241.92	-169.43
237	-169.49
235.8	-171.47
236.58	-170.03
225.38	-171.83
229.24	-166.47
213.09	-158.31
160.84	-145.02
122.12	-110.76
78.829	-78.332
32.306	-47.123
-4.461	-9.446
-36.587	20.546
-65.178	46.063
-83.153	65.823
-91.68	74.079
-100.63	81.91
-111.16	79.888
-128.25	78.396
-133.38	80.276
-137.72	77.738
-131.94	83.92
-129.13	86.012
-113.56	119.56
-40.722	157.95
-24.893	249.18
136.47	478.43
583.18	629.52
933.18	564.47
1033.4	390.35
883.21	220.28
555.29	112.51
315.71	45.784
222.76	2.193
193.4	-18.422
163.22	-39.518
134.74	-54.196
137.55	-63.041
124.64	-84.125
118.34	-97.013
131.05	-105.05
129.1	-120.67
131.98	-130.9
128.07	-139.53
119.09	-150.87
117.37	-160.13
109.95	-165.44
105.03	-174.58
102.83	-181.58
99.625	-179.81
96.595	-181.35
89.124	-183.8
84.916	-188.71
85.765	-189.01
73.436	-183.76
42.295	-176.94
5.582	-152.32
-28.625	-121.82
-57.559	-86.413
-89.68	-46.177
-123.65	-12.345
-148.65	18.147
-167.88	40.277
-180.02	60.185
-188.01	77.126
-197.67	90.58
-204.32	100.1
-205.39	100.24
-204.79	100.96
-205.04	101.12
-205.53	102.31
-203.14	101.48
-201.31	100.89
-200.18	102.97
-197.52	103.55
-195.13	104.81
-191.77	104.85
-186.94	114.1
-181.34	87.436
-185.65	19.901
-193.36	-29.227
-191.39	-58.724
-187.03	-71.061
-183.77	-80.683
-182.38	-88.436
-180.18	-85.048
-177.09	-83.564
-173.29	-80.833
-165.75	-78.93
-163.61	-72.13
-165.09	-65.491
-161.52	-65.288
-158.03	-63.684
-154.92	-62.235
-152.67	-59.683
-151.63	-59.351
-145.94	-57.964
-144.4	-59.244
-139.71	-56.212
-94.321	-48.745
-13.964	-34.795
35.34	-2.05
56.355	31.849
88.608	62.752
85.645	87.032
79.95	109.55
106.27	119.23
105.84	107.04
101.1	100.17
99.396	95.337
103.48	87.285
118.63	76.942
115.7	60.749
124.91	48.656
134.97	42.163
134.17	33.223
141.7	26.423
139.98	17.874
136.77	17.441
136.57	17.641
137.22	13.204
139.02	28.875
129.91	4.438
119.02	-48.003
110.69	-79.072
96.234	-106.72
63.571	-115.98
16.259	-122.12
-22.007	-125.9
-51.432	-119.02
-76.06	-112.12
-94.775	-107.6
-106.96	-102.15
-115.58	-89.908
-125.37	-86.664
-130.97	-82.306
-134.69	-72.589
-133.92	-71.406
-130.12	-68.897
-130.22	-66.308
-129.63	-64.406
-127.47	-60.743
-124.02	-57.472
-121.57	-58.775
-125.08	-56.793
-109.23	-46.916
-63.349	-35.078
-39.695	-11.687
-47.183	4.311
-57.595	4.559
-67.488	7.965
-69.202	11.002
-72.429	14.715
-75.2	19.002
-69.445	17.913
-62.687	22.277
-52.11	26.137
-52.779	23.911
-59.823	26.791
-58.242	28.002
-58.897	28.604
-59.302	29.84
-58.886	28.041
-56.607	29.108
-51.434	29.285
-48.188	27.827
-52.291	26.347
-56.237	25.159
-53.324	27.926
-54.105	29.636
-51.99	29.411
-49.507	30.518
-50.57	31.485
-49.5	31.766
-49.341	31.298
-50.408	29.88
-52.286	28.426
-46.396	28.682
-41.478	29.13
-44.415	28.641
-45.161	29.09
-47.617	27.583
-47.955	25.493
-47.55	28.02
-44.671	27.715
-40.985	23.362
-44.661	24.256
-42.925	27.547
-40.035	24.483
-38.689	23.756
-34.686	25.583
-35.435	21.128
-35.655	21.968
-36.522	25.906
-40.305	24.816
-37.397	23.907
-34.833	24.16
-34.576	24.155
-32.278	24.069
-33.123	23.486
-30.894	21.482
-28.603	20.876
-30.302	21.249
-29.699	21.802
-31.69	23.748
-33.499	22.452
-32.799	19.602
