# Supplementary material for: Electrooculography-based continuous eye-writing recognition system for efficient assistive communication systems
Source: PLoS One. 2018 Feb 9;13(2):e0192684. doi: 10.1371/journal.pone.0192684 (PMC5806888; doi:10.1371/journal.pone.0192684)
Supplement: S3 Database — All the original continuous EOG data of participant 004, 005, and 006 used in the experiments are contained in this database. (ZIP) [file pone.0192684.s003.zip › continuous2/004/katakana_eyemotion.txt]

ア	left right down upper_right lower_left
イ	upper_right lower_left up down
ウ	up down up down left right down
エ	left right up down left right
オ	left right up down upper_right lower_left
カ	left right down left upper_right lower_left
ガ	left right down left upper_right lower_left blinking
キ	left right left right up down
ギ	left right left right up down blinking
ク	upper_right lower_left left right down
グ	upper_right lower_left left right down blinking
ケ	upper_right lower_left left right upper_right lower_left
ゲ	upper_right lower_left left right upper_right lower_left blinking
コ	left right down left right
ゴ	left right down left right blinking
サ	left right up down upper_right lower_left
ザ	left right up down upper_right lower_left blinking
シ	upper_left lower_right upper_left lower_right lower_left upper_right
ジ	upper_left lower_right upper_left lower_right lower_left upper_right blinking
ス	left right down upper_left lower_right
ズ	left right down upper_left lower_right blinking
セ	left right down up down right
ゼ	left right down up down right blinking
ソ	upper_left lower_right upper_right lower_left
ゾ	upper_left lower_right upper_right lower_left blinking
タ	upper_right lower_left left right down upper_left lower_right
ダ	upper_right lower_left left right down upper_left lower_right blinking
チ	upper_right lower_left left right upper_right lower_left
ツ	upper_left lower_right upper_left lower_right upper_right lower_left
テ	left right left right upper_right lower_left
デ	left right left right upper_right lower_left blinking
ト	up down upper_left lower_right
ド	up down upper_left lower_right blinking
ナ	left right upper_right lower_left
ニ	left right left right
ヌ	left right down upper_left lower_right
ネ	up down left right down up down upper_left lower_right
ノ	upper_right lower_left
ハ	upper_right lower_left upper_left lower_right
バ	upper_right lower_left upper_left lower_right blinking
パ	upper_right lower_left upper_left lower_right left up right down left
ヒ	upper_right lower_left up down right
ビ	upper_right lower_left up down right blinking
ピ	upper_right lower_left up down right left up right down left
フ	left right down
ブ	left right down blinking
プ	left right down left up right down left
ヘ	lower_left up lower_right
ベ	lower_left up lower_right blinking
ペ	lower_left up lower_right left up right down left
ホ	left right up down upper_right lower_left upper_left lower_right
ボ	left right up down upper_right lower_left upper_left lower_right blinking
ポ	left right up down upper_right lower_left upper_left lower_right left up right down left
マ	left right down upper_left lower_right
ミ	upper_left lower_right upper_left lower_right upper_left lower_right
ム	upper_right lower_left lower_right upper_left lower_right
メ	upper_right lower_left upper_left lower_right
モ	left right left right up down right
ヤ	left right down upper_left lower_right
ユ	left right down left right
ヨ	left right down left right left right
ラ	left right left right down
リ	up down upper_right lower_left
ル	upper_right lower_left up down right
レ	up down right
ロ	up down left right down left right
ワ	up down left right down
ン	upper_left lower_right lower_left upper_right
ヴ	up down up down left right down blinking
ー	left right
