# Supplementary material for: Electrooculography-based continuous eye-writing recognition system for efficient assistive communication systems
Source: PLoS One. 2018 Feb 9;13(2):e0192684. doi: 10.1371/journal.pone.0192684 (PMC5806888; doi:10.1371/journal.pone.0192684)
Supplement: S3 Database — All the original continuous EOG data of participant 004, 005, and 006 used in the experiments are contained in this database. (ZIP) [file pone.0192684.s003.zip › continuous2/004/test/EOG_004_01_001.csv]

-27.963	-26.935
-26.644	-25.762
-25.592	-32.01
-30.609	-33.69
-34.663	-36.693
-30.207	-36.754
-31.565	-31.846
-28.953	-33.261
-25.856	-34.098
-28.516	-29.533
-29.471	-30.092
-31.249	-31.527
-28.199	-25.528
-24.825	-25.743
-22.097	-26.329
-20.176	-27.551
-23.38	-28.782
-24.676	-26.055
-24.388	-29.402
-18.754	-26.333
-13.75	-21.696
-17.792	-21.884
-20.784	-22.445
-20.645	-24.118
-19.353	-22.049
-19.748	-24.501
-17.73	-26.118
-12.004	-23.966
-15.474	-24.692
-19.445	-24.577
-19.186	-27.934
-18.123	-29.804
-16.957	-28.39
-21.919	-27.1
-13.62	-26.23
-7.76	-27.712
-17.561	-22.515
-15.773	-18.983
-12.879	-20.071
-15.643	-19.874
-16.182	-21.469
-12.404	-15.805
-9.48	-17.3
-13.58	-25.624
-11.783	-21.773
-6.359	-19.919
-12.278	-22.392
-14.77	-22.149
-13.882	-21.993
-20.724	-21.901
-18.828	-22.173
-14.806	-23.923
1.675	-19.708
53.767	2.787
114.54	27.394
146.54	38.707
137.76	38.694
109.66	29.767
89.002	24.322
78.208	17.883
68.066	15.467
55.967	15.237
46.062	4.531
39.621	0.866
40.56	1.323
50.384	1.396
53.391	4.204
46.451	2.832
42.944	-1.347
38.546	-3.106
32.249	-0.893
31.791	-0.905
32.923	-1.498
32.38	1.248
14.73	-7.342
-29.997	-32.797
-71.468	-52.508
-88.18	-58.043
-100.66	-59.826
-115.44	-58.379
-121.15	-61.914
-122.02	-66.914
-121.59	-63.333
-119.94	-61.763
-117.92	-59.273
-116.11	-58.681
-108.86	-61.343
-102.81	-60.662
-102.97	-57.445
-103.47	-53.73
-102.89	-54.359
-109.6	-54.676
-121.5	-59.688
-119.69	-65.883
-114.58	-60.922
-77.974	-46.926
-5.565	-30.284
57.078	-13.136
100.27	6.1
115.86	19.617
111.68	20.867
94.919	10.668
81.327	6.562
76.689	10.915
72.153	7.842
71.23	7.782
64.622	7.787
62.87	3.591
62.754	1.134
60.055	-0.849
67.906	3.1
75.557	5.791
68.852	5.107
28.775	-16.058
-28.184	-49.44
-65.05	-57.283
-78.777	-64.519
-94.338	-73.53
-107.31	-66.609
-104.57	-66.885
-100.92	-69.676
-102.28	-68.536
-110.3	-68.837
-109.21	-66.659
-108.22	-65.912
-114.5	-70.117
-116.15	-62.855
-92.425	-26.411
-38.004	16.754
7.716	60.875
39.838	100.61
64.922	123.01
75.7	141.2
64.94	140.7
49.271	127.28
45.365	122.54
45.251	119.62
41.502	117.64
33.716	113.44
32.434	106.92
34.681	107.47
39.286	111.11
42.187	109.77
33.518	102.76
23.731	104.06
31.259	109.64
40.32	81.491
40.487	22.766
43.897	-28.04
40.313	-68.331
34.633	-96.205
36.851	-95.143
38.541	-89.248
34.2	-89.571
31.272	-88.301
33.085	-86.92
32.204	-86.894
33.885	-88.095
32.874	-77.144
-7.571	-72.426
-76.061	-72.832
-116.72	-56.259
-130.06	-38.307
-136.13	-28.476
-141.18	-16.933
-146.05	-4.464
-141.66	-4.286
-130.64	-4.427
-118.26	4.323
-111.33	4.679
-109.94	3.06
-113.07	5.413
-118.85	0.535
-111.79	-2.02
-102.54	0.067
-102.98	4.209
-100.94	8.995
-98.19	6.93
-98.243	3.866
-103.98	4.123
-110.81	3.855
-111.11	-0.315
-102.25	7.33
-65.013	36.858
-14.162	70.636
15.48	99.942
30.07	125.08
39.76	145.86
42.521	168.14
46.499	183.75
46.932	186.65
48.333	187.05
48.873	179.95
38.727	171.82
36.956	168
37.286	161.56
35.686	155.91
34.087	154.44
30.827	156.22
28.659	128.86
22.853	75.718
19.068	22.586
16.78	-35.925
14.687	-95.636
6.21	-158.09
-1.139	-209.32
1.033	-241.22
1.716	-259.32
6.917	-264.49
13.979	-264.2
18.116	-258.13
17.594	-249.43
18.371	-240.04
20.18	-234.27
16.83	-231.24
19.53	-226.48
18.499	-210.98
31.994	-172.97
62.365	-122.51
90.653	-62.756
118.44	-6.264
120.34	18.571
105.91	19.906
95.937	19.085
90.539	20.63
84.393	17.46
80.368	18.032
87.704	20.149
95.006	10.383
98.371	9.616
94.915	12.881
84.57	9.341
81.844	8.224
83.733	9.885
80.951	12.399
87.401	20.994
66.429	19.509
1.563	-8.351
-42.317	-27.826
-56.965	-31.521
-72.294	-39.451
-78.073	-40.397
-71.753	-31.523
-73.051	-27.511
-77.525	-28.181
-79.906	-28.253
-83.424	-25.904
-85.79	-26.752
-85.649	-25.712
-85.353	-25.968
-93.761	-32.146
-93.163	-30.237
-69.176	-40.084
-27.905	-55.912
23.849	-51.031
67.257	-33.813
92.588	-24.094
89.373	-27.164
72.227	-23.56
61.36	-20.25
51.628	-22.673
46.604	-19.038
45.746	-16.785
44.59	-16.621
41.358	-10.775
41.549	-8.626
49.055	-13.779
42.972	-9.519
-12.596	-4.388
-85.755	1.177
-115.18	22.192
-117.72	41.29
-121.24	48.977
-118.56	52.456
-108.84	52.348
-103.35	52.524
-101	55.331
-95.486	53.834
-90.643	51.811
-90.019	55.926
-87.972	58.943
-86.105	57.021
-93.034	53.919
-98.358	56.318
-96.545	58.421
-94.794	57.63
-95.015	57.698
-96.311	53.681
-98.109	53.008
-102.62	50.081
-107.91	41.412
-110.74	42.25
-110.35	42.589
-92.327	49.493
-48.888	72.932
-3.007	97.799
28.31	134.33
44.872	173.7
52.763	200.84
51.918	220.4
49.668	231.98
56.033	246.74
56.67	251.01
56.501	249.79
53.495	251.04
48.364	239.57
50.39	230.78
42.398	218.79
42.317	213.13
42.918	210.35
34.525	194.88
36.195	193.91
29.932	191.39
30.977	193.09
33.169	193.48
23.572	145.78
16.482	83.513
2.349	19.647
-1.632	-48.151
-5.374	-106.82
-12.199	-162.96
-2.246	-198.83
5.614	-223.07
14.684	-238.72
21.302	-239.27
15.492	-241.22
21.028	-237.53
27.051	-226.75
26.059	-223.22
20.97	-213.28
-5.165	-180.01
-32.329	-128.86
-51.833	-68.933
-66.346	-8.566
-70.933	47.311
-69.992	93.145
-60.158	127.46
-45.139	155.81
-32.32	170.3
-28.184	172.58
-31.132	166.15
-27.462	162.1
-23.131	158.57
-27.171	146.88
-22.029	155.31
-23.452	122.65
-45.03	38.839
-64.256	-32.082
-77.248	-100.33
-81.081	-157.11
-77.052	-197.5
-64.905	-221.54
-45.771	-230.36
-35.644	-233.5
-28.375	-233.15
-21.517	-228.64
-20.719	-223.24
-14.061	-217.89
-4.998	-206.72
-1.603	-200.69
-4.203	-201.57
-6.204	-196.12
-3.997	-188.99
-6.542	-184.63
-2.849	-173.86
-0.799	-167.66
0.271	-156.39
24.757	-133.2
64.793	-98.723
115.98	-34.782
153.99	35.312
168.02	86.649
160.53	105.53
136.75	103.82
129.33	110.61
122.25	113.4
110.26	110.8
97.94	109.96
85.372	107.77
86.519	107.8
85.841	107.53
80.611	108.2
77.704	112.09
75.735	112.98
72.002	109.79
68.543	114.58
69.461	120.18
69.532	120.45
38.497	109.09
-27.819	77.687
-89.048	57.168
-121.89	55.471
-115.56	62.688
-100.39	72.848
-97.243	74.422
-95.14	78.008
-96.71	84.313
-94.121	86.932
-85.091	89.947
-86.776	88.394
-94.668	91.828
-99.913	91.005
-105.98	92.472
-98.541	96.438
-102.4	90.351
-81.839	121.01
-50.224	128.57
25.814	153.77
204.66	223.73
315.64	247.23
359.89	281.04
374.67	279.72
353.91	243.4
316.79	236.16
247.23	238.74
201.28	265.29
146.71	284.4
85.233	287.61
60.14	298.15
44.984	295.82
31.352	284.38
20.149	274.51
14.421	266.44
13.332	261.8
-1.573	258.99
-4.618	256.86
0.8	250.54
-14.002	246.19
-18.3	243.6
-14.655	242.49
-13.693	243.74
-10.129	245.04
-5.277	223.8
-1.671	166.18
1.043	108.22
9.529	66.836
9.156	42.923
2.77	43.185
1.334	47.837
0.671	48.127
-3.788	55.312
-7.76	62.199
-4.319	60.355
-2.752	62.364
-3.437	66.33
-5.621	66.613
-14.073	68.77
-12.749	67.824
-5.871	68.928
-4.346	68.861
4.03	71.305
-19.67	69.772
-72.715	56.834
-102.65	55.96
-128.94	59.8
-154.47	65.866
-160.29	73.559
-158.81	74.976
-154.53	77.742
-148.74	79.509
-147.6	83.09
-143.33	86.23
-137.58	83.061
-130.41	83.998
-125.02	89.252
-125.76	92.834
-121.18	93.117
-119.17	87.527
-119.51	83.978
-122.87	88.306
-125.49	89.1
-122.5	83.92
-123.88	82.219
-124.12	76.994
-118.69	79.069
-90.176	109.31
-39.89	150.24
13.131	187.94
59.694	222.87
80.583	250.69
92.512	265.81
91.457	260.35
65.853	248.01
56.119	237.02
53.219	228.85
42.731	225.04
40.292	218.28
36.524	213.29
36.141	204.96
34.663	199.96
25.096	196.9
25.505	195.36
28.994	202.95
31.576	174.33
36.993	115.36
36.163	61.91
35.059	16.324
35.904	2.342
34.748	5.494
28.887	1.455
24.523	6.458
25.669	7.676
29.51	3.537
36.063	15.081
8.958	13.43
-43.666	12.22
-70.477	37.291
-91.434	52.813
-118.12	54.965
-126.87	62.598
-128.91	67.638
-123.29	68.344
-109.68	74.857
-105.48	75.805
-103.2	71.906
-101.63	70.957
-100.88	69.101
-97.613	72.09
-95.436	74.623
-99.19	70.496
-99.623	69.822
-92.494	75.124
-83.886	75.385
-54.711	61.484
-26.933	40.902
-39.933	27.528
-51.435	22.48
-49.147	27.573
-66.848	26.126
-73.752	13.956
-74.281	25.218
-43.051	50.119
31.723	66.068
145.57	110.44
314.67	180.92
416.24	214.79
444.62	214.43
451.53	197.56
415.63	168.56
365.4	147.99
313.52	138.22
257.47	141.55
202.47	142.4
150.68	122.94
101.24	100.04
69.254	86.612
48.335	78.01
30.065	75.268
27.893	74.831
35.678	71.35
33.667	65.532
23.075	58.726
22.185	60.557
25.069	61.234
22.029	53.766
25.029	52.72
23.329	51.229
17.135	50.87
20.737	52.168
19.419	56.673
20.422	81.581
30.046	89.866
32.495	83.332
31.582	87.071
44.629	61.754
63.304	14.719
66.435	-22.317
59.252	-34.647
54.794	-28.744
51.693	-27.841
52.073	-24.415
49.46	-23.36
42.023	-23.107
46.388	-14.445
49.961	-12.103
52.498	-8.338
43.868	-18.994
21.483	-33.171
13.762	-29.164
19.639	-27.58
13.126	-24.481
-38.076	-26.02
-87.482	-17.008
-101.08	3.834
-119.25	16.182
-138.43	26.863
-139.55	35.767
-131.06	40.902
-122.88	40.997
-123.73	35.983
-121.35	36.201
-111.84	38.185
-112.5	33.097
-108.93	33.881
-99.262	38.537
-95.007	40.377
-90.827	40.33
-88.041	38.241
-90.085	39.316
-90.459	39.133
-89.682	32.141
-89.758	32.377
-84.519	38.229
-87.622	34.591
-93.295	37.031
-74.762	41.746
-25.603	32.379
35.798	29.267
91.212	35.558
136.05	39.878
163.11	46.695
157.41	49.739
125.79	45.112
113.73	41.399
108.11	42.934
96.971	44.488
94.505	45.809
86.162	47.494
82.77	44.33
78.508	45.419
68.531	45.5
65.356	44.878
67.541	50.949
70.159	48.289
73.401	55.057
51.856	47.406
-10.848	6.465
-74.659	-17.375
-105.07	-26.314
-107.17	-26.648
-99.524	-21.323
-92.437	-17.829
-89.129	-8.391
-83.486	-2.442
-84.226	-3.902
-87.067	-4.155
-85.032	-1.748
-91.417	-3.186
-94.396	2.763
-92.799	4.905
-94.203	5.498
-90.734	6.576
-81.802	-31.877
-70.26	-82.398
-58.4	-121.95
-47.774	-148.96
-33.396	-150.92
-19.784	-150.73
-15.688	-149.96
-17.018	-145.47
-19.857	-138.12
-20.557	-128.82
-20.039	-124.52
-16.95	-116.46
-13.31	-107.83
-11.085	-103.86
-8.598	-100.57
-17.127	-98.282
-19.09	-97.02
-10.305	-91.769
-18.924	-76.112
-27.005	-47.626
-22.061	2.415
-20.919	67.309
-17.363	131.42
-2.813	187.49
12.334	230.34
26.384	268.53
40.751	297.92
50.784	318.43
60.16	333.87
68.219	337.7
80.576	343.23
92.54	344.27
95.546	337.15
97.326	329.97
96.814	321.25
99.085	312.36
98.751	302.12
98.538	290.86
108.31	279.93
110.7	273.42
116.33	264.03
123.72	253.93
116.78	237.38
118.85	213.85
127.55	188.8
134.68	153.16
146.74	110.51
148.06	61.5
144.17	11.509
139.97	-26.025
130.57	-44.69
119.13	-61.198
105.38	-74.371
97.052	-85.524
83.552	-98.918
74.241	-98.196
73.967	-102.25
60.381	-108.36
51.89	-106.88
41.183	-110.42
18.144	-116.03
6.638	-120.44
-1.802	-117.59
-10.963	-117.7
-15.578	-120.68
-16.643	-116.56
-15.764	-114.51
-15.185	-111.54
-13.408	-108.46
-12.704	-104.52
-28.772	-98.229
-61.666	-85.214
-82.959	-44.887
-91.321	15.656
-101.87	69.178
-114.03	114
-112.7	161.13
-105.77	198.17
-101.23	228.26
-94.8	255.7
-91.186	272.41
-80.628	293.2
-71.21	308.09
-65.188	315.69
-58.587	325.75
-60.292	327.87
-61.153	328.75
-57.758	330.31
-55.955	328.56
-54.079	321
-50.363	314.41
-48.323	312.33
-49.303	304.51
-51.33	297
-50.22	292
-48.573	283.45
-46.993	274.19
-42.221	269.49
-41.21	261.72
-40.426	252.25
-40.002	244.82
-44.002	236.17
-41.413	238.54
-29.321	227.57
-12.4	192.8
13.242	157.77
35.54	127.46
33.677	115.22
23.17	115.06
20.485	115.61
18.76	111.8
16.595	105.52
13.954	104.96
10.542	102.7
10.407	100.16
4.608	96.943
-0.332	104.23
10.765	92.993
16.206	34.148
15.531	-25.593
20.922	-70.18
20.885	-92.123
15.929	-90.396
13.011	-87.224
12.392	-84.547
11.208	-80.95
8.874	-73.991
13.257	-71.466
15.85	-71.515
14.619	-66.111
19.336	-60.63
16.636	-59.997
20.451	-60.58
10.451	-58.674
-43.878	-60.441
-94.975	-57.22
-137.18	-42.744
-170.87	-26.222
-177.83	-12.544
-174.85	-3.152
-163.12	2.419
-151.06	3.509
-145.26	4.15
-140.62	7.822
-136.94	8.579
-128.99	8.553
-119.49	13.54
-113.99	12.387
-112.33	12.446
-112.71	16.189
-112.45	11.695
-113.1	11.783
-115.31	11.731
-112.38	7.919
-100.77	25.554
-85.893	60.114
-74.569	83.549
-65.231	103.38
-54.325	123.1
-46.469	135.68
-33.849	148.16
-20.541	150.18
-17.881	149.1
-6.76	155.64
-0.645	151.06
-5.155	141.53
-4.362	134.01
-6.322	118.62
-11.338	99.712
-17.307	68.929
-18.803	22.726
-27.685	-37.869
-45.471	-107.25
-47.91	-160.63
-39.335	-205.35
-33.344	-243
-21.25	-257.55
1.494	-261.77
18.596	-261.53
21.629	-260.92
22.789	-258.99
24.714	-242.17
12.676	-216.24
-8.425	-175.23
-25.833	-120.09
-39.779	-63.624
-37.658	-5.549
-24.487	42.936
-3.897	88.777
21.797	131.98
28.025	156.52
26.691	169.02
23.373	175.41
18.133	177.66
18.676	176.44
17.002	178.12
14.694	177.37
9.833	168.35
6.862	161.93
-0.507	137.62
-5.396	122.75
0.504	115.55
-8.083	50.991
-28.088	-33.08
-51.806	-110.96
-63.803	-180.52
-57.17	-224.66
-44.582	-254.9
-24.028	-265.81
-11.175	-268.38
-0.074	-271.08
18.078	-263.44
24.981	-252.84
28.025	-245.52
28.78	-241.27
27.508	-239.75
26.739	-236.72
21.809	-232.54
20.231	-225.74
17.11	-205.5
32.496	-156.94
58.351	-85.199
71.43	-8.332
87.779	57.474
91.196	100.33
81.619	122.71
68.938	122.52
61.122	120.82
66.007	124.19
67.07	116.99
63.337	113.09
62.297	108
62.968	103.9
55.089	103.79
56.518	104.75
59.481	106.93
55.208	109.46
59.165	108.08
27.044	55.291
-30.981	-31.581
-67.647	-89.18
-83.81	-124.51
-92.384	-150.45
-95.639	-152.21
-84.382	-142.21
-75.603	-134.72
-74.854	-126.21
-70.684	-123.48
-62.032	-121.22
-54.448	-117.38
-51.357	-114.12
-43.866	-108.32
-35.687	-104.9
-34.687	-100.65
-31.694	-98.601
-33.732	-97.275
-60.553	-76.042
-85.645	-38.377
-85.76	4.342
-73.968	38.3
-61.787	49.582
-54.129	56.846
-49.466	59.31
-47.351	52.093
-43.454	54.172
-38.695	56.466
-35.205	53.989
-36.481	48.174
-35.781	42.358
-33.383	43.091
-39.744	38.544
-47.919	34.23
-57.083	28.064
-65.415	24.592
-76.282	20.398
-88.334	13.282
-90.355	16.353
-62.78	-1.422
0.406	-22.999
70.167	-30.437
127.28	-37.835
146.96	-38.383
129.43	-33.478
121.82	-22.788
124.71	-17.731
113.97	-20.282
101.67	-23.999
96.994	-21.157
102.45	-24.906
117.3	-33.871
116.06	-29.123
111.46	-28.162
116.67	-27.169
109.51	-23.663
106.23	-25.114
95.588	-25.986
93.318	-24.386
94.145	-19.55
34.846	-17.985
-27.434	-15.274
-62.504	-8.817
-103.07	-4.434
-127.49	3.066
-125.29	11.261
-117.77	20.5
-112.49	29.584
-106.17	28.579
-104	29.855
-95.627	33.174
-91.947	29.039
-92.09	27.994
-83.856	26.658
-80.418	25.339
-76.257	27.626
-73.175	24.649
-72.391	20.872
-68.93	20.559
-66.783	24.045
-68.877	24.174
-76.916	21.281
-78.786	23.402
-76.465	17.992
-82.482	13.922
-65.759	16.032
-22.483	6.966
36.085	5.212
107.64	10.444
157.45	5.689
183.82	9.569
180.3	7.122
163.11	-0.369
157	8.521
150.08	11.294
145.71	10.963
138.11	9.478
130.02	4.89
125.29	8.735
121.58	10.006
119.24	8.161
115.77	7.349
112.88	5.134
113.01	6.075
110.48	7.539
104.66	6.767
101.74	3.506
100.55	1.904
97.561	5.822
64.402	-13.473
-1.866	-54.881
-48.107	-72.453
-54.594	-72.673
-57.436	-76.803
-71.862	-76.596
-81.962	-77.844
-83.45	-76.019
-77.74	-69.856
-75.01	-67.867
-76.251	-67.54
-76.172	-65.029
-74.251	-62.613
-70.546	-64.912
-79.025	-62.123
-82.586	-77.595
-73.485	-115.95
-63.876	-155.3
-47.27	-191.88
-32.405	-212.79
-5.593	-220.73
25.926	-224.34
38.777	-224.76
51.376	-219.89
64.83	-216.22
67.575	-216.38
63.13	-213.76
58.725	-212.64
57.847	-210.16
59.195	-204.8
57.259	-201.24
55.596	-198.51
56.034	-197.02
54.575	-192.17
56.676	-185.25
58.278	-184.54
51.982	-184.63
45.882	-185.65
41.601	-183.46
32.317	-175.86
25.07	-168.3
14.604	-153.84
-5.511	-132.7
-23.496	-101.44
-38.095	-60.338
-43.273	-13.771
-46.662	25.767
-52.909	56.644
-52.325	85.54
-51.924	105.44
-44.866	125.57
-40.068	142.72
-38.854	155.87
-26.495	173.33
-14.078	189.96
7.647	202.65
32.457	215.55
48.707	228.59
59.422	236.21
68.159	244
82.766	245.25
87.753	243.33
94.064	242.22
104.59	234.07
111.92	227.7
118.98	213.67
124.5	201.52
134.18	180.08
132.6	139.53
136.36	107.58
146.08	69.663
147.45	22.804
149.44	-29.309
142.12	-72.169
130.41	-98.825
116.19	-131.21
102.8	-153.72
85.442	-164.77
67.473	-176.1
57.508	-181.12
44.548	-185.63
38.07	-189.06
29.665	-186.9
19.657	-184.25
21.221	-180.97
20.443	-177.48
15.692	-176.66
15.53	-171.68
10.888	-160.93
-3.394	-138.81
-17.228	-92.459
-29.059	-32.025
-33.327	26.748
-30.961	78.561
-31.36	125.94
-35.617	165.54
-36.128	193.57
-25.967	216.05
-18.693	230.19
-18.525	239.03
-18.957	246.22
-16.876	249.4
-15.046	250.78
-21.594	249.36
-26.288	246.33
-26.916	243.12
-27.597	242.39
-20.728	244.44
-12.076	240.34
-14.102	233.39
-19.575	230.51
-16.792	228.45
-16.101	229.54
-12.487	229.76
-2.221	222.16
-9.669	212.35
-18.835	204.85
-13.796	202.27
-12.214	198.26
-10.864	187.22
-12.103	182.24
-13.328	179.85
-11.122	174.69
-14.589	171.04
-15.837	159.84
-10.065	155.36
-4.929	151.84
5.77	133.32
27.177	122.84
28.728	119.83
18.978	115.49
19.39	112.18
12.241	108.38
14.018	103.9
21.335	108.17
21.519	103
32.786	63.206
42.723	6.326
37.746	-54.053
31.542	-101.68
30.602	-120.7
28.011	-120.7
26.682	-116.26
27.076	-112.73
28.056	-110.36
21.94	-107.11
13.242	-104.59
14.342	-101.53
20.486	-108.4
22.154	-124.85
21.325	-127.48
25.222	-123.54
24.185	-121.4
28.713	-117.18
6.852	-110.06
-62.926	-103.16
-124.14	-92.408
-147.1	-71.124
-151.54	-57.331
-150.22	-52.526
-137.81	-48.486
-129.08	-46.395
-126.49	-42.175
-126.27	-42.212
-123.41	-44.947
-117.4	-44.128
-116.02	-45.735
-116.85	-46.358
-123.74	-45.047
-132.37	-50.062
-135.86	-48.614
-140.78	-47.775
-144.74	-47.995
-134.34	-21.665
-109.65	18.34
-75.007	56.313
-49.854	84.068
-28.314	106.62
-5.153	124.13
0.741	126.69
5.566	128.34
3.691	127.04
4.083	120.24
9.307	111.35
6.701	104.06
9.989	97.976
7.546	92.438
0.613	85.787
-4.418	86.507
-5.618	87.974
-5.021	48.399
-16.168	-19.428
-27.46	-91.709
-31.358	-160.38
-31.514	-215.76
-23.398	-258.79
-13.153	-281.72
-2.618	-296.25
8.253	-307.13
19.627	-308.39
28.03	-308.92
30.744	-307.44
36.031	-300.6
35.219	-297.81
33.832	-297.96
33.24	-292.62
31.682	-288.12
35.706	-281.21
12.717	-263.39
-22.296	-223.26
-34.688	-156.54
-43.927	-89.912
-50.306	-32.024
-45.379	24.872
-39.981	70.22
-37.06	98.599
-24.599	122.91
-18.671	135.3
-18.959	134.59
-6.112	132.39
-9.389	124.61
-19.536	117.95
-17.837	107.98
-18.641	110.72
-20.896	99.722
-23.673	37.371
-23.095	-34.411
-23.565	-109.19
-22.137	-174.26
-14.211	-211.46
-5.3	-240.03
8.644	-257.33
22.686	-262.45
29.775	-263.87
32.293	-262.62
38.475	-257.13
46.401	-248.7
42.673	-242.76
39.175	-240
39.513	-234.59
33	-232.09
32.881	-227.97
30.427	-203.48
31.343	-155.01
47.806	-82.229
53.506	-1.752
56.924	66.123
64.599	116.97
62.333	131.87
54.862	125.13
50.496	127.18
49.608	127.24
41.817	122.08
33.508	116.41
35.53	115.98
34.982	121.64
31.279	136.16
35.543	149.76
36.14	141.49
28.666	137.49
27.382	139.2
28.832	134.03
27.453	134.83
27.446	133.16
26.819	134.26
27.767	135.03
16.057	100.67
-12.458	34.831
-45.444	-25.061
-77.247	-72.404
-98.041	-104.66
-107.27	-108.67
-106.44	-101.6
-99.463	-95.32
-99.317	-91.512
-118.97	-106.03
-131.96	-115.85
-123.69	-105.65
-118.29	-100.5
-115.81	-98.54
-111.89	-94.8
-112.75	-90.864
-106.7	-87.874
-95.225	-83.042
-111.05	-61.201
-133.37	-24.033
-132.77	16.413
-127.13	39.053
-117.89	42.817
-104.83	47.325
-98.759	50.526
-96.713	50.222
-94.588	48.534
-95.524	44.08
-95.599	41.672
-93.36	43.576
-96.281	39.073
-101.52	34.41
-109.62	29.001
-119.37	24.78
-108.58	25.725
-69.458	3.036
-10.568	-20.102
59.466	-25.76
126.67	-28.92
157.24	-27.623
150.82	-29.375
139.97	-25.448
123.11	-20.326
112.25	-21.269
106.52	-19.729
99.592	-17.174
102.83	-14.819
102.15	-14.273
96.304	-10.717
90.913	-8.433
85.414	-13.881
88.861	-14.933
93.326	-10.033
90.724	-10.59
86.623	-8.727
83.162	-3.793
83.83	-5.224
80.493	-6.638
81.236	-8.783
83.694	-6.638
81.626	-2.524
80.812	-6.594
71.935	-4.78
70.093	-0.809
72.857	-3.374
74.079	-0.192
74.267	-0.229
71.062	-3.195
69.917	-2.898
61.62	-5.779
61.977	-2.255
68.629	-4.11
63.764	-8.346
62.901	-3.714
63.209	-8.455
60.355	-15.38
62.116	-14.568
58.211	0.82
40.494	36.223
27.819	75.335
31.707	113.74
30.321	142.52
23.895	159.45
23.623	165.38
23.554	158.43
24.172	163.78
28.379	147.26
39.063	96.888
49.605	41.607
50.64	-9.495
49.231	-23.14
44.998	-17.536
45.529	-12.584
49.191	-7.059
39.917	-10.933
35.193	-15.776
35.525	-5.449
30.575	-6.186
28.335	-32.035
36.864	-31.26
19.553	-21.692
-42.052	-26.129
-92.78	-11.856
-113.02	8.091
-122.63	15.451
-123.77	21.827
-114.36	29.93
-108.44	38.363
-103.99	41.673
-99.046	36.775
-100.06	34.704
-101.98	33.517
-97.04	32.135
-86.264	33.809
-82.317	36.145
-78.883	33.917
-77.692	33.532
-77.059	33.006
-75.844	26.366
-80.908	29.46
-81.782	26.604
-86.206	21.422
-90.39	22.347
-91.433	18.731
-76.626	39.433
-24.921	73.721
32.251	101.37
76.005	125.72
106.23	135.59
108.76	132.35
103.01	128.56
98.191	126.71
85.344	121.09
76.686	118.13
65.341	112.89
64.101	114.05
67.102	111.83
66.981	111.51
69.738	116.46
30.471	58.909
-26.82	-18.268
-49.24	-72.733
-50.288	-122.88
-58.424	-150.59
-77.819	-165.76
-87.996	-165.01
-83.975	-155.19
-80.94	-149.14
-79.563	-142.58
-73.106	-138.83
-73.319	-132.34
-77.707	-125.89
-84.202	-120.22
-86.156	-110.92
-80.822	-108.43
-87.956	-111.03
-94.35	-110.63
-96.934	-106.42
-96.057	-99.743
-92.836	-95.98
-96.883	-93.478
-99.492	-92.844
-104.21	-91.696
-107.19	-88.347
-107.66	-82.702
-90.354	-61.254
-34.151	-29.822
30.004	-0.763
78.654	35.759
118.69	75.904
129.79	97.261
114.04	100.32
105.95	99.796
101.56	96.188
97.064	92.439
89.219	90.026
80.448	87.817
75.447	85.054
67.851	86.589
81.809	91.148
94.891	88.559
89.095	91.517
87.777	91.94
82.411	86.176
82.192	86.722
79.388	80.801
73.069	77.297
70.628	79.92
69.264	79.218
68.562	80.376
64.406	88.025
72.073	92.571
40.377	67.787
-30.988	28.5
-80.78	5.102
-115.68	-7.248
-133.17	-13.973
-122.88	-9.16
-107.91	-1.459
-104.48	2.599
-103.43	6.888
-98.205	9.91
-91.056	14.318
-88.319	19.808
-86.775	21.645
-91.753	17.418
-99.265	14.822
-101.39	14.726
-100.41	17.455
-96.675	19.738
-97.934	18.032
-96.858	19.419
-94.954	19.911
-96.414	14.133
-102.26	13.952
-86.898	37.631
-38.494	74.298
11.862	115.33
55.247	156.78
78.838	185.73
88.378	202.89
88.294	207.63
76.36	203.74
70.038	195.49
65.829	189.8
62.445	189.74
60.103	183.04
53.32	178.76
47.66	176.64
46.917	170.23
45.176	175.09
50.669	154.53
53.413	95.29
43.765	40.979
46.764	-1.34
47.222	-17.052
41.837	-10.197
38.381	-13.25
32.707	-16.159
30.562	-17.026
32.352	-15.746
36.434	-2.403
-10.115	-1.174
-80.353	-1.384
-104.12	11.159
-121.23	14.469
-135.03	16.772
-118.02	24.039
-104.24	27.287
-105.54	27.167
-101.33	25.748
-94.571	26.561
-91.175	26.569
-88.48	24.762
-83.513	23.593
-79.135	25.704
-74.636	25.984
-71.254	21.907
-77.144	29.054
-80.819	34.616
-75.735	32.929
-72.036	36.409
-72.399	32.943
-73.668	26.068
-77.459	25.895
-79.161	27.686
-87.359	24.909
-101.69	17.673
-96.401	19.936
-69.132	34.715
-21.811	51.861
27.195	69.018
65.967	84.54
90.919	89.569
84.893	86.385
76.794	86.926
68.393	82.724
58.418	80.013
66.155	75.379
70.003	45.638
80.686	7.089
92.586	-19.689
84.397	-27.355
79.924	-28.244
77.902	-30.87
68.662	-26.831
64.091	-23.301
62.373	-22.119
66.582	-19.855
69.645	-22.471
64.037	-24.904
62.081	-23.753
58.09	-28.253
52.766	-29.027
50.664	-27.391
53.218	-25.994
58.786	-20.996
57.505	-26.331
55.994	-24.902
35.468	-33.831
-26.776	-71.731
-76.139	-92.109
-90.348	-101.99
-106.38	-107.63
-105.91	-97.684
-92.541	-92.469
-88.914	-89.447
-87.455	-89.609
-89.686	-89.43
-91.221	-87.827
-94.129	-90.178
-100.97	-88.85
-102.73	-94.232
-109.65	-94.116
-104.23	-65.687
-61.284	-21.799
-23.843	20.421
9.107	59.232
35.627	85.788
24.898	85.009
14.169	76.233
12.036	73.833
9.73	68.807
12.811	66.827
13.187	63.759
9.192	59.621
3.238	59.318
6.548	59.276
11.808	57.481
12.22	57.865
19.93	66.889
-0.744	31.211
-58.985	-52.21
-98.896	-115.61
-108.79	-160.27
-111.79	-184.34
-114.38	-180.21
-107.25	-175.52
-99.451	-174.4
-97.684	-164.25
-94.391	-156.11
-95.594	-157.73
-92.582	-151.99
-87.39	-144.74
-81.741	-139.36
-69.625	-129.68
-66.483	-129.08
-61.38	-123.83
-56.102	-113.31
-65.462	-115.42
-67.752	-114.53
-70.603	-109.22
-74.671	-106.86
-66.51	-102.65
-68.279	-103.04
-77.572	-105.45
-81.243	-102.15
-52.986	-97.046
6.356	-87.182
63.544	-68.561
122	-36.775
144.75	-11.317
132.05	-6.927
124.95	-2.304
117.1	3.579
106.79	8.081
94.672	12.735
91.026	17.322
87.527	19.539
81.807	19.747
81.471	21.163
75.125	20.213
70.884	22.778
67.274	25.941
60.405	27.637
60.395	30.62
60.844	35.329
26.803	39.467
-44.651	40.625
-100.5	51.859
-114.02	74.594
-109.68	86.967
-108.34	88.185
-105.89	92.193
-106.96	98.3
-105.73	102.12
-99.25	101.15
-96.603	102.59
-91.665	103.92
-90.508	103.73
-87.008	109.28
-80.121	105.45
-84.193	97.407
-89.821	103.61
-92.148	106.45
-96.314	104.66
-101.98	106.63
-101.43	104.54
-96.929	103.86
-99.944	105.63
-104.2	108.89
-88.248	106.76
-38.571	101.36
19.687	98.639
72.308	91.567
114	94.694
111	99.975
93.667	99.958
88.14	102.69
75.363	99.088
71.05	98.15
66.088	99.139
56.928	95.452
51.873	94.684
52.371	99.073
65.849	107.15
68.778	112.38
64.383	113.78
63.203	116.52
59.043	116.58
54.828	114.09
51.697	111.08
55.046	113.1
30.311	98.23
-30.561	55.681
-78.241	31.945
-101.45	24.574
-106.91	19.907
-105.22	21.187
-107.77	22.51
-110.65	31.679
-109.96	32.331
-108.61	30.099
-109.5	30.074
-110.06	27.756
-112.11	36.318
-114.19	17.734
-107.07	-27.302
-96.819	-64.315
-87.338	-99.676
-65.612	-120.61
-44.234	-125.31
-31.917	-127.82
-19.114	-125.58
-14.322	-119.01
-11.625	-119.01
-3.881	-121.23
3.081	-118.43
8.531	-116.73
4.058	-113.64
0.914	-108.23
5.859	-105.32
5.058	-104.47
3.929	-100.02
5.825	-95.231
6.354	-94.138
5.338	-98.687
4.831	-95.05
-7.009	-80.668
-30.238	-64.227
-37.675	-22.198
-41.812	37.021
-54.685	96.786
-55.261	151
-50.077	191.81
-48.203	225.89
-40.956	249.5
-33.501	267.14
-33.007	278.32
-30.152	283.17
-26.507	279.11
-30.107	269.24
-28.212	259.02
-22.523	242.51
-24.298	236.94
-29.87	211.04
-29.119	141.36
-20.959	66.857
-22.286	-0.705
-21.121	-59.189
-9.218	-100.14
3.354	-124.77
16.682	-135.32
26.495	-140.34
37.441	-138.69
40.788	-130.79
36.448	-128.61
36.818	-125.37
35.558	-120.19
36.003	-118.64
37.911	-120.54
34.538	-120.19
34.227	-116.91
33.365	-113.13
27.395	-112.45
28.246	-109.75
37.616	-90.517
54.659	-52.555
81.501	8.372
106.56	81.314
112.41	143.77
97.962	160.19
87.233	152.07
82.384	153.22
75.721	144.89
75.351	143.09
69.212	139.74
60.794	130.14
62.75	123.41
61.477	119.7
59.45	121.65
57.925	105.08
51.68	94.757
58.011	98.038
58.176	91.091
52.291	87.781
54.208	83.95
50.491	81.096
53.592	79.521
33.964	61.69
-27.809	28.188
-85.45	-7.279
-112.8	-21.991
-118.98	-23.027
-117.83	-21.844
-109.41	-15.628
-105.15	-16.322
-105.32	-13.257
-101.13	-8.778
-99.346	-13.11
-93.889	-13.095
-92.293	-11.883
-90.72	-9.897
-93.637	-9.448
-100.41	-15.729
-97.384	-18.445
-104.68	-21.444
-110.51	-23.414
-114.1	-20.355
-120.36	-22.849
-93.969	-32.138
-40.136	-40.848
14.554	-36.027
70.956	-20.368
100.29	-7.968
89.421	-1.826
80.166	-1.183
75.845	-0.179
67.693	1.55
62.503	-0.35
59.654	1.177
61.457	2.856
59.188	-1.402
59.026	-0.275
57.657	1.548
51.141	-6.952
55.121	-5.592
26.771	-1.055
-36.966	-6.798
-80.887	-1.609
-107.54	7.136
-119.15	20.299
-111.27	35.734
-102.26	41.818
-97.514	42.428
-93.763	38.746
-90.795	38.284
-89.68	35.791
-86.265	36.771
-81.153	42.254
-81.462	41.997
-80.331	39.098
-78.415	34.651
-79.096	34.734
-80.176	33.697
-88.228	29.215
-95.587	24.14
-97.13	20.187
-79.568	39.78
-33.21	69.024
14.711	92.074
57.778	120.44
87.322	137.13
92.331	137.74
84.829	124.36
75.35	115.36
65.868	115.67
54.109	106.44
54.001	108.13
55.252	106.38
53.546	102.47
49.297	96.657
45.998	96.917
45.869	96.49
16.192	34.713
-8.709	-28.622
-3.829	-65.107
-3.623	-106.95
-19.119	-140.13
-44.044	-162.03
-62.912	-164.79
-67.498	-159.16
-63.969	-158.64
-64.506	-153.74
-64.951	-144.27
-64.669	-142.01
-66.16	-141.97
-58.921	-140.05
-58.093	-138.55
-63.336	-132.97
-64.085	-133.84
-65.053	-137.3
-67.983	-138.64
-78.255	-141.5
-86.409	-140.29
-91.844	-142.4
-80.847	-131.87
-44.485	-110.34
3.288	-87.52
43.711	-52.093
69.092	-21.896
102.06	-0.393
130.27	12.964
129.86	13.137
115.78	11.398
106.24	10.155
95.406	4.308
89.237	-0.666
89.071	-1.899
86.433	-2.237
87.29	-2.525
84.178	-4.899
78.872	-6.961
76.924	-9.854
75.341	-10.115
68.513	-13.507
67.838	-12.389
64.034	-17.056
14.954	-52.943
-50.9	-86.49
-86.075	-106.55
-92.728	-114.64
-85.109	-106.51
-81.422	-100.58
-85.001	-100.3
-90.386	-103.39
-95.101	-101.58
-88.843	-95.036
-81.211	-91.653
-81.577	-88.336
-74.105	-84.926
-70.125	-85.95
-83.513	-90.562
-89.023	-90.215
-78.843	-84.862
-75.602	-79.788
-76.915	-78.424
-76.641	-81.031
-82.456	-81.379
-85.573	-76.544
-87.526	-79.022
-90.682	-80.296
-77.387	-57.297
-35.087	-22.81
19.911	18.453
66.289	67.737
98.489	108.3
117.57	130.11
113.03	129.13
101.62	122.8
101	121.07
92.031	116.73
92.416	112.55
94.174	105.02
85.333	99.202
82.714	98.816
80.072	98.664
80.867	92.47
79.871	89.973
72.05	89.63
67.752	82.281
69.306	91.377
58.807	69.516
28.442	1.468
3.574	-57.96
-27.374	-114.34
-74.937	-163.51
-103.89	-191.18
-107.84	-194.07
-105.37	-183.53
-100.55	-174.79
-93.519	-166.86
-88.204	-161.82
-84.655	-154.68
-80.307	-144.15
-74.908	-138.43
-70.619	-136.69
-69.051	-134.88
-72.581	-130.98
-79.133	-129.14
-85.351	-127.34
-90.106	-126
-91.465	-133.99
-77.427	-93.091
-1.908	-43.001
150.4	-38.714
300.33	17.512
403.92	103.77
482.13	140.97
517.52	140.33
528.1	140.64
524.34	143.78
483.11	134.47
422.5	125.26
330.9	103.66
233.01	84.154
160.18	74.734
102.65	55.54
65.47	41.941
36.46	33.068
17.182	30.701
5.604	31.997
-0.191	26.582
0.221	28.805
-8.598	28.849
-14.024	30.424
-12.694	31.235
-17.805	23.466
-23.492	21.727
-22.464	19.255
-24.971	18.947
-32.484	21.325
-35.229	24.019
-31.105	28.444
-25.404	27.298
-30.604	26.312
-28.874	29.475
-22.656	28.439
-24.854	26.541
-16.525	30.357
-15.96	30.837
-23.278	26.46
-20.828	27.426
-22.497	29.812
-25.548	28.432
