# Supplementary material for: Electrooculography-based continuous eye-writing recognition system for efficient assistive communication systems
Source: PLoS One. 2018 Feb 9;13(2):e0192684. doi: 10.1371/journal.pone.0192684 (PMC5806888; doi:10.1371/journal.pone.0192684)
Supplement: S3 Database — All the original continuous EOG data of participant 004, 005, and 006 used in the experiments are contained in this database. (ZIP) [file pone.0192684.s003.zip › continuous2/004/test/EOG_004_01_002.csv]

38.084	-13.24
32.944	-13.281
35.096	-18.271
36.069	-16.363
35.235	-16.412
34.523	-17.37
38.978	-14.497
37.582	-15.556
36.619	-15.458
39.681	-17.608
39.747	-20.852
40.961	-15.15
39.65	-9.767
37.251	-13.317
38.292	-15.068
42.819	-10.355
44.847	-15.712
40.976	-17.671
37.261	-15.924
38.459	-20.062
37.624	-19.78
36.53	-19.956
40.165	-17.406
40.133	-18.319
40.736	-19.638
42.363	-17.113
40.172	-17.331
38.693	-13.851
34.86	-11.738
34.369	-12.084
38.982	-11.826
41.136	-12.287
42.364	-11.881
41.802	-12.346
41.149	-10.622
40.514	-10.792
40.988	-11.889
44.492	-9.242
42.825	-11.296
40.606	-8.52
41.497	-4.944
37.188	-6.182
37.095	-5.906
34.891	-8.559
30.43	-7.684
37.24	-9.246
40.541	-13.328
38.058	-9.138
35.221	-5.769
35.999	-5.7
40.285	-4.702
41.605	-6.377
40.557	-8.388
34.941	-8.438
33.912	-3.966
37.024	-0.464
35.64	-1.893
37.495	-6.554
34.184	-13.205
31.811	-13.569
36.05	-12.194
35.035	-9.049
35.455	-6.392
34.186	-7.401
33.346	-10.27
35.252	-13.267
35.204	-14.012
32.67	-15.747
27.158	-12.554
24.194	-13.687
26.875	-11.43
30.327	-6.591
42.79	-17.594
74.223	-27.52
115.76	-37.427
131.97	-47.056
107.66	-50.907
88.773	-55.375
82.068	-56.466
76.496	-54.564
68.055	-52.472
59.309	-49.341
59.144	-50.804
53.103	-53.399
53.957	-48.736
52.209	-39.409
27.351	-22.621
-16.79	-13.37
-61.928	-9.012
-79.846	7.194
-91.611	16.574
-107.7	19.293
-114.09	22.519
-117.9	22.735
-112.08	25.576
-103.39	26.42
-98.831	26.063
-94.093	28.504
-91.543	26.006
-88.368	26.361
-89.685	31.785
-91.175	28.512
-88.461	26.104
-89.627	29.925
-89.814	24.811
-90.158	24.725
-88.494	30.409
-60.259	22.476
-7.792	16.488
48.777	9.736
100.28	2.377
136.88	3.773
147.74	3.478
130.11	-2.329
105.34	-7.968
91.828	-7.246
85.813	-12.279
76.385	-12.271
70.612	-7.224
70.302	-15.222
62.038	-16.428
58.323	-13.412
54.834	-15.32
52.403	-16.366
56.462	-18.78
54.913	-18.054
56.691	-17.625
54.378	-15.223
50.137	-10.079
49.406	-13.942
52.837	-11.131
48.286	-5.539
-0.77	-30.576
-61.36	-60.491
-94.622	-67.8
-109.21	-72.137
-116.61	-73.616
-113.78	-68.432
-103.14	-67.525
-100.08	-64.931
-99.264	-60.377
-100.42	-59.653
-102.51	-59.565
-100.61	-56.022
-96.404	-53.763
-92.873	-73.849
-84.335	-115.83
-77.48	-161.22
-72.641	-196.14
-60.278	-218.35
-46.988	-226.69
-29.341	-225.07
-17.91	-223.63
-10.327	-221.79
-3.388	-220.11
-5.061	-215.98
-1.17	-208.66
4.836	-201.82
4.31	-198.16
1.055	-193.82
-2.88	-193.14
-4.315	-188.45
-4.643	-184.65
-3.914	-192.72
-7.419	-184.77
-10.51	-180.97
-7.994	-185.25
-10.855	-166.43
-1.23	-139.68
30.37	-95.169
73.099	-25.032
91.982	38.436
80.142	84.476
74.744	106.6
57.704	102.07
43.416	99.8
43.818	96.991
35.199	89.532
36.231	88.268
29.936	83.018
20.122	83.679
32.371	76.432
43.828	68.383
47.994	72.041
41.448	67.234
34.492	68.778
31.401	64.85
33.037	66.835
33.649	74.827
-15.146	44.502
-78.725	12.074
-104.86	0.899
-116.92	-1.582
-122.33	6.494
-116.42	7.934
-113.17	8.472
-114.67	13.55
-111.53	13.755
-105.71	16.176
-104.37	21.03
-102.32	22.058
-97.642	21.757
-100.21	22.062
-100.11	22.44
-100.49	20.662
-104.55	17.931
-100.71	18.41
-100.39	17.675
-101.81	17.142
-105.39	10.395
-107.7	15.37
-85.058	43.938
-43.691	75.101
-2.325	110.83
34.85	145.81
67.388	177.35
81.424	192.14
68.842	184.76
53.012	177.49
45.704	171.68
43.683	166.77
43.036	162.78
37.115	159.37
36.194	154.41
37.52	146.14
38.189	148.28
42.204	143.07
46.279	144.24
46.376	147.08
14.329	88.254
-41.146	13.595
-81.731	-37.553
-103.02	-76.939
-107.56	-99.242
-104.17	-106.16
-96.832	-100.64
-89.927	-98.984
-89.124	-93.44
-87.261	-85.209
-80.991	-81.587
-75.205	-76.484
-75.726	-74.384
-73.195	-71.346
-71.051	-69.16
-71.416	-65.99
-66.395	-61.837
-66.605	-63.613
-69.208	-62.409
-71.426	-57.809
-71.664	-55.178
-72.129	-50.279
-77.242	-49.16
-77.172	-51.668
-62.417	-36.428
-19.255	-11.912
36.755	9.08
84.197	39.841
117.89	74.518
136.85	94.561
134.83	91.936
115	80.705
103.48	77.748
102.1	76.236
96.663	77.837
83.514	80.217
75.46	77.164
73.297	78.552
82.481	76.323
99.218	72.64
96.16	71.598
89.996	70.585
84.705	72.253
76.348	69.125
75.136	67.953
68.463	66.758
65.69	63.41
65.23	65.218
57.354	63.158
54.128	60.825
55.115	61.304
57.578	66.888
58.95	68.928
57.06	62.969
58.513	69.614
40.183	60.193
-7.186	33.182
-37.15	21.297
-51.195	18.155
-72.173	16.847
-95.04	9.746
-103.16	11.78
-93.677	16.793
-95.005	13.064
-96.213	18.073
-91.931	18.746
-89.489	20.038
-85.563	26.169
-86.121	25.897
-80.859	23.698
-85.48	21.579
-95.165	20.772
-90.641	20.074
-73.111	33.455
-31.119	57.714
10.256	82.495
43.71	109.42
72.14	135.71
82.924	162.1
97.975	185
110.59	202.86
103.83	208.47
96.131	204.02
83.138	197.13
65.893	186.83
57.895	183.49
54.779	180.21
53.604	176.75
49.306	175.38
44.546	168.45
37.991	163.23
34.244	160.39
37.798	163.88
39.176	137.95
30.811	78.997
21.987	24.724
18.191	-24.073
13.413	-46.832
17.167	-44.421
17.356	-41.882
15.119	-41.906
11.847	-42.093
5.986	-40.576
15.324	-32.711
-15.022	-27.438
-83.171	-25.732
-118.19	-13.698
-131.12	1.404
-143.15	12.817
-152.74	17.555
-146.27	19.12
-135.16	21.773
-129.19	23.413
-119.06	26.14
-117.44	30.04
-113.67	34.669
-108.42	34.719
-105.2	33.754
-101.48	34.469
-102.8	35.903
-100.89	38.134
-97.034	38.069
-95.525	40.823
-92.78	40.963
-86.6	38.757
-85.435	41.067
-89.695	38.656
-89.813	36.227
-86.598	36.728
-81.3	38.354
-79.153	40.745
-84.441	37.064
-83.299	35.017
-80.288	36.52
-79.527	41.695
-74.022	43.655
-76.407	36.045
-81.73	32.151
-74.074	36.038
-51.687	31.939
-14.156	7.737
38.654	-4.972
70.903	4.871
56.241	5.136
29.048	-2.59
16.748	-5.38
12.565	0.157
16.689	28.568
33.624	75.86
53.948	120.62
72.773	150.69
74.644	154.53
65.045	150.72
63.374	150.46
58.918	140.99
54.451	138.09
55.227	135.96
53.373	124.97
50.724	123.09
49.567	126.39
49.064	120.56
51.831	117.87
54.099	118.37
52.789	111.81
47.979	104.35
41.108	102.86
44.887	108.31
54.616	106.03
53.738	104.48
53.046	90.354
55.158	43.636
55.057	-11.648
59.569	-54.057
59.497	-66.917
56.455	-65.293
57.207	-63.655
51.664	-59.121
44.175	-55.955
44.616	-53.658
45.654	-52.904
47.017	-50.708
47.441	-45.259
44.108	-39.914
46.093	-38.242
44.237	-36.996
44.609	-37.622
46.46	-40.714
15.961	-34.399
-35.464	-30.764
-72.724	-24.583
-86.675	-5.787
-96.992	2.63
-111.7	8.851
-114.75	11.845
-110.05	10.382
-104.45	14.192
-96.927	16.342
-90.855	20.245
-85.723	19.028
-79.627	17.93
-77.563	21.13
-78.146	21.834
-78.87	22.011
-80.286	20.071
-80.246	17.166
-77.489	16.585
-70.539	18.109
-66.307	18.807
-71.065	20.577
-74.055	21.769
-73.195	20.336
-74.361	17.792
-76.897	15.945
-78.562	14.574
-73.471	13.134
-72.238	13.312
-73.157	14.491
-57.323	12.787
-18.919	1.785
43.154	-3.583
109.38	2.894
156.15	4.229
166.31	2.298
147.45	3.462
127.22	2.816
107.88	-3.395
104.31	-7.084
107.63	-9.468
94.895	-14.579
85.613	-14.24
75.868	-9.164
72.716	-3.393
77.355	-5.555
75.927	-10.345
83.474	-13.717
80.586	-18.616
66.976	-14.514
66.322	-14.288
61.561	-21.356
54.843	-16.742
57.215	-9.409
25.915	-31.675
-36.803	-64.976
-72.591	-76.287
-83.441	-85.299
-100.5	-87.44
-112.11	-84.889
-106.98	-86.368
-106.4	-79.731
-99.305	-77.293
-95.858	-75.757
-102.57	-71.486
-94.151	-67.307
-87.658	-59.956
-82.952	-58.788
-81.928	-57.982
-86.968	-56.058
-88.105	-56.21
-90.128	-55.772
-88.108	-74.491
-75.476	-117.99
-66.466	-165.35
-60.975	-198.42
-44.006	-219.87
-30.896	-232.88
-17.753	-233.69
-4.268	-233.9
-3.285	-233.48
-2.015	-229.48
1.907	-222.6
1.501	-214.94
0.715	-212.09
0.883	-209.16
0.372	-205.61
-1.47	-205.26
-3.675	-202.51
0.267	-193.45
6.095	-192.88
10.875	-192.63
-5.111	-175.98
-37.25	-149.56
-52.858	-107.8
-64.772	-52.495
-76.702	1.089
-84.232	46.651
-85.08	86.981
-81.531	120.04
-82.516	140.67
-71.441	161.17
-56.77	174.91
-50.426	173.41
-40.915	176.73
-36.703	179.02
-38.46	159.41
-38.751	109.86
-41.607	44.96
-43.77	-22.845
-47.438	-90.452
-49.248	-144.86
-47.389	-185.8
-43.068	-211.4
-30.594	-222.63
-21.914	-222.61
-13.62	-213.98
-2.565	-208.27
-0.456	-205.91
6.566	-197.78
13.443	-191.83
13.752	-190.63
13.153	-185.11
5.871	-185.55
11.18	-182.9
9.351	-164.91
-11.6	-138.1
-27.857	-93.617
-42.883	-33.578
-46.339	26.996
-42.037	87.479
-32.384	140.78
-22.458	175.02
-12.12	200.65
0.734	220.56
2.645	230.06
9.129	234.86
7.905	231.94
11.254	229.21
22.091	228.67
15.848	217.7
19.042	200.36
18.205	183.69
11.455	176.41
12.721	157.82
7.106	104.76
7.673	41.454
7.559	-26.285
-2.507	-97.065
-4.554	-149.54
1.101	-186.62
10.562	-205.77
20.88	-208.82
27.417	-209.46
33.434	-203.89
35.466	-199.7
37.338	-193.39
36.673	-185.4
29.395	-187.98
30.63	-184.25
30.614	-177.67
27.096	-181.78
26.283	-176.04
12.626	-155.04
-7.133	-127.42
-19.629	-82.929
-29.013	-24.48
-33.705	32.112
-28.049	84.351
-24.403	128.96
-22.918	162
-15.106	188.93
-8.682	209.86
-3.21	220.87
-0.735	222.5
-1.278	220.53
0.219	218.36
-1.433	208.44
-2.743	194.82
0.747	187.3
0.859	172.82
0.814	165.74
5.148	162.01
3.156	114.11
-0.646	46.407
-5.918	-15.096
-13.845	-79.933
-14.881	-129.6
-12.212	-161.94
-3.053	-185.84
2.297	-195.86
-0.175	-194.42
0.608	-187.86
-1.3	-182.7
-1.746	-175.97
-4.549	-165.61
-5.042	-159.53
2.272	-157.09
3.578	-152.62
4.496	-143.53
5.269	-140.34
1.951	-140.66
0.686	-137.81
2.181	-136.27
-2.763	-132.73
-3.907	-128.75
-1.487	-121.17
-2.45	-95.792
14.125	-45.774
39.93	27.267
71.697	101.16
107.38	123.86
118.5	105.99
113.41	100.08
104.7	99.978
94.383	98.122
89.58	93.087
81.358	86.949
77.252	86.415
76.032	87.067
81.456	94.93
93.73	90.967
94.189	92.074
92.358	92.666
86.182	50.177
76.787	28.984
74.127	35.733
77.704	32.841
81.701	34.929
81.486	31.684
75.989	29.372
72.138	30.666
73.598	27.239
76.778	31.018
68.673	38.431
17.488	33.968
-48.065	32.603
-79.238	46.167
-86.96	62.062
-91.254	76.002
-97.39	85.042
-101.61	87.916
-96.043	89.539
-89.435	88.247
-83.955	86.342
-75.25	85.31
-71.674	87.364
-68.942	88.145
-66.425	83.577
-67.009	86.222
-66.317	90.023
-64.334	87.549
-68.471	81.547
-64.542	83.405
-58.142	76.868
-67.042	45.092
-72.65	9.496
-76.822	-19.92
-77.063	-32.371
-75.611	-32.102
-72.455	-27.484
-68.245	-23.157
-68.923	-21.645
-63.569	-18.963
-60.537	-19.223
-58.373	-12.35
-53.558	-9.684
-45.852	-28.068
-43.037	-41.118
-44.703	-40.412
-42.194	-42.341
-45.377	-41.243
-45.798	-39.762
-46.342	-44.644
-48.961	-35.617
-29.727	-6.794
12.27	31.214
59.219	67.924
92.651	98.627
106.55	131.83
112.68	164.16
120.13	188.32
119.29	193.9
103.89	182.8
95.778	176.51
93.912	172.57
86.112	166.56
82.893	164.63
78.377	162.89
79.216	157.06
83.137	148.72
79.203	149.31
82.127	158.16
84.219	162.26
83.357	156.23
81.494	152.55
79.426	152.58
80.867	148.51
81.174	147.83
79.339	144.33
79.465	151.7
69.622	136.02
22.651	70.803
-14.607	17.602
-16.977	-16.642
-26.741	-45.026
-41.225	-68.993
-47.135	-89.072
-46.603	-91.85
-43.373	-87.42
-39.747	-83.426
-38.795	-76.796
-34.093	-71.308
-32.064	-68.87
-32.274	-65.916
-27.772	-63.023
-32.937	-59.68
-32.088	-56.253
-30.581	-54.803
-33.243	-54.452
-32.384	-54.183
-34.47	-53.319
-30.056	-55.185
-26.614	-54.601
-24.131	-49.315
-24.102	-49.296
-29.6	-51.552
-29.066	-49.163
-28.077	-46.348
-30.505	-44.074
-30.857	-43.332
-32.747	-42.497
-31.655	-40.186
-25.363	-43.042
-25.451	-41.571
-17.32	-26.022
15.763	4.203
63.672	46.783
102.96	90.886
130.45	139.18
152.23	178.83
159.86	192.99
156.58	199.07
144.57	197.04
132.96	184.74
129.24	177.28
122.95	170.66
116.96	162.73
113.65	159.54
110.07	157.46
106.77	154.95
102.05	151.59
101.77	149.01
105.72	148.33
111.2	129.31
114.39	79.23
110.27	23.808
102.63	-19.561
97.432	-51.986
94.454	-62.076
89.769	-58.702
84.225	-55.361
79.066	-52.428
76.951	-52.555
72.718	-50.852
73.362	-49.591
75.467	-47.729
68.2	-47.467
66.422	-51.761
67.161	-50.159
73.165	-43.368
66.434	-35.618
35.321	-22.924
7.031	-11.352
-13.537	-6.186
-29.188	-11.329
-39.713	-29.746
-36.916	-43.978
-38.006	-54.777
-50.52	-60.763
-68.188	-59.888
-80.806	-57.901
-74.688	-53.645
-72.272	-51.103
-71.692	-52.219
-76.361	-59.246
-83.877	-54.89
-74.332	-44.423
-70.67	-42.026
-71.725	-51.622
-70.319	-57.051
-74.272	-46.261
-76.347	-45.765
-78.734	-45.628
-76.441	-45.898
-81.998	-58.085
-90.347	-53.245
-66.78	-25.67
-15.673	8.566
40.225	56.405
90.12	109.78
132.73	143.67
140.19	147.55
117	134.08
103.06	125.31
91.345	119.73
83.362	116.94
81.24	117.28
77.291	110.8
77.788	102.23
74.836	102.36
70.078	98.214
71.341	101.64
68.378	99.692
72.064	49.845
89.368	-6.212
96.069	-53.408
87.583	-88.163
75.879	-94.671
71.241	-97.963
67.544	-90.323
59.851	-84.715
59.552	-89.132
64.12	-87.217
63.418	-85.003
62.54	-79.514
59.552	-78.484
59.115	-73.451
53.554	-66.922
4.539	-74.835
-54.383	-68.649
-75.543	-48.778
-81.24	-33.373
-91.063	-22.407
-93.108	-15.558
-90.803	-8.704
-89.963	-7.14
-86.695	-5.198
-86.159	-3.448
-79.302	-3.28
-72.167	-2.3
-70.047	-5.675
-69.99	-3.092
-68.699	1.481
-61.352	3.366
-58.285	3.826
-62.058	7.275
-66.815	16.533
-70.429	16.232
-70.401	10.523
-59.585	11.24
-54.678	15.704
-56.793	20.9
-55.502	17.458
-52.856	10.117
-51.128	9.799
-53.1	7.783
-48.872	6.762
-53.36	6.704
-44.077	16.515
7.709	43.368
59.838	66.231
98.105	89.303
133.69	116.2
135.75	120.49
115.17	107.53
105.52	99.768
92.375	93.631
86.39	89.008
84.182	83.077
80.68	79.957
82.519	80.6
80.5	82.402
77.192	83.879
73.511	81.343
72.593	81.107
70.02	77.094
74.431	85.211
63.275	59.817
10.049	-19.537
-46.003	-88.017
-73.033	-137.81
-78.519	-163.53
-84.355	-175.67
-86.414	-174.49
-84.275	-162.48
-85.536	-156.62
-83.04	-147.79
-83.944	-142.87
-80.698	-139.5
-76.61	-133.55
-75.609	-124.66
-73.367	-121.19
-82.759	-120.85
-90.669	-116.5
-93.041	-115.06
-88.97	-114.84
-80.575	-107.38
-68.69	-83.147
-34.061	-36.608
7.513	24.32
46.748	80.343
77.222	123.15
91.11	154.07
101.17	172.93
95.334	169.34
82.289	159.52
76.231	158.3
71.423	157.74
71.225	158.38
67.084	151.52
66.608	151.75
65.461	153.4
62.884	158.7
68.69	164.55
43.7	114.26
8.509	50.127
-1.642	11.36
-11.662	-26.983
-22.723	-56.081
-39.838	-79.965
-57.091	-96.675
-65.489	-100.84
-69.965	-98.952
-69.392	-92.234
-72.251	-88.824
-74.158	-84.406
-71.938	-77.834
-69.523	-76.551
-73.887	-72.574
-81.306	-70.849
-89.962	-72.814
-74.609	-71.74
-25.966	-69.948
16.01	-59.311
53.226	-37.404
75.435	-14.551
83.479	7.265
88.766	22.412
78.32	26.548
65.703	28.861
57.548	29.174
54.671	28.478
52.377	29.192
46.697	28.361
46.549	31.481
44.391	35.568
44.335	37.418
35.898	40.689
-20.274	40.202
-87.046	44.507
-110.73	64.556
-115.83	83.207
-121.16	90.923
-120.55	96.18
-116.83	99.873
-108.01	98.184
-103.59	98.014
-100.11	103.89
-94.316	101.23
-91.493	99.63
-84.818	104.01
-83.458	101.56
-80.805	102.66
-81.855	104.25
-90.51	102.4
-85.199	102.67
-81.787	103.37
-86.067	100.41
-86.408	97.518
-89.836	112.31
-86.111	134.5
-76.49	143.25
-77.074	142.75
-75.581	147.97
-69.717	164.1
-61.694	186.82
-41.404	215.43
-25.437	235.54
-16.395	247.77
-4.723	254.57
-0.293	250.3
3.052	249.76
2.679	246.75
1.546	239.76
8.191	238.59
10.607	232.19
7.736	220.05
3.954	206.55
2.038	189.55
0.897	180.42
-1.496	177.69
-4.822	153.13
-2.852	108.84
-0.023	56.551
2.959	2.605
5.105	-46.952
3.247	-98.181
11.679	-135.92
19.349	-162.14
22.566	-182.28
30.574	-188.63
41.354	-189.05
44.647	-184.92
44.723	-177.85
47.997	-166.07
43.388	-158.47
43.386	-154.75
39.321	-143.8
35.023	-145.51
37.609	-139.59
20.676	-106.65
-0.033	-59.93
-12.743	-2.468
-25.927	47.176
-30.088	89.967
-33.698	123.68
-37.265	151.38
-30.719	177.51
-29.62	189.6
-24.621	202.34
-14.222	213.85
-7.786	217.59
-2.684	216.57
-7.009	211.51
-8.308	210.66
-7.606	204.05
-3.708	195.01
6.914	184.67
8.562	154.52
10.691	109.5
22.365	60.386
33.587	9.653
36.929	-48.588
44.076	-103.36
52.822	-139.06
55.207	-167.49
56.503	-186.59
56.473	-190.24
56.945	-191.34
57.321	-191.9
57.359	-188.01
51.07	-183.74
45.645	-183.7
42.392	-183.35
40.575	-180.71
43.013	-177.5
37.191	-172.03
35.333	-171.79
36.854	-169.82
34.998	-164.02
33.541	-156.56
36.234	-139.83
63.491	-103.19
92.566	-46.85
99.233	-1.66
101.03	30.71
90.361	47.116
66.292	43.629
58.284	42.898
55.593	41.006
45.841	40.261
37.943	37.098
35.796	33.621
41.322	44.562
2.042	43.636
-69.557	39.456
-108.11	52.119
-118.92	64.713
-112.84	75.378
-99.674	78.522
-88.231	78.736
-88.347	76.332
-86.738	73.715
-77.873	78.797
-81.283	75.738
-78.542	75.554
-70.1	74.534
-65.76	65.364
-63.631	65.666
-66.09	63.937
-63.645	61.092
-60.715	62.29
-58.571	60.851
-54.981	64.716
-56.117	63.617
-55.546	56.987
-53.968	55.383
-53.983	56.741
-51.567	58.474
-51.606	53.507
-57.54	51.47
-53.483	44.287
-19.929	22.159
25.919	3.517
73.888	-3.329
105.33	-6.678
92.245	-8.206
70.92	-10.743
62.629	-10.969
65.958	1.512
78.213	3.574
71.685	0.765
61.161	2.1
63.551	-1.955
63.717	-1.606
59.264	-2.442
54.861	-0.69
56.4	0.866
54.697	-3.872
53.086	-2.145
51.194	-6.964
50.217	-9.251
40.125	-1.584
-11.064	-4.33
-47.747	6.061
-50.898	23.369
-67.041	28.159
-82.277	35.158
-85.5	35.743
-85.559	36.67
-83.412	42.781
-79.259	42.636
-73.615	42.614
-70.771	40.543
-73.477	39.61
-70.945	40.856
-65.235	38.059
-62.523	35.948
-59.856	36.68
-62.825	38.113
-67.527	37.712
-73.804	32.933
-85.283	26.54
-91.443	22.507
-67.608	15.741
-24.121	9.816
23.35	10.15
80.09	12.404
113.19	11.974
127.12	7.344
131.04	7.639
116.6	9.605
105.05	6.546
96.895	3.7
88.914	-1.211
82.102	-2.974
79.348	-3.036
76.688	-6.466
68.706	-6.327
69.273	-4.368
70.277	-6.199
64.78	-6.937
66.933	-6.752
63.462	-10.849
61.634	-5.631
50.204	-14.441
-10.199	-52.396
-67.234	-78.252
-77.932	-84.738
-73.87	-83.701
-70.111	-77.584
-66.264	-72.155
-61.289	-68.687
-60.269	-64.538
-64.142	-66.313
-59.394	-63.535
-61.184	-61.125
-63.929	-86.911
-52.571	-124.48
-48.693	-165.94
-43.952	-202.03
-26.046	-222.3
-8.594	-229.61
-0.68	-227.04
5.07	-230.66
13.044	-228.53
16.021	-222.25
20.675	-220.47
24.731	-218.55
24.572	-216.34
25.71	-208.16
25.362	-203.61
24.558	-201.06
23.861	-197.19
24.286	-195.19
28.304	-190.58
30.35	-191.54
26.37	-188.57
27.136	-179.37
27.991	-179.66
22.97	-176.48
22.412	-172.95
21.505	-170.11
20.749	-162.93
24.069	-160.22
21.539	-160.82
18.138	-163.69
15.743	-150.56
5.483	-127.82
9.332	-95.392
30.674	-32.33
47.113	36.592
62.998	101.5
73.279	160.43
75.092	200.95
80.67	229.01
79.901	244.37
73.695	251.32
68.611	252.25
63.544	248.95
53.029	244.18
27.82	242.17
15.099	249.44
17.88	255.08
14.563	256.83
13.16	252.29
10.14	242.87
6.776	235.7
5.38	226.25
1.125	218.26
-0.123	212.01
-3.748	211.28
-5.17	208.16
-5.702	174.28
-10.89	121.64
-10.005	67.503
-3.839	17.788
14.115	-28.039
37.964	-79.202
46.076	-124.56
44.179	-162.36
37.101	-189.41
32.02	-205.68
28.562	-216.81
20.424	-219.88
22.59	-215.65
24.163	-210.56
26.207	-206.69
25.68	-198.92
15.555	-194.41
8.282	-193.52
-1.878	-191.56
0.796	-183.7
4.182	-157.09
9.702	-107.27
24.589	-45.611
25.131	22.613
36.567	93.064
48.84	138.33
45.714	163.39
48.224	177.83
46.441	176.21
32.1	171.17
25.279	165.66
30.564	163.71
28.904	160.69
27.093	155.72
26.573	150
21.779	145.87
19.572	148.46
18.926	145.8
22.596	146.7
23.99	147.93
23.58	148.59
23.593	141.19
25.44	95.622
37.443	38.777
46.151	-9.459
45.143	-47.398
42.671	-54.572
39.573	-47.803
35.723	-47.092
37.593	-42.898
40.326	-39.901
35.706	-38.281
39.774	-28.238
31.557	-22.422
-24.888	-26.591
-79.749	-24.434
-100.55	-14.692
-116.61	-5.511
-131.03	3.145
-139.5	6.576
-139.72	8.802
-130.89	12.894
-122.46	13.095
-115.75	14.206
-109.29	16.813
-103.7	16.333
-97.299	15.253
-94.306	14.597
-94.135	14.843
-94.039	13.555
-91.947	14.905
-86.442	17.307
-82.907	14.197
-79.298	13.607
-78.432	13.599
-81.131	9.921
-80.198	7.654
-76.921	12.537
-75.574	15.224
-71.024	13.004
-68.489	13.128
-69.843	10.495
-69.885	10.379
-72.591	10.172
-72.934	7.349
-72.722	11.192
-74.172	12.064
-75.415	9.705
-73.169	10.12
-80.079	6.036
-68.333	17.777
-22.144	48.232
18.747	79.983
62.883	112.99
93.58	135.87
107.53	145.42
116.01	139.59
95.937	127.52
84.505	125.19
90.02	120.82
82.863	119.34
72.441	120.86
60.505	113.18
61.187	109.97
72.571	110.46
76.322	114.3
78.973	102.85
77.349	56.193
71.432	-0.064
69.896	-53.542
72.913	-89.963
73.355	-97.014
67.839	-87.09
64.588	-80.863
65.998	-77.15
67.002	-67.043
68.524	-63.886
64.188	-63.356
63.193	-63.947
68.239	-58.308
43.74	-60.512
-2.768	-81.785
-30.304	-87.001
-44.103	-84.288
-64.048	-80.577
-73.95	-75.393
-69.763	-74.672
-70.051	-71.495
-71.393	-67.821
-67.788	-60.861
-61.445	-56.115
-60.888	-55.823
-59.37	-56.646
-57.093	-56.563
-62.87	-52.683
-64.8	-47.448
-67.971	-48.717
-74.448	-49.216
-78.03	-48.232
-82.039	-52.945
-71.604	-38.077
-36.973	-0.275
8.101	43.36
52.257	87.857
81.792	119.32
89.89	134.36
83.811	140.9
75.041	134.69
67.755	127.4
66.736	123.49
63.209	119.36
53.918	118.27
52.515	113.64
48.542	111.58
46.235	108.65
49.577	112.75
51.74	100.07
56.152	46.454
64.773	-7.872
70.307	-55.622
68.593	-89.875
66.366	-93.839
64.33	-90.391
63.336	-86.455
57.914	-77.218
51.249	-73.543
51.498	-73.259
53.526	-72.955
55.764	-67.451
52.176	-62.642
54.863	-62.232
45.816	-58.402
-12.661	-62.409
-68.466	-59.622
-87.878	-43.254
-96.378	-26.407
-104.94	-16.167
-113.3	-10.968
-115.18	-4.531
-113.02	-3.893
-109.63	1.388
-106.04	5.356
-102.91	3.242
-100.03	6.988
-97.867	8.371
-95.995	7.405
-94.198	10.173
-90.892	12.359
-85.046	11.014
-83.454	8.388
-85.834	7.623
-84.508	7.519
-84.232	6.481
-80.925	9.313
-76.024	11.797
-78.236	10.022
-78.482	7.829
-76.202	7.154
-80.898	7.829
-83.934	7.988
-78.221	6.269
-75.465	3.789
-85.654	3.23
-96.005	-1.348
-94.142	-3.924
-91.061	-2.473
-70.14	-7.942
-34.073	-16.887
-0.932	-23.933
40.822	-26.883
78.618	-22.919
112.32	-11.237
133.46	0.319
138.51	8.292
137.66	7.345
120.41	-0.277
109.05	0.222
102.25	-0.086
93.432	-4.902
90.932	-3.816
82.401	-2.441
79.967	-2.661
78.552	-1.905
68.929	-1.19
67.661	-0.243
68.772	-2.893
68.064	-2.588
67.56	-1.09
66.076	-1.305
67.252	2.984
34.651	-18.952
-32.296	-62.014
-82.74	-83.746
-104.84	-92.662
-108.18	-92.656
-111.59	-86.193
-110.84	-81.701
-101.45	-76.792
-101.34	-76.91
-101.86	-73.484
-97.416	-67.814
-95.231	-63.644
-87.928	-62.169
-82.315	-63.578
-82.642	-57.91
-79.601	-57.049
-76.925	-55.933
-76.319	-52.529
-76.794	-75.62
-71.174	-117.75
-61.412	-160.6
-55.981	-194.08
-45.418	-208.24
-36.209	-216.96
-28.021	-219.47
-15.249	-214.41
-8.472	-212.87
-1.789	-208.35
3.946	-203.38
4.935	-197.52
2.186	-192.49
0.887	-191.14
2.261	-187.47
4.311	-185.81
4.566	-182.46
4.696	-180.78
9.568	-178.23
9.242	-165.7
13.107	-145.85
18.109	-113.35
20.643	-59.972
24.782	2.782
16.352	37.589
4.998	44.5
1.273	43.763
-0.066	44.054
-1.984	45.657
1.76	45.722
9.284	48.165
10.48	48.222
14.407	50.993
20.059	51.099
18.525	51.172
19.581	55.021
19.281	54.607
16.344	50.261
20.326	49.226
16.371	54.671
10.961	54.021
9.504	52.951
8.001	54.671
13.065	51.007
8.968	47.096
9.196	50.675
15.19	54.37
12.419	49.454
13.62	46.336
13.343	45.985
11.055	43.418
11.028	41.912
10.581	44.59
15.597	50.029
17.793	47.498
13.364	42.73
12.203	41.229
9.858	39.299
8	41.211
8.133	41.707
9.255	38.667
12.455	38.205
10.644	40.578
5.585	39.395
3.599	35.835
4.579	32.288
9.69	30.145
14.625	34.026
11.41	35.328
6.866	33.963
9.327	35.604
12.412	33.203
15.548	34.678
24.339	36.34
19.37	28.795
9.259	28.489
10.173	32.211
6.337	32.1
7.498	29.405
12.639	28.165
11.545	30.583
10.968	28.766
9.627	27.332
8.013	24.951
6.946	24.533
6.458	25.941
7.526	22.991
