# Supplementary material for: Electrooculography-based continuous eye-writing recognition system for efficient assistive communication systems
Source: PLoS One. 2018 Feb 9;13(2):e0192684. doi: 10.1371/journal.pone.0192684 (PMC5806888; doi:10.1371/journal.pone.0192684)
Supplement: S3 Database — All the original continuous EOG data of participant 004, 005, and 006 used in the experiments are contained in this database. (ZIP) [file pone.0192684.s003.zip › continuous2/004/test/EOG_004_01_003.csv]

-82.675	-38.125
-79.948	-37.551
-77.831	-34.16
-76.512	-37.31
-73.337	-38.088
-71.313	-34.771
-68.932	-33.495
-67.218	-33.414
-67.661	-35.464
-66.123	-36.272
-67.543	-35.239
-64.889	-33.376
-62.084	-31.373
-62.903	-36.723
-62.225	-36.849
-63.682	-31.906
-61.372	-35.138
-59.294	-32.992
-61.417	-31.931
-61.208	-33.129
-57.073	-29.56
-52.516	-31.645
-51.911	-33.132
-52.793	-32.615
-52.846	-30.901
-51.752	-26.868
-49.439	-26.05
-51.668	-26.425
-55.17	-24.333
-52.415	-24.747
-51.392	-26.745
-50.847	-26.323
-47.453	-28.354
-48.02	-27.906
-48.134	-29.469
-46.256	-30.593
-45.904	-25.873
-41.568	-24.119
-37.899	-23.007
-40.884	-22.891
-39.546	-24.149
-37.062	-25.986
-36.402	-27.426
-37.686	-27.357
-39.465	-25.877
-39.844	-25.884
-44.222	-25.077
-43.032	-23.83
-39.013	-25.442
-34.051	-21.44
-28.789	-23.684
-29.559	-28.962
-29.553	-24.563
-28.934	-26.564
-31.796	-29.844
-31.41	-27.495
-28.307	-28.053
-28.917	-28.772
-26.064	-25.632
-22.496	-24.457
-24.903	-25.376
-25.539	-23.9
-23.753	-25.151
-23.455	-23.905
-23.438	-22.711
-25.808	-24.063
-30.026	-23.679
-33.542	-25.706
-38.809	-27.872
-36.173	-33.4
-5.379	-38.613
33.773	-46.905
39.955	-55.645
20.018	-59.446
6.786	-62.912
4.303	-62.607
1.417	-64.273
1.721	-61.632
2.337	-62.347
3.377	-61.289
-17.344	-53.425
-75.401	-54.904
-122.21	-48.083
-143.98	-39.805
-155.96	-31.179
-162.34	-22.764
-164.63	-26.54
-158.8	-24.856
-153.33	-23.927
-150	-25.742
-149.34	-24.905
-149.22	-22.626
-143.12	-22.689
-138.98	-23.036
-143.36	-21.028
-148.94	-25.277
-152.5	-20.196
-131.29	-22.041
-76.014	-29.872
-15.723	-24.085
42.831	-23.226
83.072	-19.218
81.794	-20.923
63.494	-21.736
53.005	-17.258
47.449	-25.602
44.717	-24.772
40.556	-24.185
37.005	-26.949
32.59	-24.417
30.636	-25.444
29.605	-27.903
30.692	-24.766
36.644	-20.101
7.98	-48.581
-34.897	-80.637
-54.074	-82.095
-73.397	-84.739
-94.964	-89.154
-104.02	-87.254
-97.497	-80.884
-92.287	-72.654
-93.354	-70.446
-93.334	-67.2
-97.25	-65.719
-98.213	-67.249
-99.318	-65.368
-104.21	-70.223
-104.8	-62.21
-75.863	-24.985
-20.096	21.956
19.597	64.83
48.103	106.66
58.836	130.49
46.792	122.52
41.929	117.89
38.366	116.11
32.112	109.9
27.607	106.56
28.12	102.32
31.6	101.13
23.797	90.433
24.655	99.226
22.42	95.845
-15.36	24.64
-59.856	-48.492
-97.965	-104.71
-122.78	-148.29
-122.26	-161.87
-115.81	-159.53
-110.37	-150.99
-102.33	-149.27
-100.84	-144.8
-102.79	-136.96
-98.923	-136.68
-101.68	-117.42
-111.47	-81.656
-118.75	-48.818
-119.17	-15.695
-115.32	-5.387
-108.84	-8.906
-97.634	-3.733
-95.16	-3.666
-94.81	-4.877
-92.772	-7.26
-93.884	-11.01
-92.418	-13.796
-99.947	-17.41
-105.05	-19.525
-80.596	-29.374
-23.489	-46.263
43.232	-61.238
101.4	-69.12
133.98	-71.481
118.22	-70.019
97.279	-64.424
92.037	-59.29
84.794	-56.226
86.894	-59.065
82.256	-59.509
74.898	-53.518
74.593	-51.928
65.311	-53.726
68.55	-51.756
70.257	-43.232
25.606	-42.702
-29.182	-42.264
-55.057	-24.84
-70.154	-10.989
-83.957	-3.012
-91.884	3.249
-99.195	-3.307
-96.916	-6.145
-86.776	-2.196
-86.17	-3.81
-81.223	-6.171
-78.94	-9.405
-80.376	-7.396
-75.033	-4.806
-79.968	-8.173
-81.789	-6.441
-79.483	-6.485
-83.614	-9.373
-85.544	-12.871
-89.697	-14.279
-65.041	2.45
-10.826	25.305
34.519	48.004
75.199	75.772
105.5	102.89
113.19	116.09
93.134	105.53
75.935	98.363
74.067	96.773
64.348	92.501
60.359	94.37
61.392	89.499
57.077	87.833
46.866	84.308
45.506	87.794
46.296	89.862
15.903	35.111
-24.21	-38.153
-48.544	-88.625
-62.838	-124.72
-74.366	-144.75
-85.189	-156.62
-87.38	-160.55
-84.344	-155.8
-83.728	-151.25
-82.398	-144.52
-82.65	-139.09
-79.481	-136.02
-71.641	-131.25
-73.449	-127.39
-73.981	-125.3
-76.98	-123.92
-86.243	-125.87
-86.423	-126.68
-84.487	-107.58
-74.252	-74.735
-55.316	-32.155
-37.615	19.324
-12.577	68.653
14.997	110.95
37.506	142.43
61.437	164.87
80.163	179.35
92.514	186.77
104.39	185.96
109.42	176.59
106.87	162.49
99.846	150.48
92.201	142.4
83.054	136.19
73.717	134.63
77.672	134.92
85.943	128.82
83.29	121.15
80.708	113.94
84.104	114.14
79.721	111.13
75.796	75.064
86.089	21.031
87.756	-38.997
90.318	-94.089
111.37	-128.56
131.74	-156.09
139.6	-182.78
141.16	-200.45
145.79	-205.91
139.68	-214.75
125.85	-224.43
118.2	-226.69
109.14	-233.89
100.58	-239.45
96.402	-239.18
88.867	-239.65
76.786	-235.92
69.142	-231.08
63.867	-228.88
57.164	-226.62
51.858	-224.84
46.496	-221.09
41.24	-220.75
34.013	-219.87
32.518	-211.43
36.272	-202.84
31.445	-198.99
34.62	-193.96
25.486	-187.7
-19.915	-184.4
-58.744	-165.33
-83.569	-124.53
-96.59	-73.762
-96.063	-21.815
-99.783	17.098
-95.108	36.438
-87.867	42.94
-88.357	42.688
-84.32	52.455
-74.18	82.948
-55.08	123.68
-38.684	163.06
-31.761	190.78
-20.772	217.69
-4.459	242.71
11.261	258.07
21.88	274.68
28.678	284.5
29.16	283.93
31.549	283.04
37.612	284.27
34.388	282.28
33.927	273.49
35.216	263.56
33.757	258.69
29.692	254.77
28.977	247.45
31.2	241.51
25.631	236.14
27.945	229.46
25.757	223.88
18.091	217
11.105	196.41
-5.372	159.14
-12.176	111.81
-16.548	60.435
-16.661	9.281
-7.602	-39.692
-3.074	-80.937
9.846	-114.37
15.55	-129.26
8.636	-128.5
2.626	-121.66
-0.87	-113.85
1.341	-112.66
-3.105	-94.823
-5.865	-76.497
-4.825	-76.466
-5.049	-72.494
-2.182	-68.74
-7.726	-70.869
-6.083	-68.529
-9.331	-59.924
-53.03	-56.73
-97.67	-45.116
-114.8	-23.514
-127.8	-11.601
-141.66	-4.453
-145.91	1.058
-139.91	4.399
-133.37	5.017
-126.46	8.602
-117.67	13.839
-111.01	12.485
-103.99	11.544
-97.813	10.236
-92.543	12.697
-92.566	15.154
-93.476	13.801
-85.312	18.729
-80.131	12.097
-83.086	2.834
-87.274	5.099
-84.842	6.086
-78.198	7.635
-74.594	12.877
-73.365	14.668
-79.668	6.206
-81.183	6.356
-82.133	6.897
-89.495	1.689
-63.44	7.6
-7.347	7.635
51.683	11.573
107.16	20.463
141.96	26.824
157.63	37.958
147.21	35.731
117.82	29.483
104	27.383
96.108	23.943
90.214	23.394
85.932	20.242
73.166	16.415
63.258	14.074
51.353	11.988
52.497	20.523
51.776	17.455
4.543	-18.995
-43.251	-53.491
-59.551	-73.042
-72.449	-85.619
-82.165	-88.667
-84.567	-86.195
-80.873	-80.706
-76.739	-78.777
-73.936	-74.314
-63.152	-68.152
-60.643	-67.116
-65.796	-65.314
-65.245	-65.984
-63.105	-58.696
-60.892	-66.827
-63.529	-111.46
-62.064	-158.14
-49.286	-192.18
-32.722	-207.8
-15.454	-212.76
2.872	-213.39
11.637	-208.63
8.414	-204.57
8.033	-197.1
9.747	-191.5
12.441	-187.68
10.346	-187.96
3.213	-187.63
3.399	-179.69
1.823	-175.39
5.708	-170.05
11.893	-161.9
8.512	-156.61
7.685	-155.81
3.978	-155.99
4.367	-150.75
4.98	-145.93
6.857	-142.62
15.032	-135.72
1.735	-119.79
-5.596	-98.461
3.804	-71.133
6.639	-28.651
8.191	7.047
0.718	16.553
-2.261	18.06
1.318	21.904
-1.739	20.021
-2.56	24.466
-2.49	51.603
7.187	106.02
36.069	177.3
59.903	235.06
68.625	272.84
71.038	288.57
62.479	280.45
53.293	271.04
50.753	264.16
48.126	256.98
45.25	248.86
44.87	241.91
42.594	236.93
41.67	232.5
43.002	231.12
38.993	228.2
38.29	230.18
44.664	206.5
48.995	147.08
44.067	86.695
42.699	34.556
40.331	12.926
33.556	17.614
33.743	21.512
30.313	24.414
34.969	25.395
33.399	25.683
32.104	31.346
24.092	32.465
-31.615	31.891
-65.376	38.821
-73.865	46.286
-98.492	48.749
-106.31	45.152
-102.19	45.528
-95.711	49.055
-90.012	50.444
-87.497	49.358
-83.792	45.982
-80.329	42.52
-74.464	41.887
-70.145	43.595
-65.266	43.456
-62.356	43.303
-66.032	43.702
-63.226	45.023
-58.65	42.133
-64.089	39.641
-70.207	38.406
-79.145	35.904
-90.312	33.283
-99.694	25.096
-87.665	24.835
-35.376	27.503
28.969	29.991
85.704	40.652
127.82	44.869
145.74	51.13
137.47	54.632
122.48	47.834
112.26	49.368
102.41	47.797
93.893	44.664
80.84	44.27
76.171	40.133
76.622	39.953
75.209	39.83
73.195	37.652
65.15	35.448
71.428	35.218
71.926	29.238
65.289	29.419
64.235	29.591
18.849	1.666
-37.713	-25.458
-58.75	-35.356
-70.244	-39.511
-76.749	-41.044
-77.54	-38.351
-68.719	-31.743
-60.308	-27.82
-65.142	-24.673
-65.29	-24.004
-64.644	-24.556
-66.039	-20.45
-65.507	-29.512
-61.187	-67.178
-54.244	-117.24
-51.737	-161.6
-37.649	-191.21
-18.571	-202.18
-3.462	-202.35
11.235	-199.82
15.73	-198.2
18.744	-194.58
25.215	-188.46
29.263	-183.09
32.115	-176.09
32.922	-172.25
30.093	-169.2
25.689	-169.65
28.284	-167.21
30.709	-162.31
32.544	-163.33
33.863	-148.8
26.173	-125.84
32.401	-88.137
50.472	-21.332
64.816	49.013
81.225	114.01
91.757	169.17
91.647	207.66
87.49	236
81.847	253.53
72.543	251.66
64.351	239.62
59.947	233.9
53.826	230.79
53.931	226.39
59.985	227.15
54.016	220.26
52.926	221.16
58.323	226.72
30.608	177.62
-10.94	102.27
-41.507	46.401
-66.64	6.91
-78.292	-21.988
-69.718	-27.284
-55.271	-21.347
-54.091	-25.108
-56.497	-16.919
-66.543	-26.748
-77.47	-38.975
-72.601	-31.108
-69.418	-31.388
-72.873	-33.368
-80.494	-35.835
-87.532	-39.466
-88.897	-40.807
-78.199	-18.554
-35.45	29.614
19.443	86.57
62.261	143.74
94.911	189.79
106.96	208.07
99.041	197.52
88.577	189.64
80.269	184.5
73.294	180.67
66.887	175.67
65.64	169.52
69.022	172.95
62.677	168.26
68.338	178.75
61.013	149.79
11.332	58.446
-15.867	1.103
-26.09	-43.91
-52.577	-87.457
-69.448	-106.11
-76.778	-111.85
-77.618	-103.86
-68.593	-100.88
-66.244	-99.091
-72.305	-93.58
-74.389	-93.133
-75.208	-88.778
-74.992	-86.21
-73.566	-90.455
-81.471	-90.12
-93.685	-85.71
-90.327	-85.14
-56.493	-87.987
2.111	-78.216
52.723	-53.102
84.956	-22.376
98.059	-0.475
84.315	-0.916
67.173	-2.567
55.787	0.455
45.931	-2.068
39.119	-4.673
40.042	-5.879
38.411	-8.592
35.822	-10.305
37.354	-6.936
-10.003	-12.93
-74.23	-17.544
-100.1	-3.317
-111.66	9.588
-112.01	12.467
-105.71	14.381
-99.001	15.568
-91.989	14.51
-87.357	15.72
-81.853	16.817
-73.996	17.417
-69.314	18.07
-72.792	17.98
-80.035	15.736
-81.352	12.537
-73.925	15.788
-67.394	18.858
-69.664	15.857
-80.271	10.875
-82.232	14.127
-70.661	19.033
-68.053	16.149
-73.441	15.067
-75.905	10.287
-79.752	13.228
-69.685	41.636
-45.509	84.091
-23.702	128.4
-8.948	162.72
1.44	185.61
18.462	204.79
31.254	213.27
33.75	212.89
33.477	211.42
32.068	206.28
36.548	202.24
33.67	194.73
23.263	181.16
23.788	172.14
23.755	171.56
20.473	167.25
22.477	165.14
23.255	162.33
17.498	122.77
13.812	61.433
19.245	0.984
19.247	-61.915
16.834	-123.57
25.508	-168.28
27.125	-198.72
27.266	-228.21
36.924	-238.16
40.839	-242.44
45.366	-244.79
48.587	-237.75
42.414	-233.84
42.764	-224.95
43.959	-218.46
38.254	-211.81
38.146	-207.28
35.076	-201.94
34.197	-195.04
36.876	-194.7
37.717	-166.55
57.173	-112.73
85.677	-52.792
105.91	9.018
104.85	37.599
93.185	37.334
86.482	38.68
78.32	37.007
75.684	36.329
69.55	35.525
65.335	31.901
67.705	32.279
69.26	33.7
65.054	31
62.812	30.687
65.307	32.263
64.951	31.372
68.929	38.832
38.993	22.84
-17.62	-9.13
-49.738	-20.491
-62.822	-27.097
-79.239	-28.48
-98.397	-28.103
-100.09	-26.692
-90.425	-24.003
-86.608	-24.4
-88.567	-19.541
-88.404	-16.824
-88.972	-14.812
-88.736	-10.806
-90.046	-14.369
-95.069	-14.35
-88.7	-12.653
-66.282	-27.644
-19.049	-43.506
32.901	-36.17
74.91	-11.332
109.46	7.244
110.64	9.08
83.598	7.417
62.567	6.628
54.228	5.211
44.38	4.969
43.294	1.011
44.739	-2.181
43.946	-1.612
45.193	4.058
10.719	0.806
-39.499	-3.074
-63.773	9.736
-72.488	20.417
-80.235	29.006
-91.533	33.399
-99.143	32.846
-108.27	31.269
-110.12	30.15
-98.663	32.71
-94.222	29.416
-91.343	29.588
-86.914	29.586
-86.914	25.944
-87.906	30.413
-91.532	29.396
-88.67	26.182
-86.337	25.032
-87.033	23.187
-79.594	25.426
-78.619	23.322
-80.569	23.656
-79.582	24.665
-81.025	23.806
-79.414	29.104
-73.778	31.036
-73.26	32.316
-80.894	26.862
-85.265	20.391
-86.295	22.662
-90.511	19.315
-85.692	21.743
-71.292	25.268
-69.144	23.283
-71.456	23.946
-71.787	20.562
-73.288	19.37
-69.993	24.092
-68.028	25.576
-64.238	23.479
-65.728	19.402
-70.471	16.987
-68.486	17.803
-68.104	22.5
-47.59	49.102
-7.896	93.912
13.54	137.9
21.743	169.82
31.991	189.32
37.739	200.92
39.8	205.94
43.964	209.1
47.73	206.03
49.947	202.52
42.892	196.12
34.68	185.41
36.694	173.47
35.457	161
33.54	153.72
30.371	152.25
25.81	151.53
23.925	124.98
22.866	73.49
31.343	15.314
41.768	-42.128
42.15	-100.49
45.06	-158.71
54.101	-203.61
56.863	-235.03
63.449	-248.58
76.186	-251.81
87.266	-252.43
100.05	-252.51
107.15	-252.77
111.66	-244.74
110.62	-240.27
98.265	-238.84
88.6	-229.28
86.67	-222.99
85.837	-216.05
81.197	-204.08
82.043	-190.56
83.52	-158.58
81.018	-114.69
88.873	-62.747
92.865	-10.151
76.21	6.31
58.094	4.56
53.491	10.89
55.226	10.823
51.537	9.422
46.223	15.202
29.943	12.947
-16.446	6.109
-58.016	13.3
-76.192	25.674
-85.981	30.304
-92.418	26.797
-102.82	20.306
-108.31	21.341
-108.52	28.599
-102.34	33.397
-93.945	33.096
-92.656	30.153
-89.575	29.304
-89.571	31.254
-89.122	33.378
-87.799	31.694
-82.968	29.961
-76.267	32.023
-74.462	33.101
-70.431	30.86
-74.439	28.378
-73.141	32.305
-69.194	33.043
-73.925	30.028
-61.114	43.367
-41.379	67.91
-26.715	100.22
-6.042	138.41
9.496	165.95
22.162	189.81
32.418	209.6
36.274	215
42.359	216.33
43.014	217.3
45.319	218.32
49.012	214.34
47.554	203.21
45.627	192.38
38.474	178.3
41.149	158.94
49.134	124.15
49.648	79.7
57.811	32.458
60.324	-23.738
50.092	-81.938
46.112	-137.22
49.214	-177.6
54.817	-205.08
61.154	-221.94
67.858	-229.49
72.293	-235.89
72.081	-235.1
70.648	-232.05
68.112	-232.14
65.466	-231.41
64.732	-225.81
60.291	-217.94
56.018	-213.51
63.046	-208.13
52.647	-197.28
15.485	-170.86
-12.978	-122.91
-28.917	-62.723
-38.37	-3.22
-47.768	41.027
-54.904	76.725
-54.299	108.63
-49.052	132.5
-44.857	155.41
-43.888	168.17
-35.988	175.78
-32.563	182.44
-28.978	176.3
-28.114	171.17
-32.844	165.38
-30.021	155.27
-33.473	152.21
-33.403	148.58
-27.62	146.16
-28.043	143.42
-29.969	136.78
-20.657	141.74
9.65	153.54
43.458	157.07
54.086	156.31
43.66	154.77
36.711	152.78
38.526	160.59
46.738	144.4
54.195	99.621
53.202	82.409
54.66	80.992
55.373	85.259
50.515	75.675
53.162	27.094
56.06	-28.109
50.374	-76.243
41.783	-97.6
38.604	-91.769
38.682	-87.71
41.305	-82.874
43.457	-80.184
41.019	-78.019
47.599	-69.126
17.115	-69.25
-47.573	-62.296
-76.338	-46.961
-86.814	-33.95
-93.993	-24.09
-82.016	-24.654
-69.552	-16.196
-66.613	-12.962
-62.411	-15.765
-59.788	-11.594
-61.588	-11.271
-61.677	-10.042
-59.195	-9.894
-55.106	-4.787
-51.615	-2.306
-50.46	-8.781
-48.225	-7.237
-48.114	-3.387
-52.767	-4.566
-52.574	-4.422
-51.908	-2.936
-51.296	-3.471
-47.452	-2.575
-48.876	-1.761
-49.265	-4.121
-50.634	-3.979
-51.418	-4.61
-50.217	-8.276
-52.901	-8.506
-46.725	-5.907
-40.802	-4.177
-40.679	-5.136
-40.131	-4.454
-41.769	-1.753
-41.789	-1.918
-45.17	-5.483
-46.173	-7.179
-45.809	-3.845
-53.304	-4.972
-46.343	-2.9
-4.328	2.39
50.482	3.002
100.2	8.408
134.81	5.195
124.54	-5.028
95.405	-9.597
81.866	-11.701
74.618	-11.239
66.352	-14.876
53.699	-17.539
45.269	-17.923
39.576	-19.97
35.325	-20.014
32.638	-20.901
33.319	-17.934
38.767	-18.485
38.597	-17.791
38.545	-9.662
14.15	-38.247
-28.023	-85.865
-47.762	-112.21
-52.329	-134.04
-56.209	-145.15
-60.29	-142.3
-55.52	-137.54
-53.047	-137.07
-51.292	-134.76
-47.581	-127.04
-46.511	-123.95
-45.27	-119.36
-49.183	-114.28
-47.017	-114.62
-46.448	-112.07
-47.193	-106.93
-52.592	-112.55
-51.892	-106.99
-49.625	-112.91
-50.087	-110.52
-8.745	-71.404
21.586	-82.717
118.51	-47.673
302.11	51.811
414.93	138.45
505.06	238.47
566.28	296.55
561.14	332.24
529.15	356.68
463.45	344.4
399.38	323.73
342.56	308.74
284.37	298.79
238.63	282.56
200.56	262.83
156.4	237.63
107.65	212.85
76.401	197.55
55.604	182.92
37.457	176.52
22.589	174.17
11.835	173.95
10.234	182.22
9.57	190.64
4.63	195.17
0.908	191.87
2.919	188.11
0.441	176.05
-2.446	166.89
-3.333	159.07
-11.25	118.22
-14.295	62.559
-16.536	-2.302
-28.519	-72.378
-44.187	-140.89
-55.1	-200.22
-54.943	-237.2
-48.363	-261.29
-40.663	-271.74
-32.238	-275.79
-23.247	-274.68
-11.035	-269.44
-3.741	-265.61
-7.946	-262
-6.607	-255.07
-12.511	-249.53
-18.917	-245.54
-9.721	-235.28
-28.588	-218.18
-53.313	-183.42
-68.312	-134.92
-92.072	-78.231
-103.81	-23.294
-111.51	17.812
-111.13	57.068
-103.09	90.72
-97.692	111.1
-89.725	121.82
-81.444	129.9
-78.649	131.98
-73.314	129.31
-67.23	129.21
-69.623	121.39
-61.231	119.28
-58.321	108.29
-67.027	61.107
-70.447	2.5
-72.933	-52.044
-72.759	-102.82
-76.518	-149.66
-70.331	-188.33
-59.254	-215.64
-51.381	-232.23
-33.87	-239.15
-22.753	-243.4
-14.258	-241.11
-4.827	-233.32
-2.563	-230.26
-1.415	-228.83
-4.375	-227.61
-6.614	-225.12
-2.036	-219.38
-4.628	-210.12
-7.863	-205.08
-8.671	-207.6
-11.612	-200.22
-8.359	-197.2
-12.453	-193.74
-7.609	-171.51
18.358	-136.73
45.801	-82.393
67.543	-25.251
61.274	11.699
37.936	19.806
25.651	18.461
19.851	22.116
15.996	19.609
13.184	19.228
12.658	21.696
10.864	19.462
13.466	21.672
3.784	25.58
-49.891	17.179
-102	13.968
-117.87	23.549
-122.06	31.175
-113.46	35.591
-102.45	38.99
-98.903	43.017
-92.526	40.986
-91.188	39.908
-90.482	41.644
-81.884	41.351
-75.859	43.207
-76.034	40.953
-78.934	41.096
-75.796	45.851
-65.201	46.899
-66.781	44.554
-74.771	41.993
-77.723	39.57
-80.648	38.694
-82.253	39.89
-80.62	35.995
-80.938	29.029
-87.507	28.654
-89.966	30.898
-94.164	25.696
-96.792	26.119
-64.363	51.887
-2.684	89.891
48.599	128.28
84.213	165.78
107.55	180.01
102.08	175.53
86.392	171.24
81.81	167.19
78.827	164.64
72.884	155.72
64.304	151.19
57.159	149.67
56.072	144.88
60.678	147.01
66.759	144.46
75.417	153.69
62.624	139.16
19.974	72.211
-18.302	7.018
-51.361	-49.782
-74.319	-87.763
-81.356	-108.7
-84.418	-120.98
-80.46	-117.55
-74.84	-119.18
-78.269	-114.8
-82.486	-107.71
-80.641	-109.32
-86.156	-105.87
-86.882	-107.65
-86.213	-108.21
-78.507	-81.884
-35.241	-34.539
17.386	21.461
65.301	78.795
96.065	125.22
105.38	153.47
110.92	166.05
109.71	174.14
104.4	176.88
97.03	171.47
92.409	163.32
90.54	157.66
87.002	154.92
81.964	152.97
77.357	151.69
78.894	146.16
87.925	152.95
78.971	141.3
41.488	75.528
18.829	15.103
10.152	-26.719
-3.905	-68.825
-18.195	-96.285
-33.46	-112.11
-38.117	-115.2
-38.855	-112.81
-45.32	-114.98
-53.876	-112.95
-59.81	-113.27
-62.273	-112.26
-51.248	-85.205
-16.439	-32.273
23.426	25.689
56.117	77.266
79.055	122.67
86.235	141.77
76.541	135.97
65.07	127.06
63.68	124.17
62.662	124.31
55.998	114.71
55.873	121.43
50.481	101.1
19.123	29.597
-10.394	-25.486
-22.834	-70.936
-38.065	-111.19
-56.244	-132.47
-63.932	-141.58
-61.761	-138.41
-59.716	-134.26
-63.218	-130.65
-64.04	-122.23
-59.331	-116.29
-56.727	-112.37
-56.962	-107.97
-52.271	-106.32
-46.003	-103.46
-49.98	-98.465
-56.421	-98.397
-56.492	-99.45
-55.61	-94.296
-56.049	-91.725
-52.683	-90.442
-49.708	-84.419
-54.434	-81.198
-60.305	-82.119
-61.111	-79.215
-60.253	-75.842
-61.499	-74.282
-61.817	-72.902
-65.428	-73.741
-72.783	-73.474
-78.927	-75.839
-76.52	-70.188
-38.301	-56.798
15.355	-37.381
55.598	-1.428
73.599	19.484
63.608	21.176
55.365	23.732
52.374	22.612
46.374	22.081
44.607	23.84
46.966	24.298
47.094	41.342
60.836	85.302
91.233	136.3
109.38	172.86
108.79	182.41
97.417	178.46
90.018	175.11
89.966	175.11
83.516	172.88
77.23	169.24
79.888	168.65
78.173	160.87
73.119	162.59
79.768	148.07
86.185	94.062
84.585	38.189
84.972	-10.921
78.928	-39.234
73.246	-39.27
74.766	-34.118
76.054	-29.815
74.812	-29.561
67.438	-29.548
66.642	-24.989
68.257	-21.472
63.976	-18.203
66.598	-14.476
51.519	-12.437
-7.643	-20.448
-61.522	-24.086
-81.185	-12.477
-100.51	-3.786
-108.32	-2.101
-97.119	-1.753
-91.327	-0.626
-90.324	2.699
-88.339	5.832
-84.304	3.652
-78.519	2.788
-69.308	7.165
-69.25	6.421
-74.013	4.557
-74.36	8.538
-78.218	6.588
-81.913	3.253
-86.156	1.528
-92.008	-2.715
-84.229	11.601
-49.545	39.621
-0.753	71.086
45.257	99.905
73.178	117.59
86.712	135.37
86.453	135.11
69.777	123.31
57.758	119.53
50.853	114.17
46.017	110.36
40.373	103.94
38.521	102.81
38.068	102.91
32.153	100.27
31.484	97.172
33.784	93.051
40.895	102.64
20.863	71.109
-31.264	-2.023
-62.94	-56.016
-78.365	-96.071
-91.473	-124.04
-94.098	-142.7
-90.559	-143.8
-87.582	-133.95
-83.129	-127.74
-79.138	-118.83
-75.775	-114.98
-63.568	-101.86
-67.182	-99.984
-81.106	-115.81
-76.34	-111.42
-69.179	-105.1
-60.18	-99.679
-53.452	-89.985
-55.951	-90.114
-56.983	-85.904
-60.541	-81.818
-57.761	-78.008
-50.346	-72.104
-47.549	-76.553
-46.792	-76.777
-53.304	-77.017
-56.502	-76.146
-54.225	-69.666
-54.312	-66.421
-54.49	-65.931
-54.087	-73.379
-49.509	-69.374
-46.052	-59.662
-49.345	-61.713
-45.78	-59.554
-35.483	-57.086
-37.145	-57.272
-39.461	-55.544
-37.465	-58.204
-37.475	-45.272
-14.924	-7.483
14.639	35.342
28.172	77.279
29.191	96.356
17.579	93.709
9.621	90.899
5.225	83.765
0.988	80.746
-0.616	80.991
0.872	80.295
0.445	72.485
5.142	72.306
32.7	103.06
78.309	142.62
122.78	178.08
131.75	188.94
115.83	180.62
107.28	178.52
101.42	167.79
97.234	160.63
94.672	155.16
94.485	153.79
92.72	156.12
86.908	148.94
87.936	157.31
72.473	133.09
40.165	71.616
17.964	23.069
1.802	-22.262
6.068	-51.471
15.952	-72.688
5.496	-94.632
-11.064	-105.07
-22.985	-107.58
-24.697	-104.27
-22.431	-98.502
-21.868	-96.668
-21.037	-99.118
-21.04	-95.112
-29.389	-91.383
-36.428	-90.276
-35.279	-89.466
-38.669	-88
-40.905	-85.332
-40.481	-88.443
-36.67	-76.179
-4.993	-32.946
46.476	29.869
84.845	92.086
110.58	139.88
118.72	163.12
108.9	160.23
94.656	151.92
87.109	147.72
88.713	145.16
83.296	141.31
79.699	136.58
78.108	130.13
69.35	129.34
64.952	126.04
63.858	125.57
64.074	131.38
50.113	89.335
13.894	23.631
-8.145	-26.813
-14.05	-67.786
-27.249	-100.5
-48.305	-133.08
-66.34	-145.91
-63.92	-147.1
-62.303	-143.93
-63.49	-136.53
-57.414	-133.57
-53.365	-131.55
-50.818	-124.53
-63.536	-96.384
-79.482	-60.527
-88.446	-33.833
-89.29	-21.987
-81.482	-20.416
-76.676	-19.929
-71.848	-21.261
-69.21	-22.11
-67.821	-25.679
-68.374	-26.033
-71.118	-24.46
-70.798	-26.99
-71.168	-27.868
-68.395	-25.903
-67.981	-30.187
-73.162	-31.96
-76.866	-27.264
-82.627	-27.077
-76.951	-27.896
-37.323	-38.32
22.311	-49.476
76.98	-45.156
118.8	-36.214
125.97	-32.959
108.41	-33.345
92.628	-32.589
81.848	-30.233
83.871	-28.574
79.087	-28.314
72.854	-30.167
71.704	-29.012
62.407	-23.772
60.562	-24.572
60.48	-26.61
60.877	-26.024
63.022	-24.253
58.232	-23.266
58.002	-23.545
66.27	-24.49
68.147	-20.562
66.065	-16.299
73.054	-18.956
73.267	-17.558
70.291	-14.745
70.529	-12.168
63.134	-13.284
64.161	-16.535
65.525	-14.798
61.778	-9.114
36.859	-14.594
-20.189	-31.613
-64.796	-29.178
-84.115	-14.349
-94.932	-8.843
-106.77	-8.234
-105.05	-3.135
-96.093	2.085
-96.42	3.793
-90.923	7.139
-85.085	9.273
-80.997	10.273
-72.568	12.154
-71.861	13.614
-74.405	13.194
-69.658	11.399
-67.662	9.093
-67.123	6.262
-64.561	8.693
-66.158	12.908
-67.696	8.212
-70.567	6.155
-77.61	5.537
-86.139	-2.394
-77.19	10.711
-43.22	41.453
3.128	71.884
52.324	107.97
85.418	136.6
102.19	154.01
102.45	153.53
90.97	142.21
78.735	139.6
71.171	134.31
70.303	128.14
63.281	128.13
57.229	122.67
57.609	117.29
57.229	122.93
58.966	103.68
58.307	55.114
51.357	11.138
58.144	-26.72
64.197	-46.6
56.993	-45.895
56.74	-42.872
56.54	-41.97
54.338	-38.881
50.143	-36.111
48.871	-34.936
49.629	-32.159
49.899	-27.416
48.952	-24.949
14.363	-31.214
-41.361	-41.745
-77.88	-44.663
-97.855	-37.618
-106.95	-29.139
-103.82	-24.74
-94.285	-23.456
-87.726	-19.102
-84.893	-17.671
-79.324	-18.677
-71.617	-15.726
-61.38	-12.653
-60.581	-8.198
-73.881	-8.424
-79.919	-8.483
-75.295	-5.767
-72.188	-6.509
-74.111	-8.937
-72.089	-14.358
-71.857	-14.102
-72.835	-13.385
-78.418	-14.25
-77.835	1.653
-31.009	27.364
15.797	57.934
44.353	92.229
77.484	115.19
85.109	121.62
73.28	111.62
63.203	102.68
56.147	101.84
47.606	95.284
43.405	91.795
43.102	87.935
39.495	84.472
35.854	84.12
32.681	78.22
36.238	87.708
25.771	68.342
-17.372	-4.756
-59.271	-72.175
-77.239	-125.97
-76.892	-159.34
-69.119	-169.61
-61.966	-171.63
-56.949	-163.63
-59.22	-160.11
-62.626	-152.82
-59.963	-140.25
-48.752	-136.52
-45.572	-129.63
-57.417	-130.89
-58.459	-134.1
-51.662	-130.6
-44.583	-130.5
-43.036	-123.45
-50.248	-123.89
-57.288	-123.12
-59.191	-117.16
-59.64	-120.66
-53.747	-102.52
-16.593	-64.493
30.825	-33.242
45.541	-17.04
30.711	-15.123
22.357	-13.419
21.412	-8.794
16.661	-5.701
17.717	-4.787
14.625	-5.307
9.989	-6.118
8.063	-5.846
6.394	-3.697
10.411	1.269
13.53	3.003
13.724	0.541
13.287	0.549
9.929	-1.247
7.993	-2.683
9.595	-3.022
11.996	-2.118
17.484	2.295
18.713	1.337
13.138	-0.672
11.3	4.634
18.293	7.889
23.499	5.192
19.061	4.087
13.101	3.362
9.388	2.088
11.202	4.415
12.911	6.915
12.011	5.978
11.251	4.352
9.378	4.021
8.713	4.982
8.906	5.244
11.861	5.501
12.276	5.967
10.893	5.216
9.087	3.892
6.977	3.858
9.444	4.568
11.2	4.315
13.08	5.799
12.332	4.044
12.361	2.75
12.352	1.488
6.525	-0.929
6.996	2.887
11.066	0.388
10.053	-0.599
6.651	2.03
7.761	-1.294
9.802	0.842
5.818	2.308
5.935	2.565
7.372	4.872
8.619	5.796
10.33	4.386
7.875	2.209
10.053	4.045
6.098	4.179
5.307	7.165
