# Supplementary material for: Electrooculography-based continuous eye-writing recognition system for efficient assistive communication systems
Source: PLoS One. 2018 Feb 9;13(2):e0192684. doi: 10.1371/journal.pone.0192684 (PMC5806888; doi:10.1371/journal.pone.0192684)
Supplement: S3 Database — All the original continuous EOG data of participant 004, 005, and 006 used in the experiments are contained in this database. (ZIP) [file pone.0192684.s003.zip › continuous2/004/test/EOG_004_01_004.csv]

-20.195	-23.403
-22.383	-22.674
-32.463	-20.086
-31.324	-19.644
-26.789	-20.059
-21.289	-19.757
-19.127	-25.323
-22.243	-26.205
-22.164	-25.069
-25.59	-25.529
-19.954	-23.194
-12.22	-22.411
-9.117	-21.026
-9.042	-20.865
-18.497	-23.154
-15.709	-22.706
-6.191	-18.041
-9.39	-13.933
-8.776	-14.363
-6.205	-13.214
-6.165	-10.555
-4.036	-10.022
-2.989	-8.812
-1.359	-8.062
-3.113	-8.19
-5.642	-7.345
-4.368	-4.415
-4.175	-2.9
-1.494	-1.61
2.036	1.08
1.134	1.674
1.756	1.011
-1.758	-0.676
-9.575	-0.623
-8.894	-1.993
-3.01	-2.451
2.114	0.454
2.157	-3.148
-2.967	-4.657
-2.518	-4.525
-2.261	-7.616
-1.37	-1.703
0.825	2.758
-1.369	-2.916
3.612	-5.951
5.055	-4.77
-0.374	-5.809
-0.517	-6.04
-2.176	-5.767
-1.718	-4.462
0.773	-3.402
-1.096	-8.071
-3.702	-9.503
-3.54	-6.228
-0.475	-3.163
-6.83	-3.291
-7.656	-9.327
-1.068	-10.785
-6.06	-10.724
-8.663	-12.536
-10.871	-10.632
-13.144	-12.39
-10.621	-12.123
-11.561	-7.898
-11.333	-9.348
-9.551	-9.889
-11.914	-6.792
-15.658	-7.524
-15.113	-9.904
-11.713	-9.438
-11.051	-8.018
-10.647	-10.974
-13.266	-15.356
-14.858	-14.449
-14.35	-7.043
-3.252	17.298
27.666	56.634
57.363	92.595
76.863	121.27
71.91	140.57
54.78	142.15
46.117	131.5
36.341	122.27
35.836	116.76
36.39	113.37
26.46	109.73
18.277	106.1
15.882	109.05
16.7	90.981
11.885	33.181
-0.077	-25.706
-12.278	-75.224
-20.998	-116.91
-19.021	-124.49
-16.611	-118.69
-14.587	-120.28
-6.13	-113.13
-31.031	-100.82
-77.074	-78.229
-101.58	-49.424
-116.98	-30.331
-133.21	-21.461
-147.12	-19.474
-141.67	-15.173
-130.1	-12.52
-126.03	-14.009
-116.1	-14.22
-106.26	-8.985
-94.602	-2.101
-92.296	-4.329
-99.294	-9.628
-100.69	-10.194
-106.79	-9.469
-111.42	-9.207
-109.63	-9.908
-84.192	-13.223
-44.695	-41.258
-0.754	-36.492
83.318	-4.686
191.01	10.854
337.85	97.183
468.02	159.19
498.66	161.27
481.42	169.05
432.89	131.35
362.47	82.448
279.46	44.079
192.47	-6.455
121.33	-61.883
60.618	-93.72
33.543	-98.947
23.207	-100.99
8.382	-98.845
2.931	-94.769
0.041	-101.58
-1.051	-97.538
0.638	-78.316
0.351	-74.267
-5.537	-74.688
-5.738	-74.104
-10.934	-76.368
-10.976	-70.145
-5.387	-58.84
-48.705	-52.812
-96.022	-42.893
-117.12	-24.519
-138.56	-14.007
-147.05	-13.065
-143.94	-11.82
-135.27	-8.755
-132.18	-8.232
-126.85	-5.32
-119.07	-1.401
-114.63	-2.786
-109.54	-3.176
-112.62	-1.887
-113.85	-3.027
-115.07	-4.295
-119.71	-7.082
-123.22	-7.068
-108.36	10.75
-58.487	40.644
-7.938	69.437
28.422	100.3
62.567	127.33
67.315	130.06
48.216	116.22
38.161	106.49
30.087	103.23
24.068	99.304
18.202	95.381
10.334	94.561
9.304	90.912
13.81	97.759
19.177	85.988
11.505	33.011
-2.438	-24.197
-3.623	-74.5
-5.127	-108.72
-8.07	-116.07
-6.588	-113.11
-7.411	-109.81
-7.535	-103.57
-10.817	-103.01
-2.817	-97.5
-13.185	-86.921
-63.271	-82.677
-96.857	-65.728
-116.34	-49.901
-121.32	-47.194
-105.65	-42.325
-96.173	-39.963
-88.535	-38.443
-85.08	-35.669
-81.264	-34.67
-79.173	-30.171
-74.719	-29.463
-67.641	-33.106
-71.18	-31.08
-73.678	-30.654
-78.345	-30.665
-81.948	-37.007
-84.285	-34.635
-59.49	1.352
-4.611	45.035
39.413	92.096
80.442	124.3
85.838	119.05
60.765	106.72
52.38	98.326
45.105	90.698
39.755	88.364
36.36	86.262
31.737	79.137
34.353	79.426
32.708	74.954
32.356	75.965
41.239	91.521
20.576	51.368
-19.206	-15.696
-41.584	-62.213
-64.614	-108.77
-81.105	-134.48
-82.788	-141.67
-78.262	-134.83
-74.971	-125.09
-76.851	-123.25
-75.56	-118.26
-70.541	-116.59
-68.798	-111.81
-73.028	-111.07
-75.839	-113.9
-83.164	-109.51
-61.754	-112.78
-4.715	-116.94
43.975	-104.52
86.268	-75.721
101.18	-56.827
80.118	-54.815
66.895	-51.9
65.567	-50.721
61.039	-51.318
62.54	-48.221
60.428	-48.661
56.056	-49.315
48.456	-39.793
9.1	-36.141
-36.293	-33.72
-56.538	-19.427
-69.823	-15.641
-83.463	-20.818
-77.924	-15.958
-66.633	-12.888
-67.67	-11.768
-65.171	-9.487
-61.797	-10.937
-63.159	-13.01
-70.178	-12.289
-75.863	-9.053
-79.836	-11.794
-78.806	-12.221
-43.009	-16.466
6.716	-23.722
51.101	-16.703
83.373	-9.522
79.944	-10.024
66.267	-9.87
54.09	-11.891
40.461	-16.681
33.407	-17.029
27.916	-16.175
28.155	-17.258
31.217	-15.928
26.84	-13.6
24.355	-11.388
34.219	-8.41
21.291	-19.338
-18.129	-38.761
-44.409	-47.703
-63.407	-48.484
-71.611	-42.311
-64.69	-35.545
-58.728	-33.78
-55.457	-32.907
-57.776	-30.974
-55.4	-29.697
-48.908	-27.282
-47.275	-22.69
-47.845	-24.488
-51.901	-27.534
-55.696	-27.338
-59.995	-30.247
-57.252	-17.885
-36.335	15.927
-3.338	60.849
22.417	107.44
34.178	142.3
42.368	167.66
50.808	184.63
59.204	195.25
61.528	194.57
60.139	190.4
54.756	180.47
45.641	170.38
44.945	172.33
43.452	136.61
35.146	70.918
28.742	7.033
20.603	-60.158
17.03	-119.48
25.172	-162.61
28.963	-193.36
35.412	-216.13
52.568	-224.87
58	-227.5
55.058	-227.35
59.383	-218.51
61.169	-208.24
55.714	-205.42
49.198	-205.77
45.692	-200.16
43.536	-190.45
41.351	-188.25
39.847	-183.55
38.621	-162.68
53.09	-123.77
70.822	-72.849
70.193	-48.375
62.305	-45.413
56.427	-38.725
54.969	-38.076
52.334	-38.387
43.271	-38.34
46.018	-35.599
45.497	-24.675
-6.283	-17.498
-66.228	-10.249
-90.58	7.203
-103.21	23.089
-103.45	28.153
-92.456	31.97
-83.985	33.391
-78.932	33.594
-75.033	34.703
-73.169	30.531
-67.368	30.812
-59.054	33.814
-58.674	35.48
-62.61	37.075
-62.317	38.025
-60.388	34.86
-61.863	32.347
-60.528	34.782
-59.654	32.191
-60.162	30.243
-58.046	27.609
-57.943	28.988
-53.036	34.615
-46.405	34.454
-45.703	35.441
-44.735	33.724
-44.028	32.036
-44.1	32.078
-41.447	30.909
-45.59	29.108
-50.79	26.179
-47.257	28.73
-48.413	25.362
-49.877	22.365
-36.14	39.715
-0.651	69.304
41.497	106.84
74.448	147.48
96.369	181.4
93.127	192.44
74.768	181.21
62.483	169.49
53.978	164.64
50.54	172.43
50.143	182.06
47.621	176.09
46.169	171.19
44.526	168.03
43.155	158.98
46.931	169.81
44.662	153.43
28.315	80.251
9.328	8.625
-3.363	-58.902
-3.178	-124.73
2.819	-172.59
9.483	-207.14
22.139	-226.78
33.098	-238.84
38.831	-245.87
46.105	-243.99
52.453	-242.93
51.866	-238.81
49.432	-232.74
45.781	-229.59
46	-225.28
54.641	-221.41
52.057	-218.09
45.877	-218.61
45.699	-210.99
36.593	-187.17
36.033	-145.17
51.459	-75.832
66.788	8.233
71.694	80.065
77.175	131.94
80.291	163.88
69.994	166.16
68.564	160.14
66.427	158.18
61.709	150.88
60.141	145.53
54.471	143
52.074	138.65
51.11	137.12
55.229	142.45
55.728	113.04
56.236	48.239
60.086	-9.753
56.475	-50.408
54.398	-54.795
54.825	-48.085
56.922	-47.967
53.402	-42.192
54.349	-39.674
50.822	-34.9
9.679	-29.106
-36.903	-19.849
-62.874	-0.684
-74.384	10.791
-84.831	11.629
-92.919	13.482
-84.628	14.579
-80.646	14.877
-81.678	14.529
-76.958	16.696
-70.417	17.065
-66.535	16.58
-68.92	20.376
-68.713	18.021
-66.304	17.933
-67.162	16.616
-63.928	13.318
-56.011	14.976
-54.231	12.674
-53.831	14.86
-53.356	13.399
-54.657	11.627
-53.347	12.614
-53.045	7.014
-49.984	11.857
-49.473	11.554
-51.834	9.532
-51.678	15.038
-54.233	12.643
-54.636	11.928
-52.587	10.336
-51.217	9.227
-51.912	9.56
-48.782	8.301
-42.706	8.441
-46.397	8.688
-45.401	10.174
-41.003	11.336
-41.995	10.705
-39.08	10.419
-38.38	11.56
-38.928	9.548
-38.785	7.502
-38.253	4.909
-39.641	3.301
-45.33	6.275
-44.099	6.265
-40.617	6.559
-37.778	6.723
-37.463	5.979
-38.129	8.294
-33.93	6.221
-37.134	3.669
-39.319	6.441
-38.924	5.147
-36.368	2.426
-31.587	3.155
-31.503	2.496
-28.436	4.122
-26.282	6.531
-25.751	7.331
-27.229	5.093
-29.333	1.963
-21.724	7.554
7.488	15.182
46.22	6.254
81.817	-27.386
116.49	-51.912
124.56	-56.328
103.33	-63.636
80.305	-63.29
68.221	-62.572
66.852	-59.123
76.907	-46.154
85.008	-43.966
79.882	-40.07
78.638	-35.039
73.988	-42.256
73.465	-40.983
72.891	-31.494
30.805	-28.302
-10.133	-15.846
-20.414	1.994
-35.414	9.289
-56.444	9.382
-65.724	5.919
-62.661	5.199
-61.188	8.727
-56.448	11.673
-51.479	14.035
-53.614	15.599
-53.864	13.046
-55.073	11.959
-61.524	13.127
-67.009	10.159
-71.662	6.31
-73.011	8.335
-43.423	10.041
13.915	2.438
70.215	-6.122
114	-2.294
148.03	12.261
155.96	17.43
132.73	13.407
114.5	12.872
103.29	10.176
96.208	6.679
91.273	4.711
85.286	1.132
82.546	1.025
79.021	-0.691
79.17	0.107
79.835	4.723
58.954	-20.814
13.275	-66.585
-21.162	-101.83
-41.917	-129.88
-60.824	-152.89
-60.941	-170.25
-52.877	-184.8
-43.33	-196.9
-33.501	-204.9
-32.088	-207.99
-20.508	-205.18
-6.949	-205
3.046	-200.66
14.34	-199.35
16.871	-206.81
18.472	-200.72
20.539	-196.57
21.128	-197.89
23.082	-192.62
29.861	-188.65
35.355	-181.68
34.065	-178.18
38.571	-175.1
44.766	-170.98
47.65	-172.09
48.509	-160.57
45.707	-159.08
44.608	-160.35
42.648	-152.35
43.242	-145.09
45.013	-149.39
40.991	-138.22
47.359	-96.494
122.59	-88.11
265.05	-26.458
396.57	92.354
482.38	180.72
528.22	240.58
561.84	286.04
561.68	312.64
532.27	310.12
497.89	308.91
425.18	275.64
336.68	238.47
246.25	230.66
159.76	228.15
94.046	227.05
36.817	206.32
-4.04	186.19
-29.597	176.54
-48.907	162.63
-60.277	154.28
-64.654	151.24
-62.964	146.65
-59.904	140.25
-65.682	134.58
-76.126	132.13
-72.083	129.8
-74.157	131.84
-66.369	121.52
-28.049	87.194
-21.41	66.155
-34.511	62.861
-38.827	56.264
-44.191	53.991
-44.842	56.633
-35.121	50.2
-1.627	29.696
12.345	14.023
0.635	12.06
0.653	12.104
0.939	12.232
-0.148	11.55
-4.06	8.656
-4.919	10.583
-7.819	10.236
-11.749	6.299
-4.152	10.859
-28.506	-1.087
-82.85	-33.687
-122.56	-55.754
-145.38	-61.888
-159.55	-57.744
-160.69	-49.42
-146.25	-45.243
-133.94	-40.827
-132.4	-37.524
-126.43	-36.922
-121.19	-29.685
-122.54	-27.143
-120.78	-28.091
-116.36	-26.47
-110.77	-29.102
-112.19	-29.235
-113.91	-26.363
-117.55	-29.91
-118.1	-25.539
-95.694	1.844
-63.761	42.713
-28.349	86.83
3.514	127.92
25.064	155.78
25.308	155.3
8.857	146.86
-0.626	140.05
-7.844	134.16
-9.16	131.92
-13.857	126.4
-14.815	133.2
-22.606	98.791
-66.171	21.073
-99.025	-38.01
-103.94	-84.428
-108.32	-119.43
-116.02	-143.96
-120.7	-149.75
-119.35	-143.72
-116.87	-142.25
-113.21	-134.51
-105.55	-127.72
-102.58	-124.16
-101.86	-118.81
-101.22	-118.26
-104.56	-116.28
-101.13	-112.48
-103.46	-111.37
-108.21	-110.55
-105.1	-104.92
-100.32	-80.089
-60.589	-32.913
-1.051	23.255
31.731	79.995
51.2	133.86
64.584	170.53
73.443	196.36
79.684	202.2
69.456	183.64
55.818	174.78
49.844	168.82
48.968	164.28
52.892	167.06
48.901	158.76
39.776	158.4
40.781	161.36
49.63	127.41
57.419	75.553
59.52	22.929
53.599	-33.199
48.203	-71.122
43.12	-84.295
37.066	-81.64
36.773	-76.51
30.202	-75.865
23.989	-72.11
25.411	-68.701
28.437	-64.879
28.392	-61.701
28.743	-61.033
19.568	-53.769
-23.778	-58.098
-62.111	-65.768
-72.643	-60.191
-82.29	-57.457
-94.697	-53.325
-101.79	-47.029
-100.08	-38.569
-95.977	-34.25
-96.169	-34.492
-91.69	-26.878
-87.547	-24.717
-84.737	-25.184
-80.825	-23.499
-83.516	-22.347
-83.369	-23.019
-90.353	-24.802
-92.855	-24.545
-92.183	-22.792
-85.606	-0.736
-37.967	32.186
5.898	68.701
37.086	113.32
70.77	147.76
79.527	161.59
75.742	156.83
60.715	145.69
49.24	138.14
45.496	134.97
34.546	129.37
36.191	123.32
34.105	116.55
25.485	122.8
25.374	114.66
31.155	61.256
41.666	0.208
40.846	-59.391
39.559	-95.911
40.859	-101.79
34.754	-101.3
27.348	-97.549
30.618	-93.089
34.91	-82.876
-4.163	-76.001
-53.497	-65.189
-72.635	-42.439
-90.558	-25.685
-110.71	-14.427
-117.88	-5.95
-114.66	-3.636
-108.44	-3.677
-101.75	-6.134
-100.3	-7.59
-94.048	-1.476
-88.634	0.482
-89.471	-2.04
-84.129	0.805
-81.2	-0.877
-81.72	-2.158
-81.629	1.067
-81.732	-0.386
-82.053	-0.532
-77.059	-0.019
-75.108	-0.225
-72.992	5.41
-63.009	3.882
-65.008	-0.659
-70.438	2.508
-71.38	0.021
-74.739	-0.992
-74.891	-2.374
-72.4	-4.29
-73.472	-1.476
-71.459	-2.203
-50.411	1.579
-7.389	12.038
34.122	20.104
58.126	19.955
79.519	4.376
101.59	-33.887
116.77	-64.261
110.39	-71.031
92.156	-73.04
79.722	-70.741
70.716	-68.553
66.456	-67.856
64.144	-65.538
68.285	-63.604
71.481	-60.343
67.639	-56.67
64.418	-57.929
66.771	-54.02
40.934	-50.796
-17.983	-53.132
-48.798	-36.939
-53.21	-16.007
-66.073	-7.371
-82.936	-4.586
-90.341	-4.826
-86.203	-1.058
-82.319	3.017
-78.68	2.905
-77.532	0.045
-78.661	-1.006
-68.691	1.929
-71.379	-2.242
-71.814	7.664
-35.296	41.278
13.113	70.933
58.333	99.61
86.861	124.09
79.75	126.74
60.428	116.6
49.194	110.79
40.563	108.05
37.942	100.62
33.86	94.484
29.028	86.685
28.168	83.777
25.323	85.059
28.053	79.823
36.23	91.821
19.355	64.685
-20.774	-9.69
-47.966	-66.429
-68.282	-122.62
-80.992	-159.27
-83.229	-171.8
-79.826	-175.59
-71.008	-169.39
-67.426	-164.3
-67.539	-156.22
-71.444	-152.04
-72.719	-146.32
-69.73	-141.22
-69.262	-140.02
-75.171	-136.93
-82.18	-139.36
-74.847	-122.37
-49.466	-78.706
-1.973	-26.085
43.852	35.374
70.237	88.667
81.941	110.39
74.292	108.02
66.329	105.47
59.884	102.48
51.791	95.165
44.111	93.924
32.022	93.859
30.483	92.928
35.221	93.842
35.298	90.043
49.207	107.27
70.278	130.33
71.725	130.52
69.773	129.22
67.778	124.31
58.653	119.44
56.677	114.11
54.145	111.77
49.212	109.99
45.663	107.62
42.799	107.5
44.795	104.02
47.138	107.12
30.136	69.358
-8.743	6.243
-27.63	-30.918
-29.755	-62.472
-45.879	-93.317
-63.401	-113.97
-69.247	-115.68
-65.637	-111.3
-62.162	-104.5
-59.325	-99.647
-59.987	-99.244
-64.805	-98.02
-68.126	-95.525
-57.047	-69.088
-19.162	-31.027
17.652	11.439
45.055	56.438
67.009	88.08
73.319	112.19
68.578	113.45
56.843	105.02
52.518	104.83
49.797	99.235
41.667	94.151
39.987	94.656
35.452	94.031
35.567	94.364
37.763	89.13
32.884	86.966
36.186	93.882
11.651	53.657
-35.477	-22.422
-59.489	-82.766
-78.174	-121.74
-98.158	-146.75
-102.59	-159.24
-91.311	-150.69
-81.518	-144.97
-77.522	-141.37
-78.68	-130.15
-77.08	-123.75
-68.461	-119.55
-67.408	-117.42
-64.109	-117.46
-64.13	-115.45
-70.437	-113.68
-76.768	-114.24
-71.237	-112.41
-27.469	-105.09
23.335	-94.364
68.477	-79.852
103.31	-67.889
95.004	-65.489
73.851	-63.436
56.584	-60.32
45.474	-60.027
47.531	-59.824
40.753	-56.796
34.885	-54.601
41.401	-49.505
41.07	-39.64
-5.468	-38.535
-52.375	-28.815
-61.269	-4.777
-91.031	6.978
-109.42	6.313
-96.513	6.458
-92.249	12.109
-89.167	15.521
-86.684	9.329
-79.252	7.767
-69.246	12.58
-75.451	10.292
-83.63	9.048
-91.338	8.389
-94.931	4.958
-91.337	-0.914
-93.481	-6.872
-70.161	10.227
-16.863	33.105
32.813	54.424
79.286	89.498
113.47	106.67
111.03	102.84
95.412	95.989
91.152	94.766
85.99	96.412
80.065	91.154
74.814	88.516
67.882	81.569
63.375	81.211
69.694	80.492
84.243	48.68
91.786	0.611
94.015	-53.554
94.652	-84.956
87.485	-83.318
88.056	-79.375
91.646	-75.368
82.951	-73.707
76.124	-69.831
74.371	-64.601
75.294	-61.908
39.095	-57.567
-26.066	-58.034
-57.899	-52.601
-76.592	-38.116
-100.38	-31.01
-108.07	-30.805
-99.92	-27.067
-91.813	-23.716
-86.485	-20.694
-79.248	-17.592
-74.992	-15.475
-71.113	-13.427
-67.985	-15.167
-66.07	-16.736
-65.641	-16.67
-69.475	-14.247
-69.674	-14.917
-71.383	-17.69
-73.638	-18.129
-75.449	-18.797
-80.71	-16.252
-85.285	-17.809
-91.693	-20.214
-71.302	-17.41
-13.097	-15.549
48.218	-8.215
96.961	4.827
130.89	16.233
133.45	16.724
115.6	12.974
103.88	12.362
93.334	9.35
84.317	9.602
75.926	6.561
73.15	7.066
72.75	5.274
68.687	2.347
69.565	7.713
29.359	-23.249
-33.556	-63.351
-52.256	-69.059
-59.314	-66.34
-68.779	-62.435
-62.374	-55.334
-50.5	-48.646
-45.491	-46.438
-44.964	-44.247
-38.665	-36.473
-32.156	-31.925
-28.069	-26.033
-32.041	-25.844
-48.099	-54.588
-61.381	-96.091
-66.728	-132.59
-70.213	-163.96
-69.449	-190.3
-58.214	-208.32
-44.999	-215.76
-36.641	-218.94
-28.13	-219.77
-20.649	-217.1
-13.438	-210.62
-10.428	-206.33
-13.544	-202.31
-13.269	-196.55
-10.377	-191.01
-11.869	-189.38
-9.299	-187.07
-2.922	-181.42
-3.684	-179.38
-2.274	-175.53
-2.969	-173.53
-5.347	-168.47
-1.165	-164.84
0.203	-159.77
-2.284	-138.26
-14.026	-110.95
-25.172	-65.005
-28.197	-3.363
-39.602	47.521
-52.962	89.618
-61.433	127.95
-59.738	158.32
-47.689	185.09
-37.976	206.86
-28.686	222.1
-23.142	233.17
-18.399	233.83
-8.526	232.17
-3.342	221.72
-5.501	197.22
1.261	162.15
12.027	107.56
13.476	42.653
17.735	-24.462
24.405	-85.774
28.05	-131.44
31.255	-163.16
38.999	-181.08
43.628	-189.96
41.838	-193.5
43.296	-193.44
42.845	-193.5
46.529	-185.3
48.971	-178.61
43.592	-178.73
43.229	-172.64
46.396	-166.92
48.744	-163.04
44.559	-163.6
42.703	-162.21
46.152	-157.52
41.791	-155.61
38.866	-145.68
39.806	-143.29
36.081	-145.37
34.777	-136.84
33.85	-132.51
32.48	-130.84
35.231	-125.71
34.077	-122.9
32.295	-121.97
29.598	-116.92
26.829	-111.96
22.81	-111.81
21.058	-106.77
26.37	-97.397
28.159	-100.04
33.067	-98.046
38.754	-70.113
61.12	-18.997
105.58	55.078
132	111.64
124.43	125.62
100.92	126.92
92.047	127.62
88.229	123.5
81.104	117.85
85.612	113.09
86.888	111.64
81.486	121.08
71.281	130.4
61.31	129.96
63.119	126.57
63.324	124.94
60.64	126.71
63.219	127.18
60.636	124.38
63.809	124.55
53.202	114.62
-0.608	80.475
-46.985	51.85
-66.241	42.616
-85.505	35.99
-107.76	31.646
-115.08	32.118
-101.87	37.945
-88.984	43.976
-86.683	41.834
-87.198	41.351
-87.427	40.6
-90.263	36.985
-90.178	38.354
-85.967	38.334
-84.215	40.123
-81.633	27.209
-75.107	-18.007
-85.301	-74.19
-92.137	-118.06
-74.991	-139.18
-57.805	-144.74
-38.651	-147.77
-23.432	-146.01
-17.237	-141.45
-12.686	-140.29
-9.121	-138.56
-3.819	-136.55
-3.029	-133.42
-4.622	-129.97
-7.531	-127.26
-8.367	-127.45
-5.181	-127.5
-7.011	-123.07
-5.756	-120.34
-4.824	-119.72
-6.414	-117.57
-4.103	-115.32
-2.948	-114.99
-1.036	-109.99
0.692	-102.4
0.689	-98.678
1.452	-95.097
0.837	-94.897
0.578	-96.147
0.716	-92.142
-0.88	-90.215
-0.796	-86.25
4.286	-84.578
7.311	-84.731
-7.594	-68.769
-12.951	-36.653
14.26	23.337
49.099	102.53
71.324	171.44
77.718	229.61
74.77	261.11
61.678	259.73
50.06	249.88
50.393	242.13
51.44	237.06
46.103	230.36
36.803	226.35
28.828	224.84
31.39	231.36
39.621	247.23
38.171	248.26
40.465	245.3
48.051	246.43
50.141	244.99
52.826	250.65
37.754	213.95
1.562	135.4
-27.214	79.517
-42.348	38.737
-54.121	9.878
-67.088	8.815
-66.722	18.577
-62.416	24.267
-76.361	39.842
-83.769	71.606
-84.048	95.226
-80.287	97.081
-74.275	96.893
-79.214	96.167
-75.878	90.48
-79.649	88.135
-87.097	82.849
-84.886	78.545
-92.331	74.232
-94.035	66.822
-92.373	62.299
-97.49	59.554
-95.548	59.421
-92.25	57.802
-90.356	57.202
-95.857	56.186
-97.104	55.15
-83.624	59.433
-61.629	52.5
-5.249	39.388
66.249	28.507
122.23	23.965
143.08	25.967
123.29	22.317
108.61	22.436
98.434	24.566
87.823	22.507
89.97	18.745
82.8	15.783
74.852	19.331
75.349	21.398
72.832	20.009
72.01	20.516
68.831	16.344
68.947	13.541
71.552	16.811
72.361	16.067
76.556	14.691
74.425	16.523
68.101	34.121
62.41	75.65
51.373	114.49
50.984	150.85
58.924	180.98
55.623	179.03
52.864	167.98
51.044	164.92
51.378	163.29
55.785	161.65
53.121	154.34
52.985	151.36
53.169	147.45
47.611	142.34
50.262	152.38
38.98	124.63
3.307	60.09
-28.182	10.285
-45.871	-33.172
-53.45	-61.024
-60.552	-72.055
-63.419	-71.488
-62.219	-66.286
-62.64	-65.114
-60.074	-56.89
-57.366	-52.654
-56.939	-52.806
-54.089	-48.198
-60.171	-51.293
-62.339	-36.623
-29.674	3.523
14.014	46.829
48.188	95.77
75.632	134.91
88.668	159.78
75.204	161.75
57.801	149.59
55.5	146.77
46.099	140.83
41.724	140.73
41.818	137.48
35.518	136.53
36.727	138.95
11.598	85.374
-29.692	16.073
-43.407	-24.822
-54.311	-66.351
-76.307	-94.865
-87.557	-99.2
-79.302	-93.893
-73.931	-89.02
-75.448	-88.917
-74.264	-87.702
-78.047	-67.826
-87.523	-39.595
-94.269	-15.253
-96.08	1.765
-92.271	2.079
-82.647	-0.101
-79.703	0.658
-72.687	3.576
-66.674	6.305
-71.234	2.298
-71.282	0.65
-74.103	-2.567
-70.216	-4.688
-67.404	-2.36
-79.559	-7.735
-85.305	-10.776
-90.462	-9.819
-97.74	-12.214
-86.176	-20.571
-37.49	-34.511
36.387	-49.89
97.533	-57.394
130.94	-49.201
127.62	-46.924
104.95	-47.755
93.69	-41.686
88.907	-40.294
85.555	-38.286
78.126	-37.435
68.461	-36.376
70.244	-33.986
75.21	-37.521
70.747	-36.844
72.101	-32.121
71.62	-32.453
64.291	-33.832
60.488	-26.526
35.237	-0.713
20.178	42.339
27.301	87.012
24.778	109.31
28.001	108.27
26.925	105.68
19.544	100.78
20.951	95.66
19.538	96.842
19.226	95.126
22.017	90.866
21.076	87.151
21.525	91.34
21.999	83.775
30.443	45.89
41.891	1.06
47.177	-39.787
50.478	-63.395
47.82	-63.147
47.13	-58.229
48.403	-53.059
48.839	-47.753
43.8	-48.163
43.905	-46.827
44.658	-39.861
-0.248	-41.962
-58.227	-43.577
-81.971	-24.724
-91.089	-7.842
-106.39	-6.855
-121.62	-1.791
-117.14	3.465
-106.43	-1.777
-102.52	0.657
-98.882	4.431
-95.396	2.89
-91.767	8.301
-87.243	9.917
-86.407	11.196
-83.737	12.289
-80.885	9.719
-79.24	9.838
-72.978	11.631
-69.683	33.133
-49.234	73.875
-22.146	114.84
-7.705	151.21
1.635	175.46
6.084	189.65
19.068	201.17
27.42	204.89
27.582	201.19
28.981	198.06
22.63	188.92
17.661	179.13
12.895	170.57
4.12	160.34
5.13	158.72
3.939	131.99
0.217	76.544
-0.343	14.139
-8.713	-60.157
-15.351	-125.8
-15.984	-180.59
-8.552	-223.13
0.344	-247.86
5.852	-268.21
11.275	-278.6
15.935	-280.36
22.102	-280.27
24.635	-273.83
27.763	-269.39
28.405	-267.92
30.351	-262
33.802	-255.42
30.89	-251.41
30.494	-248.07
28.257	-240.32
20.983	-221.7
3.618	-186.43
-15.18	-132.82
-28.208	-69.871
-44.975	-11.042
-60.798	36.895
-74.069	72.517
-72.307	98.603
-62.387	107.36
-59.752	107.22
-53.52	106.95
-53.77	101.55
-58.403	102.13
-55.365	100.2
-54.144	100.32
-53.319	103.1
-54.317	97.961
-55.998	96.922
-54.387	94.396
-54.052	95.173
-48.198	100.8
-41.28	98.656
-40.811	97.483
-39.702	95.214
-38.501	95.062
-40.412	112.5
-35.898	143.95
-19.66	171.97
-4.523	186.73
3.715	200.09
11.658	208.45
13.699	204.61
10.337	195.2
12.204	187.66
9.326	181.16
6.677	183.58
9.27	175.81
1.755	117.48
-7.776	46.633
-8.341	-12.347
-13.627	-81.705
-21.72	-146.29
-16.556	-189.1
-12.544	-224.83
-8.728	-250.12
4.535	-257.87
18.182	-263.02
26.301	-259.79
25.931	-253.08
28.765	-247.73
29.899	-238.15
27.538	-234.1
30.233	-227.82
27.43	-216.31
24.602	-206.27
26.523	-197.5
25.156	-193.5
18.429	-191.21
17.821	-189.91
19.382	-188.18
17.863	-180.96
21.383	-173.11
19.867	-172.31
19.004	-168.49
19.588	-146.84
26.964	-100.1
47.62	-27.404
65.977	53.034
81.308	116.68
81.614	141.62
71.839	135.5
68.038	131.47
59.729	127.62
53.779	122.98
52.942	121.88
48.806	113.28
47.025	114.57
53.038	102.61
63.337	61.283
61.404	15.06
52.36	-25.59
52.03	-32.292
44.451	-6.53
19.872	33.615
-14.09	69.336
-41.156	95.037
-48.49	126.63
-48.467	157.13
-45.249	180.81
-36.269	196.97
-30.321	205.13
-22.335	210.86
-12.776	213.48
-15.875	203
-16.198	190.21
-9.648	187.19
-11.069	185.1
-16.225	182.78
-21.062	175.76
-14.942	180.04
-10.42	169.49
-19.471	109.65
-29.234	38.98
-36.163	-24.369
-33.535	-85.666
-20.731	-140.42
-9.987	-174.55
-4.856	-197.36
6.97	-213.97
21.739	-220.06
29.973	-221.78
34.568	-218.16
37.428	-215.53
36.939	-208.78
36.042	-202.93
39.3	-197.7
41.974	-189.93
39.191	-185.52
38.649	-182.42
40.801	-174.94
44.121	-144.97
70.975	-89.13
100.78	-20.921
106.22	28.791
97.854	45.401
86.665	47.184
81.196	45.362
76.103	47.036
74.986	47.046
70.763	41.672
68.561	42.433
72.056	42.121
69.1	40.179
70.324	44.812
74.896	45.858
81.313	49.18
58.595	40.506
13.193	17.692
-13.342	9.801
-26.417	7.695
-42.878	1.04
-68.261	-3.909
-71.405	-0.393
-59.884	4.159
-57.755	6.729
-56.915	9.022
-56.595	4.62
-56.769	2.366
-52.367	8.492
-46.864	11.669
-49.486	11.207
-56.594	9.317
-60.744	4.564
-67.811	5.347
-55.687	-0.898
1.37	-10.487
57.629	-6.475
95.169	0.033
114.52	4.401
110.15	11.819
95.809	12.842
84.472	10.509
78.345	9.881
68.457	4.326
64.884	5.647
62.266	9.058
65.491	12.242
37.608	9.162
-25.582	3.85
-54.771	16.76
-65.871	29.134
-82.454	32.86
-100.63	33.093
-114.14	35.381
-109.65	37.002
-103.78	32.679
-106	31.899
-105	29.732
-96.379	28.264
-91.418	30.485
-92.313	31.688
-87.735	31.639
-88.138	28.888
-90.612	28.966
-87.907	28.46
-89.897	23.211
-89.89	20.844
-90.065	21.618
-92.062	15.412
-92.655	13.473
-76.781	39.43
-25.836	78.591
34.473	115.48
82.548	153.73
106.66	178.29
102.84	177.53
86.433	167.77
72.799	160.65
71.916	153.66
68.886	151.51
66.048	147.5
63.379	145.16
53.22	143.78
50.334	134.7
50.975	132.4
48.927	130.64
50.49	138.94
41.931	123.67
16.643	70.008
-4.786	35.096
-10.086	12.649
-0.439	8.74
4.197	15.247
1.053	12.92
0.811	13.833
-7.179	8.058
-16.931	13.284
-19.69	24.064
-19.044	23.373
-23.611	11.149
-53.622	-32.433
-85.411	-81.854
-96.163	-118.99
-105.17	-141.84
-109.11	-141.13
-107.73	-137.65
-110.73	-131.66
-110.22	-124.15
-99.821	-122.99
-94.163	-124.47
-95.778	-125.91
-95.901	-118.6
-96.077	-115.47
-96.639	-114.47
-97.9	-112.82
-94.878	-115.78
-86.865	-96.606
-51.38	-56.079
10.658	-1.948
58.808	59.364
101.54	116.13
131.72	144.85
120.28	135.03
102.73	125.78
95.715	120.76
84.413	114.24
77.701	108.56
72.624	104.67
69.492	102.95
68.117	97.107
71.467	108.88
63.989	91.469
36.697	27.223
22.937	-21.758
10.323	-66.845
-11.746	-105.93
-27.705	-127.15
-47.951	-144.81
-67.726	-143.3
-68.263	-135.86
-65.906	-133.34
-63.605	-122.76
-57.386	-119.35
-60.944	-119.57
-59.239	-116.22
-57.824	-102.07
-67.186	-69.773
-75.045	-39.976
-74.391	-12.748
-73.55	1.816
-75.134	-4.128
-66.231	-0.252
-57.007	5.38
-56.052	-0.823
-54.643	0.193
-56.213	-1.417
-60.878	-1.192
-42.685	-9.381
7.477	-34.335
66.619	-44.125
110.83	-47.388
142.07	-43.365
156.35	-35.911
137.26	-36.715
115.5	-36.691
106.25	-39.695
98.888	-38.246
93.977	-35.751
88.219	-36.283
86.815	-31.36
82.044	-28.554
78.098	-24.064
80.746	-17.379
77.648	-15.68
72.758	-13.352
70.374	-17.68
67.237	-21.784
61.82	-21.223
62.701	-20.801
60.106	-5.611
29.711	12.838
-8.343	35.953
-19.069	71.543
-20.326	105.35
-29.541	135.27
-24.949	156.09
-18.243	171.2
-18.613	185.16
-13.474	198.19
-10.567	203.25
-9.189	198.95
-6.359	194.01
-4.586	186.25
-5.117	172.51
-5.893	135.97
-10.827	71.36
-23.56	0.389
-33.369	-71.308
-31.982	-137.13
-23.392	-179.62
-9.464	-209.94
6.744	-229.36
18.297	-235.16
27.933	-237.31
34.447	-233.99
42.5	-230.81
46.711	-226.46
45.795	-220.08
48.964	-216.59
44.579	-216.52
38.453	-211.22
30.152	-195.42
5.648	-170.12
-19.591	-123.04
-33.009	-61.365
-41.275	1.589
-44.441	56.17
-40.102	99.389
-38.143	138.98
-37.584	160.58
-29.542	178.43
-22.309	179.25
-17.561	161.93
-16.566	158.33
-26.718	106.63
-37.61	23.844
-45.942	-43.206
-53.774	-107.93
-51.224	-152.53
-43.884	-188.27
-31.711	-213.1
-19.243	-217.36
-12.5	-222.33
-1.5	-223.12
5.453	-216.1
9.625	-212.12
10.156	-202.48
9.079	-198.6
6.783	-198.15
3.064	-192.55
4.712	-188.11
6.148	-181.68
6.549	-180.14
2.857	-174.48
3.021	-172.28
6.184	-162.89
25.447	-131.46
68.519	-88.861
109.24	-34.811
119.71	-3.062
96.689	3.244
84.137	7.262
83.592	8.46
77.164	11.841
75.109	13.518
75.833	9.672
73.302	7.709
69.755	13.075
71.294	17.812
64.133	15.588
66.577	17.838
59.307	22.812
-11.291	15.981
-85.926	16.733
-112.69	33.987
-120.07	51.511
-135.15	64.364
-144.01	66.351
-135.28	64.493
-126.6	68.013
-119.63	70.208
-116.41	69.814
-110.81	72.282
-101.15	73.022
-98.016	71.584
-92.111	70.12
-89.132	67.299
-93.063	65.924
-88.954	67.041
-87.124	66.137
-87.971	64.175
-84.186	64.264
-79.111	63.897
-77.526	63.064
-83.102	58.848
-81.18	59.825
-81.115	60.823
-82.789	56.121
-82.713	55.326
-88	48.439
-94.492	42.135
-92.751	44.454
-50.291	41.057
17.017	30.527
62.848	23.498
65.043	21.221
43.822	20.865
38.625	21.441
36	21.789
29.518	23.375
31.357	23.181
33.19	22.468
35.967	22.931
35.698	22.215
34.518	21.888
35.27	22.375
32.56	25.663
42.573	29.848
47.077	25.276
34.277	19.568
31.292	20.577
33.248	21.911
33.036	24.883
36.169	22.81
38.074	20.969
33.798	20.698
28.524	17.121
28.628	21.792
29.171	22.951
30.662	20.32
31.162	19.155
28.533	17.754
27.394	19.308
26.566	16.541
26.528	14.702
29.782	14.29
32.821	13.951
26.616	13.538
25.294	12.455
27.408	12.325
23.358	9.695
24.324	9.552
25.709	10.942
24.664	11.13
25.888	10.46
24.416	10.481
22.703	10.476
23.897	6.701
21.355	7.9
20.676	10.607
18.921	7.842
19.844	6.684
19.286	4.054
12.361	3.512
12.95	4.886
13.608	2.253
9.419	1.022
10.611	1.965
18.314	2.781
19.5	3.35
17.564	1.638
16.218	-2.811
11.087	-1.713
11.786	1.596
16.465	2.707
11.268	0.991
6.669	-2.888
10.889	-3.099
8.802	-1.245
