# Supplementary material for: Electrooculography-based continuous eye-writing recognition system for efficient assistive communication systems
Source: PLoS One. 2018 Feb 9;13(2):e0192684. doi: 10.1371/journal.pone.0192684 (PMC5806888; doi:10.1371/journal.pone.0192684)
Supplement: S3 Database — All the original continuous EOG data of participant 004, 005, and 006 used in the experiments are contained in this database. (ZIP) [file pone.0192684.s003.zip › continuous2/004/test/EOG_004_01_005.csv]

-27.14	-2.674
-26.195	-2.302
-23.273	-0.222
-14.501	0.072
-11.543	0.534
-26.794	-1.552
-22.309	4.224
-20.767	7.164
-31.217	5.69
-19.19	8.357
-8.877	5.928
-5.426	7.348
-7.194	7.848
-13.814	-1.753
-19.59	-6.229
-24.393	-5.728
-27.372	-14.421
-26.612	-15.62
-21.102	-12.222
-23.101	-16.461
-22.364	-15.114
-18.82	-16.47
-19.319	-16.479
-16.708	-17.32
-16.181	-20.236
-7.97	-13.429
-4.084	-14.665
-10.609	-16.32
-5.607	-13.619
0.772	-11.471
6.203	-4.536
8.175	-0.763
9.128	1.949
13.49	0.502
17.087	-3.191
26.425	-5.838
30.606	-5.118
28.601	-5.089
30.983	-9.215
37.377	-4.59
47.282	-1.348
49.011	1.144
44.224	7.813
42.51	10.294
38.553	11.498
40.244	10.964
39.671	14.968
36.964	18.949
40.187	16.442
37.639	16.168
35.156	17.874
35.173	18.539
37.664	20.482
39.123	23.728
35.511	22.221
33.69	19.838
32.131	19.403
29.938	17.084
29.986	18.334
32.041	18.475
30.491	14.42
27.642	14.108
25.44	11.248
22.138	9.985
21.956	12.909
21.688	11.008
21.237	11.632
20.818	9.718
21.095	3.845
23.025	5.246
21.505	6.916
19.56	5.785
17.647	9.614
17.875	8.941
23.576	3.244
21.387	4.285
16.414	4.254
13.712	4.505
11.251	5.837
12.123	6.761
11.377	8.409
11.901	9.131
11.747	11.522
15.848	8.353
16.906	4.991
12.733	5.808
12.02	3.522
9.027	1.921
8.692	-0.44
7.551	-1.277
2.605	-1.015
1.373	-1.36
8.552	19.136
32.488	57.379
63.717	97.477
82.503	134
88.186	151.9
78.533	150.28
62.657	142.38
54.134	133.98
49.943	127.36
42.71	123.01
33.007	118.41
30.775	118.65
29.337	114.83
26.003	112.71
23.621	110.61
17.463	72.108
6.444	12.115
-1.02	-42.326
-2.888	-86.475
-7.739	-105.46
-9.437	-102.2
-7.644	-99.182
-7.338	-97.21
-11.465	-93.78
-6.378	-90.572
-5.142	-80.273
-49.192	-76.004
-99.554	-69.627
-119.65	-55.653
-134.67	-50.993
-152.82	-48.23
-159.45	-41.559
-152.66	-36.171
-148.85	-36.453
-146.85	-38.822
-142.16	-35.337
-134.16	-29.215
-129.9	-27.518
-131.4	-29.221
-128.73	-29.42
-126.2	-26.943
-123.33	-27.644
-122.85	-27.354
-123.09	-25.733
-122.59	-28.789
-122.13	-31.712
-122.91	-32.746
-127.87	-30.491
-131.7	-30.125
-133.56	-29.856
-123.5	-29.538
-91.85	-32.761
-47.743	-33.01
3.327	-29.918
51.841	-18.956
87.418	-6.469
104.06	-3.308
86.835	-9.334
65.451	-13.568
58.843	-11.827
47.994	-16.181
43.134	-18.262
39.345	-15.33
35.622	-15.999
36.243	-16.336
28.428	-14.047
27.985	-13.059
26.194	-17.607
25.965	-10.7
25.509	-12.752
-22.063	-49.311
-73.958	-73.643
-87.855	-75.346
-95.33	-76.014
-103.48	-73.804
-101.08	-70.444
-95.311	-64.739
-93.041	-61.697
-92.159	-61.328
-90.602	-57.907
-90.603	-59.099
-92.14	-58.86
-87.861	-55.052
-90.009	-57.236
-94.321	-57.674
-94.782	-59.263
-97.635	-56.201
-93.025	-52.773
-94.377	-54.796
-100.16	-50.307
-94.703	-70.483
-92.806	-109.25
-89.192	-142.03
-80.89	-173.35
-75.874	-193.67
-64.547	-209.03
-51.997	-215.29
-42.522	-212.22
-33.894	-215.7
-25.199	-216.39
-17.217	-212.33
-13.463	-210.11
-15.676	-203.42
-20.684	-195.21
-18.593	-187.86
-12.353	-183.92
-11.852	-188.01
-12.283	-183.07
-12.299	-172.17
-17.991	-168.34
-13.26	-163.34
-6.28	-163.3
-11.339	-162.98
-12.808	-153.89
-11.621	-150.81
-10.785	-155.24
-13.549	-148.15
-14.871	-127.7
-4.991	-96.43
10.693	-43.541
22.634	16.985
28.098	63.576
28.628	97.773
34.181	132.85
41.686	170.27
40.686	200.3
50.503	228.85
65.21	254.72
68.438	257.71
59.584	243.77
48.528	233.42
48.482	229.17
46.951	228.7
38.771	224.72
36.982	217.02
37.147	208.01
30.655	204.12
33.573	207.55
37.79	200.92
36.923	206.45
29.642	190.61
-11.252	117.54
-51.28	54.368
-56.323	16.873
-57.892	-9.054
-70.054	-26.407
-81.618	-36.101
-84.861	-32.59
-85.301	-28.665
-87.401	-26.831
-82.06	-22.988
-77.64	-22.476
-81.119	-23.023
-81.054	-20.715
-84.443	-19.8
-84.311	-21.398
-79.266	-15.11
-98.574	8.579
-118.17	37.351
-114.12	58.71
-109.04	65.508
-103.46	66.304
-95.426	68.308
-93.821	64.27
-94.674	59.565
-90.725	55.517
-84.272	54.896
-85.124	55.339
-83.252	51.279
-77.822	51.773
-80.785	49.523
-79.48	47.647
-77.886	49.627
-55.939	37.962
-8.656	22.937
37.902	15.151
81.79	7.471
101.91	3.359
108.33	9.227
101.86	9.714
77.38	5.169
60.604	3.961
53.176	7.028
50.835	12.86
45.486	12.648
41.015	15.97
51.462	7.855
62.355	-2.508
56.291	0.812
50.862	-1.573
50.027	-2.855
50.976	-2.815
54.006	-4.026
50.588	-3.043
55.705	-2.229
54.502	13.776
44.987	55.308
45.977	102.58
45.577	138.74
41.753	158.02
37.382	161.14
36.583	159.14
35.467	156.03
33.168	151.75
32.566	148.06
34.064	145.3
37.321	141.62
34.812	138.92
31.518	137.82
30.179	133.24
27.788	131.09
28.532	130.46
29.849	129.11
30.65	128.21
29.244	122.18
23.692	118.83
24.044	116.41
25.801	115.83
27.004	112
27.951	107.45
26.177	108.16
27.907	103.54
25.706	114.77
19.311	123.84
19.588	118.82
18.7	121.01
15.924	118.49
19.056	111.24
20.329	107.33
20.778	110.47
18.279	88.753
14.676	36.037
15.782	-17.503
24.566	-65.132
29.918	-82.69
20.341	-79.984
14.064	-75.985
5.735	-68.074
-0.519	-67.229
3.396	-68.063
3.013	-64.283
6.472	-58.141
17.841	-53.627
16.8	-55.941
14.215	-54.739
16.853	-48.732
-19.353	-53.258
-67.737	-56.336
-88.429	-47.414
-96.619	-36.623
-102.57	-28.129
-122.94	-27.81
-135.53	-28.778
-129.53	-21.393
-128.28	-18.53
-126.9	-27.306
-126.71	-33.296
-119.19	-28.459
-101.12	-20.787
-93.778	-17.428
-97.384	-13.412
-100.52	-13.787
-97.3	-19.045
-91.921	-17.679
-84.886	-19.979
-81.268	-20.325
-81.07	-17.178
-78.726	-17.17
-79.736	-13.829
-82.88	-12.286
-88.958	-15.688
-96.991	-21.454
-101.27	-23.557
-77.88	-23.144
-20.113	-16.48
41.377	-9.008
91.941	-2.831
113.02	4.753
101.8	0.222
85.739	-6.764
69.348	-9.48
57.971	-10.859
53.167	-14.095
44.136	-14.058
36.385	-9.192
26.333	-13.383
22.595	-12.549
24.384	-12.032
22.274	-10.222
30.675	-3.694
12.229	-24.374
-34.078	-51.083
-51.682	-57.971
-57.195	-54.821
-66.457	-52.795
-64.345	-51.709
-62.026	-47.047
-61.181	-44.62
-58.579	-40.67
-57.839	-36.504
-56.824	-37.175
-52.529	-33.787
-49.6	-30.135
-50.243	-31.625
-48.715	-35.208
-48.479	-36.715
-48.089	-31.17
-44.96	-46.964
-41.446	-88.833
-39.64	-133.42
-34.471	-179.38
-29.53	-209.38
-19.502	-217.45
-2.094	-221.38
9.192	-223.79
20.48	-220.56
23.814	-214.66
19.447	-209.58
18.409	-205.03
18.135	-201.71
19.026	-199.64
22.284	-192.98
23.945	-186.91
21.074	-186.89
17.298	-185.22
15.569	-182.13
15.444	-176.49
16.701	-172.98
23.179	-172.28
24.58	-167.39
16.088	-165.88
13.812	-158.09
20.084	-147.18
23.115	-146.62
19.851	-148.44
18.282	-145.95
17.269	-139.77
10.895	-141.43
8.729	-136.2
13.16	-131.83
15.182	-130.88
7.229	-109.19
-0.833	-80.362
12.149	-31.627
26.538	32.597
36.977	90.669
45.785	122.4
35.686	118.17
24.133	114.62
19.023	113.69
15.638	112.51
17.617	113.21
17.127	108.67
8.06	123.17
9.826	159.84
18.553	198.48
15.747	232.54
13.964	256.13
18.113	274.29
20.303	286.97
15.919	292.5
13.223	293.97
14.279	291.78
11.253	288.36
10.08	279.42
9.574	271.53
5.947	262.28
3.692	250.91
0.919	244.95
3.141	239.77
3.976	230.21
2.222	226.55
3.564	222.92
-3.671	182.08
-17.581	113.75
-28.333	45.717
-33.401	-18.586
-35.053	-79.221
-29.73	-133
-23.634	-170.61
-13.993	-199.33
-2.072	-218.31
1.748	-224.57
8.09	-226.96
11.534	-219.63
10.974	-206.3
12.063	-199.13
13.094	-196.58
10.342	-194.83
6.394	-191.28
11.843	-186.41
14.095	-181.96
12.225	-177.82
11.284	-175.06
9.403	-172
12.684	-169.04
11.824	-164.53
9.687	-156.43
10.909	-151.79
9.563	-149.46
10.479	-144.2
9.442	-139.26
3.668	-137.88
7.926	-137.15
14.242	-132.77
7.353	-131.21
7.342	-131.49
10.061	-118.78
7.858	-85.677
19.683	-27.541
39.302	47.968
55.958	117.79
61.591	167.86
66.722	209.68
70.293	233.29
56.663	227.23
51.665	220.72
52.459	214.12
47.553	206.72
41.875	203.09
32.297	198.16
32.81	195.33
35.88	191.31
33.728	189.97
36.157	189.93
38.392	185.77
33.818	176.57
30.145	180.09
32.902	173.54
37.334	124.68
38.296	68.046
40.038	15.266
45.005	-13.332
41.504	-8.587
41.765	-7.667
42.777	-9.384
37.78	-8.93
33.792	-8.33
27.615	-3.647
33.192	1.539
35.747	1.58
37.699	0.038
35.317	4.744
-4.645	-1.419
-44.672	-6.388
-59.345	2.159
-76.565	2.891
-98.759	11.718
-111.89	26.756
-114.14	30.822
-111.24	34.974
-111.99	36.351
-110.96	32.312
-107.18	29.428
-103.79	27.56
-97.218	24.857
-95.934	29.037
-103.14	35.724
-105.48	30.973
-101.97	26.689
-103.95	27.894
-99.195	28.14
-96.701	26.016
-101.65	19.129
-98.716	14.933
-103.79	18.659
-94.725	36.73
-44.944	66.262
5.094	98.604
48.157	135.81
91.617	167.42
112.51	183.67
116.35	183.97
107.24	177.17
91.843	165.61
79.478	155.81
75.923	155.65
75.379	150.22
64.666	147.22
61.786	143.52
60.249	143.18
56.45	139.66
60.087	95.572
55.099	31.278
56.016	-27.062
59.941	-63.068
52.773	-70.355
50.124	-66.042
46.34	-63.156
46.522	-61.707
45.103	-59.884
41.261	-58.557
42.629	-49.036
32.077	-47.223
33.424	-50.678
18.483	-48.138
-44.625	-49.709
-90.214	-43.11
-107.33	-29.657
-120.85	-18.973
-129.46	-10.249
-128.58	-4.875
-118.86	-3.614
-117.56	-3.088
-112.16	2.624
-101.97	3.018
-100.09	3.467
-93.238	9.517
-87.888	10.25
-86.446	8.538
-85.994	6.393
-86.05	2.57
-86.155	1.509
-85.299	4.057
-88.227	1.507
-95.856	1.632
-92.926	-3.156
-90.462	5.449
-62.818	26.735
7.421	37.325
137.16	72.051
302.35	123.12
383.11	162.05
401.73	162.22
403.14	142.35
366.26	122.57
318.56	90.078
267.19	63.154
207.76	42.477
145.97	25.346
98.253	11.763
61.308	-1.095
29.565	-11.91
16.2	-15.849
7.839	-19.369
3.59	-18.824
5.229	-16.551
-2.854	-21.145
-11.889	-21.673
-15.231	-22.809
-8.787	-2.664
15.352	42.592
44.12	84.838
60.758	118.65
59.106	137.18
51.657	140.8
46.023	133.3
40.505	124.02
38.445	116.57
34.237	110.28
25.802	108.46
23.997	108.79
29.809	111.8
27.252	105.47
26.313	103.62
29.758	108.37
29.427	78.272
36.208	27.818
38.794	-13.722
42.522	-51.586
46.034	-75.517
39.713	-80.89
41.548	-78.255
41.064	-74.358
35.682	-74.011
35.071	-70.156
32.946	-66.288
32.744	-60.361
31.6	-62.501
29.979	-76.204
23.994	-75.12
17.833	-74.161
22.511	-73.293
22.856	-72.018
21.751	-71.718
20.377	-66.311
24.106	-67.892
20.756	-63.42
-19.577	-62.066
-68.552	-59.78
-96.078	-41.733
-108.24	-31.465
-116.04	-25.944
-116.5	-20.638
-109.87	-18.284
-98.762	-11.619
-94.465	-12.546
-98.038	-11.752
-92.668	-7.978
-90.418	-11.532
-88.234	-10.548
-82.03	-8.348
-83.77	-8.827
-84.304	-9.361
-85.258	-8.504
-82.369	-8.928
-80.552	-10.467
-88.678	-13.902
-98.751	-20.401
-101.95	-12.972
-66.177	15.21
-9.635	50.9
38.081	81.431
75.307	108.3
87.389	125.26
81.702	120.32
66.177	113.3
53.623	110.87
51.19	103.77
43.567	100.53
38.654	95.951
39.756	91.272
31.263	92.621
30.189	83.786
38.137	79.585
35.68	86.219
32.257	53.512
32.964	-4.629
30.289	-45.597
28.835	-80.522
30.068	-104.55
27.726	-106.57
24.642	-100.45
25.586	-98.059
22.522	-95.63
16.886	-92.151
20.625	-89.045
17.549	-86.393
15.35	-82.087
20.796	-79.994
17.35	-84.275
13.598	-81.119
17.106	-77.071
23.513	-77.305
22.602	-72.674
19.34	-72.215
22.807	-67.607
20.189	-59.522
-15.116	-65.25
-62.205	-63.911
-83.552	-48.358
-88.392	-34.331
-85.482	-22.784
-78.567	-17.863
-79.269	-16.257
-81.505	-14.391
-70.649	-12.796
-63.107	-9.762
-62.566	-5.444
-59.171	-3.384
-53.233	-1.454
-52.447	-1.704
-80.711	-12.747
-106.39	-15.652
-97.386	-9.069
-85.751	-6.993
-81.614	-3.562
-77.82	-3.418
-80.012	-0.279
-72.699	6.811
-72.398	3.599
-91.604	6.748
-92.701	14.036
-87.796	13.698
-86.353	16.668
-77.96	15.736
-78.866	8.432
-83.189	9.466
-74.029	18.555
-66.887	18.244
-67.781	13.251
-63.792	12.962
-63.767	19.182
-62.382	28.188
-59.065	22.544
-59.262	15.523
-61.213	18.814
-63.53	18.358
-65.3	17.988
-68.298	13.664
-67.425	13.53
-66.168	26.27
-43.193	15.78
1.239	-7.417
57.259	-18.905
115.54	-23.513
145.51	-18.183
151.13	-16.916
132.07	-19.722
111.85	-19.589
103.45	-19.514
94.43	-18.306
92.547	-18.398
84.777	-18.643
78.485	-19.562
81.259	-20.386
75.972	-21.625
81.161	-16.139
68.977	-14.816
7.388	-25.026
-37.765	-12.108
-53.052	8.829
-70.982	13.494
-85.527	15.57
-86.536	19.098
-82.207	21.944
-79.29	21.344
-70.694	22.196
-67.433	21.901
-67.861	22.096
-60.487	25.557
-55.332	22.344
-55.213	20.895
-52.112	26.418
-45.798	27.728
-47.137	20.983
-51.532	16.561
-46.063	18.851
-50.728	20.905
-53.927	26.358
-48.665	23.034
-58.851	22.395
-38.941	42.974
16.787	70.554
64.545	101.44
113.13	127.37
139.78	143.7
121.14	142.79
101.07	131.5
92.973	124.77
85.924	119.28
80.906	113.63
73.657	106.91
69.637	102.52
64.224	95.798
61.906	97.779
64.718	98.241
66.608	62.208
74.373	15.221
83.915	-23.499
85.109	-59.051
82.716	-72.182
79.289	-70.429
73.289	-66.39
71.179	-58.674
60.967	-56.036
49.928	-53.736
54.577	-45.855
56.22	-45.593
62.487	-46.118
64.946	-40.797
17.387	-53.445
-36.435	-59.754
-50.256	-44.946
-51.902	-32.984
-41.752	-23.206
-24.744	-18.91
-19.455	-19.562
-15.681	-20.107
-25.517	-13.595
-49.638	-6.378
-57.893	-10.935
-57.811	-10.633
-56.289	-1.481
-55.943	-0.918
-58.747	-6.162
-54.227	-6.998
-51.139	-6.025
-47.429	-6.272
-48.13	-7.481
-56.856	-14.183
-55.929	-17.498
-49.366	-2.898
-17.368	28.705
35.777	64.422
75.023	97.614
108.09	132.29
122.22	140.03
106.08	123.66
89.219	119.31
82.841	115.67
74.529	112.1
67.285	109.95
61.272	103.25
56.475	103.17
56.069	98.116
56.891	95.502
57.576	91.481
56.633	91.312
49.981	100.75
18.694	54.843
-23.877	-19.41
-49.712	-72.933
-63.311	-115.48
-61.977	-130.35
-49.11	-125.78
-45.394	-119.1
-43.559	-114.36
-39.298	-114.24
-41.518	-103.27
-32.338	-87.578
-34.53	-100.08
-48.732	-110.05
-42.157	-103.59
-43.113	-107.3
-44.776	-105.4
-42.691	-102.2
-42.37	-97.105
-35.011	-89.728
-44.924	-93.361
-47.651	-89.105
-30.112	-84.932
-26.854	-87.994
-35.346	-87.678
-39.972	-88.371
-44.828	-85.423
-45.88	-83.747
-42.783	-77.378
-44.764	-73.683
-52.674	-77.985
-46.306	-74.64
5.764	-77.544
75.238	-74.975
135.18	-51.995
165.02	-26.147
145.24	-17.884
122.83	-23.483
115.67	-24.025
108.39	-24.473
101.12	-25.252
94.452	-25.901
91.632	-28.695
84.588	-27.593
77.6	-19.744
79.937	-12.25
85.196	-12.703
89.184	-11.792
65.468	-12.26
18.275	-18.054
-15.008	-16.405
-20.365	-1.889
-19.343	10.637
-43.744	11.282
-66.349	14.723
-71.913	16.405
-76.072	13.44
-79.832	13.644
-83.353	9.549
-79.779	7.804
-76.758	15.467
-77.625	21.279
-77.062	23.908
-77.923	23.863
-76.327	12.391
-75.972	11.28
-83.807	14.312
-97.472	5.029
-102.05	1.985
-88.377	-4.391
-57.367	-3.929
-23.343	1.262
13.35	-1.326
64.81	8.081
106.86	19.858
142.06	32.165
156.47	46.171
133.98	48.007
119.21	43.004
111.14	43.196
99.981	44.708
96.927	44.175
93.085	44.451
88.647	41.9
84.655	38.774
81.157	35.398
78.643	37.989
76.45	39.686
76.848	37.965
73.862	35.962
70.503	36.85
65.331	35.668
21.369	0.537
-33.711	-33.145
-50.602	-42.072
-66.79	-47.487
-73.831	-41.796
-64.902	-37.972
-63.728	-35.694
-59.895	-32.74
-63.235	-34.252
-64.826	-29.197
-64.04	-31.021
-61.103	-30.863
-53.776	-35.596
-57.635	-72.409
-59.435	-113.85
-55.272	-151.69
-48.057	-178.91
-34.796	-187.5
-22.571	-194.61
-15.652	-196.56
-13.002	-191.54
-14.727	-184.18
-17.832	-182.42
-16.643	-179.26
-13.124	-168.63
-11.403	-163.37
-11.668	-162.06
-7.067	-164.06
-2.239	-167.17
-4.904	-165.22
-1.281	-159.78
2.121	-155.1
-1.244	-153.35
-0.053	-148.92
0.687	-144.07
-1.552	-144.07
-5.486	-138.44
-2.056	-132.72
6.308	-131.16
-2.741	-118.3
-15.526	-93.695
-21.88	-51.832
-31.456	6.277
-37.321	61.527
-43.209	111.5
-40.201	161.04
-32.316	198.23
-33.041	224.82
-24.601	247.21
-15.536	258.69
-15.383	266.94
-11.341	273.01
-7.978	273.97
-7.075	269
-5.463	259.13
-10.864	247.27
-13.428	239.06
-14.118	231.94
-16.868	222.01
-9.519	224.96
-15.169	195.25
-28.924	117.93
-36.773	40.046
-46.713	-37.479
-46.728	-99.992
-41.361	-146.75
-31.951	-182.43
-17.388	-200.92
-1.723	-207.1
14.11	-202.96
22.972	-201.48
24.095	-198.11
23.386	-193.61
24.681	-190.74
24.733	-182.6
24.308	-178.42
21.504	-177.4
19.486	-173.05
20.017	-171.78
15.306	-170.45
14.969	-166.29
21.599	-165.57
20.666	-158.77
22	-141.74
48.065	-109.6
86.346	-49.816
126.47	26.023
158.74	99.35
166.23	146.76
156.62	156.74
134.63	152.19
118.6	150.43
113.07	144.16
105.37	138.76
101.03	134.24
97.277	131.47
93.972	129.64
84.024	106.9
70.485	90.893
71.32	92.807
70.197	90.217
68.438	91.991
73.853	96.714
36.663	76.373
-23.417	43.043
-50.731	27.893
-60.501	18.885
-62.753	13.416
-76.385	11.873
-91.435	9.061
-90.384	5.217
-90.276	3.484
-88.592	7.919
-89.523	8.225
-89.135	5.772
-82.659	7.417
-82.877	7.793
-85.077	8.541
-80.963	7.902
-82.805	12.826
-84.663	41.436
-75.855	85.604
-64.893	129.16
-60.531	162.47
-59.812	191.93
-48.674	217.25
-35.801	232.51
-24.426	246.02
-10.979	252
-4.536	254.36
-7.382	248.55
-6.044	233.13
-5.569	214.16
-13.948	190.52
-11.735	166.97
-11.042	121.22
-20.854	58.254
-41.206	-10.503
-62.964	-85.166
-68.153	-143.94
-69.457	-189.26
-64.977	-219.89
-57.205	-233.51
-48.415	-241.77
-37.188	-240.14
-36.457	-232.84
-33.48	-225.45
-27.133	-215.48
-24.135	-209.63
-22.9	-207.27
-25.858	-203.78
-21.206	-198.46
-16.332	-192.48
-18.064	-187.73
-16.507	-184.28
-15.34	-179.47
-13.78	-177.48
-10.905	-174.98
-15.977	-168.88
-22.817	-166.83
-21.008	-159.53
-15.889	-159.51
-12.335	-155.1
-3.089	-131.11
28.524	-96.998
73.652	-40.037
109.87	14.416
129.55	56.915
123.42	77.2
108.61	71.667
97.386	69.301
90.272	68.6
89.456	77.085
77.168	67.469
68.778	35.7
71.021	32.308
65.505	38.936
61.055	38.579
60.847	42.731
68.311	44.444
74.797	46.24
26.893	38.681
-54.035	29.443
-93.429	36.323
-108.2	48.307
-123.12	59.704
-117.32	64.399
-101.44	61.94
-96.081	60.522
-96.163	61.774
-95.406	64.523
-89.609	67.17
-87.474	66.107
-85.365	63.468
-83.288	60.427
-87.707	34.893
-89.609	-7.107
-89.5	-38.952
-83.883	-51.044
-79.916	-46.284
-80.384	-45.363
-80.443	-44.731
-73.867	-39.742
-67.114	-36.288
-67.327	-26.359
-60.591	-23.555
-57.795	-24.581
-61.498	-20.916
-61.54	-21.465
-63.412	-19.488
-65.123	-21.451
-63.278	-23.34
-65.166	-21.795
-67.756	-20.392
-67.53	-20.853
-65.745	-17.118
-41.831	14.786
3.19	59.905
50.778	107.42
95.101	159.82
116.62	196.93
129.25	220.72
137.53	228.36
121.09	219.44
109.99	213.2
106.36	208.16
98.9	198.95
93.092	187.27
85.866	182.64
85.371	180.06
85.141	173.45
86.52	175.66
86.789	174.99
85.137	173.54
87.126	173.85
83.122	165.21
85.857	171.16
74.811	149.1
25.659	77.486
-12.412	18.204
-17.509	-18.61
-26.043	-46.528
-29.438	-62.642
-25.255	-61.666
-28.12	-57.125
-27.516	-55.561
-31.251	-51.482
-27.109	-47.848
-24.315	-43.549
-31.282	-39.689
-31.957	-40.521
-32.901	-42.461
-32.606	-41.927
-30.867	-39.032
-30.066	-35.504
-30.648	-38.003
-31.114	-37.531
-29.009	-36.677
-28.903	-36.389
-28.195	-29.32
-32.218	-32.297
-40.646	-35.366
-38.907	-34.854
-33.979	-37.647
-31.371	-35.335
-34.593	-37.145
-35.963	-37.696
-32.092	-35.671
-30.288	-34.505
-30.309	-29.994
-37.339	-30.844
-36.95	-31.977
-36.928	-32.414
-35.999	-34.993
-30.242	-32.821
-37.76	-29.891
-37.519	-31.415
-35.327	-27.631
-14.693	-0.514
31.668	47.272
67.444	99.356
109.08	138.67
141.59	154.43
151.56	145.63
146.28	115.87
130.79	71.582
124.95	15.991
115.49	-18.574
104.41	-23.201
99.051	-23.682
93.473	-18.711
89.941	-15.258
89.041	-12.34
83.444	-10.398
79.634	-13.857
82.807	-12.595
86.895	-10.35
86.6	-7.196
39.823	-7.177
-18.868	-4.424
-41.176	8.162
-61.185	18.421
-83.221	20.976
-97.531	20.404
-95.592	23.385
-86.439	22.155
-82.593	18.979
-83.085	23.748
-80.793	28.574
-72.768	30.884
-68.258	31.231
-64.746	29.227
-68.485	29.826
-72.027	29.142
-72.754	25.249
-73.411	19.273
-74.398	16.288
-74.405	19.623
-73.443	17.657
-84.632	10.276
-82.885	11.544
-56.89	32.751
-11.592	64.996
42.957	98.735
87.926	133.18
124.69	160.48
149.86	172.08
146.58	167.84
122.58	162.21
110.82	159.32
100.67	152.88
92.19	149.46
90.44	145.81
88.226	141.2
87.179	139.89
82.294	132.06
83.563	133.93
83.121	132.22
79.542	95.008
74.406	38.736
70.778	-9.171
69.03	-24.512
66.799	-21.256
68.187	-20.993
62.262	-18.345
59.618	-13.192
58.085	-14.096
60.159	-13.992
57.888	-8.942
21.379	-14.418
-13.478	-20.849
-26.957	-18.846
-52.816	-19.449
-84.451	-24.75
-96.115	-23.417
-95.241	-19.799
-92.676	-18.797
-91.391	-17.073
-90.808	-18.227
-89.435	-16.091
-86.546	-14.368
-79.26	-11.419
-77.239	-7.483
-73.533	-8.741
-69.834	-9.516
-75.012	-10.347
-71.316	-9.295
-68.153	-12.623
-66.92	-12.353
-61.876	-7.188
-63.333	-8.386
-62.346	-6.325
-62.925	-7.501
-62.974	-7.715
-58.921	-5.611
-58.108	-8.937
-59.567	-7.844
-65.698	-6.312
-69.11	-12.262
-67.067	-6.7
-35.369	24.301
21.865	60.738
59.472	96.544
92.274	131.7
120.91	154.37
118.34	155.05
98.757	143.04
86.376	135.8
78.659	127.64
68.628	119.8
64.539	118.32
63.617	116.36
60.873	112.99
59.732	109.5
59.496	106.91
56.851	106.76
57.172	105.19
55.019	104.35
51.81	101.64
51.139	95.541
49.894	93.61
50.412	90.796
44.864	86.413
44.037	85.404
42.016	82.245
39.734	80.65
43.857	78.074
39.081	71.842
40.325	78.269
46.964	77.613
46.521	73.67
45.663	80.13
27.792	46.22
-20.158	-16.438
-59.111	-71.366
-71.051	-117.02
-78.792	-146.82
-87.682	-171.97
-93.108	-182.45
-91.501	-177.77
-87.828	-174.68
-86.9	-167.3
-86.759	-161.91
-85.875	-161.36
-83.041	-157.55
-76.125	-152.73
-72.414	-147.97
-80.514	-135.48
-93.111	-104.41
-102.55	-66.673
-101.24	-47.103
-93.457	-42.024
-87.083	-36.313
-80.119	-32.825
-76.65	-28.511
-81.192	-20.925
-80.094	-18.736
-71.347	-20.563
-70.428	-22.129
-68.676	-20.263
-68.715	-19.365
-69.075	-17.418
-61.777	-16.875
-61.169	-18.5
-60.409	-10.703
-63.576	-9.598
-70.111	-14.381
-52.946	-16.27
-23.502	-31.896
21.249	-57.428
85.094	-78.351
135.09	-86.858
170.36	-79.312
173.22	-72.085
142.31	-73.228
123.46	-68.075
116.38	-62.837
111.57	-63.865
102.92	-62.461
90.353	-62.481
89.471	-58.343
89.4	-52.734
80.932	-54.315
80.94	-51.032
80.126	-57.882
78.787	-63.443
84.609	-48.13
39.931	-41.864
-19.559	-35.185
-30.974	-24.208
-25.581	-21.423
-19.75	-16.693
-21.651	-12.957
-21.634	-14.264
-18.43	-16.365
-27.449	-18.406
-30.636	-19.747
-25.34	-13.72
-19.498	-15.593
-9.275	-20.744
-14.417	-15.68
-19.786	-12.938
-15.515	-12.656
-21.492	-13.306
-15.543	-13.08
-11.281	-13.596
-15.665	-15.805
-12.445	-18.646
-16.007	-19.064
-11.352	-14.505
-5.604	-14.505
-8.873	-16.54
-10.85	-16.302
-15.383	-15.9
-15.963	-13.815
-13.383	-12.992
-12.06	-11.601
-13.527	-9.678
-7.901	-9.534
-2.887	-7.872
-3.248	-6.79
1.201	-6.965
-5.174	-9.13
-6.68	-5.196
0.286	1.438
0.808	-0.486
2.26	-0.068
1.086	0.225
3.156	0.276
2.031	1.964
-3.542	1.32
0.003	0.8
0.469	0.141
-2.575	0
1.241	-0.967
5.998	1.058
1.771	2.568
-5.409	-0.583
-7.733	0.394
-5.093	1.02
2.928	-0.056
1.821	2.313
-1.109	-0.002
1.498	2.081
4.318	4.966
6.446	0.411
2.98	2.602
4.423	2.775
6.499	2.097
1.548	0.779
-2.028	-2.214
-2.471	1.418
-4.069	-0.676
-3.762	-2.215
-1.985	-2.095
-3.261	-3.503
-0.463	-0.404
-1.892	1.302
-9.479	2.857
