# Supplementary material for: Electrooculography-based continuous eye-writing recognition system for efficient assistive communication systems
Source: PLoS One. 2018 Feb 9;13(2):e0192684. doi: 10.1371/journal.pone.0192684 (PMC5806888; doi:10.1371/journal.pone.0192684)
Supplement: S3 Database — All the original continuous EOG data of participant 004, 005, and 006 used in the experiments are contained in this database. (ZIP) [file pone.0192684.s003.zip › continuous2/004/test/EOG_004_01_006.csv]

-1.798	27.739
-10.594	32.858
-1.197	24.582
1.772	31.688
-1.575	39.047
3.634	38.391
8.324	38.024
15.781	36.708
18.662	39.539
17.232	34.878
19.309	33.611
21.574	31.445
18.036	33.063
24.408	28.836
26.827	28.547
14.701	32.952
18.411	21.216
18.279	25.207
9.489	26.789
8.943	22.733
11.21	20.315
6.25	20.467
9.336	17.15
12.3	11.338
0.295	16.979
3.893	10.249
6.436	9.194
2.807	20.542
-0.711	24.435
2.064	18.471
9.84	18.838
10.971	16.581
5.349	19.562
1.149	20.188
11.938	13.187
6.928	28.616
3.05	24.78
7.608	19.545
8.419	21.593
12.254	18.812
0.734	27.916
-1.625	20.438
-0.175	20.241
-2.881	25.293
-2.909	15.926
-4.821	17.611
-2.39	18.893
-5.824	14.314
-3.466	14.894
-1.86	14.034
-7.094	10.458
-3.769	12.959
-0.644	14.294
-1.714	14.047
-0.485	15.494
0.645	11.587
2.051	10.2
4.644	9.233
7.601	10.379
11.896	9.637
4.625	7.574
3.562	1.801
5.036	-2.323
-9.761	4.915
-1.329	2.346
6.683	16.846
-2.056	23.371
-1.523	11.477
2.346	25.335
9.089	19.811
-1.756	6.989
-7.194	13.807
-1.347	5.856
-5.658	1.733
0.112	8.163
4.391	5.717
-0.89	6.103
-9.122	3.008
-10.799	-3.286
-7.967	-0.32
-5.133	1.722
-0.513	3.545
-1.728	4.187
-2.105	0.278
-1.664	0.3
-2.398	2
0.134	1.551
6.59	13.826
31.531	54.594
68.788	103.04
100.97	148.07
123.15	184.88
114.86	184.47
93.049	169.76
76.624	162.6
61.745	154.43
54.731	149.03
45.962	140.99
39.657	139.62
40.037	137.1
37.104	130
35.298	130.22
31.594	121.58
34.525	129.94
26.601	115.9
-29.604	31.808
-93.721	-44.948
-132.01	-91.502
-149.97	-121.95
-156.52	-135.57
-159.92	-140.08
-153.91	-135.71
-155.7	-132.55
-160.06	-129.72
-153.78	-125.15
-156.81	-126.33
-156.61	-125.89
-158.89	-120.65
-166.99	-124.87
-165.72	-125.28
-169.74	-122.77
-133.2	-130.83
-55.925	-133.76
11.844	-124.59
76.229	-96.873
99.084	-77.93
76.022	-80.444
57.429	-78.455
44.657	-78.552
38.871	-75.665
38.515	-71.815
36.478	-73.214
32.355	-74.33
28.1	-74.664
26.865	-60.367
13.345	-41.603
-1.678	-37.716
1.517	-37.507
2.09	-31.336
-39.774	-35.215
-109.38	-45.438
-149.9	-44.133
-160.5	-40.368
-162.65	-37.271
-159.84	-32.438
-156.67	-33.842
-147.84	-33.437
-141.75	-31.35
-142.04	-34.625
-139.66	-29.877
-141.55	-25.961
-139.66	-29.361
-142.2	-30.521
-148.07	-33.723
-149.21	-34.906
-159.28	-34.386
-164.78	-37.039
-165.16	-36.036
-138.12	-35.798
-71.753	-37.976
3.497	-34.525
71.765	-20.512
115.57	-1.102
139.04	8.442
130.63	9.898
102.39	8.086
94.414	4.957
93.515	5.605
91.948	6.63
85.579	3
79.719	3.729
81.38	5.033
76.77	3.458
76.578	3.866
82.037	3.936
88.181	10.179
63.088	-13.381
-4.213	-59.359
-51.65	-76.919
-80.013	-86.915
-100.95	-94.213
-97.155	-90.464
-94.599	-92.277
-96.573	-87.277
-99.335	-82.464
-103.66	-83.64
-103.61	-80.092
-102.66	-97.291
-90.386	-134.53
-74.539	-176.29
-55.984	-207.53
-30.575	-222.47
-11.419	-229.36
4.941	-225.33
15.59	-225.47
19.833	-225.02
27.913	-214.03
32.162	-208.28
27.035	-204.51
22.873	-197.64
21.947	-192.74
20.808	-189.74
18.642	-189.52
18.898	-187.16
21.918	-180.83
26.012	-178.65
26.273	-178.3
13.336	-164.3
5.069	-134.42
14.488	-80.173
33.776	-0.417
50.711	74.048
61.663	131.04
68.056	176.19
60.178	209.08
56.591	228.38
61.061	234.85
59.451	227.6
59.482	224.97
45.95	229.09
22.209	227.47
9.724	236.39
8.598	244.6
12.534	244.99
8.785	241.56
5.768	234.06
3.757	231.81
-0.5	226.03
-3.577	218
-9.542	206.81
-12.365	187.89
-23.855	144.53
-38.653	69.898
-46.534	-3.905
-51.162	-75.024
-40.248	-137.89
-19.528	-174.8
2.648	-200.44
24.445	-212.18
38.248	-214.71
47.341	-224.26
51.896	-222.91
50.024	-216.22
56.667	-209.9
56.979	-201.49
51.054	-202.7
46.151	-192.4
13.053	-168.23
-18.007	-126.83
-33.308	-67.553
-53.052	-17.299
-64.213	33.93
-70.45	79.471
-67.425	117.14
-52.563	149.46
-46.619	165.56
-43.091	176.35
-43.462	164.86
-43.731	157.46
-44.163	147.82
-66.522	82.485
-87.763	4.241
-98.166	-66.992
-94.005	-129.88
-78.552	-172.71
-64.41	-205
-43.65	-218.85
-28.985	-223.84
-17.816	-224.62
-5.005	-218.91
4.692	-216.07
12.887	-212.46
14.281	-210.39
16.166	-206.59
14.145	-199.3
9.964	-198.84
20.328	-194.16
23.839	-188.09
18.664	-185.02
21.186	-182.57
20.911	-181.28
25.815	-168.53
52.962	-144.2
90.658	-104.99
121.01	-52.572
124.37	-18.356
104.18	-12.974
91.051	-9.775
82.666	-5.268
82.538	-4.202
84.967	5.719
78.615	18.53
74.592	22.133
72.585	25.572
71.809	28.461
67.469	23.265
67.63	23.041
70.246	23.907
72.998	25.326
64.998	30.615
6.759	21.651
-76.707	14.69
-135.61	22.486
-163.9	32.419
-165.91	43.246
-156.8	45.664
-145.01	46.45
-132.13	53.103
-126.02	51.129
-123.56	48.041
-119.03	50.49
-112.02	50.038
-107.88	50.104
-107.71	47.157
-105.97	44.913
-103.8	46.317
-107.75	41.637
-109.56	38.277
-113.48	36.012
-119.34	31.497
-118.43	28.821
-118.24	31.293
-99.292	26.872
-57.1	14.659
17.751	20.213
68.332	40.642
121.33	59.115
286.37	94.33
430.95	147.25
485.96	158.35
468.91	125.22
386.93	88.663
310.82	56.382
224.52	36.851
144.46	31.193
93.971	22.348
49.557	11.118
14.697	8.104
-9.203	4.517
-21.272	1.922
-23.62	1.553
-24.154	1.745
-28.925	3.091
-30.218	-0.083
-37.469	-0.147
-42.962	-0.231
-36.933	-1.521
-42.381	-0.701
-45.638	-5.537
-50.874	8.617
-58.531	47.362
-49.953	92.365
-41.753	134.85
-33.053	166.61
-22.747	196.08
-15.219	216.78
-6.307	228.27
-4.266	236.14
-1.85	236.44
-1.309	234.5
-8.726	226.17
-11.366	215.28
-13.034	205.9
-13.203	197.67
-14.93	191.51
-16.266	184.15
-12.253	182.14
-9.21	179.54
-7.788	175.49
-8.532	172.78
-7.225	169.18
-8.038	166.76
-12.308	159.66
-11.479	163.56
-5.656	149.15
-11.917	81.625
-18.052	5.205
-15.06	-67.654
-9.99	-138.58
9.032	-186.53
25.781	-219.81
40.135	-242.53
55.63	-254.27
66.562	-259.55
78.76	-257.33
83.351	-251.13
81.911	-245.42
82.602	-244.44
80.982	-241.78
77.466	-237.44
76.532	-232.05
74.514	-225.83
69.544	-221.43
67.677	-219.37
69.1	-220.26
67.745	-206.83
70.078	-169.09
76.392	-107.22
91.261	-27.147
100.52	39.653
89.443	64.962
78.444	65.889
69.876	65.228
67.59	65.489
65.855	62.087
57.848	59.612
52.725	57.505
48.44	49.466
50.513	52.639
54.375	48.568
58.572	36.631
61.566	38.212
57.574	40.605
56.789	42.071
58.204	38.279
66.46	38.56
45.078	34.832
-24.183	8.686
-73.679	-16.191
-89.316	-22.416
-99.799	-23.394
-101.02	-29.072
-91.673	-24.317
-84.116	-18.616
-84.716	-18.807
-90.753	-14.075
-94.054	-15.85
-85.682	-15.197
-77.304	-16.276
-84.104	-11.253
-87.957	22.203
-86.612	54.82
-86.898	87.217
-80.125	122.34
-72.956	146.55
-64.687	166.58
-54.127	185.99
-44.425	200.56
-32.917	203.5
-22.517	211.26
-18.041	214.74
-20.07	207.81
-23.422	203.74
-24.791	194.87
-22.792	188.52
-24.669	187.38
-31.006	182.14
-28.798	174.51
-26.307	171.47
-27.683	162.9
-20.618	162.81
-20.281	163.48
-30.137	118.19
-30.099	45.476
-32.886	-27.084
-32.028	-93.782
-18.715	-156.04
-10.327	-200.51
0.514	-228.68
13.313	-256.94
27.381	-263.15
43.472	-259.96
49.134	-260.57
53.314	-257.35
57.092	-251.33
55.766	-242.26
61.037	-237.45
62.541	-235.17
59.121	-233.78
58.26	-228.07
58.152	-216.1
61.702	-213.22
60.012	-214.4
55.461	-209.9
60.117	-206.7
55.972	-195.51
23.487	-173.96
-1.737	-133.42
-10.735	-65.17
-22.68	-0.22
-29.739	55.855
-33.405	109.25
-36.382	146.74
-34.953	175.22
-22.681	198.78
-15.134	212.6
-10.469	220.93
-2.056	231.47
-1.725	234.66
-6.307	223.9
-11.283	216.44
-16.235	202.87
-19.638	196.33
-18.128	192.5
-31.3	136.95
-44.846	57.318
-42.822	-14.702
-39.818	-84.134
-26.539	-135.31
-8.978	-169.02
10.349	-190.5
28.288	-201.8
36.487	-208.03
41.007	-210.77
43.798	-210.67
46.386	-206.78
46.031	-199.3
40.582	-192.65
35.104	-191.72
34.825	-188.76
35.566	-178.51
34.684	-172.41
36.492	-171.42
35.442	-165.31
27.706	-162.45
26.704	-160.12
28.567	-152.73
27.691	-152.27
27.295	-150.51
23.132	-143.82
24.661	-136.14
26.692	-131.94
29.214	-129.29
35.557	-126.54
31.819	-127.98
25.891	-125.33
18.862	-118.78
12.946	-109.63
23.19	-108.44
31.144	-109.56
36.328	-103.27
40.643	-104.65
23.864	-92.021
23.637	-53.535
46.182	1.616
57.513	69.954
56.647	132.06
50.653	184.5
43.634	220.95
29.412	223.87
22.327	209.5
22.201	205.53
26.766	206.8
29.196	201.96
19.114	195.07
16.499	188.53
16.292	180.56
14.676	178.47
13.915	173.73
12.061	172.43
11.31	176.88
18.04	145.61
35.801	93.754
51.993	46.48
58.058	14.281
55.206	8.974
52.788	12.166
48.483	14.968
43.64	11.566
44.648	11.621
43.428	16.289
47.327	20.32
26.425	18.257
-33.016	0.315
-87.663	-5.355
-121.45	6.676
-123.84	16.12
-130.85	20.235
-146.91	24.639
-138.92	30.469
-137.92	33.672
-135.92	35.296
-128.88	33.067
-130.89	34.802
-125.9	35.969
-121.05	31.8
-116.05	34.691
-111.31	37.376
-108.01	37.421
-105.04	33.83
-107.84	30.138
-107.08	33.14
-108.34	33.019
-112.56	27.218
-112.24	23.908
-112.85	21.297
-118.37	16.589
-125.28	17.37
-128.64	16.537
-124.82	27.642
-107.38	62.778
-79.848	104.34
-53.946	143.81
-38.191	173.71
-24.326	192.93
-12.626	204.63
-8.954	210.54
-7.557	207.74
-13.405	196.17
-16.502	189.53
-15.504	183.93
-17.668	173.88
-18.92	166.63
-17.572	161.77
-10.048	159.17
-10.363	151.14
-16.511	145.75
-17.551	142.03
-18.952	133.11
-18.433	135.88
-15.634	111.46
-10.446	43.945
-12.974	-28.578
-13.59	-96.657
2.267	-149.75
17.162	-188.17
32.236	-213.18
43.07	-228.05
45.551	-238.45
52.097	-236.85
58.536	-236.57
63.52	-235.97
66.602	-230.37
68.289	-230.83
67.237	-231.3
60.77	-223.77
58.444	-215.33
58.388	-211.77
57.646	-204.11
57.198	-199.16
53.316	-198.07
54.162	-189.64
58.133	-185.22
55.839	-186.68
52.032	-180.41
48.291	-171.82
51.855	-169.7
52.848	-168.3
51.455	-165.59
52.05	-161.54
19.962	-146.75
-19.882	-110.91
-42.953	-60.07
-68.264	-7.566
-84.204	37.771
-81.837	70.245
-76.585	87.635
-77.548	90.874
-76.918	92.019
-79.511	91.075
-76.933	91.264
-58.832	122.53
-13.22	177.9
44.443	218.38
57.811	228.67
52.266	226.19
51.704	221.38
42.479	212.85
37.646	208.95
34.347	204.03
35.988	201.11
42.272	199.62
42.617	193.18
34.661	190.53
29.797	186.11
31.049	184.13
30.385	185.71
32.853	175.97
34.315	171.99
32.066	170.96
34.652	169.32
37.503	168.43
35.205	164.12
34.483	171
10.264	125.58
-46.969	36.043
-97.248	-27.85
-120.4	-71.632
-124.75	-92.624
-132.91	-102.73
-138.2	-103.89
-129.69	-97.966
-128.06	-97.726
-128.33	-96.045
-124.48	-92.935
-119.83	-90.303
-114.05	-82.613
-125.72	-62.812
-143.52	-28.917
-141.69	-0.818
-131.28	4.246
-124.31	3.104
-115.75	4.029
-110.49	5.301
-110.25	9.507
-103.48	9.409
-102.2	5.806
-106.44	4.873
-113.65	2.166
-126.02	0.111
-107.39	-5.281
-55.757	-23.037
12.55	-40.823
80.214	-48.078
119.29	-41.166
133.61	-28.391
124.86	-25.01
111.58	-21.834
107.42	-15.197
100.71	-11.912
94.251	-10.209
91.134	-7.854
89.876	-4.186
83.729	-5.828
83.194	-5.912
85.649	-4.87
81.798	-6.189
84.6	-1.935
77.999	-2.96
74.207	-1.885
67.697	15.229
39.778	44.899
30.026	84.865
31.451	121.36
26.94	132.74
23.457	124.35
22.521	122.68
26.941	124.66
27.892	118.3
22.272	116.36
19.88	117.17
23.731	110.58
25.352	110.76
26.627	108.76
28.414	103.19
28.081	104.63
27.571	100.34
23.317	98.578
30.136	85.495
53.907	47.73
73.303	5.188
83.85	-32.099
84.812	-45.532
79.868	-39.604
77.454	-38.305
74.172	-34.521
69.563	-31.664
70.447	-30.469
75.947	-24.734
70.09	-25.805
70.764	-22.859
67.877	-15.972
21.297	-18.474
-48.992	-33.041
-102.08	-42.237
-114.83	-29.167
-120	-21.948
-129.62	-15.711
-126.89	-4.507
-124.57	-3.805
-122.2	-2.448
-121.3	-4.464
-122.53	-2.828
-116.74	1.711
-106.36	0.978
-104.65	2.629
-110.18	2.055
-117.06	-2.271
-118.27	-3.049
-121.48	-0.688
-129.12	-8.301
-117.08	-1.81
-83.041	35.008
-36.932	70.017
15.414	106.05
63.748	144.09
93.622	164.59
99.582	166.02
86.168	153.91
75.831	148.27
64.148	145.48
54.079	135.41
58.608	129.36
53.831	122.46
53.579	125.93
56.491	122.62
58.062	72.961
68.893	8.4
77.825	-41.605
94.198	-75.975
98.541	-85.134
88.78	-76.896
87.847	-77.772
85.766	-80.426
79.681	-70.93
72.526	-66.992
79.357	-58.985
48.584	-57.048
-35.895	-65.108
-92.201	-49.846
-116.73	-27.447
-124.39	-18.279
-125.66	-14.349
-131.89	-6.937
-125.47	-3.132
-119.57	-4.67
-119.94	-4.082
-113.24	-1.981
-107.68	5.359
-103.22	6.376
-97.379	2.554
-94.522	5.935
-92.897	12.841
-88.743	15.742
-81.768	12.978
-76.55	14.105
-75.24	9.279
-83.34	3.811
-87.995	9.765
-87.536	7.754
-89.025	3.889
-86.486	4.696
-88.963	0.538
-91.628	-1.644
-93.978	0.657
-82.86	5.003
-44.881	-5.787
2.843	-26.786
55.931	-38.605
102.61	-50.496
139.22	-50.955
160.64	-41.496
154.93	-36.482
141.62	-30.696
129.55	-28.047
114.6	-28.196
106.15	-29.106
102.25	-26.909
95.76	-25.238
95.117	-27.825
98.464	-27.702
90.501	-30.155
90.377	-27.832
74.881	-21.3
8.811	-26.327
-50.728	-31.073
-79.482	-19.391
-89.811	-5.764
-97.374	-3.201
-115.62	3.545
-124.63	12.684
-125.04	16.133
-118.15	19.021
-110.8	18.2
-111.78	16.62
-107.2	18.547
-104.71	19.267
-104.15	22.295
-97.132	26.082
-93.978	17.971
-93.443	15.256
-96.62	20.619
-101.24	17.726
-97.031	18.123
-65.26	14.75
-6.993	4.407
51.626	-6.986
103.73	-20.333
137.32	-20.969
149.83	-5.137
150.53	7.417
140.13	7.859
123.46	7.979
116.15	4.815
107.42	1.872
93.933	2.674
95.882	3.379
92.728	5.345
88.148	3.516
87.276	3.727
83.274	2.984
83.621	2.157
77.698	3.714
77.291	2.992
78.834	5.336
73.924	7.705
76.854	8.773
44.906	-12.4
-27.306	-54.941
-77.834	-79.259
-98.433	-85.863
-95.825	-81.794
-88.504	-71.432
-87.833	-68.596
-83.973	-67.275
-86.416	-60.668
-88.798	-54.577
-85.101	-55.387
-80.834	-54.836
-80.215	-51.255
-78.122	-50.844
-76.448	-47.617
-78.09	-45.077
-76.324	-46.982
-77.828	-44.214
-72.649	-38.533
-67.069	-40.226
-72.066	-42.533
-71.265	-37.948
-71.359	-35.202
-72.048	-33.705
-70.057	-34.252
-71.521	-40.286
-74.392	-41.353
-78.116	-39.64
-76.454	-36.579
-76.379	-35.263
-73.49	-38.568
-61.957	-36.187
-64.047	-33.209
-68.666	-27.808
-63.793	-23.499
-59.833	-25.294
-60.785	-27.249
-63.173	-28.81
-55.71	-21.915
-51.282	-17.435
-52.021	-20.748
-50.094	-21.042
-47.537	-21.049
-46.461	-21.741
-51.614	-18.938
-46.423	-17.124
-41.881	-22.594
-47.829	-22.148
-43.981	-18.307
-44.173	-16.556
-49.806	-17.259
-48.366	-22.554
-46.375	-19.712
-25.144	-21.041
21.816	-26.681
71.893	-26.875
117.33	-26.619
155.93	-16.949
179.53	-1.028
170.72	3.875
149.54	1.554
142.72	3.533
134.62	6.591
126.4	7.462
122.88	4.087
117.74	4.446
110.19	4.705
104.82	-0.354
102.51	4.033
99.331	1.948
103.08	-0.942
71.633	8.069
-12.429	8.688
-72.724	13.433
-91.709	26.574
-97.727	32.71
-99.823	31.865
-99.81	32.028
-90.824	36.018
-84.017	38.712
-82.065	40.45
-78.924	40.539
-75.94	37.518
-71.057	36.14
-69.317	38.139
-74.212	38.875
-75.256	37.254
-74.736	34.731
-75.564	34.045
-74.61	31.36
-79.435	26.996
-78.389	26.599
-72.402	26.285
-70.395	27.064
-66.435	26.011
-65.55	25.028
-66.613	28.677
-66.055	29.403
-65.962	25.404
-66.488	25.879
-64.13	28.7
-61.393	27.085
-60.619	25.997
-61.172	25.08
-52.794	40.692
-30.876	77.585
-12.615	114.52
-2.096	143.47
0.157	165.03
0.115	181.1
4.267	186.23
10.808	187.11
14.664	190.82
17.791	188.94
28.333	186.6
30.075	178.69
24.215	164.94
22.824	160.4
20.779	158.79
18.493	152.31
19.991	144.4
20.687	142.11
16.063	133.36
18.156	131.55
17.887	121.92
10.426	64.985
7.947	0.679
5.217	-62.899
11.939	-125.35
29.763	-169.85
49.413	-203.34
65.364	-222.93
74.711	-234.21
86.844	-241.92
94.618	-245.81
96.57	-240.05
98.497	-235.39
95.4	-232.1
96.37	-224.92
95.643	-221.62
90.306	-215.74
90.404	-213.69
82.749	-208.97
78.514	-202.09
80.21	-197.47
72.131	-175.75
72.432	-134.26
86.721	-79.35
109.04	-18.166
124.38	29.832
126.47	49.296
120.71	54.058
107.48	54.361
104.52	53.223
100.92	53.381
88.59	52.148
90.624	52.728
93.052	50.157
84.165	46.169
79.87	46.126
80.354	51.416
82.425	53.082
80.228	51.168
79.911	56.681
57.034	41.324
-7.306	3.139
-49.975	-23.354
-59.936	-30.827
-67.108	-37.5
-68.083	-46.299
-69.009	-43.499
-67.98	-40.426
-67.405	-37.771
-71.998	-33.269
-73.079	-32.386
-71.638	-28.45
-76.286	-25.122
-88.234	-28.524
-83.429	-35.366
-58.32	-53.429
-25.485	-71.054
16.932	-65.518
54.987	-52.719
91.262	-31.611
124.43	-4.24
144.18	14.828
137.7	20.55
113.11	17.163
101.49	20.722
93.536	21.55
86.816	23.147
84.941	23.549
99.705	24.556
91.783	28.609
12.925	16.002
-62.557	11.713
-99.496	22.733
-117.39	31.562
-115.6	38.683
-116.55	40.854
-108.18	44.97
-92.525	41.999
-94.695	33.825
-93.378	38.057
-89.535	43.972
-93.393	41.356
-96.788	38.295
-101.51	40.417
-110.11	37.621
-112.08	39.379
-93.809	60.766
-66.313	92.434
-41.186	122.3
-25.511	149.77
-14.328	173.11
-2.744	187.85
5.688	206.34
23.535	219.66
36.764	224.8
35.372	230.6
30.522	226.7
27.968	226.85
27.657	228.24
26.169	223.63
25.198	219.91
21.975	209.66
22.932	203.43
24.03	197.71
21.08	190.79
22.348	185.59
21.909	174.43
17.442	165.02
13.282	153.96
10.098	157.6
8.269	143.44
3.74	78.435
0.894	16.198
3.151	-40.308
1.979	-103.46
5.46	-157.18
14.716	-195.25
22.638	-219.01
32.117	-235.19
45.046	-242.24
61.569	-244.41
66.755	-243.39
60.402	-237.28
52.675	-231.2
49.545	-224.42
48.948	-215.59
44.164	-207.45
39.94	-201.9
30.714	-199.23
28.467	-192.75
30.408	-186.82
25.401	-184.61
31.106	-180.16
29.98	-179.93
19.278	-180.61
22.833	-171.78
26.001	-167.24
31.2	-170.41
28.142	-158.8
-5.083	-123.32
-29.395	-85.662
-26.574	-69.636
-22.604	-65.778
-22.401	-62.43
-22.274	-59.283
-20.52	-54.869
-16.541	-49.792
-18.04	-47.534
-18.654	-45.69
-20.614	-43.466
-21.454	-45.066
-19.113	-42.072
-18.252	-39.572
-17.095	-37.865
-10.479	-14.034
21.536	23.22
55.403	54.746
71.707	84.442
73.627	119.73
65.679	164.23
65.41	187.53
61.475	183.44
52.201	176.99
50.611	168.17
50.945	171.92
53.021	154.73
63.413	93.36
64.887	50.162
54.538	41.79
49.27	41.631
52.57	44.952
54.006	49.017
53.656	49.017
57.138	49.973
37.091	64.906
13.992	102.45
10.255	146.72
-1.303	176.71
-16.226	192.16
-26.045	204.87
-26.961	216.12
-26.265	218.66
-31.06	218.14
-33.824	216.7
-38.816	212.41
-39.638	206.05
-35.936	196.73
-34.979	188.56
-36.12	176.72
-40.252	167.79
-45.173	158.82
-45.923	154.11
-44.607	150.45
-49.091	97.616
-51.97	28.771
-48.069	-34.153
-45.321	-108.37
-40.247	-160.28
-28.57	-199.86
-13.883	-226.95
3.061	-237.41
14.63	-246.12
18.195	-247.72
23.444	-247.59
28.064	-245.56
25.237	-238.68
25.343	-229.41
26.712	-226.1
25.021	-225.01
22.447	-218.81
19.703	-215.56
20.145	-210.54
18.338	-204.48
22.986	-203.35
16.506	-193.88
-10.356	-157.19
-28.615	-100.41
-39.474	-37.634
-45.828	24.112
-45.694	74.346
-47.388	119.17
-48.186	153.5
-44.047	179.88
-42.24	200.64
-38.073	209.31
-30.5	217.92
-28.555	221.47
-28.72	217.75
-31.72	211.22
-34.358	198.49
-34.602	187.41
-33.881	176.56
-36.514	167.34
-37.127	168.77
-32.541	137.46
-42.426	64.727
-51.589	-10.764
-54.489	-84.201
-57.503	-144.47
-54.18	-184.39
-51.137	-211.38
-38.178	-225.44
-28.299	-228.59
-21.785	-228.14
-7.552	-226.34
-4.928	-221.68
-5.699	-211.98
-0.102	-206.67
-1.062	-202.74
-6.518	-195.29
-6.441	-190.74
-9.825	-188.18
-9.65	-184.8
-5.018	-178.59
-8.369	-179.03
-5.898	-166.87
9.111	-126.51
45.302	-66.838
87.667	2.286
113.89	55.798
128.76	95.007
125.86	117.99
110.89	114.97
96.72	109.48
87.896	107.28
83.152	101.67
77.771	98.477
69.097	93.852
65.041	91.433
69.413	93.941
67.072	90.424
66.094	85.807
67.393	86.031
65.716	85.177
67.995	84.16
65.598	80.736
68.951	84.021
52.716	77.136
-11.894	33.536
-78.639	-6.854
-108.94	-25.532
-118.86	-39.461
-122.33	-38.859
-111.05	-30.759
-105.49	-28.476
-110.23	-27.685
-114.23	-28.792
-113.85	-21.078
-110.31	-28.436
-103.38	-65.938
-90.195	-110.3
-84.544	-153.51
-67.302	-174.96
-46.725	-181.84
-34.698	-188.31
-15.107	-187.82
-10.483	-189.44
-6.376	-186.9
1.954	-178.69
-1.14	-176.75
1.748	-171.33
-0.166	-166.34
-2.88	-164.99
-1.698	-159.04
-4.886	-156.76
-3.213	-155.89
-2.027	-150.57
-1.147	-149.8
0.849	-147.6
-2.16	-141.95
-5.518	-139.96
-5.987	-137.7
-4.777	-135.25
-0.931	-134.27
0.477	-137.5
2.446	-127.09
8.944	-104.74
31.936	-79.27
76.536	-36.251
108.55	14.905
120.73	66.171
117.99	100.35
99.7	102.73
84.645	98.432
77.182	97.97
74.813	93.759
73.524	90.957
74.861	90.208
70.366	86.128
66.393	84.984
74.152	91.165
35.378	78.514
-43.736	53.046
-105.38	41.086
-137.64	48.243
-144.55	66.729
-149.43	74.407
-143.98	81.144
-126.01	85.722
-117.31	84.469
-118.23	82.982
-118.03	79.689
-112.47	81.078
-104.7	82.135
-100.76	82.957
-100.91	79.686
-98.052	70.681
-102.98	67.238
-108.19	67.516
-106.09	65.19
-111.54	61.831
-115.82	58.326
-121.21	56.22
-132.28	48.435
-143.03	43.39
-127.51	58.457
-74.001	85.991
-21.922	118.79
31.866	148.75
77.906	176.85
89.972	193.17
84.22	184.14
72.26	175.64
67.009	170.86
65.554	164.88
62.838	164.29
61.151	159.15
54.201	159.46
51.823	159.74
51.153	156.19
41.949	151.53
42.416	147.35
46.154	152.61
48.444	128.25
59.782	77.449
66.079	31.291
67.986	-9.846
68.782	-34.361
68.459	-41.923
64.307	-37.778
69.29	-32.897
65.551	-32.718
6.831	-35.48
-56.469	-41.806
-83.475	-36.367
-99.713	-28.804
-111.52	-26.562
-117.78	-16.618
-120.36	-11.565
-116.64	-10.607
-109.02	-10.844
-107.54	-13.77
-106.64	-11.424
-102.72	-10.708
-100.83	-9.056
-98.586	-6.742
-98.624	-8.203
-99.544	-7.125
-99.146	-7.429
-96.85	-7.667
-92.916	-2.741
-90.173	-2.286
-91.638	-8.138
-91.98	-7.997
-91.959	-7.512
-95.214	-7.237
-89.77	-2.547
-86.798	-2.888
-88.934	-8.673
-87.447	-7.467
-73.931	17.729
-43.743	58.168
-19.542	100.09
-9.453	136.49
-5.024	163.1
5.47	183.64
19.506	193.89
32.925	202.19
41.563	209.2
43.771	207.35
43.836	202.42
37.294	194.26
34.349	184.03
31.245	174.73
29.183	167.17
34.401	152.69
25.456	128.42
14.846	113.16
20.046	118.36
21.547	113.65
19.026	75.928
16.711	26.263
11.674	-33.92
11.127	-96.614
14.652	-146.53
22.759	-186.62
32.059	-213.66
39.682	-230.68
53.724	-239.75
62.575	-241.86
67.664	-240.56
75.638	-238.18
70.99	-235.93
67.959	-231.41
70.594	-226.94
60.558	-214.39
38.204	-185.05
15.578	-142.9
1.044	-86.862
-13.015	-27.659
-22.759	22.795
-22.017	61.563
-29.278	95.959
-31.872	125.79
-16.125	141.89
-14.471	157.03
-23.008	165.4
-22.806	163.35
-23.732	161.42
-22.669	157.41
-19.06	147.18
-22.483	135.86
-22.536	135
-18.349	110.38
-19.016	49.122
-19.167	-18.149
-16.112	-86.19
-13.29	-147.8
-13.673	-193.44
-12.471	-226.01
-3.939	-245.76
9.77	-255.75
12.715	-260.46
13.595	-253.23
22.437	-244.23
25.09	-240.15
31.256	-236.28
33.501	-235.56
31.862	-231.82
32.159	-227.55
23.149	-223.89
23.642	-214.29
27.967	-207.18
29.034	-206.02
36.752	-199.09
49.638	-184.43
71.874	-154.82
103.34	-105.97
140.79	-56.873
163.67	-17.19
153.6	-1.903
132.09	-4.734
114.56	-2.935
102	-1.758
111.07	4.151
116.6	7.059
107.71	3.26
100.26	4.218
92.122	3.026
93.785	4.63
56.934	6.172
-30.312	2.313
-91.05	8.23
-114.04	22.246
-129.6	31.254
-138.7	38.839
-135.85	42.845
-126.02	41.887
-115.52	47.511
-110.17	49.638
-107.65	49.995
-100.34	54.032
-101.96	53.073
-108.45	53.551
-104.48	51.778
-100.39	51.823
-102.29	49.971
-101.74	50.514
-100.35	55.507
-102.49	51.344
-95.221	54.216
-92.213	53.242
-95.227	48.553
-93.32	48.431
-103.46	45.145
-108.78	43.836
-108.08	41.06
-98.703	51.264
-68.457	75.501
-46.824	104.66
-32.634	138.4
-27.045	163.36
-23.49	181.28
-8.313	192.66
-0.531	198.55
4.272	207.45
8.082	211.74
9.427	212.89
9.857	213.22
10.508	210.55
16.723	209.84
23.296	210.12
32.645	209.54
33.559	207.42
25.664	202.14
25.215	197.55
26.76	196.41
31.112	194.26
32.348	190.04
33.466	179.51
36.429	173.73
29.519	169.29
30.141	147.6
26.822	123.29
19.8	80.397
30.808	17.166
34.105	-39.372
27.777	-99.72
28.609	-155.99
32.433	-190.84
38.096	-216.66
48.473	-237.56
56.629	-241
65.621	-238.72
71.278	-241.7
68.787	-240.6
71.349	-233.72
67.251	-228.09
67.749	-227.72
68.744	-223.62
61.63	-219.02
59.378	-215.89
54.279	-211.15
51.954	-206.17
39.358	-189.57
20.422	-165.12
4.161	-121.38
-20.486	-63.371
-39.763	-18.563
-48.142	28.743
-57.343	72.158
-59.635	102.14
-58.273	126.8
-58.468	140.75
-53.519	155.59
-53.175	167.51
-48.289	171.01
-45.564	175.7
-47.293	174.72
-40.889	174.29
-35.11	177.58
-32.342	173.73
-31.289	172.8
-30.29	167.03
-28.373	147.46
-26.929	113.62
-23.824	57.682
-13.671	4.746
-5.918	-49.56
-1.238	-107.95
9.416	-149.03
22.773	-178.03
32.441	-197.46
38.25	-211.94
49.74	-217.83
57.724	-217.35
55.873	-219.58
56.979	-214.7
58.674	-204.97
58.816	-201.11
58.452	-195.81
55.985	-191.64
52.527	-188.59
50.935	-181.05
52.005	-179.74
48.764	-176.81
49.946	-171.22
49.932	-170.37
48.911	-153.45
68.651	-104.47
102.15	-40.906
132.19	24.739
138.64	80.105
126.78	95.759
113.43	93.17
101.74	92.435
98.79	87.864
96.179	91.586
88.352	91.172
83.822	83.192
79.656	82.039
74.127	79.919
66.97	77.278
57.845	75.854
57.209	73.382
59.756	75.137
61.997	74.758
58.676	73.927
53.373	75.685
55.094	70.412
54.475	68.679
53.015	73.667
24.169	59.33
-40.763	24.058
-94.319	-4.468
-117.66	-11.164
-130.07	-11.796
-133.73	-11.843
-123.09	-2.987
-110.67	2.525
-107.25	1.79
-108.26	1.152
-104.38	1.804
-99.38	3.865
-91.357	6.684
-89.194	9.27
-94.871	7.037
-90.287	5.966
-87.05	8.487
-83.785	8.589
-77.643	6.57
-84.262	6.034
-85.391	13.759
-82.127	13.916
-85.324	9.205
-84.75	12.214
-78.907	7.168
-70.405	9.811
-72.178	15.081
-69.123	10.825
-62.254	12.743
-62.839	13.322
-60.491	12.028
-64.287	9.978
-66.678	9.557
-67.867	10.21
-70.594	7.268
-70.15	5.604
-69.414	4.506
-66.799	5.247
-59.887	5.789
-26.867	7.501
29.115	15.636
91.31	31.443
144.97	49.77
165.31	61.093
153.5	61.864
132.57	57.582
121.52	58.719
114.61	59.367
108.55	55.355
98.742	54.81
92.367	56.306
92.389	54.591
89.177	50.241
88.978	47.987
89.373	48.387
93.188	54.955
97.936	62.322
99.333	63.402
102.76	63.018
102.8	60.074
101.92	62.111
105.34	62.019
102.32	57.96
94.745	57.101
95.017	56.187
96.44	55.073
97.474	54.871
99.036	60.751
67.763	41.608
3.315	8.701
-43.171	-6.068
-58.624	-17.505
-74.514	-24.567
-82.975	-27.624
-74.698	-25.956
-74.867	-18.882
-74.362	-16.437
-70.523	-13.879
-68.959	-11.004
-65.072	-11.277
-63.995	-10.375
-63.595	-11.567
-64.611	-9.511
-67.775	-11.693
-71.693	-20.094
-78.365	-9.889
-58.257	23.592
-15.577	60.775
18.689	98.75
51.064	140.58
71.687	171.06
83.718	186.03
84.861	179.22
76.477	170.17
73.176	172.46
71.676	167.43
65.517	162.13
58.866	160.78
58.508	158.13
54.211	151.49
61.892	152.46
70.153	148.19
69.4	108.34
73.097	53.201
86.949	5.841
105.93	-36.728
108.54	-58.305
112.17	-55.2
113.37	-53.425
109.4	-52.207
105.38	-49.748
102.94	-46.188
107.5	-39.909
71.687	-39.622
0.182	-48.828
-52.644	-48.85
-78.478	-34.786
-90.034	-31.99
-98.342	-27.102
-102.97	-22.178
-102.43	-17.656
-98.9	-10.445
-93.214	-17.622
-91.681	-16.329
-90.044	-12.46
-82.697	-13.175
-75.906	-10.309
-70.176	-10.074
-72.701	-9.425
-76.42	-11.924
-68.617	-10.013
-68.311	-8.438
-71.165	-11.789
-67.728	-11.803
-67.743	-10.009
-65.73	-8.476
-62.189	-10.853
-67.307	-11.513
-71.173	-14.689
-71.781	-12.809
-79.452	-9.089
-74.255	-12.195
-68.301	-10.302
-42.004	-21.369
20.244	-28.932
62.267	-14.864
97.694	14.775
122.95	60.207
123.04	97.549
133.5	135.46
143.07	166.67
136.48	166.84
129.42	160.69
123.73	153.78
120.03	145.97
114.39	144.59
104.88	141.13
103.95	138.11
98.833	135.78
95.439	132.85
94.24	129.24
84.895	126.36
88.316	128.47
93.063	112.79
97.255	70.421
106.25	17.567
104.67	-35.269
104.31	-70.872
106.82	-81.404
102.1	-79.249
96.048	-77.514
94.8	-75.057
92.972	-69.729
85.331	-65.415
80.146	-63.264
80.552	-58.56
82.418	-58.805
84.902	-58.246
80.655	-52.038
37.283	-64.337
-29.945	-76.721
-65.646	-68.598
-84.816	-59.149
-104.88	-57.013
-120.17	-51.53
-131.96	-37.336
-127.62	-31.365
-118.78	-29.013
-108.44	-23.007
-100.53	-26.482
-104.82	-29.821
-105.76	-29.494
-107.22	-29.655
-106.5	-23.571
-103.31	-18.102
-102.17	-23.273
-103.3	-27.185
-105.44	-26.444
-106.39	-28.884
-112.03	-26.276
-100.23	-34.495
-63.411	-56.427
-21.675	-79.282
21.047	-101.6
64.474	-102.8
100.85	-88.696
127	-73.68
138.67	-61.799
127.7	-61.082
117.19	-61.569
114.48	-58.653
102.33	-57.099
93.562	-53.928
85.05	-53.081
79.129	-53.225
81.802	-50.855
81.767	-50.013
85.638	-46.293
80.462	-48.567
70.062	-48.411
69.453	-39.294
31.791	-45.231
-37.071	-49.69
-72.876	-36.217
-82.489	-17.144
-101.22	-8.541
-123.28	-7.927
-133.03	-4.321
-130.8	-4.31
-121.36	1.039
-115.91	2.065
-112.96	1.641
-104.5	8.42
-93.994	4.842
-88.262	5.119
-90.287	5.956
-93.646	3.833
-95.53	3.304
-99.264	-2.579
-97.827	1.049
-98.19	0.6
-106.44	-5.031
-108.69	-5.916
-112.62	-9.143
-118.96	-8.736
-120.79	-8.351
-117.89	-4.52
-88.623	-9.087
-33.595	-23.571
19.998	-30.059
61.543	-29.48
69.398	-27.813
54.542	-26.035
50.356	-19.964
42.397	-21.133
33.41	-21.549
31.115	-17.364
28.279	-19.02
28.495	-17.565
22.815	-16.913
19.579	-15.355
26.938	-12.438
29.008	-13.027
29.164	-13.133
27.09	-12.956
22.649	-9.99
22.904	-9.788
26.307	-5.91
28.999	-0.928
23.143	-5.573
19.603	-9.282
19.764	-8.091
22.587	-4.484
22.622	-5.834
15.059	-4.579
13.265	-2.842
12.134	-5.301
11.604	-3.941
13.838	-3.148
13.341	-3.064
11.224	-3.016
12.99	-2.009
11.4	-4.772
7.399	-7.197
13.864	-3.187
16.462	-5.276
14.198	-5.526
18.758	1.617
19.981	3.639
19.821	1.064
21.616	1.065
18.562	4.082
19.805	4.166
21.271	3.919
22.319	2.857
27.037	3.831
23.228	6.886
22.265	4.824
23.804	5.632
19.989	2.086
19.714	-2.122
18.386	1.157
17.073	0.524
18.875	0.963
18.023	1.179
18.31	-0.191
16.183	-1.19
15.729	2.076
20.866	4.386
16.435	0.042
12.773	-0.385
10.623	-0.701
2.202	-4.048
2.923	-4.711
5.708	1.276
7.377	3.959
12.287	3.134
5.866	3.866
2.393	3.212
5.861	3.394
3.61	1.983
5.345	3.57
