# Supplementary material for: Electrooculography-based continuous eye-writing recognition system for efficient assistive communication systems
Source: PLoS One. 2018 Feb 9;13(2):e0192684. doi: 10.1371/journal.pone.0192684 (PMC5806888; doi:10.1371/journal.pone.0192684)
Supplement: S3 Database — All the original continuous EOG data of participant 004, 005, and 006 used in the experiments are contained in this database. (ZIP) [file pone.0192684.s003.zip › continuous2/004/test/EOG_004_01_007.csv]

3.871	12.732
-0.106	15.1
5.431	17.064
6.549	17.437
0.872	17.568
0.506	17.556
-0.747	13.938
1.601	13.278
-1.639	14.889
-2.507	13.847
-0.07	13.099
-1.63	15.798
-2.692	13.522
-6.268	8.759
-1.605	10.636
0.463	11.345
-1.531	12.296
0.111	13.916
-4.112	15.535
-5.273	15.928
-0.788	17.612
-0.429	19.756
-0.409	12.083
2.739	10.45
4.665	15.14
6.131	15.57
7.321	15.833
7.091	16.606
4.249	16.165
1.802	13.138
0.563	15.42
-0.987	14.494
-5.454	11.858
-7.287	16.194
-0.869	15.751
-0.311	12.048
-1.976	9.8
-3.461	9.022
-6.508	9.493
-2.953	13.771
-2.571	15.57
-2.768	12.679
0.518	12.788
0.71	10.514
4.313	11.593
4.097	12.651
-4.434	9.959
-1.778	12.019
0.051	10.244
-3.842	7.891
-2.459	10.826
-2.957	10.228
-0.302	9.03
-1.134	10.927
1.613	11.994
2.373	15.53
-4.448	17.454
-2.781	16.714
-2.381	17
-1.528	15.16
0.393	17.629
-0.026	18.575
-4.673	16.155
-5.542	16.155
-2.992	13.393
-7.908	14.287
-4.84	16.185
-2.903	15.569
-6.656	17.442
-5.306	16.846
-9.749	14.952
-7.044	15.232
-2.165	25.209
-3.842	52.566
2.318	88.03
1.251	123
4.059	156.37
8.822	186.57
5.023	207.4
9.079	220.13
11.956	227.25
16.173	230.04
17.284	232.29
15.821	231.19
14.976	224.73
12.379	220.26
18.059	215.09
18.357	208.05
16.662	206.21
10.035	192.49
7.35	190.22
15.317	187.15
-1.022	139.19
-14.286	81.505
-11.842	21.16
-16.974	-45.528
-22.643	-104.62
-21.819	-154.49
-11.967	-186.52
-3.879	-207.52
5.027	-224.3
15.939	-229.93
21.412	-227.57
24.386	-225.43
24.862	-223.73
21.453	-222.83
18.523	-217.93
19.043	-207.13
11.91	-192.29
-3.368	-158.57
-19.069	-107.69
-26.972	-50.091
-28.98	10.068
-34.445	57.463
-36.559	101.42
-35.555	138.19
-28.948	156.06
-23.2	171.25
-26.301	182.78
-27.36	182.75
-25.705	181.06
-27.21	172.03
-33.982	143.17
-43.872	100.28
-63.102	37.874
-88.043	-30.417
-103.84	-88.249
-105.18	-139.17
-97.849	-174.24
-92.514	-200.89
-85.763	-222.05
-78.851	-227.92
-74.016	-223.62
-65.64	-212.56
-58.481	-201.85
-52.416	-192.51
-44.824	-185.86
-49.981	-182.43
-55.261	-178.22
-55.781	-178.32
-44.846	-158.91
10.396	-113.92
57.672	-64.172
78.792	-15.235
85.011	8.904
63.99	9.493
55.377	6.257
48.219	4.879
45.084	11.355
54.259	12.995
52.534	11.8
47.427	10.156
41.493	7.679
38.67	11.289
35.838	10.73
37.367	10.415
39.391	10.322
40.785	10.677
34.554	8.095
-2.223	-5.894
-42.528	-13.523
-65.874	-14.502
-84.727	-19.614
-94.979	-23.766
-91.522	-24.417
-84.804	-22.551
-76.796	-16.543
-76.431	-15.172
-77.193	-18.392
-71.874	-18.452
-73.033	-14.569
-73.459	-11.976
-70.719	-14.269
-66.031	-9.259
-64.128	-16.465
-56.181	-52.788
-46.79	-94.236
-43.434	-130.7
-30.252	-157.54
-18.063	-166.57
-3.314	-168.47
9.734	-171.08
8.83	-165.53
9.755	-155.58
8.507	-152.79
4.279	-147.92
6.946	-142.1
4.62	-143.03
1.883	-138.11
3.297	-134.88
-2.304	-134.77
-4.474	-130.16
-1.046	-131.01
7.663	-126.92
11.456	-109.45
9.379	-74.656
26.555	-18.961
51.787	51.994
76.95	120.22
92.102	162.34
83.65	184.03
73.842	190.02
65.842	186.68
56.193	180.41
52.981	174.21
49.139	168.48
51.019	164.04
52.768	162.05
46.062	155.54
49.184	159.82
46.375	154.16
48.132	158.81
47.979	157.08
13.441	92.068
-9.953	45.051
-25.507	12.39
-52.749	-24.344
-65.057	-31.381
-68.084	-36.069
-67.038	-34.32
-65.847	-31.42
-66.836	-31.394
-66.646	-30.984
-70.851	-29.745
-71.278	-27.455
-71.334	-28.013
-69.427	-11.491
-42.417	20.032
1.184	60.373
40.266	106.87
71	145.87
79.173	157.49
64.992	146.13
57.57	141.87
50.204	136.63
37.959	130
37.551	129.07
38.298	123.23
39.847	121.69
37.98	121.61
27.95	116.7
30.147	124.42
33.571	113.96
28.283	63.598
5.195	4.367
-34.949	-53.237
-52.281	-94.721
-53.762	-114.71
-56.407	-117.34
-52.411	-111.29
-49.308	-111.93
-48.265	-108.16
-49.588	-100.91
-50.642	-96.82
-41.718	-86.119
-33.553	-71.88
-42.2	-51.867
-78.981	-34.591
-118.56	-24.647
-131.38	0.613
-135.57	26.793
-133.32	36.585
-121.13	42.347
-109.5	43.515
-100.84	43.997
-99.198	45.246
-100.91	37.894
-94.654	37.359
-89.925	38.99
-89.053	36.689
-83.91	39.159
-85.095	33.177
-87.827	32.696
-89.641	33.948
-91.529	31.646
-89.218	33.236
-90.629	26.675
-89.769	26.111
-75.426	11.73
-40.669	-20.036
15.193	-38.028
67.496	-50.061
107.77	-47.58
126.68	-36.269
104.48	-36.349
84.428	-36.386
81.501	-37.001
74.146	-31.836
76.76	-24.597
74.879	-27.988
62.87	-26.882
69.898	-35.483
80.171	-47.934
75.979	-45.823
76.027	-43.336
77.259	-39.652
79.259	-37.317
76.565	-37.86
69.745	-37.828
67.216	-37.906
60.806	-39.455
64.471	-39.043
46.177	-35.956
-8.399	-37.219
-51.711	-30.252
-77.465	-12.719
-92.56	1.663
-100.41	14.615
-106.72	24.07
-107.06	29.634
-100.33	31.197
-96.868	29.796
-94.634	30.78
-87.805	27.994
-87.108	28.78
-85.2	27.907
-78.689	22.133
-78.244	27.308
-75.653	28.665
-71.28	24.779
-70.999	25.6
-72.353	25.03
-73.3	24.097
-74.746	22.129
-74.214	21.015
-70.855	21.212
-72.643	22.588
-71.001	21.734
-71.557	17.772
-58.977	28.693
-7.671	49.892
50.272	72.446
103	98.455
146.49	118.84
160.28	130.81
147.38	127.69
125.94	117.12
112.82	112.08
106.27	107.57
94.649	101.9
85.121	98.79
82.478	94.445
80.788	94.525
81.603	95.749
78.623	61.231
74.677	5.827
72.35	-42.845
70.453	-84.215
66.892	-99.872
62.336	-96.831
63.635	-92.861
62.954	-89.475
58.807	-85.111
57.522	-81.177
56.399	-80.877
61.888	-75.819
49.533	-67.456
-13.609	-69.132
-64.312	-61.762
-78.159	-39.771
-97.237	-24
-103.09	-12.274
-92.235	-8.468
-83.599	-9.023
-77.622	-5.769
-77.041	-3.27
-69.964	1.591
-59.976	1.916
-62.842	3.087
-59.314	5.3
-56.58	3.165
-58.578	5.497
-53.195	3.978
-54.516	1.062
-48.318	1.298
-44.463	2.08
-46.276	2.828
-41.889	1.607
-47.11	0.426
-42.941	1.711
-36.857	2.893
-40.255	1.206
-42.215	0.445
-46.101	0.243
-46.869	1.194
-37.222	-4.968
5.376	-18.607
66.347	-27.691
118.26	-27.512
143.6	-20.599
126.06	-19.767
103.8	-24.303
92.98	-24.764
81.94	-23.443
75.84	-23.554
68.578	-25.475
61.287	-27.884
57.787	-27.025
54.961	-27.085
56.935	-23.061
73.482	-17.354
105.75	-16.921
119.62	-15.488
107.18	-18.103
100.76	-19.724
102.22	-17.52
99.042	-13.348
91.803	-12.797
85.794	-14.888
77.383	-12.045
72.34	-13.39
70.489	-16.23
69.65	-15.027
71.131	-12.95
68.822	-15.577
73.456	-9.298
57.953	-11.465
4.998	-41.412
-40.766	-55.164
-55.627	-48.691
-66.097	-47.956
-84.193	-44.303
-83.905	-38.657
-82.024	-35.128
-82.744	-28.455
-75.041	-33.035
-81.154	-35.652
-82.793	-31.221
-77.413	-34.971
-80.73	-36.314
-90.958	-33.945
-99.197	-35.677
-95.611	-34.359
-80.908	-15.307
-35.786	17.81
15.105	52.763
53.79	85.2
86.631	113.93
84.816	119.94
69.08	108.42
59.881	99.976
51.82	92.911
47.725	88.432
42.061	84.8
39.284	83.502
39.409	80.718
38.282	80.378
39.069	87.45
40.238	81.992
40.035	81.549
43.558	79.861
48.466	39.165
52.016	-7.966
53.004	-51.982
53.033	-83.785
53.207	-87.134
49.251	-85.558
50.338	-78.045
50.105	-76.219
47.726	-75.006
47.033	-68.496
42.808	-71.436
48.134	-67.322
26.633	-63.834
-35.313	-67.866
-86.22	-54.214
-107.2	-28.189
-117.63	-14.742
-124.97	-8.106
-112.92	-2.563
-106.41	-1.701
-108.6	-0.011
-102.21	-1.122
-99.908	0.855
-94.103	3.992
-87.926	2.419
-84.815	1.161
-84.665	-0.842
-87.527	1.346
-80.862	1.596
-72.604	0.555
-70.249	-2.003
-72.616	-7.126
-75.723	-3.372
-77.271	0.724
-78.36	0.285
-71.857	-3.217
-66.734	-5.573
-68.417	-1.842
-66.372	-1.73
-66.387	-4.778
-69.716	-7.096
-70.01	-7.923
-56.685	5.33
-16.889	29.396
29.373	57.998
72.082	89.373
105.91	117.03
119.67	143.25
117.33	162.13
101.96	174.14
86.178	182.04
75.343	190.61
72.546	204.06
71.209	208.69
63.021	209.12
56.186	205.58
51.007	196.85
46.694	190.43
47.488	179.9
50.273	172.79
44.314	165.95
38.876	163.16
37.389	156.06
22.956	109.75
7.559	41.087
0.751	-26.064
-9.279	-89.052
-20.689	-147.37
-19.03	-194.68
-8.73	-223.27
-5.31	-243.59
3.63	-259.11
11.265	-264.72
8.581	-264.98
8.406	-260.63
8.515	-253.35
9.478	-250.31
4.888	-245.36
-3.552	-240.15
-6.287	-236.95
-1.165	-226.66
4.675	-219.55
-1.048	-219.63
-6.52	-215.86
-1.603	-210.78
-0.522	-193.91
15.995	-148.11
65.278	-78.738
106.95	-7.675
128.46	29.4
125.29	34.45
105.75	36.618
100.73	36.249
93.363	39.709
85.443	36.806
82.649	32.1
79.276	25.047
83.13	5.053
84.027	7.445
82.889	10.498
84.994	9.017
85.322	14.686
80.307	12.43
76.985	12.625
82.302	16.283
77.788	20.226
32.497	-2.822
-32.106	-32.448
-68.155	-38.128
-85.335	-41.473
-105.24	-43.664
-116.11	-44.087
-110.63	-41.319
-104.77	-39.141
-102.14	-37.55
-95.191	-32.409
-93.754	-31.995
-93.949	-30.696
-90.812	-28.701
-94.816	-29.376
-101.5	-26.033
-97.505	-32.05
-69.975	-51.021
-34.351	-68.336
2.782	-74.074
49.016	-62.897
79.168	-50.58
83.854	-44.074
73.201	-40.622
59.929	-41.437
57.785	-39.524
52.138	-36.903
38.353	-34.956
40.496	-33.074
47.711	-31.809
46.72	-31.18
50.003	-32.613
47.457	-32.747
43.28	-32.836
49.246	-28.158
19.723	-26.439
-43.657	-23.654
-82.909	-5.279
-96.702	14.321
-109.51	28.015
-121.75	34.233
-116.28	40.721
-109.28	41.747
-109.81	37.927
-103.78	42.437
-96.905	41.715
-95.507	39.941
-99.577	39.231
-99.777	36.868
-102.84	38.562
-110.22	34.349
-110.65	31.44
-95.913	45.368
-58.2	65.425
-10.092	83.184
32.894	101.22
63.706	120.13
88.761	130.23
92.558	125.07
73.395	117.97
64.866	113.99
60.374	108.35
53.119	104.58
53.236	104.47
54.071	101.55
52.967	100.79
50.626	98.66
46.724	94.198
47.696	95.309
46.989	94.591
48.75	99.339
36.241	76.512
-14.136	8.496
-57.945	-51.554
-76.693	-87.517
-88.029	-111.16
-92.028	-130.13
-95.589	-136.56
-97.202	-128.48
-93.591	-120.71
-94.104	-114.75
-91.21	-112.51
-87.93	-109.05
-90.472	-102.31
-83.916	-98.871
-81.725	-97.44
-81.378	-97.751
-74.127	-98.91
-74.543	-94.206
-71.555	-89.543
-70.578	-89.579
-78.391	-89.352
-80.071	-90.056
-79.842	-87.649
-79.548	-82.454
-77.951	-80.366
-78.5	-80.017
-82.156	-80.407
-83.763	-78.467
-77.947	-73.183
-72.158	-67.705
-68.032	-66.985
-68.004	-60.759
-68.158	-35.688
-63.094	-0.82
-49.913	42.918
-28.316	92.036
-8.001	133.98
11.525	165.97
22.754	180.81
22.547	173.18
16.231	162.72
8.347	157.26
4.309	150.9
12.611	151.49
41.183	149.79
87.925	143.07
129.39	141.08
134.46	135.82
120.36	128.62
106.7	124
97.315	120.94
94.951	122.05
91.52	122.41
91.982	124.47
93.924	104.71
94.731	58.953
94.964	20.296
91.604	-26.988
88.55	-67.161
91.813	-72.571
93.035	-73.696
85.725	-71.747
85.05	-64.11
80.69	-62.741
75.1	-62.161
76.157	-61.033
74.086	-55.175
73.871	-51.875
73.668	-50.654
72.461	-48.446
75.144	-49.163
80.291	-43.132
49.497	-54.172
1.146	-74.917
-15.455	-68.782
-23.791	-57.675
-42.047	-53.964
-63.751	-49.786
-72.69	-47.012
-74.489	-45.819
-71.312	-42.859
-61.708	-37.703
-62.917	-34.289
-59.974	-31.378
-56.552	-30.245
-62.792	-31.81
-62.524	-33.904
-60.502	-33.094
-58.017	-30.173
-54.277	-29.326
-53.999	-34.653
-58.127	-38.383
-54.866	-24.144
-16.32	6.567
40.23	45.565
86.468	87.896
126.04	126.52
147.22	148.88
137.77	148.72
116.81	140.28
101.25	133.13
93.085	126.84
89.017	122.25
82.406	120.04
83.378	116.3
83.137	113.92
74.527	112.21
71.299	110.73
74.169	115.38
75.843	89.592
82.539	40.013
92.222	-6.011
90.465	-55.741
92.731	-78.929
89.848	-81.785
84.597	-81.58
82.675	-73.746
75.678	-70.278
76.069	-69.377
76.344	-66.808
72.092	-60.674
27.926	-60.463
-40.859	-60.327
-85.361	-47.934
-113.38	-32.996
-124.66	-17.408
-125.8	-7.701
-118.56	-0.866
-113.63	4.947
-110.48	2.515
-101.55	5.646
-98.603	6.752
-93.451	1.398
-85.907	5.851
-81.073	4.481
-78.72	3.854
-77.261	8.145
-76.529	6.795
-74.143	9.961
-73.065	7.263
-68.22	9.435
-61.903	12.337
-70.184	3.332
-73.539	2.664
-71.187	3.316
-69.575	5.043
-64.884	6.411
-62.527	4.176
-64.093	4.578
-66.353	3.629
-58.37	4.682
-56.661	5.487
-61.142	4.241
-60.21	4.074
-55.365	4.023
-20.174	-0.528
35.884	-14.642
85.362	-37.921
126.04	-51.224
143.41	-56.196
136.76	-61.7
119	-58.796
103.33	-58.971
99.143	-57.24
92.218	-53.076
79.599	-56.535
79.352	-55.411
76.373	-54.358
77.082	-53.93
75.381	-47.333
24.66	-44.804
-35.616	-30.437
-60.278	1.699
-68.573	21.934
-81.71	27.717
-89.648	30.112
-88.666	30.277
-89.482	32.828
-85.731	37.25
-84.501	36.867
-80.015	34.212
-68.055	33.308
-67.852	31.086
-72.397	29.931
-71.274	32.094
-73.233	35.529
-72.875	32.177
-65.091	22.096
-61.955	20.836
-64.365	23.784
-66.488	28.045
-65.881	33.462
-63.882	32.949
-63.638	32.384
-52.959	17.616
-22.832	-16.344
35.748	-44.293
100.61	-49.993
123.29	-48.757
109.81	-50.381
90.822	-44.768
80.98	-36.896
78.322	-32.368
71.917	-32.314
67.299	-30.983
69.693	-29.538
64.483	-30.793
58.822	-30.849
57.546	-29.292
54.092	-28.448
60.728	-27.822
50.366	-26.101
2.589	-27.192
-46.685	-21.347
-68.821	-8.154
-71.01	5.778
-77.023	20.141
-87.247	24.851
-90.878	22.576
-90.267	22.004
-89.087	21.345
-85.837	21.015
-86.182	18.695
-85.782	20.033
-79.149	22.803
-76.35	20.65
-75.013	19.558
-71.248	17.828
-67.127	19.015
-70.769	21.71
-72.012	22.705
-71.935	17.691
-82.667	11.646
-85.661	13.21
-85.626	14.524
-92.44	12.79
-93.127	8.749
-88.436	6.582
-57.307	-1.934
6.871	-12.127
63.642	-15.561
110.13	-13.817
149.02	-3.527
170.23	5.096
170.76	7.043
154.89	5.361
140.42	7.508
133.76	10.243
130.05	9.946
118.45	7.173
106.01	5.646
99.895	3.911
96.743	-0.893
99.103	0.142
99.913	0.505
98.9	5.583
73.016	-6.042
7.444	-39.864
-50.665	-56.905
-82.361	-64.452
-104.29	-66.992
-109.68	-59.56
-105.13	-56.532
-102.14	-58.349
-93.482	-55.212
-89.638	-54.431
-87.53	-53.224
-81.302	-44.18
-79.464	-43.674
-76.426	-45.708
-77.088	-43.374
-77.698	-44.1
-75.066	-42.699
-78.226	-37.621
-78.433	-36.13
-73.018	-55.796
-59.067	-93.96
-49.663	-130.64
-42.056	-155.32
-15.328	-165.54
-0.104	-174.34
2.902	-175.43
9.392	-166.25
9.649	-164.82
8.723	-160.1
9.244	-153.04
11.064	-153.73
12.708	-148.69
16.096	-140.91
17.74	-135.85
15.104	-132.99
13.448	-135.33
9.115	-135.78
9.621	-131.49
12.317	-121.86
9.476	-120.29
9.185	-125.18
11.616	-120.15
17.611	-118.65
14.363	-107.11
27.818	-75.678
82.862	-28.609
127.82	32.826
148.63	84.864
152.43	112.09
137.48	113.34
124.1	108
116.85	106.51
114.03	106.97
111.22	107.57
102.26	102.98
96.91	100.31
94.594	97.988
87.514	98.11
84.889	97.179
87.198	91.403
93.47	93.634
75.436	79.655
19.361	41.687
-26.873	15.602
-49.89	7.891
-66.934	6.073
-69.654	11.24
-55.879	15.948
-50.84	16.652
-60.47	16.031
-64.529	11.751
-61.129	13.721
-61.444	14.771
-61.741	13.174
-62.685	14.455
-66.48	10.388
-72.228	8.115
-77.416	5.991
-70.714	13.969
-40.039	47.195
8.305	88.233
46.305	133.66
73.028	174.82
88.122	190.82
79.224	187.98
64.663	179.84
61.403	174.03
59.557	168.88
52.826	163.54
50.393	161
47.937	155.09
40.732	149.81
43.763	152.18
48.629	148.68
48.773	148.57
48.441	148.41
22.419	99.038
-31.576	23.404
-80.342	-36.747
-104.81	-80.721
-115.93	-101.38
-119.74	-111.39
-117.23	-111.4
-113.82	-102.35
-112.35	-100.17
-110.28	-97.009
-103.37	-93.811
-101.02	-92.679
-92.995	-86.621
-90.551	-88.851
-94.825	-96.3
-89.139	-97.412
-93.277	-96.111
-95.183	-96.966
-92.586	-87.374
-82.819	-53.228
-54.803	-4.393
-24.418	47.735
4.109	95.697
19.955	140.39
32.642	179.04
48.383	205.35
54.256	226.07
56.142	237.59
51.892	239.76
48.998	241.61
47.444	233.38
41.464	221.81
39.215	205.87
34.991	194.47
28.54	189.92
20.226	161.27
15.921	143.21
12.324	139.98
7.761	136.31
8.547	129.17
6.946	118.47
13.217	120.01
13.737	83.471
1.951	17.065
-4.835	-50.001
-6.411	-117.08
-2.79	-164.55
1.569	-199.94
11.392	-219.14
20.006	-228.95
24.421	-232.68
28.35	-228.74
29.031	-227.54
28.843	-222.74
24.911	-217.95
23.738	-212.02
20.951	-210.36
19.273	-208.89
18.946	-189.06
7.134	-160.33
-8.642	-112.59
-20.498	-48.682
-25.953	13.359
-30.268	67.816
-30.844	109.92
-26.844	145.1
-27.613	169.17
-30.98	181.6
-30.96	185.12
-29.793	178.94
-32.044	166.75
-33.325	169.1
-33.873	160.46
-42.722	105.16
-54.365	37.952
-60.852	-27.798
-67.073	-87.281
-67.023	-124.61
-63.421	-153.94
-58.139	-180.59
-48.303	-187.84
-42.959	-178.69
-38.044	-171.16
-37.413	-164.61
-38.137	-154.45
-40.673	-148.9
-43.868	-146.88
-38.37	-139.25
-38.694	-134.44
-38.52	-130.22
-39.082	-121.99
-45.416	-117.63
-43.429	-111.63
-42.527	-105.99
-43.83	-104.28
-42.784	-99.907
-45.373	-97.326
-42.99	-91.705
-43.777	-86.306
-49.847	-90.434
-48.398	-89.011
-45.748	-87.011
-46.522	-88.507
-48.768	-86.958
-48.43	-84.151
-47.614	-62.764
-34.206	-20.566
-0.198	35.623
32.44	100.86
56.158	151.96
69.994	173.1
63.489	167.94
53.396	161.72
51.884	160.86
45.856	151.7
42.316	148.45
47.555	149.81
44.292	144.83
41.34	140.45
44.247	140.04
37.354	138.06
36.798	130.46
39.835	130.15
41.319	129.07
43.204	127.09
35.208	127.44
31.926	122.6
30.769	130.24
19.374	153.07
15.295	176.89
19.62	181.19
15.594	168.01
18.331	163.51
19.075	163.82
14.188	161.08
19.563	158.48
16.805	153.24
17.499	151.27
21.519	151.21
18.256	147.77
15.741	139.87
13.435	138.21
18.73	135.21
36.355	114.43
60.908	99.769
68.097	98.207
64.53	100.27
65.09	98.909
62.127	92.758
64.049	95.46
61.877	93.27
59.321	62.221
62.617	13.555
57.811	-36.727
56.741	-76.884
55.364	-94.577
52.078	-96.004
53.281	-91.898
52.175	-90.798
47.978	-88.204
45.564	-82.052
53.737	-76.683
30.254	-70.449
-30.656	-70.316
-75.067	-66.202
-99.038	-47.22
-119.44	-29.588
-137.17	-20.177
-136.54	-14.82
-126.87	-15.259
-121.15	-11.169
-113.54	-3.977
-111.06	-5.112
-107.38	-5.849
-101.5	-5.283
-101.53	-6.288
-98.36	-8.259
-94.812	-8.367
-96.536	-8.438
-94.393	-11.211
-91.863	-8.372
-89.821	-8.703
-85.079	-8.059
-81.557	-3.495
-81.326	-4.235
-80.118	-4.029
-78.605	-5.546
-81.356	-3.943
-78.879	-3.808
-80.173	-9.015
-82.81	-12.476
-83.561	-18.762
-82.445	-10.012
-53.952	23.367
-25.595	54.558
-11.418	82.493
7.983	115.66
18.302	133.33
27.779	140.15
36.787	135.01
33.254	98.435
32.277	45.32
24.127	-20.041
9.306	-90.373
6.104	-145.83
3.133	-189.56
6.376	-216.47
15.937	-230.03
21.004	-238.82
29.528	-238.74
34.482	-236.48
34.747	-234.48
34.485	-228.18
31.408	-222.14
32.835	-219.36
35.398	-214.34
33.977	-213.84
34.72	-212.91
35.546	-204.65
34.644	-201.81
31.65	-197.76
30.459	-192.81
33.541	-189.84
33.527	-187.07
33.615	-185.32
26.036	-168.95
10.601	-143.17
2.136	-107.71
1.466	-53.837
8.36	-2.547
5.559	46.664
-9.272	89.374
-17.943	117.5
-18.507	151.21
-14.39	178.27
-10.635	194.51
-4.842	211.94
-5.243	220.6
-7.118	222.96
-4.911	223.81
-7.068	218.11
-3.944	209.53
-3.547	198.09
-6.727	194.06
-9.042	190.98
-10.841	184.06
-6.625	184.2
-6.789	144.45
-6.424	75.466
-11.738	4.263
-28.851	-73.624
-24.753	-126.01
-0.555	-162.52
17.155	-186.06
22.726	-199.38
18.347	-211.73
16.435	-216.62
17.822	-221.44
15.19	-212.07
14.702	-199.18
15.236	-196.34
10.524	-192.38
6.327	-189.57
7.366	-182.04
9.647	-176.08
7.312	-174.5
6.508	-171.12
4.53	-170.56
-4.312	-167.09
-3.868	-164.54
-2.046	-159.69
2.379	-155.5
8.341	-158.09
4.366	-143.4
19.448	-104
57.051	-54.28
96.297	-0.257
124.92	56.449
130.98	86.176
119.13	87.818
105.1	85.992
95.689	81.146
89.123	81.857
86.249	79.991
81.506	72.483
76.157	69.998
73.054	69.203
68.41	68.3
68.814	64.224
66.152	62.117
60.789	64.23
59.986	64.536
59.004	64.119
54.503	60.907
44.483	57.847
38.26	56.095
42.603	60.721
42.594	59.766
10.235	32.28
-48.605	1.771
-94.068	-15.065
-109.25	-15.527
-116.16	-5.223
-114.74	-1.005
-103.61	0.924
-101.95	3.92
-101.34	4.796
-101.83	6.733
-96.135	9.936
-88.36	12.989
-92.131	16.487
-86.684	18.343
-83.997	12.722
-93.248	10.131
-91.47	14.367
-55.816	-0.288
5.643	-16.765
56.629	-13.206
91.152	-6.047
103.1	-2.81
95.029	-0.822
84.074	1.029
78.094	-1.442
70.612	-1.275
58.846	2.495
62.165	5.393
61.248	9.061
57.009	10.555
61.787	11.487
56.313	10.788
55.412	7.907
53.587	7.278
50.155	7.344
55.144	9.433
18.791	11.077
-50.884	12.5
-92.385	24.281
-109.88	41.701
-120.2	55.419
-120.27	63.64
-116.47	66.385
-111.56	66.644
-103.67	65.423
-97.553	65.581
-93.598	65.024
-90.891	61.977
-86.361	63.939
-81.503	65.946
-81.322	63.131
-79.489	60.945
-74.251	60.428
-73.157	63.472
-72.08	65.788
-66.83	65.768
-68.089	68.13
-73.959	61.928
-76.136	59.707
-75.602	63.729
-74.872	58.676
-74.886	56.395
-74.159	54.937
-69.063	53.822
-60.005	53.804
-56.175	52.545
-59.021	49.682
-57.863	48.15
-55.427	49.344
-55.774	46.604
-51.625	45.735
-51.727	44.232
-55.937	38.947
-53.847	39.034
-52.752	41.086
-55.265	39.882
-54.501	38.49
-52.785	33.341
-53.111	33.531
-56.589	34.193
-57.844	29.373
-31.092	41.69
15.939	66.216
73.481	90.949
131.19	116.09
168.98	136.88
195.7	146.87
193.23	151.7
178.37	153.09
165.87	142.67
150.81	137.27
144	135.26
129.21	132.94
123.84	130.81
124.27	126.76
118.88	126.33
121.83	95.096
123.02	45.916
117.34	5.073
109.06	-32.264
105.53	-45.251
100.09	-42.289
96.228	-36.486
101	-34.009
95.717	-36.86
87.106	-34.764
91.223	-31.294
88.282	-28.576
80.536	-28.183
88.978	-24.814
66.726	-26.957
12.821	-31.202
-13.551	-20.241
-41.057	-12.533
-77.476	-9.588
-87.574	-7.201
-85.522	-6.524
-83.894	-4.102
-90.224	-11.811
-95.083	-12.648
-87.803	-3.052
-82.14	-5.888
-80.138	-7.076
-85.201	-5.733
-83.436	-6.884
-76.777	-2.136
-76.86	-0.44
-70.553	-1.601
-68.89	-2.146
-69.35	-2.446
-68.128	-1.223
-70.482	0.791
-67.068	-0.918
-67.976	-3.357
-70.058	-2.92
-74.369	-6.646
-70.853	3.292
-29.541	32.149
22.005	56.331
68.318	76.321
106.23	93.985
119.9	103.64
129.66	116.4
132.78	125.66
117.77	118.49
103.48	108.05
96.313	102.99
88.45	98.23
80.446	96.126
75.545	94.67
76.259	92.468
83.84	96.573
87.738	82.97
87.045	44.852
88.797	-3.442
89.734	-58.389
87.359	-95.677
83.075	-104.81
77.662	-99.641
72.377	-95.419
73.708	-94.478
71.14	-89.317
64.883	-85.39
66.681	-81.877
62.003	-80.785
60.906	-80.267
60.732	-76.895
63.154	-77.247
57.082	-75.631
-3.027	-77.959
-68.167	-77.538
-99.346	-61.791
-119.74	-41.916
-135.23	-31.154
-141.33	-24.384
-137.01	-17.999
-130.43	-18.078
-126.32	-16.671
-126.43	-15.915
-116.92	-14.95
-107.47	-11.718
-107.2	-13.801
-99.979	-13.787
-97.472	-12.509
-100.15	-14.483
-98.547	-12.118
-98.714	-11.059
-95.325	-10.585
-93.194	-10.091
-94.036	-11.424
-87.975	-10.044
-91.412	-9.29
-86.396	-6.708
-76.647	-17.435
-62.876	-43.164
-48.368	-59.46
-46.928	-63.197
-20.395	-59.007
-23.125	-48.337
21.804	-28.627
136.1	-2.208
206.66	9.997
291.13	2.13
349.76	-1.275
347.3	-3.177
333.1	-20.292
296.19	-33.776
243.6	-44.413
191.97	-49.76
137.33	-40.427
92.278	-37.281
57.552	-38.476
24.212	-39.752
4.43	-41.557
-12.189	-42.694
-15.96	-42.25
-4.514	-22.352
16.357	17.709
46.812	64.269
72.003	107.2
89.707	131.8
83.408	131.25
65.747	122.26
55.115	116.09
44.159	111.15
40.197	107.8
36.899	100.06
28.697	97.169
28.859	94.576
31.475	82.716
26.022	83.379
26.08	90.48
31.711	88.897
28.528	85.972
18.774	82.197
13.28	82.119
17.437	85.87
26.227	69.483
32.493	31.385
41.493	-8.557
52.398	-49.74
54.758	-83.403
53.44	-95.953
50.197	-93.977
47.095	-89.454
51.538	-86.177
51.47	-86.123
45.639	-87.083
43.853	-84.757
41.729	-80.931
46.143	-75.624
32.519	-70.195
-29.059	-71.829
-97.934	-74.043
-136.48	-63.522
-152.63	-46.392
-161.33	-30.455
-160.78	-23.137
-152.29	-22.681
-148.26	-17.977
-142.39	-13.554
-137.18	-13.843
-134.71	-12.615
-123.24	-9.621
-119.74	-11.425
-119.87	-11.272
-117.49	-8.279
-116.83	-10.6
-112.46	-12.22
-113.43	-7.789
-111.42	-9.417
-112.38	-11.898
-112.5	-8.671
-107.84	-6.619
-102.45	-3.543
-71.08	-17.864
-23.72	-39.928
31.853	-53.808
82.371	-61.996
104.29	-59.161
113.15	-56.882
104.73	-52.218
88.484	-53.975
80.32	-59.272
72.009	-54.425
66.018	-53.179
63.204	-48.788
61.12	-45.259
56.43	-47.874
55.676	-48.154
58.67	-49.395
56.234	-47.348
52.275	-44.892
47.993	-45.929
48.597	-40.767
56.974	-34.961
27.152	-36.999
-37.463	-37.887
-74.872	-28.16
-95.557	-8.735
-111.46	5.228
-119.25	12.449
-125.73	17.494
-120.18	17.665
-113.52	18.715
-112.86	18.708
-111.04	19.264
-105.3	20.953
-98.845	21.739
-100.25	23.298
-104.03	21.003
-101.6	19.082
-96.693	21.789
-94.096	22.596
-92.343	23.798
-89.342	23.91
-87.037	18.483
-85.932	18.888
-84.534	23.062
-88.257	20.862
-92.312	15.866
-90.401	13.745
-85.2	12.524
-79.449	12.939
-80.87	14.523
-84.184	12.595
-80.773	10.866
-80.141	7.79
-79.293	9.987
-73.68	15.994
-75.451	21.077
-67.893	20.316
-56.887	-0.859
-58.93	-9.943
-55.273	-2.469
-55.529	-6.385
-54.863	-3.289
-50.009	-0.197
-50.361	-4.291
-41.107	-6.149
-16.771	-20.106
25.199	-44.123
74.892	-63.387
120.73	-60.76
154.43	-49.183
166.92	-45.31
157.41	-40.266
139.07	-39.074
125.53	-38.662
115.18	-35.136
108.61	-34.488
100.44	-33.569
98.893	-30.983
99.148	-28.49
94.677	-26.917
97.969	-29.99
95.435	-29.058
95.043	-24.545
94.448	-26.934
93.591	-24.894
83.825	-20.469
33.775	-25.977
-25.89	-29.06
-65.288	-19.354
-85.278	-9.785
-101.59	0.156
-106.04	13.513
-98.041	15.369
-93.876	14.416
-92.779	16.583
-96.077	15.402
-90.385	16.426
-84.233	19.834
-80.104	19.316
-75.698	16.911
-75.388	16.436
-74.217	13.905
-74.401	15.122
-74.345	18.251
-78.014	17.108
-79.311	17.219
-76.925	13.476
-79.498	10.12
-67.134	10.413
-31.553	7.284
8.066	5.456
50.327	2.469
91.587	0.741
123.29	5.023
147.96	10.065
157.64	13.819
149.68	13.917
134.49	13.57
122.05	13.141
113.55	9.554
104.2	6.942
97.886	8.984
91.587	10.213
87.391	6.977
85.436	4.34
88.371	5.143
99.882	8.61
95.842	8.167
90.124	6.237
88.5	8.43
87.397	9.317
93.097	7.43
85.439	7.657
76.933	7.122
79.042	7.179
82.598	10.479
81.817	8.776
79.427	10.028
73.255	9.761
72.232	12.676
60.396	9.773
6.731	-22.623
-48.567	-48.912
-77.304	-57.291
-99.586	-62.74
-114.35	-65.561
-112.03	-61.863
-104.53	-54.356
-101.87	-53.534
-104.19	-52.358
-102.34	-52.327
-96.427	-55.853
-91.436	-50.738
-85.87	-46.2
-84.479	-48.436
-83.111	-45.993
-79.644	-43.161
-81.962	-44.775
-82.598	-43.182
-79.783	-41.154
-78.042	-39.408
-77.524	-36.542
-79.228	-51.361
-68.418	-84.944
-55.008	-123.39
-45.444	-158.29
-35.059	-178.85
-25.698	-188.25
-13.611	-195.76
-6.53	-193.11
4.887	-188.98
12.328	-188.75
11.183	-181.7
9.96	-178.24
5.739	-174.76
5.367	-170.85
4.479	-168.4
5.776	-165.67
4.894	-165.8
5.37	-161.83
10.255	-156.37
4.339	-150.33
4.003	-144.59
11.506	-141.19
10.362	-139.47
7.067	-139.84
6.485	-137.01
3.333	-134.68
5.249	-132.94
8.824	-127.98
6.579	-129.58
7.214	-124.51
7.241	-103.56
21.874	-75.616
61.226	-31.304
101.12	26.33
126.77	82.93
131.88	114.96
117.62	114.12
105.16	110.45
98.031	111.33
87.679	106.23
79.885	103.32
75.38	103.44
75.678	102.21
69.6	99.858
62.856	97.951
71.138	98.366
75.955	96.986
77.739	97.71
74.882	98.328
70.088	96.519
69.627	95.347
62.178	93.359
67.932	92.122
69.135	87.017
66.319	88.668
63.467	87.907
12.034	58.735
-46.669	26.605
-80.005	10.836
-105.74	4.997
-116.21	6.794
-115.16	7.717
-107.91	9.754
-104.39	11.453
-105.27	11.587
-98.731	15.617
-92.934	16.185
-94.365	16.903
-92.611	19.414
-92.137	18.499
-94.139	19.181
-93.203	17.674
-97.18	14.509
-100.51	14.183
-104.39	11.741
-105.57	8.88
-99.958	13.529
-83.727	31.552
-45.557	59.832
-0.651	91.677
43.281	128.4
74.971	163.4
94.96	191.86
107.37	210.56
97.973	205.48
82.571	194.77
73.282	190.02
66.757	182.1
58.982	177.77
49.758	168.77
43.604	160.04
40.163	156.05
41.16	152.69
42	149.83
40.507	144.21
41.627	145.37
46.016	147.97
45.529	140.38
41.269	137.53
39.332	139.91
13.996	100.75
-37.297	36.491
-81.987	-16.969
-110.64	-62.377
-126.08	-91.411
-125.47	-106.55
-111.57	-100.08
-103.64	-97.09
-95.212	-94.799
-90.799	-83.468
-112.38	-109.81
-128.21	-135.31
-124.9	-131.2
-118.2	-129.08
-114.18	-123.46
-110.6	-120.49
-106.17	-117.63
-105.56	-112
-101.93	-111.16
-96.208	-104.63
-90.37	-101.65
-84.224	-100.48
-80.18	-95.238
-80.063	-93.314
-77.206	-91.439
-75.545	-89.774
-76.937	-86.889
-76.798	-87.432
-78.423	-85.161
-73.105	-84.671
-71.484	-86.024
-65.3	-59.126
-29.64	-19.646
29.36	31.642
85.603	96.699
121.2	149.62
138.98	187.94
136.14	195.97
118.99	185.4
107.05	177.69
100.66	170.07
90.685	165.51
85.826	161.23
79.357	157.01
74.521	151.95
75.054	143.75
72.445	144.51
76.819	140.35
82.003	104.93
86.882	53.843
89.223	-0.941
84.038	-42.473
74.981	-54.431
70.379	-52.145
69.42	-47.424
68.082	-44.767
69.748	-39.854
63.334	-36.75
62.786	-36.162
62.798	-35.591
59.243	-36.382
62.114	-35.96
57.324	-40.947
58.812	-37.868
30.673	-31.193
-38.696	-36.852
-86.9	-29.209
-114.02	-10.694
-131.85	0.01
-140.49	9.421
-143.05	12.771
-133.03	12.876
-125.11	11.856
-124.97	14.036
-122.61	19.782
-114.84	20.016
-111.64	22.803
-106.63	23.559
-92.811	25.441
-88.953	29.809
-93.893	27.825
-98.212	22.644
-97.635	18.194
-95.106	18.155
-94.22	19.135
-97.098	17.298
-103.32	18.599
-88.388	27.847
-40.809	36.592
13.109	50.447
59.692	75.578
99.291	104.22
119.86	123.94
121.5	124.22
111.53	119.9
93.98	115.13
83.485	107.5
75.927	101.99
63.847	98.161
63.502	94.305
63.269	90.59
60.303	87.533
60.717	81.916
55.608	81.215
51.191	79.581
50.739	79.688
52.813	78.796
51.685	78.911
48.514	77.998
25.15	28.525
-25.047	-42.657
-56.381	-97.771
-63.478	-138.17
-74.493	-162.18
-83.704	-179.07
-87.233	-179.79
-89.336	-173.09
-86.983	-168
-83.752	-162
-85.027	-156.57
-81.728	-146.9
-69.858	-139.73
-70.088	-139.97
-70.695	-132.72
-68.113	-132.54
-81.18	-144.93
-83.367	-142.13
-74.95	-134.83
-74.27	-130.92
-69.754	-124.92
-65.585	-121.71
-65.205	-120.63
-62.471	-115.8
-61.215	-111.23
-60.241	-109.87
-61.912	-110.31
-69.84	-108.88
-67.444	-103.4
-59.366	-106.59
-56.381	-95.191
-22.913	-67.676
38.45	-47.158
96.144	-10.588
150.51	37.531
184.71	65.955
175.73	66.541
147.59	60.235
134.69	61.792
127.46	57.216
116.76	52.806
107.62	57.667
104.32	57.284
99.988	55.089
95.88	57.765
99.592	51.466
99.213	44.806
95.9	46.199
95.793	46.128
96.193	44.929
95.309	46.004
89.886	43.33
85.825	42.525
85.543	46.196
50.655	24.119
-11.589	-9.229
-42.58	-23.575
-58.039	-27.275
-80.347	-30.597
-86.411	-29.055
-80.467	-21.698
-77.408	-21.517
-78.046	-22.32
-77.919	-17.227
-76.565	-15.86
-76.081	-17.086
-73.202	-14.158
-73.314	-25.353
-68.458	-57.623
-61.608	-95.476
-53.544	-125.15
-32.976	-148.99
-25.75	-170.64
-25.594	-177.57
-14.002	-177.21
-8.64	-173.45
-5.8	-169.44
[truncated: 212 more rows]
