# Supplementary material for: Electrooculography-based continuous eye-writing recognition system for efficient assistive communication systems
Source: PLoS One. 2018 Feb 9;13(2):e0192684. doi: 10.1371/journal.pone.0192684 (PMC5806888; doi:10.1371/journal.pone.0192684)
Supplement: S3 Database — All the original continuous EOG data of participant 004, 005, and 006 used in the experiments are contained in this database. (ZIP) [file pone.0192684.s003.zip › continuous2/004/test/EOG_004_01_008.csv]

-16.56	12.136
-16.48	15.127
-15.766	15.183
-12.578	14.281
-8.336	15.249
-8.942	13.807
-9.832	15.996
-8.882	15.313
-8.486	13.291
-12.013	11.262
-13.871	11.919
-8.734	15.335
-8.11	14.618
-8.754	16.233
-6.456	14.724
-7.711	11.267
-5.029	14.578
-5.1	12.964
-11.229	10.52
-11.01	12.001
-10.038	12.855
-12.433	15.29
-13.218	16.067
-11.035	19.364
-12.39	15.551
-16.787	12.659
-13.522	19.514
-13.221	17.161
-12.984	15.877
-6.959	17.404
-7.416	16.642
-6.281	18.027
-1.295	20.879
1.258	19.937
-1.101	16.925
-7.423	16.822
-13.867	12.385
-16.944	11.807
-12.162	16.188
-7.556	17.308
-12.18	14.324
-11.308	13.873
-6.113	18.306
-13.818	16.729
-15.27	16.457
-11.857	21.167
-11.492	22.217
-3.592	20.552
-4.333	16.056
-9.667	14.665
-8.893	14.806
-12.554	12.402
-14.203	11.282
-12.566	9.316
-13.731	11.226
-8.973	11.452
-6.184	12.051
-6.23	14.223
-2.087	7.502
-3.192	8.455
-5.846	10.811
-6.985	4.297
-6.63	6.681
-6.98	10.153
-10.24	7.173
-9.254	7.911
-10.288	8.264
-12.15	8.892
-9.682	10.904
-10.16	9.732
-8.689	14.073
-6.961	13.842
-9.264	13.429
-9.997	17.146
-11.133	14
-11.311	14.771
-12.363	10.73
-10.657	20.267
9.229	62.095
39.396	103.23
63.593	139.46
76.457	173.37
78.286	180.58
68.473	168.36
55.915	160
51.843	155.88
45.422	153.55
37.318	150.26
35.686	145.68
35.53	146.7
36.459	134.61
36.006	90.359
28.613	31.71
23.698	-20.382
21.923	-65.977
15.538	-94.018
11.987	-92.329
8.899	-87.344
11.845	-80.126
4.02	-65.581
-36.077	-53.324
-68.634	-34.588
-78.442	-10.884
-87.111	5.671
-104.59	8.632
-123.36	13.418
-130.42	15.561
-123.5	13.627
-112.42	20.427
-110.77	19.152
-105.81	15.017
-105.73	15.079
-107.59	13.536
-97.577	15.604
-100.29	12.253
-103.01	12.109
-86.795	25.855
-52.029	46.923
-12.266	75.595
21.982	97.95
54.95	114.46
78.741	128.02
91.593	133.05
95.455	137.7
88.867	131.38
75.048	121.22
65.926	116.9
56.681	111.46
45.469	106.76
42.623	97.798
46.849	105.7
38.33	93.779
-2	25.339
-46.732	-47.393
-68.876	-97.04
-78.535	-125.9
-89.692	-149.27
-101.38	-164.15
-103.49	-162.39
-98.355	-153.34
-95.262	-148.12
-95.738	-144.49
-95.514	-137.94
-95.326	-134.19
-99.303	-130.29
-101.75	-129.39
-106.93	-127.65
-112.89	-125.57
-105.9	-123.06
-73.832	-119.66
-16.508	-114.98
32.932	-97.988
76.937	-69.472
109.34	-44.086
101.39	-34.068
87.13	-30.691
73.674	-31
66.307	-32.654
67.229	-29.496
55.587	-27.268
55.038	-23.772
50.142	-27.551
48.815	-25.934
53.34	-13.245
15.258	-13.602
-36.574	-9.228
-66.705	6.218
-86.246	19.33
-107.82	25.567
-116.52	29.633
-108.73	34.29
-103.2	32.655
-98.563	34.824
-95.545	36.679
-87.633	35.61
-80.513	34.943
-85.503	31.222
-86.416	31.297
-85.955	32.159
-91.419	31.083
-88.104	30.462
-85.882	31.844
-88.319	31.574
-86.439	28.878
-94.472	26.549
-96.37	23.024
-94.273	26.565
-73.091	28.892
-10.022	24.21
47.185	19.109
92.215	16.792
123.4	21.814
129.98	28.213
117.27	28.216
98.842	25.137
87.2	23.703
79.026	22.269
74.537	19.234
65.99	18.886
61.283	20.427
57.801	17.611
55.486	20.938
52.909	18.499
54.697	17.585
52.197	14.03
8.98	-16.658
-38.183	-36.51
-60.005	-47.846
-76.671	-55.527
-83.806	-47.565
-81.536	-44.898
-78.272	-43.06
-79.387	-38.92
-80.257	-37.56
-77.905	-33.539
-82.773	-31.172
-86.436	-33.555
-86.583	-34.565
-90.434	-36.601
-92.355	-33.429
-65.702	-26.117
-3.427	-16.506
54.425	0.171
95.851	13.253
124.22	28.847
134.45	37.987
127.44	36.749
106.38	36.371
95.333	35.996
92.445	39.02
81.599	34.715
79.078	31.85
74.324	31.216
69.104	28.144
71.056	29.516
69.496	31.905
68.458	31.507
35.425	2.776
-17.691	-28.99
-48.79	-38.643
-74.04	-46.788
-97.587	-46.966
-99.46	-38.933
-94.451	-32.701
-94.942	-29.972
-94.194	-30.494
-100.03	-33.629
-99.018	-33.901
-96.147	-33.81
-99.956	-36.915
-103.71	-41.208
-103.47	-33.215
-77.864	-4.461
-38.259	33.024
-4.044	72.261
22.92	106.89
43.206	131.54
49.315	142.7
41.307	140.6
33.064	133.12
24.805	129.65
25.074	127.12
26.18	125.89
22.812	123.86
20.452	120.03
18.205	124.64
20.891	105.03
21.34	57.429
21.414	10.333
24.678	-35.859
26.026	-61.208
28.259	-61.913
26.625	-58.54
22.245	-57.756
22.996	-54.282
21.414	-52.878
24.711	-51.057
14.435	-42.986
-38.308	-42.259
-92.323	-39.386
-118.08	-29.956
-127.34	-22.343
-121.81	-17.13
-112	-15.486
-104.8	-13.259
-95.784	-10.376
-87.875	-8.835
-84.849	-8.549
-80.855	-10.308
-75.374	-11.062
-89.465	-10.175
-101.49	-11.702
-95.418	-9.581
-91.193	-8.753
-86.971	-9.136
-90.257	-7.364
-91.169	-10.889
-90.501	-9.459
-90.959	-5.873
-89.39	-10.229
-94.857	-11.508
-75.644	0.917
-28.995	26.478
22.997	53.024
65.539	74.17
89.002	98.831
116.29	117.57
124.58	120.21
106.94	115.91
99.018	109.48
85.892	102.11
76.335	100.36
76.747	101.2
73.864	76.303
79.447	28.483
81.834	-14.252
78.492	-54.582
79.755	-79.525
73.996	-81.114
67.877	-79.289
68.936	-74.065
66.634	-69.85
64.213	-64.053
59.413	-58.86
60.926	-58.614
53.885	-53.677
2.645	-56.161
-50.953	-53.749
-72.585	-36.068
-84.653	-25.273
-96.79	-20.74
-103.62	-11.565
-100.26	-9.145
-93.324	-12.133
-86.708	-9.124
-77.938	-7.272
-74.209	-5.615
-73.014	-8.232
-73.19	-9.508
-78.874	-4.718
-78.047	-9.802
-80.233	-11.884
-86.707	-9.457
-85.392	-9.512
-86.658	-9.169
-90.285	-14.554
-88.448	-1.074
-66.72	33.954
-36.182	66.227
-23.332	96.864
-19.979	122.25
-12.925	142.24
-1.675	159.78
4.225	168.97
10.579	177.97
21.059	183.78
22.814	179.92
23.747	179.7
24.737	178.96
21.566	173.54
18.839	160.23
20.174	152.67
17.55	149.88
10.874	145.74
9.553	149.07
0.084	108.29
-12.334	39.941
-21.639	-19.789
-30.116	-86.064
-30.249	-144.31
-26.343	-195.26
-24.349	-232.99
-16.448	-254.77
-3.382	-269.14
0.628	-274.28
9.55	-273.14
17.657	-267.38
14.799	-261.18
18.165	-256.79
17.686	-252.01
16.071	-248.85
17.731	-244.19
16.947	-237.12
15.182	-230.75
17.324	-228.01
18.634	-228.76
14.264	-225.85
19.819	-221.35
14.7	-208.97
21.871	-177.26
58.783	-131.21
92.434	-77.502
118.53	-30.189
116.48	-12.383
100.98	-11.839
91.442	-10.963
83.127	-15.856
76.705	-12.401
71.409	-7.873
72.551	-8.127
67.45	-7.141
66.289	-9.215
70.271	-10.097
67.169	-14.81
69.285	-9.194
38.808	-7.788
-27.797	-19.946
-66.056	-13.867
-83.065	3.465
-98.756	13.659
-99.021	16.62
-95.453	18
-92.02	19.295
-87.972	18.935
-86.797	20.519
-86.64	23.448
-84.438	22
-80.245	20.144
-79.536	20.505
-78.156	20.625
-83.439	15.929
-93.862	10.006
-99.274	9.891
-106.78	11.26
-109.21	11.096
-108.87	7.195
-114.39	7.572
-100.53	6.574
-53.596	-2.6
10.4	-2.136
67.034	4.237
109.7	10.224
146.42	23.002
159.7	29.955
152.66	27.895
140.88	27.482
124.45	27.053
113.85	22.832
108.61	21.607
104	20.57
103.76	17.792
110.07	30.042
98.102	18.955
49.584	-27.462
-0.489	-60.23
-23.907	-73.714
-31.683	-73.979
-38.899	-72.115
-45.2	-70.326
-42.956	-65.888
-44.489	-66.159
-50.477	-64.251
-48.882	-61.023
-47.878	-58.323
-46.756	-58.012
-49.335	-56.878
-52.706	-51.678
-51.127	-63.009
-49.178	-97.202
-44.701	-139.06
-40.357	-169.53
-27.428	-181.09
-11.179	-185.88
-5.711	-188.89
-0.372	-186.88
4.023	-181.54
0.217	-176.25
-0.376	-170.57
5.146	-166.87
4.708	-164.79
0.304	-160.16
-4.563	-157.05
-5.491	-157.13
-3.84	-151.96
-6.433	-144.99
-1.91	-142.61
-1.322	-138.48
-3.972	-132.31
2.504	-130.42
2.614	-132.33
0.43	-128
-1.205	-123.32
-7.433	-121.97
-6.171	-121.68
-3.464	-123.77
-6.226	-110.23
3.491	-79.968
29.172	-30.803
59.653	35.835
77.38	97.63
88.92	155.85
106.61	203.12
110.04	229.1
110.8	245.15
110.29	247.81
96.383	235.9
89.497	227.19
87.38	221.25
84.16	216.59
78.552	209.13
76.448	205.32
80.705	207.69
80.02	174.17
79.743	114.11
79.918	62.211
79.672	16.109
77.068	-11.234
72.567	-13.251
73.996	-7.217
72.828	-5.537
71.632	-4.991
70.877	-0.495
67.486	0.798
64.567	2.275
58.762	4.142
55.138	5.243
36.062	6.075
-6.264	-3.671
-48.224	-7.105
-73.986	6.388
-96.096	9.436
-109.51	4.891
-99.21	13.93
-88.212	20.32
-81.47	20.62
-75.613	22.942
-71.262	21.456
-70.944	21.819
-71.569	22.377
-70.334	19.278
-73.864	19.041
-78.079	20.812
-83.54	19.653
-89.218	12.75
-78.328	21.808
-44.829	55.075
-1.839	86.273
40.976	119.63
67.066	153.2
83.823	173.59
97.543	188.27
94.692	186.29
88.556	176.96
81.404	169.65
74.258	158.48
65.464	152.01
56.87	146.29
57.492	152.41
53.586	142.76
59.377	93.586
73.524	45.053
80.585	0.632
80.378	-38.323
75.508	-52.316
78.081	-51.358
71.395	-48.19
57.172	-47.758
55.764	-45.264
57.186	-41.648
52.842	-43.748
58.532	-37.601
45.056	-35.288
-17.26	-40.155
-70.804	-33.922
-95.637	-20.125
-110.46	-1.291
-112.67	7.043
-109.21	8.866
-104.16	13.371
-102.36	12.166
-97.61	13.258
-93.822	13.628
-93.525	7.985
-87.021	7.408
-83.178	9.987
-83.115	10.835
-81.922	11.452
-77.894	11.137
-72.943	12.946
-69.536	10.336
-67.713	7.991
-67.668	8.403
-69.993	5.677
-69.705	8.595
-68.903	6.872
-74.71	4.747
-77.305	4.515
-77.476	2.349
-80	8.655
-82.405	9.936
-79.714	14.941
-63.39	13.15
-29.272	-0.613
7.879	-3.818
23.995	-11.552
28.087	-16.909
25.289	-14.092
24.685	-10.208
22.51	-6.169
5.505	4.838
1.459	16.693
-1.357	15.681
-7.56	13.54
-8.402	12.168
-10.668	10.372
1.025	-6.769
15.032	-28.54
36.98	-43.268
69.895	-53.283
91.859	-46.299
110.2	-40.116
127.78	-36.45
126.53	-33.349
110.11	-32.455
98.385	-34.529
90.912	-38.846
88.444	-34.865
88.26	-36.588
93.864	-31.964
67.001	-28.996
-0.041	-35.729
-37.825	-18.547
-61.006	1.373
-82.746	5.444
-79.389	3.214
-70.468	4.321
-66.189	9.713
-66.877	10.535
-63.647	14.478
-56.507	15.018
-57.813	11.196
-57.911	12.818
-61.99	13.422
-70.532	11.644
-74.655	9.142
-83.998	5.038
-93.206	3.874
-70.51	4.449
-5.533	-1.632
58.418	-4.168
115.39	11.158
153.6	24.096
144.45	26.046
128.48	28.843
111.1	27.641
96.824	28.242
95.581	29.026
85.951	25.054
81.145	24.178
81.562	25.612
83.73	25.799
81.958	25.367
83.752	32.26
69.457	18.245
11.49	-14.773
-31.114	-30.267
-54.613	-38.962
-67.609	-37.033
-60.411	-31.111
-57.505	-29.235
-53.399	-23.172
-51.449	-20.56
-49.292	-19.888
-44.88	-19.002
-44.977	-17.247
-48.353	-15.669
-51.929	-16.042
-53.688	-17.591
-56.861	-17.117
-55.36	-17.864
-53.575	-10.669
-30.403	23.068
7.823	64.575
26.596	98.68
47.178	130.96
58.09	143.43
49.333	135.39
39.528	127.55
28.101	123.22
32.238	127.9
46.469	132.16
45.917	128.44
42.211	122.33
49.88	121.56
51.278	128.51
49.687	106.16
55.743	57.213
57.521	12.202
63.356	-30.024
70.468	-56.438
67.297	-64.192
65.085	-59.739
69.024	-52.247
64.894	-51.404
60.4	-48.033
64.631	-44.81
64.868	-41.981
65.932	-36.805
54.637	-39.693
11.523	-46.947
-34.379	-51.288
-46.589	-47.539
-53.472	-40.42
-72.877	-40.454
-79.443	-35.971
-81.216	-27.443
-78.222	-24.508
-74.606	-24.575
-77.743	-24.878
-77.525	-27.371
-80.174	-29.295
-78.127	-27.284
-73.462	-29.137
-81.742	-33.477
-81.707	-32.209
-79.194	-29.08
-85.65	-33.149
-87.751	-29.408
-68.115	-4.208
-23.255	27.852
14.554	62.498
54.244	95.799
85.784	119.8
96.289	133.96
99.247	130.86
82.177	120.95
63.618	115.54
57.992	109.89
54.857	104.81
52.216	102.32
49.116	101.69
48.123	103.19
40.342	98.51
36.954	95.001
45.136	103.47
44.346	80.852
51.606	30.178
61.008	-15.739
62.912	-58.454
63.982	-77.565
60.452	-76.685
59.532	-72.882
59.986	-66.793
55.92	-64.88
56.345	-60.807
47.367	-53.06
-6.548	-57.595
-63.359	-53.815
-89.439	-31.155
-108.36	-16.79
-115.8	-10.542
-110.8	-7.961
-103.08	-9.927
-93.466	-8.646
-90.426	-5.625
-87.994	-6.083
-81.418	-3.995
-84.319	-2.236
-85.405	-5.734
-79.21	-4.9
-78.542	-2.731
-77.174	0.654
-77.515	0.336
-82.474	-3.738
-83.592	-3.427
-82.321	-2.171
-79.508	-0.255
-62.901	-14.492
-33.982	-31.35
-16.881	-42.243
-9	-62.772
-7.697	-71.753
-16.035	-68.444
-20.714	-64.613
-34.813	-67.665
-34.392	-60.804
-22.034	-57.704
-30.748	-56.492
7.426	-26.924
58.282	-21.047
158.28	18.052
328.26	88.323
427.88	118.97
488.09	137.34
519.69	146.88
510.96	176.78
469.5	203.95
399.79	211.54
327.03	219.57
257.57	217.8
212.92	221.37
170.49	228
123.46	216.74
88.359	200.19
64.186	187.6
41.25	174.99
25.47	164.92
12.838	154.58
0.572	148.82
2.606	148
-1.749	156.33
-4.682	173.51
-2.209	182.29
-9.625	182.65
-11.284	180.3
-10.929	177
-13.11	176.59
-14.199	174.6
-16.968	171.88
-20.016	165.22
-22.575	152.66
-19.755	140.81
-22.917	125.18
-24.731	118.25
-19.831	106.53
-25.285	63.681
-27.499	14.802
-28.929	-30.918
-27.547	-80.198
-16.913	-128.16
-2.003	-169.21
6.405	-204.27
-4.722	-238.15
-12.659	-262.38
-15.849	-276.19
-17.974	-285.12
-11.592	-287.91
-9.216	-287.1
-7.045	-288.53
-4.289	-284.82
-9.413	-275.56
-11.286	-269.81
-11.984	-263.77
-18.147	-256.08
-17.186	-250.99
-10.819	-245.54
-9.834	-237.43
-12.89	-233.54
-7.903	-229.74
-7.962	-229.55
-10.784	-234.11
-5.724	-227.28
-4.412	-211.17
17.246	-189.74
52.904	-155.14
86.09	-108.1
110.91	-58.187
119.59	-19.904
110.62	-9.667
92.175	-11.263
85.787	-6.062
80.362	-4.792
73.317	-6.632
65.226	-6.943
64.127	-3.689
64.699	-1.489
61.357	-0.239
62.36	1.346
61.489	-0.657
56.061	2.735
13.603	-4.495
-47.982	-18.146
-95.743	-11.812
-122.68	2.902
-119.83	18.553
-120.25	30.8
-120.07	32.402
-109.35	31.286
-102.76	31.645
-97.887	32.363
-96.716	32.261
-92.576	34.118
-86.612	36.116
-85.498	33.016
-87.644	29.41
-92.43	27.592
-94.766	24.174
-107.14	14.462
-119.62	13.061
-96.187	35.36
-51.717	63.323
-4.429	89.964
40.145	120.31
65.473	143.57
79.028	153.9
78.851	151.38
67.591	139.31
60.699	132.62
51.564	129.69
45.95	121.32
47.533	117.38
43.353	113.66
38.522	107.94
40.753	108.97
42.049	108.81
42.117	105.98
45.139	112.48
44.86	104.38
36.157	61.723
22.019	10.025
10.653	-41.723
-4.958	-88.29
-21.994	-119.72
-29.439	-143.93
-44.421	-162.67
-57.582	-169.5
-61.058	-168.94
-58.668	-163.88
-53.903	-161.57
-53.481	-159.43
-48.479	-149.27
-64.735	-139.18
-87.537	-122.34
-91.2	-98.412
-100.11	-76.948
-112.4	-50.844
-117.04	-24.694
-112.59	-16.59
-99.611	-17.326
-92.908	-13.66
-102.23	-3.876
-105.45	2.914
-100.95	0.344
-98.099	-1.735
-87.789	-2.335
-79.677	-1.186
-78.605	1.204
-78.827	0.943
-84.554	4.128
-89.81	5.491
-88.035	-2.021
-84.165	-0.867
-62.133	-0.276
-17.544	-13.102
23.886	-26.99
59.791	-31.468
72.517	-28.543
56.172	-32.282
48.794	-31.424
40.356	-26.022
27.824	-30.527
27.436	-27.715
20.564	-24.589
14.254	-27.207
14.999	-22.033
10.999	-26.212
16.063	-22.246
17.04	-25.59
-19.376	-68.619
-54.863	-104.25
-61.574	-126.43
-76.479	-143.37
-86.361	-141.32
-78.467	-138.44
-75.889	-133.66
-71.458	-121.54
-71.976	-118.65
-75.846	-115.97
-69.046	-110.74
-65.192	-108.38
-67.214	-103.98
-68.505	-102.51
-71.763	-102.13
-74.776	-103.71
-71.998	-95.299
-57.098	-63.781
-34.037	-23.258
-16.914	15.793
-2.889	63.027
9.563	113.11
14.209	149.62
20.872	177.11
29.614	201.17
31.459	218.82
32.038	229.3
30.141	239.45
31.123	245.33
37.812	245.96
35.45	247.31
31.258	242.97
31.718	232.34
29.097	228.37
26.604	221.14
21.707	204.31
15.77	199.39
8.234	174.75
-5.948	127.03
-11.904	90.173
-6.732	49.419
-4.193	-1.269
-8.001	-53.704
-12.045	-98.638
-6.062	-136.63
0.721	-170.96
3.496	-199.08
7.52	-213.61
10.408	-220.14
16.355	-223.27
21.823	-219.49
30.376	-217.73
34.56	-216.62
29.622	-214.9
32.321	-208.49
29.772	-205.33
26.336	-203.09
32.175	-194.66
29.146	-194.32
28.051	-189.71
32.241	-180.44
31.051	-178.49
28.754	-175.5
27.44	-171.45
26.743	-168.86
25.996	-166.64
24.921	-154.63
24.828	-125.57
23.237	-83.933
17.862	-34.308
15.662	1.474
14.404	10.572
14.185	12.718
11.981	17.951
9.062	19.681
13.294	26.703
8.743	41.092
-0.162	47.467
1.014	43.804
5.395	41.952
7.286	46.435
9.263	46.454
15.017	48.709
18.469	51.642
15.966	47.321
12.852	49.628
12.433	48.596
14.004	48.545
15.716	50.862
13.823	49.944
8.511	54.898
5.661	48.011
4.969	40.188
5.047	42.204
6.43	39.259
8.629	36.186
12.006	38.813
11.587	41.471
10.24	41.685
11.681	40.933
10.88	41.473
8.001	41.311
10.361	35.716
10.744	34.504
7.378	37.939
11.122	37.61
9.866	36.426
8.483	36.885
8.794	34.269
7.596	32.993
8.62	34.655
7.887	35.107
11.237	35.679
11.016	34.323
9.02	34.573
11.972	32.143
12.123	29.988
9.499	31.042
11.345	27.573
9.596	25.443
5.12	25.009
7.699	24.061
3.388	24.683
0.025	26.022
6.366	25.698
9.138	23.846
8.773	23.062
2.943	21.813
3.457	20.487
10.034	24.507
5.766	23.432
8.922	19.634
9.984	22.682
7.12	22.109
9.843	23.985
3.978	25.387
5.964	24.803
8.041	24.568
8.144	21.014
