# Supplementary material for: Electrooculography-based continuous eye-writing recognition system for efficient assistive communication systems
Source: PLoS One. 2018 Feb 9;13(2):e0192684. doi: 10.1371/journal.pone.0192684 (PMC5806888; doi:10.1371/journal.pone.0192684)
Supplement: S3 Database — All the original continuous EOG data of participant 004, 005, and 006 used in the experiments are contained in this database. (ZIP) [file pone.0192684.s003.zip › continuous2/004/test/EOG_004_01_009.csv]

8.784	13.029
9.193	16.21
15.143	13.404
16.348	13.142
17.93	16.967
16.188	15.731
12.69	17.471
18.772	19.026
18.571	16.507
12.531	13.649
13.55	11.966
15.423	12.948
18.135	13.396
17.013	14.239
17.812	17.419
21.608	14.214
16.696	15.064
13.496	14.666
13.794	9.061
17.29	13.567
19.979	13.892
14.615	11.808
12.82	11.67
12.011	10.345
9.644	13.71
13.703	14.105
13.985	13.673
10.609	14.776
11.421	10.595
10.549	12.37
10.236	15.535
9.755	11.573
7.362	14.649
7.754	14.701
5.352	13.062
1.558	14.687
1.546	10.47
2.535	11.812
1.525	12.498
-1.7	10.516
-4.058	14.376
-6.187	14.604
-5.704	13.937
-6.16	11.466
-3.872	9.153
-4.959	11.637
-8.908	8.928
-5.799	9.198
-11.99	10.591
-13.369	7.325
-9.209	8.887
-10.003	10.24
-8.701	12.175
-11.282	12.377
-15.263	7.279
-16.791	9.266
-13.56	10.832
-13.557	5.254
-20.028	5.979
-17.987	7.451
-8.548	1.469
-9.398	4.109
-13.735	9.235
-15.88	6.875
-16.972	6.756
-10.216	6.615
-10.768	5.335
-13.037	5.724
-14.765	6.336
-20.424	-0.347
-16.778	3.753
1.898	33.461
34.715	72.087
59.634	110.95
70.299	141.65
67.261	155.63
47.777	147.8
30.019	133.31
20.379	128.91
13.277	122.07
15.255	119.27
13.702	119.87
-0.131	108.78
-0.142	113.18
3.55	105.93
5.241	54.707
11.432	2.597
8.985	-45.766
1.9	-82.953
0.112	-87.758
2.345	-79.191
3.411	-73.017
4.814	-72.93
-1.812	-75.956
-0.835	-70.1
-8.726	-57.673
-44.698	-50.411
-71.351	-38.198
-89.864	-23.49
-112.61	-17.985
-138.02	-14.521
-147.76	-14.32
-142.34	-16.535
-142.09	-15.557
-135.56	-11.802
-131.02	-12.485
-127.65	-14.854
-117.01	-10.362
-117.07	-7.333
-123.42	-9.044
-113.47	-11.699
-79.884	-29.751
-40.8	-58.307
-1.621	-73.874
40.369	-74.781
57.404	-66.869
39.949	-69.339
21.277	-69.437
16.703	-58.91
15.595	-57.317
13.928	-55.789
14.663	-52.943
11.543	-53.093
7.17	-54.768
7.6	-56.821
7.905	-55.993
10.657	-50.846
4.651	-50.578
7.947	-48.645
-2.615	-40.017
-53.983	-34.544
-91.045	-22.305
-111.49	-10.92
-128.32	-4.665
-139.41	5.566
-141.38	9.129
-132.56	6.67
-129.52	7.273
-128.9	8.991
-126.01	8.077
-127.58	6.517
-131.82	1.894
-128.5	2.455
-118.84	8.523
-88.184	-3.06
-33.819	-25.678
14.945	-45.364
56.091	-53.074
71.789	-48.693
57.329	-45.536
41.547	-44.376
27.409	-45.453
19.521	-46.296
16.377	-44.918
20.266	-40.387
20.083	-39.33
20.108	-40.747
25.03	-35.241
-18.493	-32.769
-75.179	-28.163
-100.47	-13.991
-120.92	-7.039
-123.47	-8.686
-113.36	-0.36
-107.38	8.338
-100.5	4.639
-98.04	0.606
-98.671	-2.546
-101.19	-2.766
-101.87	-2.583
-98.879	-1.084
-99.145	-0.285
-103.12	-4.037
-95.079	15.754
-63.187	55.666
-33.016	96.732
-13.521	138.64
-0.796	168.56
6.74	191.25
18.665	208.95
24.378	213.2
22.796	212.11
18.838	207.71
16.176	198.83
16.324	192.2
14.09	188.21
14.08	182
19.077	178.2
19.045	171.2
12.4	164.04
15.976	158.27
18.184	154.17
16.706	159.65
9.439	127.55
-19.522	53.702
-37.884	-17.784
-48.164	-88.082
-60.769	-156.43
-58.337	-208.13
-44.921	-244.66
-26.387	-268.84
-12.615	-276.92
0.492	-277.22
13.826	-273.63
21.039	-267.39
22.691	-260.81
22.771	-253.72
28.538	-249.03
25.586	-244.56
15.605	-239.97
20.878	-233.65
20.393	-230.73
18.408	-230.63
16.121	-219.39
-34.086	-203.96
-85.128	-176.01
-108.92	-131.87
-132.55	-89.918
-137.74	-50.784
-132.65	-26.076
-122.39	-20.247
-108.52	-16.545
-101.21	-12.501
-98.373	-10.672
-94.689	-9.193
-91.353	-10.057
-92.025	-8.534
-89.366	-4.546
-90.737	-2.999
-94.106	-2.984
-94.444	-3.842
-74.95	-2.719
-24.282	-9.77
24.413	-21.904
66.439	-28.149
79.291	-33.104
60.017	-31.912
47.564	-30.971
35.803	-32.052
31.29	-26.686
33.428	-23.084
30.689	-19.851
27.216	-21.419
27.2	-20.478
28.517	-14.451
24.707	-18.435
31.816	-7.062
33.165	-18.503
4.762	-70.262
-23.783	-108.87
-35.027	-134.3
-36.162	-147.42
-37.633	-154.98
-39.282	-158.13
-37.825	-157
-37.386	-151.77
-31.297	-139.66
-29.22	-137.58
-31.502	-137.51
-26.917	-134.28
-22.379	-129.06
-16.68	-124.24
-19.381	-124.55
-17.979	-117.85
-17.288	-120.63
-18.705	-114.19
-8.289	-108.97
-15.461	-113.34
8.94	-79.913
60.231	-82.933
122.42	-79.453
251.2	-21.597
402.54	17.138
509.51	51.409
566.99	101.97
592.65	184.68
573.82	251.4
515.71	274.9
445.2	284.28
378.24	286.05
318.8	288.3
256.83	273.72
198.75	245.21
151.61	225.01
119.59	214.01
104.71	206.3
91.137	198.77
81.068	194.46
79.202	192.83
69.828	186.91
60.657	181.99
58.826	183.72
58.182	177.12
54.648	167.58
45.666	165.76
34.541	162.45
25.972	158.01
25.06	154.32
26.151	148.5
27.149	145.63
26.883	145.74
25.353	141.17
24.241	137.56
14.521	133.42
16.925	141.85
17.117	130.13
-13.298	78.216
-26.481	62.55
-21.13	65.044
-13.559	65.001
-3.376	73.152
-24.852	45.714
-55.965	-3.724
-79.488	-53.063
-108.12	-96.985
-122.94	-127.46
-129.36	-143.88
-128.61	-145.91
-123.8	-140.74
-125.3	-137.2
-122.85	-134.77
-119.68	-129.9
-116.46	-127.47
-114.1	-128.93
-112.52	-126.57
-115.2	-120.47
-116.63	-124.49
-113.22	-119.89
-99.122	-94.415
-51.813	-53.976
-2.517	9.609
33.969	70.747
68.607	114.43
74.384	126.23
58.355	107.51
46.916	106.7
43.506	107.33
44.454	105.09
34.973	102.23
24.468	90.881
31.049	101.66
19.85	75.374
-14.023	10.69
-28.275	-35.618
-32.781	-79.957
-53.17	-114.71
-78.174	-136.2
-91.566	-153.18
-91.537	-158.35
-86.534	-155.72
-84.713	-152.81
-85.013	-145.98
-83.818	-141.6
-84.334	-138.19
-87.978	-135.38
-87.37	-135.76
-83.072	-133.91
-58.392	-134.9
-9.41	-132.7
39.053	-118.65
90.161	-86.515
104.61	-60.999
79.57	-58.36
67.356	-56.62
56.88	-55.726
50.79	-55.828
50.59	-54.099
47.406	-55.065
46.483	-52.712
53.333	-38.636
64.259	-25.182
62.313	-25.1
62.348	-23.574
65.09	-17.154
63.458	-16.594
60.521	-16.917
54.219	-19.323
61.649	-15.906
43.43	-9.363
-8.347	-15.122
-47.257	-9.878
-80.016	1.111
-105.86	4.001
-126.14	8.625
-130.86	7.671
-122.94	6.572
-121.97	8.551
-117.57	8.63
-109.67	8.159
-105.6	7.616
-103.61	12.279
-98.746	17.341
-95.358	16.479
-91.598	18.274
-88.355	17.747
-88.133	14.182
-87.758	14.343
-90.158	10.862
-97.492	13.284
-82.483	9.954
-33.055	-9.612
21.989	-30.688
73.889	-41.846
113.53	-34.133
138.83	-28.838
133.14	-28.564
104.98	-27.923
94.599	-31.501
83.219	-27.181
68.525	-23.138
68.247	-22.769
66.997	-26.096
66.923	-32.736
72.128	-30.04
66.115	-29.713
65.536	-28.704
70.4	-27.287
72.6	-26.01
67.465	-21.957
14.692	-30.735
-48.389	-25.901
-76.243	-10.578
-96.379	0.409
-113.39	11.818
-120.77	11.416
-119.81	12.959
-115.66	14.155
-107.36	12.912
-100.5	16.594
-101.77	14.117
-93.609	14.845
-88.839	14.144
-93.865	7.156
-89.504	8.834
-86.291	8.853
-89.652	4.887
-91.435	5.512
-93.512	6.179
-95.854	0.108
-90.067	2.687
-57.91	4.873
-3.338	-8.654
50.735	-13.493
77.643	-19.27
63.747	-23.927
46.566	-20.739
42.289	-20.028
40.689	-16.827
39.398	-18.419
33.985	-17.311
31.849	-13.018
31.579	-12.784
29.881	-12.383
32.389	-12.642
37.479	-10.348
36.405	-13.842
33.375	-16.25
29.543	-13.041
28.663	-15.117
32.133	-12.105
30.544	-11.555
28.097	-14.391
29.806	-11.391
36.28	-11.046
31.892	-13.41
24.552	-13.74
27.915	-12.613
28.2	-12.717
31.567	-10.256
33.249	-9.678
28.956	-10.901
28.038	-11.38
26.467	-10.944
27.258	-7.821
27.487	-7.633
25.551	-7.447
28.243	-10.452
24.602	-10.141
25.981	-7.164
29.387	-10.675
22.924	-9.763
25.423	-6.86
23.975	-7.596
24.81	-8.432
26.793	-5.885
21.39	-5.571
25.16	-4.32
28.726	1.153
28.088	-1.348
23.586	-0.9
21.318	4.108
21.305	0.599
20.557	-0.858
22.292	1.301
18.045	-2.025
18.782	-3.005
24.504	-5.06
21.707	-7.331
20.922	-2.689
22.124	-0.104
19.73	-0.62
22.819	-5
26.046	-5.678
21.98	-3.826
20.75	-4.075
21.563	-2.747
21.937	-7.789
18.369	-10.059
20.768	-5.141
28.525	-2.819
26.626	-1.463
24.771	-3.078
