# Supplementary material for: Electrooculography-based continuous eye-writing recognition system for efficient assistive communication systems
Source: PLoS One. 2018 Feb 9;13(2):e0192684. doi: 10.1371/journal.pone.0192684 (PMC5806888; doi:10.1371/journal.pone.0192684)
Supplement: S3 Database — All the original continuous EOG data of participant 004, 005, and 006 used in the experiments are contained in this database. (ZIP) [file pone.0192684.s003.zip › continuous2/004/test/EOG_004_01_010.csv]

8.02	10.498
6.08	7.843
11.63	6.701
9.005	10.897
3.151	10.189
0.145	10.471
-1.181	9.936
1.05	9.255
-2.961	13.725
-3.048	10.305
-1.804	9.68
-4.748	9.77
-1.939	4.352
-4.411	3.529
-4.17	3.66
-2.308	5.079
-6.246	3.184
-7.539	1.782
-6.718	5.44
-6.448	3.381
-11.008	4.001
-10.03	3.881
-10.388	0.381
-14.755	3.327
-13.355	-0.59
-12.2	-2.005
-10.999	1.53
-9.221	0.508
-10.074	4.324
-15.163	4.808
-15.514	0.208
-11.313	1.935
-10.392	2.363
-11.042	-0.234
-8.058	2.203
-5.593	0.942
-10.1	-2.56
-13.996	-2.48
-15.223	-1.275
-15.552	-0.279
-12.097	-0.567
-11.711	1.136
-12.448	-0.059
-11.037	-3.053
-14.257	-3.45
-14.816	-4.372
-12.448	-3.697
-10.32	-2.703
-10.164	0.699
-11.698	2.088
-8.277	-3.519
-9.21	-5.692
-13.999	-6.255
-12.063	-6.491
-10.197	-4.335
-11.454	-3.281
-8.556	-5.408
-9.491	-8.392
-13.028	-7.321
-10.893	-5.957
-11.255	-5.271
-10.02	-5.089
-10.712	-6.103
-14.263	-5.678
-16.087	-5.931
-13.541	-5.521
-6.79	-3.568
-9.351	-3.607
-11.855	-2.299
-14.361	-3.856
-16.303	-7.268
-16.357	-5.724
-15.999	-7.106
-12.361	-8.632
-21.802	-6.477
-28.419	-8.942
-22.622	0.578
-3.342	34.595
34.813	74.463
69.982	114.37
85.351	140.7
69.174	137.27
44.236	122.37
29.825	112.2
20.402	108.14
16.115	101.47
10.047	94.712
7.318	94.202
5.223	93.573
3.643	93.875
0.927	86.659
5.551	93.773
6.009	89.087
-24.159	33.538
-51.778	-18.554
-80.587	-66.027
-109.09	-106.82
-118.83	-126.08
-132.1	-143.16
-138.96	-146.87
-133.62	-143.55
-126.98	-140.56
-126.9	-136.73
-127.83	-134.32
-123.43	-128.48
-117.4	-127.87
-115.01	-121.7
-128.1	-91.788
-137.05	-57.467
-136.22	-30.626
-136.91	-12.816
-124.88	-8.585
-114.72	-8.741
-118.93	-10.846
-120.63	-11.965
-122	-12.304
-119.7	-11.992
-119.26	-13.223
-120.85	-14.9
-112.31	-11.36
-91.449	-19.938
-44.04	-41.008
18.225	-64.66
63.233	-81.771
60.127	-91.471
31.987	-98.044
18.084	-97.548
16.452	-94.637
28.224	-89.809
30.047	-88.743
16.498	-84.324
12.684	-77.685
12.807	-74.744
19.712	-70.883
37.434	-71.267
40.05	-68.679
36.412	-68.087
40.061	-69.852
36.101	-66.699
29.536	-66.117
26.706	-67.919
23.894	-67.218
24.107	-68.765
29.137	-69.997
30.411	-47.93
28.78	-1.4
29.765	47.59
25.074	84.327
14.285	104.75
11.921	107.64
13.002	101.97
10.393	100.87
8.765	98.207
8.758	88.615
8.52	84.815
6.175	83.725
6.857	82.274
9.93	90.419
12.182	74.293
12.338	24.631
12.243	-26.5
8.106	-78.091
4.363	-110.02
5.379	-111.31
1.051	-110.28
-3.334	-108.19
-1.938	-101.03
0.451	-96.055
1.779	-92.938
3.951	-89.087
6.106	-86.556
11.654	-85.307
-2.281	-80.004
-46.981	-73.625
-82.299	-58.53
-96.399	-33.822
-106.03	-16.526
-118.56	-5.352
-123.77	2.077
-116.25	0.532
-107.09	-1.421
-104.29	-1.24
-98.089	-0.882
-87.058	1.628
-83.916	1.214
-84.119	-0.248
-82.713	2.556
-80.199	1.184
-81.309	-0.281
-83.274	0.111
-82.294	-1.051
-77.49	-1.291
-54.478	-17.098
-6.294	-39.792
45.898	-63.029
88.497	-76.035
111.09	-72.836
100.02	-78.876
79.114	-82.405
61.533	-78.464
53.558	-74.251
48.816	-73.149
35.838	-76.554
36.859	-72.384
35.941	-67.483
36.729	-63.972
45.935	-61.222
42.475	-64.545
36.952	-65.213
31.173	-66.911
33.118	-65.495
31.778	-63.39
35.431	-65.942
37.047	-57.918
-10.182	-50.757
-59.884	-41.66
-83.547	-22.304
-104.24	-4.266
-111.34	5.619
-107.85	6.123
-97.391	7.889
-85.807	11.783
-84.038	12.843
-76.356	12.23
-74.904	16.507
-84.125	22.77
-86.561	22.149
-87.915	19.854
-88.103	15.363
-87.744	17.291
-78.929	23.515
-77.677	23.3
-82.537	25.919
-79.234	25.89
-80.443	25.418
-53.209	15.634
-0.729	-9.329
54.374	-29.147
97.734	-45.786
108.43	-60.428
98.291	-67.629
73.733	-69.2
57.412	-66.499
51.357	-63.589
41.409	-61.933
36.439	-60.482
31.673	-58.316
26.585	-56.578
29.736	-56.395
30.316	-57.744
32.677	-56.233
31.572	-47.569
-8.464	-41.561
-55.564	-29.869
-73.048	-5.223
-87.133	12.287
-101.19	22.69
-102.66	29.329
-99.614	25.939
-90.859	25.216
-82.521	29.44
-83.534	27.603
-82.188	26.891
-76.099	29.248
-73.125	25.737
-71.794	26.1
-71.573	30.051
-73.721	27.082
-70.8	24.001
-70.244	25.117
-70.592	27.82
-66.972	24.318
-67.153	27.346
-63.707	31.122
-61.458	26.275
-63.851	28.448
-55.405	13.322
-43.291	-5.015
-38.303	-2.941
-35.287	-2.652
-32.42	-2.533
-27.803	-1.791
-31.448	-3.855
-32.346	-1.973
-27.56	0.405
-30.008	0.912
-27.328	1.665
-28.637	-1.438
-31.317	-5.022
-29.107	-7.361
-27.532	-5.758
-25.561	-4.605
-25.605	-7.782
-25.423	-6.035
-29.1	-7.675
-30.353	-7.422
-28.559	-6.641
-28.344	-11.012
-28.09	-8.757
-27.463	-5.952
-23.542	-5.56
-25.552	-7.598
-28.493	-8.112
-28.307	-7.555
-27.872	-0.963
-10.932	28.921
15.827	75.047
35.565	120.4
43.03	156.43
46.849	182.74
52.275	200.23
53.593	210.18
48.354	213.6
41.527	215.41
46.713	212.79
47.918	207.27
43.815	204.49
42.291	197.03
38.425	189.61
33.815	181.1
25.657	172.81
22.187	165.44
21.526	161.91
20.096	153.39
18.97	142.24
18.617	148.68
15.022	116.16
1.039	42.992
-14.743	-21.373
-23.789	-84.643
-27.442	-145.46
-25.657	-195.81
-20.839	-226.58
-11.184	-246.22
6.429	-261.4
16.653	-264.86
22.836	-263.93
29.51	-258.19
30.867	-250.41
31.947	-243.62
28.555	-235.21
29.949	-231.43
30.785	-228.27
23.581	-220.74
24.353	-212.45
21.522	-203.45
16.334	-198.29
19.898	-199.45
19.339	-197.64
18.184	-192.55
19.069	-190.04
15.27	-189.07
16.151	-183.79
14.565	-163.8
8.602	-121.55
20.476	-57.958
39.036	4.865
36.376	34.651
24.676	39.768
23.09	43.324
21.038	45.813
17.006	43.805
14.106	43.306
13.422	44.381
15.416	41.503
11.688	46.18
19.839	31.646
49.245	-5.709
72.915	-37.22
74.793	-58.54
65.778	-59.723
64.282	-58.051
62.902	-56.177
57.576	-51.245
57.596	-49.347
55.115	-45.988
53.792	-47.285
53.041	-47.063
49.34	-46.637
51.195	-44.246
51.509	-42.226
58.215	-42.042
49.654	-35.353
-6.969	-35.665
-61.576	-24.207
-87.047	2.572
-103.06	22.685
-100.33	36.304
-86.308	41.615
-82.734	44.345
-78.869	44.597
-71.591	44.29
-68.591	45.206
-61.172	44.964
-52.724	46.878
-50.946	46.818
-51.679	45.867
-53.915	46.42
-54.362	44.499
-52.72	46.607
-52.909	46.293
-54.129	41.33
-59.601	41.745
-64.199	39.031
-48.796	41.737
-8.635	51.86
42.178	67.955
87.491	89.063
115.85	111.75
123.95	132.03
107.69	126.99
84.33	117.84
71.42	114.08
62.431	106.02
52.012	101.2
46.129	96.508
47.791	94.079
42.807	90.92
42.347	88.052
43.271	87.365
37.275	85.865
35.288	83.691
31.393	86.621
31.245	84.642
31.296	81.787
31.034	92.222
35.717	73.586
35.555	21.197
36.044	-28.055
42.61	-70.238
44.245	-94.335
43.936	-98.8
45.898	-97.417
42.335	-92.39
38.968	-85.718
37.857	-79.814
38.042	-80.33
49.991	-75.893
38.719	-65.011
-12.862	-60.19
-50.481	-42.64
-68.312	-19.755
-93.256	-5.089
-107.11	8.616
-98.063	15.521
-83.691	17.621
-74.942	18.32
-80.266	17.977
-79.206	17.679
-69.486	18.951
-68.128	20.324
-64.525	19.384
-70.248	18.587
-74.111	13.5
-72.425	11.098
-76.705	11.674
-79.175	7.717
-82.43	12.918
-54.959	29.412
3.44	53.771
55.468	79.127
97.705	100.04
116.75	115.37
103.61	109.15
84.031	98.936
73.744	94.751
65.095	87.827
56.321	86.334
50.908	81.59
43.258	74.841
31.865	70.757
25.359	67.532
22.933	65.501
24.185	63.836
25.299	61.966
25.968	60.669
26.206	60.371
20.841	60.687
20.653	61.922
20.331	54.016
24.686	59.919
24.677	60.104
-12.491	4.951
-58.966	-63.782
-85.651	-113.38
-90.172	-144.89
-88.722	-161.69
-91.169	-170.43
-83.874	-168.15
-80.013	-159.03
-72.262	-150.03
-64.863	-145.4
-69.474	-141.31
-65.393	-138.06
-62.827	-135.98
-58.49	-129.37
-51.211	-122.49
-55.163	-123.18
-54.039	-122.13
-53.579	-118.44
-53.965	-116.91
-48.528	-109.37
-48.726	-106.97
-48.113	-109.19
-46.131	-106.43
-44.866	-102.8
-41.164	-99.988
-36.408	-98.159
-46.05	-81.271
-66.919	-50.272
-80.666	-16.414
-87.248	7.59
-83.48	8.75
-77.106	9.214
-69.571	18.271
-66.762	21.14
-67.151	21.985
-57.816	22.791
-51.471	21.403
-49.506	21.934
-44.907	20.136
-45.436	20.809
-45.697	22.688
-42.093	20.252
-41.995	21.243
-37.172	23.176
-35.272	22.761
-37.671	21.393
-34.124	23.524
-9.439	29.437
41.79	28.852
77.693	17.612
99.882	3.938
118.98	-5.699
106.94	-13.508
84.355	-14.179
72.984	-14.096
65.365	-15.964
54.092	-14.673
46.58	-15.463
48.288	-17.679
46.145	-20.43
44.474	-18.243
40.703	-15.478
37.621	-14.852
40.959	-12.665
39.275	-15.622
34.913	-15.038
31.616	-14.16
34.274	-16.101
39.117	-8.846
25.674	-26.253
4.634	-65.311
-4.679	-97.508
-10.444	-129.63
-12.093	-144.36
-11.458	-149.42
-8.82	-154.84
-2.814	-151.91
-5.471	-148.61
-4.765	-144.39
-3.801	-143.1
-5.773	-141.65
0.272	-136
2.731	-132.05
10.154	-128.4
18.095	-127.18
11.544	-109.45
-0.603	-82.262
-7.833	-69.159
-3.294	-60.387
-1.251	-58.128
-0.01	-52.628
3.967	-54.757
9.732	-53.361
18.855	-36.022
43.78	-22.042
169.63	8.779
318.91	68.488
405.47	135.83
490.78	157.14
524.59	160.02
523.88	161.22
513.79	147.79
471.44	136.73
423.49	106.54
373.46	88.792
328.87	82.128
275.11	76.255
215.98	78.61
166.4	72.253
121.78	66.76
81.218	53.5
50.562	55.745
37.003	86.464
16.111	114.44
-5.895	145.07
-16.245	170.31
-30.512	173.46
-37.182	169.19
-40.186	163.38
-37.796	160.3
-34.344	163.8
-38.757	155.17
-37.075	152.17
-29.222	151.93
-10.57	116.34
13.396	72.498
27.904	41.079
28.234	32.336
17.892	37.852
8.697	34.57
8.814	35.189
0.021	30.269
-12.981	29.821
-6.88	31.319
0.174	20.511
1.942	21.959
1.348	20.319
1.095	17.165
3.948	21.42
1.585	18.951
1.978	22.42
4.023	19.53
2.775	15.015
4.8	21.279
3.033	20.581
-0.535	19.706
0	20.54
9.038	23.491
4.746	16.389
-37.373	-5.989
-67.18	-20.493
-72.949	-24.199
-85.604	-26.128
-98.462	-30.67
-107.46	-28.184
-107.16	-24.536
-100.79	-26.719
-94.924	-23.851
-91.119	-20.322
-91.751	-23.042
-90.208	-22.853
-90.055	-19.899
-85.766	-40.557
-78.208	-82.438
-76.484	-121.62
-68.678	-149.15
-58.112	-164.69
-49.885	-177.3
-37.835	-178.1
-26.955	-171.69
-25.726	-171.52
-26.876	-170.06
-26.616	-164.15
-28.092	-157.41
-26.03	-152.04
-27.603	-149.26
-26.625	-147.64
-21.46	-142.53
-25.344	-139.78
-26.611	-138.35
-29.255	-135.9
-33.175	-135.94
-32.11	-135.68
-36.953	-133.4
-34.838	-129.43
-25.321	-125.33
-22.772	-121.74
-22.168	-119.16
-23.123	-116.9
-24.225	-115.31
-20.76	-111.7
-22.649	-109.89
-24.942	-109.02
-18.358	-98.612
-11.799	-81.73
-8.389	-64.524
-8.678	-57.435
-12.187	-53.691
-15.943	-52.136
-19.885	-54.043
-13.436	-38.172
25.374	-19.005
76.183	11.554
102.16	54.829
98.055	69.328
77.084	66.475
66.515	63.146
61.677	62.436
52.507	61.862
46.206	59.673
43.224	60.186
44.521	50.299
42.72	43.101
39.127	46.247
37.027	44.587
38.207	42.235
36.209	42.653
33.117	43.273
34.416	47.905
4.145	48.372
-44.878	46.028
-72.468	53.256
-89.133	65.922
-104.15	81.899
-115.95	92.633
-120.42	92.163
-114.43	92.547
-110.24	96.61
-109.43	96.805
-103.28	93.026
-101.4	92.142
-99.175	88.514
-94.403	84.245
-93.722	85.333
-93.185	82.967
-94.166	85.732
-87.354	87.749
-81.812	80.778
-87.213	79.674
-90.887	78.174
-97.6	73.077
-99.191	74.712
-94.637	71.815
-98.094	70.042
-77.615	68.906
-28.401	54.207
17.54	47.312
67.255	48.568
106.49	50.629
122.36	51.359
119.87	47.631
95.762	45.579
74.939	40.89
68.941	42.527
67.451	43.31
55.889	37.2
42.379	40.1
42.271	40.874
43.088	33.941
43.169	30.63
48.166	40.532
42.742	34.932
4.786	3.045
-37.127	-18.845
-44.612	-30.358
-49.458	-31.591
-64.438	-28.848
-65.212	-28.597
-60.953	-24.959
-53.991	-22.89
-51.077	-22.391
-57.684	-21.444
-58.502	-21.807
-58.803	-19.926
-61.027	-22.379
-61.092	-49.9
-58.66	-87.016
-53.552	-116.26
-48.02	-133.88
-39.602	-139.88
-30.076	-143.85
-21.45	-144.06
-15.766	-141.38
-9.977	-137.54
-7.853	-133.74
-11.815	-129.75
-13.567	-125.49
-19.544	-123.87
-21.821	-121.14
-16.715	-117.32
-11.07	-115.45
-6.532	-110.35
-5.573	-108.61
-4.962	-112.21
-5.895	-111.96
-3.136	-110.23
0.31	-104.33
-4.18	-105.14
-8.037	-105.59
-6.734	-101.18
-13.181	-103.78
-11.594	-95.009
13.594	-80.679
39.854	-60.979
68.426	-29.088
101.95	0.095
111.69	19.472
97.845	23.984
86.997	21.521
78.999	24.117
70.268	20.973
64.856	24.606
60.642	40.996
54.948	40.601
46.669	38.879
41.023	42.655
41.905	42.239
39.204	42.985
38.079	42.03
36.546	41.444
33.834	42.275
40.218	43.513
35.14	39.69
36.514	43.803
31.541	48.77
-13.358	39.144
-56.414	39.286
-80.24	52.952
-94.972	69.424
-100.93	83.977
-97.859	94.505
-91.06	96.957
-87.265	93.31
-82.808	94.865
-81.172	94.522
-79.699	92.574
-70.108	92.304
-66.467	89.063
-65.225	89.686
-65.129	89.527
-80.505	92.822
-88.097	99.852
-88.855	97.715
-86.946	98.025
-81.906	98.007
-85.492	94.143
-82.148	93.73
-80.669	90.454
-80.743	85.1
-76.432	80.947
-78.303	86.002
-66.901	114.03
-45.746	151.44
-30.668	187.36
-20.425	216.48
-23.395	226.47
-24.622	233.07
-17.301	237.3
-14.923	234.92
-17.973	234.43
-24.529	227.35
-23.798	217.55
-23.664	211.83
-28.195	205.77
-27.759	197.64
-30.817	190.83
-29.399	188.04
-24.324	187.28
-25.054	182.72
-25.679	177.56
-25.197	181.62
-24.769	161.77
-29.82	103.56
-35.103	38.623
-35.979	-29.065
-35.281	-96.042
-28.857	-149
-22.533	-187.11
-16.099	-207.97
-2.812	-216.59
8.526	-223.43
14.408	-222.76
19.896	-214.95
21.728	-206.31
15.966	-200.31
9.499	-198.25
9.977	-197.21
15.953	-194.33
2.314	-175.25
-32.981	-136.37
-52.623	-87.995
-61.444	-35.125
-70.433	11.735
-68.742	50.772
-64.053	88.887
-63.038	117.46
-59.514	136.67
-57.051	147.78
-58.072	147.91
-56.956	144.3
-54.872	136.25
-48.591	135.13
-45.757	124.83
-48.427	77.363
-50.301	18.986
-57.671	-41.369
-68.333	-100.07
-70.494	-142.07
-63.145	-173.84
-52.741	-190.38
-38.222	-196.13
-27.465	-197.68
-23.564	-197.99
-16.069	-197.54
-7.905	-189.19
-9.754	-183.16
-12.167	-175.15
-2.258	-167.51
1.321	-166
-5.802	-160.89
-2.895	-158.29
2.911	-155.33
3.198	-151.64
3.936	-148.68
0.717	-143.97
-2.016	-143.99
1.231	-138.92
-0.351	-134.1
-1.507	-135.09
8.004	-120.7
31.256	-98.253
75.466	-70.984
114.41	-38.286
123.73	-16.711
113.53	-9.849
98.129	-9.635
85.418	-4.915
77.665	-2.753
73.315	-0.516
66.024	-2.961
61.107	-9.244
58.787	-1.425
61.561	12.102
62.082	23.418
55.772	23.129
59.327	21.56
53.386	21.767
54.018	19.915
55.053	24.906
8.436	23.527
-44.03	28.102
-83.177	42.496
-111.97	52.856
-125.5	61.605
-129.88	64.359
-113.49	67.492
-103.51	70.765
-98.161	68.404
-91.39	68.879
-90.276	69.703
-81.166	69.933
-84.582	75.052
-90.199	75.676
-88.182	72.054
-92.008	69.398
-91.501	66.155
-86.099	69.073
-83.947	68.002
-86.344	61.486
-88.529	60.986
-85.211	61.26
-82.637	60.292
-82.972	62.809
-69.868	60.237
-40.873	44.071
-13.397	29.326
-5.269	23.984
-13.564	24.408
-22.238	21.789
-20.881	23.549
-20.642	24.887
-4.162	35.119
15.078	63.559
82.861	83.206
216.05	97.346
290.24	105.01
369.47	106.18
430.85	81.909
440.92	46.478
458.08	35.814
422.56	31.132
369.9	15.652
304.26	-3.118
233.79	-7.207
177.84	-4.356
117.34	3.445
75.243	11.538
44.127	12.841
18.85	13.481
4.432	10.431
-2.547	12.492
-6.933	16.015
-11.227	16.757
-15.385	21.072
-14.29	23.454
-14.327	23.644
-17.877	24.056
-15.738	25.944
-14.938	25.602
-14.271	23.627
-17.996	26.809
-21.397	31.454
-19.113	30.373
-19.845	31.602
-20.834	32.997
-18.753	29.646
-11.77	33.104
-13.793	32.743
-21.716	29.927
-21.398	32.592
-18.519	34.243
-19.325	36.749
-20.526	38.407
-21.072	39.2
-22.562	38.63
-20.552	37.361
-22.781	35.702
-22.631	34.583
-21.973	37.254
-20.425	36.69
-13.484	35.492
-16.799	38.171
-15.452	36.23
-13.787	34.291
-17.077	36.113
-11.879	37.587
-8.118	37.092
-8.54	33.1
-10.725	32.461
-12.815	32.008
-14.19	30.611
-10.944	33.304
-8.5	30.072
-13.96	27.246
-13.997	29.256
-12.368	30.416
-14.722	30.741
-11.164	28.721
-12.435	28.479
-17.461	26.256
-16.168	27.014
-17.139	29.606
-18.936	26.27
-24.099	22.78
-26.444	19.184
-25.553	18.236
-29.697	20.06
-28.473	21.006
-28.412	18.875
-34.017	15.416
-32.549	14.99
-28.265	14.214
-27.578	12.542
-25.962	11.995
-24.472	12.391
-24.338	12.336
-25.341	9.853
-22.187	9.438
-20.9	10.228
-22.373	10.93
-18.585	11.844
-17.87	12.478
-20.607	11.365
-20.387	6.847
-18.407	8.915
-22.914	9.793
-19.899	6.837
-14.541	9.183
-18.224	8.582
-13.381	5.66
