# Supplementary material for: Electrooculography-based continuous eye-writing recognition system for efficient assistive communication systems
Source: PLoS One. 2018 Feb 9;13(2):e0192684. doi: 10.1371/journal.pone.0192684 (PMC5806888; doi:10.1371/journal.pone.0192684)
Supplement: S3 Database — All the original continuous EOG data of participant 004, 005, and 006 used in the experiments are contained in this database. (ZIP) [file pone.0192684.s003.zip › continuous2/004/test/EOG_004_01_011.csv]

-31.866	-32.904
-25.958	-30.939
-24.941	-28.907
-27.472	-27.252
-30.613	-28.093
-29.486	-26.014
-28.815	-23.476
-31.633	-26.436
-32.49	-23.933
-28.373	-18.921
-27.007	-20.46
-31.948	-22.957
-33.31	-22.74
-32.386	-22.756
-28.129	-26.462
-25.989	-25.566
-28.42	-23.61
-27.349	-24.502
-26.638	-23.234
-28.105	-20.689
-29.126	-23.522
-26.068	-21.615
-23.906	-13.45
-21.115	-16.308
-15.501	-15.671
-18.216	-12.091
-22.652	-15.43
-21.632	-16.585
-19.43	-16.952
-19.537	-16.358
-18.882	-13.841
-15.818	-17.579
-14.934	-19.876
-16.067	-18.475
-17.548	-19.345
-15.559	-18.259
-13.337	-17.136
-11.909	-13.414
-12.667	-12.626
-15.493	-14.755
-12.838	-16.313
-10.037	-17.288
-10.51	-14.462
-12.515	-13.48
-15.873	-12.039
-17.472	-12.413
-14.222	-12.806
-10.4	-9.413
-12.563	-12.583
-14.48	-14.508
-13.331	-12.647
-11.218	-10.128
-6.84	-7.454
-8.918	-11.732
-9.725	-8.436
-2.927	-4.069
-2.92	-8.175
-5.599	-8.126
-3.076	-8.704
-2.993	-9.203
-6.278	-3.219
-5.685	-1.152
-8.132	-6.868
-7.343	-7.189
-4.562	-5.156
-7.96	-5.766
-4.655	-6.42
-2.663	-5.422
0.583	-3.218
4.156	-3.568
-2.454	-4.39
-2.294	-6.144
-1.062	-4.074
-5.606	-6.291
-4.988	-10.905
-5.873	-6.3
-9.809	-4.21
-8.191	-2.851
-5.114	-4.195
-5.812	-4.993
-6.204	-3.351
-6.539	-8.154
-4.93	-6.694
-2.764	-5.866
-0.879	-10.55
2.51	-7.993
-0.728	-7.283
-5.029	-9.924
-3.952	-8.534
-3.737	-7.381
-3.908	-7.354
-3.891	-7.144
-4.757	-7.005
-4.681	-6.716
-4.271	-6.174
-6.64	-5.873
-7.317	-5.137
-4.154	-5.491
-3.775	-6.267
-5.231	-6.486
-9.853	-7.013
-7.983	-2.151
-0.564	1.077
-3.398	-1.783
-5.92	-2.561
-5.9	-1.53
-9.937	-1.714
-13.491	-4.14
-14.422	-5.771
-15.699	-8.181
-13.885	-7.572
-10.57	6.389
-12.498	37.649
-13.141	74.66
-15.898	105.43
-18.927	136.32
-17.004	164.54
-17.876	188.01
-17.089	204.63
-11.312	218.65
-5.607	230.71
-3.093	235.72
-2.167	242.39
2.212	243.16
6.119	240.36
2.739	233.94
3.111	225.99
6.676	221.4
3.597	212.5
2.929	202.49
2.007	190.04
4.216	187.44
7.676	172.85
-2.055	127.36
-14.157	73.397
-24.518	12.912
-35.952	-48.297
-45.041	-111.93
-51.579	-168.56
-58.543	-209.89
-62.322	-244.33
-53.428	-267
-43.291	-280.45
-36.762	-285.61
-29.155	-284.62
-23.666	-279.3
-20.725	-276.98
-20.564	-276.71
-18.865	-270.28
-18.188	-266.07
-13.843	-260.42
-5.909	-256.49
-7.085	-252.91
-9.845	-243.56
-5.761	-242.96
-1.686	-239.88
-22.042	-220.45
-56.842	-191.64
-78.517	-140.39
-96.799	-72.643
-108.6	-16.201
-112.73	33.586
-114.62	81.488
-108.1	116.74
-96.992	139.8
-86.421	160
-74.86	177.12
-62.694	186.83
-56.94	191.23
-54.321	189.07
-51.658	185.48
-50.121	181.32
-44.672	177.74
-38.262	181.16
-37.205	176.88
-34.32	175.42
-27.721	181.04
-34.21	149.04
-42.781	86.804
-47.901	19.615
-56.264	-49.33
-54.662	-110.37
-51.599	-164.53
-54.006	-203.39
-49.778	-227.25
-38.523	-240.82
-22.12	-241.2
-5.704	-239.33
-3.85	-242.18
-4.463	-239.2
-3.137	-231.88
-4.35	-226.22
1.096	-222.39
-9.791	-217.34
-20.292	-213.61
-9.752	-214.96
-1.176	-201.7
22.192	-175.16
58.295	-132.4
97.277	-85.07
122.76	-56.528
108.33	-44.148
85.248	-48.412
75.88	-43.156
70.826	-36.86
69.486	-41.115
68.928	-39.677
64.395	-41.69
59.771	-45.193
53.915	-45.055
53.945	-40.024
56.639	-38.898
62.952	-36.616
59.4	-25.627
-4.32	-24.721
-84.619	-19.179
-120.96	2.85
-132.81	25.538
-131.39	39.945
-122.43	41.288
-115.83	41.095
-115.25	42.212
-113.89	39.223
-102.65	37.568
-94.141	42.081
-89.249	44.556
-82.76	43.117
-79.778	41.572
-82.496	39.838
-80.151	43.231
-79.851	39.626
-86.024	39.554
-79.768	36.084
-75.369	42.104
-47.433	57.791
-17.75	59.853
42.434	75.759
197.9	75.377
358.72	43.989
475.43	-25.614
535.39	-96.395
538.15	-102.71
500.25	-74.316
444.16	-50.115
380.33	-32.7
312.65	-14.765
251.19	-6.885
191.76	-8.823
148.22	-14.047
112.66	-14.482
94.694	-3.88
84.294	11.772
67.711	44.26
53.624	87.165
23.848	121.51
-2.879	159.36
-12.472	190.85
-24.036	207.92
-28.675	224.27
-24.072	240.33
-21.875	253.7
-20.522	259.46
-22.797	261.56
-20.765	257.24
-18.571	248.98
-20.177	243.86
-17.735	237.75
-25.144	232.87
-30.29	228.41
-22.986	224.75
-20.276	223.48
-19.85	218.89
-22.432	216.88
-24.008	214.12
-19.34	208.04
-16.409	215.62
-20.166	192.41
-39.017	125.91
-60.377	58.995
-77.672	-11.428
-93.046	-74.489
-99.598	-124.14
-99.457	-163.06
-94.149	-186.75
-90.942	-207.48
-82.284	-220.4
-68.504	-221.09
-59.83	-221.43
-52.646	-223.74
-50.483	-228.57
-41.193	-232.86
-30.266	-230.79
-26.901	-225.5
-26.392	-220.93
-30.815	-218.02
-28.068	-215.15
-26.971	-210.8
-24.919	-208.46
-21.029	-200
-8.616	-170.3
42.409	-114.42
94.855	-44.657
127.84	21.666
141.44	60.629
122.31	58.816
108.07	53.204
99.743	55.921
88.297	57.417
87.695	54.575
82.329	50.295
80.518	51.732
90.268	45.01
90.283	42.984
80.696	44.839
79.929	42.486
83.057	43.47
82.946	44.345
82.024	45.2
74.146	41.975
70.581	44.862
70.24	43.056
74.523	42.424
67.632	44.058
14.302	11.703
-39.226	-17.189
-66.509	-22.054
-78.346	-20.842
-72.729	-14.015
-67.668	-11.811
-67.581	-10.632
-71.46	-5.926
-75.282	-6.71
-76.354	-11.434
-80.263	-10.133
-82.606	-9.868
-85.324	-12.918
-95.94	-13.04
-102.52	-14.766
-103	-20.637
-109.59	-23.825
-112.58	-25.676
-109.35	-16.084
-103.87	20.139
-87.089	68.333
-69.425	114.71
-55.331	153.93
-41.665	182.67
-28.274	205.21
-14.956	221.54
-8.712	230.1
1.075	235.28
9.638	238.01
6.092	232.03
2.171	222.51
2.767	217.53
3.678	207.2
5.086	200.21
2.911	194.47
0.832	192.8
3.489	195.25
-2.043	153.22
-9.593	85.959
-12.057	18.248
-21.617	-53.994
-33.569	-116.92
-33.08	-170.98
-30.315	-211.49
-28.534	-238.19
-18.95	-249.88
-7.395	-254.34
1.348	-253.59
3.535	-250.87
6.346	-250.21
9.393	-242.03
6.477	-234.29
6.759	-227
7.856	-218.68
6.561	-214.34
7.418	-209.67
9.912	-207.79
9.04	-202.98
5.74	-197.1
7.703	-199.43
3.13	-185.77
-11.776	-148.39
-18.512	-94.365
-17.154	-27.203
-17.949	33.415
-16.016	86.259
-15.676	131.43
-15.181	162.67
-4.622	188.49
2.305	208.71
6.78	222.32
11.311	231.34
11.313	228.46
13.581	224.54
10.406	217.02
7.696	210.45
11.597	214.46
7.645	178.72
-3.626	107.79
-18.155	35.165
-29.932	-42.165
-38.595	-109.51
-36.371	-160.48
-24.56	-195.23
-18.909	-217.3
-15.207	-228.38
-10.489	-231.18
-0.903	-229.1
3.788	-220.74
3.231	-212.76
3.65	-206.72
-0.684	-199.13
-2.667	-192.35
-8.658	-191.29
-14.412	-188.13
-5.052	-179.69
-0.587	-174.96
-5.426	-173.31
-4.743	-168.68
-4.524	-160.81
-6.435	-157.76
-9.727	-154.26
-10.056	-150.88
-7.855	-155.03
-8.365	-153.35
-5.26	-144.3
-3.89	-140.2
-4.234	-138.95
-3.043	-134.96
-5.476	-138.15
-7.512	-141.01
-3.712	-129.98
-0.484	-121.06
-2.73	-120.67
-1.579	-121.39
-1.87	-120.47
-7.143	-117.04
-8.686	-113.87
-2.006	-109.93
2.555	-108.5
-1.073	-109.75
-4.698	-106.71
-8.173	-101.34
-6.963	-93.678
-0.826	-94.223
4.923	-90.619
-5.562	-70.236
-22.951	-55.14
-27.656	-40.646
-26.66	-33.314
-18.968	-36.379
-17.811	-32.307
-20.654	-27.026
-15.653	-24.385
-13.896	-21.737
-17.119	-21.148
-16.809	-20.957
-13.727	-19.564
-9.197	-20.804
-0.979	-22.113
-1.394	-20.901
-9.543	-11.998
-12.873	-3.815
-11.135	-4.965
-8.399	-5.436
-7.132	-7.857
-4.646	-8.628
-6.893	-6.077
-10.581	-4.898
-8.201	-5.66
-8.676	-8.182
-6.794	-7.329
-4.619	-6.217
-7.471	-10.238
-10.157	-8.478
-2.093	7.158
27.238	26.791
66.251	49.388
100.79	75.192
125.56	113.68
129.86	145.33
108.42	147.14
91.171	142.94
90.572	140.78
90.381	157.3
94.028	197.15
103.16	240.43
105.95	273.47
100.71	277.34
93.533	273.2
86.62	274.07
89.257	267.86
89.571	257.26
80.365	250.17
79.265	246.34
70.802	198.83
53.288	123.71
46.277	71.425
42.985	29.883
37.246	11.65
27.291	11.803
26.405	11.14
24.706	13.036
26.187	15.606
32.805	22.901
-7.25	25.374
-52.016	33.761
-79.495	54.978
-121.98	64.301
-143.23	66.207
-139.51	68.16
-134.09	64.198
-128.31	61.468
-123.96	61.688
-122.45	60.523
-112.99	62.242
-105.89	63.55
-104.13	61.219
-103.43	59.841
-109.96	56.669
-109.39	46.747
-108.27	47.505
-92.654	77.492
-61.982	117.21
-42.536	152.6
-33.237	180.71
-37.848	196.85
-33.09	210.49
-18.946	218.3
-15.187	221.31
-9.402	217.9
-9.51	205.7
-13.485	202.82
-14.077	198.26
-17.021	190.23
-14.638	187.45
-14.837	179.64
-15.923	175.18
-15.889	172.57
-21.366	164.85
-19.452	158.63
-17.059	156.99
-14.519	152.41
-10.9	137.15
-11.801	134.78
-9.873	137.01
-12.056	96.552
-16.241	28.312
-21.274	-39.904
-30.413	-106.94
-32.341	-164.84
-26.703	-204.01
-23.189	-232.92
-16.665	-253.92
-0.066	-254.82
11.339	-253.24
14.236	-253.12
15.807	-251.15
13.167	-247.18
11.184	-237.1
10.737	-229.53
8.479	-221.59
8.526	-214.63
9.946	-211.89
7.489	-210.13
10.09	-205.71
10.859	-200.25
0.18	-195.22
-3.604	-190.14
-0.311	-187.82
2.505	-183.76
6.36	-183.79
6.331	-177
14.331	-155.32
34.478	-129.91
66.226	-80.005
104.63	-18.562
129.12	35.025
143.83	76.054
139.91	83.482
123.65	79.363
116.51	78.937
113.72	77.28
110.08	76.525
100.18	71.387
90.493	64.924
79.196	62.144
80.804	63.744
91.599	67.555
88.84	70.219
84.669	68.499
79.141	64.618
72.695	63.215
67.565	63.227
66.714	61.685
66.346	56.384
67.707	61.107
49.479	49.736
-12.511	2.798
-65.332	-24.851
-85.475	-28.707
-99.936	-33.443
-109.41	-30.971
-103.66	-23.212
-95.528	-18.944
-96.68	-20.268
-98.541	-22.136
-97.897	-21.643
-92.784	-20.79
-90.535	-17.65
-95.426	-15.957
-96.295	-18.5
-95.25	-15.927
-93.933	-29.132
-85.35	-71.639
-79.883	-112.16
-73.796	-144.22
-56.864	-168.7
-42.515	-177.53
-28.699	-177.92
-15.568	-176.81
-12.828	-182.74
-13.246	-180.22
-6.903	-171.08
-2.461	-168.21
-3.257	-162.13
0.176	-161.8
1.269	-159.86
2.178	-153.78
0.309	-149.18
-2.882	-144.8
1.686	-145.31
3.968	-140.01
4.802	-136.51
4.156	-135.99
1.505	-136.2
5.142	-135.82
3.829	-118.6
-11.168	-109.83
-14.9	-110.75
-10.535	-105.07
-11.163	-100.68
-5.847	-96.154
-10.445	-96.305
-15.316	-95.321
-9.998	-92.541
-11.998	-88.902
-7.834	-86.986
-2.919	-87.145
-9.705	-66.694
-9.764	-36.327
-9.742	1.87
-18.986	52.862
-26.132	76.033
-21.332	80.621
-12.57	89.354
-12.443	88.901
-14.275	87.58
-17.806	87.485
-17.272	88.762
-16.811	90.67
-19.314	87.803
-10.198	88.028
-6.711	94.297
-18.313	116.8
-25.579	156.32
-26.466	192.37
-25.362	224.37
-23.353	248.74
-25.142	252.23
-25.286	248.39
-24.105	245.48
-25.94	239.99
-25.047	234.26
-24.035	229.18
-24.391	237.33
-18.017	258.82
-5.41	276.53
8.139	290.02
17.646	299.32
23.88	298.71
26.98	296.96
23.748	300.34
23.487	296.22
28.501	285.05
31.133	273.12
28.254	253
21.22	221.96
25.116	179.75
48.226	131.62
68.559	79.804
71.57	20.194
67.707	-46.067
54.127	-108.99
35.153	-154.7
24.94	-186.34
17.975	-206.1
19.44	-215.39
19.331	-220.71
19.624	-219.56
28.329	-214.62
19.955	-211.05
12.781	-207.84
12.318	-203
12.029	-200.26
20.14	-197.18
19.776	-190.14
18.108	-186.54
12.806	-181.52
10.003	-175.44
15.494	-174.54
10.273	-172.92
14.379	-172.45
11.021	-159.12
-17.084	-125.73
-37.723	-76.627
-54.469	-12.646
-65.361	46.384
-61.742	98.825
-52.161	146.07
-43.993	177.41
-43.34	196.93
-44.471	206.57
-45.692	220.73
-41.739	235.31
-29.33	230.66
-20.309	224.67
-16.702	212.25
-8.248	191.51
-3.683	164.67
-3.357	117.31
7.887	62.948
13.488	8.743
7.828	-41.795
8.144	-83.706
8.348	-117.01
4.154	-140.3
6.405	-158.84
3.949	-171.19
2.016	-172.29
9.78	-173.47
6.969	-178.1
0.909	-176.87
1.273	-170.39
0.927	-163.17
-2.575	-162.4
-9.517	-161.7
-19.003	-157.82
-28.914	-156.59
-32.021	-154
-33.94	-152.22
-37.953	-155.64
-38.266	-150.37
-32.57	-124.88
-9.718	-88.896
26.989	-47.508
59.229	-7.458
76.298	24.274
74.73	35.548
63.126	29.17
52.017	29.882
46.463	31.339
47.353	32.038
38.442	40.775
0.648	44.867
-51.455	50.229
-78.396	63.863
-85.346	74.119
-103.69	82.628
-113.2	86.385
-104.44	85.41
-101.07	86.681
-98.718	84.313
-93.661	87.082
-91.119	91.846
-88.804	88.011
-89.274	85.726
-92.558	84.644
-91.746	81.799
-88.714	80.324
-87.628	79.553
-89.989	70.825
-79.479	86.231
-56.071	110.92
-8.704	114.91
129.36	151.06
278.42	187.32
355.55	191.06
406.84	186.23
416.58	180.13
395.83	158.33
364.38	114.66
314.74	86.196
266.35	70.255
207.57	63.44
150.42	60.225
109.49	48.315
68.319	38.173
43.272	42.859
25.423	71.126
8.126	105.95
8.309	140.51
8.843	169.39
1.689	192.72
-2.301	213.24
-2.856	226.36
-1.703	237.3
1.388	242.09
-2.118	245.43
-5.484	244.27
-5.838	235.22
-9.748	227.21
-13.28	220.77
-14.615	214.5
-15.638	193.19
-20.543	148.52
-19.737	94.015
-18.552	37.996
-25.472	-19.06
-38.223	-70.199
-54.041	-113.39
-68.189	-146.56
-82.267	-167.24
-82.628	-176.96
-77.372	-170.41
-77.938	-165.62
-77.915	-164.2
-76.679	-153.58
-77.562	-150.96
-83.026	-144.98
-73.525	-130.19
-63.195	-128.59
-65.615	-126.86
-67.206	-122.9
-69.139	-123.22
-56.326	-101.92
-33.318	-69.463
-3.056	-43.184
36.838	-10.037
69.541	20.822
80.885	34.534
67.973	33.977
55.328	28.099
45.066	21.031
45.645	21.732
56.749	26.398
57.424	27.67
55.16	27.346
48.828	25.097
47.95	28.033
49.476	28.23
46.735	27.935
42.954	25.29
42.505	23.76
32.472	22.8
-22.626	-5.252
-69.503	-28.614
-81.977	-28.739
-97.311	-29.26
-99.433	-27.056
-97.155	-21.984
-97.233	-23.126
-92.42	-27.298
-95.639	-24.846
-95.322	-23.362
-96.569	-23.973
-100.41	-19.813
-99.765	-21.085
-107.03	-25.558
-113.83	-26.294
-120.24	-30.746
-126.99	-33.908
-121.32	-32.476
-103.75	-22.188
-64.498	-0.129
-10.579	24.937
31.542	59.534
58.672	95.063
64.667	124.66
58.156	156
47.686	176.14
29.922	186.79
18.666	197.74
12.704	204.27
6.763	207.01
1.571	204.94
0.563	200.59
4.697	197.17
4.561	188.59
5.163	185.29
0.55	170.85
-13.263	120.88
-19.992	61.913
-19.787	6.762
-14.426	-37.505
-10.364	-72.641
-11.539	-113.28
-18.569	-149.78
-32.549	-177.03
-39.271	-197.09
-38.329	-213.4
-35.476	-220.54
-31.106	-218.62
-29.071	-219.79
-23.594	-225.34
-22.057	-227.52
-23.619	-221.2
-19.155	-213.94
-19.562	-213.16
-14.709	-210.66
-13.216	-195.46
-17.546	-172.17
-19.892	-143.59
-28.302	-103.12
-20.302	-54.571
-11.187	-12.999
-15.258	23.385
-13.367	59.646
-8.646	85.003
-4.872	110.83
-1.371	143.38
6.135	164.12
11.395	173.71
12.799	182.26
14.484	186.38
14.066	183.9
17.867	177.43
18.033	164.6
11.953	152.83
10.67	147.97
10.096	141.56
12.311	123.16
12.595	88.568
5.354	49.923
3.102	15.959
2.012	-18.756
-2.925	-56.839
-9.015	-90.679
-17.346	-115.79
-21.549	-138.36
-18.007	-150.79
-19.003	-152.91
-19.285	-147.2
-14.016	-140.07
-14.358	-152.9
-12.94	-169.45
-10.65	-181.6
-8.979	-196.28
-4.492	-202.87
-0.786	-207.42
2.096	-213.41
4.67	-212.53
8.017	-211.24
7.811	-211.83
4.91	-208.21
2.232	-205.98
1.02	-202.13
4.438	-196.72
6.855	-193.29
3.946	-190.93
1.682	-187.96
7.729	-181.42
15.151	-176.2
9.468	-172.12
7.723	-168.73
14.126	-163.95
11.663	-166.81
12.837	-165.4
4.865	-148.92
-16.073	-133.04
-28.219	-103.46
-31.59	-55.583
-29.522	-10.485
-29.793	10.39
-28.484	12.404
-20.719	17.404
-32.582	28.123
-63.87	45.68
-83.697	68.603
-94.167	87.945
-96.775	99.604
-91.21	100.48
-84.512	98.477
-79.032	99.816
-77.882	100.11
-73.111	103.13
-70.204	102.94
-73.153	98.623
-70.828	99.731
-70.799	96.014
-78.023	89.109
-83.409	86.71
-93.16	84.583
-95.157	83.4
-64.528	78.897
-10.666	72.999
43.775	67.666
79.338	70.708
98.764	76.807
101.85	74.971
82.848	72.325
60.511	66.023
45.998	57.816
36.695	57.876
30.312	62.99
27.402	58.93
26.502	53.299
25.396	48.572
33.353	52.635
33.39	50.558
-1.338	5.661
-35.993	-43.053
-48.977	-73.078
-55.263	-95.317
-59.03	-104.69
-74.745	-106.06
-84.228	-104.22
-73.247	-99.67
-69.478	-95.03
-74.4	-93.114
-76.447	-87.54
-77.08	-89.402
-84.27	-85.829
-89.876	-55.766
-92.934	-17.414
-101.33	17.566
-106.78	50.206
-110.17	78.973
-112.37	101.05
-112.1	120.73
-106.58	134.34
-99.928	144.51
-92.643	146.05
-84.488	140.91
-78.75	140.38
-73.924	136.39
-71.604	147.84
-55.343	173.02
-37.316	189.29
-29.127	199.11
-20.598	205.55
-21.648	206.47
-20.891	201.69
-17.636	197.05
-14.328	193.99
-11.069	195.55
-4.244	202.93
19.031	213.54
33.298	216.1
44.828	215.07
65.384	220.59
76.519	220.95
91.041	224.48
110.28	226.17
120.5	219.08
119.59	211.84
117.35	205.64
125.45	192.75
130.15	174.17
129.27	168.28
126.67	160.88
119.16	161.51
115.68	159.3
121.44	120.91
127.98	78.594
132.26	34.187
145.7	-12.571
152.61	-51.238
147.81	-87.966
143.88	-113.13
135.33	-134.95
134.09	-153.66
133.31	-170.57
122.4	-187.14
118.13	-194.5
110.94	-204.49
93.62	-219.06
71.633	-228.75
46.542	-235.75
24.943	-242.52
9.236	-246.24
-1.905	-247.86
-19.087	-243.96
-37.835	-237.3
-39.873	-234.73
-37.838	-229.1
-39.795	-225.37
-43.362	-217.83
-59.586	-205.51
-71.258	-198.2
-65.277	-192.05
-59.872	-189.1
-61.283	-181.53
-58.105	-180.87
-56.275	-169.49
-60.686	-134.67
-63.836	-96.929
-65.601	-49.468
-60.955	-4.956
-54.037	32.608
-52.115	54.973
-50.219	59.196
-43.208	62.304
-41.901	61.436
-40.574	58.053
-35.634	64.162
-40.638	89.415
-39.982	127.09
-37.931	164.01
-36.889	192.08
-29.581	213.54
-27.645	232.98
-19.789	244.29
-12.998	249.93
-11	255.77
-5.441	256.77
-3.614	256.62
-0.332	256.54
-1.231	249.12
-1.746	242.32
2.417	236.51
0.493	229.11
-4.188	225.85
-4.307	222.36
-1.342	217.91
-2.99	212.55
-2.248	205.72
-0.906	201.74
-4.595	197.5
-6.457	191.01
-7.705	188.17
-8.841	182.14
-13.049	168.64
-9.814	167.26
-7.572	157.3
-20.659	111.81
-30.953	50.899
-40.896	-14.111
-46.513	-74.638
-49.933	-132.73
-56.069	-180.06
-49.221	-212.22
-39.756	-240.71
-37.024	-256.16
-34.25	-265.51
-27.509	-267.83
-17.002	-261.21
-12.146	-258.91
-9.223	-256.29
-3.808	-255.95
-2.849	-257.91
-2.689	-251.6
-4.517	-246.52
-3.934	-242.8
-4.605	-239.11
-9.86	-235.82
-4.897	-224.22
-8.719	-203.34
-7.222	-161.44
18.489	-104.03
33.421	-49.562
44.323	-0.537
51.325	40.2
60.041	74.41
72.701	103.77
72.593	122.91
74.205	136.16
66.478	144.39
59.676	141.86
56.972	132.94
51.477	127.13
53.016	123.55
47.937	122.72
46.087	127.13
45.534	126.41
45.367	134.31
35.387	107.51
1.417	41.255
3.35	8.733
30.7	-16.671
24.023	-48.145
8.868	-76.38
-8.465	-103.91
-31.594	-114.72
-37.574	-114.28
-41.459	-105.68
-55.784	-97.38
-65.96	-94.931
-75.236	-96.024
-80.715	-94.965
-77.728	-88.987
-84.869	-94.087
-95.89	-99.875
-102.88	-97.356
-105.37	-101.03
-107.13	-97.291
-102.68	-73.911
-69.914	-35.741
-24.531	10.782
17.183	58.348
43.588	102.38
68.385	141.77
96.04	172.76
101.16	182.09
98.071	176.92
88.208	173.17
75.207	170.35
67.66	160.33
63.011	153.79
61.427	153.18
49.96	124.11
29.057	73.916
5.732	29.333
-9.241	-2.206
-11.109	-22.597
-18.111	-40.895
-34.621	-57.656
-54.684	-71.523
-67.409	-76.364
-74.857	-78.76
-85.316	-80.756
-84.718	-78.046
-83.679	-77.795
-86.958	-77.3
-82.748	-77.364
-81.693	-69.388
-84.249	-45.805
-82.613	-23.188
-83.692	0.336
-88.58	20.029
-89.315	20.955
-85.307	18.48
-85.402	18.61
-89.721	12.527
-92.637	10.144
-95.182	7.321
-104.11	1.52
-108.61	4.729
-92.962	-8.055
-63.502	-35.363
-13.664	-50.021
41.68	-60.966
87.336	-62.458
116.03	-52.074
111.5	-50.79
101.92	-53.239
94.47	-48.845
83.734	-44.833
77.989	-44.274
68.434	-42.702
67.139	-36.265
68.024	-31.927
65.877	-32.415
73.306	-31.265
67.606	-32.904
67.378	-31.969
70.073	-24.808
16.902	-29.542
-49.468	-33.519
-83.197	-32.882
-105.63	-33.9
-102.85	-28.602
-105.11	-31.688
-84.747	-25.777
-33.003	-7.029
-11.097	23.174
152.08	58.699
368.46	58.519
475.8	44.992
561.2	20.507
556.86	-14.521
525.25	-27.982
480.81	-42.453
386.43	-47.312
312.01	-36.447
229.56	-39.314
157.75	-43.518
109.7	-35.778
67.616	-30.698
38.752	-31.657
23.567	-22.233
13.542	-17.312
4.318	-18.328
-0.525	-14.146
-7.09	-10.788
-11.221	-2.645
-13.868	-0.629
-11.381	3.884
-4.067	8.98
-5.932	15.036
-12.497	28.155
-18.575	26.508
-23.392	28.534
-22.382	35.446
-23.424	34.926
-28.826	32.737
-29.408	30.535
-30.676	32.283
-34.281	31.491
-36.419	29.372
-36.901	27.796
-41.946	28.104
-41.654	30.378
-41.816	29.056
-47.56	31.183
-37.685	32.838
-38.232	32.238
-42.118	34.607
-35.503	34.309
-38.502	31.218
-36.134	29.387
-37.449	31.935
-38.839	28.106
-34.115	25.43
-26.885	42.906
6.2	83.253
39.532	135.13
55.796	171.13
65.245	193.7
58.838	199.77
49.229	188.28
40.017	179.79
32.571	174.51
30.818	172.19
23.64	167.1
21.031	162.15
20.845	158.59
19.266	155.07
23.054	155.57
26.015	152.55
29.416	151
19.314	150.34
-17.925	144.76
-54.112	145.27
-71.794	152.67
-76.25	159.55
-77.326	165.33
-81.868	165.97
-82.396	166.25
-84.673	166.64
-80.554	161.5
-74.815	155.53
-75.068	150.71
-68.946	147.89
-72.53	147.77
-74.598	145.4
-73.854	144.22
-74.895	147.77
-74.503	120.32
-88.38	60.359
-96.916	-3.939
-101.3	-64.143
-104.75	-114.61
-101.55	-163.66
-97.104	-196.07
-80.599	-212.7
-67.956	-219.25
-68.943	-210.55
-65.921	-205.47
-64.555	-200.06
-67.227	-192.84
-65.4	-189.43
-65.323	-183.21
-64.297	-179.95
-63.04	-178.63
-63.056	-181.32
-54.224	-171.53
-27.87	-130.73
21.854	-65.493
75.299	-0.318
94.855	21.928
78.323	20.173
65.034	20.816
61.293	17.549
55.019	18.207
53.214	19.417
51.49	18.283
50.131	16.817
51.294	14.797
53.919	19.293
34.983	13.512
-17.631	-17.391
-75.438	-42.531
-104.71	-48.254
-96.767	-46.948
-89.003	-42.65
-90.969	-39.529
-93.864	-40.81
-99.445	-40.124
-105.65	-41.297
-114.28	-41.696
-115.53	-42.987
-84.481	-59.385
-14.931	-72.083
49.588	-74.398
86.743	-60.649
93.225	-46.759
77.756	-48.39
67.662	-43.366
59.905	-41.038
56.31	-40.77
56.483	-36.681
52.036	-33.7
49.586	-32.587
45.579	-31.838
43.266	-31.225
44.515	-34.67
50.76	-29.995
42.216	-27.571
-22.244	-36.155
-93.148	-33.637
-115.5	-16.789
-127.3	-0.13
-130.75	4.526
-118.07	2.347
-114.42	7.494
-104.33	13.383
-99.736	8.796
-101.28	6.135
-92.231	6.385
-91.037	4.353
-89.401	5.72
-90.163	5.41
-96.492	1.939
-97.17	-1.037
-102.48	-1.938
-108.58	-4.121
-108.89	-6.03
-110.52	-6.952
-112.33	-8.476
-114.53	-8.349
-117.03	-11.841
-120.73	-15.008
-123.87	-16.318
-124.86	-17.14
-115.59	-11.667
-76.786	-11.685
-15.077	-17.444
36.49	-18.805
54.049	-23.337
44.165	-28.192
31.967	-28.214
24.475	-27.616
16.71	-27.848
13.99	-33.192
11.549	-33.676
5.232	-30.47
0.327	-31.787
-2.045	-30.277
-7.797	-33.377
-6.168	-27.998
-4.708	-33.387
-27.429	-75.568
-43.61	-120.38
-31.109	-152.01
-10.773	-171.94
9.73	-184.68
25.389	-195.79
17.687	-204.69
1.176	-198.93
-13.802	-185.8
-28.817	-183.44
-31.344	-181.01
-34.08	-175.93
-36.626	-171.19
-28.872	-168.45
-28.881	-158.46
-51.578	-129.94
-74.564	-103.27
-75.445	-90.085
-73.27	-85.702
-73.445	-85.058
-68.773	-79.065
-68.361	-76.127
-67.54	-78.877
-66.905	-77.335
-69.146	-75.161
-74.437	-73.081
-81.495	-73.181
-80.033	-71.603
-77.888	-53.487
-67.874	-20.746
-39.471	28.642
-9.489	87.629
7.074	137.92
11.175	176.66
19.821	202.44
29.437	220.84
33.675	236.03
41.857	245.74
48.435	249.91
47.14	250.68
42.042	249.17
39.73	241.58
35.745	233.61
30.979	229.79
28.014	225.78
25.817	216.84
27.38	213.92
25.546	210.81
25.408	205.99
28.082	211.93
25.151	174.9
11.198	104.62
-2.868	43.782
-9.543	-23.588
-19.629	-83.581
-14.636	-130.44
-5.989	-168.02
-3.539	-194.66
12.34	-212.93
25.124	-220.53
32.091	-220.87
39.272	-219.79
43.306	-217.41
42.747	-215.07
42.949	-214.48
42.305	-211.26
36.126	-205.1
38.621	-199.43
42.929	-190.88
42.17	-187.1
45.916	-189.89
45.062	-185.29
37.335	-179.56
35.879	-176.25
34.532	-173.9
36.103	-172.04
28.853	-162.06
7.207	-132.13
-2.936	-81.502
-12.477	-21.843
-16.743	40.222
-16.813	92.722
-22.242	134.09
-20.313	171.34
-16.033	198.98
-10.043	214.26
-11.44	221.22
-13.594	218.08
-9.756	207.2
-12.805	199.47
-14.533	192.47
-15.758	186
-13.79	184.15
-12.156	178.9
-13.89	179.66
-7.483	181.39
-6.044	175.93
-6.276	176.23
-4.781	167.41
-5.339	172.44
-6.476	164.87
-27.475	88.475
-48.112	9.705
-50.812	-53.567
-50.015	-111.86
-40.445	-148.67
-34.28	-179.61
-31.378	-199.53
-20.878	-204.24
-15.017	-197.31
-12.708	-190.77
-8.269	-188.28
-8.504	-182.47
-10.729	-175.32
-12.549	-169.54
-13.057	-164.18
-12.715	-160.47
-17.874	-161.32
-14.349	-159.39
-12.666	-150.07
2.388	-120.2
47.25	-67.039
87.747	-0.161
119.91	66.187
121.3	91.482
104.23	86.438
103.65	86.152
101.08	82.626
95.474	78.67
92.017	75.992
84.729	73.547
82.484	70.92
82.041	67.439
73.507	66.823
70.843	62.301
71.72	63.582
70.047	67.298
67.394	62.532
67.504	65.165
58.648	60.064
6.484	31.752
-54.697	6.731
-85.01	-6.945
-92.144	-10.995
-84.188	-4.515
-80.448	-2.429
-77.231	-1.549
-74.624	1.292
-75.669	0.433
-74.684	4.742
-74.609	4.053
-72.827	4.538
-75.107	-1.153
-70.765	-41.1
-56.558	-91.09
-38.671	-128.37
-16.053	-155.69
-2.524	-172.82
6.561	-176.05
20.957	-175.27
33.976	-176.21
41.366	-176.41
45.673	-173.32
47.661	-166.65
44.239	-159.14
39.922	-155.07
38.118	-153.79
40.566	-148.13
40.679	-148.43
39.426	-149.06
38.671	-144.16
35.975	-144.44
41.198	-142.42
42.523	-137.82
44.122	-134.53
37.866	-123.13
21.558	-99.17
17.973	-68.812
13.453	-51.653
10.59	-46.868
10.957	-40.127
10.404	-39.778
9.583	-42.47
6.962	-40.006
12.025	-39.331
16.24	-41.037
16.32	-23.105
32.944	17.221
59.873	64.166
96.403	126.48
125.6	165.15
110.28	158.72
85.38	152.91
77.917	150.7
74.568	148.58
68.715	143.19
65.032	136.04
63.462	134.54
61.553	130.58
61.058	131.99
59.855	129.98
62.21	128.16
60.037	125.24
57.576	123.64
51.024	119.02
7.679	82.15
-56.421	43.23
-96.871	20.976
-105.72	14.159
-94.924	18.344
-87.53	21.627
-85.612	25.365
-82.526	22.445
-87.57	22.249
-86.767	22.521
-85.036	21.192
-88.394	22.209
-85.684	17.912
-87.646	18.522
-94.515	17.13
-102.5	17.317
-83.659	47.39
-32.8	90.22
8.019	132.39
36.227	184.71
62.694	219.83
72.512	222.99
58.84	215.84
51.035	209.44
50.873	204.64
46.41	197.58
47.192	188.27
41.27	183.86
36.987	183.18
43.123	176.75
41.612	169.9
40.828	170.6
37.967	168.14
35.214	165.9
37.262	159.95
33.194	156.67
37.685	162.56
13.598	120.48
-45.187	41.146
-79.84	-13.902
-88.522	-49.274
-96.903	-80.303
-107.95	-102.77
-110.14	-108.63
-105.93	-104.58
-100.44	-99.491
-98.771	-94.568
-99.482	-86.748
-97.098	-83.446
-97.456	-83.246
-95.358	-75.163
-88.939	-72.059
-82.39	-68.253
-78.821	-62.553
-77.423	-63.069
-73.422	-61.081
-75.3	-61.659
-75.545	-64.225
-71.989	-59.466
-68.685	-54.791
-67.835	-54.664
-76.924	-52.929
-80.288	-56.66
-77.249	-55.694
-80.45	-60.921
-73.035	-56.152
-57.977	-37.115
-32.502	-17.587
64.585	17.243
201.05	29.332
327.83	58.187
435.42	69.545
484.4	46.578
480.64	45.586
437.56	41.703
370.13	49.283
291.72	48.962
221.34	46.138
162.37	49.12
105.62	39.485
63.583	30.967
35.359	23.964
13.847	21.378
-5.206	29.03
-0.072	27.165
32.138	12.473
67.682	13.591
100.08	20.158
106.58	19.303
90.539	22.784
78.027	25.897
69.802	24.019
62.809	24.585
56.089	23.799
51.539	20.345
43.695	18.408
45.617	17.614
52.816	20.661
45.454	19.449
45.626	21.016
29.598	27.137
-23.575	24.537
-63.749	28.574
-79.799	41.783
-93.299	47.721
-107.53	49.737
-117.21	53.97
-113.75	53.768
-106.81	52.009
-103.08	53.812
-100.5	52.53
-101.02	50.188
-99.876	48.525
-94.609	46.525
-95.741	42.082
-100.03	38.995
-93.35	39.682
-95.818	36.06
-103.33	36.005
-105.38	37.364
-113.94	33.669
-116.05	32.15
-100.26	32.173
-56.66	28.846
1.897	25.078
60.672	29.398
105.86	37.139
127.79	44.175
138	49.84
124.21	47.33
108.95	43.6
104.55	43.502
96.469	41.104
92.065	38.09
83.486	39.367
78.781	37.702
76.798	33.17
73.59	34.226
79.964	33.474
80.419	32.107
74.955	29.216
73.868	31.42
56.117	24.412
6.157	-13.952
-50.032	-42.833
-83.868	-52.856
-91.338	-54.294
-85.842	-46.797
-81.005	-44.966
-74.482	-45.317
-73.19	-46.329
-75.778	-44.572
-75.011	-42.79
-76.552	-41.526
-85.694	-41.867
-95.197	-41.844
-97.052	-43.219
-97.585	-49.153
-98.708	-44.369
-100.72	-59.08
-89.962	-97.65
-71.409	-135.41
-57.932	-169.02
-38.094	-193.02
-21.926	-207.2
-10.648	-206.3
-0.674	-203.21
3.65	-200.03
11.742	-195.07
17.456	-192.88
17.041	-190.51
18.535	-189.14
16.658	-186.02
13.888	-182.34
14.442	-177.03
17.166	-174.09
12.648	-170.79
5.343	-169.03
12.588	-169.75
13.069	-163.12
13.161	-159.69
15.786	-152.44
9.866	-146.65
11.488	-139.29
12.078	-106.2
13.573	-62.668
11.123	-15.292
4.409	30.358
2.333	62.41
-7.616	80.834
-13.814	86.524
-8.361	86.065
-5.886	84.897
-6.861	84.89
0.676	85.493
5.628	84.598
-1.783	83.396
-6.886	82.507
-7.788	75.902
-6.781	74.162
-7.226	86.724
-10.962	91.306
-13.175	85.375
-16.031	79.859
-13.295	75.212
-9.361	76.699
-13.087	76.616
-10.346	77.749
-6.992	77.005
-8.703	70.132
-7.295	69.381
-9.87	68.854
-12.642	67.055
-10.912	66.452
-10.309	64.714
-7.103	62.47
-1.23	65.751
-2.499	64.712
-3.593	57.392
-6.495	54.458
-5.789	53.812
0.046	56.501
-4.208	55.52
-0.774	54.933
0.762	52.497
-6.566	48.288
-9.233	47.44
-12.793	42.501
-14.311	43.687
-12.811	40.877
-9.612	36.792
-4.634	41.302
-3.895	37.651
-7.494	36.806
-11.753	36.813
-11.086	35.933
-6.504	36.044
-8.287	31.137
-8.527	32.358
-6.935	32.941
-13.009	31.371
-16.836	30.409
-15.989	27.923
-15.636	28.481
-14.565	28.437
-13.933	25.764
-13.507	22.086
-12.519	23.742
-5.053	26.979
-0.454	23.761
-6.478	22.994
-9.517	21.43
-9.334	20.862
-6.147	24.004
-2.06	21.947
-5.691	20.898
-7.622	21.834
-4.017	21.193
-5.875	21.425
-5.269	22.844
-3.689	20.526
-4.974	17.924
-2.856	18.266
-5.808	17.612
-6.377	18.585
