# Supplementary material for: Electrooculography-based continuous eye-writing recognition system for efficient assistive communication systems
Source: PLoS One. 2018 Feb 9;13(2):e0192684. doi: 10.1371/journal.pone.0192684 (PMC5806888; doi:10.1371/journal.pone.0192684)
Supplement: S3 Database — All the original continuous EOG data of participant 004, 005, and 006 used in the experiments are contained in this database. (ZIP) [file pone.0192684.s003.zip › continuous2/004/test/EOG_004_01_012.csv]

37.826	10.205
34.407	13.453
29.027	12.898
30.993	14.31
34.104	15.813
31.129	13.476
29.71	14.97
26.324	13.289
25.997	10.593
27.539	10.681
23.193	7.79
22.403	6.498
25.821	10.272
21.936	12.581
19.171	10.064
23.861	8.555
17.721	10.74
15.727	11.767
20.193	11.518
12.569	12.612
11.045	10.909
14.474	7.862
12.962	9.872
11.803	11.093
12.425	11.595
8.323	11.607
3.502	9.257
1.523	8.467
-1.906	11.357
-0.951	15.441
0.986	14.14
1.88	15.17
2.301	17.896
-1.003	13.746
-5.575	12.77
-3.598	14.801
0.426	15.438
5.268	16.484
5.208	15.14
4.195	16.826
11.43	14.008
6.635	13.779
0.495	18.761
0.614	12
1.68	14.879
5.993	24.581
5.048	22.51
-0.245	18.009
-2.255	17.587
-4.779	18.811
-5.828	17.845
-3.1	18.134
-5.599	18.298
-5.673	17.545
-4.794	15.978
-8.253	14.037
-9.887	17.331
-7.928	16.125
-11.386	13.816
-14.478	14.621
-10.055	12.09
-9.759	15.506
-13.448	16.121
-19.389	12.914
-19.813	13.861
-15.232	12.687
-17.54	11.656
-18.597	12.042
-20.329	9.923
-23.335	7.968
-15.478	14.263
-17.157	33.776
-28.477	64.126
-34.58	92.227
-38.528	116.84
-38.31	141.85
-41.043	158.47
-41.726	174.28
-45.029	190.26
-50.115	198.37
-42.924	205.52
-39.451	207.39
-41.355	205.27
-43.134	201.12
-44.238	191.2
-42.312	170.99
-43.875	134.55
-44.371	93.362
-43.779	47.226
-45.876	-2.033
-56.201	-56.359
-66.812	-112.78
-60.149	-155.13
-50.689	-189.25
-49.224	-211.62
-46.964	-223.68
-41.048	-230.28
-37.447	-227.86
-35.85	-225.87
-34.381	-223.21
-34.29	-217.77
-30.28	-212.06
-33.112	-196.49
-49.66	-174.32
-66.311	-143.26
-76.26	-94.223
-83.358	-44.219
-92.13	-0.204
-99.448	45.351
-100.2	83.55
-98.083	113.93
-96.768	138.75
-94.269	152.15
-90.443	159.32
-84.691	163.16
-76.977	163.46
-73.083	146.96
-75.768	109.99
-78.318	64.302
-73.024	14.292
-66.342	-30.303
-67.288	-72.102
-70.434	-113.64
-74.542	-146.57
-78.086	-169.35
-76.042	-184.8
-75.897	-191.19
-74.072	-190.33
-65.406	-188.9
-67.235	-188.63
-74.628	-188.03
-74.137	-186.37
-73.066	-179.99
-63.885	-164.57
-27.05	-142.52
15.72	-111.34
47.07	-72.849
68.419	-43.999
55.579	-35.432
38.065	-36.559
31.636	-37.635
20.667	-38.386
21.908	-39.088
18.234	-39.061
12.389	-38.722
12.136	-36.758
2.773	-37.575
6.905	-35.452
-4.769	-30.249
-66.507	-29.568
-120.74	-17.886
-143.02	-0.574
-153.46	18.938
-153.79	29.39
-144.62	25.375
-135.44	26.173
-133.13	24.086
-121.59	24.715
-111.35	26.69
-116.36	24.236
-117.01	22.237
-116.58	20.323
-115.02	22.778
-113.7	19.225
-117.04	19.96
-117.61	16.127
-107.94	28.319
-78.049	55.181
-32.468	58.521
82.398	86.113
251.97	95.233
364.54	63.008
398.97	29.253
373.61	3.572
321.08	-1.673
259.49	-10.053
195.06	-6.837
134.8	-5.671
77.981	-14.817
43.638	-14.5
18.169	-19.271
1.058	-19.844
-4.69	-21.692
-13.65	-16.977
-10.762	-13.224
15.567	-36.132
40.088	-47.66
36.15	-48.473
19.468	-51.353
7.001	-45.353
2.493	-42.358
2.192	-40.395
-1.277	-38.951
-1.891	-38.134
-1.106	-21.309
-7.44	18.248
-0.844	67.097
22.838	110.18
30.832	144.2
25.685	161.77
17.006	159.39
7.023	154.4
8.446	157.07
11.171	156.18
8.691	149.97
7.683	140.12
12.652	140.61
18.005	152.22
-3.406	107.4
-40.946	32.23
-60.393	-13.39
-74.547	-52.173
-97.878	-76.714
-111.17	-91.896
-111.5	-98.445
-113.14	-95.933
-113.35	-100.38
-112.32	-93.261
-111.84	-84.252
-107.99	-85.457
-101.84	-83.904
-98.712	-83.015
-102.15	-79.658
-109.23	-77.896
-110.55	-78.211
-109.95	-76.995
-115.43	-83.718
-119.02	-81.77
-109.14	-78.221
-72.22	-85.259
-15.761	-78.259
38.497	-62.373
81.601	-38.659
96.406	-19.687
80.698	-20.238
63.552	-19.575
46.483	-26.399
35.475	-28.781
33.455	-19.106
29.7	-19.594
30.431	-19.032
28.093	-20.362
33.414	-19.585
21.279	-11.583
-32.176	-13.277
-77.046	-6.62
-90.682	8.148
-100.42	16.457
-115	23.435
-117.4	21.683
-111.21	21.704
-104.92	25.566
-105.35	23.803
-103.85	24.632
-102.46	19.844
-103.05	18.351
-100.51	25.208
-101.12	23.897
-73.983	16.512
-32.22	0.343
3.486	-19.406
34.157	-31.143
48.684	-35.504
50.494	-35.931
39.755	-34.014
28.309	-33.248
19.895	-32.395
16.216	-26.868
14.647	-25.173
12.322	-24.454
10.213	-22.021
10.424	-21.786
10.166	-20.745
19.823	-14.757
34.002	-8.135
-10.669	-16.287
-71.652	-19.142
-91.175	-4.096
-103.62	11.346
-99.683	21.516
-86.21	22.626
-80.151	24.385
-70.929	20.958
-66.321	14.566
-63.902	21.328
-59.102	21.725
-50.002	16.447
-48.761	19.584
-59.172	23.675
-62.821	21.003
-62.579	17.761
-63.239	18.715
-62.296	17.056
-61.612	14.679
-65.725	13.31
-62.229	15.984
-56.575	15.844
-59.747	14.779
-61.068	16.895
-64.497	10.3
-56.729	19.326
-23.952	50.289
29.211	87.312
75.51	130.44
100.81	165.33
112.66	185.57
105.86	199.07
100.14	208.93
94.135	211.46
77.223	209.56
64.837	208.72
58.778	207.61
56.078	197.91
51.497	192.33
50.737	190.03
56.755	181.83
57.335	181.47
51.822	154.61
41.787	103.22
27.013	49.79
16.987	-5.279
18.302	-49.252
22.045	-95.325
29.756	-132.84
37.389	-161.97
31.579	-190.34
30.011	-204.56
35.739	-211.53
34.284	-212.4
33.93	-213.52
30.97	-215.16
26.302	-208.95
31.895	-200.88
34.252	-197.74
28.807	-202.31
28.385	-195.56
27.987	-189.13
26.844	-190.8
34.475	-174.77
42.551	-151.53
58.506	-121
87.808	-75.838
114.1	-29.515
139.93	10.648
152.39	38.131
145.77	46.487
135.82	45.348
122.91	42.449
115.11	34.828
107.75	33.364
99.317	33.287
94.721	32.252
90.547	34.97
86.477	31.483
80.658	30.189
82.19	29.064
83.932	25.349
82.783	26.886
83.382	28.729
47.047	19.722
-18.654	-1.93
-59.91	-19.078
-79.752	-24.533
-77.503	-21.468
-61.415	-17.33
-55.973	-19.441
-56.736	-17.18
-62.334	-14.312
-61.61	-15.93
-57.973	-16.505
-61.478	-19.158
-66.134	-16.957
-55.723	-23.952
-12.181	-40.143
40.602	-43.888
87.54	-34.901
115.35	-23.733
104.84	-19.23
89.351	-15.551
76.756	-18.551
64.23	-20.921
61.638	-17.883
58.558	-16.023
54.433	-13.782
50.999	-16.03
51.614	-13.129
45.9	-12.172
50.752	-10.858
43.7	-4.176
-11.771	-6.167
-53.092	-0.777
-73.14	11.977
-94.317	18.407
-101.06	22.031
-96.304	23.236
-85.903	24.183
-80.075	26.901
-77.979	26.298
-72.45	26.997
-68.954	28.484
-68.456	28.131
-63.846	27.576
-70.674	23.207
-81.467	23.787
-80.863	21.409
-83.693	23.844
-58.906	47.752
-10.951	81.029
26.572	119.23
66.276	152.85
90.598	165.93
85.055	160.28
73.071	154.91
65.435	150.07
59.628	142.84
53.141	135.14
49.646	131.97
51.145	131.98
49.122	123.89
53.151	135.79
44.24	119.96
-2.826	44.694
-42.614	-15.441
-52.242	-56.25
-57.13	-86.528
-65.685	-106.7
-71.186	-119.53
-68.213	-113
-65.593	-109.05
-66.006	-108.1
-65.019	-99.05
-58.23	-97.221
-53.894	-90.57
-65.196	-65.098
-77.191	-39.466
-81.996	-13.601
-80.735	3.842
-76.54	5.623
-68.182	5.49
-58.207	4.153
-58.988	5.156
-56.381	1.467
-53.357	1.373
-55.828	4.721
-54.483	0.045
-58.286	-2.859
-58.761	-4.997
-53.846	2.929
-52.963	2.614
-54.648	-2.981
-59.054	2.526
-37.161	-11.141
15.445	-29.333
68.816	-37.283
113.75	-42.858
138	-40.196
141.87	-34.546
126.75	-31.444
107.76	-30.2
99.649	-25.139
91.005	-19.508
86.084	-18.987
79.242	-17.897
75.506	-15.513
75.703	-16.281
73.849	-17.151
76.17	-14.285
73.439	-15.441
78.577	-14.82
66.953	-8.051
14.491	-4.753
-22.872	6.841
-23.817	33.31
-25.835	54.88
-36.404	67.889
-34.99	86.254
-28.131	107.17
-25.604	125.08
-25.933	142.04
-22.928	157.69
-17.143	165.79
-12.829	168.88
-3.486	173.82
0.328	177.66
-3.303	178.16
-2.351	172.87
0.698	169.51
2.376	171
3.078	169.76
6.03	163.51
9.443	156.5
11.215	158.75
18.564	143.2
24.677	98.435
21.648	50.687
30.258	0.369
40.71	-52.07
32.183	-106.31
31.457	-149.98
35.976	-178.42
39.596	-198.51
48.769	-209.44
51.599	-218.81
52.006	-218.51
50.637	-216.63
50.711	-216.08
47.256	-211.61
46.072	-210.37
45.754	-199.89
39.415	-195.01
42.008	-195.32
35.115	-182.92
23.091	-168.94
12.497	-144.06
-3.893	-106.1
-19.479	-62.822
-30.772	-18.448
-32.078	17.941
-32.055	47.199
-30.712	73.684
-30.055	93.093
-27.323	103.69
-21.188	108.75
-19.203	104.91
-17.125	88.577
-14.921	59.112
-8.794	20.628
-4.999	-22.895
-5.028	-68.436
-4.957	-112.72
-5.142	-147.76
-1.558	-173.27
1.181	-189.73
4.413	-194.47
5.335	-198.46
9.53	-198.73
16.904	-192.85
18.58	-187.09
21.557	-180.4
22.247	-173.44
17.726	-168.35
13.953	-167.62
9.053	-162.42
2.499	-158.29
0.601	-160.21
-2.42	-157.05
-5.517	-152.04
-6.227	-150.09
-10.25	-148.58
-13.305	-142.38
-8.882	-131
0.039	-112.79
15.941	-85.929
44.086	-43.993
71.549	3.95
100.56	41.644
120.98	76.54
127.4	97.665
123.96	99.88
106.56	101.64
97.347	96.043
88.767	87.997
76.851	88.806
66.746	79.893
54.781	77.11
55.402	82.906
52.306	73.269
44.057	68.639
47.196	69.79
47.325	67.615
47.072	75.722
35.312	68.333
-17.726	30.178
-75.904	4
-96.795	0.051
-99.077	-1.526
-95.552	-2.936
-87.012	-0.794
-82.447	3.232
-77.483	4.482
-74.736	5.483
-73.945	2.981
-66.865	2.734
-61.22	4.178
-63.998	5.627
-65.631	10.057
-63.637	9.545
-64.375	10.328
-64.027	10.433
-61.309	9.778
-57.139	12.622
-52.727	10.544
-48.523	6.98
-46.962	9.667
-46.082	12.426
-44.303	9.359
-46.408	4.24
-52.08	3.005
-57.203	2.528
-56.314	4.029
-57.909	5.839
-59.086	1.393
-54.971	1.287
-56.48	1.419
-61.001	0.77
-56.606	2.313
-41.361	13.883
-11.891	51.866
39.448	99.466
84.193	143.61
115.91	184.22
137.98	209.11
128.44	208.64
116.85	196.65
108.27	187.66
95.33	178.4
92.502	172.4
84.256	165.01
78.457	157.5
74.702	159.97
70.099	139.57
76.04	90.553
83.325	47.368
79.144	3.089
70.081	-38.079
68.942	-52.092
63.285	-49.405
58.883	-47.764
63.728	-45.642
56.199	-43.263
51.948	-42.601
59.957	-36.961
56.938	-31.479
54.348	-30.838
52.898	-29.795
54.77	-23.417
43.257	-25.362
-3.076	-37.97
-39.87	-36.407
-59.61	-22.827
-79.737	-5.156
-89.342	5.029
-91.881	1.855
-90.269	1.094
-81.968	5.075
-81.457	7.036
-82.437	5.541
-76.69	5.007
-79.568	6.439
-80.165	9.679
-78.599	8.67
-80.718	5.201
-82.295	1.452
-83.878	-0.146
-78.753	1.648
-80.652	3.413
-71.32	20.903
-43.688	49.017
-34.545	76.317
-34.553	95.449
-33.325	109.4
-33.05	124.19
-26.281	134.25
-22.445	142.15
-25.1	138.7
-24.679	132.07
-29.91	123.17
-30.03	122.04
-18.119	122
-19.623	81.279
-20.51	28.315
-9.397	-24.383
-3.472	-81.411
4.504	-124.16
19.671	-160.69
29.093	-183.82
36.6	-191.92
44.266	-195.91
52.824	-192.99
55.806	-188.43
50.082	-181.69
49.913	-172.53
50.372	-168.14
50.156	-163.29
51.418	-160.17
48.361	-159.07
47.682	-157.1
49.871	-151.78
28.376	-128.63
1.706	-86.764
-1.007	-36.117
-4.164	17.243
-9.643	65.495
-10.916	105.5
-12.096	135.08
-17.051	156.85
-18.495	171.5
-14.453	172.33
-13.754	168.09
-7.967	162.12
-4.853	156.7
-8.437	150.78
-10.594	148.08
-8.292	155.71
-9.19	129.58
-12.952	73.247
-10.883	20.583
-9.268	-37.5
-10.024	-89.343
-9.886	-128.37
-12.637	-155.15
-9.216	-172.9
1.18	-178.95
4.126	-172.95
14.684	-165.06
20.464	-156.85
13.755	-154.67
14.656	-149.22
13.065	-145.69
11.269	-145.23
16.277	-140.39
14.555	-138.05
17.252	-133.59
19.385	-122.5
6.607	-88.044
5.643	-30.316
14.558	33.245
25.947	92.867
35.875	140.42
37.818	173.04
37.346	190.84
36.713	201.44
36.225	208.56
35.064	209.02
35.841	200.04
32.11	191.7
29.966	187.4
33.67	178.13
32.816	173.14
26.584	168.31
26.198	168.04
27.765	166.02
22.663	123.77
15.715	55.694
5.036	-6.277
-1.875	-61.531
-2.087	-109.54
3.375	-142.33
14.962	-166.26
25.096	-182.86
32.78	-186.21
35.322	-182.08
30.254	-176.65
25.689	-170.16
25.946	-160.69
24.751	-155.12
23.28	-151.29
21.601	-145.9
21.159	-141.07
24.165	-136.34
21.736	-133.34
18.549	-126.81
25.098	-122.22
27.151	-121.25
23.979	-115.89
24.993	-112.15
19.844	-108.38
21.035	-105.42
25.486	-104.04
23.348	-102.11
20.56	-97.601
-2.652	-72.64
-29.253	-29.511
-39.191	18.284
-44.928	64.886
-36.825	104.71
-27.828	141.32
-20.952	172.27
-8.528	193.12
-11.469	207.04
-9.864	215.38
-3.408	216.15
-8.129	209.47
-8.009	198.58
-7.347	192
-11.064	189.66
-11.764	183.08
-7.45	177.05
-7.263	171.52
-4.768	175.56
-2.146	167.48
-10.154	114.57
-15.94	51.163
-23.171	-11.554
-26.062	-70.719
-19.718	-113.18
-15.22	-148.38
-2.495	-170.86
15.607	-180.39
29.502	-185.23
40.944	-187.02
53.195	-188.11
60.93	-188.94
68.403	-182.51
79.225	-178.76
77.866	-176.4
74.863	-169.38
74.778	-168.46
72.256	-167.36
71.826	-168.37
67.624	-166.14
64.515	-157.3
69.243	-154.38
68.894	-151.83
58.359	-142.29
38.102	-121.17
18.573	-86.167
14.273	-34.737
8.53	22.901
-1.456	73.305
-5.41	116.95
-8.101	150.72
-10.668	178.36
-10.014	196.06
-9.259	204.82
-7.674	212.16
-5.8	205.64
-8.36	195.46
-5.675	190
-2.71	182.37
-1.92	178.27
-0.983	157.24
-5.126	115.37
-3.822	72.367
-4.235	25.779
-6.908	-17.332
-2.378	-51.083
-2.93	-82.722
-5.986	-109.41
-3.955	-131.02
-2.539	-147.83
2.265	-154.32
8.702	-157.19
8.626	-157.91
12.991	-156.78
25.666	-151.09
25.743	-147.65
13.954	-150.77
14.623	-146.81
16.186	-143.08
12.971	-140.71
15.906	-133.26
15.903	-126.28
14.494	-125.23
13.484	-122.83
12.213	-122.07
7.899	-123.58
7.588	-119.68
10.423	-115.11
3.389	-112.07
1.241	-114.92
7.879	-108.22
29.42	-82.704
62.709	-52.176
91.801	-19.218
105.84	13.229
96.783	28.371
84.616	28.607
73.495	28.305
64.519	27.673
61.423	28.759
58.956	25.849
59.759	26.277
54.921	27.777
55.903	29.194
47.489	35.627
-5.519	34.333
-65.903	41.756
-98.88	55.53
-113.45	65.415
-121.94	74.371
-118.41	76.955
-112.01	75.427
-107.79	75.25
-97.937	78.263
-91.898	73.793
-83.361	71.508
-82.542	78.78
-84.939	82.339
-83.945	80.883
-84.77	79.425
-78.234	80.213
-79.015	77.041
-82.799	74.058
-82.27	76.078
-89.167	71.678
-96.213	68.125
-85.306	80.772
-59.284	105.93
-36.031	129.03
-22.317	142.61
-16.135	146.45
-9.673	144.63
-6.942	143.3
-6.645	142.63
-3.302	141.2
-3.253	134.1
-0.365	132.63
2.155	131.48
0.831	124.32
-0.954	125.69
-3.609	120.25
-2.63	117.02
-4.844	113.67
-5.635	79.796
-3.518	31.12
-7.21	-23.305
-10.881	-75.16
-7.751	-111.82
0.023	-141.47
8.252	-160.45
18.365	-171.74
25.817	-177.27
33.325	-176.9
37.514	-176.71
36.712	-174.66
41.14	-171.79
42.675	-168.62
41.271	-167.09
42.17	-164.04
40.262	-157.77
39.254	-156.62
42.405	-157.03
35.948	-143.71
20.005	-124.6
13.232	-102.12
12.588	-60.079
9.138	-15.739
6.334	25.711
-1.357	66.511
-11.55	102.09
-11.07	138.15
-5.223	159.63
-1.123	174.29
-8.542	190.84
-17.913	204.59
-14.261	218.22
-13.992	221.31
-12.311	217.86
-4.584	211.72
-0.375	204.74
-1.966	198.39
-8.141	194.4
-9.809	190.3
-10.288	166.03
-7.928	130.13
-8.777	83.026
-19.445	26.444
-31.209	-25.482
-47.67	-78.554
-58.313	-111.47
-51.961	-130.11
-46.395	-151.21
-41.563	-162.95
-32.461	-169.53
-29.517	-169.74
-23.554	-167.52
-21.382	-165.4
-20.533	-158.62
-14.199	-152.13
-14.377	-148.02
-9.783	-142.75
-9.799	-140.41
-11.071	-142.51
-7.792	-140.61
-20.554	-141.93
-24.095	-139.94
-11.778	-129.94
-12.664	-128.75
-15.826	-125.14
-4.634	-110.01
19.879	-80.679
51.869	-31.13
81.183	23.987
114.34	70.577
126.69	91.18
107.42	89.777
88.591	88.298
70.197	85.37
60.759	79.229
65.403	77.383
69.861	75.766
66.802	73.147
61.253	73.78
52.88	64.699
51.889	64.614
44.392	72.39
-10.025	47.633
-58.318	16.833
-71.514	6.984
-74.096	5.311
-70.628	10.972
-77.306	18.033
-81.152	18.121
-77.92	16.767
-77.419	20.68
-73.741	19.137
-64.99	18.563
-61.494	21.134
-61.476	15.419
-63.539	18.018
-72.923	13.419
-75.259	8.311
-71.205	13.116
-71.039	8.676
-68.175	10.268
-58.97	10.479
-63.628	10.446
-69.765	13.396
-60.254	13.013
-61.518	15.501
-67.637	13.966
-64.304	11.271
-62.297	10.216
-58.264	12.192
-56.137	14.052
-56.121	13.897
-51.878	13.833
-55.614	12.479
-62.269	13.107
-58.967	11.92
-54.767	12.878
-56.38	13.084
-55.299	10.682
-54.832	12.887
-38.815	5.942
2.251	-3.19
51.085	-1.729
98.654	2.12
129.07	9.419
137.58	13.042
121.37	10.448
101.8	11.8
95.243	11.948
86.007	8.21
77.677	7.281
75.966	6.545
76.62	5.815
69.303	5.219
66.671	6.383
63.246	12.697
17.667	15.5
-28.542	25.541
-45.3	41.45
-67.866	47.188
-80.963	53.418
-74.15	61.717
-69.084	60.607
-71.186	54.136
-67.59	57.49
-63.508	60.187
-65.132	57.576
-59.014	53.262
-59.775	47.76
-69.013	47.896
-76.66	39.032
-85.853	43.543
-61.585	71.418
-6.21	95.744
38.313	121.91
78.071	151.55
103.73	170.67
101.14	171.15
91.5	161.64
80.73	154.43
74.378	148.82
69.368	144.1
64.718	146.06
63.032	141.55
59.237	144.3
61.085	140
35.526	84.331
-8.674	19.863
-29.533	-27.195
-42.173	-66.11
-54.904	-92.081
-65.956	-107.99
-64.272	-108.85
-58.552	-105.27
-64.901	-105.38
-64.453	-97.004
-60.759	-88.456
-62.426	-82.823
-63.941	-82.748
-67.725	-83.223
-63.346	-77.544
-59.587	-82.876
-58.452	-75.801
-55.506	-67.196
-54.188	-71.451
-45.671	-58.348
-60.452	-33.881
-56.315	1.134
-56.832	6.707
-44.686	23.538
32.872	44.46
56.248	36.965
194.16	83.802
424.82	76.644
551.43	14.237
634.09	-80.009
652.52	-192.06
650.57	-189.36
606.98	-124
515.04	-59.921
438.02	-44.943
360.73	-59.61
295.8	-55.99
240.19	-46.979
185.7	-36.222
141.56	-33.358
113.19	-23.971
91.489	-19.564
72.727	-21.965
61.581	-15.163
54.803	-8.96
45.082	-4.086
42.446	3.591
33.647	9.793
21.114	14.707
21.92	17.668
20.345	15.305
16.512	16.411
14.136	20.914
19.993	28.575
0.275	32.878
-53.468	25.027
-88.036	31.854
-104.36	46.868
-119.06	57.126
-126.6	70.85
-125.91	71.77
-117.64	67.048
-109.28	69.332
-109.45	71.253
-108.26	73.054
-108.01	70.868
-109.67	65.472
-107.24	64.042
-110.84	62.984
-109.16	59.551
-106.33	55.598
-107.53	57.331
-106.8	61.479
-107.5	62.065
-106.05	59.03
-108.51	57.755
-94.644	60.413
-58.188	56.332
-15.853	50.278
27.337	49.286
70.988	51.849
105.44	57.526
122.07	69.054
124.42	75.977
106.65	71.117
89.979	68.173
84.653	64.792
75.367	58.558
64.561	56.077
60.07	54.708
55.275	50.434
55.513	49.327
61.18	50.424
63.287	51.959
56.264	46.97
14.562	24.668
-39.457	0.948
-67.907	-12.148
-75.49	-13.098
-75.117	-9.299
-74.588	-8.719
-71.767	-7.584
-72.463	-7.932
-73.982	-11.647
-71.156	-15.588
-70.976	-13.52
-70.927	-8.126
-73.849	-9.551
-77.117	-10.63
-81.913	-9.891
-90.278	-14.149
-92.897	-15.226
-91.12	-17.268
-64.22	-24.979
-1.681	-30.83
57.113	-26.368
94.382	-10.352
101.01	-4.048
76.325	-3.277
68.018	1.911
71.845	-0.902
64.559	-1.808
56.14	-3.949
50.65	-7.098
50.608	-5.063
47.259	-7.373
52.467	-3.984
35.83	-2.162
-21.443	-4.268
-61.502	6.099
-74.288	25.362
-80.057	38.912
-89.864	42.913
-94.582	46.346
-90.446	42.657
-87.752	38.395
-84.374	38.664
-86.011	35.05
-83.889	33.963
-84.61	33.288
-86.811	32.347
-88.26	27.793
-99.545	24.335
-84.188	39.302
-43.69	61.545
-1.762	88.391
39.895	118.26
74.004	138.75
104.46	151.65
109.91	148.11
94.874	139.92
83.427	136.05
69.467	126.91
66.14	124.65
66.84	123.57
63.544	121.28
61.711	122.37
57.938	118
59.755	125.37
55.151	111.18
44.811	52.647
37.226	0.006
36.277	-39.046
38.03	-58.676
37.353	-54.205
41.178	-49.823
38.63	-48.678
38.791	-39.943
15.62	-37.226
-42.125	-44.068
-75.267	-32.108
-85.941	-16.907
-102.79	-15.97
-109.21	-16.267
-98.786	-19.863
-92.899	-25.219
-92.708	-30.542
-95.888	-33.861
-100.3	-35.297
-94.349	-35.714
-88.994	-29.24
-85.75	-24.362
-78.471	-21.59
-73.729	-21.853
-70.251	-21.088
-74.327	-23.819
-80.399	-25.333
-82.144	-20.124
-89.171	-27.69
-59.744	-4.271
-4.746	12.18
76.694	19.767
245.03	62.266
401.49	69.487
483.54	55.696
541.26	22.064
564.65	-2.767
556.51	26.015
530.38	66.907
483.67	102.58
421.05	121.49
357.2	141.77
291.26	165.23
225.75	178.18
175.71	192.13
126.87	201.16
91.247	206.65
73.379	213.68
60.507	212.03
47.407	206.06
30.825	200.17
18.592	190.17
5.092	182.64
-2.724	173.54
-4.047	166
-8.156	162.63
-16.297	149.27
-23.435	136.21
-23.498	129.61
-26.746	124.4
-31.703	120.57
-33.996	111.91
-37.645	109.81
-38.229	88.305
-46.277	22.302
-61.312	-46.01
-70.133	-106.74
-76.761	-167.86
-77.26	-211.97
-72.964	-244.94
-68.988	-270.16
-67.282	-276.87
-58.824	-276.94
-47.48	-274.91
-46.101	-277.19
-39.09	-279.84
-30.875	-266.36
-30.868	-257.28
-32.251	-252.61
-36.235	-244.79
-36.639	-241.87
-26.71	-236.49
-27.544	-231.06
-35.837	-230.2
-42.195	-217.01
-50.809	-181.57
-52.641	-137.87
-57.665	-91.228
-63.157	-41.446
-61.268	10.952
-57.859	56.352
-58.238	88.115
-59.751	114.84
-59.828	132.25
-55.083	144.99
-48.099	162.6
-41.772	174.7
-26.868	180.71
-19.536	178.61
-15.83	163.48
-3.144	144.44
6.051	117.26
7.16	101.07
0.601	101.58
4.676	78.856
17.63	54.7
15.005	50.789
7.213	47.943
1.824	47.772
-5.746	45.505
-1.437	49.412
3.371	39.401
4.115	-0.072
13.077	-46.761
18.57	-93.059
16.356	-109.62
12.643	-103.83
13.194	-100.42
9.738	-97.611
12.882	-93.288
-2.102	-88.835
-60.927	-84.097
-101.84	-62.536
-105.67	-37.398
-106.68	-23.919
-116.03	-20.101
-115.43	-21.989
-104.95	-22.071
-99.273	-23.625
-93.167	-23.92
-92.54	-21.937
-87.465	-20.419
-78.324	-20.535
-79.693	-20.377
-82.139	-20.11
-84.703	-21.589
-84.479	-20.333
-83.737	-21.243
-85.072	-23.017
-81.327	-20.548
-76.941	-18.656
-76.689	-16.547
-73.243	-16.087
-76.183	-18.345
-83.953	-17.785
-85.263	-17.573
-90.883	-18.952
-90.275	-22.704
-90.617	-25.178
-91.052	-20.652
-68.482	-22.373
-18.959	-27.877
41.593	-25.695
89.952	-20.556
125.33	-12.734
134.72	-5.387
115.4	-7.476
97.485	-9.846
85.152	-10.663
75.369	-15.27
70.299	-15.205
59.758	-16.691
63.726	-17.222
70.765	-14.869
62.252	-13.969
63.366	-9.079
61.05	-7.525
56.534	-7.537
60.25	-7.324
57.434	-8.266
56.812	-7.414
58.921	-7.915
57.774	-4.656
31.899	-9.066
-14.261	-22.271
-32.446	-20.706
-45.542	-16.682
-68	-13.39
-79.923	-4.738
-95.275	-6.216
-108.62	-6.552
-115.47	-3.076
-113.68	-7.231
-111.13	-10.57
-114.18	-8.284
-106.71	-6.861
-96.301	-3.26
-87.872	-1.254
-81.015	-1.15
-82.34	-1.436
-84.576	-23.474
-85.87	-57.076
-90.54	-88.266
-87.783	-117.53
-80.074	-141.81
-72.152	-161.49
-63.116	-166.97
-57.302	-158.15
-54.854	-151.82
-54.998	-149.61
-51.097	-140.95
-51.044	-130.63
-51.327	-124.32
-53.547	-118.93
-54.323	-114.15
-47.379	-115.99
-50.207	-116.63
-49.718	-117.32
-46.051	-110.21
-30.329	-77.067
4.817	-35.195
39.342	15.274
74.75	71.507
100.71	115.7
116.31	144.03
119.64	153.29
105.16	148.91
96.028	139.24
88.395	131.24
81.556	124.89
83.218	123.98
73.134	121.07
70.448	117.39
77.163	121.18
71.186	116.74
74.067	122.69
67.67	113.68
22.027	49.417
-19.49	-13.74
-27.46	-48.541
-33.5	-76.609
-47.004	-100.84
-55.652	-114.34
-59.977	-115.5
-59.744	-112.27
-60.275	-108.68
-64.243	-103.09
-69.178	-98.069
-66.963	-93.071
-64.263	-87.354
-66.225	-88.708
-61.689	-85.083
-60.609	-77.538
-57.382	-79.752
-55.067	-79.837
-63.07	-78.401
-65.788	-82.7
-67.066	-81.229
-67.827	-78.817
-75.836	-78.85
-79.566	-74.998
-41.29	-78.443
10.71	-74.429
56.649	-57.48
97.099	-36.335
121.19	-13.543
126.96	-7.744
110.43	-8.601
99.28	-2.389
98.567	-0.634
96.939	0.136
85.717	1.355
75.22	-1.002
76.849	1.345
73.098	1.779
68.048	-0.847
64.562	1.548
63.833	4.661
59.361	6.996
56.786	4.468
62.206	1.486
59.798	4.685
58.892	3.828
54.962	1.21
50.018	3.843
52.085	6.341
18.21	0.59
-40.943	-5.771
-74.879	3.967
-92.971	15.926
-107.1	24.973
-107.65	34.114
-100.74	37.014
-94.737	42.048
-93.059	43.407
-92.668	40.937
-87.127	39.708
-83.646	36.579
-81.646	37.312
-80.665	39.029
-78.172	40.612
-76.627	43.857
-80.249	41.653
-85.759	34.786
-91.02	32.281
-90.282	33.805
-91.814	29.636
-83.544	36.655
-64.505	65.157
-42.949	100.05
-14.021	136.95
0.462	166.94
12.428	185.24
27.671	196.17
27.453	201.78
26.674	197.41
31.693	188.5
26.955	181.08
15.949	171.72
15.243	164.59
14.314	164.27
11.873	161.99
11.423	141.14
7.249	114.67
5.982	87.25
1.866	52.95
-6.066	18.499
-8.211	-24.578
-10.53	-68.622
-12.759	-105.15
-7.878	-140.96
-6.204	-170.93
-1.5	-189.89
3.725	-198.07
2.295	-201.41
9.356	-206.75
9.899	-205.89
13.036	-198.89
19.506	-197.36
14.668	-196.32
19.013	-189.91
19.304	-184.88
14.135	-182.18
16.424	-176.66
13.075	-170.78
14.004	-167.4
16.604	-164.38
15.723	-165.38
19.433	-168.86
15.484	-156.23
34.56	-130.77
69.587	-100.85
101.43	-55.573
139.78	-4.416
158.52	44.253
176.51	87.85
180.7	107.69
155.96	107.04
136.61	103.11
123.7	97.985
117.25	96.366
109.36	91.982
102.82	87.649
100.08	84.246
92.134	79.321
90.078	82.869
76.9	69.073
61.812	57.225
61.821	61.053
58.245	57.47
55.535	56.153
53.36	54.56
56.019	59.564
39.35	51.72
-20.753	16.809
-75.276	-9.192
-91.979	-12.948
-99.272	-18.035
-113.95	-20.572
-117.61	-13.156
-115.91	-14.206
-115.26	-13.788
-111.65	-10.161
-113.02	-10.677
-110.68	-12.209
-110.42	-10.854
-113.74	-9.299
-112.92	-8.164
-110.97	-3.842
-106.09	-4.341
-109.18	-7.738
-92.305	-12.784
-51.133	-25.705
1.839	-34.851
58.609	-28.416
81.98	-14.497
86.211	0.163
77.594	7.387
65.686	9.779
54.173	8.899
45.217	2.607
42.937	3.337
30.052	7.446
34.117	8.318
35.773	5.802
27.263	4.9
30.792	5.408
32.492	4.796
35.692	9.328
3.803	7.879
-50.776	3.076
-80.943	6.618
-100.43	13.92
-108.12	22.086
-112.59	29.56
-112.3	33.388
-106.36	33.346
-103.81	35.106
-98.216	37.738
-97.312	37.888
-98.425	31.09
-96.764	29.182
-101.45	27.154
-114.36	17.543
-108.25	32.941
-82.023	58.817
-41.236	78.875
6.387	106.33
29.634	126.65
56.931	142.61
79.172	154.83
70.861	151.71
61.663	144.15
56.706	142.62
54.442	140.84
47.277	136.68
45.027	139.19
50.031	135.41
49.776	136.78
42.7	127.23
5.193	73.076
-35.857	13.636
-56.872	-35.11
-72.661	-73.284
-72.891	-98.245
-77.533	-114.58
-87.624	-123.02
-85.535	-125.58
-89.124	-124.7
-89.526	-123.46
-81.219	-117.04
-83.358	-110.46
-86.467	-106.67
-82.928	-102.2
-79.785	-100.14
-76.539	-101.8
-79.351	-100.55
-83.839	-98.449
-84.447	-95.537
-88.336	-90.512
-86.195	-91.547
-85.281	-95.253
-93.632	-97.038
-95.369	-96.08
-95.805	-92.274
-92.412	-87.254
-94.521	-83.71
-99.565	-85.152
-92.732	-78.741
-89.189	-53.268
-84.205	-12.351
-80.627	33.877
-70.141	81
-52.788	125.5
-41.115	157.19
-27.202	179.82
-18.39	197.79
-10.254	212.81
2.293	224.23
12.421	230.91
13.859	232.14
10.741	226.26
8.274	219.57
4.294	209.82
2.088	199.47
-1.368	193.48
-0.152	185.91
3.296	181.06
-0.982	180.4
-3.383	175.69
0.386	174.87
-0.073	171.97
-0.883	165.5
1.485	169.31
-3.812	146.29
-12.16	90.546
-22.168	31.044
-33.761	-33.99
-35.728	-94.058
-28.384	-141.67
-23.305	-178.93
-15.483	-206.79
-3.201	-227.31
4.852	-234.83
17.388	-232.73
24.051	-233.49
24.817	-231.71
32.299	-225.02
34.489	-219.75
39.333	-216.42
38.546	-213.78
35.161	-207.59
40.542	-202.86
35.884	-197.5
41.466	-192.91
42.895	-191.32
42.515	-179.72
53.234	-160.34
55.126	-137.3
72.867	-104.84
94.182	-66.049
121.43	-29.372
147.22	3.898
154.52	33.144
163.93	61.756
160.04	77.652
149.69	77.134
143.18	76.916
131.2	73.913
115.26	70.66
100.46	67.782
95.638	62.969
91.341	59.808
89.075	65.276
98.074	73.681
94.542	70.939
81.454	66.03
74.054	61.837
64.789	58.104
58.188	55.73
56.33	52.19
57.203	54.218
54.366	54.622
49.451	49.854
50.053	52.103
33.891	41.424
-8.714	8.99
-44.442	-11.9
-55.652	-14.891
-67.045	-18.372
-78.323	-18.181
-77.507	-13.967
-80.917	-15.951
-83.417	-14.406
-85.665	-12.273
-86.063	-13.912
-85.263	-10.177
-87.727	-8.631
-84.008	-10.222
-83.455	-9.987
-81.589	-11.029
-83.933	-13.165
-83.898	-12.12
-77.941	-10.281
-84.589	-18.492
-90.123	-18.562
-80.095	4.042
-40.332	35.446
5.197	74.43
33.128	110.53
64.348	141.8
81.718	160.91
72.948	154.24
62.77	147.69
57.377	141.65
52.541	136.39
49.034	134.73
45.68	127.36
41.507	125.65
38.287	120.44
42.714	122.85
48.097	118.27
50	77.445
55.767	27.293
57.745	-15.757
57.078	-38.803
55.318	-46.515
51.46	-45.431
47.636	-40.248
46.955	-41.509
47.339	-37.393
44.599	-31.968
48.836	-29.563
25.25	-31.136
-30.429	-32.046
-71.786	-24.29
-88.065	-11.432
-94.834	-1.77
-108.98	-3.496
-108.73	-2.627
-103.25	0.243
-110.47	-2.174
-103.58	1.262
-93.535	2.196
-88.476	-0.202
-84.71	-1.132
-85.142	-0.397
-83.935	0.499
-87.918	-2.952
-93.576	-1.886
-96.258	-5.101
-96.313	-5.874
-95.152	-4.127
-95.25	-6.811
-91.777	-6.115
-65.605	-17.244
-23.188	-27.631
9.14	-32.211
22.276	-36.891
19.211	-36.547
17.454	-34.979
11.528	-30.55
7.522	-27.625
11.324	-26.324
8.086	-22.439
12.1	-23.62
18.799	-26.441
17.218	-19.152
21.276	-14.59
22.021	-14.231
15.286	-16.678
15.112	-15
17.604	-8.843
20.584	-12.36
22.333	-9.874
18.537	-7.468
17.661	-6.966
15.664	-6.562
13.706	-11.882
12.631	-9.851
11.104	-9.063
14.273	-12.563
15.241	-12.102
17.113	-11.077
16.347	-10.424
18.03	-6.654
19.502	-7.883
17.479	-8.676
22.805	-3.545
21.518	-6.277
17.449	-6.425
20.244	-2.684
19.977	-3.838
14.203	-4.847
10.88	-5.251
9.353	-5.483
10.994	-7.428
12.474	-8.761
10.781	-12.187
10.887	-12.287
5.401	-6.27
3.421	-6.331
5.272	-6.277
3.853	-6.407
1.427	-5.474
-1.356	-5.585
1.605	-12.001
1.37	-13.348
1.058	-13.113
7.755	-10.418
6.012	-7.405
0.833	-9.244
6.798	-7.66
7.76	-9.805
3.529	-14.274
5.018	-12.214
3.741	-10.501
6.11	-8.406
6.714	-9.399
1.964	-13.584
1.413	-13.784
-0.182	-12.705
0.095	-11.869
-1.421	-12.058
-4.039	-10.882
3.185	-7.4
4.753	-6.753
-2.778	-9.808
-3.779	-9.937
-2.832	-11.194
-2.84	-12.706
-1.34	-8.171
-3.904	-9.098
-7.633	-8.197
