# Supplementary material for: Electrooculography-based continuous eye-writing recognition system for efficient assistive communication systems
Source: PLoS One. 2018 Feb 9;13(2):e0192684. doi: 10.1371/journal.pone.0192684 (PMC5806888; doi:10.1371/journal.pone.0192684)
Supplement: S3 Database — All the original continuous EOG data of participant 004, 005, and 006 used in the experiments are contained in this database. (ZIP) [file pone.0192684.s003.zip › continuous2/004/test/EOG_004_01_013.csv]

-64.326	-43.617
-56.646	-44.837
-54.125	-41.631
-46.576	-40.363
-50.502	-40.391
-58.945	-41.152
-59.747	-42.394
-58.39	-41.39
-50.388	-36.952
-45.77	-35.049
-44.712	-36.923
-47.808	-38.206
-47.445	-38.588
-41.571	-36.364
-37.984	-34.538
-36.345	-32.294
-41.739	-31.477
-44.523	-32.442
-40.218	-32.863
-32.252	-33.348
-30.4	-32.54
-40.035	-31.695
-43.288	-30.253
-37.457	-27.686
-33.799	-27.129
-36.624	-27.026
-38.15	-27.407
-34.132	-26.949
-34.957	-27.5
-35.107	-30.322
-35.095	-25.454
-38.549	-30.004
-35.64	-34.02
-32.84	-22.465
-32.071	-21.561
-23.809	-21.373
-22.055	-20.852
-28.79	-21.895
-20.314	-14.802
-16.787	-16.316
-22.759	-20.659
-21.546	-19.276
-23.147	-19.355
-18.508	-20.926
-13.581	-21.27
-17	-20.382
-22.019	-21.836
-23.197	-23.074
-16.501	-21.752
-14.468	-24.796
-19.944	-29.678
-19.876	-27.351
-18.426	-26.101
-18.311	-23.803
-12.804	-18.632
-10.137	-23.017
-14.535	-27.539
-18.559	-21.811
-9.931	-20.063
-3.86	-23.236
-5.217	-17.759
-3.874	-18.007
-9.186	-21.889
-10	-20.458
-10.747	-24.714
-13.056	-25.061
-16.343	-21.521
-16.78	-21.435
-10.126	-21.517
-15.058	-25.589
-11.049	-26.587
-10.315	-22.053
-21.363	-19.346
-20.598	-17.123
-21.763	-20.49
-13.01	-19.834
-2.958	-15.533
-13.612	-19.945
-20.98	-20.735
-18.879	-11.563
-18.73	4.051
-20.304	24.586
-21.28	48.624
-24.722	74.379
-24.953	100.42
-18.116	123.68
-18.01	143.46
-20.35	157.25
-16.122	166.05
-15.98	177.52
-12.108	185.81
-4.017	186.93
-2.641	186.93
-0.749	186.31
-0.049	185.08
3.681	184.23
4.085	174.14
-0.227	164.85
-1.7	156.3
-5.97	142.46
-5.224	139.42
-6.255	111.61
-13.111	58.076
-16.799	14.895
-20.073	-36.886
-18.823	-94.039
-19.315	-139.06
-21.761	-180.69
-17.98	-214.56
-17.645	-241.58
-11.747	-258.23
-0.927	-259.53
2.899	-264.47
6.188	-265.56
10.883	-261.41
20.121	-258.52
23.571	-246.75
19.572	-243
22.959	-242.06
22.187	-232.97
20.628	-232.28
25.941	-225.73
27.759	-221.68
23.309	-218.07
25.163	-194.13
44.191	-171.75
62.083	-136.99
82.129	-86.569
98.162	-39.487
101.72	0.92
108.44	18.804
102.91	21.974
91.864	21.086
82.482	17.525
69.681	16.427
64.595	15.055
61.836	13.956
59.247	16.869
54.967	15.776
50.756	10.976
48.499	11.431
45.23	13.41
45.631	13.849
50.82	14.366
44.942	16.088
4.43	-2.209
-38.584	-21.203
-56.003	-18.838
-68.779	-23.665
-79.19	-21.574
-82.914	-17.861
-78.936	-21.679
-79.436	-16.305
-86.325	-14.868
-85.545	-13.542
-86.431	-10.608
-87.226	-10.042
-88.916	-9.985
-90.251	-13.256
-87.868	-12.941
-89.494	-12.683
-86.788	-17.738
-87.308	-16.341
-86.617	2.178
-73.874	33.726
-55.239	71.2
-36.064	110.11
-24.123	144.58
-12.347	168.01
-6.32	180.71
-9.49	189.63
-2.705	198.95
2.682	206.14
5.647	209.4
15.913	206.86
14.055	196.84
15.355	192.1
13.581	185.43
4.4	177.46
12.9	176.71
10.152	151.23
4.743	108.85
5.07	67.505
-4.576	18.546
-7.011	-28.45
-12.773	-74.909
-14.437	-118.02
-13.254	-149.92
-21.979	-174.16
-22.753	-193.45
-23.72	-205.66
-21.549	-205.72
-14.764	-199.79
-10.932	-194.28
-5.161	-187.12
-4.205	-180.91
-0.651	-176.3
0.628	-169.97
-5.217	-164.68
-2.286	-161.87
-0.205	-156.94
-4.64	-154.34
-4.329	-151.74
-4.682	-145.13
-5.13	-145.22
-5.735	-134.94
-3.273	-101.68
18.649	-53.892
44.815	4.68
69.567	62.552
93.431	112.21
103.88	146.55
102.68	157
92.906	157.13
83.915	154.22
76.931	144.85
72.717	142.07
72.986	137.17
73.277	133.26
68.26	126.47
62.363	125.24
65.909	131.28
41.858	99.178
-6.44	78.555
-21.757	77.441
-22.326	70.026
-33.419	84.001
-32.669	104
-28.052	122.81
-35.773	134.62
-37.58	136.25
-34.096	133.09
-29.429	136.56
-32.436	119.13
-42.853	60.694
-47.956	-1.66
-59.844	-61.607
-66.892	-115.13
-69.001	-154.61
-64.839	-184.91
-54.713	-200.76
-49.645	-207.47
-38.674	-213.8
-28.327	-210.58
-19.922	-203.44
-11.773	-199.15
-12.85	-194.28
-17.022	-191.43
-13.848	-186.1
-10.023	-180.91
-7.501	-176.21
-6.363	-174.61
-13.055	-172.86
-16.39	-170.01
-11.317	-162.83
-0.202	-138.03
22.644	-109.18
62.181	-68.051
103.16	-14.581
131.55	34.374
150.26	74.74
143.66	89.663
125.08	89.736
115.9	85.024
101.93	71.215
92.184	64.429
88.913	71.433
82.092	74.353
86.561	76.785
91.94	79.076
92.51	77.606
77.845	73.1
18.843	42.039
-32.084	20.341
-46.561	25.518
-61.348	26.434
-71.238	24.684
-71.819	22.581
-72.761	21.966
-75.669	20.716
-78.163	23.428
-72.483	24.879
-71.283	24.046
-81.082	25.511
-87.989	22.683
-92.847	20.638
-71.823	10.767
-7.928	-1.9
56.803	-3.817
98.885	4.24
114.23	13.268
104.13	11.584
89.865	8.123
82.178	6.004
77.417	8.825
69.073	16.423
70.706	15.771
76.602	13.304
70.575	19.267
67.708	22.263
77.009	21.784
73.133	27.473
18.735	23.299
-45.439	18.097
-67.745	33.888
-84.537	52.847
-112.48	59.92
-113.32	64.019
-100.1	67.635
-97.318	67.158
-94.921	65.212
-90.632	64.534
-81.405	61.684
-82.147	55.873
-82.423	56.895
-78.126	59.901
-83.336	54.663
-84.843	50.062
-83.259	50.01
-85.09	45.267
-97.09	38.846
-84.414	50.969
-48.474	77.118
-31.612	91.978
-16.614	102.71
-3.365	112.98
7.631	118.58
9.541	119.74
2.609	116.5
8.242	117.3
11.897	102.97
15.314	67.714
15.634	27.727
13.09	-14.478
13.892	-57.386
17.019	-99.259
27.316	-134.99
36.678	-158.72
47.601	-173.62
52.832	-183.72
55.93	-186.5
64.756	-184.42
66.334	-185.51
69.699	-184.47
74.554	-177.03
75.983	-173.59
74.428	-171.52
65.529	-165.62
67.44	-159.41
70.88	-159.11
63.89	-157.49
55.985	-144.66
39.137	-122.7
29.159	-82.432
27.4	-33.904
20.996	15.209
23.087	65.563
29.637	106.95
34.72	142.06
34.553	163.43
32.73	180.66
39.031	198.57
46.709	203.12
47.147	203.03
42.549	197.98
39.965	187.87
36.53	173.04
32.101	145.74
33.278	110.34
39.665	71.142
43.164	28.625
43.232	-10.335
39.065	-44.975
27.384	-78.284
11.983	-102.59
3.674	-122.33
4.261	-136.54
4.605	-139.49
13.146	-135.06
22.419	-128.26
15.401	-130.25
7.031	-129.15
4.492	-117.61
0.131	-112.47
-5.281	-111.61
-5.099	-109.14
-0.723	-114.33
-8.181	-112.67
-8.498	-103.81
-4.346	-103.93
-6.22	-93.251
14.976	-63.373
46.607	-19.345
77.301	28.529
105.21	76.615
111.75	112.51
99.713	115.19
96.415	114.4
94.208	115.3
88.376	108.61
83.752	105.54
71.828	99.983
67.274	98.339
68.292	88.712
68.233	76.807
68.127	85.488
68.775	87.005
70.938	82.439
80.164	89.817
59.324	84.634
-3.347	63.102
-42.213	43.746
-57.423	33.201
-67.571	28.522
-69.823	28.498
-73.686	26.672
-71.941	20.474
-77.626	19.579
-80.341	18.067
-70.004	19.096
-72.184	18.329
-72.749	16.061
-71.283	19.181
-75.262	18.246
-67.94	20.732
-64.081	18.63
-65.5	15.664
-64.457	18.621
-71.993	15.627
-78.69	10.697
-82.586	6.781
-85.951	8.553
-85.799	9.759
-77.247	16.908
-50.327	43.429
-14.869	78.554
24.328	117.25
56.891	159.72
76.068	193.01
79.539	211.07
67.739	217.76
58.38	218.62
44.479	220.86
29.354	218.83
20.116	213.02
8.482	208.14
1.136	205.86
3.789	200.82
5.771	192.01
2.898	184.06
5.607	184.87
9.73	182.91
6.573	149.02
-4.578	96.772
-16.973	36.944
-26.638	-21.533
-35.864	-77.274
-42.053	-130.51
-43.822	-163.48
-43.048	-191.94
-38.53	-210.7
-31.102	-215.27
-25.215	-218.94
-22.87	-215.65
-22.675	-209.8
-20.256	-205.4
-21.603	-204.7
-22.648	-204.67
-22.154	-201.63
-18.868	-196.08
-12.961	-190.3
-18.983	-189.62
-19.652	-187.69
-16.741	-186.23
-16.094	-173.93
-6.095	-147.31
6.621	-126.37
24.957	-97.824
45.282	-64.345
65.02	-31.38
85.435	3.608
101.84	29.971
113.77	53.488
125.81	70.947
136.69	85.822
140.45	91.004
138.05	87.672
119.64	83.818
106.55	78.054
103.63	75.353
91.791	66.479
88.909	65.666
83.155	65.552
74.365	62.783
75.297	66.079
68.742	58.076
65.527	55.522
66.95	55.318
60.904	52.059
61.417	55.075
58.599	52.411
58.148	52.247
58.497	48.611
27.082	31.119
-9.388	15.002
-32.456	8.733
-48.676	4.649
-55.528	-1.6
-66.328	-6.335
-76.166	-9.168
-75.064	-8.794
-77.641	-10.528
-78.364	-8.563
-71.424	-3.34
-71.527	-0.891
-67.386	1.638
-61.541	-10.701
-50.115	-30.272
-15.559	-40.799
19.286	-40.824
41.623	-33.954
62.277	-28.83
72.109	-18.899
69.169	-14.272
59.505	-19.939
46.343	-17.915
44.953	-17.092
40.81	-16.762
34.554	-9.622
34.981	-9.994
32.803	-8.784
31.923	-9.217
36.033	-11.117
41.067	-1.826
7.278	0.146
-42.354	1.555
-69.959	7.439
-98.007	11.293
-113.14	17.512
-118.24	19.693
-123.19	21.58
-125.71	25.84
-124.65	26.582
-121.33	25.637
-119.06	27.699
-107.91	31.623
-104.61	33.52
-106.93	33.263
-105.01	30.35
-109.91	22.734
-113.39	18.449
-119.32	16.681
-130.02	9.879
-127.67	10.843
-99.261	26.358
-49.537	49
2.075	74.034
43.5	99.152
70.587	120.47
87.722	131.68
82.341	128.43
64.147	121.86
58.848	117.31
52.862	109.4
47.593	107.1
48.627	102.34
50.122	104.09
50.365	107.11
48.536	99.096
49.013	108.36
31.948	85.278
-11.611	20.727
-48.083	-32.676
-67.732	-74.341
-78.853	-96.902
-84.496	-111.23
-91.802	-124.23
-97.886	-125.54
-93.915	-116.37
-87.101	-113.61
-91.465	-117.67
-86.261	-108.1
-77.626	-101.47
-81.337	-101.79
-77.955	-98.042
-80.575	-103.87
-80.54	-109.38
-75.932	-105.58
-83.14	-104.38
-81.005	-102.67
-81.068	-104.52
-82.603	-104.84
-61.979	-93.385
-23.098	-79.636
25.142	-62.972
67.774	-43.351
102.04	-17.496
128.72	10.286
142.17	25.743
150	38.663
152.85	47.27
139.19	45.962
125.09	44.232
120.68	44.073
110.47	43.788
105.64	42.574
100.47	40.478
96.672	39.517
98.711	39.064
95.911	40.77
99.805	42.869
67.569	20.402
15.612	-5.673
-2.805	-10.696
-18.38	-18.987
-32.718	-23.778
-41.036	-20.911
-44.057	-20.393
-43.123	-21.361
-51.042	-20.342
-52.911	-17.148
-52.818	-18.521
-54.235	-19.544
-49.666	-16.021
-51.007	-13.073
-56.824	-13.552
-61.697	-18.33
-66.341	-22.309
-62.821	-13.208
-39.286	13.012
-2.21	49.726
32.57	83.968
56.947	109.37
72.888	129.7
90.688	145.44
104.2	151.21
110.34	153.69
109.74	156.55
101.03	150.7
92.11	147.35
79.889	142.48
72.605	136.45
69.315	133.88
49.657	104.73
24.936	61.932
12.205	28.907
6.328	-7.251
-5.955	-39.249
-24.711	-62.618
-39.383	-87.235
-54.383	-103.75
-66.278	-112.53
-72.703	-125.42
-81.917	-130.53
-85.073	-134.25
-84.242	-136.39
-82.009	-128.48
-78.263	-125.41
-81.325	-122.62
-75.584	-123.2
-71.238	-122.45
-80.736	-120.57
-77.817	-121.78
-72.171	-117.21
-69.729	-116.53
-55.942	-114.77
-54.973	-115.14
-66.375	-109.32
-64.33	-106.13
-65.792	-104.38
-60.1	-102.21
-67.626	-100.5
-35.209	-61.265
25.06	-50.604
45.019	-52.057
147.21	-58.742
288.15	-114.61
427.29	-236.67
513.65	-368.52
526.82	-392.89
544.62	-448.67
513.63	-465.03
455.19	-348.27
378.99	-255.47
301.6	-186.13
239.42	-151.27
183.87	-138.82
140.7	-112.76
95.429	-102.81
60.705	-94.872
32.078	-83.148
14.707	-66.532
-3.105	-53.198
-20.968	-51.769
-12.96	-33.509
-14.196	-15.758
-31.639	-3.686
-40.187	12.119
-46.61	17.602
-54.941	30.197
-41.935	26.439
11.411	8.365
66.216	10.575
80.234	17.623
57.855	26.427
34.61	32.115
28.318	34.949
26.919	42.635
24.195	48.827
19.153	53.787
19.565	58.799
15.83	58.449
7.97	58.885
5.111	66.139
4.846	67.002
16.23	69.948
-0.597	73.066
-63.717	67.897
-104.37	70.615
-109.85	83.137
-121.23	97.811
-123.02	107.71
-113.7	111.89
-113.07	108.47
-112.36	104.38
-107.62	103.17
-101.23	100.59
-95.659	103.05
-91.397	104.58
-96.45	99.149
-98.028	94.527
-97.448	92.292
-99.075	86.904
-93.653	85.571
-92.382	86.671
-91.658	81.576
-92.874	76.834
-92.319	76.549
-98.44	74.563
-109.52	67.497
-99.324	74.631
-67.331	98.617
-29.616	127.79
-0.19	161.98
22.827	189.67
33.318	211.59
38.027	232.44
33.93	244.18
11.318	247.18
-1.925	243
-4.519	238.23
-8.798	240.23
-11.944	237.56
-15.181	233.45
-15.059	229.82
-10.617	220.91
-4.765	218.19
-10.85	198.79
-16.867	161.98
-16.807	126.33
-26.202	80.597
-23.251	37.941
-20.543	-4.008
-30.083	-50.574
-35.097	-91.733
-38.958	-126.03
-37.51	-154.03
-39.27	-176.74
-38.228	-192.43
-35.734	-205.73
-43.066	-213.09
-38.177	-213.06
-34.81	-208.71
-37.165	-205.32
-29.05	-203.56
-26.312	-197.66
-25.038	-193.93
-23.786	-188.91
-28.282	-184.71
-31.823	-183.24
-36.337	-181.94
-35.17	-182.51
-31.985	-177.52
-30.575	-173.18
-24.148	-160.93
-7.767	-129.61
27.015	-88.924
61.299	-45.351
89.561	-2.751
116.97	36.092
127.48	56.635
123.9	61.479
110.11	65.338
95.566	61.92
84.647	55.615
73.52	54.109
68.125	51.307
65.298	51.317
65.952	54.111
61.53	50.562
57.201	48.936
61.631	47.545
62.49	45.911
59.337	44.283
31.078	26.266
-22.123	5.513
-56.538	-4.692
-73.335	-11.133
-82.036	-12.614
-80.082	-9.904
-79.213	-10.678
-76.789	-10.209
-75.379	-8.759
-72.576	-9.742
-64.245	-2.112
-62.646	-7.107
-69.444	-20.548
-76.153	-17.241
-74.421	-17.132
-68.102	-20.332
-70.93	-22.15
-80.865	-25.672
-76.926	-20.851
-65.488	-6.363
-59.064	10.011
-41.063	25.366
-26.727	43.127
-26.259	62.77
-19.475	86.057
-11.531	107.56
-12.117	124.63
-13.234	141.73
-10.33	158.06
-11.522	171.22
-9.123	181.06
-3.367	189.32
-3.164	193.13
-0.105	196.19
1.873	194.09
-1.045	188.34
-2.56	181.13
-0.224	172.11
-4.222	167.12
-10.346	163.07
-5.243	168.64
-4.429	148.89
-11.7	94.161
-17.353	32.285
-27.93	-36.636
-48.853	-95.293
-59.956	-147.6
-57.447	-188.6
-56.624	-210.61
-50.757	-226.79
-39.441	-238.94
-25.778	-249.32
-18.46	-251.76
-15.043	-251.42
-12.007	-245.31
-11.483	-234.28
-6.189	-233.37
-9.055	-230.24
-13.786	-222.63
-6.334	-216.81
0.085	-209.08
0.965	-191.97
2.553	-172.69
5.968	-148.55
15.511	-107.55
29.024	-63.475
44.099	-23.043
60.984	13.6
68.186	48.757
77.584	79.693
82.135	101.33
72.875	117.26
67.836	132.1
57.914	145.67
51.08	152.3
43.648	152.19
40.231	144.25
44.68	134.26
36.292	123.48
30.74	107.58
24.861	90.004
20.92	65.853
19.313	44.069
6.094	24.744
1.058	9.054
-1.065	2.049
-3.002	3.88
9.539	11.773
14.48	-7.911
16.617	-41.539
24.068	-74.357
17.876	-116.07
9.954	-154.26
9.129	-183.51
4.267	-204.86
0.411	-222.35
-0.707	-230.43
-4.723	-233.93
-0.805	-233.22
5.511	-226.64
0.198	-220.83
-4.33	-213.32
-6.534	-208.52
-8.481	-204.78
-4.924	-199.95
-6.748	-196.95
-9.036	-192.78
-9.204	-189.84
-12.18	-189.85
-12.146	-179.48
-7.634	-165.18
-5.724	-159.2
-6.605	-155.74
-6.216	-148.18
-2.844	-129.06
6.295	-105.08
18.776	-70.663
36.18	-31.114
53.499	3.179
75.159	39.15
92.354	65.443
93.257	79.21
100.39	91.228
109.31	100.82
98.598	100.19
86.565	96.53
79.039	92.589
68.076	86.994
68.626	83.91
70.053	79.574
65.159	78.131
57.076	73.994
53.616	74.193
48.015	68.773
4.696	35.601
-44.444	9.486
-64.059	1.523
-75.106	-4.87
-80.318	-6.543
-75.612	-0.923
-76.535	0.339
-80.853	-1.656
-74.619	1.877
-66.791	2.548
-64.527	6.342
-63.906	-1.417
-63.701	-34.154
-65.148	-72.918
-66.549	-111.86
-62.637	-143.97
-52.074	-160.32
-41.763	-168.94
-33.342	-175.57
-25.105	-175.83
-20.293	-177.8
-14.976	-177.48
-9.695	-168.97
-9.959	-166.43
-11.153	-165.06
-11.137	-159.62
-12.566	-156.49
-8.802	-153.36
-5.889	-147.13
-11.021	-141.59
-8.15	-139.66
-6.561	-137.98
-16.281	-134.77
-9.374	-131.08
3.18	-122.28
1.576	-107.69
0.466	-89.265
-3.651	-59.217
1.528	-18.994
18.148	19.764
23.736	52.883
35.131	80.399
43.187	100.51
44.162	116.3
53.193	133.35
52.517	148.03
53.585	156.03
50.52	163
47.079	164.35
58.409	154.25
61.61	142.15
62.748	119.38
68.334	89.222
67.209	60.185
64.383	35.364
61.769	33.367
52.502	34.806
45.025	34.357
41.148	35.73
36.443	34.88
35.003	41.272
34.321	41.689
35.058	49.509
18.786	64.105
-18.877	79.711
-50.132	104.14
-83.38	118.02
-112.45	118.59
-111.74	112.82
-104.38	105.66
-112.34	91.98
-121.05	79.558
-122.13	75.963
-115.84	75.771
-109.12	73.86
-112.19	67.357
-105.15	68.272
-97.379	67.017
-104.34	62.188
-100.83	64.555
-96.584	59.101
-100.87	54.016
-103.9	54.742
-108.73	52.342
-107.38	54.573
-98.622	43.746
-75.897	64.014
-42.345	85.972
19.407	77.529
147.32	103.64
288.65	97.009
383.31	55.829
420.37	28.949
410.41	13.405
369.68	16.624
308.59	25.943
252.9	20.823
194.09	11.527
139.16	13.63
96.001	4.626
52.214	1.338
15.169	0.388
-6.938	-2.237
-3.799	20.791
-2.85	53.19
7.121	85.083
30.07	117.21
41.273	143.9
49.441	161.75
58.327	175.45
73.894	186.95
71.75	183.7
60.201	177.65
55.245	180.06
46.231	182.98
41.159	174.64
43.269	167.02
46.057	173.31
45.259	168.98
45.428	169.76
36.393	168.23
16.387	129.64
-8.63	79.56
-32.51	34.763
-49.972	2.019
-64.284	-25.848
-73.347	-49.566
-80.87	-54.694
-92.935	-60.155
-101.43	-63.855
-104.32	-60.541
-98.005	-59.612
-85.895	-52.584
-86.997	-42.909
-99.125	-28.524
-114.22	-12.919
-112.64	-2.6
-111.05	4.643
-120.65	3.005
-116.46	3.473
-114.14	2.084
-112.43	-1.503
-103.8	1.052
-99.033	-0.952
-99.938	-2.839
-98.248	-1.805
-96.792	-1.866
-100.06	-1.493
-96.602	-2.358
-100.28	-2.868
-103.75	0.458
-90.331	-5.381
-68.605	-15.094
-29.764	-14.8
17.73	-15.302
51.111	-15.834
78.839	-12.709
93.679	-11.338
80.533	-13.336
68.266	-15.233
64.99	-14.952
58.222	-10.527
52.494	-6.351
48.337	-3.638
48.716	-2.536
47.234	-3.11
46.85	-3.162
40.156	-7.443
34.297	-11.141
40.933	-6.869
19.704	10.739
2.194	32.171
4.721	51.626
2.233	68.377
6.572	70.927
6.349	68.197
9.02	72.389
17.238	89.049
28.404	115.17
37.048	141.74
38.936	160.32
47.293	163.13
46.937	159.43
40.266	153.84
40.616	150.39
36.843	147.15
32.267	140.52
31.796	137.07
29.006	128.11
28.563	132.11
30.943	131.79
29.293	94.211
35.832	57.027
37.343	19.645
31.308	-11.059
37.644	-12.835
36.414	-10.067
33.365	-7.688
29.677	-6.321
25.065	-2.994
25.767	0.337
25.367	5.85
28.392	1.647
13.525	-34.022
-4.609	-51.061
-12.497	-49.595
-6.238	-53.124
6.256	-44.017
-30.805	-43.209
-98.506	-43.966
-139.36	-33.483
-149.24	-20.586
-158.05	-11.125
-157.8	-10.757
-145.32	-8.456
-146.91	-6.119
-141.64	-7.173
-132.48	-5.04
-126.72	-3.478
-116.83	-0.998
-115.39	0.446
-113.28	-2.679
-108	-0.593
-106.86	-1.439
-107.19	-5.143
-102.9	-3.265
-101.21	-4.878
-104.97	-0.878
-101.31	0.575
-101.69	-6.905
-103.15	-7.558
-105.52	-10
-104.59	-1.765
-81.439	21.97
-57.208	43.8
-34.121	72.352
-13.864	98.002
4.274	119.33
18.844	141.91
23.728	153.13
40.563	162.07
54.053	169.98
64.388	171.5
76.342	178.39
79.929	188.04
82.745	193.04
84.108	192.82
93.673	187.55
98.439	183.94
91.868	183.6
93.957	184.75
103.69	180.5
101.55	172.88
106.76	171.42
123.95	167.9
109.65	159.01
103.38	154.59
114.05	151.67
105.63	141.43
103.52	136.46
105.53	137.09
103.71	118.58
109.89	85.565
106.11	49.498
95.193	9.923
93.67	-27.227
86.126	-63.641
77.056	-95.352
71.638	-129.5
63.328	-165.82
57.543	-186.75
54.634	-203.3
49.598	-213.71
45.803	-221.47
40.47	-230.73
34.983	-229.09
38.073	-228.57
32.862	-225
23.513	-220.45
22.819	-215.37
15.978	-207.52
1.308	-216.24
-12.621	-222.76
-22.461	-220.81
-34.239	-226.26
-51.865	-230.58
-60.062	-230.15
-56.093	-225.85
-61.704	-224.55
-73.896	-226.91
-81.221	-229.53
-80.972	-225.91
-77.529	-214.21
-74.822	-211.58
-70.537	-208.02
-80.132	-192.13
-92.847	-174.18
-96.636	-147.58
-99.652	-113.06
-97.029	-78.773
-91.797	-59.58
-88.682	-57.622
-83.201	-50.356
-80.358	-48.867
-81.42	-44.491
-80.932	-23.043
-77.99	11.036
-64.273	60.136
-47.611	104.14
-34.008	142.57
-22.958	176.54
-17.27	195.32
-8.819	214.03
-3.913	236.3
1.835	249.77
8.922	255.49
14.768	253.17
23.034	253.65
18.261	257.71
14.756	249.56
16.855	241.84
12.501	236.28
8.228	227.77
9.356	226.7
13.7	222.75
10.803	214.35
13.928	210.88
16.316	206.58
10.604	201.06
9.899	194.14
6.726	189.1
6.624	189.64
2.221	186.84
-2.959	178.46
2.246	171.06
-0.845	167.55
2.958	166.85
10.069	161.39
5.105	156.62
5.516	152.76
1.94	135.93
1.711	116.73
6.681	92.596
2.295	55.164
2.51	15.276
6.814	-23.025
12.354	-56.412
19.725	-85.003
23.175	-117.39
22.171	-141.82
14.53	-145.51
5.571	-141.94
4.019	-138.74
3.898	-137.81
0.266	-138.26
-4.58	-133.1
-6.914	-126.85
-0.143	-123.29
-13.23	-118.78
-53.98	-117.34
-81.466	-107.02
-94.8	-87.926
-114.77	-75.159
-137.44	-68.355
-144.79	-66.336
-147.47	-62.273
-148.24	-62.111
-140.82	-61.444
-141.27	-54.699
-136.4	-53.671
-126.75	-53.981
-128.23	-51.402
-123.88	-49.462
-116.32	-50.213
-112.73	-48.596
-109.54	-47.398
-113.87	-48.786
-115.13	-47.702
-111.99	-44.309
-107.14	-38.254
-104.66	-40.036
-106.81	-47.638
-108.94	-45.836
-113.05	-45.023
-109.3	-45.987
-100.26	-30.425
-84.428	-11.332
-75.465	-7.36
-76.412	-19.047
-57.168	-41.498
-34.779	-66.698
-8.354	-88.465
24.033	-102.03
51.294	-109.57
78.817	-113.87
81.742	-112
74.463	-108
67.022	-102.89
55.425	-96.268
56.795	-94.703
52.612	-92.79
49.7	-88.742
49.937	-87.755
41.212	-87.991
41.312	-85.135
42.926	-80.143
42.59	-76.299
30.857	-69.518
19.479	-54.278
23.706	-32.629
12.204	-23.381
-9.965	-23.202
-33.456	-17.167
-51.637	-19.866
-62.054	-20.813
-75.862	-14.09
-82.577	-11.977
-87.322	-11.338
-98.758	-15.658
-105.26	-15.691
-101.56	-13.235
-100.3	-14.347
-106.68	-13.932
-109.58	-16.073
-103.5	-15.768
-100.27	-10.946
-102.95	-12.568
-98.914	-15.69
-95.225	-13.754
-91.626	-14.664
-81.44	-15.383
-73.201	-18.239
-66.658	-23.826
-55.037	-24.648
-48.074	-27.376
-48.762	-27.736
-34.85	-20.58
-22.473	-16.761
-16.626	-12.643
-5.684	-3.439
-3.505	12.908
-0.063	33.812
-4.605	54.103
-19.31	77.936
-27.446	97.199
-29.265	118.11
-24.887	143.52
-19.17	159.5
-11.095	167.79
-0.479	174.84
10.902	183.79
8.968	184.07
10.808	181.23
22.635	184.56
15.322	178.19
18.439	171.32
26.387	164.13
18.287	144.11
14.917	123.72
12.281	92.141
9.495	38.013
0.896	-21.727
-8.48	-81.103
-13.224	-140.64
-19.98	-188.17
-8.863	-224.3
7.933	-247.07
16.361	-253.77
30.168	-255.5
39.116	-256.61
45.856	-258.06
49.282	-253.91
48.764	-246.57
53.883	-240.52
48.741	-234.98
47.326	-234.16
47.585	-232.9
40.07	-226.33
45.129	-221.61
41.905	-218.06
40.65	-211.66
45.714	-205.37
37.142	-204.08
35.792	-202.59
43.148	-188.55
63.221	-169.13
83.293	-148.56
97.791	-121.26
106.48	-98.943
89.95	-90.612
75.158	-86.2
74.87	-81.721
75.79	-75.609
67.749	-71.416
64.479	-68.418
66.315	-65.373
67.51	-65.378
58.168	-60.277
-6.943	-61.051
-87.796	-59.131
-134.99	-43.974
-166.94	-28.224
-171.59	-14.168
-154.31	-4.03
-144.82	2.251
-127.29	6.883
-112.97	11.686
-109.35	15.7
-103.85	18.459
-103.75	19.577
-99.824	18.77
-98.356	19.204
-98.4	19.922
-100.12	17.705
-102.14	14.841
-102.8	13.203
-112.05	14.391
-116.2	15.25
-118.09	13.343
-98.788	24.536
-53.613	51.333
-9.982	81.146
43.156	114.86
88.744	144.11
92.428	149.74
74.113	140.84
64.62	136.13
58.406	130.61
55.082	126.78
54.061	122.97
50.623	116.97
44.906	116.95
43.332	114.52
47.271	116.77
41.138	111.48
43.461	107.99
49.472	116.43
17.974	70.001
-33.146	0.364
-58.02	-40.736
-63.032	-76.125
-72.161	-97.854
-71.503	-111.6
-68.542	-119.15
-76.635	-114.93
-78.615	-112.75
-81.643	-115.99
-81.551	-112.92
-82.723	-103.76
-85.98	-102.88
-81.81	-99.244
-84.314	-93.762
-84.792	-98.241
-86.821	-92.525
-64.659	-68.401
-11.944	-34.254
27.63	11.709
57.007	63.315
82.259	104.69
101.4	131.02
105.38	136.72
97.431	132.38
89.024	131.38
77.343	126.94
67.019	126.3
62.762	119.39
66.617	117.65
63.636	116.75
51.174	75.685
43.149	33.375
51.076	10.936
66.145	-14.474
59.231	-42.253
40.348	-70.744
14.065	-95.053
-10.181	-107.9
-15.784	-112.52
-28.148	-116.21
-36.582	-111.82
-40.648	-111.58
-48.705	-115.05
-45.462	-111.48
-49.066	-111.58
-53.654	-109.73
-49.794	-111.54
-53.976	-112.36
-59.326	-110.66
-64.326	-116.12
-76.388	-113.53
-82.355	-112.35
-70.043	-115.1
-27.576	-108.25
22.467	-93.991
63.474	-68.724
109.74	-42.788
122.88	-27.631
105.55	-20.025
97.139	-18.663
94.981	-15.91
91.02	-12.914
87.303	-15.798
91.002	-17.961
81.761	-17.977
72.899	-17.89
76.771	-16.61
74.771	-13.919
72.07	-9.039
36.386	-9.016
-29.822	-12.296
-59.733	1.17
-57.959	25.028
-72.594	34.008
-98.204	32.346
-104.72	35.444
-100.94	38.91
-103.73	38.577
-96.353	41.179
-88.014	38.209
-83.677	34.498
-80.525	39.446
-83.992	36.509
-84.761	32.527
-93.63	33.687
-98.062	32.942
-88.937	37.648
-83.457	38.176
-90.879	29.946
-98.209	24.323
-108.88	17.686
-115.53	22.771
-76.332	47.05
-17.625	76.394
37.992	103.32
87.569	120.39
118.23	133.32
135.01	139.8
124.62	137.48
105.29	134.35
105.15	127.89
99.402	121.64
88.675	117.33
87.136	116.3
78.739	117.18
74.542	120.2
76.469	113.27
78.04	77.412
80.132	32.338
80.689	-7.089
92.215	-40.321
96.587	-57.271
89.489	-55.292
90.895	-51.249
87.632	-47.088
81.083	-37.636
80.571	-33.136
77.147	-29.74
78.527	-25.447
70.029	-28.455
27.683	-46.839
-13.353	-58.217
-29.496	-52.777
-49.592	-51.574
-80.911	-45.578
-99.07	-35.301
-96.996	-31.551
-90.619	-29.005
-92.018	-26.109
-95.695	-27.441
-94.853	-29.923
-90.749	-25.796
-88.97	-23.797
-94.133	-24.59
-93.129	-23.109
-90.879	-25.355
-98.776	-30.081
-98.138	-31.641
-99.276	-25.847
-84.968	-5.429
-27.526	30.767
24.765	71.34
67.31	111.96
106.51	141.45
114.18	151.27
103.48	147.87
93.133	137.24
88.351	137.27
82.818	139.38
75.308	132.31
69.919	128.99
61.708	124.16
58.475	121.27
58.673	120.18
58.599	119.95
62.06	125.62
63.49	103.1
71.385	52.409
79.559	3.783
81.26	-34.696
78.969	-50.762
73.088	-51.51
72.855	-47.967
66.409	-43.517
64.556	-42.31
63.325	-39.441
54.498	-36.896
56.955	-37.015
54.127	-38.212
50.703	-40.998
52.528	-38.227
51.137	-36.328
58.808	-36.997
54.344	-36.318
10.996	-50.031
-31.944	-52.428
-53.096	-33.501
-82.934	-25.384
-115.4	-22.192
-135.5	-19.158
-135.51	-15.37
-121.81	-11.564
-122.95	-11.882
-119.95	-3.634
-108.8	-0.128
-101.47	-3.597
-90.309	-3.19
-88.25	-4.907
-83.092	-2.392
-79.036	0.274
-83.634	0.313
-81.122	-0.861
-76.697	-4.236
-77.082	-3.829
-79.638	2.255
-72.622	2.808
-70.625	-2.518
-78.68	-3.062
-85.417	-10.738
-87.601	-3.982
-54.485	25.385
-1.167	57.607
41.463	88.988
82.877	112.66
107.35	131
100.4	124.92
83.297	117.33
73.606	116.62
69.138	108.15
65.432	111.64
62.514	105.45
63.712	104.39
62.553	96.018
56.701	55.163
56.392	13.713
61.077	-28.978
64.097	-67.138
64.65	-86.554
64.64	-87.163
63.585	-85.462
60.187	-81.626
56.474	-76.349
52.74	-75.857
49.237	-67.308
46.779	-64.892
46.213	-66.387
54.652	-61.696
58.436	-55.161
25.032	-58.469
-16.919	-70.642
-30.701	-67.725
-45.858	-64.835
-66.513	-68.9
-80.62	-67.182
-85.736	-62.748
-79.95	-59.037
-77.601	-56.85
-79.631	-55.48
-81.445	-56.882
-81.472	-52.725
-82.364	-49.698
-81.369	-51.593
-79.819	-53.059
-80.294	-56.351
-79.434	-54.328
-86.009	-54.961
-94.259	-57.695
-99.421	-46.69
-89.584	-24.802
-44.738	6.375
9.295	43.359
43.108	74.576
69.323	104.81
76.594	122.3
57.967	119.27
51.742	114.46
48.957	108.2
43.622	103.51
42.439	98.871
36.957	97.451
34.323	96.693
27.111	98.396
24.837	106.24
29.037	71.005
32.163	9.919
48.77	-38.538
61.961	-77.346
62.32	-90.902
61.508	-86.806
59.965	-76.662
57.659	-70.684
50.949	-70.651
47.411	-67.139
43.436	-58.57
44.938	-48.22
20.894	-49.172
-54.531	-57.077
-102.92	-47.543
-107.1	-22.448
-116.38	-9.891
-123.68	-9.466
-116.32	-5.977
-110.8	-5.485
-110.85	-6.425
-110.08	-4.848
-105.13	-5.875
-96.017	-7.292
-93.102	-1.71
-93.485	-0.431
-89.457	-5.735
-90.75	-2.642
-92.381	-4.55
-89.36	-6.951
-93.676	-5.995
-91.427	-9.32
-84.028	-9.391
-84.524	-9.357
-82.036	-8.399
-82.716	-9.294
-89.349	-10.188
-90.314	-8.458
-88.895	-6.612
-87.893	-6.403
-82.831	-8.95
-80.965	-7.459
-82.881	-8.242
-79.46	-6.517
-76.896	-1.674
-79.293	-5.696
-80.455	-4.253
-78.849	-5.884
-77.56	-12.888
-76.25	-9.071
-71.171	-7.589
-66.523	-7.402
-65.887	-7.13
-69.586	-7.438
-68.157	-4.587
-62.841	-6.182
-66.901	-6.037
-65.431	-8.205
-62.431	-6.359
-58.875	20.064
-38.204	58.287
-17.896	92.744
-4.746	118.76
6.428	141.2
10.018	155.88
5.708	152.25
-0.114	148.21
-2.02	144.31
-0.461	139.99
-1.453	137.15
-4.156	131.73
-1.744	133.1
3.998	114.97
8.225	74.386
11.515	31.975
15.351	-14.778
22.634	-64.871
32.427	-113.14
45.369	-149.06
62.916	-175.64
78.184	-193.45
92.651	-199.62
100.41	-206.42
102.67	-211.15
99.844	-208.86
94.915	-208.71
95.389	-206.47
95.922	-200.76
100.11	-198.95
101.65	-196.77
98.944	-193.9
92.769	-190.92
93.331	-187.6
95.883	-184.02
86.441	-180.55
83.202	-179.14
81.403	-171.56
79.797	-166.83
82.509	-165.46
81.955	-159.9
78.459	-152.63
70.887	-148.64
71.51	-150.22
64.592	-140
42.925	-123.92
29.985	-96.53
19.521	-48.545
8.347	-0.342
-1.176	41.566
-10.089	80.648
-20.156	114.92
-28.4	136.06
-35.946	153.91
-44.002	174.41
-49.326	189.26
-50.836	204.17
-37.102	214.36
-29.547	213.12
-32.411	208.25
-29.54	205.17
-33.3	203.4
-34.473	197.54
-33.621	194.95
-21.918	195.95
10.458	188.3
40.789	174.08
66.478	148.83
71.538	125.08
60.913	120.05
59.333	121.7
57.606	115.5
54.453	115.96
52.119	120.39
56.89	90.525
63.737	38.897
65.725	-13.822
78.308	-50.958
78.696	-62.223
69.436	-62.83
71.409	-55.916
71.883	-52.541
74.062	-46.973
43.026	-42.142
-18.747	-43.428
-54.811	-30.952
-76.597	-13.02
-95.427	0.893
-100.9	10.51
-97.042	8.829
-91.444	6.425
-93.713	10.017
-89.753	11.417
-85.351	12.338
-82.017	15.868
-70.713	13.598
-71.525	11.322
-75.033	13.268
-79.19	8.23
-81.744	9.349
-78.312	14.444
-82.943	10.336
-85.154	9.131
-88.72	6.637
-93.465	3.206
-75.766	-1.041
-37.187	-18.08
-3.947	-30.997
16.736	-33.04
27.509	-33.903
25.114	-32.865
23.764	-28.182
19.681	-22.81
8.717	-22.263
7.435	-21.13
10.434	-19.695
13.408	-20.5
11.225	-21.78
10.624	-18.565
16.5	-14.064
16.942	-15.667
17.811	-15.566
15.455	-14.184
6.978	-17.512
3.871	-21.139
5.816	-18.085
3.951	-14.025
2.325	-14.52
-0.529	-16.707
-0.631	-16.007
-0.635	-12.618
-3.361	-13.04
-1.125	-11.486
0.73	-11.892
5.698	-11.69
6.496	-6.405
2.036	-6.835
1.863	-5.409
5.994	-1.525
8.038	-0.86
6.942	-2.3
6.494	0.39
2.604	2.539
5.507	-0.759
10.267	1.622
7.837	2.431
10.179	0.307
11.764	3.368
12.072	2.618
12.607	1.967
2.436	4.552
1.601	3.972
8.3	2.411
5.927	1.069
8.295	2.129
8.592	1.395
11.003	2.061
9.067	4.87
4.671	6.728
15.462	9.288
13.042	5.779
5.729	2.257
5.997	2.26
4.08	3.104
5.561	3.782
3.477	1.871
4.351	2.722
6.827	2.738
7.247	-0.505
7.198	2.947
4.15	3.746
9.898	-0.809
10.031	5.405
8.773	7.395
10.684	3.568
7.26	4.833
9.914	3.411
