# Supplementary material for: Electrooculography-based continuous eye-writing recognition system for efficient assistive communication systems
Source: PLoS One. 2018 Feb 9;13(2):e0192684. doi: 10.1371/journal.pone.0192684 (PMC5806888; doi:10.1371/journal.pone.0192684)
Supplement: S3 Database — All the original continuous EOG data of participant 004, 005, and 006 used in the experiments are contained in this database. (ZIP) [file pone.0192684.s003.zip › continuous2/004/test/EOG_004_01_014.csv]

51.508	-20.005
36.304	2.466
36.758	-2.077
40.121	-4.502
46.558	-4.697
44.963	-1.86
41.586	0.781
37.519	-3.742
25.37	3.461
32.707	-4.934
39.698	-5.18
42.462	-3.972
41.965	-0.172
36.047	10.466
30.551	5.27
31.236	1.142
36.988	3.754
38.843	2.123
44.652	3.491
45.434	8.648
41.941	9.13
32.481	10.434
20.886	6.523
18.31	6.882
23.75	10.739
36.424	4.47
37.25	2.266
32.515	2.746
33.84	3.051
29.289	1.275
28.644	-0.072
31.921	-2.433
33.321	-4.037
33.976	-1.013
28.589	-4.417
25.726	-3.295
28.451	2.075
28.482	-0.983
23.622	-7.556
24.734	-3.767
24.816	-1.581
21.019	-3.685
25.158	2.065
21.842	-1.221
16.965	-3.721
20.531	-1.889
16.597	-4.836
16.324	-1.13
21.94	0.263
21.525	-1.162
17.572	-3.782
11.832	-4.797
13.517	-1.792
14.27	-3.958
12.806	-5.16
11.575	-5.664
10.66	-6.876
14.548	-6.168
10.272	-4.975
12.188	-4.758
18.175	-3.654
14.959	-2.906
13.262	-1.944
12.206	-2.748
14.11	-6.314
12.549	-3.719
11.834	-4.219
14.353	-4.169
10.393	-2.191
9.098	-4.198
6.648	-0.976
2.839	0.487
5.245	-1.213
1.954	-2.643
0.771	-2.751
4.606	-2.971
1.181	-5.503
2.127	-5.452
2.607	-5.475
0.308	-4.092
-3.76	-2.994
-9.237	-8.292
-4.097	-11.521
3.723	3.416
22.054	35.355
49.857	73.446
73.947	115.66
93.387	148.44
94.729	157.91
77.582	146.78
56.62	134.75
48.909	126.74
45.491	117.17
36.355	114.14
32.585	111.33
23.866	107.91
20.812	110.93
26.895	109.89
26.382	102.66
28.693	103.16
31.049	100.6
31.197	69.21
29.608	16.702
24.091	-37.18
20.565	-83.756
18.884	-105.65
12.389	-108.13
8.479	-105.47
5.064	-98.462
3.955	-92.946
11.492	-86.059
11.624	-88.133
13.202	-85.623
-9.602	-70.569
-60.63	-61.68
-91.843	-45.644
-112.35	-28.08
-134.18	-15.96
-144.96	-6.249
-140.84	-6.121
-138.42	-9.892
-134.73	-8.774
-126.54	-5.133
-126.46	-5.6
-124.66	-7.114
-122.12	-6.275
-119.93	-5.953
-114.81	-9.039
-111.72	-7.623
-114.88	-7.994
-115.47	-11.038
-95.282	6.153
-50.812	31.845
-3.67	54.744
37.756	75.942
73.981	88.686
92.308	102.12
92.386	105.18
78.7	92.479
66.443	85.198
61.992	85.485
57.734	80.359
46.547	75.4
40.539	71.068
46.096	63.798
44.96	70.595
27.947	45.288
-12.903	-18.885
-53.354	-73.486
-65.858	-122.06
-77.49	-150.67
-99.577	-170.68
-108.47	-184.22
-107.95	-177.06
-107.73	-171.01
-102.63	-163.06
-100.51	-157.79
-100.11	-152.45
-91.243	-142.26
-85.683	-142.07
-82.632	-137.22
-81.808	-130.07
-86.592	-130.71
-82.359	-127.83
-77.954	-124.37
-81.09	-127.98
-86.709	-132.14
-88.354	-127.61
-79.723	-107.54
-60.328	-72.797
-15.527	-24.159
37.741	34.241
66.468	80.57
86.351	119.25
103.9	140.85
99.953	130.75
89.843	120.89
85.703	116.89
81.638	109.83
75.159	104.86
67.132	100.43
66.425	97.199
64.65	92.822
61.286	90.303
64.186	94.036
63.151	90.541
61.706	92.078
64.855	91.071
62.687	52.596
60.81	1.967
65.239	-44.084
72.755	-83.876
72.034	-98.806
65.083	-92.964
59.961	-86.565
54.575	-84.579
54.318	-81.485
51.384	-73.54
51.274	-65.427
52.471	-67.568
46.515	-66.001
45.062	-65.253
45.11	-65.869
39.37	-61.977
37.922	-63.325
31.435	-57.417
-12.88	-53.902
-55.262	-47.743
-64.708	-26.884
-80.826	-14.625
-103.08	-9.671
-112.47	-4.138
-115.19	-5.346
-115.36	-7.879
-112.02	-7.952
-106.85	-8.346
-99.446	-3.638
-96.78	-4.995
-96.039	-7.451
-95.389	2.527
-94.838	4.98
-88.954	0.747
-93.249	-1.644
-95.282	-2.959
-89.821	0.119
-91.583	0.82
-93.193	-6.847
-93.268	-5.753
-68.548	21.736
-24.177	48.195
17.729	69.393
63.609	100.86
96.321	118.28
102.11	120.51
85.704	117.21
72.531	109.92
69.095	107.16
63.069	98.708
64.794	96.782
61.275	94.416
54.025	90.28
53.134	97.637
28.246	57.738
-14.032	-12.908
-47.791	-69.298
-70.088	-111
-85.273	-133.4
-95.786	-146.34
-92.024	-144.25
-85.05	-139.14
-82.043	-131.95
-76.055	-119.77
-67.878	-113.27
-65.47	-106.28
-68.86	-101.43
-67.472	-101.3
-67.9	-98.158
-73.923	-98.676
-77.378	-95.282
-81.552	-97.42
-76.477	-92.197
-51.303	-77.812
-8.675	-67.699
73.946	-26.834
129.81	-20.47
186.83	1.241
341.22	40.424
456.73	21.493
486.49	21.897
478.65	14.576
430.47	11.395
361.96	20.405
277.6	13.808
200.83	23.162
132.59	24.391
85.903	19.371
65.628	19.332
35.866	13.666
15.568	13.36
8.155	15.25
4.602	15.889
9.672	15.762
3.718	13.963
-1.033	16.13
-6.053	19.111
-12.818	17.943
-16.293	16.562
-21.253	19.525
1.065	10.623
30.594	-0.535
31.198	0.224
23.122	-0.705
19.647	-2.155
10.573	0.379
15.748	2.476
44.344	-2.857
56.536	-9.813
55.902	-8.629
52.661	-6.223
42.236	-6.098
39.232	-6.372
39.863	-7.538
41.221	-6.31
34.46	-4.501
25.196	-7.952
27.765	-7.925
28.033	-4.14
31.361	-5.418
37.239	-3.374
30.098	-1.194
31.164	5.21
19.502	7.642
-29.499	-1.16
-66.334	4.406
-78.783	17.798
-95.38	26.989
-113	34.401
-119.55	34.072
-119.32	29.188
-114.9	28.738
-112.06	27.871
-109.71	23.658
-103.98	24.749
-97.765	26.155
-91.288	24.217
-88.967	32.371
-85.557	43.705
-88.557	41.196
-93.658	36.036
-89.859	35.476
-90.429	31.569
-84.587	29.606
-80.36	29.468
-84.958	26.479
-84.087	21.91
-86.167	22.087
-66.084	38.645
-23.005	61.088
20.502	84.271
68.698	116.85
101.14	145.2
126.01	159.5
137.46	161.07
119	148.65
101.01	138.29
89.566	138.63
83.339	135.25
78.845	127.76
80.224	124.27
82.466	122.26
75.896	123.21
80.233	123.69
88.722	129.4
87.755	133.5
59.227	90.992
8.449	23.866
-27.425	-25.692
-49.308	-68.148
-60.904	-101.16
-66.5	-125.94
-79.005	-141.7
-85.948	-141.62
-83.866	-141.28
-78.855	-138.26
-72.187	-131.86
-71.476	-130.04
-75.159	-122.43
-75.065	-118.22
-73.881	-119.67
-75.167	-120.66
-78.497	-120.67
-70.31	-118.11
-27.242	-121.11
32.42	-112.07
83.991	-88.211
126.32	-60.911
147.37	-34.706
140.75	-30.229
120.67	-32.316
108.93	-25.203
103.78	-22.203
91.912	-21.728
83.644	-21.112
82.125	-24.565
76.759	-24.256
73.209	-20.495
74.495	-19.604
74.194	-18.268
79.013	-20.181
80.518	-19.424
79.019	-14.505
70.937	-12.304
18.801	-18.389
-50.305	-24.227
-93.564	-15.016
-117.56	-4.762
-133.82	3.353
-134.53	5.475
-122.64	7.916
-119.56	13.873
-116.21	12.511
-110.2	13.08
-103.12	11.093
-100.4	12.126
-104.1	18.194
-103.57	19.812
-102.46	18.851
-98.609	17.273
-103.97	15.475
-107.83	13.475
-105.37	12.052
-110.5	9.975
-97.649	14.664
-59.488	18.45
-4.864	14.688
56.083	19.093
108.08	24.317
145.57	33.699
152.91	40.949
133.48	35.573
115.44	33.547
103.19	29.537
92.892	30.086
86.026	27.716
79.046	25.465
81.731	28.157
98.379	18.03
102.4	17.33
97.844	20.785
95.627	18.034
89.894	19.666
90.897	17.776
87.596	16.985
91.895	24.574
86.103	20.649
35.977	-10.999
-12.747	-33.82
-39.797	-36.529
-54.756	-36.63
-53.773	-29.605
-52.207	-30.318
-53.188	-30.437
-51.918	-26.481
-52.342	-24.802
-49.699	-19.457
-47.548	-19.319
-45.886	-19.797
-47.775	-22.123
-55.138	-22.872
-59.622	-22.377
-63.496	-26.397
-65.315	-25.547
-70.625	-28.023
-78.914	-29.302
-81.046	-22.19
-62.026	-34.73
-5.056	-47.8
62.753	-33.676
112.44	-19.094
126.6	-12.789
107.17	-10.221
93.404	-14.048
86.932	-13.261
81.936	-7.906
80.299	-7.54
73.471	-4.8
72.929	-5.003
69.388	-7.678
61.204	-6.239
57.251	-3.37
53.145	-2.567
56.779	-3.718
58.683	-4.319
54.427	-7.19
48.796	-1.351
49.484	1.206
57.472	-3.151
50.913	-3.294
45.748	-3.722
45.884	0.924
39.317	0.567
42.557	-1.586
47.063	-1.146
43.997	-3.463
40.886	-1.521
42.94	-2.268
40.064	-4.878
29.441	-2.285
29.027	0.01
35.618	-1.175
37.905	-2.121
34.411	-2.027
36.666	-2.451
24.618	-4.385
-18.549	-7.863
-60.951	-8.576
-100.3	-0.789
-131.76	12.292
-143.66	21.869
-143.53	24.82
-136.33	25.409
-130.02	29.717
-122.3	27.896
-111.7	27.24
-104.59	32.263
-100.62	31.418
-97.852	35.171
-97.864	37.389
-91.834	34.945
-84.238	35.394
-89.942	40.041
-98.542	46.631
-99.138	46.496
-96.747	45.411
-96.524	44.359
-95.966	38.924
-95.998	36.404
-99.502	38.584
-100.64	34.647
-94.152	36.96
-74.767	64.146
-45.892	96.017
-20.062	125.61
-5.065	152.93
-0.41	167.83
3.791	180.66
10.348	191.7
9.368	193.43
3.984	189.91
0.111	181.84
-3.318	174.8
4.067	176.11
4.584	170.91
-3.978	163.59
-5.052	158.85
-4.961	151.84
-0.017	149.21
0.465	143.46
0.799	145.27
-5.739	129.3
-20.258	80.368
-23.42	30.848
-34.878	-29.329
-51.178	-95.697
-50.464	-151.36
-45.042	-190.77
-44.604	-218.02
-35.621	-236.46
-19.277	-241.91
-5.422	-245.96
2.569	-244.34
9.391	-240.97
6.726	-238.88
-0.267	-231.38
4.991	-227.23
2.629	-223.81
3.157	-218.67
2.553	-215.09
-5.131	-212.5
0.043	-209.57
-3.075	-206.13
-3.298	-202.61
1.312	-197.07
-2.079	-196.56
-4.11	-192.39
-1.906	-168
30.476	-135.51
76.933	-91.653
112.3	-39.98
117.5	-16.37
94.449	-12.005
86.265	-8.483
81.358	-10.161
70.373	-5.968
67.524	-3.529
66.347	-8.365
69.637	-3.772
56.349	0.834
2.232	-0.161
-51.731	10.69
-80.481	32.045
-102.75	43.276
-120.08	42.631
-114.82	47.609
-100.82	48.974
-102.07	45.389
-100.54	46.239
-95.091	45.207
-93.843	45.405
-87.208	45.205
-86.823	42.725
-87.5	41.522
-84.816	43.309
-85.964	46.373
-82.768	44.841
-81.3	40.969
-80.527	40.298
-83.421	38.167
-84.998	39.581
-83.1	38.434
-81.599	31.843
-79.158	33.412
-77.499	31.661
-75.932	26.945
-74.933	38.371
-53.987	70.832
-35.863	107.42
-29.042	146.02
-14.482	177.45
-7.858	193.47
1.087	212.4
9.366	222.44
10.55	220.11
13.727	215.62
14.915	212.04
12.611	206.05
8.408	196.28
13.549	193.09
17.198	188.61
9.67	180.52
8.438	175
11.337	170.35
13.214	165.1
11.096	162.27
7.167	147.27
11.255	110.09
4.928	66.096
-6.92	16.565
-2.416	-32.132
-6.221	-82.367
-16.344	-131.09
-17.581	-168.84
-13.344	-197.21
-6.096	-210.64
-1.167	-219.36
8.416	-221
10.444	-212.56
10.928	-204.65
9.439	-197.35
3.423	-191.27
6.778	-185.96
-4.319	-164.82
-16.669	-129.76
-15.059	-111.05
-14.979	-102.7
-18.011	-95.829
-19.085	-95.534
-10.426	-87.846
-5.955	-81.918
-4.245	-83.255
-2.594	-79.952
-7.597	-80.134
-8.808	-78.329
-11.889	-75.29
-19.404	-78.793
-22.925	-77.261
-20.309	-77.181
-16.97	-73.682
-12.606	-70.153
-8.293	-67.934
19.589	-38.809
82.094	3.443
123.81	35.431
131.5	49.925
120.23	50.291
106.6	49.856
106.83	49.439
103.39	47.035
95.463	42.625
87.85	39.229
79.99	39.593
76.135	39.653
75.555	36.675
72.522	34.058
69.393	34.597
68.516	36.049
67.856	33.358
69.405	33.183
71.076	36.245
74.637	35.258
51.589	18.949
1.732	-9.474
-27.583	-22.89
-38.673	-26.434
-53.494	-30.527
-70.698	-28.822
-73.144	-28.267
-72.349	-27.619
-77.29	-23.288
-76.767	-24.831
-73.832	-26.139
-67.785	-25.095
-72.946	-24.484
-84.13	-27.337
-87.794	-28.697
-79.682	-9.296
-52.601	17.193
-26.215	46.764
-1.594	83.044
32.469	113.87
58.867	138.25
73.702	153.96
74.999	155.53
62.767	148.77
58.127	142.81
57.206	135.49
56.091	128.12
55.099	126.41
52.789	123.26
50.752	117.05
42.857	114.02
46.475	113.59
55.118	121.58
39.119	94.602
3.418	27.644
-33.431	-24.323
-56.741	-70.09
-74.999	-107.35
-94.516	-126.22
-107.71	-135.37
-113.52	-133.89
-101.89	-123.96
-90.052	-117.62
-90.625	-121.48
-91.129	-120.51
-94.078	-117.94
-97.844	-116.87
-93.834	-114.15
-94.857	-113.36
-107.47	-115.53
-107.83	-121.86
-100.47	-108.34
-73.975	-72.118
-21.384	-31.562
21.461	18.019
51.044	67.615
74.842	107.47
87.295	132.52
83.475	133.62
75.433	127.02
67.669	122.01
63.925	116.54
62.826	116.17
53.522	109.46
51.082	106.08
51.317	105.83
48.459	101.08
52.46	112.5
40.166	90.351
-4.099	20.866
-46.618	-40.142
-70.85	-90.591
-88.675	-127.97
-96.209	-144.34
-99.724	-143.91
-101.51	-134.28
-98.44	-128.81
-98.235	-123.54
-92.394	-114.01
-89.601	-117.27
-94.8	-113.22
-73.03	-79.522
-18.893	-37.28
32.036	7.668
61.279	55.439
83.183	99.471
93.674	118.97
85.582	119.5
80.858	118.69
74.395	114.04
68.138	110.49
67.166	105.8
60.838	103.64
55.428	98.195
57.886	100.37
53.85	92.99
17.335	39.23
-22.192	-16.26
-37.512	-57.722
-51.535	-95.368
-69.044	-116.16
-77.337	-124.43
-76.798	-121.58
-73.84	-116.8
-72.022	-114.15
-70.451	-109.93
-69.216	-99.96
-81.525	-80.602
-99.541	-53.099
-97.425	-24.187
-87.77	-11.8
-84.396	-10.23
-82.75	-7.347
-83.415	-5.887
-79.805	-6.279
-78.257	-10.026
-79.792	-14.453
-83.845	-19.482
-83.886	-19.738
-80.797	-19.719
-82.661	-19.144
-80.901	-14.792
-88.84	-20.939
-93.161	-20.445
-76.489	-20.554
-31.14	-35.931
29.508	-45.94
87.625	-52.919
134.02	-62.594
132.71	-64.015
115.58	-60.753
107.81	-57.468
98.665	-51.695
97.138	-51.729
94.347	-49.203
86.63	-43.823
79.152	-43.542
76.155	-39.633
76.12	-36.081
74.321	-37.875
73.024	-35.801
69.171	-36.296
65.775	-37.436
78.491	-27.69
92.691	-21.361
91.848	-18.189
85.317	-16.832
81.03	-16.154
81.151	-11.246
79.754	-11.949
76.935	-13.274
76.02	-13.628
71.348	-15.137
65.399	-12.468
66.643	-11.648
64.305	-13.442
66.423	-13.242
72.406	-6.079
66.894	23.033
71.485	71.778
77.915	117.73
75.277	148.55
68.004	160.88
61.631	158.02
64.489	148.86
62.095	141.9
54.964	139.48
52.038	134.01
53.589	127.98
51.9	123.02
50.779	128.56
54.198	124.75
50.261	78.414
45.091	19.428
45.698	-31.987
43.519	-62.748
45.019	-66.376
47.405	-64.735
41.231	-60.117
40.468	-56.385
35.572	-56.914
29.827	-50.007
31.727	-44.12
31.835	-38.97
14.954	-31.699
-45.886	-34.035
-99.938	-28.718
-119.96	-16.8
-139.57	-7.384
-140.38	-0.303
-128.96	0.498
-121.11	4.616
-117.25	5.352
-119.41	3.014
-117.49	2.412
-117.47	-0.427
-113.97	0.644
-108.66	-0.314
-105.96	-1.165
-102.08	-0.189
-101.67	-4.014
-100.21	-3.22
-96.958	-3.299
-94.459	-5.019
-92.789	-4.349
-93.578	-6.112
-93.832	-7.547
-93.913	-10.035
-99.018	-9.51
-100.34	-12.617
-94.451	-13.808
-77.135	7.339
-31.564	39.535
22.339	74.254
63.469	111.56
102.56	137.84
111.2	137.69
90.882	125.49
82.517	120.44
72.485	113.13
66.447	111.23
63.292	107.08
54.692	100.58
57.055	102.98
53.525	96.736
53.236	98.729
59.058	96.518
57.257	99.315
50.994	98.577
18.261	35.978
-31.764	-34.322
-65.197	-87.121
-83.488	-130.71
-98.548	-156.01
-105.51	-170.56
-104.33	-171.53
-100.08	-167.06
-97.455	-155.05
-97.151	-147.78
-94.143	-145.07
-91.086	-138.97
-86.302	-132.38
-80.95	-123.73
-79.142	-119.49
-81.469	-116.04
-82.965	-112.25
-80.279	-107.09
-76.683	-101.09
-72.998	-102.37
-68.605	-101.31
-69.509	-98.306
-69.146	-98.03
-67.417	-95.255
-69.001	-98.999
-67.215	-92.868
-51.665	-63.64
-6.759	-17.613
40.325	43.521
78.104	95.2
106.81	130.76
117.17	157.51
120.77	165.71
109.81	157.55
96.334	148.47
95.018	144.01
88.015	140.75
78.793	132.79
78.517	126.26
73.171	123.77
66.952	121.26
72.595	118.03
79.37	119.55
75.712	119.61
46.727	70.667
0.842	3.097
-34.743	-38.157
-58.993	-77.691
-74.37	-101.42
-81.211	-102.71
-81.892	-101.38
-79.644	-95.802
-79.09	-88.823
-77.777	-84.027
-76.645	-81.494
-83.575	-75.771
-70.449	-45.17
-28.326	1.821
4.805	46.819
39.933	88.998
74.415	125.13
84.821	140.58
81.581	133.29
73.867	127.82
71.404	124.37
68.992	119.63
57.979	114.57
56.201	109.28
58.536	102.54
59.933	103.13
66.912	105.33
37.708	55.545
-13.806	-12.382
-34.067	-54.085
-29.049	-87.601
-33.82	-110.76
-55.342	-128.8
-61.134	-136.96
-60.222	-135.22
-61.75	-127.94
-62.92	-121.5
-71.889	-116.31
-72.545	-108.41
-69.053	-105.52
-65.566	-95.419
-57.01	-88.668
-60.215	-90.44
-61.414	-94.909
-50.518	-98.783
-61.888	-80.886
-87.687	-51.087
-98.782	-24.711
-96.759	-14.906
-90.97	-17.545
-87.096	-13.129
-85.087	-10.988
-84.376	-13.603
-75.807	-12.79
-65.372	-14.21
-69.199	-16.635
-70.464	-12.677
-69.637	-12.98
-74.48	-11.86
-56.732	-10.965
-16.086	-30.072
39.124	-47.555
92.868	-46.679
127.59	-44.113
146.68	-40.448
130.94	-33.621
112.05	-34.827
109.01	-34.009
98.784	-26.847
97.168	-24.449
93.144	-22.796
92.488	-17.718
91.631	-17.141
78.8	-17.707
72.579	-13.53
70.433	-11.626
78.538	-6.024
59.036	0.972
16.325	14.129
-2.659	38.4
-22.226	60.355
-35.9	87.513
-37.893	117.2
-41.601	138.21
-32.871	155.48
-22.733	164.73
-25.585	161.11
-25.812	158.81
-17.548	156.55
-16.285	148.37
-24.129	145.77
-27.685	141.64
-29.456	136.5
-26.169	145.74
-12.237	167.98
-5.674	187.97
4.167	199.18
17.123	208.57
19.089	209.13
24.914	207.72
27.462	209.61
30.498	205.58
31.939	200.15
24.467	194.96
24.722	185.07
19.935	157.28
17.63	124.89
13.596	89.101
4.74	37.362
6.589	-14.612
-8.338	-75.792
-14.049	-138.95
-0.168	-182.26
8.304	-216.82
21.552	-239.32
33.784	-244.36
44.027	-244.85
48.976	-246.07
45.501	-248.56
42.1	-244.49
44.446	-233.84
42.631	-226.38
35.455	-222.97
27.898	-216.05
5.738	-190.23
-24.201	-141.76
-47.863	-87.113
-56.843	-38.34
-50.268	6.719
-45.241	43.782
-39.329	79.191
-21.235	118.16
-11.953	145.2
-10.182	162.49
-1.882	179.29
-2.105	188.92
-1.864	190.11
4.855	193.13
3.082	196
-3.11	192.68
-6.126	189.02
-5.182	182.42
-5.914	172.89
-16.655	162.58
-18.891	152.02
-12.057	152.16
-17.955	133.57
-21.103	82.911
-22.237	28.597
-38.119	-33.996
-51.794	-101.71
-50.02	-155.87
-41.974	-193.36
-29.555	-217.05
-17.05	-234.02
-11.422	-244.29
-1.953	-244.65
9.865	-239.5
12.595	-228.21
1.882	-218.02
-6.479	-207.03
-2.275	-202.66
-0.892	-205.67
-1.193	-195.98
-1.334	-193.11
4.73	-180.69
22.018	-150.52
49.656	-121.79
86.873	-81.44
106.12	-60.002
103.09	-58.899
98.075	-51.636
87.295	-48.968
75.02	-44.637
69.725	-36.991
67.811	-32.642
63.758	-35.477
51.321	-41.379
62.955	-35.117
62.088	-31.655
-12.435	-32.745
-85.786	-24.255
-121.89	-8.985
-146.77	10.556
-147.12	20.803
-133.53	23.038
-123.62	24.854
-118.53	23.263
-116.92	22.707
-110.92	23.46
-104.97	23.85
-100.22	24.2
-96.404	22.286
-96.602	20.972
-97.829	18.405
-99.77	13.288
-102.81	10.219
-109.58	8.474
-111.72	7.303
-105.64	4.261
-103.24	5.682
-101.97	5.43
-99.923	1.489
-99.247	3.795
-99.011	1.69
-103	3.494
-103.12	8.547
-100.46	8.476
-94.139	11.512
-93.399	12.958
-80.855	10.518
-29.725	3.372
22.573	-1.243
74.615	6.058
124.29	15.235
159.73	23.83
167.7	25.648
141.74	18.285
131.35	19.727
125.35	18.302
112.32	15.827
104.73	17.42
89.112	16.144
96.071	23.493
113.72	26.723
109.07	25.246
106	24.005
106.12	24.024
100.74	27.639
95.154	27.336
93.541	27.287
94.552	24.728
98.534	31.209
91.998	28.595
48.749	-2.987
-1.163	-22.409
-24.5	-30.345
-32.122	-37.709
-27.056	-32.211
-23.947	-24.235
-26.36	-18.45
-25.961	-18.78
-30.287	-20.762
-30.247	-18.356
-30.449	-17.613
-36.814	-17.461
-39.975	-21.066
-41.061	-20.212
-45.421	-15.828
-55.86	-22.74
-58.49	-17.65
-36.658	15.879
6.383	60.029
45.9	105.54
75.497	147.94
95.03	174.06
87.046	171.09
72.763	159.17
63.397	159.69
63.641	159.32
64.837	150.91
50.698	145.13
52.384	144.54
55.724	140.12
50.169	135.72
47.442	137.83
46.134	141.56
51.35	114.54
52.862	61.498
45.882	17.673
41.363	-19.71
40.971	-39.985
38.168	-40.947
40.021	-37.365
36.447	-32.362
26.177	-30.598
31.287	-27.686
21.955	-21.556
-32.111	-23.18
-89.851	-25.305
-119.09	-17.869
-136.71	-14.496
-151.44	-16.051
-151.25	-14.668
-144.91	-11.207
-136.88	-7.066
-129.14	-6.833
-126.6	-4.076
-122.02	-1.186
-118.39	-3.248
-114.92	-1.838
-114.17	-0.086
-111.1	-1.106
-102.98	-0.353
-102.78	1.507
-104.84	1.171
-101.47	0.317
-102.05	0.297
-105.64	1.013
-107.37	-0.215
-108.1	-3.971
-104.91	-3.764
-106.36	-1.721
-106.22	-3.201
-105.09	-4.268
-108.79	-2.032
-100.94	0.276
-101.67	-0.357
-105	0.748
-98.171	2.897
-99.992	2.532
-96.74	1.283
-94.58	-0.741
-83.815	3.025
-36.756	8.601
27.061	7.723
95.618	11.08
155.08	18.585
180.84	21.756
174.28	21.662
149.06	16.974
128.1	11.879
118.42	8.095
111.44	6.393
103.15	7.649
98.491	6.754
97.721	6.553
88.807	4.951
83.89	-1.552
83.597	-1.853
78.291	1.162
76.181	-1.246
76.185	-0.167
70.859	-1.401
65.596	-2.218
68.724	1.534
48.659	-13.113
-10.314	-43.68
-63.846	-68.222
-84.579	-75.416
-95.674	-74.403
-114.08	-77.076
-123.16	-76.304
-119.03	-71.989
-108.16	-66.673
-100.91	-64.391
-103.63	-64.811
-100.67	-63.697
-96.428	-62.423
-94.849	-58.905
-93.726	-58.263
-99.927	-57.116
-93.598	-50.287
-84.281	-58.947
-82.119	-87.841
-71.51	-117.56
-65.72	-150.02
-54.56	-177.81
-42.09	-192.87
-35.812	-201.61
-25.395	-201.38
-16.053	-200.25
-5.68	-198.23
-4.621	-196.56
-3.291	-196.41
0.117	-188.72
-2.74	-182.29
-1.939	-179.92
-2.698	-177.21
-4.685	-174.27
-6.802	-170.15
-7.952	-166.41
-8.702	-163.52
-9.101	-160.86
-6.514	-158.35
-3.773	-155.06
-2.584	-149.83
-4.519	-146.65
-4.169	-146.67
-5.198	-141.64
-3.608	-138.73
-3.712	-139.28
-7.532	-119.99
9.617	-85.395
35.337	-47.296
54.927	5.834
57.615	44.517
43.205	47.082
34.136	50.334
25.245	51.195
18.943	40.594
17.208	41.375
13.562	42.914
17.869	42.518
18.398	42.459
13.836	37.682
27.627	52.163
65.79	81.889
123.18	103.88
154.84	115.1
145.82	116.59
137.31	113.16
128.12	110.22
117.71	110.66
114.18	106.56
107.17	101.17
104.36	101.69
101.22	99.267
93.47	96.448
89.648	94.99
90.273	93.218
92.811	94.121
94.962	95.364
93.571	91.234
90.544	89.483
87.528	88.707
67.052	68.494
39.629	49.915
18.15	42.609
-6.581	28.267
-29.645	16.1
-44.904	11.297
-60.332	7.163
-77.299	0.996
-80.416	-0.826
-77.438	1.525
-76.718	3.062
-76.795	4.618
-74.584	7.844
-69.74	12.03
-79.33	12.818
-88.246	9.61
-89.202	6.188
-85.239	6.174
-77.352	3.85
-83.21	2.382
-86.776	2.491
-89.994	-0.365
-92.995	-2.882
-92.917	-0.393
-75.045	22.762
-15.031	63.437
40	109.94
76.776	156.32
106.56	193.73
112.77	212.4
100.36	206.72
82.588	198.19
75.982	192.58
75.291	182.73
69.787	175.77
65.899	171.47
60.617	172.46
60.986	171.15
65.589	173.52
64.148	165.94
65.235	119.91
63.208	60.02
65.119	5.347
68.004	-35.003
57.901	-48.429
57.432	-44.614
59.548	-40.757
51.614	-35.984
49.329	-33.741
59.293	-28.929
39.795	-25.154
-21.016	-27.979
-70.013	-16.125
-95.691	-2.834
-113.17	3.307
-129.03	7.198
-124.83	9.701
-112.73	10.343
-110.38	5.983
-100.38	6.967
-98.037	11.925
-95.657	15.821
-82.691	15.295
-80.189	9.294
-82.479	8.801
-81.255	13.013
-84.739	11.81
-89.178	9.114
-89.427	7.273
-91.602	4.818
-95.693	6.334
-101.01	4.539
-108.56	-1.998
-116.64	-2.151
-115.25	-1.007
-78.452	-5.007
-23.005	-10.57
25.944	-10.93
74.702	-3.368
111.09	9.004
137.36	19.656
143.59	22.951
122.06	21.502
105.18	19.482
99.661	19.159
91	18.354
86.272	14.072
83.662	10.524
74.347	9.675
76.878	11.519
77.994	12.325
76.439	10.217
82.172	12.284
76.237	13.538
81.938	14.635
65.767	6.339
15.282	-20.372
-12.924	-37.197
-44.34	-43.531
-77.832	-55.869
-84.624	-59.407
-80.384	-53.312
-78.778	-49.416
-75.77	-44.249
-69.201	-40.565
-66.451	-40.439
-62.726	-39.648
-66.648	-37.092
-70.915	-35.768
-70.456	-35.067
-72.278	-32.549
-68.713	-30.968
-71.601	-34.91
-65.649	-64.21
-51.843	-110.23
-42.157	-150.49
-18.864	-179.15
-0.1	-187.96
13.816	-193.6
27.973	-195.71
28.471	-187.66
23.909	-184.56
22.961	-179.74
26.022	-171.41
23.597	-166.72
20.141	-163.66
17.746	-159.43
14.34	-153.64
16.792	-151.55
16.765	-148.98
15.903	-143.9
13.828	-142.68
16.262	-138.75
20.606	-137.02
16.317	-137.69
19.179	-134.28
22.796	-135.78
18.766	-123.7
14.854	-98.14
23.248	-66.157
39.78	-21.165
46.438	21.058
48.798	53.511
39.958	65.519
30.305	66.725
32.899	71.275
24.174	66.856
18.468	63.346
36.677	76.947
81.416	99.573
126.27	116.71
132.34	121.77
113.6	118.4
97.287	112.43
92.267	109.81
86.29	111.21
88.339	106.99
91.436	99.207
80.995	95.607
76.373	92.802
73.024	91.248
76.631	93.481
80.521	89.498
80.439	88.158
80.371	89.962
55.381	74.797
18.4	64.559
-11.909	59.962
-34.163	48.551
-45.815	45.554
-57.084	40.661
-68.733	27.428
-76.434	19.68
-83.83	20.337
-85.751	18.923
-84.94	19.819
-83.181	23.799
-77.228	21.95
-75.728	21.307
-78.057	20.178
-85.317	17.808
-88.533	13.363
-93.743	10.669
-89.344	30.17
-45.363	64.946
2.269	104.09
38.098	149.15
67.658	188.22
75.821	203.39
67.077	196.45
57.865	188.06
53.848	183.23
44.41	179.32
41.131	173.17
44.063	166.74
36.979	161.97
40.015	159.44
45.164	157.81
39.301	158.06
38.297	159.87
39.6	130.76
44.112	75.804
46.72	19.857
46.771	-28.716
49.163	-45.763
47.524	-42.945
43.682	-39.592
39.391	-36.313
30.947	-35.39
29.025	-33.465
29.271	-33.307
28.71	-30.09
31.967	-22.801
-5.847	-23.523
-70.964	-24.084
-120.47	-18.444
-151.19	-6.545
-160.29	6.177
-154.6	8.376
-141.92	8.182
-138.88	8.73
-134.56	7.798
-128.98	8.647
-123.05	10.682
-110.07	7.905
-109.68	4.493
-112.66	5.814
-112.89	5.984
-115.18	6.836
-113.93	6.088
-112.76	3.012
-114.84	3.531
-117.45	1.207
-117.57	0.301
-95.776	-0.725
-50.531	-11.365
-5.205	-20.252
28.822	-28.637
28.439	-33.873
5.729	-32.435
1.031	-27.58
0.538	-21.591
-5.911	-26.352
-5.001	-25.934
-6.35	-20.687
-6.956	-20.818
-5.889	-16.628
-5.713	-18.437
0.616	-18.719
-3.563	-16.132
-7.467	-18.603
-3.546	-14.764
-8.272	-8.049
-9.68	-4.454
-8.147	-6.253
-7.465	-7.677
-7.462	-6.192
-7.458	-3.225
-6.148	1.158
-8.594	0.923
-6.954	2.331
-5.867	-1.775
-5.801	-5.949
-2.832	0.349
-1.52	-0.3
-3.103	0.493
-6.466	1.018
-2.074	-1.547
-2.413	-0.32
1.154	-1.686
2.692	0.821
-9.227	-3.013
-6.377	-5.282
-8.692	-1.099
-2.271	-1.404
4.258	-0.789
-3.347	-5.078
-0.36	-5.604
-9.34	-2.237
-8.08	0.937
2.929	6.744
6.563	3.317
4.953	-2.443
-0.858	-1.092
1.017	-0.774
1.14	1.657
-3.482	3.259
-5.617	-3.268
-0.232	-1.441
0.841	5.57
-0.361	6.125
0.075	7.334
-1.687	7.158
