# Supplementary material for: Electrooculography-based continuous eye-writing recognition system for efficient assistive communication systems
Source: PLoS One. 2018 Feb 9;13(2):e0192684. doi: 10.1371/journal.pone.0192684 (PMC5806888; doi:10.1371/journal.pone.0192684)
Supplement: S3 Database — All the original continuous EOG data of participant 004, 005, and 006 used in the experiments are contained in this database. (ZIP) [file pone.0192684.s003.zip › continuous2/004/test/EOG_004_01_015.csv]

-11.753	-36.382
1.321	-49.394
-5.54	-25.462
-9.468	-29.484
2.746	-46.331
-0.969	-23.101
17.771	-32.927
12.022	-22.42
-18.261	-14.013
8.522	-35.416
18.048	-26.798
-1.273	-22.712
9.524	-16.456
6.436	-4.741
3.421	-7.27
12.318	-1.698
28.297	-7.96
34.634	-3.873
23.073	-1.106
24.796	-13.214
15.982	-3.11
11.197	-8.891
23.155	-19.684
25.903	-19.586
24.086	-26.6
28.435	-19.644
31.119	-21.212
33.089	-30.938
35.25	-23.131
41.093	-26.202
46.251	-26.844
46.379	-23.76
54.391	-26.985
60.162	-18.642
66.829	-17.733
69.548	-15.969
76.708	-12.136
80.873	-11.305
73.753	-5.251
85.222	-2.9
86.965	-5.784
79.252	-5.534
80.926	-1.94
82.993	-2.089
86.107	0.798
89.469	2.264
90.775	-0.196
90.335	-0.731
95.971	1.956
96.498	8.423
95.779	8.167
94.011	4.306
89.327	3.515
93.035	2.19
91.138	-1.953
87.855	-2.742
89.094	1.946
86.745	1.12
86.509	1.8
88.124	1.489
88.033	-0.357
87.924	1.363
85.55	-0.192
78.607	-0.522
77.52	-2.771
80.079	-2.328
74.283	-1.151
72.314	-2.932
72.231	-0.347
67.938	-5.305
68.337	-7.05
62.946	-4.057
61.084	-3.777
67.673	-0.966
61.919	-3.208
56.843	-4.198
54.63	-3.947
52.479	-3.749
51.032	-2.466
46.097	-3.977
47.212	-6.685
44.495	-5.666
43.625	-4.085
43.991	-5.966
37.899	-5.491
37.646	-7.475
36.55	5.756
31.721	39.814
24.351	66.921
16.76	95.989
12.911	126.84
11.698	146.33
11.407	164.63
11.531	180.05
14.859	191.34
19.315	197.9
24.092	201.86
27.882	202.64
28.133	194.47
25.756	191.09
29.231	190.52
29.915	180.85
24.681	171.06
23.43	173.89
19.539	158.21
15.119	104.71
6.171	47.938
-1.429	-10.49
-6.844	-76.244
-21.856	-140.88
-26.399	-191.25
-19.524	-220.97
-15.232	-245.09
-9.016	-261.98
-3.805	-267.93
-3.896	-264.97
-3.391	-259.93
-1.978	-255.57
1.615	-247.21
3.27	-241.16
-1.076	-237.13
1.405	-230.27
-2.386	-224.6
-3.361	-224.9
-0.94	-215.38
-8.417	-179.1
6.241	-117.61
29.293	-42.111
52.863	30.704
69.446	88.625
69.69	131.25
78.162	162.64
81.588	168.75
72.728	158.05
63.204	153.28
59.973	149.86
55.111	146.99
46.433	145.39
40.354	142.12
36.51	135.61
40.011	141.31
40.268	133.56
39.01	76.811
34.462	16.863
27.908	-34.931
31.215	-74.867
27.638	-81.674
22.723	-80.277
20.987	-75.579
20.182	-66.364
20.948	-61.577
23.857	-56.472
17.446	-51.657
-33.29	-47.241
-86.093	-32.472
-104.54	-13.055
-124.18	-1.519
-142.96	-0.292
-141.78	-2.885
-131.94	0.687
-129.14	5.954
-128.29	7.283
-121.11	6.174
-117.64	6.917
-112.43	6.449
-109.74	5.169
-115.36	4.003
-111.5	1.049
-101.66	0.659
-101.97	1.163
-109.88	-0.205
-107.92	-3.583
-106.4	-2.217
-105.42	-0.303
-106.55	-3.17
-109.79	-3.834
-106.58	-4.424
-99.297	7.033
-57.073	36.865
0.794	69.3
40.844	103.6
72.669	130.89
99.113	139.39
116.94	135.52
108.58	125.52
88.797	115.37
77.814	103.72
61.53	93.613
49.676	88.355
44.316	86.213
38.589	87.409
40.615	86.192
41.275	85.17
35.956	81.014
33.634	86.02
36.367	86.853
20.796	43.542
-19.168	-17.806
-53.101	-76.055
-76.661	-123.24
-97.407	-152.71
-107.92	-175.65
-113.34	-181.2
-116.25	-177.38
-112.68	-172.9
-107.84	-163.75
-102.98	-157.53
-99.837	-154.76
-92.917	-156.03
-98.764	-142.85
-122.27	-110.69
-131.52	-75.448
-132.44	-44.238
-136.64	-32.587
-134.32	-31.594
-125.97	-29.096
-118.23	-27.842
-113.51	-25.123
-111.64	-25.246
-111.42	-26.44
-110.63	-25.264
-102.16	-25.168
-93.284	-23.644
-94.156	-20.825
-94.131	-20.179
-93.035	-20.278
-96.238	-21.179
-95.425	-15.835
-91.182	-14.808
-69.783	-32.818
-9.65	-48.162
55.679	-61.008
104.79	-68.197
127.48	-66.055
113.73	-72.371
94.48	-72.252
78.172	-68.554
74.641	-67.101
75.172	-58.537
64.584	-54.895
56.917	-56.263
54.944	-55.111
65.982	-49.28
72.913	-43.194
69.492	-40.701
69.686	-38.389
65.204	-41.746
57.598	-46.328
58.166	-48.054
55.355	-49.646
51.658	-50.015
55.558	-47.458
52.892	-39.776
51.604	-37.574
50.811	-38.504
43.891	-38.198
40.328	-42.448
39.508	-44.427
39.062	-43.528
44.891	-40.666
25.168	-40.365
-21.197	-45.21
-50.285	-42.09
-74.485	-27.794
-96.111	-14.41
-114.99	-6.444
-135.53	-1.483
-142.95	2.665
-145.65	7.097
-142.91	9.005
-135.01	11.764
-131.6	10.212
-125.83	8.178
-119.23	11.874
-115.26	12.763
-114.87	12.245
-114	12.498
-109.83	13.728
-109.58	11.253
-107	6.523
-110.83	2.981
-119.7	4.22
-95.503	18.192
-42.987	38.152
1.925	55.672
47.604	76.41
86.335	102.75
104.06	122.96
119.49	140.07
115.72	146.49
100.55	137.38
94.852	131.21
86.82	125.45
84.042	119.18
80.64	114.64
72.387	110.12
70.138	108.76
67.825	106.9
65.019	104.09
65.562	105.36
67.009	105.51
66.605	103.46
63.169	103.82
60.989	83.147
55.252	32.781
45.781	-18.701
44.751	-60.763
48.574	-95.793
49.184	-110.54
50.231	-104.63
52.148	-100.2
52.203	-97.637
46.994	-94.182
43.456	-91.823
43.736	-83.943
36.987	-82.413
42.604	-80.049
31.56	-69.25
-21.405	-70.486
-58.251	-69.322
-74.913	-49.849
-93.196	-33.68
-109.72	-26.092
-127.19	-21.35
-130.36	-23.41
-121.08	-24.211
-117.63	-19.414
-111.95	-17.069
-104.98	-19.729
-104.01	-18.001
-100.78	-14.259
-95.321	-18.166
-89.318	-20.01
-86.576	-16.863
-86.204	-17.132
-86.315	-19.419
-90.018	-17.485
-90.565	-19.343
-94.672	-19.851
-98.973	-17.095
-96.258	-22.899
-84.605	-10.685
-45.385	17.562
10.683	44.111
60.004	75.434
99.188	102.54
126.4	122.38
132.64	127.18
116.39	117.14
90.44	105.33
76.834	100.98
79.343	99.635
75.03	91.557
69.586	87.838
69.123	86.485
65.914	83.279
64.587	81.167
62.153	79.308
58.512	74.048
57.18	72.601
56.068	73.897
51.773	68.728
54.698	78.492
48.173	64.112
9.072	2.231
-35.299	-59.617
-61.411	-110.8
-68.96	-145.79
-77.868	-167.65
-88.467	-181.6
-93.943	-185.52
-96.669	-185.84
-95.873	-181.2
-99.078	-173.5
-90.352	-165.92
-91.04	-160.78
-94.336	-155.42
-85.044	-149.53
-87.805	-146
-80.894	-139.87
-79.112	-138.29
-84.203	-141.4
-79.192	-136.15
-79.936	-132.52
-73.521	-129.42
-82.693	-123.63
-88.893	-118.01
-84.458	-118.84
-95.586	-118.99
-53.955	-92.797
-29.668	-84.076
36.081	-82.513
202.15	-63.562
317.71	-127.34
432.87	-244.6
507.5	-298.35
503.5	-292.49
475.4	-219.4
413.87	-110.78
355.24	-34.897
288.97	15.369
234.54	41.521
194.71	42.449
152.43	28.397
130.15	24.727
109.8	33.194
92.508	33.981
77.55	33.481
66.568	33.509
64.55	39.039
59.936	51.035
61.424	43.124
59.054	19.308
50.909	14.898
46.447	20.076
39.271	20.194
33.089	20.674
33.041	20.789
34.865	23.4
30.962	26.962
25.496	28.072
33.798	31.06
27.098	34.269
-15.14	33.194
-58.871	37.177
-86.094	51.543
-105.63	62.625
-129.5	66.026
-145.58	70.133
-160.72	68.809
-171.92	66.424
-163.72	68.901
-156.21	71.925
-147.08	74.927
-141.52	73.059
-141.28	66.661
-137.59	63.768
-133.43	64.609
-131.15	59.388
-131.25	56.195
-124.61	57.704
-121.88	56.826
-123.38	60.352
-120.44	60.272
-119.82	54.993
-118.95	57.515
-115.96	51.774
-111.08	21.364
-103.96	-12.168
-97.468	-36.583
-93.008	-59.359
-89.104	-69.217
-90.337	-66.318
-92.825	-69.607
-94.933	-69.6
-86.223	-47.667
-45.065	-7.138
0.726	43.735
36.52	96.201
69.691	138.73
88.41	166
92.608	174.99
84.024	166.7
72.346	155.81
67.365	148.99
61.266	144.15
57.113	138.69
61.653	131.29
60.913	132.72
56.144	130.97
60.71	130.64
61.266	128.57
56.902	123.17
62.262	136.9
38.166	89.008
-11.146	1.028
-38.815	-49.555
-57.95	-92.062
-73.125	-118.35
-89.89	-141.64
-97.202	-153.07
-89.585	-146.62
-90.98	-147.12
-91.17	-144.45
-89.462	-137.33
-86.623	-128.34
-76.517	-122.44
-72.16	-123.11
-71.844	-123.02
-67.884	-115.41
-66.792	-112.23
-65.342	-107.89
-66.328	-100.6
-67.843	-99.746
-62.589	-93.743
-58.669	-91.936
-56.091	-93.642
-56.498	-89.14
-56.509	-90.688
-55.391	-90.619
-55.662	-86.977
-53.666	-85.232
-50.763	-65.806
-45.721	-35.604
-48.798	-7.13
-51.75	20.457
-47.507	34.34
-45.7	39.779
-40.833	40.926
-37.691	40.317
-33.252	42.985
-34.26	41.834
-36.044	42.27
-32.772	41.521
-35.449	39.386
-34.436	40.355
-39.721	38.563
-38.641	38.123
-29.897	38.809
-33.625	36.674
-38.318	32.413
-41.785	31.318
-38.138	35.48
-35.498	35.381
-37.127	31.713
-29.61	32.452
-24.404	32.147
-27.497	28.763
-27.789	28.445
-22.305	23.673
-22.29	25.189
0.308	45.847
47.084	70.219
66.712	98.148
82.459	135.94
100.13	174.54
98.946	198.86
100.05	214.13
96.077	228.64
89.593	233.43
82.391	232.73
72.236	232.7
65.491	229.31
61.732	225.21
65.876	220.67
64.354	212.26
61.154	202.5
57.24	195.06
50.999	187.82
53.485	179.08
56.562	182.07
53.254	166.98
40.587	111.88
21.079	50.044
4.641	-13.176
-6.099	-79.933
-16.101	-143.59
-18.73	-200.62
-15.037	-242.43
-9.153	-267.84
2.111	-285.72
13.374	-292.06
19.358	-287.95
24.82	-282.61
29.196	-279.52
30.941	-279.13
35.364	-273.47
36.449	-269.75
35.881	-264.54
35.579	-254.8
29.534	-250.01
24.838	-244.15
29.695	-235.96
23.411	-218.05
-0.959	-182.94
-26.102	-133.49
-36.931	-75.181
-32.82	-21.353
-30.567	25.439
-27.47	68.317
-25.829	103.19
-25.034	130.37
-18.793	151.67
-10.297	167.89
-3.279	182.61
3.476	194.85
7.789	201.25
4.917	203.01
8.05	200.44
11.436	197.14
7.811	188.03
3.171	174.45
2.811	174.05
7.489	152.64
8.444	94.883
5.623	35.13
-7.479	-34.086
-27.279	-105.8
-33.5	-161.66
-33.393	-206.75
-29.722	-235.96
-17.32	-252.73
-6.405	-261.34
4.429	-262.08
13.068	-259.1
19.616	-255.19
24.342	-252.87
26.035	-244.89
29.369	-239
29.804	-237.1
25.743	-230.99
20.646	-227.14
22.283	-215.99
26.801	-211.1
25.818	-211.29
26.757	-202.37
26.458	-200.69
22.878	-187.96
21.442	-167.57
19.593	-142.76
20.801	-107.05
19.626	-84.094
12.997	-55.865
13.971	-14.29
16.852	7.337
14.443	7.465
13.457	5.175
19.841	7.393
22.936	12.492
18.229	13.765
23.79	17.814
29.019	23.625
28.825	17.761
28.09	15.922
23.98	30.162
17.278	37.743
13.324	36.89
18.005	36.086
14.558	33.583
12.762	36.621
13.142	37.627
11.349	35.612
13.893	36.669
14.894	36.881
17.007	35.403
16.459	33.639
20.489	34.912
19.96	37.245
15.17	36.387
15.37	35.231
18.121	33.806
24.783	30.697
26.014	31.776
27.814	32.251
26.186	30.126
24.004	29.689
27.051	27.692
22.061	30.34
25.454	30.852
30.765	25.128
22.627	25.205
19.386	24.705
19.288	23.792
18.238	25.982
19.338	25.954
19.92	23.611
18.503	21.817
16.981	22.041
18.366	21.79
16.293	19.393
14.452	17.351
16.228	19.625
16.146	20.189
17.103	17.781
15.197	17.693
13.912	15.947
12.878	15.528
9.917	16.504
10.783	15.297
11.911	16.604
17.219	17.252
17.76	13.958
15.564	11.578
17.501	12.723
13.482	11.983
14.644	11.452
19.176	11.973
18.321	9.017
15.964	9.985
15.496	10.844
15.467	9.37
14.706	7.518
15.592	4.998
13.203	8.408
16	8.47
18.587	9.11
15.678	11.52
19.225	8.527
17.087	8.832
14.047	7.554
