# Supplementary material for: Electrooculography-based continuous eye-writing recognition system for efficient assistive communication systems
Source: PLoS One. 2018 Feb 9;13(2):e0192684. doi: 10.1371/journal.pone.0192684 (PMC5806888; doi:10.1371/journal.pone.0192684)
Supplement: S3 Database — All the original continuous EOG data of participant 004, 005, and 006 used in the experiments are contained in this database. (ZIP) [file pone.0192684.s003.zip › continuous2/004/test/EOG_004_01_016.csv]

-6.704	-8.089
-8.945	-5.97
-2.798	-1.931
-8.274	-3.663
-10.15	-3.39
-3.759	-0.545
-4.416	-2.012
-3.849	-2.531
-7.012	-2.775
-6.754	-3.561
-10.484	-1.429
-1.481	-0.553
7.101	-2.027
-4.965	0.781
-0.829	0.951
-1.483	-2.993
-9.564	-2.141
-4.712	0.575
0.015	-1.077
-1.488	-3.008
-0.399	0.391
2.847	-0.306
-1.968	-2.112
-4.38	-2.772
-5.837	-2.564
-7.358	-1.138
-4.579	-4.593
-1.393	-0.531
0.939	3.272
-3.074	4.484
-3.049	2.607
1.464	-6.169
0.057	-7.772
-0.559	-10.196
-2.018	-6.785
-1.005	-2.243
4.158	-4.945
1.248	-0.349
0.669	1.793
2.457	-3.048
-1.154	-5.687
3.542	-2.404
8.982	1.24
3.015	-0.402
2.315	-2.146
1.832	-5.857
-4.1	-6.415
-1.909	-2.558
-0.346	-4.126
1.57	-5.889
2.29	-5.673
3.418	-2.692
5.233	-2.311
0.878	-1.903
-0.87	0.509
-2	-2.203
0.832	-1.836
4.828	-3.019
4.962	-5.188
5.923	-4.01
4.9	-1.951
4.704	0.646
3.361	0.244
-0.686	-1.65
0.606	-0.658
3	3.388
2.36	2.866
4.444	0.019
4.896	-2.316
2.472	-5.273
1.782	-4.329
-0.158	-2.974
2.832	-0
7.294	2.894
4.093	1.349
0.118	0.031
-0.468	-2.396
2.246	-3.695
1.185	-2.772
-0.647	-4.748
-2.226	-5.591
-6.929	-5.367
5.874	-13.201
42.546	-20.489
85.388	-23.64
104.28	-26.518
90.004	-25.346
69.814	-31.186
58.949	-34.921
52.244	-30.975
44.427	-33.241
39.469	-33.075
39.526	-31.363
41.016	-27.474
43.33	-24.492
48.457	-22.731
29.345	-12.289
-21.783	-7.941
-60.962	0.932
-81.284	17.543
-104.86	21.649
-128.28	23.669
-139.33	26.904
-137.78	26.488
-129.6	26.425
-126.13	28.409
-125.34	29.64
-122.77	29.145
-122.15	29.12
-118.55	28.215
-116.45	29.711
-116.25	30.581
-117.39	26.572
-121.32	26.393
-122.31	24.199
-121.43	23.979
-99.838	39.485
-46.267	62.601
8.424	89.248
49.78	112.3
84.198	134.67
101.39	146.38
94.631	136.62
73.614	128.04
55.24	123
52.235	114.76
44.896	108.94
37.611	103.6
41.58	100.82
35.57	101.29
36.428	98.246
37.694	101.28
32.353	84.853
28.664	36.481
26.413	-6.692
40.861	-46.734
44.69	-81.362
44.657	-91.783
49.509	-92.154
45.813	-87.037
49.789	-77.967
46.196	-78.89
40.367	-78.407
44.09	-74.367
45.654	-69.306
23.888	-66.315
-19.315	-63.074
-48.746	-45.081
-73.663	-27.224
-100.7	-17.312
-123.55	-10.041
-134.89	-1.749
-127.93	2.606
-127.37	1.077
-127.88	4.154
-125.96	6.289
-124.15	5.551
-113.89	8.637
-113.51	7.837
-109.41	3.429
-100.64	4.763
-103.46	8.301
-96.995	8.726
-93.759	6.884
-96.024	2.313
-82.498	-12.085
-50.116	-29.067
-4.693	-42.956
41.644	-60.107
85.904	-67.414
113.48	-61.16
133.05	-51.024
137.91	-41.105
112.6	-39.103
92.334	-40.48
86.06	-38.591
85.336	-35.061
81.668	-34.892
73.368	-34.862
69.004	-33.156
68.028	-31.435
65.348	-29.581
66.728	-30.252
75.482	-27.249
47.952	-27.427
-15.608	-26.842
-68.724	-15.228
-94.352	-1.759
-100.91	5.909
-106.72	8.477
-109.55	9.064
-103.83	10.331
-96.771	11.725
-93.29	10.89
-91.057	14.707
-88.863	15.609
-86.579	14.518
-88.962	15.156
-91.684	15.735
-90.991	14.389
-91.324	11.193
-83.985	16.454
-70.459	1.456
-42.989	-29.457
4.561	-48.094
42.518	-60.881
68.474	-61.581
73.225	-59.67
55.735	-63.094
48.208	-60.118
50.156	-55.708
67.382	-46.576
90.294	-34.839
101.79	-29.768
97.577	-23.159
84.858	-20.432
83.345	-20.992
83.883	-17.507
84.105	-13.056
82.339	-13.546
73.704	-16.392
68.495	-13.213
66.758	-12.357
68.086	-8.58
41.64	-7.171
-21.926	-10.684
-57.468	-0.382
-70.151	15.064
-92.529	26.157
-102.74	31.916
-106.04	39.054
-106.1	38.424
-98.471	33.105
-101.05	34.025
-100.42	31.622
-86.824	35.604
-84.347	32.268
-83.698	27.961
-80.796	34.347
-81.848	31.488
-86.834	30.298
-95.321	27.446
-94.324	26.17
-82.83	47.271
-63.15	77.891
-39.444	111.08
-25.285	145.25
-21.841	169.39
-11.446	185.87
0.79	202.88
7.809	216.92
13.802	223.69
13.369	229.46
9.903	226.27
11.681	215.61
18.943	216.06
21.764	213.59
18.231	204.97
14.161	196.92
13.413	189.61
11.375	184.24
6.153	180.89
8.798	183.54
10.621	148.91
-1.056	86.581
-11.265	29.818
-19.228	-31.122
-21.398	-85.227
-13.933	-137.32
-4.567	-174.47
7.866	-198.55
10.105	-219.69
14.002	-228.31
22.263	-235.63
24.194	-236.79
28.936	-229.91
28.619	-226.18
27.776	-219.12
31.633	-208.45
30.52	-202.25
27.93	-198.38
24.943	-195.35
18.126	-191.11
15.845	-189.76
21.67	-180.75
42.888	-154.15
82.67	-122.72
117.39	-81.664
139.12	-38.134
145.04	-16.429
132.34	-12.923
116.75	-13.808
108.19	-14.79
106.51	-14.218
102.24	-12.396
97.746	-10.268
96.313	-11.036
89.3	-11.103
82.157	-12.328
89.857	-10.705
81.174	-3.307
25.055	-7.69
-26.404	-5.183
-56.442	8.639
-88.243	12.278
-114.08	15.511
-127.87	18.227
-124.79	19.932
-118.97	22.313
-115.47	22.452
-110.02	23.082
-107.09	23.889
-104.45	25.304
-100.95	24.155
-97.851	24.314
-94.865	28.502
-89.853	30.536
-91.164	29.297
-95.966	25.824
-98.481	23.947
-95.791	27.086
-85.179	27.57
-65.38	15.352
-29.628	-1.395
9.659	-8.742
41.92	-17.046
63.601	-20.186
82.646	-7.332
100.83	1.464
114.97	12.699
127.94	24.671
124.25	23.114
110.41	24.469
98.903	25.252
94.151	22.607
90.835	22.633
85.421	19.624
84.434	20.811
79.27	20.098
77.664	20.096
80.409	19.641
78.367	18.743
73.389	21.67
43.844	-8.367
-2.51	-43.953
-30.354	-58.126
-50.932	-69.804
-65.961	-71.315
-70.095	-71.975
-73.101	-72.251
-74.298	-71.605
-76.268	-71.475
-71.016	-64.532
-65.892	-62.696
-65.725	-57.145
-62.357	-57.466
-64.085	-87.536
-60.354	-118.35
-50.422	-143.04
-39.22	-159.73
-23.639	-163.44
-13.702	-166.94
-8.27	-165.7
-7.635	-165.41
-2.991	-161.81
6.172	-155.72
5.528	-155.98
-0.984	-151.68
-6.625	-145.85
-5.735	-142.81
-5.364	-139.93
-7.316	-137.57
-5.053	-136.94
-3.468	-133.47
-3.521	-124.12
-2.238	-126.34
-0.998	-124
5.083	-111.52
23.226	-104.42
52.012	-79.393
89.378	-41.44
124.17	4.48
145.73	54.549
161.76	92.54
164.13	118.28
143.66	120.33
121.17	114.3
110.35	114.17
102.43	109.65
94.445	105.94
90.203	101.92
87.132	96.41
85.268	98.202
82.546	96.082
81.871	90.403
75.313	90.013
71.177	89.229
75.851	87.695
74.266	82.2
76.364	85.775
54.878	75.982
-1.021	38.118
-42.558	15.439
-53.819	11.891
-67.221	9.687
-94.35	5.961
-105.31	7.172
-105.12	9.244
-104.62	8.98
-95.732	12.788
-84.567	16.191
-81.17	14.012
-84.001	12.969
-84.771	17.587
-90.041	17.537
-92.617	16.967
-89.775	19.199
-86.055	17.775
-82.831	13.845
-89.205	13.672
-88.901	14.45
-91.991	16.58
-83.172	36.917
-31.705	73.149
16.481	115.58
54.214	156.49
83.83	188.37
100.42	211.65
111.33	213.89
101.52	202.9
87.177	196.09
79.732	188.14
76.134	183.17
67.343	177.35
56.749	166.62
60.011	168.08
59.626	166.55
59.531	165.85
63.694	169.22
40.156	124.66
6.372	59.061
-13.13	9.216
-26.493	-31.625
-39.681	-60.402
-61.063	-90.245
-73.713	-108.11
-78.713	-109.12
-79.635	-106.42
-70.954	-101.54
-71.662	-99.684
-69.334	-92.931
-62.713	-83.261
-62.332	-78.831
-63.463	-77.112
-64.543	-77.931
-58.248	-75.164
-59.027	-72.357
-61.645	-72.981
-55.813	-69.688
-57.069	-65.666
-56.27	-64.978
-57.317	-62.796
-56.688	-60.229
-51.822	-58.493
-54.505	-53.825
-50.59	-49.579
-53.893	-48.88
-56.664	-47.419
-55.129	-47.405
-62.079	-49.671
-59.924	-48.576
-61.941	-48.327
-65.263	-47.389
-66.495	-45.039
-71.017	-47.582
-67.737	-46.418
-71.133	-41.79
-61.261	-38.067
-16.122	-31.447
37.757	-23.731
88.284	-9.495
123.6	13.233
140.28	29.784
141.17	30.32
123.05	26.712
103.8	23.726
89.893	24.639
84.327	33.119
79.934	33.556
72.877	29.178
81.12	29.984
84.552	29.94
74.609	27.851
74.482	26.369
71.206	22.706
70.871	25.542
58.15	34.097
5.039	28.466
-29.898	28.034
-45.852	41.916
-71.168	49.417
-85.823	51.237
-95.249	50.008
-94.326	50.763
-87.029	51.077
-83.734	49.612
-83.275	47.392
-84.731	43.764
-77.151	46.951
-71.217	47.076
-68.295	42.913
-61.962	44.922
-65.124	46.126
-76.157	46.067
-75.794	47.631
-68.366	45.985
-69.84	41.659
-68.437	37.683
-70.434	34.611
-78.478	34.113
-79.978	31.323
-77.139	28.302
-56.42	44.08
-4.753	72.289
52.66	99.255
90.542	130.51
118.93	155.06
135.13	164.65
129.59	161.35
114.34	149.24
96.556	141.39
86.336	136.63
86.952	132.99
84.061	129.62
81.147	123.95
78.567	117.97
74.063	115.66
67.838	114.09
61.733	109.51
60.092	108.97
56.358	106.41
60.148	115.25
61.843	108.38
55.409	61.155
47.535	15.101
41.598	-30.641
45.486	-66.303
43.569	-76.478
42.481	-73.679
41.687	-68.496
41.938	-65.372
45.322	-62.926
49.337	-61.278
47.724	-52.168
-9.005	-53.075
-76.019	-55.963
-89.771	-44.439
-95.781	-39.354
-112.73	-31.819
-119.91	-25.213
-115.99	-25.891
-115.17	-24.265
-119.42	-24.814
-107.62	-20.545
-99.196	-18.344
-96.631	-16.892
-84.88	-13.728
-84.979	-17.811
-85.627	-15.572
-80.108	-11.104
-76.691	-12.076
-82.078	-19.873
-86.513	-27.134
-80.895	-24.005
-83.532	-25.746
-82.201	-20.52
-82.302	-20.417
-93.415	-33.228
-80.674	-18.151
-37.405	6.611
15.646	33.788
65.964	71.262
103.8	98.045
122.18	114.19
116.93	112.4
98.618	100.58
83.994	93.31
70.745	87.892
67.25	84.798
69.975	82.78
63.804	80.088
59.406	79.347
56.125	77.85
56.915	74.79
58.35	78.341
50.106	74.164
52.193	81.171
47.564	74.116
5.088	5.329
-45.307	-65.968
-76.933	-113.77
-84.31	-145.83
-80.871	-164.17
-83.288	-170.79
-84.652	-166.7
-80.933	-160.72
-78.644	-150.59
-81.1	-145.77
-77.786	-141.05
-67.939	-133.31
-59.938	-126.56
-62.436	-126.59
-65.08	-128.79
-63.501	-118.76
-69.603	-112.27
-72.488	-111.67
-74.389	-116.96
-71.222	-109.18
-59.218	-103.99
-47.39	-91.3
6.168	-56.703
101.02	-38.963
209.31	20.612
337.01	54.564
420.83	32.977
440.63	31.763
435.6	32.317
387.36	34.972
322.72	22.732
262.68	6.162
206.84	-0.21
164.8	-4.894
115.18	-5.206
81.259	-5.395
58.199	-12.317
34.35	-17.763
20.562	-15.595
6.297	-17.95
2.766	-17.562
-4.129	-22.015
-14.148	-26.44
-14.324	-17.111
10.41	-18.044
69.416	-13.992
113.53	3.695
128.46	9.673
119.36	11.592
101.83	11.837
86.673	9.757
73.344	9.366
73.908	10.555
70.37	14.099
71.184	16.233
70.201	15.05
61.88	11.503
60.335	10.814
60.783	8.747
64.538	8.554
60.637	7.228
58.008	6.575
36.069	10.14
-20.278	6.784
-70.656	8.346
-109.41	14.209
-127.2	20.859
-123.69	28.185
-117.92	32.453
-109.54	33.095
-101.81	32.498
-96.166	36.528
-97.147	32.991
-97.18	29.28
-92.061	28.192
-82.854	28.715
-74.501	31.118
-87.46	20.44
-104.44	13.283
-105.91	15.629
-94.812	19.307
-88.774	19.753
-91.893	18.262
-90.349	19.254
-95.826	17.257
-99.897	18.409
-95.802	13.471
-96.495	15.388
-88.378	44.271
-55.843	83.399
-19.699	133
-5.379	171.81
-6.067	190.26
-1.708	209.26
5.531	218.37
6.311	217.66
5.982	211.33
4.017	199.3
-3.11	191.56
-4.143	183.74
-3.622	173.23
-14.784	164.91
-12.33	158.86
-2.524	157.92
-7.338	157.11
-10.946	147.92
-14.628	137.72
-10.588	136.86
-6.913	135.9
-16.333	136.56
-17.432	132.85
-14.822	127.78
-10.518	133.48
-8.526	102.98
-14.006	41.32
-24.5	-18.807
-37.386	-83.159
-36.273	-138.66
-31.86	-182.25
-26.36	-215.11
-17.949	-234.02
-13.6	-246.79
-4.871	-255.96
1.053	-257.28
3.355	-253.07
6.869	-247.48
10.42	-238.73
9.925	-230.6
4.164	-228.63
1.531	-224.72
-0.161	-218.77
1.798	-212.61
6.702	-209.65
3.198	-211.71
3.275	-205.21
5.239	-199.45
4.888	-190.19
30.273	-162.52
72.372	-125.48
113.21	-72.949
137.57	-27.707
122.53	-17.669
104.9	-18.737
101.78	-18.239
92.993	-14.678
94.146	-10.797
92.487	-16.329
83.229	-16.99
78.943	-16.608
77.58	-16.967
78.832	-6.535
38.299	-5.287
-25.34	-7.308
-62.184	3.725
-90.944	16.934
-113.96	23.967
-126.81	25.148
-125.98	25.806
-116.34	24.801
-112.05	26.171
-104.16	28.104
-99.778	26.853
-95.113	27.036
-83.711	25.975
-82.893	25.418
-84.84	24.648
-83.348	24.303
-81.118	24.165
-79.641	21.78
-75.095	22.271
-65.757	23.597
-66.646	23.688
-69.458	23.389
-70.098	23.562
-70.231	23.832
-65.16	23.454
-63.523	24.277
-60.641	23.845
-59.418	20.965
-63.756	18.61
-66.681	17.782
-66.385	21.555
-66.929	25.081
-65.594	23.472
-59.036	21.808
-60.095	21.455
-58.053	22.344
-58.484	19.656
-66.949	19.938
-59.15	21.294
-60.186	19.492
-56.985	39.789
-19.658	77.605
10.685	120.68
26.428	164.57
35.9	189.28
38.911	202.95
41.625	212.77
45.017	216.33
42.655	213.41
32.67	201.2
28.559	193.94
24.862	187.47
27.96	179.24
25.372	175.6
15.2	171.62
20.546	171.08
18.006	161.46
15.92	156.09
24.939	157.53
23.454	150.54
20.173	149.23
20.161	142.82
18.36	144.98
16.803	134.02
8.041	76.71
-0.726	12.637
-3.953	-49.084
-14.549	-116.01
-15.824	-172.98
-10.437	-209.69
-4.835	-232.68
10.95	-248.34
18.308	-256.85
25.673	-257.36
30.787	-257.27
27.212	-254.83
26.27	-244.48
23.12	-238.3
27.168	-231.7
28.119	-223.9
25.439	-218.73
26.949	-211.88
21.68	-206.78
27.468	-202.93
29.953	-199.41
28.943	-194.01
39.345	-186.86
30.444	-185.78
26.045	-186.02
29.977	-171.56
41.243	-138.94
87.457	-98.208
128.43	-55.914
148.91	-18.593
149.04	-0.13
129.37	2.659
119.51	2.354
112.67	4.061
101	3.237
97.716	0.074
94.105	6.183
88.997	7.777
91.51	3.57
86.685	6.182
80.792	5.12
81.509	5.615
74.532	7.426
80.262	6.831
82.426	13.016
23.829	9.411
-54.41	2.544
-98.577	12.993
-123.64	23.123
-138.71	30.898
-144.07	39.024
-136.05	38.568
-129.16	39.657
-128.87	39.489
-123.4	37.915
-119.56	38.542
-109.59	38.277
-105.45	41.055
-110.28	37.5
-103.8	34.559
-96.883	37.943
-94.996	37.624
-95.739	39.788
-90.667	40.751
-84.741	35.203
-85.478	36.583
-87.41	39.426
-89.063	36.568
-84.418	37.022
-82.588	33.298
-82.652	28.521
-81.192	27.074
-85.148	24.712
-81.634	27.043
-75.396	26.971
-67	38.172
-35.782	65.037
-12.149	84.181
-7.78	106.89
-5.187	129.73
-11.802	133.12
-21.571	125.7
-31.523	118.87
-37.404	115.91
-32.899	110.45
-31.218	109.17
-36.633	113.32
-39.025	110.52
-36.267	119.42
-21.461	139.97
-5.307	158.52
-0.951	178.11
6.117	193.19
14.455	205.74
20.101	209.33
27.234	209.36
26.278	210.83
27.091	205.72
34.55	204.53
36.169	199.97
39.127	188.84
35.366	181
25.866	172.62
26.358	166.13
22.576	160.72
22.574	159.68
31.926	156.27
29.572	140.09
31.754	146.74
27.159	142.07
13.503	86.878
13.218	30.088
-0.147	-32.393
-11.813	-95.625
-10.632	-144.65
-13.305	-189.85
-8.848	-220.62
-3.972	-242.15
-2.031	-254.17
0.567	-257.51
5.322	-254.19
14.821	-245.13
15.854	-237.95
10.121	-230.58
8.002	-224.74
7.663	-218.54
5.066	-210.21
5.463	-204.88
9.033	-201.5
7.225	-195.38
11.808	-194.57
14.207	-186.85
21.526	-138.81
64.859	-67.347
112.55	7.591
137.92	76.652
154.74	121.81
151.88	144.69
129.48	138.15
113.86	123.16
106.34	118.23
99.501	111.34
93.429	105.48
90.796	100.6
83.781	103.03
79.417	102.45
83.734	97.863
79.82	100.78
76.28	95.768
78.31	103.75
82.334	98.746
82.564	52.936
82.175	10.023
86.607	-38.901
78.916	-78.415
75.916	-80.471
76.465	-73.198
69.938	-68.073
66.804	-62.979
56.897	-60.187
59.103	-53.118
39.427	-47.436
-21.584	-47.705
-59.392	-37.781
-73.632	-22.749
-91.454	-13.066
-109.17	-11.406
-109.11	-12.462
-101.12	-7.703
-97.629	-6.144
-92.629	-5.896
-91.444	-2.677
-83.805	-0.658
-75.705	-1.439
-70.955	-4.236
-67.946	-4.219
-72.172	-2.292
-70.973	-0.944
-70.259	1.897
-66.25	2.729
-59.779	1.565
-60.104	3.598
-61.51	1.066
-64.93	2.236
-61.484	5.035
-55.487	-0.729
-51.811	-0.185
-49.758	-1.326
-51.13	-3.029
-52.349	1.025
-54.542	1.411
-53.921	0.879
-56.316	-2.035
-59.198	-2.583
-59.359	0.608
-64.231	-0.679
-63.991	-1.83
-47.834	-12.193
-11.57	-38.475
35.208	-55.429
84.453	-58.396
123.02	-54.995
137.48	-47.45
132.36	-45.435
114.58	-43.029
100.88	-39.481
93.208	-38.2
88.437	-36.699
88.337	-33.533
83.748	-29.246
80.307	-29.916
82.735	-30.394
79.054	-32.017
76.387	-34.859
78.707	-31.107
73.992	-32.129
77.441	-29.78
65.175	-21.368
16.64	-19.461
-15.707	-7.393
-32.427	8.123
-56.725	14.885
-80.796	12.927
-103.11	9.02
-112.74	10.342
-109.74	9.764
-106.83	11.156
-104.72	9.784
-99.402	7.737
-95.924	7.116
-97.917	7.668
-96.871	9.005
-96.786	7.827
-98.567	5.221
-93.252	3.023
-94.553	5.644
-100.58	1.327
-101.14	-1.388
-106.8	1.58
-109.49	2.238
-95.991	-3.091
-69.302	-17.012
-30.618	-25.441
1.498	-30.808
-0.764	-36.568
-22.133	-38.825
-31.105	-40.936
-39.498	-42.361
-39.018	-38.619
6.351	-33.975
64.149	-22.897
110.13	-5.95
136.47	2.292
128.63	7.587
116.48	8.289
108.75	5.491
101.15	7.319
92.459	4.84
84.251	2.354
82.273	4.848
80.191	4.18
80.7	4.466
80.916	3.365
74.63	3.383
73.422	6.141
77.892	5.668
77.889	11.294
56.713	-0.025
8.58	-30.795
-16.623	-41.635
-21.221	-40.251
-46.2	-47.254
-64.694	-52.328
-69.158	-54.158
-70.908	-54.358
-70.945	-49.42
-72.05	-47.055
-64.264	-41.668
-59.374	-37.118
-60.607	-38.332
-61.041	-37.805
-64.802	-37.711
-60.776	-34.809
-56.948	-35.657
-63.38	-41.945
-67.503	-38.428
-66.241	-36.45
-64.563	-39.3
-67.231	-39.245
-65.519	-39.71
-66.276	-35.549
-72.189	-39.23
-66.372	-40.55
-63.591	-32.517
-67.614	-33.592
-72.797	-34.007
-71.933	-35.297
-64.564	-37.161
-68.596	-33.545
-68.019	-32.355
-60.361	-30.39
-57.809	-27.446
-55.964	-26.984
-58.798	-26.097
-62.038	-25.61
-62.75	-26.499
-64.163	-22.364
-61.045	-22.456
-59.165	-28.566
-59.654	-26.062
-33.438	-23.67
5.148	-12.03
32.08	25.99
63.65	78.205
90.754	127.52
103.85	166.08
114.1	196.07
120.81	200.81
111.18	185.63
100.2	181.63
92.853	175.57
86.453	166
81.997	165.42
75.439	160.65
75.646	163.05
64.791	174.11
42.174	181
28.604	194.7
26.057	207.67
27.868	212.4
30.867	214.91
32.107	216.07
29.516	214.86
27.949	210.16
24.484	203.01
20.096	194.21
19.359	184.91
15.518	177.07
11.138	172.84
12.926	168.29
10.227	162.72
9.528	155
15.197	154.19
6.851	152.22
5.912	152.34
15.438	152.65
0.339	106.58
-23.163	33.653
-47.037	-30.313
-67.269	-93.937
-66.816	-152.2
-62.614	-191.42
-60.676	-221.21
-55.682	-241.16
-50.58	-252.83
-43.763	-263.69
-36.699	-263.18
-33.811	-255.37
-32.793	-243.82
-30.803	-237.63
-30.494	-235.27
-30.158	-227.15
-26.861	-218.15
-25.487	-210.29
-24.469	-207.76
-24.872	-205.74
-28.097	-201.57
-24.096	-197.49
-22.514	-190.19
-22.257	-188.17
-21.035	-181.55
-12.578	-151.46
29.089	-106.67
80.542	-51.171
122.46	2.413
139.47	31.905
123.57	41.93
111.77	40.223
108.2	38.863
97.417	41.631
88.78	39.891
87.07	37.419
80.488	35.286
77.435	32.734
77.539	31.594
72.198	35.238
63.637	34.679
58.286	33.02
66.205	35.483
67.819	33.572
65.422	37.114
64.352	39.252
34.444	20.853
-13.31	-6.685
-48.827	-19.908
-68.63	-23.822
-68.415	-27.563
-61.807	-23.803
-60.726	-20.801
-53.877	-18.668
-55.474	-16.476
-59.959	-19.083
-53.435	-17.539
-54.754	-14.783
-58.917	-12.071
-48.427	-24.856
-6.833	-45.911
47.211	-41.625
82.986	-27.789
97.778	-17.273
83.593	-14.347
68.532	-15.714
63.342	-12.451
54.168	-11.946
52.493	-8.251
52.295	-8.009
48.495	-9.764
41.515	-5.602
40.896	-5.04
43.08	-6.692
43.035	-4.555
45.113	-2.201
43.126	-3.017
43.859	-2.973
40.651	-4.155
41.836	-1.014
22.565	-2.001
-32.797	-8.755
-75.975	-1.535
-101.19	12.19
-119	21.109
-139.33	20.475
-148.5	18.162
-136.86	14.727
-127.07	14.292
-119.08	19.733
-109.14	15.737
-108.47	11.334
-108.52	17.928
-101.29	24.404
-104.34	20.757
-101.89	18.329
-106.17	17.25
-108.12	25.103
-102.85	13.525
-101.92	19.46
-59.321	55.133
-48.53	55.603
12.189	101.53
163.52	122.61
250.63	96.048
326.49	87.166
363.11	49.222
342.71	37.844
317.92	29.767
264.76	5.377
219.34	0.25
176.95	-0.359
125.9	-1.221
82.371	-2.103
45.52	-5.339
16.44	-10.396
-7.649	-11.501
-25.684	-15.58
-30.864	-8.051
-10.633	33.821
21.861	90.933
45.435	139.33
68.276	175.83
75.934	188.28
56.221	177.23
41.363	166.72
37.786	161.99
30.176	155.96
28.17	153.35
26.385	145.05
24.374	135.47
26.352	134.32
17.265	131.48
15.764	132.47
18.065	134.92
12.996	129.98
19.788	129.7
21.41	129.78
17.111	119.73
19.169	128.02
6.628	107.27
-22.933	40.697
-46.653	-8.719
-53.961	-53.745
-72.211	-96.416
-102.89	-122.68
-115.16	-128.46
-120.03	-122.05
-119.31	-112.86
-114.55	-105.89
-112.74	-103.08
-108.18	-95.406
-105.89	-97.054
-106.94	-100.26
-113.8	-97.33
-114.26	-97.854
-108.57	-95.758
-109.87	-97.024
-110	-102.11
-102.38	-86.283
-71.706	-52.51
-16.012	-11.925
37.402	42.27
72.977	97.403
96.964	137.09
101.63	150.67
82.558	136.76
66.856	124.4
59.275	122.33
52.461	114.39
51.454	110.94
50.525	105.36
47.94	102.08
46.884	102.24
50.051	102.18
51.927	107.87
33.642	69.249
-5.959	0.155
-41.33	-58.117
-55.396	-101.49
-72.886	-128.06
-94.341	-152.08
-96.619	-156.91
-91.687	-149.33
-92.037	-145.24
-93.023	-136.28
-88.885	-131.15
-86.987	-127.87
-84.645	-119.92
-78.969	-114.12
-70.438	-113.52
-71.866	-107.63
-100.56	-84.963
-123.78	-54.489
-131.04	-29.844
-130.87	-19.395
-119.24	-20.855
-114.24	-21.831
-115.31	-21.495
-112.48	-18.641
-107.04	-17.886
-103.78	-21.021
-100.45	-18.642
-97.26	-20.323
-99.349	-21.08
-102.58	-18.299
-100.55	-21.644
-94.124	-18.691
-93.864	-19.116
-95.695	-21.151
-91.714	-13.682
-65.554	-21.871
-4.923	-42.423
68.128	-54.673
132.63	-58.481
168.92	-54.753
164.76	-52.96
147.78	-51.414
135.86	-45.992
122.67	-44.221
114.73	-40.546
111.85	-39.651
105.6	-41.076
99.14	-38.04
98.419	-33.622
96.864	-31.457
91.84	-31.319
88.047	-28.47
85.979	-27.496
85.353	-26.887
85.56	-27.203
83.637	-27.671
79.254	-28.175
72.316	-29.716
71.211	-27.554
77.81	-26.844
74.725	-15.173
63.938	16.336
55.25	59.143
54.69	102.39
57.915	137.23
54.896	157.75
50.815	157.99
52.5	153.9
57.986	150.8
54.576	145.93
48.574	141.49
48.391	133.57
43.517	127.87
42.678	127.07
36.533	129.3
10.535	136.6
-18.298	148.76
-34.962	161.88
-42.04	174.31
-48.57	184.91
-46.12	196.66
-42.835	202.25
-41.467	194.84
-37.221	187.99
-38.191	185.11
-37.84	179.55
-37.822	173.54
-36.7	168.21
-31.663	162.19
-26.671	158.48
-28.819	154.46
-35.275	152.67
-39.158	143.95
-39.925	143.12
-30.885	153.84
-34.382	117.39
-54.248	49.687
-66.828	-13.095
-75.324	-77.01
-80.708	-138.13
-81.667	-193.8
-79.166	-229.77
-68.548	-248.91
-59.306	-265.19
-49.147	-272.84
-36.998	-268.67
-38.358	-260.92
-37.997	-251.72
-33.856	-241.55
-35.732	-230.81
-33.907	-220.04
-28.42	-214.04
-26.04	-209.02
-29.012	-201.16
-30.093	-196.33
-25.014	-195.16
-21.265	-192.33
-28.024	-188.36
-30.883	-185.09
-26.101	-181.89
-26.857	-163.3
-12.609	-114.89
22.459	-48.598
59.72	27.815
89.401	98.124
108.6	146.99
116.95	170.54
109.2	164.15
95.087	154.52
90.242	150.41
84.908	145.66
81.663	141.91
84.451	138.84
75.045	129.86
70.33	126.54
69.907	133.88
72.688	103.74
76.59	44.498
65.587	-15.908
63.31	-61.452
58.631	-73.632
53.412	-70.196
56.973	-63.725
51.735	-60.08
48.03	-58.261
44.788	-56.728
36.119	-55.623
40.793	-49.453
32.268	-42.231
-27.901	-45.632
-86.074	-37.93
-109.54	-19.075
-126.41	-9.661
-141.19	0.333
-146.16	-0.28
-140.27	-0.716
-132.07	4.027
-126.02	3.163
-123.38	4.654
-120.31	4.672
-112	7.569
-105.14	8.862
-102.51	7.129
-101.86	7.451
-102.86	7.187
-101.15	7.16
-99.923	3.536
-100.16	2.672
-93.171	4.367
-92.492	3.541
-94.861	1.295
-91.23	2.313
-90.225	6.26
-86.27	5.027
-80.954	6.138
-83.92	5.364
-91.668	2.999
-91.421	4.498
-89.333	4.31
-85.133	4.511
-75.78	4.996
-75.516	4.398
-78.079	3.636
-79.87	5.734
-64.967	-0.557
-22.138	-13.458
4.216	-18.306
8.025	-21.644
5.788	-13.684
6.093	17.178
31.472	56.805
64.17	96.274
91.729	127.96
114.73	155.35
132.93	170.62
131.29	159.23
110.36	148.99
96.568	144.23
86.303	137.58
84.532	131.96
82.324	127.78
76.136	125.84
75.823	122.14
76.948	121.51
78.712	118.46
78.833	121.93
76.614	116.31
75.625	81.459
80.885	32.292
81.787	-16.663
85.967	-57.468
92.203	-89.087
80.546	-96.821
71.076	-92.426
69.522	-87.668
63.619	-79.062
60.739	-77.041
60.593	-75.533
56.778	-70.157
57.658	-66.808
58.328	-65.086
56.12	-63.954
56.195	-66.418
60.145	-66.619
60.716	-60.692
18.807	-61.463
-25.688	-58.786
-32.552	-40.913
-48.255	-25.293
-75.63	-17.437
-101.17	-14.913
-119.93	-17.369
-122.11	-15.486
-119.54	-11.109
-118.62	-9.257
-116.32	-9.186
-110.78	-11.288
-109.3	-10.353
-107.56	-10.122
-102.8	-9.26
-103.24	-6.308
-92.57	-6.929
-91.175	-11.544
-100.84	-14.51
-98.031	-11.455
-101.59	-14.494
-99.119	-10.687
-64.651	12.676
-13.967	42.189
31.68	73.657
73.856	100.52
100.72	117.88
101.51	118.61
86.558	106.61
70.601	98.815
63.012	97.306
59.136	96.059
51.449	92.067
43.524	86.504
44.558	83.164
42.251	83.129
36.497	79.699
40.716	80.252
39.192	78.193
37.383	80.147
41.25	87.488
15.907	45.307
-40.418	-28.064
-83.831	-90.867
-99.678	-139.05
-105.39	-162.45
-107.28	-178.2
-112.75	-185.9
-112.74	-182.34
-107.13	-177.37
-110.3	-168.78
-113.92	-162.97
-112.26	-159.87
-105.65	-155.91
-103.26	-149.07
-103.89	-144.05
-102.04	-145.85
-95.306	-141.42
-92.981	-135.01
-98.626	-138.56
-97.49	-130.23
-97.472	-127.75
-85.535	-127.11
-76.66	-111.29
-46.51	-86.901
28.541	-46.132
52.132	-32.538
109.45	0.66
250.58	34.26
358.14	22.258
433.15	18.315
454.14	16.715
424.9	23.482
380.79	21.418
311.19	8.049
248.4	4.072
199.52	6.565
156.85	8.063
126.62	6.527
96.158	11.442
69.165	8.554
51.92	2.148
37.589	6.159
22.334	4.231
11.729	1.665
2.515	2.268
-9.376	-0.252
-18.144	0.387
-25.19	-0.782
-26.649	-3.6
-29.588	-5.899
-33.693	-4.588
-34.592	-0.507
-40.472	-0.518
-43.853	-0.687
-46.469	-2.9
-46.737	-5.262
-44.385	-0.172
-46.36	4.519
-47.505	5.829
-53.037	4.013
-50.559	3.204
-38.652	1.402
-40.119	-5.563
-41.399	3.244
-43.259	30.316
-53.51	66.727
-49.224	100.84
-41.35	127.29
-46.291	155.63
-49.04	180.17
-36.089	193.98
-32.244	187.98
-41.174	174.41
-34.975	169.82
-24.078	165.15
-0.119	158.72
36.514	153.41
71.282	146.18
87.75	134.3
74.734	128.59
61.372	127.57
54.292	120.98
49.702	120.64
46.127	116.17
44.665	115.05
47.676	116.25
46.546	77.791
45.997	27.658
55.358	-12.856
57.586	-51.185
51.64	-66.092
54.362	-65.592
50.189	-62.687
44.948	-58.431
43.946	-57.535
41.636	-54.727
41.084	-53.425
44.39	-52.192
43.851	-45.64
8.901	-50.763
-41.516	-59.676
-69.724	-53.348
-85.293	-39.302
-103.91	-34.403
-111.99	-35.819
-107.81	-33.332
-98.195	-32.155
-90.685	-28.511
-95.46	-25.779
-91.35	-27.736
-85.95	-27.826
-85.145	-28.388
-78.159	-27.809
-80.537	-26.75
-83.65	-26.719
-80.106	-26.172
-80.583	-26.544
-83.234	-31.13
-81.174	-29.936
-76.494	-23.381
-78.001	-25.524
-76.81	-25.526
-70.857	-26.567
-70.31	-25.608
-73.778	-21.155
-72.111	-24.204
-69.607	-27.585
-76.747	-29.984
-80.071	-29.93
-79.118	-26.78
-84.465	-26.998
-88.084	-31.045
-87.337	-30.461
-66.817	-28.526
-16.049	-31.698
29.968	-35.844
70.043	-33.036
97.759	-27.362
104.26	-24.204
113.78	-18.592
111.17	-19.445
93.693	-22.122
80.403	-20.826
71.541	-21.541
70.166	-8.299
94.617	3.463
109.11	-1.474
96.107	-1.834
86.898	-2.199
79.819	-7.936
76.8	-7.942
76.446	-4.862
75.204	-7.08
72.012	-0.914
68.363	-0.016
71.922	-1.839
77.595	6.922
58.52	-23.912
14.07	-64.942
-22.366	-84.577
-47.195	-101.25
-62.642	-99.488
-64.765	-94.272
-61.218	-92.716
-58.333	-88.734
-58.468	-89.848
-63.011	-91.918
-70.853	-89.968
-71.199	-86.907
-68.091	-83.985
-69.964	-104.95
-66.186	-154.09
-56.442	-193.95
-46.033	-213.56
-34.281	-220.13
-19.491	-217.45
-6.179	-216.33
0.714	-219.24
4.772	-216.43
5.364	-215.37
9.685	-211.98
13.546	-198.75
7.742	-194.89
8.974	-195.68
11.477	-192.56
6.899	-189.03
6.552	-184.9
5.374	-184.22
3.921	-180.79
6.877	-179.33
12.359	-176.68
10.564	-159.61
0.713	-141
0.411	-131.01
2.501	-127.84
-2.015	-124.84
-7.053	-119.72
-7.292	-116.49
-3.001	-113.42
-2.432	-111.54
-0.354	-108.13
-3.08	-106.61
-9.474	-105.58
-7.3	-103.8
-4.435	-103.13
-8.267	-83.805
-9.575	-43.347
14.984	20.063
51.323	96.192
70.403	159.35
81.17	203.61
84.103	218.67
69.394	207.42
57.622	196.8
54.073	193.7
47.141	186.34
45.873	181.83
47.963	179.92
41.674	174.27
37.624	171.58
39.033	165.07
37.569	166.18
36.41	169.95
42.854	134.21
52.868	80.303
54.281	29.687
54.754	-8.872
53.081	-13.557
49.267	-8.606
44.883	-6.598
45.172	-5.153
45.155	-8.107
40.403	-4.654
51.376	1.746
56.633	1.968
49.959	4.174
49.604	7.926
50.329	10.832
24.361	2.625
-24.19	-18.189
-54.96	-24.535
-73.683	-16.343
-103.05	-15.703
-125.08	-18.291
-120.85	-16.546
-114.06	-14.249
-110.13	-10.309
-104.58	-11.222
-103.96	-11.503
-102.04	-8.338
-101.08	-11.576
-96.143	-10.615
-94.741	-7.982
-101.44	-9.873
-101.76	-11.374
-107.87	-16.443
-107.5	-12.926
-86.982	10.702
-54.206	49.8
-15.233	85.266
-5.716	100.21
-24.358	94.895
-37.055	87.553
-23.6	103.72
12.186	131.32
49.811	155.96
69.533	166.35
62.366	160.15
55.841	155.84
51.763	150.87
43.192	145.29
41.553	141.26
44.71	138.49
38.841	135.17
37.441	136.77
44.27	143.06
37.497	120.83
43.211	67.397
50.924	8.922
54.017	-40.81
67.537	-66.511
67.316	-70.092
62.611	-66.031
60.953	-61.939
57.845	-59.341
55.743	-55.811
51.218	-52.063
50.915	-48.432
51.387	-45.653
46.728	-42.577
47.403	-41.894
46.685	-42.219
39.461	-43.431
39.065	-45.506
44.424	-41.725
42.999	-41.704
41.318	-38.816
46.404	-31.698
20.946	-33.209
-38.002	-34.766
-78.428	-26.818
-94.936	-8.503
-110.73	0.297
-114.18	2.801
-107.2	7.756
-103.2	9.116
-94.767	15.027
-90.512	16.126
-81.965	15.201
-75.295	16.516
-95.569	14.638
-114.51	13.132
-118.73	10.038
-112.16	14.76
-99.733	19.541
-97.821	17.156
-96.994	17.449
-92.374	17.2
-89.495	18.322
-89.729	16.26
-88.756	13.064
-86.983	16.912
-86.703	20.516
-84.745	19.828
-83.61	18.986
-79.559	18.909
-87.444	19.656
-104.53	24.771
-105.88	26.199
-102.69	22.478
-100.09	23.271
-98.038	27.061
-97.294	27.569
-95.64	27.343
-92.716	31.284
-87.236	32.975
-90.386	27.039
-92.891	27.169
-87.744	26.732
-55.618	7.777
11.189	-9.94
75.576	-21.408
136.59	-28.892
166.26	-26.046
147.57	-24.663
123.28	-24.279
106.97	-21.543
98.935	-21.213
93.418	-21.457
91.173	-19.2
84.542	-18.588
77.313	-17.761
83.947	-15.986
81.108	-19.713
87.174	-18.367
85.712	-14.567
61.201	-10.334
58.832	3.216
52.486	15.742
25.513	21.973
-20.799	20.266
-68.148	18.185
-92.615	20.852
-108.01	24.38
-108.13	25.511
-101.61	23.522
-101.58	23.946
-98.57	21.561
-94.749	19.219
-94.183	19.12
-91.349	20.652
-87.179	24.803
-85.25	23.462
-81.875	23.324
-77.534	21.581
-82.822	17.706
-87.616	19.887
-90.53	14.732
-91.683	13.406
-89.306	17.512
-84.047	3.483
-53.068	-23.143
-2.57	-44.394
58.19	-46.749
121.83	-31.604
154.32	-9.579
144.24	-1.792
124.92	-3.311
116.51	-1.416
112.03	-1.662
113.49	8.908
115.99	15.326
108.84	14.352
103.55	16.458
103.65	13.279
101	12.103
100.3	12.643
96.142	12.492
96.249	16.975
[truncated: 350 more rows]
