# Supplementary material for: Electrooculography-based continuous eye-writing recognition system for efficient assistive communication systems
Source: PLoS One. 2018 Feb 9;13(2):e0192684. doi: 10.1371/journal.pone.0192684 (PMC5806888; doi:10.1371/journal.pone.0192684)
Supplement: S3 Database — All the original continuous EOG data of participant 004, 005, and 006 used in the experiments are contained in this database. (ZIP) [file pone.0192684.s003.zip › continuous2/004/test/EOG_004_01_017.csv]

-20.333	-3.656
-18.333	-2.237
-21.652	-1.247
-19.583	0.405
-18.268	0.025
-17.701	-0.544
-20.228	-0.907
-15.128	5.081
-11.635	3.406
-14.496	0.924
-13.381	6.986
-13.036	5.288
-12.389	4.258
-13.037	4.115
-13.185	1.249
-6.897	4.599
-5.537	5.485
-5.999	3.95
-3.959	4.757
-5.685	4.868
-7.068	6.723
-7.087	7.657
-7.72	7.042
-7.772	5.273
-7.159	4.524
-7.51	5.146
-4.695	3.253
-3.732	-0.274
-3.229	-1.024
-2.769	2.112
-7.633	2.946
-7.231	0.581
-4.65	0.186
-6.115	1.352
-7.625	1.238
-7.685	-0.146
-9.302	-0.788
-6.773	0.278
-3.914	0.694
-10.173	0.066
-6.988	0.719
-5.218	0.915
-12.217	1.749
-6.435	5.323
-4.924	3.482
-7.216	-1.081
-5.03	-0.457
-7.096	0.919
-6.485	0.735
-7.447	0.601
-8.156	1.086
-11.172	-0.858
-17.579	-3.548
-14.191	-2.016
-13.251	-0.906
-16.652	-0.027
-16.936	-1.679
-18.966	-5.4
-17.102	-4.872
-14.733	-5.537
-14.883	-6.006
-17.611	-3.918
-18.638	-1.972
-17.312	-3.57
-20.611	-4.706
-14.343	-6.299
-9.989	-6.377
-11.503	-0.978
-13.729	-2.647
-18.492	-5.869
-19.118	-6.121
-21.142	-4.583
-19.551	-2.832
-22.063	-3.908
-23.673	-3.903
-20.73	-4.487
-21.565	-3.297
-27.636	8.237
-34.819	35.425
-38.359	62.584
-46.986	87.324
-52.251	116.17
-58.179	141.06
-59.005	164.45
-55.022	181.76
-56.568	194.36
-45.646	209.89
-34.015	219.66
-26.111	223.55
-23.447	225.36
-24.904	222.48
-22.962	218.61
-28.169	212.79
-24.86	208.76
-20.563	201.21
-21.77	193.76
-25.064	184.45
-32.426	163.36
-29.644	166.94
-28.781	156.36
-33.206	96.46
-35.116	33.353
-41.111	-31.502
-56.738	-99.295
-71.389	-163.5
-74.884	-214.73
-76.011	-248.68
-70.711	-272.3
-61.346	-282.81
-56.287	-283.56
-52.997	-276.64
-49.602	-269.15
-48.586	-260.18
-50.135	-249.96
-52.273	-247.09
-54.428	-243.73
-52.394	-236.02
-54.304	-232.09
-50.987	-230.15
-44.404	-207.19
-20.689	-156.2
26.752	-91.874
56.855	-34.432
63.45	-12.161
49.891	-14.398
35.957	-16.958
28.316	-16.152
21.88	-16.785
20.781	-17.914
16.418	-15.495
21.125	-22.292
29.196	-25.338
27.206	-23.809
25.153	-25.328
26.445	-24.495
28.288	-23.027
31.408	-15.735
34.891	-18.728
42.35	-14.632
30.483	-14.202
-8.184	-37.715
-32.702	-47.043
-56.614	-52.052
-87.147	-60.008
-107.6	-65.075
-116.59	-67.323
-109.8	-63.073
-104.5	-60.448
-105.69	-59.406
-107.76	-56.922
-105.5	-55.735
-105.25	-56.737
-107.61	-54.022
-101.03	-52.596
-98.811	-49.721
-101.7	-48.242
-101.21	-50.865
-100.64	-47.951
-95.111	-45.965
-94.37	-49.014
-96.788	-51.275
-93.357	-36.079
-87.382	4.763
-67.326	53.013
-45.796	96.72
-35.207	141.41
-24.94	175.24
-15.702	193.4
-3.397	213.59
6.046	226.07
10.392	226.22
11.608	224.51
2.12	216.49
-0.342	206.26
2.368	200.82
0.118	194.12
-0.367	189.39
-1.117	185.28
1.073	183.28
3.136	181.87
1.832	175.72
3.411	181.11
2.077	154.77
-7.916	87.721
-18.651	24.051
-30.908	-40.734
-43.983	-104.33
-52.932	-158.13
-53.442	-194.31
-43.315	-219.38
-36.579	-239.56
-34.457	-246.74
-34.076	-238.37
-34.732	-228.52
-30.067	-217.35
-28.371	-203.13
-28.238	-201.01
-25.893	-195.78
-25.726	-189.52
-24.277	-187.73
-23.567	-182.42
-22.863	-176.97
-22.136	-171.58
-25.615	-167.86
-24.876	-164.86
-20.901	-160.5
-19.928	-154.58
-19.092	-153.61
-20.491	-153.57
-23.004	-152.5
-21.582	-151.75
-21.921	-150.18
-21.161	-148.28
-17.127	-131.42
-25.201	-97.799
-36.924	-54.776
-44.749	0.446
-50.263	59.578
-41.465	106.87
-31.516	143
-25.867	174.49
-13.445	195.54
-2.66	204.8
5.959	216.34
5.343	222.49
3.914	222.96
8.575	220.57
9.247	208.77
17.308	203.85
18.689	200.87
15.421	197.69
13.77	190.34
11.804	191.17
16.096	189.86
3.905	144.32
-10.682	80.291
-13.186	15.303
-20.861	-53.388
-21.928	-109.42
-8.128	-151.98
-4.298	-191.79
-12.931	-217.54
-10.239	-230.53
-3.829	-237.88
-1.542	-236.74
-2.947	-235.55
-4.065	-224.11
0.384	-213.88
0.719	-211.96
-6.546	-204.33
-12.312	-197.66
-3.573	-189.29
2.334	-184.17
1.862	-185.11
5.4	-184.34
2.653	-180.45
-2.625	-176.39
-7.729	-177.62
-11.217	-176.17
-5.315	-171.12
5.627	-158.33
20.156	-127.34
55.177	-78.286
105.47	-21.914
139.88	33.239
144.68	71.83
126.64	77.163
107.89	68.305
104.58	62.973
99.594	61.661
93.799	61.383
86.05	61.786
71.639	59.362
70.964	55.648
70.47	58.599
74.663	53.105
82.349	45.553
80.842	49.514
84.246	50.504
83.306	50.507
79.773	49.216
81.797	46.3
82.604	51.172
52.46	36.032
-4.368	4.826
-37.087	-10.27
-57.591	-22.545
-88.818	-29.528
-105.05	-31.434
-100.96	-32.113
-96.056	-23.305
-94.185	-19.961
-91.724	-22.403
-91.084	-21.306
-86.999	-16.932
-82.933	-16.172
-84.072	-17.36
-82.456	-14.068
-81.662	-28.953
-69.535	-69.528
-49.949	-114.87
-38.538	-152.89
-19.145	-177.68
-0.22	-191.59
13.37	-196.37
31.008	-192.93
41.49	-186.22
48.1	-184.23
49.351	-180.59
45.436	-171.82
43.794	-169.63
42.587	-160.33
46.791	-155.11
45.002	-154.71
40.735	-147.52
42.86	-148.39
44.976	-146.18
47.114	-145.3
44.681	-142.66
40.245	-127.68
31.246	-107.83
24.492	-76.755
24.919	-34.24
17.638	13.108
13.28	64.752
12.524	115.21
4.768	156.7
3.06	195.63
3.774	232.38
3.618	255.85
4.956	272.1
9.973	289.83
25.349	303.36
30.443	308.31
22.374	308.1
23.388	307.9
21.377	305.5
15.588	299.4
18.18	286.99
15.597	272.91
12.386	265.17
10.62	256.04
10.329	257.46
9.379	243.38
-0.432	179.46
-15.986	99.515
-34.645	20.638
-48.902	-55.233
-59.396	-118.5
-59.574	-164.12
-53.185	-195.09
-39.975	-211.59
-23.534	-216.1
-12.298	-218.45
1.121	-215.22
3.171	-211.56
-0.033	-211.66
-0.774	-208.81
1.121	-201.63
11.926	-196.07
22.548	-192.41
24.771	-185.89
24.695	-181.02
26.915	-177.76
23.981	-176.9
23.173	-175.42
23.807	-168.88
19.835	-170.01
20.972	-159.13
20.199	-130.94
28.08	-88.705
52.982	-13.768
73.304	69.175
96.483	145.71
114.02	203.79
113.64	241.69
111.38	260.39
99.646	245.65
94.462	233.41
100.48	230.37
85.375	221.56
75.543	218.18
78.745	212.33
73.383	208.39
71.903	205.44
72.878	199.01
73.626	201.07
75.881	196.67
75.239	198.31
74.927	195.29
82.099	143.01
88.544	75.595
92.092	16.156
92.242	-26.635
84.48	-36.458
82.704	-34.042
79.558	-27.328
73.58	-23.291
72.897	-22.619
73.162	-20.315
82.278	-17.489
55.566	-11.47
-15.868	-9.075
-63.306	-0.93
-89.963	12.975
-113.89	20.363
-119.44	25.114
-112.5	27.228
-108.72	26.789
-109.19	26.583
-105.91	25.868
-99.319	30.03
-83.836	34.588
-71.92	30.404
-77.958	32.088
-81.873	36.543
-78.994	33.742
-79.846	33.43
-79.412	30.081
-78.472	28.419
-83.064	30.285
-69.941	12.721
-46.425	-2.175
-10.458	1.969
19.223	12.927
50.165	37.414
183.07	87
339.56	144.98
434.66	161.42
472.88	159.82
446.12	156.85
405.29	133.72
351.65	133.67
299.73	153
275.93	169.95
242.92	194.45
195.15	206.19
163.21	209.91
143.15	211.97
116.14	200.4
89.261	186.08
74.534	172.13
69.689	165.62
69.137	164.92
64.546	160.32
53.776	159.76
48.241	153.51
49.392	147.78
47.447	147.73
41.386	140.03
47.488	145.59
43.002	124.26
18.167	63.4
14.836	17.759
6.246	-31.183
-28.795	-80.998
-64.469	-114.36
-92.361	-135.26
-99.7	-136.49
-98.8	-132.82
-97.909	-134.08
-94.379	-128.99
-92.699	-124.04
-96.261	-113.35
-109.15	-79.768
-125.16	-46.361
-135.73	-17.308
-133.82	1.8
-129.91	-0.679
-121.68	-1.669
-113.79	0.335
-111.94	-0.836
-110.92	-2.042
-113.29	-4.469
-110.27	-5.608
-112.72	-5.192
-116.12	-5.456
-113.04	-7.04
-117.93	-13.189
-119.95	-14.426
-113.85	-12.685
-84.967	-33.466
-16.485	-58.815
55.788	-69.745
117.49	-71.268
153.2	-63.972
135.84	-62.979
109.39	-64.671
94.515	-62.864
77.795	-63.613
68.244	-63.25
60.884	-60.82
55.62	-60.564
57.414	-61.189
57.02	-55.563
52.756	-52.347
52.727	-51.158
57.326	-49.492
58.554	-53.832
52.592	-50.944
51.533	-49.828
48.337	-52.331
50.128	-50.357
66.91	-52.709
65.714	-51.196
65.693	-47.332
62.23	-47.206
50.431	-47.159
56.931	-48.033
51.955	-46.753
49.699	-45.082
52.544	-49.738
52.344	-46.103
44.72	-40.697
-3.583	-47.617
-65.777	-49.624
-110.05	-41.703
-129.85	-21.892
-132.97	-5.856
-143.4	-0.923
-149.27	6.716
-145.71	8.946
-148.9	13.068
-142.39	15.89
-136.31	13.174
-134.89	14.924
-121.03	12.716
-114.25	10.467
-115.07	8.204
-110.68	10.684
-107.51	15.996
-105.75	14.186
-103.62	14.928
-107.25	13.685
-106.27	11.57
-96.632	13.622
-90.06	13.893
-94.376	9.447
-99.956	10.938
-93.343	17.078
-88.38	14.248
-91.027	13.784
-93.614	12.986
-92.297	5.857
-88.686	7.429
-85.473	13.755
-88.549	15.521
-94.209	12.138
-92.562	7.92
-89.201	8.131
-83.372	6.298
-80.856	7.916
-80.217	10.794
-80.174	7.131
-84.779	5.927
-86.033	5.868
-92.842	5.821
-87.805	4.209
-71.792	5.828
-58.577	23.138
-20.505	54.554
27.885	94.216
55.579	128.52
66.072	150.22
65.288	152.04
45.951	140.72
38.616	151.76
49.314	175.66
39.58	189.14
33.831	201.53
40.923	210.4
43.83	213.85
49.209	214.38
50.047	211.52
46.521	206.01
42.222	195.2
37.035	187.07
33.691	179.12
27.21	172.68
24.507	169.68
32.33	165.35
31.546	152.41
23.074	117.09
16.759	69.803
9.306	11.404
7.149	-51.425
1.473	-110.71
-1.385	-168.93
3.333	-216.97
4.474	-250.68
7.735	-267.67
15.156	-277.91
26.443	-284.39
31.795	-283.58
32.389	-279.3
34.727	-276.02
31.978	-271.31
27.201	-261.94
28.222	-257.28
27.975	-251.95
24.826	-246.56
28.471	-241.87
26.626	-235.49
30.214	-234.35
28.278	-214.23
20.543	-170.76
57.459	-111.74
97.543	-48.872
118.48	-9.241
116.82	6.104
90.868	9.406
98.07	20.267
107.62	25.828
95.221	20.88
84.862	19.91
80.455	18.204
82.259	21.842
77.052	22.716
72.053	19.279
68.958	21.074
62.645	16.949
64.826	17.05
64.81	25.348
44.099	11.593
9.691	-10.509
-19.646	-18.9
-43.09	-23.738
-74.359	-26.442
-97.229	-28.28
-104.2	-26.55
-102.96	-25.195
-99.315	-27.325
-106.33	-26.786
-108.69	-24.131
-105.62	-21.716
-104.85	-19.609
-109.01	-21.254
-113.79	-22.061
-105.79	-22.783
-73.907	-41.898
-6.697	-57.993
50.044	-47.221
87.569	-28.008
110.89	-16.463
89.251	-14.255
67.934	-13.647
55.849	-13.699
47.203	-10.739
48.233	-6.929
39.008	-7.218
38.896	-1.682
39.818	-2.613
38.679	-6.086
38.365	-5.076
36.914	-2.276
35.19	2.133
-10.182	-6.484
-77.908	-5.902
-117.21	11.449
-136.19	28.287
-142.05	35.116
-149.61	31.755
-151.28	34.046
-141.08	34.777
-136.56	32.022
-131.53	34.19
-124.99	33.936
-117.01	32.387
-111.74	32.6
-109.92	30.412
-107.2	29.402
-105.45	33.51
-108.01	34.682
-108.84	33.048
-105.53	33.726
-101.96	32.623
-95.375	29.22
-95.475	27.101
-95.147	27.966
-100.56	28.481
-103.05	28.132
-102.08	22.014
-97.881	27.479
-48.279	59.359
8.795	94.287
53.24	129.83
101.14	161.31
130.38	175.14
130.15	174.24
114.42	164.57
103.93	158.16
95.423	149.91
90.645	139.9
85.837	137.5
78.978	133.62
76.114	131.26
73.729	131.14
71.504	129.74
67.804	130.2
62.486	121.56
67.885	126.43
67.519	116.01
27.319	39.429
-21.383	-40.594
-46.253	-95.118
-64.835	-139.29
-86.307	-164.28
-95.112	-168.81
-91.059	-162.43
-91.283	-159.28
-89.921	-152.49
-84.166	-144.38
-83.39	-141.83
-79.459	-138.33
-75.267	-135.21
-80.183	-134.6
-75.078	-133.01
-79.464	-115.77
-108.9	-82.351
-130.19	-45.286
-139.31	-18.042
-137.62	-10.454
-127.5	-5.4
-119.39	-2.258
-114.54	-2.323
-110.12	0.403
-103.75	-1.627
-97.427	-1.669
-96.696	-1.345
-102.34	-2.92
-103.01	-0.79
-104.24	-2.957
-105.19	-1.765
-89.951	1.92
-50.372	-16.155
13.335	-39.967
78.147	-51.834
136.77	-54.457
177.28	-46.292
180.39	-38.516
158.58	-35.311
138.3	-35.699
132.44	-33.719
123.43	-29.279
118.82	-25.935
117.08	-21.318
108.6	-21.281
106.9	-21.295
104.32	-20.983
101.91	-20.924
97.325	-21.021
92.49	-21.518
93.621	-17.889
97.308	-16.373
97.507	-15.922
90.041	-17.125
87.579	-18.309
85.501	-16.708
87.014	-16.174
84.579	-17.856
79.866	-17.436
82.082	-15.679
43.207	-21.145
-8.313	-11.346
-26.665	16.08
-37.961	46.573
-32.016	80.449
-22.138	92.794
-28.605	90.891
-33.116	92.186
-35.19	84.539
-28.553	81.567
-17.628	99.955
16.956	138.6
77.226	176.66
103.31	185.5
100.46	177.27
89.716	171.68
80.483	167.99
78.331	165.05
71.365	163.82
71.45	159.49
69.064	158.18
66.354	160.85
62.427	150.8
63.688	158.74
64.075	150.5
23.797	75.134
-12.363	-2.569
-35.46	-59.888
-63.691	-106.28
-80.971	-131.03
-95.531	-136.42
-97.236	-131.15
-93.294	-123.59
-86.773	-115.66
-81.993	-115.02
-84.52	-114.96
-77.697	-106.5
-72.978	-101.89
-72.171	-101.01
-73.382	-98.477
-79.389	-100.23
-76.961	-100.44
-75.771	-101.33
-76.095	-99.676
-76.959	-96.02
-80.893	-91.224
-61.659	-66.301
-12.878	-23.443
33.079	29.542
71.085	81.314
107.05	123.44
126.59	151.67
135.24	161.17
123.16	156.54
106.76	144.42
100.67	139.34
90.808	132.69
87.015	129.5
85.263	133.09
82.176	123.27
89.27	135.09
89.854	124.12
53.187	51.084
16.852	-8.093
4.025	-51.721
-16.537	-88.161
-41.874	-107.34
-58.542	-114.73
-63.916	-111.23
-63.536	-109.71
-66.14	-104.92
-60.901	-96.081
-54.28	-93.399
-57.691	-93.612
-54.3	-94.557
-66.195	-86.355
-89.245	-55.097
-95.629	-26.13
-100.31	-8.486
-98.321	2.257
-97.086	-0.157
-97.499	1.424
-89.635	6.025
-84.49	7.715
-82.986	5.123
-79.188	-0.242
-71.899	3.263
-69.937	2.821
-71.881	0.836
-74.593	-1.201
-52.571	-21.127
-4.173	-47.314
48.451	-69.11
98.497	-80.235
126.61	-80.141
144.74	-70.442
142.21	-59.135
123.06	-58.428
118.49	-53.044
112.28	-46
103.87	-47.672
97.543	-46.739
91.466	-44.384
89.04	-43.049
90.651	-37.444
83.858	-37.888
79.908	-38.188
81.623	-32.618
33.058	-33.648
-35.591	-26.338
-78.425	-10.505
-94.953	-0.256
-80.567	8.571
-65.673	13.498
-57.569	14.393
-57.944	14.365
-59.902	12.273
-55.559	12.57
-55.533	18.121
-55.032	16.069
-59.379	13.329
-58.26	14.448
-61.387	12.519
-43.901	32.11
3.975	45.655
91.317	88.469
266.01	159.43
394.72	170.08
467.69	186.06
532.59	192.32
515.74	185.77
464.81	204.59
387.57	197.7
295.28	202.15
227.75	217.99
165.86	229.99
118.18	240.92
77.072	233.73
43.614	224.25
30.163	209.71
20.005	195.96
18.222	195.8
15.967	192.6
7.524	187.14
3.917	182.34
-2.992	172.97
-4.892	168.14
-3.469	159.51
-3.508	157.75
3.492	159.85
19.301	128.21
38.821	83.242
39.822	60.423
28.503	55.331
28.833	55.406
30.327	57.946
22.321	53.413
19.973	57.237
22.928	53.875
22.434	11.641
30.516	-36.873
39.792	-88.624
33.959	-120.16
26.501	-114.53
21.217	-106.38
24.008	-96.983
37.109	-87.407
6.322	-85.505
-54.485	-84.526
-88.523	-70.855
-113.16	-53.592
-137.43	-44.98
-153.32	-37.81
-147.99	-33.698
-132.55	-35.132
-129.02	-37.474
-124.26	-33.113
-119.21	-27.868
-113.04	-25.555
-105.75	-20.773
-101.48	-20.163
-99.914	-19.755
-107.34	-18.962
-109.19	-21.838
-106.95	-23.075
-112.38	-22.452
-115.54	-21.299
-115.59	-26.13
-115.16	-19.953
-100.93	17.469
-68.935	66.983
-44.031	109.05
-33.001	139.45
-28.723	160.84
-19.158	175.92
-7.267	182.91
-11.566	185
-10.616	185.22
-13.468	178.59
-21.743	168.73
-18.517	161.6
-21.568	159.1
-22.551	154.34
-22.02	148.98
-18.322	146.84
-16.279	140.32
-18.056	148.94
-14.203	139.62
-22.808	80.631
-36.962	8.011
-49.312	-65.287
-52.766	-130.6
-48.525	-186.86
-49.348	-237.03
-47.091	-273.07
-37.268	-293.16
-23.483	-301.93
-13.474	-308
-6.471	-309.02
-1.266	-302.64
5.159	-295.54
6.397	-287.32
0.434	-280.05
1.112	-276.67
0.928	-269.96
-0.354	-264.37
2.11	-258.93
4.125	-253.78
7.156	-252.75
6.08	-242.29
4.682	-227.32
4.694	-219.65
1.892	-209.04
2.733	-194.82
7.455	-191.66
5.915	-185.06
-13.742	-153.71
-35.316	-103.37
-55.906	-48.755
-78.421	2.149
-86.632	50.847
-97.232	89.506
-102.5	119.19
-92.314	144.49
-80.104	158.78
-70.096	170.81
-67.272	184.81
-58.332	194.9
-46.913	200.65
-42.496	195.5
-41.427	189.76
-46.781	186.25
-45.981	184.1
-39.884	179.92
-44.291	174.7
-43.779	183.55
-46.038	147.19
-67.708	71.855
-87.873	4.421
-97.51	-73.262
-95.033	-137.06
-80.096	-183.71
-64.791	-217.88
-49.512	-237.52
-32.057	-252.77
-22.081	-258.54
-18.534	-258.91
-13.83	-247.82
-8.873	-234.42
-12.126	-227.88
-15.734	-221.52
-7.726	-217.81
-7.211	-209.58
-11.575	-201.8
-7.937	-200.03
-9.244	-194.7
-5.254	-190.49
-4.955	-187.69
-7.537	-185.15
-5.074	-178.68
-4.787	-149.79
25.634	-98.276
60.631	-25.55
85.857	58.902
109.99	131.41
122.12	181.15
126.28	204.42
112.09	201.15
103.14	185.85
97.766	183.03
89.43	179.23
86.406	168.57
88.158	175.05
90.186	155.28
91.632	95.795
95.768	40.134
88.515	-6.521
90.306	-25.519
83.091	-22.354
80.836	-15.292
88.697	-11.379
75.764	-14.978
81.252	-6.792
63.185	-1.419
5.953	-2.222
-49.017	6.267
-91.726	15.585
-108.8	24.829
-120.12	35.58
-128.99	40.496
-128.64	39.965
-121.68	39.745
-113.72	41.271
-110.92	42.224
-103.94	39.989
-101.71	39.369
-102.12	37.218
-98.454	37.488
-100.75	41.187
-102.94	35.049
-103.23	44.629
-89.804	88.02
-60.224	135.99
-43.021	175.23
-36.689	202.19
-26.612	218.13
-18.189	230.42
-8.238	231.16
-2.368	227.73
-5.997	226.11
-4.746	221.61
-3.789	212.94
-7.543	202.45
-10.038	199.28
-13.129	194.8
-13.047	193.55
-10.281	189.84
-8.004	183.61
-2.953	191.19
-8.379	155.25
-29.932	78.207
-48.882	5.904
-58.149	-67.966
-56.492	-127.88
-51.874	-177.85
-47.623	-216.18
-35.67	-235.98
-22.914	-252.37
-12.267	-256.67
-8.227	-248.71
-9.896	-238.35
-9.213	-226.72
-8.745	-217.47
-7.662	-210.57
-5.138	-207.03
-7.402	-203.66
-8.417	-198.08
-9.51	-197.27
-8.773	-189.61
-13.839	-192.58
-2.919	-180.82
33.893	-154.7
54.484	-168.06
152.07	-128.12
301.19	-71.098
390.38	-65.33
462.52	-82.004
486.97	-116.59
441.19	-84.814
360.37	-9.6
268.56	47.127
195.68	76.021
134.21	80.775
80.271	81.614
40.812	75.47
17.7	76.519
-1.567	78.235
-16.873	77.128
-22.672	76.562
-30.884	75.17
-34.581	78.662
-25.433	67.909
7.831	41.985
52.008	16.953
75.173	0.725
62.324	-4.33
40.856	-3.201
32.73	-2.486
20.996	-0.135
18.09	6.115
21.411	7.187
15.754	7.547
10.36	8.816
9.813	10.48
10.269	11.495
7.231	9.423
7.663	10.761
5.716	8.224
5.239	5.188
10.223	8.556
-23.031	6.942
-78.945	7.02
-107.22	18.756
-121.21	29.988
-137.51	37.773
-144.67	43.975
-139.28	43.853
-139.59	41.301
-138.26	38.502
-130.68	38.53
-125.96	39.408
-116.58	40.062
-114.14	40.341
-115.18	38.422
-113.14	37.893
-117.75	33.36
-117.74	31.636
-113.14	29.739
-113.59	19.76
-113.89	16.722
-113.21	14.607
-114.44	16.274
-93.164	39.796
-36.292	74.75
28.509	111.87
78.079	146.53
117.89	170.61
137.4	174.78
119.94	163.77
109.13	161.68
110.03	160.26
94.69	148.78
83.902	139.76
74.129	136.61
66.336	135.08
70.238	132.3
64.693	130.39
60.443	123.96
66.51	127.54
61.771	121.34
54.79	72.502
56.061	15.346
59.732	-35.849
64.311	-73.976
62.472	-89.165
60.574	-89.385
57.743	-83.748
52.012	-83.182
55.994	-78.576
59.147	-75.423
61.837	-72.917
41.241	-66.039
-27.26	-67.214
-84.166	-66.93
-103.36	-58.539
-123.47	-47.052
-138.4	-40.446
-136.59	-39.642
-136.15	-37.757
-130.14	-36.504
-124.73	-36.705
-124.18	-35.363
-115.93	-33
-114.02	-33.759
-109.7	-32.363
-103.44	-31.077
-102.2	-32.522
-98.256	-28.919
-102.16	-27.086
-99.841	-26.247
-102.39	-29.364
-110.45	-23.533
-77.929	8.998
-23.6	46.597
24.684	89.525
67.468	129.93
92.631	145.6
90.37	143.45
71.334	131.72
57.048	120.84
50.348	116.68
45.481	113.03
46.517	108.73
46.848	105.27
44.728	104.17
46.216	99.852
42.074	96.474
38.173	92.558
38.343	88.399
43.657	100.92
27.742	67.915
-26.815	-17
-73.516	-87.739
-90.896	-141.52
-101.16	-175.63
-109.44	-196.05
-103.31	-198.76
-95.959	-190.27
-91.682	-183.26
-87.439	-174.26
-89.142	-169.55
-90.435	-162.82
-88.766	-154.67
-83.421	-147.79
-81.709	-145.25
-82.426	-142.79
-80.312	-140.41
-77.68	-138.88
-77.315	-140.59
-75.462	-130.98
-58.059	-104.44
-55.76	-94.434
-58.418	-91.65
-59.007	-89.369
-56.07	-80.646
-20.937	-79.229
-21.019	-66.717
20.091	-31.79
147.01	-16.285
279	5.787
409.07	5.698
471.39	-22.78
471.36	-18.425
440.98	29.736
366.28	81.268
296.01	112.69
246.94	134.1
205	141.15
167.15	140.75
118.35	130.94
78.284	116.75
54.348	108.7
39.766	102.91
34.479	101.2
32.57	99.358
33.23	95.858
28.16	103.67
28.356	100.44
23.661	58.668
11.525	20.178
9.993	12.214
7.327	10.251
8.294	10.498
10.227	12.586
2.051	11.296
0.229	13.686
2.637	14.462
2.183	20.863
5.446	51.829
18.002	104.08
33.098	136.95
28.676	131.47
20.308	127.96
17.91	127.01
10.339	117.36
7.724	115.18
6.065	113.79
6.637	112.4
8.957	108.98
5.702	106.67
9.535	109.1
14.768	109.02
9.161	106.24
8.089	98.802
8.736	101.18
12.466	86.979
22.559	44.2
21.284	14.405
22.77	9.781
31.86	35.556
38.155	74.577
34.435	93.365
32.308	96.254
36.071	92.842
35.177	88.807
39.14	91.621
14.09	53.333
-31.11	-24.707
-55.836	-79.666
-73.632	-113.16
-91.274	-141.87
-104.25	-153.15
-107.17	-148.88
-110.45	-144.86
-111.07	-139.16
-106.43	-133.69
-106.67	-131.31
-108.19	-128.79
-111.76	-124.73
-111.07	-122.91
-114.4	-123.28
-119.3	-126.48
-121.57	-126.34
-114.05	-98.799
-73.699	-50.569
-25.617	8.354
17.264	68.432
52.402	103.92
66.018	126.26
56.795	132.76
46.421	126.08
42.453	122.98
29.435	120.04
30.871	120.5
35.03	116.51
38.777	121.99
30.866	98.48
-2.07	28.32
-21.239	-27.624
-41.542	-69.357
-60.366	-107.59
-70.757	-137.56
-85.573	-155.63
-88.94	-155.59
-83.981	-148.72
-93.176	-140.13
-103.41	-131.55
-101.08	-131.73
-102.01	-131.51
-99.387	-128.51
-103.95	-130.79
-117.67	-128.44
-116.99	-122.34
-77.546	-124.96
-14.796	-117.53
34.821	-96.531
82.243	-74.101
104.73	-47.111
89.741	-38.119
77.213	-36.736
68.313	-33.181
56.068	-38.679
55.732	-33.361
54.418	-28.678
50.375	-31.324
50.395	-29.313
48.115	-31.396
55.784	-29.304
32.504	-26.814
-36.585	-29.77
-96.888	-22.789
-138.7	-15.592
-166.2	-9.205
-176.08	-4.205
-165.69	-7.612
-150.03	-4.989
-142.01	-2.319
-131.47	-2.515
-126.51	-0.135
-124.37	-0.762
-119.53	-0.944
-117.6	2.05
-110.48	3.586
-102.46	1.027
-98.172	4.132
-91.212	8.314
-88.336	7.775
-88.716	8.975
-88.601	9.423
-89.527	11.476
-90.143	13.708
-89.161	13.686
-85.434	14.47
-90.108	13.711
-94.413	10.223
-91.243	13.154
-68.355	37.379
-14.134	75.815
37.36	114.71
79.2	150.15
117.83	167.93
127.38	163.5
112.41	152.53
97.863	144.04
84.92	136.44
78.919	135.64
75.149	131.41
75.807	130.86
75.292	129.31
73.356	127.39
76.395	133.13
46.02	78.363
-0.947	-3.511
-24.689	-62.525
-45.336	-120.55
-74.58	-156.71
-90.451	-171.59
-87.9	-169.92
-86.951	-166.85
-87.649	-166.59
-87.607	-159.39
-88.508	-154.3
-84.158	-146.54
-79.604	-142.4
-78.544	-139.5
-77.638	-133.48
-73.533	-130.41
-75.633	-127.89
-81.351	-125.4
-74.583	-122.51
-72.368	-121.8
-76.597	-123.25
-74.671	-121.91
-76.858	-115.42
-76.624	-118.16
-74.705	-113.5
-56.377	-78.464
-14.671	-33.999
20.859	17.282
61.158	71.812
90.814	107.54
103.91	130.38
119.81	141.19
119.54	140.35
118.3	145.79
115.93	142.26
99.887	136.43
93.476	130.04
93.707	132.35
85.968	133.98
57.856	77.188
24.293	12.144
13.607	-35.52
2.626	-81.989
-22.676	-115.33
-50.426	-144.66
-72.847	-147.4
-83.103	-139.15
-81.63	-138.19
-73.957	-129.63
-66.393	-128.57
-66.918	-111.91
-81.032	-71.775
-91.017	-53.706
-89.644	-51.489
-90.857	-37.838
-88.129	-26.085
-79.606	-21.277
-72.212	-18.156
-66.944	-19.241
-66.503	-23.825
-64.283	-31.363
-62.776	-32.124
-60.573	-30.907
-60.18	-26.158
-62.783	-22.552
-60.013	-26.288
-64.63	-26.451
-67.724	-26.735
-64.336	-25.583
-35.978	-33.614
25.945	-46.45
87.089	-50.707
141.27	-43.871
175.37	-33.933
185.11	-31.993
169.15	-28.754
142.31	-26.301
131.07	-20.78
120.24	-15.369
112.58	-19.319
113.03	-19.785
106.51	-18.259
104.51	-16.818
102.48	-14.239
95.638	-18.515
96.95	-17.893
81.286	-6.165
62.255	32.394
60.739	84.056
71.405	122.93
88.652	160.9
91.592	170.56
83.082	162.38
74.277	156.45
73.715	147.07
70.38	141.95
63.798	134.03
64.734	130.77
61.424	123.66
59.094	122.39
66.556	110.57
74.116	60.42
77.742	10.093
87.686	-34.988
97.338	-64.551
94.002	-71.57
88.814	-73.202
87.8	-67.673
87.135	-62.521
86.337	-56.84
89.759	-50.33
92.256	-45.16
54.752	-47.154
-9.268	-53.567
-41.932	-44.235
-59.61	-28.711
-87.157	-21.821
-109.9	-19.062
-122.48	-16.265
-123.16	-14.425
-120.66	-13.586
-120.22	-10.394
-113.73	-8.189
-108.12	-7.368
-105.67	-10.635
-100.92	-10.579
-97.887	-8.401
-98.714	-8.744
-100.83	-4.547
-102.64	-8.126
-103.12	-8.817
-107.11	-5.722
-104.7	-12.027
-98.178	-11.158
-95.991	10.531
-69.883	58.439
-40.077	112.07
-32.32	143.08
-29.327	163.23
-22.025	181.38
-6.427	189.96
2.915	197.07
5.068	202.36
8.038	197.84
1.182	189.06
-6.595	181.3
-1.615	174.21
-3.609	163.81
-7.198	159.85
-2.289	157.99
-4.665	149.49
-5.774	150.24
-11.757	142.36
-14.135	144.57
-10.177	142.15
-27.304	76.712
-46.11	-3.708
-50.112	-71.036
-47.642	-136.62
-42.24	-190.47
-33.019	-231.31
-22.761	-260.95
-10.046	-281.79
6.549	-292.88
15.018	-294.94
20.534	-295.34
27.253	-290.73
32.839	-287.66
33.969	-287.16
27.278	-275.39
27.517	-268.98
33.297	-263.91
36.418	-254.92
38.119	-249.33
35.466	-247.54
31.551	-249.74
30.698	-242.78
32.688	-233.11
31.577	-230.35
35.607	-229.9
37.378	-218.49
25.43	-189.14
25.3	-142.72
32.677	-76.695
27.215	-13.465
15.894	12.122
15.853	12.088
14.516	13.496
6.671	14.704
13.28	12.069
12.488	12.503
5.57	14.616
8.533	13.916
7.914	16.875
9.891	17.263
10.619	17.558
7.712	20.8
5.802	23.243
0.032	29.628
-1.668	29.82
-1.54	24.981
-0.894	24.337
-0.131	28.358
-0.722	31.17
2.292	29.313
3.173	30.136
5.966	29.646
6.123	29.35
2.07	30.388
6.987	30.585
7.902	34.185
1.516	33.594
3.012	29.239
6.618	30.29
7.122	28.396
11.266	25.733
10.55	32.351
3.066	32.371
1.608	27.852
7.86	27.016
8.442	23.321
1.658	24.139
2.302	26.04
-2.541	24.381
-8.273	24.154
-0.387	22.664
-1.594	19.566
-2.975	19.258
3.235	23.041
-2.224	25.206
-7.347	22.874
-10.028	19.566
-11.447	21.524
3.251	24.64
14.12	18.946
9.241	14.437
1.326	14.031
-6.562	17.444
-6.017	21.136
-1.917	15.576
-1.406	16.257
2.524	19.281
2.33	14.373
-2.274	9.405
-2.844	7.374
-3.662	12.257
-1.099	14.452
4.249	11.859
4.174	11.656
-1.323	10.341
-7.597	10.262
-5.96	10.237
-1.944	7.979
-2.297	7.359
-2.708	6.777
-4.647	5.962
-4.103	8.855
