# Supplementary material for: Electrooculography-based continuous eye-writing recognition system for efficient assistive communication systems
Source: PLoS One. 2018 Feb 9;13(2):e0192684. doi: 10.1371/journal.pone.0192684 (PMC5806888; doi:10.1371/journal.pone.0192684)
Supplement: S3 Database — All the original continuous EOG data of participant 004, 005, and 006 used in the experiments are contained in this database. (ZIP) [file pone.0192684.s003.zip › continuous2/004/test/EOG_004_01_018.csv]

-25.532	-1.912
-23.11	0.45
-21.221	1.641
-23.694	-4.669
-27.957	-6.395
-30.196	-3.902
-28.375	-1.504
-27.472	-0.833
-27.307	-0.621
-27.529	-0.789
-24.089	-2.178
-21.005	4.042
-20.574	5.734
-18.655	3.021
-13.233	1.525
-12.786	-0.215
-16.561	2.91
-13.316	2.204
-13.387	0.885
-13.249	1.807
-13.286	3.162
-12.929	3.147
-8.554	3.989
-10.566	5.691
-12.484	4.831
-14.166	10.047
-15.414	11.6
-11.26	9.547
-11.682	9.914
-13.664	9.304
-13.627	9.953
-21.09	9.83
-24.99	7.93
-20.453	7.121
-16.482	10.58
-15.386	11.817
-16.074	6.504
-17.591	2.291
-17.909	5.248
-12.284	5.572
-10.416	5.497
-10.256	8.933
-8.256	5.268
-13.102	3.797
-14.195	3.756
-11.208	1.61
-12.803	4.218
-13.749	4.327
-11.794	3.898
-7.489	2.058
-6.825	-1.623
-9.168	2.332
-11.052	6.593
-13.053	6.924
-14.047	3.608
-13.253	1.784
-7.559	5.443
-7.992	3.428
-8.061	0.913
-6.298	1.805
-7.706	0.404
-5.737	1.556
-8.824	4.401
-6.867	5.177
-4.09	5.845
-5.156	3.897
-4.659	0.796
-10.66	1.044
-15.459	-0.506
-15.72	-4.673
-12.681	-4.667
-6.491	6.269
2.728	33.94
23.202	73.086
57.533	115.88
84.199	154.38
89.442	169.28
75.86	166.24
55.587	158.02
47.192	149.63
41.328	149.2
32.485	140.88
32.641	138.97
34.408	139.58
15.938	94.399
-11.184	28.092
-39.697	-24.903
-67.235	-73.811
-87.835	-111.28
-114.71	-138.23
-127.39	-148.81
-127.75	-144.49
-128.07	-142.63
-130.59	-137.83
-131.35	-136.84
-124.14	-131.98
-128.67	-130.41
-130.5	-133.31
-118.99	-108.27
-86.964	-64.014
-32.788	-13.496
16.415	36.039
47.711	80.139
63.958	118.8
75.899	139.88
83.586	150.18
74.286	150.51
58.969	142.39
52.977	135.05
43.273	130.07
40.505	128.35
45.282	125.04
46.28	132.54
36.842	110.38
3.121	42.024
-21.847	-14.36
-36.017	-60.572
-57.834	-102.42
-75.222	-129.67
-90.147	-152.74
-103.44	-162.5
-113.9	-161.48
-116.17	-161.75
-115.03	-158.14
-113.96	-153.18
-115.56	-150.07
-116.64	-151.95
-112.67	-145.78
-118.45	-141.33
-120.17	-146.13
-107.66	-123.3
-84.969	-85.253
-50.906	-43.191
-12.931	11.415
24.265	61.788
48.901	103.05
66.793	132.38
79.577	141.22
66.051	136.13
47.618	126.37
44.254	122.68
37.447	116.78
33.863	117.6
35.956	123.24
6.147	64.266
-33.51	-12.81
-54.378	-55.876
-86.851	-97.752
-115.03	-123.56
-128.47	-135.24
-133.07	-138.26
-130.19	-135.45
-130.29	-134.02
-126.61	-125.25
-129.02	-118.95
-129.18	-118.47
-124.91	-114.05
-122.88	-110.06
-120.29	-109.16
-128.63	-109.27
-130.45	-107.33
-127.11	-107.26
-129.94	-108.23
-105.26	-102.34
-54.605	-96.981
0.555	-91.387
46.544	-77.409
73.151	-57.074
88.796	-39.286
79.896	-30.188
60.003	-28.591
50.285	-28.955
48.623	-22.825
39.292	-9.602
12.718	18.779
-10.826	58.719
-23.634	91.577
-28.002	127.22
-25.471	161.92
-19.747	183.97
-13.084	201.13
-5.863	211
-7.375	216.75
-9.395	218.78
-8.712	219.93
-6.368	220.26
-4.376	213.56
-12.701	211.06
-9.588	205.97
-5.636	193.38
-15.292	187.18
-15.89	178.53
-11.612	173.84
-14.149	173.96
-24.974	132.87
-38.485	64.457
-39.688	1.524
-41.502	-60.997
-45.999	-119.82
-42.132	-175.31
-40.634	-214.85
-31.787	-241.15
-25.344	-260.68
-22.578	-265.12
-11.135	-266.24
-7.691	-266.93
-13.943	-258.19
-11.836	-247.29
0.87	-242.44
-0.209	-238.26
0.311	-230.34
5.074	-224.58
-0.141	-219.11
-7.79	-200.5
-25.943	-164.4
-44.291	-113.44
-65.011	-58.627
-79.988	-5.285
-75.854	51.25
-77.792	97.427
-76.703	128.54
-59.094	157.25
-45.081	179.36
-34.312	196.69
-26.511	211.4
-26.039	216.92
-20.04	216.69
-14.584	214.72
-13.525	211.81
-5.973	199.5
-5.225	181.9
-13.009	152
-14.654	97.621
-10.245	40.011
-0.041	-14.429
8.522	-73.033
18.286	-127.79
23.117	-171.19
10.124	-206.05
2.337	-228.6
3.02	-240.6
1.831	-247
3.367	-246.27
3.394	-239.76
3.164	-228.87
4.36	-224.91
4.37	-219.79
2.847	-212.56
-1.477	-210.4
-6.116	-203.54
-11.839	-198.16
-15.52	-196.63
-10.996	-196.77
-8.764	-187.19
4.28	-156.61
39.711	-107.36
66.02	-43.719
94.137	21.964
125.5	67.955
120.32	81.34
97.739	77.776
82.184	70.223
73.809	67.56
70.251	68.548
64.788	66.68
59.026	65.92
58.312	67.392
71.736	74.111
57.705	58.919
7.579	26.129
-25.925	11.343
-51.086	1.136
-78.927	-9.653
-96.646	-11.776
-96.9	-9.718
-88.661	-6.678
-91.301	-2.623
-92.905	-2.927
-89.445	-5.728
-91.87	-8.069
-85.265	-6.629
-82.078	-1.769
-87.083	-5.972
-86.655	-5.833
-93.85	-7.126
-92.05	-8.133
-93.534	-9.549
-94.419	-12.406
-90.748	-3.061
-82.388	0.044
-63.364	24.416
-43.866	43.739
62.031	56.674
193.19	76.523
283.68	83.878
355.3	101.32
360.49	88.931
351.23	69.492
325.26	61.139
276.24	46.235
236.45	37.423
186.16	26.945
134.47	18.083
83.025	10.302
42.513	4.709
18.031	-0.886
5.612	-3.654
-1.958	-2.768
-12.251	-4.096
-10.784	-3.713
-13.395	-3.474
-18.864	-4.053
-18.775	-1.546
-19.523	0.096
-11.435	-0.497
-14.378	0.057
-17.122	0.612
-16.78	-0.33
-25.118	0.058
-22.837	3.847
-19.592	1.602
-21.129	-1.319
-27.988	-0.241
-27.451	1.461
-23.293	20.053
-27.304	57.84
-23.708	106.89
-23.008	156.02
-31.401	193.19
-39.943	219.27
-44.888	239.12
-39.061	252.67
-33.129	263.35
-34.055	271.48
-27.56	269.77
-21.978	267.68
-26.532	261.72
-31.462	251.06
-30.453	244.87
-34.034	234.18
-40.123	226.54
-34.018	224.57
-24.598	218.89
-17.896	219.38
-20.656	203.92
-28.026	155.35
-32.44	102.15
-31.512	48.888
-32.375	-2.014
-37.223	-49.078
-30.637	-98.935
-27.184	-140.82
-25.157	-172.75
-26.596	-194.88
-30.816	-208.33
-28.032	-222.17
-27.887	-226.69
-24.721	-221.27
-19.917	-216.69
-14.906	-205
-16.961	-178.74
-20.909	-138.13
-17.387	-86.53
-17.712	-25.17
-25.325	28.562
-33.432	72.566
-38.701	114.42
-43.702	147.34
-37.561	175.59
-27.43	194.42
-27.897	208.71
-24.684	220.05
-21.769	224.36
-20.865	227.01
-17.477	222.75
-24.291	210.02
-25.443	199.48
-23.44	183.78
-26.771	140.13
-33.367	79.809
-49.536	18.531
-58.864	-43.304
-66.936	-100.5
-71.47	-145.67
-69.015	-178.57
-66.807	-201.63
-61.606	-214.63
-54.672	-225.28
-42.779	-228.5
-34.011	-220.18
-29.527	-211.87
-29.531	-209.17
-26.689	-204.16
-24.968	-196.06
-27.132	-192.34
-26.988	-185.72
-30.994	-184.93
-31.44	-181.6
-24.279	-160.9
-1.457	-135.96
26.903	-99.436
57.561	-53.077
88.029	-13.801
106.3	18.995
111.79	42.024
98.448	43.189
83.092	37.388
72.829	35.329
65.593	31.302
60.963	31.179
62.114	33.455
65.564	34.988
64.345	36.057
37.557	22.418
-18.505	-5.998
-56.549	-25.593
-75.23	-34.342
-85.335	-40.032
-91.738	-42.739
-96.062	-42.143
-96.278	-38.174
-100.29	-35.559
-98.446	-34.698
-96.178	-33.354
-93.867	-33.145
-90.978	-35.31
-90.831	-36.324
-87.308	-29.457
-84.372	-37.417
-76	-74.009
-65.81	-119.19
-59.069	-161.21
-46.721	-186.59
-35.693	-197.4
-27.811	-200.01
-17.222	-198.4
-8.914	-195.12
-2.752	-190.89
6.343	-187.24
1.031	-178.67
-7.479	-174.13
-6.972	-168.04
-12.828	-162.74
-8.278	-161.23
-2.613	-156.18
-6.075	-153.05
-11.361	-151.56
-12.054	-149.45
-7.823	-143.34
-12.594	-141.4
-8.196	-134.17
-7.816	-109.2
-11.502	-69.421
-0.323	-19.196
14.61	34.44
27.386	69.323
23.038	72.485
21.698	72.066
19.133	70.187
24.337	76.38
57.173	94.11
60.634	94.72
45.433	86.304
40.511	82.793
30.411	79.711
29.554	77.074
24.294	76.916
17.36	75.706
19.689	75.953
19.039	74.504
25.077	75.055
-7.966	75.98
-69.226	76.575
-95.816	91.014
-110.59	106.65
-123.94	111.57
-119.79	112.1
-112.29	110.5
-112.43	106.47
-106.68	103.16
-101.85	99.12
-97.756	96.948
-92.905	95.431
-92.398	95.144
-81.667	93.913
-77.82	81.58
-91.944	75.823
-102.12	75.512
-103.6	68.862
-108.09	67.008
-104.92	67.645
-84.439	58.901
-54.524	40.254
-12.501	30.048
32.212	35.434
72.724	43.304
106.95	50.816
125.67	59.315
132.95	65.143
132.52	69.045
123.22	67.124
111.94	64.22
103.34	64.738
93.764	59.524
87.173	55.359
77.51	54.635
73.553	50.629
76.465	48.291
72.357	52.869
75.892	48.784
77.837	48.874
77.304	56.616
56.636	28.843
8.607	-5.986
-19.09	-18.094
-36.518	-22.969
-58.556	-27.11
-68.041	-28.696
-71.193	-24.355
-68.3	-25.006
-62.437	-23.878
-63.879	-20.957
-66.273	-27.243
-67.507	-30.9
-71.23	-24.169
-73.981	-21.389
-70.204	-16.242
-68.303	-15.892
-64.62	-41.501
-46.3	-77.288
-28.283	-110.66
-19.769	-129.99
-10.353	-144.86
1.249	-158.11
7.789	-161.33
16.506	-165
23.047	-163.99
17.718	-161.51
15.268	-159.04
14.943	-155.76
14.206	-154.39
19.786	-151.48
19.709	-144.57
8.721	-131.52
7.571	-127.46
11.622	-131.53
5.652	-133.56
7	-134.88
13.21	-120.28
13.73	-92.343
14.253	-72.343
13.227	-61.309
8.085	-61.847
4.843	-65.29
6.375	-58.746
2.878	-56.459
-3.599	-54.377
1.569	-55.073
10.027	-50.988
4.664	-20.028
-1.542	11.425
-1.319	25.271
-3.245	28.43
-1.675	29.145
-2.327	32.527
-7.573	32.791
-6.492	29.911
-5.737	28.661
-7.478	26.105
-10.495	25.568
-7.384	28.082
28.667	31.592
69.782	47.1
92.753	65.548
97.943	70.724
69.966	69.335
54.359	67.617
52.037	65.479
42.126	63.887
40.796	65.107
37.072	67.447
32.987	66.175
31.364	62.027
36.575	62.246
34.811	63.545
34.969	62.88
38.831	69.29
-4.865	64.326
-58.509	56.831
-80.235	67.388
-98.862	80.282
-113.86	91.752
-113.35	95.372
-111.56	93.445
-106.13	90.402
-99.658	89.288
-100.09	91.269
-93.791	89.409
-89.296	86.905
-89.467	82.977
-90.031	80.646
-92.138	79.15
-98.393	74.686
-101.37	70.38
-99.838	68.467
-95.049	80.838
-54.486	112.49
6.229	150.47
55.96	189.22
99.232	218.38
117.54	228.41
111.83	224.29
97.117	212.55
84.754	204.48
85.242	197.63
81.929	192.37
79.884	189.02
75.348	186.53
71.581	184.69
73.952	178.6
65.206	174.99
73.153	176.92
79.607	175.63
66.929	139.38
54.967	76.684
46.931	19.623
47.473	-27.513
43.129	-50.537
41.378	-50.851
35.5	-45.004
29.05	-37.97
31.077	-34.32
29.699	-31.393
26.191	-29.5
25.374	-28.367
34.901	-18.862
1.142	-17.289
-61.224	-17.391
-89.635	-3.703
-107.87	11.605
-123.98	17.87
-135.66	16.462
-128.96	18.224
-117.09	21.2
-118.59	25.121
-110.08	25.03
-102.55	21.837
-93.486	21.306
-82.381	21.775
-83.607	20.607
-85.041	17.448
-87.927	17.83
-88.102	16.586
-83.698	15.945
-86.186	16.205
-87.33	13.434
-89.72	8.899
-90.414	12.837
-59.64	37.651
-1.196	70.32
51.81	99.565
92.018	127.14
118.8	149.34
113.32	148.58
93.276	133.76
84.981	127.04
73.415	120.13
63.812	116.41
62.661	114.25
60.941	112.07
58.444	110.12
65.123	116
66.418	118.85
28.741	62.57
-31.247	-21.634
-80.765	-89.919
-100.41	-139.3
-101.54	-159.34
-99.802	-171.75
-91.584	-173.8
-85.347	-164.16
-83.554	-157.68
-77.124	-150.05
-71.904	-142.41
-73.073	-136.22
-70.839	-126.65
-73.152	-123.63
-75.623	-124.13
-76.549	-121.41
-78.344	-119.51
-79.46	-117.17
-85.063	-122.57
-80.634	-113.48
-63.341	-84.776
-27.755	-56.903
-12.921	-49.527
-6.372	-52.51
28.719	-29.339
47.065	8.335
139.95	37.164
302.67	38.506
407.13	28.715
447.86	20.294
426.18	13.96
383.72	26.524
327.71	35.627
254.37	31.698
196.42	26.742
147.06	21.713
110.76	18.928
80.375	18.228
52.719	17.248
35.587	15.508
23.378	15.204
12.797	13.147
6.892	10.222
-7.468	11.6
-18.417	12.122
-18.307	11.002
-11.148	25.866
42.372	48.473
108.53	58.219
122.28	61.593
98.763	61.869
77.478	58.882
66.993	56.343
59.423	55.078
55.303	51.621
50.423	50.167
41.677	53.025
39.243	55.39
36.96	52.817
33.254	48.664
36.131	46.385
36.06	45.509
36.659	45.479
44.832	49.037
37.731	47.226
1.582	24.463
-22.203	11.037
-28.997	11.254
-34.822	10.475
-33.896	14.166
-35.927	14.868
-39.484	14.504
-50.994	10.774
-57.753	7.578
-59.937	3.804
-68.847	-0.591
-71.326	0.248
-49.769	-12.555
9.809	-25.226
70.188	-18.045
94.902	-14.26
83.38	-13.935
59.128	-13.855
46.929	-17.177
38.745	-13.122
33.777	-7.16
33.217	-4.99
29.924	-6.505
24.252	-8.798
19.711	-11.311
21.851	-8.204
16.105	-7.95
17.752	-9.928
20.698	-2.705
-30.451	-5.774
-93.147	-3.824
-125.46	14.206
-142.41	28.684
-151.02	34.685
-155.96	33.166
-147.97	33.011
-143.11	33.508
-137.74	32.898
-126.58	31.425
-128.51	28.816
-127.67	28.355
-123.18	28.614
-118.28	28.045
-113.56	21.954
-116.18	20.887
-111.07	25.438
-108.79	26.107
-108.62	27.412
-107.13	23.517
-112.55	22.51
-107.27	28.789
-105.77	25.995
-108.41	20.912
-104.79	21.497
-109.77	20.479
-107.57	36.314
-82.772	81.393
-49.483	132.65
-32.619	170.02
-28.397	195.05
-17.076	209.05
-11.291	211.58
-9.089	219.24
5.593	229.36
13.386	226.52
10.517	221.82
10.626	220.39
10.74	213.31
8.2	207.66
7.946	205.14
7.58	199.94
0.951	191.03
-0.286	180.83
3.675	178.99
5.717	174.38
6.032	170.52
5.42	172
0.4	137.64
-13.147	72.807
-24.915	3.848
-29.25	-67.887
-33.035	-133.79
-28.277	-184.23
-13.786	-215.89
-3.374	-241.32
11.026	-256.93
22.035	-262.74
27.918	-265.33
36.507	-259.9
39.754	-247.26
33.086	-237.7
22.853	-234.26
24.718	-225.46
11.32	-204.92
-18.438	-162.12
-36.055	-105.73
-54.647	-50.779
-71.661	3.155
-76.847	49.626
-74.756	86.894
-72.01	116.67
-63.411	139.33
-53.559	157.75
-48.479	170.51
-43.15	176.83
-39.181	181.48
-38.039	180.88
-39.275	179.43
-33.032	174.32
-32.983	166.26
-27.953	170.67
-23.57	145.37
-45.336	82.035
-50.971	18.931
-42.945	-49.894
-47.372	-118.69
-54.563	-175.47
-58.188	-216.93
-54.674	-244.98
-43.067	-258.48
-26.069	-259.06
-17.687	-261.29
-18.39	-257.72
-18.758	-246.31
-17.046	-237.93
-13.701	-230.12
-13.678	-225.68
-16.679	-221.02
-20.558	-214.3
-19.13	-212.81
-15.947	-201.28
-8.613	-173.85
26.821	-126.39
65.959	-68.27
83.792	-10.906
98.443	37.567
88.994	45.644
67.366	40.009
67.198	43.449
59.836	38.142
56.887	36.331
57.004	35.806
46.188	31.346
50.951	33.651
51.77	29.467
57.948	32.368
49.438	30.149
-7.141	-3.604
-46.809	-18.001
-66.356	-18.962
-80.928	-28.09
-75.641	-24.615
-71.969	-23.066
-74.984	-24.708
-78.254	-23.393
-83.317	-22.24
-88.402	-25.538
-84.431	-24.207
-80.712	-31.562
-76.107	-72.792
-65.212	-119.88
-53.749	-159.05
-33.572	-186.16
-10.668	-192.07
13.906	-183.45
30.196	-170.45
26.746	-164.5
20.724	-162.37
18.315	-154.15
19.269	-151.22
26.026	-157.48
29.633	-157.65
27.548	-155.09
24.909	-151.56
25.489	-149.51
29.194	-146.51
28.871	-141.13
26.687	-141.3
26.342	-138.63
26.745	-133.93
27.657	-130.32
25.233	-128.12
27.788	-129.19
27.912	-125.65
5.049	-105.64
-20.567	-73.762
-29.401	-53.761
-26.157	-46.956
-23.198	-43.141
-24.746	-40.867
-24.265	-35.55
-21.354	-31.171
-18.464	-29.23
-19.131	-25.71
-19.678	-27.565
-16.61	-27.711
-14.927	-22.995
-13.906	-25.538
-12.082	-25.544
-9.589	-23.589
-12.493	-22.398
-18.034	0.947
-8.654	47.1
18.657	107.22
54.667	158.39
65.332	172.68
52.681	167.56
54.386	150.08
83.205	118.96
102.12	96.419
86.08	89.811
78.231	88.276
75.747	85.434
66.613	82.614
59.155	81.834
53.047	80.824
59.068	80.424
61.742	81.047
53.45	78.303
53.023	78.648
55.004	77.358
56.743	74.227
59.823	75.068
62.639	73.516
68.321	76.345
41.222	64.459
-4.115	40.851
-31.072	33.515
-55.614	27.736
-78.316	25.505
-88.432	29.062
-85.178	28.501
-79.628	30.988
-81.007	30.554
-86.19	26.162
-85.825	27.602
-85.01	25.025
-90.012	22.549
-95.463	23.035
-101.66	15.629
-102.14	23.69
-70.917	60.634
-14.926	111.45
36.577	168.84
75.324	220.22
84.629	235.02
74.011	219.56
65.184	210.87
56.976	204.81
52.881	194.99
51.225	186.55
51.704	181.29
55.934	178.87
53.55	174.87
46.449	174.36
47.238	170.13
45.625	171.06
43.13	165.71
50.793	118.39
54.136	55.593
60.396	2.065
64.537	-38.867
56.632	-53.129
55.685	-47.468
50.219	-41.164
45.425	-37.501
46.704	-32.052
40.78	-31.597
49.632	-27.464
27.711	-18.6
-41.032	-16.126
-81.571	-7.833
-103.52	5.072
-127.02	16.21
-130.38	21.172
-122.82	16.873
-115.59	17.731
-107.34	20.01
-100.65	20.298
-94.986	22.499
-89.918	22.903
-87.648	23.61
-83.644	21.318
-79.96	21.193
-78.185	24.096
-70.6	26.643
-66.482	27.656
-69.654	26.009
-67.26	27.047
-64.46	27.218
-62.331	25.018
-62.207	21.175
-67.627	19.236
-67.195	19.594
-72.627	17.602
-81.326	13.83
-67.014	26.616
-26.568	59.806
22.995	92.779
64.841	128.14
102.24	152.67
129.73	154.23
122.09	148.12
102.24	140.13
99.525	135.3
93.969	130.21
88.805	125.55
82.383	124.96
76.206	117.31
74.858	111.98
66.413	110.28
63.869	103.77
65.917	110.67
66.941	99.137
63.715	41.351
63.318	-18.464
72.615	-63.044
77.553	-95.091
77.217	-102.22
70.334	-97.972
64.964	-95.991
62.097	-91.981
59.183	-86.537
58.73	-81.596
55.154	-80.232
65.139	-71.845
56.149	-71.156
7.074	-88.499
-28.248	-89.737
-39.026	-72.731
-46.464	-61.566
-66.351	-60.126
-85.688	-58.482
-84.708	-57.35
-83.545	-55.75
-84.106	-52.324
-83.431	-52.818
-86.093	-52.823
-83.241	-53.164
-82.308	-56.583
-87.152	-60.939
-90.733	-63.316
-83.999	-45.532
-44.57	-2.843
11.215	43.23
51	90.687
82.703	130.96
95.3	139.23
80.671	133.41
66.114	128.04
64.373	121.39
63.017	117.32
53.437	107.68
46.585	105.11
48.645	111.25
46.491	103.92
41.526	103.17
47.497	101.96
52.219	58.5
57.434	-0.016
69.659	-53.625
75.246	-94.722
73.411	-106.82
64.86	-107.08
60.83	-101.81
58.636	-98.462
55.486	-97.093
55.746	-92.182
48.81	-90.229
47.22	-87.217
42.792	-84.417
37.597	-83.147
36.627	-83.805
41.811	-80.673
41.063	-77.138
-8.481	-82.336
-62.967	-77.242
-88.228	-53.555
-97.928	-31.593
-113.55	-20.846
-129.28	-11.746
-120.38	-11.121
-118.03	-12.95
-113.72	-9.457
-104.15	-8.414
-99.488	-4.471
-91.259	-4.782
-90.182	-6.88
-87.214	-4.254
-87.903	-3.344
-84.816	-3.532
-75.945	-3.031
-76.545	-1.117
-74.431	-1.03
-75.09	-2.359
-69.769	0.242
-64.199	1.003
-67.954	3.631
-69.304	-0.381
-78.511	-14.333
-82.84	-16.715
-80.289	-16.268
-77.779	-15.807
-73.839	-14.637
-74.716	-13.779
-75.721	-11.938
-77.458	-12.659
-76.762	-11.196
-76.281	-11.643
-77.687	-11.114
-76.716	-10.919
-76.584	-10.773
-78.202	-10.409
-85.127	-17.172
-89.791	-16.978
-69.462	3.179
-15.476	36.824
40.711	70.966
89.017	103.98
125.31	123.71
117.49	119.96
92.688	112.39
79.731	103.99
68.938	97.646
60.529	93.475
56.707	90.239
54.879	85.736
52.024	80.02
51.482	91.195
32.901	63.773
0.307	-5.841
-7.201	-56.826
4.69	-94.159
4.528	-124.54
-16.773	-150.74
-39.136	-156.77
-55.123	-147.2
-61.528	-145.84
-61.994	-141.6
-64.588	-134.93
-61.224	-128.07
-69.678	-104.21
-77.218	-72.717
-73.622	-57.59
-73.252	-53.058
-65.48	-50.759
-62.773	-54.314
-62.794	-56.687
-60.976	-55.208
-62.208	-53.916
-58.775	-53.844
-61.167	-54.862
-65.244	-53.149
-67.708	-56.046
-70.274	-54.649
-70.964	-54.254
-78.351	-59.644
-79.767	-58.475
-50.225	-73.773
8.182	-92.665
55.114	-99.771
90.038	-96.315
110.28	-80.656
96.978	-72.377
86.103	-69.437
80.38	-65.441
76.222	-60.251
74.725	-56.788
65.958	-55.806
61.006	-54.802
55.462	-55.075
51.637	-53.146
55.299	-48.09
55.154	-44.717
53.293	-45.406
57.688	-36.813
43.585	-19.876
6.595	3.23
-21.302	37.159
-32.267	70.55
-31.798	107.61
-28.344	142.28
-24.004	164.98
-20.068	184.86
-19.362	202.48
-14.522	213.66
-7.047	216.81
-5.823	212.81
-9.333	204.68
-10.906	198.9
-13.255	193.49
-14.771	189.88
-13.749	196.28
-10.691	199.21
-10.193	189.71
-14.452	185.15
-16.761	180.46
-16.141	173.89
-12.054	173.85
-12.252	166.38
-12.353	166.25
-15.16	149.68
-36.3	86.122
-62.384	7.495
-74.436	-70.992
-70.473	-138.45
-38.473	-185.8
-4.44	-218.01
-4.497	-241.97
-2.264	-256.85
7.979	-262.75
13.273	-269.49
17.656	-269.99
12.197	-260.66
6.707	-250.49
12.492	-239.17
16.042	-234.61
13.321	-235.21
13.718	-229.66
7.565	-224.48
8.449	-220.68
10.211	-215.17
8.267	-211.56
19.658	-200.94
37.272	-168.2
70.201	-112.35
98.159	-47.155
104.62	-8.821
97.45	-6.013
86.096	-4.985
79.847	-2.634
72.491	1.087
69.991	8.969
75.048	6.501
69.454	2.782
61.488	3.856
71.84	9.396
41.941	11.601
-36.198	4.374
-89.455	13.078
-116.41	32.529
-132.34	45.134
-131.97	52.69
-120.94	50.467
-115.7	50.68
-114.81	52.688
-109.66	46.163
-106.74	43.897
-97.721	44.96
-88.892	45.071
-86.839	45.734
-87.029	43.617
-85.125	41.804
-79.306	41.124
-79.217	42.313
-77.706	41.622
-74.333	39.68
-74.01	41.153
-74.427	41.528
-77.765	37.268
-78.508	37.871
-75	40.066
-70.376	27.382
-66.673	19.098
-65.061	20.421
-62.533	17.58
-64.78	16.612
-69.897	18.375
-67.567	17.774
-70.99	15.956
-72.938	15.944
-56.039	12.036
-31.357	-6.26
12.414	-28.491
69.005	-35.501
101.84	-31.637
123.28	-27.962
138.2	-26.261
119.57	-27.176
101.75	-25.825
105.16	-20.606
93.75	-22.716
82.445	-22.913
80.137	-20.597
77.64	-19.608
78.209	-16.598
45.823	-20.205
1.618	-11.488
-10.615	9.084
-25.342	23.918
-51.91	31.965
-69.071	30.004
-79.336	28.025
-79.781	27.721
-72.289	26.229
-70.682	24.941
-72.512	20.162
-67.044	19.655
-62.86	22.729
-68.158	17.925
-73.889	14.557
-75.901	12.27
-75.17	7.576
-70.148	8.433
-53.308	-0.583
-25.287	-19.297
1.926	-34.361
7.479	-42.478
-6.104	-41.205
-17.512	-40.676
-30.549	-41.791
-42.513	-43.624
-45.735	-43.428
-18.634	-32.311
41.013	-21.198
99.973	-9.656
141.61	8.564
144.59	17.133
124.47	17.228
109.82	15.09
101.26	15.674
100.77	17.612
97.589	16.499
94.172	19.497
93.654	18.441
86.89	18.108
80.506	18.992
89.777	23.414
77.206	12.042
20.237	-23.745
-24.99	-40.961
-46.52	-46.295
-60.515	-50.005
-67.089	-47.262
-60.621	-43.408
-51.375	-38.548
-59.989	-38.138
-61.355	-36.866
-56.377	-34.241
-55.501	-34.321
-53.858	-32.375
-59.941	-29.872
-62.817	-30.736
-67.88	-33.701
-77.756	-34.731
-72.165	-29.677
-21.857	-23.116
51.545	-9.578
108.48	13.376
149.87	36.268
146.04	47.386
116.18	43.609
104.57	44.399
102.38	46.136
97.038	44.924
93.033	44.767
92.167	42.886
87.435	41.666
83.428	42.655
79.351	44.392
77.134	40.804
77.879	47.58
63.92	34.594
12.707	-15.308
-39.303	-43.684
-56.66	-47.688
-67.256	-47.619
-77.364	-43.605
-79.241	-41.207
-74.212	-39.092
-72.381	-39.792
-74.766	-38.756
-78.023	-35.835
-83.092	-36.545
-86.385	-39.284
-90.541	-37.326
-79.692	-18.105
-40.245	21.758
13.022	71.94
54.894	117.74
81.866	157.57
88.235	177
76.855	169.59
70.309	160.69
66.059	154.83
62.093	149.4
57.293	142.89
49.029	130.99
47.279	131.14
46.231	131.84
43.619	125.65
49.489	128.69
50.594	124.94
56.787	137.3
49.251	123.91
5.574	46.169
-29.92	-25.712
-51.836	-86.147
-68.947	-130.33
-83.318	-154.94
-91.872	-163.53
-92.243	-154.64
-95.51	-148.15
-93.697	-139.93
-95.683	-136.57
-94.83	-127.53
-77.025	-115.69
-71.127	-112.89
-72.058	-107.14
-70.389	-104.55
-74.753	-102.48
-72.418	-100.25
-70.788	-101.09
-75.071	-99.562
-81.765	-97.727
-83.894	-97.192
-78.037	-90.877
-54.719	-69.214
-3.235	-30.304
40.605	12.357
46.733	31.082
33.943	32.741
26.482	34.132
25.908	33.448
29.494	36.045
29.789	34.734
25.748	34.506
21.228	35.545
20.87	30.192
25.596	31.481
21.55	31.572
24.457	32.647
35.441	36.315
32.847	30.624
25.668	30.725
20.617	33.848
20.611	29.104
25.179	29.366
27.173	33.733
25.929	34.459
24.455	32.19
23.54	26.433
21.854	26.907
22.635	28.568
22.194	25.487
24.113	24.032
25.497	20.511
20.814	23.516
24.487	25.794
22.421	22.099
18.02	25.084
23.754	25.385
23.118	24.004
21.902	23.889
22.775	23
21.95	23.075
17.798	20.11
16.961	16.535
20.628	14.311
13.524	16.615
8.526	18.253
10.654	16.284
14.085	17.982
22.598	18.51
17.846	15.892
6.55	18.286
9.628	17.965
17.827	12.959
17.98	11.5
16.441	6.99
16.499	6.344
7.121	9.708
5.67	10.019
10.973	8.851
9.277	6.283
15.236	6.449
12.492	7.515
4.601	10.168
6.293	14.692
4.67	16.135
10.724	13.351
9.101	12.63
3.011	11.989
4.832	10.431
0.994	11.481
5.251	11.931
6.747	13.315
6.034	11.763
8.075	7.946
-2.788	7.261
-3.373	7.345
4.274	8.497
3.578	12.532
10.687	12.482
9.427	6.65
0.735	7.51
3.223	9.326
4.607	9.154
7.339	9.797
