# Supplementary material for: Electrooculography-based continuous eye-writing recognition system for efficient assistive communication systems
Source: PLoS One. 2018 Feb 9;13(2):e0192684. doi: 10.1371/journal.pone.0192684 (PMC5806888; doi:10.1371/journal.pone.0192684)
Supplement: S3 Database — All the original continuous EOG data of participant 004, 005, and 006 used in the experiments are contained in this database. (ZIP) [file pone.0192684.s003.zip › continuous2/004/test/EOG_004_01_019.csv]

-156.95	-82.031
-151.17	-80.617
-154.06	-77.562
-150.06	-69.838
-145.99	-77.198
-144.04	-79.178
-129.24	-68.865
-129.12	-65.964
-126.84	-62.233
-117.04	-61.774
-112.64	-58.527
-110.86	-57.863
-114.91	-58.946
-103.54	-55.409
-91.431	-59.293
-92.021	-62.432
-89.605	-55.339
-89.429	-43.425
-93.489	-45.641
-93.552	-49.449
-87.47	-47.792
-86.259	-52.202
-83.542	-52.564
-81.554	-52.728
-86.616	-51.63
-86.701	-50.359
-83.927	-48.954
-86.123	-48.379
-86.642	-50.236
-81.237	-50.501
-81.01	-46.214
-80.06	-45.951
-75.247	-47.349
-71.892	-44.753
-75.927	-52.537
-78.238	-53.421
-71.217	-46.679
-67.869	-45.56
-68.067	-43.182
-71.839	-44.963
-70.026	-49.814
-63.88	-43.158
-57.28	-32.06
-50.118	-34.894
-51.846	-37.128
-48.633	-32.463
-46.206	-34.71
-49.375	-33.027
-44.348	-29.29
-37.754	-30.135
-34.442	-30.585
-33.535	-29.548
-32.318	-26.494
-33.195	-29.638
-33.34	-27.606
-31.686	-27.673
-31.006	-31.226
-26.474	-26.205
-27.145	-26.937
-30.705	-25.281
-28.497	-25.187
-25.149	-27.005
-25.052	-26.517
-27.177	-25.578
-24.348	-23.708
-26.991	-28.729
-24.886	-25.63
-15.194	-22.371
-15.253	-26.703
-13.772	-24.385
-12.676	-21.142
-11.62	-21.673
-13.77	-25.182
-19.292	-27.432
-15.75	-24.437
-13.897	-23.635
-15.639	-24.418
-18.093	-22.222
-14.755	-29.207
11.564	-40.966
59.146	-45.191
89.423	-51.717
76.143	-61.884
57.395	-66.188
46.565	-67.159
29.635	-67.834
24.534	-64.535
28.61	-62.903
24.214	-63.615
28.334	-56.856
15.223	-48.851
-45.331	-46.332
-99.579	-39.742
-135.23	-32.014
-164.53	-27.19
-186.97	-24.154
-201.49	-26.938
-195.5	-29.029
-185.47	-26.277
-176	-24.856
-173.22	-23.185
-172.54	-18.809
-157.54	-17.425
-155.81	-16.815
-160.62	-17.808
-157.48	-20.65
-161.01	-19.333
-161.11	-23.287
-165.9	-25.133
-171.26	-21.308
-146.64	-24.931
-89.967	-26.272
-22.363	-26.812
44.218	-20.769
97.22	-5.367
127.09	10.196
135.9	16.981
116.75	9.473
91.952	8.812
78.691	3.904
71.174	-3.875
68.802	-0.704
65.301	-1.418
63.866	0.659
61.336	-1.228
62.33	-4.359
63.722	-0.581
56.454	-3.435
61.561	6.053
57.025	2.814
12.015	-38.262
-37.758	-69.462
-63.926	-83.939
-92.092	-91.661
-122.76	-92.621
-125.28	-89.97
-114.18	-84.396
-118.02	-81.353
-121.3	-76.591
-117.32	-76.126
-120.96	-75.085
-114.68	-70.121
-109.72	-72.847
-122.35	-77.5
-127.54	-76.869
-117.81	-56.184
-82.859	-12.755
-20.576	33.222
32.058	79.281
69.117	129.79
98.564	172.04
106.56	187.74
104.69	179.32
96.967	169.94
79.386	159.7
73.558	149.33
73.898	151.89
70.47	151.36
75.24	152
76.523	146.54
72.825	137.11
64.489	133.17
53.813	130.79
55.505	143.79
32.947	99.8
-27.402	5.459
-73.181	-62.712
-91.207	-112.13
-104.76	-138.51
-110.24	-150.14
-111.19	-152
-116.2	-149.32
-112.96	-149.41
-113.28	-144.55
-120.26	-138.9
-121.96	-130.32
-121.21	-126.38
-119.14	-125.35
-119.63	-130.92
-126.63	-134.38
-116.47	-105.41
-66.66	-54.011
-12.594	4.336
32.963	62.156
76.219	112.74
104.49	150.66
115.82	168.68
106.27	166.22
92.892	160.3
84.966	152.68
87.935	148.37
89.347	149.76
76.397	144.3
79.665	155.66
67.02	125.49
18.668	42.32
4.019	-12.646
30.196	-42.656
49.487	-63.057
47.565	-82.876
29.805	-103.12
11.746	-117.64
0.175	-124.26
-10.03	-123.42
-17.943	-121.71
-27.153	-121.58
-41.869	-126.75
-56.898	-128.63
-72.475	-128.25
-85.039	-129.82
-94.648	-133.02
-100.34	-133.69
-81.962	-130.36
-32.814	-128.21
26.131	-113.64
74.907	-89.133
111.41	-57.5
132.43	-26.155
129.77	-16.041
104.29	-17.268
83.394	-21.564
81.468	-21.339
68.431	-19.688
53.549	-21.069
47.437	-21.779
42.691	-24.079
48.782	-19.194
50.784	-18.56
62.098	-14.251
43.152	-8.228
-29.407	-16.046
-86.646	-14.478
-127.88	-6.187
-159.28	4.856
-166.64	9.793
-162.33	4.038
-153.94	7.229
-139.83	8.884
-132.57	3.677
-135.24	3.18
-131.33	6.147
-124.51	9.638
-119.97	9.095
-119.44	7.414
-120.66	9.562
-124.82	8.982
-127.51	8.954
-126.54	9.776
-130.28	6.575
-131.04	7.562
-126.08	12.836
-106.3	-0.245
-66.662	-26.204
-9.639	-45.163
50.855	-56.11
94.605	-51.44
134.69	-36.75
155.98	-19.662
146.71	-9.612
128.28	-12.14
114.76	-12.557
112.4	-7.385
100.18	-7.22
92.132	-7.155
89.784	-5.131
83.086	-5.979
85.836	-1.948
80.353	0.798
81.889	3.416
53.607	-2.526
-15.958	-15.819
-51.87	-9.249
-79.567	0.662
-117.64	2.848
-138.7	3.571
-139.17	-0.618
-128.04	0.974
-119.08	7.24
-112.91	9.575
-116.57	9.353
-115.37	5.645
-108.9	3.543
-109.42	4.836
-110.43	7.881
-115.67	8.343
-119.8	1.002
-121.77	-3.3
-127.2	-3.726
-124.07	8.579
-78.492	44.715
-7.716	89.699
46.545	129.5
93.065	163.35
126.2	189.84
141.49	197.86
134.63	189.06
114.62	177.28
107.42	171.09
99.535	169.54
90.406	164.48
83.954	161.2
77.027	155.56
79.059	150.93
86.983	161.15
64.101	121.36
4.172	30.376
-37.061	-36.149
-58.205	-83.334
-86.591	-120.16
-104.44	-140.02
-103	-140.64
-99.182	-132.54
-100.43	-128.73
-100.75	-118.84
-102.69	-109.52
-104.3	-105.41
-99.286	-101.68
-102.12	-101.31
-108.9	-106.32
-105.71	-97.755
-93.251	-66.045
-70.232	-28.867
-53.594	17.136
-44.913	66.29
-28.228	108.43
-7.634	145.36
12.263	172.15
28.024	193.16
41.114	210.5
47.101	222.89
50.786	238.1
63.842	250.26
65.217	253.74
63.834	256.78
69.118	257.97
65.742	257.94
67.158	258.39
72.4	254.53
72.146	246.24
70.021	241.71
71.502	239.39
77.577	235.98
85.467	229.38
88.245	220.3
89.089	213.35
97.813	201.59
93.32	192.11
81.291	188.51
78.882	188.39
80.376	173.83
90.247	139.49
93.265	104.67
98.374	85.71
104.04	92.581
89.84	74.804
90.803	26.826
86.173	-25.298
60.096	-89.129
56.233	-145.38
54.693	-189.38
47.733	-225.16
51.476	-249.49
56.192	-262.02
62.049	-269.94
62.455	-275.76
58.262	-282.27
52.129	-292.16
39.95	-292.73
37.423	-289.64
31.548	-288.17
20.832	-278.56
21.62	-273.95
8.166	-275.11
-9.713	-267.91
-19.913	-260.34
-35.275	-247.41
-45.971	-223.08
-61.866	-190.17
-83.564	-152.92
-95.787	-119.8
-99.986	-101
-91.73	-95.926
-88.568	-76.686
-95.355	-48.387
-91.04	-39.555
-84.393	-35.731
-87.346	-29.649
-88.137	-28.479
-83.059	-23.287
-84.412	-25.101
-83.706	-19.551
-83.816	18.804
-79.416	73.682
-65.08	130.41
-56.099	171.97
-41.325	200.35
-28.635	225.92
-19.006	238.39
-8.133	245.94
-5.78	248.72
-3.417	243.12
-1.471	238.4
-2.334	232.26
-2.493	228.48
-3.365	226.7
-6.087	222.41
-1.707	218.95
2.34	214.27
-0.4	211.28
0.511	206.93
-1.17	198.27
-2.309	194.98
-2.462	194.23
-7.665	190.78
-2.389	188.53
4.075	184.45
1.126	178.83
6.903	185.27
19.288	189.77
23.736	183.21
20.488	180.2
20.796	177.84
22.863	175.9
19.266	169.31
18.277	167.92
27.873	163.19
47.037	141.03
71.253	127.52
91.905	113.51
96.946	96.141
94.028	89.879
89.223	86.44
81.415	86.169
80.258	81.534
80.855	77.672
76.571	82.32
71.558	78.734
76.705	87.718
73.05	75.568
32.499	4.674
-19.165	-67.036
-63.525	-127.75
-102.99	-176.75
-127.98	-201.89
-133.9	-207.81
-127.81	-202.05
-127.63	-193.31
-126.61	-183.78
-122.42	-180.64
-119.37	-176.91
-109.38	-171.45
-108.74	-165.37
-109.14	-164.1
-113.25	-153.81
-135.07	-116.94
-139.28	-79.701
-126.51	-60.221
-120.25	-54.763
-113.61	-50.013
-107.37	-47.815
-108.55	-51.106
-108.95	-49.982
-104.97	-52.598
-102.57	-55.105
-97.645	-56.625
-98.46	-59.154
-88.684	-58.234
-34.583	-66.421
37.57	-80.112
102.02	-86.678
147.62	-85.136
166.05	-84.239
162.59	-85.572
139.29	-84.048
122.89	-81.446
115.06	-79.504
104.28	-75.475
100.21	-69.509
93.212	-67.405
84.107	-65.823
84.148	-62.987
85.566	-60.592
81.527	-59.693
80.352	-58.825
77.895	-57.947
69.77	-59.274
69.888	-57.191
71.256	-56.314
73.283	-54.781
76.207	-51.261
72.13	-53.782
69.813	-51.566
66.551	-48.315
61.057	-49.626
57.439	-46.637
59.861	-43.526
62.79	-44.054
54.953	-46.812
46.138	-48.471
46.475	-46.029
48.619	-43.671
46.756	-30.023
44.965	13.956
49.422	70.611
59.51	116.08
61.215	151.54
55.726	173.29
54.671	173.94
55.174	165.04
58.043	163.45
57.88	159.8
51.066	151.76
45.557	146.99
46.855	140.25
53.304	144.11
53.716	127.71
51.159	71.218
55.018	12.824
62.519	-46.44
63.307	-82.296
59.157	-81.083
54.295	-77.555
48.809	-73.313
46.132	-65.074
40.853	-60.292
42.61	-56.409
44.885	-52.911
42.522	-51.313
51.348	-42.944
33.554	-47.83
-19.169	-79.355
-46.516	-99.513
-59.704	-99.659
-93.312	-98.553
-118.66	-93.029
-124.96	-88.995
-123.61	-91.324
-124.02	-88.556
-126.55	-87.93
-123.24	-87.95
-118.35	-84.166
-108.76	-83.797
-101.7	-79.113
-103.44	-78.327
-99.759	-78.912
-100.55	-64.365
-108.11	-56.362
-105.12	-60.071
-105.93	-59.625
-110.26	-57.504
-109.92	-59.71
-116.41	-61.044
-98.783	-37.181
-41.078	10.364
20.808	65.294
72.163	123.25
106.32	168.13
118.26	187.76
105.22	180.54
84.583	167.34
78.106	161.4
74.288	154.97
75.109	153.86
72.059	147.94
65.67	140.03
59.956	137.68
55.141	133.99
57.149	134.06
51.3	130.53
54.35	137.91
57.878	126.28
53.599	66.684
54.539	5.522
53.41	-53.52
53.35	-93.572
44.328	-97.96
43.122	-93.902
49.066	-87.936
46.927	-78.23
45.658	-72.902
37.8	-72.693
34.858	-68.393
33.638	-68.706
36.201	-63.214
30.13	-54.494
-21.652	-57.448
-87.031	-56.758
-122.7	-46.688
-136.72	-29.672
-157.97	-26.884
-166.02	-33.42
-150.69	-32.081
-141.86	-31.819
-137.03	-27.991
-132.91	-30.411
-125.01	-33.941
-116.72	-30.028
-116.62	-33.985
-115.57	-36.822
-116.67	-39.126
-116.4	-38.92
-113.09	-36.101
-113.89	-38.926
-108.18	-35.535
-105.8	-34.655
-107.39	-35.291
-104.62	-30.588
-103.76	-30.713
-103.53	-30.764
-103.52	-30.246
-103.22	-30.466
-107.43	-26.126
-105.34	-26.735
-101.37	-31.289
-102.22	-29.093
-97.625	-27.599
-97.715	-28.217
-101.56	-28.674
-104.9	-24.611
-97.885	-21.771
-64.214	-28.225
-6.146	-39.811
65.768	-60.672
132.07	-65.8
164.82	-54.293
154.67	-51.279
132.65	-47.886
116.12	-46.874
102.32	-47.184
97.903	-44.713
94.893	-41.644
92.163	-37.549
87.218	-34.894
79.221	-32.72
79.738	-34.853
80.727	-38
81.186	-35.319
80.82	-32.67
80.712	-33.95
80.083	-32.626
39.042	-39.402
-25.527	-48.897
-56.161	-42.179
-73.237	-30.836
-95.952	-17.256
-116.94	-9.186
-125.77	-7.483
-114.93	-4.089
-115.5	-4.64
-114.29	-3.264
-103.62	-3.323
-102.46	-2.087
-90.85	1.227
-91.642	-2.35
-104.5	-4.029
-105.78	-6.633
-108.67	-6.479
-88.417	19.08
-31.258	65.215
21.566	109.9
56.769	143.39
95.755	172.14
120.12	185.78
117.14	176.31
106.04	166.7
96.32	161.33
89.911	152.39
82.398	143.83
81.736	139.47
79.686	137.98
72.336	135.21
75.273	133.15
72.29	130.35
71.719	130.57
76.85	139.11
72.288	114.53
69.361	54.475
65.525	-3.686
74.717	-56.433
80.849	-83.858
71.548	-88.162
73.234	-88.389
69.517	-83.502
68.403	-77.494
66.444	-74.328
63.281	-67.336
62.991	-63.809
15.124	-81.556
-48.231	-100.01
-74.755	-100.46
-82.451	-92.167
-81.357	-83.046
-75.744	-78.827
-75.89	-79.794
-75.111	-79.022
-75.534	-76.653
-73.749	-74.413
-70.622	-70.968
-99.528	-62.505
-118.82	-47.799
-111.09	-45.039
-110.72	-47.681
-103.83	-40.794
-100.13	-37.725
-95.815	-39.857
-87.95	-35.887
-85.729	-35.106
-86.529	-41.647
-90.482	-38.329
-89.789	-36.033
-90.129	-39.842
-92.271	-39.496
-98.008	-45.982
-96.327	-40.6
-62.329	-4.598
-2.729	43.061
53.061	91.585
85.591	126.98
108.21	144.86
119.51	149.05
109.08	138.79
97.478	133.1
89.424	127.42
82.037	120.63
75.355	118.75
72.565	111.96
79.288	123.37
62.327	103.48
18.354	22.754
-22.24	-48.806
-51.069	-106.98
-71.837	-147.77
-88.54	-166.85
-90.081	-174.79
-86.233	-166.29
-84.301	-158.9
-82.476	-152.45
-80.339	-144.56
-75.859	-137.29
-76.08	-130.61
-75.801	-125.83
-74.666	-120.32
-72.648	-114.89
-72.308	-110.98
-71.955	-110.48
-71.177	-106.88
-72.337	-104.17
-72.536	-104.5
-71.573	-103.47
-77.574	-102.67
-83.331	-104.35
-40.856	-111.77
30.732	-103.77
98.414	-76.091
154.62	-43.335
174.45	-13.711
168.04	-2.74
149.63	-2.582
137.33	-1.069
130.91	-0.224
126.13	2.2
124.06	4.712
116.17	-0.099
117.47	0.727
116.38	3.109
116.21	3.244
111.51	12.949
63.781	13.505
5.832	14.457
-40.459	17.227
-76.376	15.983
-98.193	21.071
-114.21	22.933
-116.25	21.443
-109.6	18.639
-102.79	17.561
-100.03	18.118
-98.673	19.037
-96.166	18.58
-89.656	17.433
-79.526	17.913
-76.956	18.877
-76.553	21.534
-76.057	22.171
-78.625	19.612
-78.76	15.982
-80.383	14.449
-85.447	11.367
-88.326	8.719
-95.962	6.436
-103.51	4.962
-97.08	4.193
-61.318	-3.356
13.4	-1.206
91.227	7.713
147.3	16.304
177.69	26.431
171.5	27.77
146.53	25.696
130	25.677
126.78	25.979
119.65	24.605
112.82	24.457
105.75	20.799
97.167	17.473
100.59	19.442
96.503	20.669
98.438	24.109
105.77	20.606
107.6	24.765
103.6	22.234
50.334	-15.307
-20.184	-47.121
-54.038	-62.884
-62.508	-68.489
-58.575	-61.191
-55.26	-57.796
-57.322	-56.4
-60.105	-51.063
-62.9	-48.09
-63.783	-49.499
-63.551	-48.252
-57.98	-40.627
-54.497	-38.409
-56.441	-41.809
-55.427	-41.141
-58.126	-40.101
-61.675	-39.916
-62.232	-37.867
-55.491	-37.548
-52.469	-38.987
-57.393	-37.556
-53.232	-36.625
-55.34	-32.999
-60.938	-31.868
-59.173	-32.099
-58.417	-28.172
-56.006	-28.82
-53.392	-27.687
-55.353	-27.202
-58.77	-28.232
-58.5	-27.956
-60.87	-27.964
-61.851	-27.29
-58.74	-28.6
-46.895	-8.168
-1.983	35.748
56.756	79.841
100.71	125.45
134.99	169.68
156.75	206.08
155.06	216.12
136.19	202.22
118.88	194.3
109.46	187.64
103.52	180.15
96.562	174.2
93.069	162.46
87.901	155.45
84.826	153.42
86.119	148.94
80.189	145.54
80.376	141.46
81.341	143.06
83.495	135.49
96.019	96.339
99.573	43.881
100.33	-7.417
101.1	-46.038
96.873	-59.35
95.32	-55.175
90.883	-50.742
86.228	-48.191
80.764	-43.46
74.518	-41.423
71.922	-39.646
71.067	-37.144
69.829	-33.633
70.065	-30.891
71.256	-32.107
70.205	-29.677
70.432	-27.58
69.323	-27.721
80.307	-20.326
70.627	-19.552
10.5	-34.89
-50.535	-47.812
-91.684	-43.459
-112.66	-31.146
-131.1	-24.658
-153.18	-24.008
-152.57	-25.405
-145.02	-21.808
-136.76	-18.925
-124.32	-18.145
-119.97	-16.408
-114.4	-18.886
-108.12	-18.213
-108.48	-16.029
-107.89	-20.018
-104.59	-24.109
-98.139	-25.244
-94.27	-27.838
-94.214	-25.897
-90.282	-22.348
-90.195	-24.461
-87.213	-22.83
-82.261	-21.287
-87.773	-24.831
-91.322	-23.403
-98.096	-25.283
-98.896	-28.244
-96.012	-28.761
-101.87	-31.389
-68.591	-6.504
-5.872	32.825
54.36	68.756
106.79	107.68
136.52	133.73
159.77	151.03
154.82	156.25
133.26	149.11
126.82	139.04
116.5	132.19
109.51	127.85
102.55	123.36
99.923	119.69
99.211	112.41
99.242	122.52
86.781	98.965
30.12	14.702
-17.382	-57.739
-32.188	-114.78
-55.285	-163.03
-83.746	-193.72
-99.378	-204.36
-100.84	-194.15
-97.742	-180.13
-94.542	-167.91
-91.631	-160.24
-91.126	-154.86
-81.797	-145.67
-79.571	-134.39
-85.745	-129.98
-82.599	-129.65
-87.887	-126.22
-89.206	-126.24
-88.23	-126.64
-84.019	-105.18
-60.977	-57.886
-41.522	-0.343
-24.02	54.073
-13.918	98.045
-6.974	136.68
7.762	167.11
14.8	186.89
23.449	200.8
32.404	209.59
34.007	216
33.852	214.17
27.044	208.56
26.629	209.02
28.332	203.8
20.144	193.94
23.712	193.93
26.221	187.92
20.702	184.28
19.687	184.75
13.246	137.55
3.249	64.263
-10.707	-7.374
-23.186	-85.697
-21.321	-153.13
-14.052	-207.36
-6.694	-244.48
7.421	-267.97
20.131	-284.47
33.605	-288.54
47.313	-289.32
55.549	-286.27
59.131	-277.67
56.396	-276.8
56.284	-270.8
52.66	-264.33
52.791	-263.72
59.5	-253.8
58.001	-247.25
54.654	-242.56
53.125	-236.82
48.959	-233.88
47.986	-228.08
50.697	-224.78
50.733	-226.16
50.755	-217.8
42.997	-194.6
44.21	-156.16
76.867	-87.406
106.51	-4.762
117.79	69.038
123.72	127.15
118.86	168.91
110.45	195.62
95.791	196.52
82.168	189.13
80.414	184.05
72.694	176.32
68.651	169.64
65.928	163.78
62.019	164.4
66.516	165.2
60.907	164.37
57.499	163.48
60.154	168.55
60.849	151.9
66.427	88.627
69.407	25.681
74.522	-23.454
76.374	-56.147
69.371	-55.329
69.644	-48.069
71.642	-45.811
62.959	-41.755
57.295	-40.338
54.388	-36.77
50.702	-38.541
59.566	-35.613
50.451	-25.966
-1.219	-30.737
-59.958	-33.352
-98.984	-25.172
-123.7	-14.947
-139.24	-10.375
-132.29	-4.418
-116.22	1.496
-112.38	-0.958
-105.99	2.222
-101.09	5.354
-94.527	5.516
-84.772	6.123
-86.242	7.028
-81.267	7.956
-72.788	7.557
-72.574	13.348
-70.573	19.31
-71.949	17.599
-70.716	15.352
-69.07	16.764
-80.278	13.517
-88.207	6.15
-92.871	10.133
-70.731	34.498
-15.577	72.814
37.479	112.52
84.197	143.71
111.92	163.93
115.06	170.77
100.73	163.51
86.323	156.63
80.018	152.76
75.039	146.99
68.409	141.84
58.122	136.43
57.681	138.25
60.214	132.03
68.403	137.27
71.479	140.13
27.954	67.193
-20.33	-17.112
-36.489	-72.088
-45.556	-121.32
-60.6	-151.15
-82.439	-170.92
-89.896	-170.72
-84.442	-161.91
-82.843	-157.67
-77.762	-147.88
-78.1	-143.02
-81.323	-137.59
-75.464	-129.1
-76.359	-126.54
-78.55	-122.53
-78.384	-121.52
-78.122	-121.33
-73.272	-114.53
-74.97	-111.73
-78.385	-109.11
-74.032	-104.98
-68.918	-106.42
-67.39	-106.84
-65.169	-101.93
-65.952	-98.211
-66.53	-94.607
-60.864	-93.324
-56.958	-91
-54.354	-88.828
-53.091	-81.657
-48.194	-53.855
-46.338	-19.319
-56.656	11.531
-58.06	22.432
-57.15	20.515
-51.577	25.014
-45.718	25.674
-41.621	26.933
-35.158	30.013
-61.361	29.983
-83.163	29.2
-82.581	29.418
-79.86	31.498
-69.255	33.378
-68.187	35.331
-68.948	33.798
-62.754	34.368
-64.523	34.865
-67.105	28.094
-60.799	29.304
-61.226	31.178
-65.463	29.113
-70.398	23.663
-75.634	17.099
-71.051	21.271
-66.275	22.425
-43.26	20.102
5.234	21.84
52.824	27.205
86.601	29.349
101.46	23.203
97.601	15.454
80.106	9.859
59.597	8.349
55.339	8.66
72.572	9.102
78.413	9.867
65.961	9.22
53.435	7.015
46.083	6.325
43.574	3.938
42.617	3.443
41.706	2.907
39.676	2.107
40.505	8.022
38.068	6.4
41.519	14.927
36.916	3.721
-1.891	-56.214
-38.171	-103.59
-54.063	-133.54
-63.713	-148.21
-68.469	-143.42
-72.815	-138.66
-71.887	-130.93
-64.716	-124.26
-61.119	-118.33
-58.114	-109.81
-56.747	-105.2
-58.754	-103.86
-59.929	-97.875
-57.728	-90.39
-49.621	-87.678
-46.898	-91.197
-49.44	-94.338
-44.804	-85.894
-43.995	-79
-44.932	-82.787
-40.953	-85.738
-41.316	-82.089
-36.398	-81.566
-41.794	-74.949
-41.087	-40.824
-17.801	1.392
-3.744	50.984
20.881	112.2
35.782	157.23
35.912	190.66
49.046	210.29
49.061	212
41.74	217.86
40.79	221.29
39.293	217.94
36.729	211.05
30.51	202.27
26.603	196.59
23.282	187.48
18.007	180.15
22.424	179.41
31.369	192.56
54.819	209.85
74.963	207.99
77.787	202.22
80.653	195.67
74.932	187.52
72.168	182.31
85.082	157.87
103.87	122.61
118.59	85.473
129.07	36.21
131.25	-20.796
131.39	-72.76
137.43	-106.94
142.32	-133.02
143.07	-156.74
140.83	-170.83
142.8	-179.54
141.76	-185.81
136.27	-185.6
130.07	-184.39
120.72	-179.59
114.08	-172.05
106.23	-171.76
103.09	-167.53
101.81	-161.62
79.213	-169.54
38.795	-190.49
3.279	-205.95
-22.375	-202.97
-37.37	-198.99
-33.137	-194.3
-23.575	-187.12
-24.876	-182.93
-26.057	-176.3
-20.707	-174.05
-25.619	-164.24
-41.763	-163.83
-58.151	-169.97
-68.637	-160.86
-61.707	-158.91
-54.324	-155.31
-49.085	-152.29
-41.422	-151.97
-41.088	-145.77
-37.293	-140.82
-54.76	-126.61
-91.705	-93.434
-114.91	-46.639
-133.8	-4.225
-140.33	16.841
-133.73	22.602
-129.72	27.079
-123.76	29.061
-122.94	29.791
-124.97	30.866
-123.15	29.984
-120.15	26.086
-113.45	33.84
-105.03	69.257
-87.934	118.55
-67.134	175.54
-46.781	224.46
-24.836	256.17
-9.465	280.36
-0.642	289.41
3.223	301.28
13.358	316.19
21.112	317.77
23.477	317.01
33.611	318.39
41.592	317.57
46.115	312.1
45.475	299.22
38.341	278.74
40.486	267.16
39.263	259.72
26.125	251.15
21.832	250.31
21.58	244.8
21.975	234.87
24.738	232.98
28.732	232.64
28.633	226.37
19.412	216.33
13.627	210.05
7.717	208.42
3.499	202.21
8.392	198.67
10.708	192.1
14.007	192.18
13.104	186.87
7	139.5
12.528	85.058
18.707	37.309
29.219	-11.197
53.333	-52.424
62.414	-80.611
51.313	-86.385
45.32	-83.336
35.807	-77.615
40.52	-74.788
62.695	-81.526
63.393	-85.22
56.554	-80.464
52.673	-77.017
48.662	-77.857
45.399	-73.78
39.799	-70.303
39.037	-72.386
42.197	-69.729
36.615	-66.749
38.97	-64.786
37.441	-60.903
-12.084	-61.386
-67.529	-54.959
-93.063	-40.23
-114.45	-35.842
-127.45	-41.169
-117.17	-39.681
-105.85	-34.731
-104.31	-31.804
-100.49	-29.241
-94.189	-29.796
-89.983	-25.071
-88.364	-21.252
-84.548	-20.074
-83.348	-18.571
-82.777	-21.408
-83.885	-19.696
-91.543	-19.732
-91.995	-24.1
-89.468	-23.769
-88.995	-24
-91.455	-27.056
-83.297	-16.017
-40.149	20.214
14.514	59.829
60.77	91.208
96.241	117.16
119.66	131.94
131.81	139.34
130.31	134.62
119.88	124.08
109.51	119.06
103.2	110.66
94.692	106.65
85.896	104.4
82.544	102.68
81.952	102.47
78.249	98.046
79.925	100.04
79.903	97.223
72.634	100.12
71.559	94.754
68.62	45.342
66.439	-11.891
73.233	-62.494
76.347	-101.91
74.783	-113.93
74.317	-111.17
70.006	-102.69
68.671	-100.41
69.709	-93.246
30.511	-89.429
-46.879	-95.75
-85.681	-80.621
-89.981	-70.735
-112.33	-68.785
-130.19	-60.654
-126.15	-63.5
-120.06	-59.516
-114.26	-56.643
-110.46	-56.155
-109.51	-51.862
-99.907	-54.616
-93.403	-51.505
-87.521	-46.055
-79.382	-43.238
-78.334	-41.274
-74.329	-42.984
-79.325	-43.965
-91.708	-42.705
-92.337	-43.516
-84.223	-43.989
-83.765	-44.439
-86.089	-46.624
-79.876	-45.712
-81.863	-46.716
-84.226	-45.078
-81.414	-41.143
-77.751	-42.781
-68.098	-37.767
-64.394	-34.479
-66.24	-38.988
-63.896	-36.097
-58.283	-33.973
-57.891	-36.785
-65.252	-34.865
-74.063	-35.193
-78.866	-38.289
-74.666	-36.359
-65.601	-38.278
-68.736	-38.05
-72.211	-36.15
-68.562	-37.312
-70.816	-32.884
-64.886	-27.267
-55.632	-22.748
-26.664	-26.48
17.159	-33.007
28.76	-36.927
24.582	-36.97
16.574	-34.101
5.676	-37.17
10.884	-35.775
46.019	-32.518
97.064	-22.204
141.35	-3.956
180.62	5.425
197.43	14.607
189.86	20.113
174.94	14.795
156.22	11.322
145.15	12.639
136.14	12.256
126.91	9.888
122.05	7.655
116.2	7.419
114.22	7.974
115.46	10.73
118.5	13.033
121.48	14.597
121.29	22.552
93.794	6.191
38.812	-32.637
0.467	-54.568
-18.822	-63.005
-31.634	-66.63
-31.796	-64.073
-25.642	-56.196
-20.222	-51.703
-16.786	-51.622
-15.961	-49.769
-11.481	-42.868
-19.939	-42.775
-35.766	-50.655
-35.731	-49.357
-36.113	-48.317
-37.307	-46.023
-35.152	-44.044
-40.947	-46.265
-46.341	-49.114
-45.563	-53.623
-49.256	-51.664
-48.295	-50.54
-50.191	-52.149
-51.84	-52.54
-43.873	-52.712
-37.756	-34.804
-0.126	10.661
57.473	61.733
101.49	109.29
127.06	151.5
139.74	178.17
141.91	187.19
125.07	181.14
115.48	170.65
109.15	165.02
101.49	159.67
102.22	152.71
95.244	148.63
86.522	144.54
84.679	141.08
86.264	137.83
88.533	138.45
83.346	134.23
83.566	137.51
84.614	139.35
51.322	82.676
3.444	8.03
-28.642	-46.327
-39.816	-87.405
-37.372	-112.04
-48.414	-133.65
-59.546	-136.33
-56.497	-126.7
-53.456	-121.59
-53.921	-113.57
-56.385	-107.76
-53.479	-105.53
-48.225	-101.24
-44.849	-95.048
-44.32	-88.634
-48.147	-83.368
-45.127	-82.776
-42.128	-78.376
-45.381	-72.036
-47.935	-71.302
-56.253	-66.113
-54.914	-66.356
-52.55	-69.601
-64.691	-69.508
-73.706	-70.317
-70.533	-66.517
-33.837	-66.451
23.95	-62.676
76.468	-50.279
116.27	-24.836
136.37	5.715
143.23	11.764
134.59	9.335
123.53	9.146
118.84	4.065
111.14	5.945
100.94	7.898
96.633	8.885
98.058	11.542
95.735	9.291
96.365	5.042
93.536	1.176
91.381	8.138
79.936	15.121
36.279	7.749
-7.722	5.096
-34.925	10.578
-57.887	13.486
-79.863	17.059
-99.483	20.176
-110.36	17.166
-113.55	12.907
-112.55	13.535
-106.14	12.425
-101.87	11.212
-100.09	11.625
-96.051	7.462
-93.238	6.774
-92.855	5.3
-88.589	2.345
-87.748	6.583
-92.874	6.548
-94.977	3.015
-99.345	2.586
-92.313	0.404
-53.85	0.244
-9.315	-2.068
14.506	-7.987
31.063	-14.149
29.193	-22.581
11.518	-26.806
2.013	-28.151
-8.294	-30.367
-16.739	-32.584
-20.253	-35.079
-22.806	-36.587
-30.26	-32.463
-15.072	-29.161
39.84	-21.474
99.509	3.273
154.18	29.562
180.08	42.747
167.53	44.346
150.8	43.031
141.8	42.333
136.6	40.694
128.77	40.042
118.15	37.309
114.51	37.135
119.57	39.346
124.14	39.007
128.76	44.325
103.28	26.907
39.046	-14.42
-6.615	-41.852
-28.528	-51.572
-51.245	-51.734
-67.655	-58.765
-72.475	-65.896
-71.551	-60.532
-72.084	-52.347
-77.433	-49.073
-81.42	-48.106
-81.693	-50.918
-80.33	-53.731
-80.986	-50.992
-74.964	-74.519
-56.563	-122.12
-45.409	-163.05
-29.278	-198.15
-10.442	-220.36
-1.059	-225.88
12.671	-223.38
19.725	-218.96
25.977	-216.9
32.292	-210.73
26.844	-205.12
25.822	-202.52
22.114	-197.57
18.523	-195.49
30.113	-189.13
29.574	-186.28
19.909	-186.35
17.949	-177.4
17.216	-176.25
18.093	-175.83
15.451	-174.18
18.221	-168.01
16.218	-143.23
-0.404	-127.93
0.677	-124.46
8.087	-121.06
2.757	-117.61
2.532	-109.67
4.956	-103.82
1.938	-102.03
2.172	-98.162
4.696	-95.523
6.473	-98.228
3.541	-85.591
-14.992	-54.665
-25.513	-10.788
-23.096	45.752
-23.61	101.17
-21.355	143.41
-16.075	175.52
-6.832	202.39
-5.661	206.38
-11.944	198.74
-11.815	197.69
-9.613	192.54
-7.073	184.39
-12.541	192.18
-16.848	223.52
-8.285	256.37
-4.489	278.57
-1.267	293.81
8.173	303.97
17.836	312.4
19.748	312.98
13.14	308.84
13.532	303.02
10.705	289.06
10.24	282.78
13.757	269.48
5.272	246.9
-0.466	233.78
-10.664	188.52
-17.495	151.46
-18.298	146.07
-30.746	98.357
-37.857	37.529
-42.991	-16.441
-55.182	-84.436
-61.601	-136.48
-54.311	-164.1
-44.833	-187.45
-38.229	-208.54
-22.896	-217.65
-14.596	-228.08
-11.454	-234.71
-5.195	-224.59
-9.169	-215.47
-12.186	-211.32
-14.237	-208.36
-11.457	-204.38
-3.254	-194.02
-4.327	-188.28
-11.304	-188.28
-21.681	-184.26
-21.838	-173.99
-12.745	-163.97
-9.637	-170.94
-10.454	-171.43
7.834	-137.61
57.932	-84.269
106.67	-18.926
135.74	47.886
151.06	89.067
143.39	98.809
121.65	96.761
109.86	93.336
104.06	91.885
106.07	93.629
107.04	92.214
101.46	85.844
98.387	81.894
94.909	84.597
100.25	90.181
71.08	75.424
3.087	32.798
-42.347	6.478
-66.524	4.931
-87.513	0.921
-96.99	2.299
-89.733	4.148
-86.684	1.515
-90.74	6.688
-89.571	5.87
-89.749	4.475
-92.977	4.34
-95.857	-0.137
-97.148	2.208
-99.033	-0.191
-105.55	-2.978
-112.04	-2.425
-119.6	-6.124
-116.04	-9.931
-69.793	-18.943
1.834	-16.447
70.897	3.716
122.11	20.682
139.17	32.22
130	38.08
113.42	36.835
105.16	39.937
102.82	43.864
100.27	44.685
93.48	47.726
92.347	47.681
94.939	49.997
52.353	45.164
-20.836	40.614
-63.563	53.866
-84.776	61.886
-100.07	61.982
-100.24	59.62
-97.49	53.229
-97.645	51.669
-92.003	51.743
-83.965	52.86
-78.911	53.194
-78.198	50.817
-74.541	50.008
-71.197	47.915
-74.008	44.8
-73.996	42.335
-71.595	43.363
-68.24	42.842
-64.533	39.24
-62.757	42.49
-60.632	45.546
-58.878	43.817
-58.624	44.011
-58.93	41.076
-62.525	36.522
-64.189	38.239
-62.71	34.211
-64.556	31.376
-66.265	35.995
-64.733	32.375
-64.082	34.374
-64.042	34.131
-58.989	28.971
-57.608	32.693
-57.801	31.469
-57.613	29.941
-61.962	28.938
-62.674	25.859
-61.047	24.915
-59.04	24.214
-63.037	24.412
-62.85	23.003
-57.937	17.192
-57.191	25.593
-40.207	60.075
-20.393	100.12
-10.434	133.23
0.055	157.85
16.886	176.61
26.704	187.92
20.155	188.23
18.244	181.4
11.283	170.88
-1.792	160.93
-8.103	156.8
-8.648	151.51
-5.378	141.89
-6.381	140.86
-6.739	136.7
-9.873	135.89
-6.642	153.25
8.819	169.25
14.101	179.53
17.224	183.36
19.978	174.82
12.193	168.28
8.948	166.29
10.584	163.76
9.423	161.48
11.438	151.42
13.329	154.18
10.532	139.19
10.892	81.869
11.773	25.929
12.205	-41.303
12.991	-111.03
16.518	-167.49
25.277	-215.77
33.157	-241.69
43.651	-261.04
50.799	-274.87
57.391	-274.53
60.448	-268.72
54.777	-262.22
54.885	-253.94
53.103	-248.04
51.941	-243.18
43.019	-216.94
17.82	-166.81
4.446	-109.71
-0.691	-47.868
-12.816	11.658
-18.781	57.889
-21.054	95.11
-21.99	129.67
-10.177	155.31
-1.938	167.86
0.315	179.81
0.278	186.11
-4.029	184.22
-2.961	180.89
-0.008	174.4
1.586	172.65
-2.747	168.26
-5.402	163.54
-3.645	163.76
-4.357	157.15
-3.989	153.09
-0.146	153.59
3.317	151.48
-0.343	150.18
0.04	147.68
3.596	149.16
6.81	151.14
15.55	155.81
20.603	159.93
10.165	120.07
-9.622	56.722
-27.235	0.74
-43.406	-63.139
-55.466	-122.88
-63.759	-174.38
-68.586	-214.59
-72.251	-243.51
-69.584	-267.13
-63.365	-284.1
-57.518	-295.84
-46.112	-300.97
-41.711	-305.16
-35.185	-303.05
-28.753	-295.06
-31.197	-289.45
-30.547	-279.01
-31.802	-276.92
-31.373	-274.05
-25.629	-260.78
-19.106	-260.72
-24.062	-248.77
-18.61	-213.08
10.034	-175.37
42.69	-121.71
71.15	-71.276
65.758	-58.961
50.256	-56.37
47.064	-58.449
38.226	-62.59
50.044	-37.563
99.349	8.962
146.61	48.386
180.72	61.956
198	59.97
177.03	55.021
157.34	51.463
148.78	46.436
143.57	45.812
143.39	47.372
140.83	47.345
138.76	49.832
101.72	33.521
45.013	3.37
6.773	-24.785
-28.2	-45.732
-55.818	-53.445
-61.537	-52.256
-56.195	-47.606
-60.172	-46.892
-67.271	-49.696
-67.797	-46.702
-69.391	-45.558
-66.846	-40.917
-67.182	-48.633
-70.527	-95.88
-63.105	-145.89
-55.203	-184.48
-44.065	-211.61
-26.638	-218.37
-17.073	-221.02
-12.758	-221.92
-5.96	-216.59
-3.758	-208.27
-2.275	-201.46
-1.027	-193.44
-2.465	-183.71
-0.563	-179.73
-4.067	-176.94
-7.329	-173.42
-5.09	-171.65
-2.208	-165.82
-0.23	-161.89
-2.967	-160.47
-2.701	-154.59
-2.449	-152.12
-1.757	-149.08
3.155	-145.24
-1.914	-146.03
-4.243	-143.42
1.071	-141.08
-1.212	-138.33
-4.318	-135.27
-5.058	-134.09
-1.487	-122.79
22.307	-96.827
71.003	-50.494
116.13	6.682
137.32	59.773
143.26	103.32
131.52	118.18
113.05	119
99.88	119.24
86.105	111.12
80.141	109.54
78.327	111.16
72.093	107.31
68.635	107.88
70.728	108.79
67.778	103.6
73.758	107.98
65.293	112.75
2.385	103.08
-56.042	98.414
-73.246	104.27
-86.056	106.77
-114.63	100.73
-141.61	102.89
-147.97	105.02
-137.05	96.079
-129.21	95.801
-128.01	95.236
-123.23	93.84
-121.25	94.838
-118.35	90.072
-110.59	89.611
-106.37	90.026
-110.73	87.562
-111.77	82.623
-111.1	76.162
-119.06	68.753
-126.48	70.711
-119.85	102.34
-88.845	148.51
-56.503	190.23
-31.658	222.95
-5.557	246.37
10.742	263.77
21.841	274.62
27.97	280.14
31.514	276.61
36.346	275.7
31.953	270.41
25.43	255.38
27.33	249.88
24.936	238.86
20.132	233.57
26.907	233.42
26.666	226.77
26.549	226.85
30.785	218.16
27.593	223.65
28.423	206.85
19.578	137.48
1.021	69.763
-15.318	-4.606
-28.178	-75.885
-36.658	-134.11
-44.914	-182.7
-45.007	-206.9
-34.659	-222.69
-26.269	-236.94
-18.28	-242.32
-11.181	-237.54
-14.17	-229.8
-17.204	-220.53
-17.728	-213.57
-19.021	-211.11
-18.028	-202.18
-16.902	-194.92
-14.351	-191.13
-12.516	-186.11
-14.775	-183.38
-11.265	-176.89
-8.118	-173.49
-11.63	-171.57
-9.304	-167.31
-11.957	-164.27
-10.908	-159.64
-5.794	-157.94
-2.07	-141.4
29.28	-102.2
74.526	-50.54
120.29	12.033
142.58	52.038
129.65	57.751
120.9	57.646
110.71	53.886
101.92	49.733
[truncated: 150 more rows]
