# Supplementary material for: Electrooculography-based continuous eye-writing recognition system for efficient assistive communication systems
Source: PLoS One. 2018 Feb 9;13(2):e0192684. doi: 10.1371/journal.pone.0192684 (PMC5806888; doi:10.1371/journal.pone.0192684)
Supplement: S3 Database — All the original continuous EOG data of participant 004, 005, and 006 used in the experiments are contained in this database. (ZIP) [file pone.0192684.s003.zip › continuous2/004/test/EOG_004_01_020.csv]

4.964	1.831
3.464	0.233
-2.242	-2.052
1.119	1.734
2.884	-2.136
-3.481	-1.076
-1.743	1.941
-2.002	-3.823
-6.474	-1.509
-3	1.117
0.052	-0.773
-0.333	-0.706
-0.506	-2.496
-2.584	-3.548
-4.107	-5.978
-4.264	-9.358
-3.095	-8.484
-3.092	-6.083
-6.305	-5.008
-8.592	-2.833
-7.582	-1.854
-8.387	-1.358
-9.67	-4.915
-5.712	-9.146
-4.78	-2.616
-5.02	2.395
-4.577	3.551
-7.155	5.418
-0.747	6.328
3.775	4.997
-0.357	3.315
2.702	5.362
3.873	2.879
0.483	2.746
-1.394	4.817
-5.415	1.911
-4.726	-0.544
-3.474	-6.084
-2.649	-6.738
-1.01	-2.137
-8.586	-2.446
-7.864	-2.664
-6.19	-2.049
-12.242	-6.301
-5.163	-7.258
-3.956	-3.791
-7.712	-1.532
-6.612	1.448
-7.709	-3.893
-8.041	-7.778
-8.101	-4.962
-1.071	-3.56
0.769	-3.503
-4.68	-6.965
-1.655	-6.465
0.69	-7.215
-5.582	-9
-6.419	-7.872
-4.023	-8.445
-5.764	-4.684
-3.573	-3.053
-1.597	-5.99
-3.217	-7.625
-6.3	-7.879
-2.664	-6.971
-3.422	-7.93
-5.168	-7.277
4.377	-4.789
-0.89	-5.988
-6.634	-7.784
-2.393	-6.479
-6.068	-6.101
-9.964	-8.318
-10.308	-6.887
-4.803	-6.843
-4.3	-10.24
-12.004	-11.397
-15.903	-10.862
-21.305	-8.299
-20.716	-11.338
-13.027	0.679
3.268	40.494
33.096	81.3
55.666	118.8
54.796	140.49
39.049	138.92
24.951	130.19
19.352	123.64
18.341	121.61
9.567	116.51
1.976	113.67
-1.949	106.22
-7.833	103.99
-1.246	103.8
9.522	64.606
10.175	4.452
9.161	-52.389
6.405	-100.92
3.849	-120.37
2.718	-118.22
1.144	-117.78
-1.253	-116.16
-3.429	-111.64
4.678	-106.29
-16.838	-95.226
-67.58	-78.896
-97.954	-61.621
-120.44	-49.273
-145.7	-42.966
-168.41	-36.56
-178.74	-30.217
-174.4	-31.088
-170.63	-27.592
-166.67	-23.573
-162.91	-28.917
-157.19	-24.578
-148.31	-20.696
-146.22	-24.451
-151.31	-25.781
-154	-24.757
-147.25	-22.29
-142.92	-23.008
-129.19	-15.052
-96.433	-10.515
-72.742	-9.764
-62.228	-4.797
-65.481	-11.639
-74.232	-14.3
-74.433	-17.85
-76.555	-23.421
-70.64	-4.796
-56.296	18.864
-45.431	38.942
-29.815	69.587
-18.736	95.188
-19.321	106.97
-17.067	122.97
-13.046	141.87
-13.1	146.29
-9.314	157.31
-7.611	173.39
-8.887	174.79
-3.586	178.66
0.136	183.25
2.552	186.98
5.671	183.64
2.591	172.31
-0.138	165.04
-6.342	137.27
-13.88	94.444
-21.884	53.619
-35.168	0.992
-37.876	-55.664
-40.568	-112.39
-43.946	-175
-37.854	-224.97
-34.28	-256.75
-22.875	-279.47
-12.687	-293.79
-8.62	-302.69
7.762	-302.9
10.685	-299.94
7.551	-298.31
11.342	-295.5
8.647	-291.69
7.158	-282.22
-0.425	-274.22
0.826	-266.93
-1.513	-246.91
-33.303	-208.59
-57.397	-153.02
-75.001	-93.142
-99.915	-39.773
-104.47	7.266
-100.79	49.375
-95.372	83.075
-84.307	110.4
-77.427	131.43
-65.775	140.84
-63.359	147.88
-64.269	149.63
-55.828	148.07
-52.625	142.58
-47.717	140.07
-39.74	141.79
-46.361	108.59
-53.456	52.761
-47.891	-9.955
-50.24	-79.469
-50.641	-140.13
-36.897	-187.62
-27.929	-221.46
-25.506	-252.89
-18.421	-269.67
-13.443	-270.14
-11.777	-268.89
-5.309	-258.48
0.227	-244.99
-1.375	-238.17
-5.959	-234.33
-10.042	-229.09
-15.031	-221.58
-13.114	-216
-11.742	-211.07
-12.903	-204.75
-6.992	-206.74
-5.448	-197.11
11.648	-156.34
53.777	-94.418
102.14	-9.456
139.07	56.742
136.14	63.523
109.78	53.913
89.884	55.354
81.415	51.53
76.352	49.035
71.448	47.788
72.43	42.289
67.694	44.091
57.483	41.993
58.581	43.674
63.96	49.782
64.709	42.15
74.695	44.001
56.48	35.184
8.535	12.424
-11.033	12.567
-19.543	10.794
-38.527	2.239
-50.739	0.365
-55.768	-0.704
-60.209	0.241
-56.851	-0.359
-58.752	1.651
-57.068	1.072
-19.06	-8.678
39.074	-12.852
91.936	-1.572
133.08	14.997
144.42	20.364
125.23	16.78
107.59	11.988
91.426	11.049
72.881	8.53
68.306	10.581
65.531	19.831
60.805	16.034
70.031	19.419
52.158	22.97
-6.807	13.326
-50.551	21.072
-78.17	35.401
-101.27	43.219
-109.41	44.858
-110.11	39.003
-105.79	37.138
-99.903	37.026
-95.406	33.03
-91.289	30.126
-90.143	27.021
-88.34	23.821
-84.573	25.599
-85.118	28.339
-87.653	28.134
-87.326	22.867
-86.318	21.171
-78.952	26.687
-57.68	16.432
-20.265	-5.213
16.677	-20.229
20.818	-26.647
6.14	-25.103
4.744	-25.106
0.957	-24.764
-8.051	-24.58
-11.325	-25.355
-15.007	-26.311
-15.812	-28.617
-16.101	-26.913
-15.973	-24.861
-15.833	-24.222
-21.678	-30.298
-23.176	-29.928
4.866	-10.013
66.854	6.223
128.67	24.544
162.73	54.888
187.07	68.356
190.74	65.319
158.48	60.5
137.42	52.163
130.12	56.214
118.38	43.655
100.45	-1.544
84.146	-22.098
83.033	-21.451
81.239	-23.701
73.898	-21.686
72.255	-17.7
75.083	-13.808
69.589	-14.146
73.777	-13.778
74.973	-12.061
36.347	-12.379
-5.083	-4.68
-35.987	13.35
-71.272	22.352
-102.55	22.331
-122.44	29.095
-121.75	29.779
-118.72	25.122
-117.83	25.443
-109.4	26.021
-101.3	25.815
-99.807	26.591
-99.092	25.055
-91.899	22.018
-93.427	23.691
-90.839	7.919
-87.901	-29.943
-91.132	-66.593
-76.375	-101.8
-66.708	-125.02
-66.16	-122.77
-62.976	-117.53
-62.556	-116.72
-67.736	-112.08
-63.32	-110.46
-47.74	-103.81
-49.6	-96.828
-52.366	-94.904
-51.731	-87.705
-58.981	-84.753
-61.145	-74.204
-42.24	-40.471
3.83	8.415
58.283	67.278
104.93	124.35
129.75	171.05
139.51	203.55
137.95	211.56
119.95	198.45
103.46	185.92
92.143	178.68
88.019	171.5
84.029	165.18
77.442	162.23
75.119	158.71
71.977	154.48
72.664	154.72
73.626	150.17
79.013	153.34
84.273	150.87
86.167	150.81
87.357	155.42
57.263	98.573
11.759	23.875
-12.222	-29.514
-33.244	-79.189
-58.251	-108.06
-69.281	-120.14
-67.157	-117.59
-62.312	-110.47
-62.866	-104.98
-59.376	-96.182
-49.691	-94.346
-49.823	-93.663
-55.023	-88.847
-56.937	-88.694
-60.939	-85.765
-61.172	-84.727
-55.692	-84.741
-56.239	-83.866
-59.828	-83.226
-59.088	-78.772
-20.838	-82.171
45.548	-74.154
94.544	-49.662
140.03	-21.237
159.57	-3.849
137.25	-5.376
116.29	-2.23
105.29	-0.345
96.65	-0.207
91.548	2.228
87.114	5.259
80.665	4.146
86.423	-0.553
89.462	5.545
37.29	2.205
-33.527	2.343
-68.505	17.068
-88.904	27.387
-106.44	32.953
-110.11	32.316
-103.17	29.969
-90.967	29.167
-82.821	29.621
-83.41	26.07
-77.939	23.9
-77.671	22.1
-83.332	21.277
-84.34	22.794
-86.23	18.867
-90.037	20.821
-77.028	17.905
-41.899	4.264
-12.769	-6.843
12.146	-18.186
21.275	-23.516
7.657	-26.513
-4.186	-31.091
17.303	-19.271
71.898	1.841
106.73	23.073
126.78	42.646
134.65	46.114
119.38	46.477
113.24	43.961
109.15	39.156
106.58	42.621
104.37	35.374
104.25	41.683
94.962	30.531
46.594	-30.685
9.483	-80.778
-15.049	-115.02
-39.493	-140.97
-45.404	-162.65
-49.477	-185.92
-38.737	-200.49
-23.476	-210.16
-16.181	-215.69
0.327	-216.74
18.735	-213.82
31.066	-212
37.062	-207.25
36.318	-194.13
35.539	-184.8
34.058	-184.28
34.43	-186.19
42.209	-185.84
46.829	-181.57
45.437	-179.49
46.492	-174.52
46.366	-167.4
47.218	-163.42
40.26	-149.02
17.236	-124.59
1.435	-95.081
-17.102	-54.518
-43.523	-14.562
-50.222	9.239
-43.419	18.165
-43.991	19.396
-52.077	20.007
-51.505	17.105
-45.313	29.398
-28.15	75.061
20.093	137.49
67.768	201.08
94.423	244.23
103.01	260.16
92.864	256.19
83.735	244.2
75.04	237.89
67.692	227.56
63.921	217.27
58.608	208.99
55.768	201.91
52.903	198.16
49.997	190.93
46.919	198.13
47.855	182.63
51.229	119.26
52.542	60.282
63.408	13.355
67.309	-12.5
58.842	-9.675
58.318	-5.23
55.339	-3.288
51.591	-2.132
49.291	2.271
52.68	11.658
24.783	10.357
-38.898	9.648
-64.934	16.939
-78.14	21.857
-102.28	30.17
-119.77	32.171
-129.19	30.238
-121.83	30.438
-116.67	27.802
-114.37	28.212
-105.33	29.158
-96.89	29.762
-84.176	34.919
-77.585	33.57
-85.367	25.246
-94.359	25.949
-97.322	25.915
-100.45	26.923
-94.816	52.545
-72.907	88.442
-63.141	117.92
-60.493	147.03
-56.267	164.42
-49.296	174.32
-37.156	184.7
-32.53	188.75
-25.768	189.23
-22.586	187.79
-22.566	184.02
-22.223	173.87
-25.552	165.47
-28.387	161.43
-34.67	155.36
-39.6	147.16
-42.038	142.76
-39.689	142.12
-35.967	110.87
-40.816	49.267
-41.899	-13.041
-39.536	-77.052
-36.427	-143.58
-16.64	-196.45
6.783	-225.6
27.877	-245.92
51.775	-260.25
72.344	-268.74
85.999	-276.44
85.288	-276.09
77.676	-274.89
63.902	-274.23
52.131	-265.93
46.181	-265.06
38.599	-263.35
36.395	-245.28
19.376	-223.83
-15.809	-182.32
-45.296	-118.01
-70.87	-59.761
-91.471	-10.675
-100.14	37.339
-99.94	79.059
-93.239	108.06
-83.445	134.82
-77.028	156.51
-73.279	165.96
-70.44	169.94
-70.748	163.84
-67.728	154.89
-68.404	134.89
-66.463	89.425
-60.825	34.452
-67.882	-23.193
-75.625	-80.995
-84.352	-133.12
-85.583	-171.52
-72.979	-198.14
-62.453	-218.6
-53.868	-231.45
-42.782	-241.52
-30.738	-238.8
-27.291	-224.81
-30.114	-216.85
-29.83	-205.25
-26.098	-196.25
-19.298	-190.72
-31.515	-165.32
-59.905	-124.04
-75.732	-73.037
-86.201	-22.436
-91.489	23.087
-86.146	65.339
-79.677	100.24
-71.745	134.1
-57.563	163.38
-44.649	186.95
-36.001	203.89
-23.842	212.16
-13.971	221.05
-10.304	227.16
-9.121	222.1
-10.541	214.15
-12.951	206.56
-11.006	200.86
-10.311	197.17
-10.11	187.67
-3.022	190.29
-3.648	177.7
-13.74	116.09
-25.714	39.514
-34.877	-34.889
-37.357	-102.63
-31.99	-156.7
-20.014	-190.02
-12.131	-209.2
-1.869	-226.8
12.145	-229.62
15.274	-224.38
9	-221.87
7.027	-211.38
11.497	-200.32
13.088	-195.41
13.322	-186.72
13.878	-179.73
12.013	-175.48
6.232	-167.62
5.941	-162.38
9.534	-155.82
10.12	-147.54
12.878	-143.05
8.995	-142.7
5.134	-144.5
0.969	-140.72
0.142	-137.56
4.341	-134.41
-0.569	-131.83
2.111	-131.82
12.923	-112.28
39.553	-76.257
90.571	-26.719
127.49	22.33
123.25	39.24
99.667	41.408
85.849	40.855
82.912	41.181
77.021	41.539
75.849	37.414
74.356	42.697
33.685	44.188
-36.116	39.248
-92.637	44.75
-107.71	60.438
-111.13	78.189
-110.9	91.78
-95.218	95.578
-91.541	91.74
-90.101	89.607
-93.128	87.742
-89.548	85.702
-78.673	86.298
-73.356	83.921
-69.323	79.667
-75.345	79.238
-74.157	75.61
-67.337	75.384
-66.233	73.616
-63.918	68.412
-63.518	69.427
-65.875	65.459
-66.142	63.342
-61.778	65.166
-56.682	66.555
-55.137	63.998
-56.42	60.5
-57.1	60.534
-56.904	56.238
-58.89	53.033
-59.721	51.05
-57.314	56.954
-28.431	77.959
22.436	102.13
57.8	119.86
102.58	137.28
135.04	156.91
139.89	173.57
153.03	185.93
136.62	181.47
117.24	171.9
115.69	168.64
105.38	160.63
101.88	151.75
88.899	147.36
80.746	144.34
78.658	135.92
74.665	136.03
81.157	121.58
81.975	72.155
91.289	26.326
101.61	-14.537
98.799	-51.414
97.109	-65.378
95.608	-61.533
90.416	-53.539
88.184	-48.043
90.198	-44.981
87.982	-42.688
83.74	-40.833
85.76	-33.915
68.513	-31.608
14.371	-49.586
-28.178	-65.318
-46.41	-60.112
-71.442	-54.286
-92.912	-50.19
-93.245	-42.031
-88.238	-40.911
-87.864	-37.412
-84.632	-32.838
-80.796	-32.475
-76.969	-31.915
-75.359	-31.669
-77.712	-30.967
-76.145	-32.184
-75.913	-32.512
-80.037	-34.238
-85.244	-35.992
-89.226	-38.923
-87.623	-34.421
-59.318	-1.233
-5.296	43.323
36.806	80.639
70.538	113.27
93.391	141.74
105.01	166.48
115.79	177.5
107.47	173.47
92.312	163.82
81.609	157.4
71.3	157.98
67.458	155.22
64.974	147.55
63.145	143.84
57.39	142.01
50.419	136.96
53.025	137.58
55.913	120.22
59.695	66.065
64.414	6.969
69.227	-44.078
71.201	-76.004
62.806	-81.965
60.95	-76.803
57.751	-71.819
50.954	-67.155
50.814	-60.441
45.093	-58.045
47.361	-53.69
46.359	-49.513
44.321	-47.029
45.309	-44.677
43.32	-44.311
45.574	-39.314
4.827	-46.225
-53.775	-51.385
-82.184	-38.086
-97.499	-23.179
-106.56	-8.849
-124	-4.146
-150.84	-5.638
-169.01	-4.811
-169.31	-5.044
-159.92	-4.563
-151.72	-5.129
-146.69	-5.776
-141.39	-1.894
-132.76	0.64
-125.93	1.273
-117.13	3.051
-110.69	3.452
-105.48	4.896
-103.18	2.259
-105.64	3.455
-98.148	4.192
-99.072	0.424
-107.72	-0.178
-108.23	-2.734
-90.414	14.308
-49.65	44.081
-14.747	71.248
17.298	99.713
44.627	118.85
65.208	131.96
90.557	138.83
100.24	135.41
98.631	129.59
90.359	124.21
79.057	114.96
73.236	111.42
65.082	107.48
61.028	103.07
56.856	105.1
51.17	99.562
55.685	103.34
59.226	87.168
60.44	32.457
69.459	-19.474
72.499	-65.687
70.329	-93.788
68.006	-96.183
58.55	-90.443
56.127	-87.205
56.812	-82.002
55.216	-73.534
50.898	-73.717
48.488	-68.552
49.102	-59.552
1.389	-69.891
-66.938	-78.464
-94.396	-68.058
-112.92	-54.854
-125.89	-46.354
-115.6	-42.436
-107.96	-39.7
-105.04	-36.348
-98.112	-33.039
-91.666	-28.345
-84.053	-26.909
-77.175	-32.293
-73.705	-35.628
-74.184	-31.374
-72.978	-26.427
-80.527	-15.673
-91.571	-4.081
-89.813	-3.054
-92.145	-1.477
-90.237	0.321
-85.827	-0.956
-86.134	-1.844
-83.457	-0.136
-88.662	-1.916
-90.145	-5.787
-86.98	12.259
-76.253	52.601
-61.295	93.608
-49.45	125.05
-36.478	143.34
-33.243	156.05
-28.359	171.33
-20.427	180.56
-11.211	184.25
-3.228	183.74
-2.956	180.9
-4.496	175.94
-7.584	166.13
-7.567	161.77
-8.378	156.84
-6.963	149.8
-6.346	147.74
-10.503	148.23
-9.268	144.07
-6.824	145.66
-3.788	143.33
-6.015	100.02
-17.715	41.326
-30.23	-20.959
-40.895	-87.182
-50.541	-142.32
-54.026	-196.59
-50	-233.95
-45.631	-256.31
-38.108	-275.15
-17.983	-284.61
4.257	-289.1
10.513	-288.36
6.685	-286.93
6.792	-280.18
5.393	-267.48
4.329	-259.69
5.073	-253.29
0.885	-250.88
0.094	-243.38
-17.549	-214.77
-42.242	-170.78
-47.934	-116.64
-48.67	-59.312
-27.681	-5.727
7.713	45.905
38.931	85.317
69.251	108.01
93.536	130.29
103.97	138.41
91.9	127.99
81.276	125.24
76.735	116.8
71.611	110.99
68.349	111.61
65.351	104.49
67.766	109.81
60.77	105.85
63.148	111.27
65.263	109.36
56.265	60.897
86.05	34.917
111.51	16.206
97.571	-7.61
72.731	-15.497
40.426	-32.579
9.658	-52.139
-12.934	-61.194
-26.158	-61.096
-27.513	-64.447
-21.194	-53.875
-29.627	-59.371
-47.562	-86.771
-54.176	-87.55
-53.026	-88.284
-51.518	-89.064
-53.653	-84.396
-53.009	-86.828
-57.171	-89.254
-62.347	-89.301
-59.2	-92.081
-63.099	-83.229
-46.698	-43.042
-8.34	-1.682
27.458	47.035
67.34	109.57
95.673	153.6
105.77	169.14
94.78	160.31
85.073	154.56
83.747	147.09
74.599	140.09
65.243	135.38
63.278	129.97
70.007	138.49
47.403	98.103
1.992	22.798
-25.223	-30.338
-34.614	-74.559
-47.666	-106.78
-63.174	-134.66
-66.216	-148.31
-70.316	-145.9
-69.114	-142.3
-67.296	-134.38
-71.452	-128.13
-69.957	-124.73
-68.375	-122.27
-70.346	-107.43
-79.168	-77.693
-89.344	-50.939
-98.017	-35.786
-101.44	-29.1
-91.539	-24.187
-83.007	-26.29
-81.96	-28.152
-80.692	-26.607
-80.36	-31.682
-80.337	-36
-83.75	-36.468
-85.288	-37.23
-85.638	-40.395
-87.227	-40.17
-84.432	-35.352
-86.429	-38.914
-83.492	-36.223
-54.045	-22.704
1.327	-13.887
53.502	-3.086
89.281	-2.639
122.07	-10.635
145.8	-9.83
155.32	-9.32
155.91	-9.003
142.73	-7.459
125.7	-6.648
116.94	-5.573
110.38	-5.645
103.45	-4.701
99.923	-3.369
96.305	-0.981
87.733	-0.595
88.842	-1.819
87.431	-1.573
88.862	-1.486
92.852	5.529
63.182	21.945
31.258	44.727
9.061	63.585
-9.118	79.322
-14.407	99.499
-20.37	115
-24.102	127.42
-29.694	141.76
-32.112	152.05
-30.119	162.19
-24.757	178.46
-17.673	192.93
-20.989	204.53
-14.392	211.26
-8.579	211.09
-10.661	208.11
-9.091	203.32
-16.594	202.86
-13.893	197.85
-3.725	189.69
-9.49	180.4
-15.385	168.06
-11.923	165.2
-12.878	158.69
-12.543	157.89
-12.47	146.25
-21.038	95.719
-29.451	35.554
-38.023	-24.324
-37.687	-80.256
-34.053	-134.44
-26.731	-178.58
-12.912	-208.26
-3.013	-232.68
5.499	-247.04
9.247	-258.2
17.386	-258.44
21.54	-252.63
20.405	-248.74
23.83	-239.11
21.586	-235.31
26.689	-227.7
12.172	-200.7
-22.203	-158.18
-31.67	-108.92
-46.508	-65.714
-56.58	-26.292
-53.138	11.322
-59.011	44.997
-51.156	80.353
-47.35	114.45
-47.456	141.48
-36.286	162.22
-24.746	180.66
-16.57	196.82
-18.976	200.06
-15.885	202.57
-10.296	205.8
-8.754	197.75
-4.425	190.98
-12.323	169.95
-22.983	124.41
-26.892	68.196
-34.913	5.658
-40.21	-55.769
-39.931	-117.24
-40.997	-171.5
-41.113	-208.05
-36.28	-234.83
-28.027	-249.91
-20.571	-256.2
-9.048	-258.98
-1.721	-251.98
-4.253	-242.46
-4.879	-239.37
-9.167	-232.77
-6.271	-224.96
0.958	-214.16
2.797	-192.09
15.624	-179.93
28.701	-158.13
38.383	-118.66
53.405	-89.426
70.273	-59.071
86.616	-30.042
104.67	6.325
116.62	52.157
125.67	82.154
128.81	95.524
117.57	92.492
108.11	86.063
100.71	85.317
92.359	81.066
86.608	78.836
91.194	80.664
89.213	75.853
88.764	80.645
85.355	71.729
33.404	25.122
-27.025	-4.776
-55.408	-16.777
-67.116	-23.665
-82.122	-24.751
-84.112	-26.31
-76.833	-22.62
-79.815	-22.076
-77.339	-17.36
-83.549	-17.985
-82.204	-20.73
-76.172	-15.464
-79.472	-15.999
-67.327	-16.3
-65.084	-16.02
-69.826	-18.967
-70.898	-19.349
-76.03	-17.789
-65.62	-14.132
-59.839	-10.73
-59.943	-11.194
-57.249	-11.08
-59.77	-10.503
-54.352	-10.938
-54.001	-11.978
-56.79	-14.049
-56.118	-12.77
-57.274	-13.162
-56.006	-13.348
-59.343	-10.991
-59.741	-9.664
-54.429	-6.641
-55.623	-10.523
-57.008	-10.575
-55.967	-3.789
-54.474	-3.05
-49.926	-1.506
-52.6	-4.338
-53.625	-9.721
-48.775	-8.719
-51.667	-7.461
-54.988	-5.496
-58.974	-6.796
-58.957	-6.979
-49.883	-2.838
-47.219	-3.219
-49.463	-2.777
-48.969	-4.301
-46.379	-4.335
-47.332	-3.811
-50.556	-8.213
-46.065	-6.135
-43.003	-3.19
-45.791	-4.719
-47.295	-2.506
-42.405	-1.42
-12.623	-2.631
12.619	-5.228
4.589	-6.595
1.798	-5.063
2.311	-6.7
-2.757	-2.556
-2.687	-4.088
-2.777	1.92
9.703	40.514
18.264	85.086
9.697	122.05
8.89	157.15
13.888	186.35
24.787	207.12
38.739	223.18
39.571	229.86
39.174	234.12
37.147	239.52
33.544	235.66
35.143	228.22
32.064	218.37
32.762	212.79
34.65	211.16
26.975	205.75
24.507	199.44
28.138	191.47
25.938	186.1
24.311	183.12
22.968	179.32
20.386	176.86
24.447	178.13
29.116	158.08
21.937	100.47
8.545	32.768
4.881	-34.492
5.226	-104.81
8.084	-160.04
16.06	-194.69
19.924	-222.89
25.897	-244.67
37.45	-252.39
44.214	-254.26
48.109	-256.7
51.067	-249.73
48.694	-240.67
43.646	-235.53
42.112	-227.45
44.326	-215.88
32.381	-189.31
10.35	-139
-5.266	-82.099
-16.117	-28.636
-21.179	20.803
-23.869	58.198
-26.405	91.213
-25.266	124.78
-21.346	151.63
-15.522	171.62
-8.512	185.42
-2.417	196.37
2.853	202.98
6.897	199.51
9.026	195
4.292	186.21
2.141	173.81
5.393	174.06
4.109	168.12
10.159	162.01
13.646	164.57
7.757	135.05
4.993	82.088
-2.901	24.64
-11.603	-30.963
-19.723	-75.132
-24.323	-118.67
-21.858	-151.19
-27.719	-168.79
-25.352	-171.37
-20.616	-162.38
-22.499	-157.4
-16.273	-149.99
-21.464	-139.7
-21.534	-128.24
-13.471	-123.56
-12.814	-116.14
-9.908	-108.43
-15.532	-135.61
-18.763	-168.7
-22.553	-192.24
-28.013	-210.58
-22.305	-207.47
-24.85	-201.11
-26.405	-197.84
-20.034	-192.62
-20.55	-191.32
-20.169	-187.35
-18.535	-181.34
-22.055	-175.11
-22.594	-173.08
-18.631	-172.78
-22.78	-145.32
-22.56	-92.68
-2.641	-26.226
22.682	45.399
46.802	104.06
69.642	152.53
90.421	188.63
107.22	214.46
121.21	230.64
125.79	222.4
112.34	207.68
107.13	199.25
103.1	185.73
93.418	178.2
91.327	171.92
85.543	167.31
86.664	166.37
83.645	158.46
83.161	163.29
85.159	150.19
75.877	93.265
73.497	30.404
66.581	-24.601
63.092	-57.822
62.226	-61.599
53.585	-57.933
51.339	-51.028
55.111	-41.273
56.009	-39.755
46.813	-38.276
50.605	-29.551
40.027	-24.872
-21.186	-26.935
-68.051	-20.352
-79.977	-1.464
-92.37	8.724
-116.55	5.675
-132.08	5.586
-128.38	5.371
-125.23	4.183
-120.68	7.926
-118.8	7.351
-111.48	6.801
-101.69	8.507
-100.39	8.549
-102.17	8.857
-106.09	8.02
-98.412	9.743
-95.893	9.921
-100.44	5.201
-96.252	5.439
-98.92	5.319
-101.06	3.146
-99.256	3.166
-104.79	-0.499
-101.87	-1.956
-96.584	-3.502
-93.935	10.283
-72.486	47.167
-44.424	87.083
-22.501	125.42
-1.829	152.3
14.339	170.47
26.095	185.57
32.143	193.76
36.338	195.35
38.694	190.19
39.674	186.94
46.36	181.35
44.496	168.97
36.15	161.71
33.023	156.85
29.633	152.74
26.515	148.77
25.74	140.32
24.747	139.65
23.447	137.8
22.855	133.12
24.207	133.94
26.846	127.99
30.466	132.62
26.322	115.49
9.738	52.967
-5.764	-12.673
-20.268	-79.756
-19.332	-135.97
3.528	-172.52
33.892	-197.74
52.98	-218.56
41.47	-241.08
27.012	-256.14
19.667	-268.11
9.809	-266.47
4.49	-256.05
-2.787	-251.21
-11.416	-243.11
-15.582	-234.56
-16.968	-224.46
-20.5	-215.49
-21.886	-211.28
-19.933	-210.32
-22.723	-207.69
-23.777	-202.1
-16.739	-196.88
-16.97	-175.89
-25.915	-135.54
-23.118	-91.848
-21.22	-42.095
-22.439	-9.044
-29.099	-10.354
-43.185	-12.646
-35.394	-7.862
-30.366	5.081
-8.227	21.851
70.688	56.137
209.9	121.88
357.83	172.85
432.05	173.98
468.58	140.54
462.55	111.14
418.13	100.13
368.88	91.562
299.28	72.975
233.16	66.783
171.38	67.477
124.53	57.276
82.375	48.151
46.73	36.178
32.516	35.145
10.82	53.991
-0.434	86.36
-10.837	123.12
-27.732	149.83
-31.082	171.9
-33.527	193.76
-32.137	210.33
-23.1	216.79
-25.908	214.3
-32.993	210.18
-29.773	205.91
-30.561	202.11
-29.617	201.59
-28.045	197.62
-36.486	190.1
-47.323	180.52
-45.602	169.5
-37.464	166.75
-36.743	163.13
-30.341	158.3
-30.529	153.89
-39.823	150.8
-36.182	150.47
-36.804	122.47
-48.033	67.099
-61.483	-1.185
-67.556	-64.472
-69.067	-120.57
-81.427	-179.95
-85.89	-224.38
-81.906	-260.81
-75.87	-287.19
-69.659	-303.67
-64.069	-317.1
-55.514	-319.23
-48.883	-317.37
-34.605	-310.33
-31.082	-300.23
-36.656	-295.24
-33.242	-288.61
-34.08	-280.85
-35.835	-274.23
-33.603	-268.29
-28.174	-262.9
-26.67	-253.2
-29.429	-247.21
-29.872	-242.2
-31.707	-238.33
-29.878	-234.81
-27.529	-207.49
-11.932	-158.27
25.984	-89.373
62.727	-17.767
102.61	35.721
121.04	69.083
104.39	69.734
93.759	63.829
89.363	66.174
85.175	67.197
83.827	66.512
74.52	60.413
66.129	56.443
66.017	55.749
59.736	54.552
57.415	56.233
68.101	62.199
69.172	62.53
66.72	61.066
66.354	64.498
57.931	62.868
62.119	61.049
73.107	64.016
45.774	55.082
-14.758	29.642
-59.256	9.623
-76.401	0.671
-79.015	-5.757
-78.838	-8.373
-81.24	-6.75
-80.839	-7.875
-82.82	-9.454
-89.373	-9.874
-93.827	-12.06
-91.957	-8.137
-82.634	-15.241
-51.859	-36.011
-5.719	-41.709
30.143	-32.831
60.176	-23.901
84.968	-11.81
90.781	-1.496
79.23	-1.588
68.619	-0.402
62.776	1.181
51.904	-0.067
45.428	1.218
46.027	1.559
47.028	3.546
42.956	3.99
39.731	-0.039
45.065	2.814
15.113	3.008
-55.344	-2.876
-109.1	0.198
-128.08	12.666
-138.22	27.363
-146.21	37.941
-140.61	39.952
-136.17	35.925
-133.98	32.713
-128.94	32.438
-124.54	35.338
-125.3	34.456
-117.16	34.894
-107.98	33.034
-119.12	21.647
-121.42	20.592
-120.16	20.695
-128.44	17.437
-130.12	21.852
-125.07	21.55
-126.13	15.778
-133.63	14.34
-111.17	27.903
-62.181	49.092
-30.484	68.964
1.697	94.729
37.259	117.67
64.838	138.21
93.814	160.51
112.63	176.35
130.72	188.5
132.67	188.41
115.09	173.58
103.25	164.32
102.98	159.8
96.627	153.01
87.536	150.11
90.981	147.25
86.188	144.06
85.17	143.37
88.035	141.68
85.52	147.87
83.473	128.26
68.037	68.03
59.411	9.281
69.59	-43.669
70.146	-75.216
64.395	-78.526
58.458	-77.131
51.038	-72.237
53.181	-63.503
44.746	-58.021
4.333	-55.343
-37.724	-52.805
-59.052	-50.769
-81.094	-45.12
-95.57	-36.687
-89.755	-34.317
-84.969	-34.728
-81.943	-30.36
-83.33	-29.888
-89.714	-32.284
-85.962	-29.652
-72.795	-24.714
-63.382	-24.051
-69.577	-24.887
-75.426	-26.118
-70.893	-29.679
-76.202	-26.675
-90.057	-14.995
-88.917	-8.236
-89.99	-10.85
-94.468	-8.324
-84.04	-11.804
-82.479	-23.864
-82.224	-18.48
-80.706	-7.953
-80.575	-10.119
-75.585	-6.045
-65.347	19.133
-41.361	56.747
-27.394	95.18
-14.938	125.53
-1.15	139.93
1.511	157.28
4.097	177.54
6.243	183.15
6.415	181.46
3.464	172.79
9.076	162.54
4.42	152.31
1.755	150.24
11.266	146.07
4.711	136.31
5.277	140.56
2.783	139.05
-2.714	134.3
-1.333	128.16
-0.547	126.71
9.635	115.66
7.824	66.361
-1.047	17.077
-3.876	-26.223
-12.723	-71.431
-18.981	-115.32
-21.676	-164.82
-26	-201.83
-18.201	-223.41
-4.915	-243.82
-0.675	-262.21
2.231	-270.79
6.168	-265.58
-3.018	-257.06
-14.123	-248.78
-18.651	-240.91
-19.806	-233.92
-8.708	-225
-7.749	-227.95
-6.326	-228.29
4.525	-216.79
7.786	-202.81
7.405	-193.95
-5.607	-202.33
-6.605	-216.49
7.854	-231.71
10.333	-245.31
6.396	-252.99
6.495	-256.84
20.361	-255.7
30.643	-250.64
27.132	-246.78
24.263	-244.13
20.093	-239.97
18.133	-235.7
15.471	-230.28
13.879	-222.52
18.79	-206.32
6.643	-183.27
-16.684	-143.35
-27.723	-74.821
-34.478	-5.837
-44.025	46.525
-47.312	99.116
-37.566	144.57
-27.24	174.31
-21.605	195.93
-15.34	209.48
-16.435	211.08
-16.352	199.59
-10.902	190.38
-10.546	163.3
-15.846	109.63
-26.962	53.326
-31.662	-5.626
-30.616	-62.309
-26.882	-116.8
-17.851	-162.61
-13.922	-192.74
-8.594	-210.87
3.118	-216.56
16.256	-217.42
23.941	-214.59
19.731	-208.76
19.018	-202.99
25.224	-193.04
20.466	-184.41
16.75	-180.21
20.587	-174.62
14.725	-171.39
8.798	-169.46
9.798	-159.11
5.88	-153.14
4.229	-153.57
7.209	-144.5
9.487	-139.86
14.123	-136.88
15.018	-132.2
12.953	-132.88
12.246	-132.06
14.58	-133.61
6.912	-117.76
-2.548	-71.196
20.658	-2.024
54.558	76.662
73.007	144.14
89.239	193.56
107.15	227.99
116.43	262.52
120.77	284.35
120.72	280.81
104.48	272.34
91.382	264.94
92.205	258.28
86.304	251.61
83.191	249.81
87.149	244.14
88.485	251.64
82.605	248.61
50.6	176.44
17.927	91.517
7.027	22.218
-10.556	-35.707
-35.865	-71.366
-49.361	-89.477
-56.294	-88.18
-59.226	-83.773
-59.932	-79.61
-67.081	-78.087
-69.818	-73.832
-69.723	-70.215
-69.791	-72.914
-70.131	-71.092
-74.49	-71.3
-73.666	-71.988
-78.02	-72.613
-83.752	-75.989
-81.851	-66.966
-61.8	-29.939
-11.909	32.344
42.634	100.69
82.459	165.71
104.74	217.23
117.32	241.04
113.87	237.92
99.414	224.15
94.92	219.25
89.229	216.28
84.868	217.16
88.723	214.4
90.613	204.83
97.206	212.12
77.804	179.15
30.246	103.53
10.322	49.533
-3.417	1.793
-29.853	-42.438
-42.343	-69.17
-45.045	-71.169
-48.127	-61.896
-45.981	-60.644
-43.746	-57.047
-43.028	-56.891
-47.655	-50.162
-62.367	-24.456
-69.233	-4.55
-68.385	1.938
-68.77	1.815
-71.106	-0.498
-68.872	-0.168
-67.234	-2.623
-66.44	-3.756
-58.667	-5.027
-57.977	-8.48
-56.923	-8.503
-54.453	-14.594
-55.717	-20.813
-54.446	-18.898
-60.343	-20.119
-64.226	-23.824
-65.079	-22.069
-72.697	-24.214
-80.182	-27.913
-84.552	-28.811
-58.456	-40.712
0.273	-54.164
62.194	-52.064
115.64	-33.727
139.14	-14.696
137.69	-4.627
130.69	-0.132
124.09	1.367
119.28	4.59
110.92	6.931
103.66	9.224
98.461	11.285
96.03	14.323
91.211	18.897
84.674	18.42
85.757	18.883
79.414	19.519
78.364	22.199
82.325	23.203
82.138	19.69
81.517	25.312
32.944	22.809
-38.961	17.769
-72.282	27.835
-74.163	33.086
-64.354	32.419
-61.649	34.267
-61.493	34.955
-61.552	28.004
-66.741	24.42
-51.04	33.049
-25.919	34.002
-19.877	30.59
-19.077	30.202
-17.995	28.718
-15.346	31.314
-12.295	33.852
-13.312	35.275
-13.275	38.701
-14.565	40.297
-15.864	37.367
-14.146	38.152
-14.198	40.531
-19.547	34.997
-22.432	28.615
-16.619	30.377
-9.884	29.008
-13.13	22.912
-18.151	25.963
-11.09	27.82
-8.783	24.364
-10.574	21.679
-5.989	22.972
-10.365	24.267
-12.245	22.003
-7.55	24.712
-7.082	26.345
-8.369	23.32
-12.769	21.425
-12.731	23.5
-11.116	24.992
-11.187	22.815
-9.782	22.788
-7.082	24.111
-6.349	23.567
-10.997	21.932
-11.059	22.961
-5.658	25.113
-3.671	22.093
-3.075	23.044
-0.621	28.764
-4.986	25.579
-7.754	22.841
-8.159	24.137
-9.047	21.628
-8.659	22.43
-13.2	25.504
-9.827	24.179
-5.929	22.535
-4.672	22.355
-6.55	23.202
-9.6	22.273
-5.436	21.517
-0.957	22.609
-1.336	21.548
-8.193	22.963
-7.148	22.908
-4.188	22.811
-3.82	23.068
-5.666	20.106
-9.79	18.651
-9.638	16.478
-5.587	19.303
2.357	21.258
1.46	20.584
-1.09	22.471
-1.263	19.465
-5.81	19.029
-5.645	19.354
-3.878	18.97
-3.259	21.445
0.216	21.214
1.41	20.925
1.83	20.487
0.413	21.549
-7.246	23.579
-7.764	22.495
4.864	23.252
