# Supplementary material for: Electrooculography-based continuous eye-writing recognition system for efficient assistive communication systems
Source: PLoS One. 2018 Feb 9;13(2):e0192684. doi: 10.1371/journal.pone.0192684 (PMC5806888; doi:10.1371/journal.pone.0192684)
Supplement: S3 Database — All the original continuous EOG data of participant 004, 005, and 006 used in the experiments are contained in this database. (ZIP) [file pone.0192684.s003.zip › continuous2/004/test/EOG_004_01_021.csv]

-6.225	-10.069
-12.28	-3.837
-11.27	-5.821
-7.869	-3.76
-6.362	1.553
-4.64	-1.904
-7.552	-1.825
-6.045	-1.755
-6.12	-4.271
-6.287	-4.782
-2.243	-2.421
-5.348	2.843
-6.68	-0.929
-3.508	-6.034
-5.161	-4.603
-5.616	-3.929
-5.328	-1.503
-4.736	-2.53
-0.144	-3.658
-2.299	-2.992
-2.857	-1.44
1.022	0.2
1.12	-0.412
-0.189	-0.203
-2.234	-1.055
-1.409	-2.61
-2.703	-4.934
0.992	-0.719
7.24	0.243
6.113	-1.397
1.674	0.606
-4.245	-2.175
-5.554	-3.057
-4.21	-3.071
-5.436	-4.636
-5.058	-3.073
0.746	1.29
1.846	-0.434
0.033	-1.347
3.182	2.407
1.724	1.797
-2.125	0.797
-1.634	2.965
-0.263	1.766
-0.246	-0.111
-1.005	-0.886
-3.254	-5.92
-2.639	-2.974
1.397	-2.26
2.979	-4.013
5.06	-2.173
0.251	-1.396
1.733	4.088
8.038	1.659
2.223	-3.823
5.577	-3.818
8.091	-3.621
3.617	-5.661
6.38	-2.312
5.508	1.693
3.58	1.434
11.263	0.983
14.146	-4.403
8.879	-4.32
6.809	-0.896
7.423	0.078
10.756	2.239
13.727	2.126
12.797	2.915
9.928	4.433
13.615	2.41
13.269	2.881
9.796	4.082
16.645	2.504
18.607	4.417
16.195	5.572
14.318	4.014
10.11	4.131
7.535	3.248
7.566	1.564
4.649	4.763
8.063	5.719
12.526	2.641
4.465	5.897
3.836	3.512
-1.193	0.28
-10.565	2.831
-4.082	-2.984
-2.298	6.307
-9.662	38.185
-19.651	71.133
-26.342	102.06
-19.703	129.04
-15.622	152.95
-15.722	174.4
-7.09	194.22
-3.536	206.47
-2.835	216.64
5.84	225.69
10.436	224.22
6.439	223.74
9.52	221.28
14.565	216.37
12.302	202.56
9.753	183.78
1.814	161.71
-2.361	117.97
-13.123	64.348
-26.053	2.276
-29.533	-60.944
-41.891	-123.25
-49.344	-180.42
-53.078	-219.43
-54.414	-249.04
-41.082	-264.73
-30.141	-268.94
-21.601	-265.13
-11.154	-255.47
-16.041	-242.92
-23.282	-235.53
-18.494	-225.63
-18.477	-190.55
-29.654	-141.85
-37.214	-85.923
-38.818	-23.834
-47.164	29.384
-50.396	68.469
-46.996	99.436
-41.717	126.71
-29.746	151.63
-21.444	169.99
-10.615	182.97
-7.415	187.3
-9.332	187.41
-5.552	184.79
-14.434	171.82
-10.151	175.17
-0.269	157.77
-15.995	98.362
-30.337	35.171
-38.433	-35.25
-51.59	-99.911
-61.327	-152.68
-65.256	-192.65
-63.55	-217.74
-53.248	-234.68
-40.256	-242.85
-37.531	-241.23
-39.912	-232.08
-38.415	-224.93
-39.259	-218.2
-39.766	-212.45
-31.273	-202.28
-6.623	-181.15
30.824	-149.53
67.242	-104.14
89.377	-61.785
85.616	-46.301
66.602	-45.812
50.914	-44.775
42.06	-45.304
38.774	-42.635
37.043	-40.742
40.283	-40.306
38.358	-43.796
37.53	-40.525
27.159	-30.411
-23.694	-26.074
-62.108	-12.834
-81.937	3.383
-113.04	14.458
-127.52	18.057
-123.79	15.198
-113.88	14.994
-107.34	15.641
-105.96	16.768
-100.24	18.747
-95.025	17.501
-91.973	15.55
-94.205	11.677
-93.534	12.091
-83.527	15.37
-85.961	8.24
-94.98	6.997
-94.002	9.366
-87.901	8.853
-82.353	9.063
-69.64	11.585
-54.518	29.519
-40.528	47.355
27.206	56.666
157.58	69.955
271.6	75.774
329.21	65.004
350.53	50.384
349.86	31.392
315.08	5.441
262.82	-15.704
220.48	-38.509
175.25	-50.428
128.28	-42.075
87.941	-45.099
51.707	-54.869
26.802	-58.55
12.318	-59.762
5.779	-59.83
6.222	-55.296
19.849	-23.89
45.16	31.006
63.925	90.726
82.454	140.61
82.409	156.17
57.017	142.14
46.484	132.31
34.998	129.49
25.377	126.45
29.932	125.51
22.783	118
20.137	109.91
16.402	107.99
14.596	112.15
21.568	111.92
18.187	103.82
18.395	107.76
14.307	88.419
11.404	33.981
12.678	-19.059
9.569	-69.519
13.406	-93.497
9.213	-91.101
1.578	-91.361
1.012	-87.421
-1.388	-79.307
-2.442	-74.341
6.383	-65.792
4.31	-56.199
-34.867	-50.775
-78.455	-39.174
-109.21	-25.784
-136.68	-20.806
-159.35	-16.774
-171.39	-13.062
-164.26	-11.004
-161.69	-10.663
-156.59	-10.948
-144.97	-10.081
-145.32	-10.264
-144.25	-9.419
-147.34	-9.668
-146.1	-12.962
-139.49	-14.334
-136.39	-13.49
-137.18	-17.555
-134.69	-9.66
-92.501	22.777
-35.963	60.76
8.233	88.811
36.845	106.97
52.261	118.48
57.347	112.47
31.656	101.78
9.639	97.935
3.297	91.54
-2.951	90.573
-9.314	87.229
-9.643	88.29
-5.431	87.681
-3.594	84.667
2.885	91.154
-27.409	44.656
-74.447	-30.606
-98.203	-83.432
-121.55	-127.82
-138.88	-155.12
-148.82	-172.97
-143.26	-172.98
-132.25	-162.88
-132.58	-159.9
-131.06	-155.26
-132.02	-150.07
-126.21	-144.01
-120.97	-138.07
-130.95	-135.75
-134.67	-132.7
-135.86	-131.41
-134.6	-134.11
-125.25	-117.57
-97.385	-83.199
-42.149	-44.737
19.578	11.58
68.646	70.071
96.119	112.25
115.73	140.18
104.83	140.47
77.923	128.99
72.032	124.58
70.969	121.22
68.917	116.81
55.08	112.26
54.069	112.24
58.654	108.84
54.618	107.77
61.156	105.65
65.311	107.66
63.729	104.05
59.628	61.497
63.349	2.94
63.923	-61.001
60.581	-106.27
62.039	-111.34
56.767	-107
56.699	-106.05
57.399	-102.3
57.033	-92.366
61.055	-89.136
54.275	-87.733
50.243	-80.807
51.889	-76.792
57.317	-70.961
43.808	-74.795
-13.068	-87.831
-55.379	-89.593
-69.165	-76.642
-90.833	-67.583
-111.39	-68.127
-112.33	-61.165
-106.02	-56.781
-102.37	-58.063
-98.775	-53.074
-98.705	-48.76
-97.415	-46.725
-91.377	-47.007
-88.908	-48.281
-92.221	-48.177
-94.012	-46.94
-93.999	-45.967
-98.129	-47.907
-103.35	-47.76
-104.62	-50.878
-100.75	-40.051
-63.514	-4.927
4.017	38.691
62.946	93.427
105.43	143.59
129.53	170.91
120.35	169.7
98.826	158.74
92.412	154.65
81.957	146.81
74.202	145.71
69.838	144.18
68.564	139.49
72.988	136.78
63.822	131.93
63.846	138.79
73.099	118.34
75.016	56.549
69.679	-8.629
66.175	-69.332
68.274	-102.19
62.315	-102.63
57.809	-96.653
52.651	-94.111
46.36	-91.118
44.289	-86.86
43.229	-85.113
46.972	-81.134
47.446	-77.87
43.35	-72.951
35.35	-70.939
40.644	-71.351
45.846	-67.504
-6.643	-73.314
-85.553	-73.764
-138.4	-63.574
-168.95	-51.431
-179.49	-37.048
-172.81	-32.032
-162.84	-29.021
-151.12	-20.403
-140.5	-12.982
-137.44	-12.219
-130.46	-15.408
-121.33	-14.047
-109.47	-11.049
-105.46	-14.007
-107.69	-12.821
-100.78	-9.342
-103.33	-13.402
-103	-13.399
-93.732	-13.517
-92.035	-14.318
-90.639	-9.194
-87.93	-9.702
-88.299	-11.287
-86.458	-9.927
-78.422	-7.289
-78.079	-6.784
-76.663	-8.637
-76.048	-7.578
-81.43	-15.488
-78.787	-10.258
-63.042	-16.479
-28.171	-33.037
-0.795	-36.865
13.733	-49.95
11.278	-7.375
38.948	14.088
157.35	3.671
312.37	39.122
430.83	49.558
471.37	52.782
452.34	42.084
397.31	11.534
332.4	-6.961
278.53	-13.14
228.04	-5.134
195.14	-0.684
171.87	3.941
138.26	2.599
105.03	-2.999
84.156	-8.192
70.027	-13.147
68.549	-13.46
67.785	-13.837
57.662	-6.382
53.088	-0.491
46.04	-6.88
45.137	-8.113
57.751	-3.222
61.329	-0.887
50.416	0.139
45.287	2.134
51.872	5.107
54.115	4.973
60.245	10.932
47.39	2.664
-9.483	-32.094
-57.04	-52.017
-77.698	-53.402
-98.435	-54.511
-102.34	-48.788
-92.959	-43.381
-92.726	-44.512
-90.098	-44.104
-91.572	-42.499
-95.022	-39.315
-94.939	-36.956
-96.607	-37.693
-99.58	-40.331
-100.65	-33.423
-77.479	-1.851
-26.143	46.621
25.258	95.573
56.882	138.95
76.21	167.12
68.743	169.02
47.13	161.09
35.952	155.11
30.463	149.69
33.558	144.4
27.926	138.92
19.246	131.85
18.382	126.54
23.235	127.78
29.556	127.1
28.209	132.32
26.336	117.36
29.142	61.996
34.007	3.673
39.898	-47.838
45.022	-87.003
43.445	-97.222
44.487	-91.802
44.171	-87.946
37.478	-87.296
31.611	-81.251
24.251	-73.489
26.626	-72.782
31.146	-67.668
27.888	-65.822
32.111	-65.968
35.744	-61.175
11.15	-66.001
-34.146	-66.745
-55.418	-54.354
-62.631	-37.847
-86.506	-25.497
-104.17	-19.773
-106.7	-16.488
-97.815	-13.312
-93.007	-10.983
-96.358	-10.927
-93.744	-7.054
-94.225	-5.886
-87.322	-7.781
-89.943	-5.019
-112.81	-0.934
-127.53	2.389
-127.17	0.276
-118	-1.074
-110.18	1.593
-106.3	-0.101
-100.69	2.18
-84.212	3.947
-81.692	-2.056
-86.09	-0.131
-81.647	2.466
-83.452	-3.321
-79.422	-5.075
-81.783	-4.553
-84.075	-5.487
-78.471	-3.788
-79.987	-1.448
-81.448	-1.075
-81.798	-0.74
-82.42	1.311
-82.358	0.948
-79.917	-3.637
-82.801	-6.849
-86.734	-8.775
-88.778	-6.616
-91.704	-6.801
-85.422	-11.258
-81.104	-4.487
-57.029	-10.586
-9.073	-32.917
38.168	-49.557
92.203	-61.31
133.09	-61.479
154.47	-56.354
160.94	-51.904
144.47	-48.359
122.19	-46.335
110.34	-44.082
102.52	-41.563
95.58	-36.031
89.338	-33.03
83.36	-33.139
79.177	-35.768
77.25	-38.073
80.852	-33.503
79.14	-30.149
74.954	-29.479
73.8	-29.005
77.426	-26.579
58.528	-28.167
7.238	-32.08
-23.136	-24.112
-52.254	-12.651
-91.43	0.824
-109.06	11.687
-121.66	15.047
-122.44	16.612
-111.74	14.725
-106.1	17.121
-96.582	20.781
-90.574	22.59
-95.565	26.308
-98.544	22.797
-99.953	20.381
-101.8	22.113
-96.209	20.904
-92.346	21.368
-95.939	17.685
-94.765	13.325
-96.086	12.349
-101.81	11.62
-107.74	6.749
-108.61	9.492
-71.891	36.958
-4.811	68.637
55.52	100.65
104.17	134.31
136.01	146.05
131.56	140.57
109.39	136.11
97.556	133.76
93.485	130.82
90.473	125.65
88.096	123.37
86.029	122.1
81.583	120.11
77.44	121.06
74.156	98.826
68.149	46.903
55.674	-8.297
58.098	-50.239
72.043	-70.623
66.931	-73.007
60.744	-71.094
58.457	-71.981
52.951	-66.584
56.66	-57.313
58.995	-51.331
25.812	-53.539
-34.028	-59.852
-64.998	-43.876
-77.302	-25.015
-93.958	-24.182
-92.393	-22.679
-83.159	-22.611
-81.937	-19.753
-80.52	-17.977
-76.351	-18.229
-73.615	-16.664
-70.874	-15.426
-65.681	-2.02
-68.45	4.439
-74.978	5.991
-72.144	7.487
-71.54	2.995
-75.985	9.335
-72.776	11.855
-64.587	9.093
-64.544	3.823
-64.102	-1.588
-61.835	-2.69
-67.634	1.414
-42.05	31.241
14.932	68.365
69.655	100.54
121.71	130.14
156.71	145.03
170.17	149.26
157.54	140.64
130.87	126.67
114.83	121.74
107.05	119.39
103.2	110.15
98.216	105.38
96.734	103.33
101.86	104.29
102.49	107.3
74.846	65.636
31.369	-2.804
13.628	-53.539
7.678	-94.668
-5.105	-128.01
-16.505	-147.33
-27.237	-149.54
-33.477	-144.69
-34.608	-142.79
-37.889	-141.63
-40.877	-133.76
-42.529	-126.43
-41.302	-123.25
-36.35	-113.79
-35.124	-108.49
-32.292	-109.04
-32.985	-103.53
-40.139	-101
-37.371	-107.29
-39.085	-103.55
-46.889	-100.17
-46.226	-103.74
-48.824	-95.159
-53.049	-94.402
-55.54	-87.736
-35.543	-57.507
0.568	-15.754
18.26	44.05
50.146	95.091
88.043	124.96
107.08	144.68
126.27	151.58
139.43	163.09
138.59	170.81
121.61	163.91
108.79	162.78
111.58	160.35
108.29	156.31
97.354	145.86
95.113	133.29
94.466	135.08
89.192	136.86
94.071	148.69
80.784	122.62
46.565	49.717
34.502	1.204
30.696	-39.533
6.669	-81.359
-17.558	-102.58
-18.979	-100.41
-19.51	-92.053
-28.572	-92.797
-34.458	-91.96
-34.817	-87.647
-36.633	-85.303
-35.074	-84.361
-28.118	-78.766
-33.293	-73.987
-39.9	-76.456
-41.544	-83.751
-47.435	-88.288
-50.952	-73.131
-31.186	-37.676
13.668	8.86
59.643	61.315
107.19	110.06
143.93	140.79
151.7	156.51
138.72	159.53
121.37	150.82
110.16	143.72
101.73	138.85
101.19	138.08
75.301	107.79
31.062	44.906
17.304	-7.796
13.632	-46.054
-1.882	-76.681
-28.666	-98.457
-54.533	-108.69
-67.567	-111.84
-73.042	-103.48
-69.846	-99.059
-64.731	-92.493
-67.007	-66.034
-70.349	-41.224
-74.35	-16.647
-72.012	-2.192
-63.247	-1.071
-58.644	2.301
-55.793	2.42
-55.14	0.468
-53.023	-1.51
-50.2	-2.63
-49.892	-0.225
-49.266	-0.078
-53.541	-4.641
-55.078	-4.114
-51.895	-7.12
-51.48	-11.884
-52.706	-4.632
-41.541	-8.241
-3.712	-25.369
45.854	-37.436
91.734	-42.994
124.99	-49.95
149.48	-53.001
165.78	-45.835
157.09	-44.571
136.15	-46.25
125.7	-40.339
119.72	-32.603
109.45	-27.137
99.728	-29.361
94.298	-32.834
91.039	-26.49
86.154	-23.204
81.157	-22.783
82.706	-19.495
80.1	-19.482
77.642	-19.714
82.444	-20.173
77.806	-19.329
74.566	-18.441
71.212	-19.556
66.668	-20.494
67.632	-19.73
65.704	-18.019
64.108	-19.089
64.991	-8.279
72.627	25.003
81.537	54.411
80.37	58.099
74.014	51.97
71.455	52.312
69.373	52.235
65.346	47.84
63.207	46.093
57.524	45.353
51.64	43.972
53.761	42.65
51.971	39.271
50.151	35.688
48.624	32.507
43.185	32.267
47.796	31.607
52.827	32.496
50.327	33.739
48.591	32.379
50.627	35.947
50.887	35.421
54.73	31.256
58.631	32.731
33.402	18.746
-12.952	-13.072
-44.454	-29.097
-66.349	-34.325
-97.14	-44.565
-116.1	-47.142
-114.23	-45.199
-111.43	-42.406
-110.8	-37.785
-110.46	-38.018
-113.03	-34.333
-107.97	-27.895
-101.61	-25.782
-102.4	-24.966
-96.047	-28.227
-91.256	-32.081
-98.302	-33.106
-101.82	-33.913
-102.64	-34.553
-110.59	-37.56
-114.22	-34.007
-87.995	-6.348
-31.912	38.805
23.559	89.509
69.157	136.12
101.31	167.5
108.31	181.47
91.671	174.72
74.971	163.32
63.087	156.31
54.956	149.41
53.066	146.26
44.937	138.01
45.079	138.27
42.571	138.09
32.965	129.88
39.071	139.54
46.747	124.89
51.298	73.097
55.954	15.872
50.856	-43.465
51.949	-83.478
54.502	-94.813
44.914	-90.517
43.969	-82.745
41.781	-79.485
35.476	-77.891
33.66	-76.399
33.939	-71.887
35.236	-66.275
36.505	-65.777
40.061	-59.16
15.378	-58.97
-29.731	-64.405
-57.073	-49.415
-74.669	-26.824
-98.989	-12.721
-124.82	-8.391
-132.68	-8.346
-129.92	-10.114
-129.64	-11.394
-126.99	-10.239
-126.29	-12.009
-122.42	-13.742
-115.12	-16.076
-113.66	-17.714
-109.3	-15.941
-105.87	-16.572
-108.17	-19.364
-104.33	-20.581
-97.57	-17.474
-94.067	-14.69
-96.716	-13.698
-91.315	-8.387
-83.415	-8.877
-88.655	-12.876
-86.319	-10.411
-83.408	-9.644
-85.716	-9.885
-86.822	-10.165
-89.44	-13.164
-87.944	-17.598
-87.54	-16.453
-87.784	-13.631
-84.816	-16.657
-87.092	-15.93
-89.6	-14.119
-88.709	-14.632
-88.605	-12.349
-85.376	-7.944
-81.819	-11.02
-82.783	-15.857
-85.602	-15.505
-89.323	-16.401
-91.026	-10.481
-87.944	-10.49
-86.639	-12.086
-62.171	11.021
-18.932	49.889
4.659	93.804
18.082	131.41
25.962	155.66
28.954	177.99
33.43	194
35.473	200.74
33.242	204.7
32.387	206.67
31.998	208.8
26.709	203.43
28	193.83
27.178	186.56
21.335	176.36
21.624	167.44
21.173	163.72
19.405	160.04
17.528	154.98
18.527	156.28
24.648	160.01
17.756	131.76
-6.959	67.977
-21.82	5.605
-29.79	-53.052
-44.959	-117.45
-54.639	-179.17
-61.952	-226.67
-61.987	-255.94
-45.054	-273.47
-34.937	-284.26
-32.028	-288.92
-23.276	-281.76
-21.504	-269.93
-23.08	-260.15
-24.762	-249.31
-21.416	-242.94
-14.873	-234.44
-19.789	-228.69
-22.487	-229.49
-23.533	-224.04
-24.84	-220.25
-23.93	-216.56
-26.775	-213.8
-25.734	-214.28
-19.83	-195.96
4.56	-157.96
46.493	-108.56
93.395	-54.06
135.51	-6.979
146.33	21.35
130.29	27.862
111.1	27.075
100.13	22.676
91.894	21.926
83.077	25.21
82.466	20.788
84.241	18.093
84.247	15.959
81.042	15.884
76.213	21.199
80.892	22.352
82.341	20.413
84.529	23.451
96.806	30.279
69.859	9.856
20.326	-21.06
0.708	-24.856
-13.565	-28.026
-30.72	-40.014
-46.726	-48.991
-57.535	-50.841
-64.33	-51.298
-70.659	-50.897
-68.912	-46.74
-70.721	-48.182
-75.141	-49.412
-78.99	-48.778
-80.144	-46.952
-85.646	-44.219
-84.118	-47.732
-73.231	-46.836
-83.322	-21.172
-82.326	25.47
-60.108	75.343
-45.194	117.78
-31.995	152.56
-18.762	182.33
-3.1	204.22
8.851	219.68
14.295	229.21
21.403	234.54
24.613	231.21
25.519	220.95
23.25	209.99
15.712	201.04
16.589	201.99
21.329	193.44
24.344	191.79
25.083	192.97
11.759	147.51
-7.353	82.222
-23.797	21.471
-31.308	-33.472
-40.303	-86.501
-56.164	-143.32
-55.974	-181.09
-49.744	-205.73
-42.68	-223
-30.153	-222.2
-29.964	-216.24
-32.155	-208.88
-28.103	-199.19
-25.278	-190.95
-22.541	-179.7
-23.883	-173.53
-23.086	-170.24
-20.202	-161
-15.979	-155.12
-14.856	-149.75
-16.218	-148.92
-10.426	-139.11
-8.498	-109.97
-11.983	-95.261
-12.715	-89.559
-12.581	-86.516
-14.947	-86.539
-13.858	-83.575
-16.205	-85.374
-10.618	-68.415
34.811	-34.082
96.823	4.412
141.81	49.112
158.7	72.976
145.89	72.974
128.86	73.449
118.21	71.581
111.57	65.298
106.66	64.041
98.431	56.602
93.457	51.76
89.406	57.112
87.325	48.112
88.693	37.705
87.309	36.239
90.061	39.089
91.943	38.912
86.319	36.093
89.435	41.715
95.106	40.053
94.439	42.492
63.722	28.434
3.29	-10.441
-28.888	-23.381
-51.879	-24.141
-70.974	-26.53
-63.116	-21.364
-61.247	-17.751
-60.555	-16.268
-54.13	-15.645
-53.669	-13.641
-52.712	-12.666
-51.474	-13.048
-53.216	-13.943
-56.116	-15.032
-59.895	-14.617
-69.298	-19.967
-75.6	-14.983
-49.269	19.33
-0.709	67.708
39.778	116.28
74.77	159.15
98.465	186.34
97.578	188.44
83.437	179.11
70.664	172.18
64.952	166.56
65.698	164.38
63.821	160.07
59.159	156.7
56.854	154.61
58.441	151.52
56.855	150.72
52.836	146.27
50.518	150.01
47.398	148.53
48.867	111.69
51.49	55.988
53.883	-3.88
56.064	-56.233
52.383	-82.734
49.149	-81.966
48.824	-74.439
46.413	-70.24
41.146	-65.548
34.447	-64.854
35.794	-58.909
34.742	-54.934
32.342	-55.825
40.159	-48.307
5.19	-46.271
-60.523	-44.744
-90.729	-28.906
-108.22	-9.762
-135.77	0.41
-151.17	1.861
-145.74	1.766
-139.52	1.68
-138.01	1.818
-130.94	4.165
-125.93	5.865
-123.79	4.432
-119.81	2.286
-118.8	1.184
-117.47	0.461
-116.07	-1.742
-116.25	-1.092
-112.38	0.31
-109.37	-4.118
-110.8	-5.162
-107.35	-3.95
-79.89	-16.436
-50.522	-29.123
-47.607	-27.04
-50.731	-24.269
-49.67	-24.078
-51.833	-19.328
-54.258	-15.948
-47.768	-18.006
-45.418	-17.865
-49.325	-18.315
-53.257	-18.769
-55.942	-12.875
-50.03	-12.68
-47.549	-15.751
-47.593	-17.468
-50.122	-21.961
-55.226	-21.865
-53.171	-19.309
-49.421	-14.744
-43.889	-14.042
-41.606	-15.948
-44.207	-15.229
-43.673	-13.721
-45.015	-10.059
-49.483	-12.442
-49.977	-13.901
-47.527	-11.904
-44.844	-10.565
-45.244	-11.969
-51.773	-15.373
-31.885	-5.42
15.946	7.871
56.661	10.105
89.437	12.144
91.199	9.866
70.532	7.182
59.445	8.546
44.921	3.798
33.884	1.596
35.575	0.371
36.695	1.591
58.722	10.155
116.55	16.898
134.51	14.643
107.62	9.747
99.016	12.359
93.099	12.377
80.61	7.282
75.583	5.7
75.382	6.319
70.265	12.347
67.265	15.064
69.755	9.153
76.608	13.307
59.881	1.352
15.602	-24.829
-6.361	-29.855
-20.669	-34.34
-43.983	-46.658
-68.488	-53.047
-85.208	-49.076
-85.572	-49.399
-82.973	-51.221
-77.579	-44.664
-69.408	-38.215
-66.192	-32.63
-69.281	-34.144
-72.72	-36.701
-71.033	-32.626
-68.499	-33.405
-67.531	-35.977
-66.912	-34.104
-71.808	-36.875
-76.537	-36.351
-76.934	-32.094
-76.902	-37.992
-69.017	-30.229
-29.346	6.832
31.8	47.758
74.543	85.092
110.06	121.2
138.33	150.21
144.78	172.72
142.94	175.01
125.42	162.72
106.81	155.83
105.64	149.05
99.744	145.13
89.272	139.67
85.19	134.1
80.345	132.99
80.334	131.71
82.426	131.12
79.437	126.03
85.138	135.22
78.899	123.82
47.941	65.649
30.337	11.902
30.581	-33.673
27.315	-78.954
7.953	-115.78
-15.703	-140.95
-30.749	-152.91
-52.122	-149.72
-67.445	-137.16
-77.926	-122.68
-86.592	-110.07
-83.444	-105.41
-76.781	-98.516
-72.316	-96.362
-72.327	-95.241
-70.272	-90.093
-74.795	-90.503
-74.568	-88.361
-68.8	-86.065
-63	-73.04
-51.572	-56.898
-53.32	-52.72
-57.906	-45.42
-60.023	-41.429
-59.97	-42.734
-61.208	-40.244
-66.631	-37.162
-63.486	-37.394
-61.663	-37.599
-63.031	-37.948
-61.98	-42.464
-61.75	-42.78
-71.878	-39.839
-67.739	-42.217
-48.043	-34.291
-51.911	-2.164
-38.205	43.142
-5.805	91.8
5.057	131.19
10.865	157.46
8.938	176.89
5.087	187.61
6.521	199.81
9.83	212.67
17.198	217.56
19.982	220.22
28.641	217.05
29.514	207.13
17.475	194.95
14.02	173.25
4.869	149.39
0.636	125.09
4.108	89.969
0.882	51.403
2.653	10.309
3.849	-33.159
3.277	-78.023
9.084	-117.02
13.691	-148.18
12.985	-177.08
12.189	-197.82
12.817	-215.64
12.291	-223.63
8.966	-225.6
12.043	-222.92
15.795	-206.14
8.215	-192.56
4.447	-184.4
4.095	-177.65
-0.496	-157.4
-4.305	-111.32
-12.272	-58.759
-22.218	-7.971
-25.584	39.291
-27.65	74.341
-29.776	103.36
-24.828	128.88
-21.216	147.5
-17.587	162.19
-10.294	169.66
-10.261	166.95
-8.143	157.06
-5.115	142.35
-4.944	129.25
-4.395	114.78
-8.373	80.121
-7.971	29.196
-4.708	-22.053
-5.374	-78.477
-6.5	-134.13
-6.144	-174
-7.851	-204.3
-4.671	-223.88
5.158	-232.34
12.162	-234.88
19.389	-231.84
23.108	-225.76
22.805	-217.68
20.641	-214.82
26.726	-208.68
33.99	-200.13
29.817	-198.21
29.815	-193.37
26.082	-190.65
22.32	-187.72
23.617	-179.33
19.507	-175.91
19.683	-178.1
19.526	-172.97
24.758	-148.83
55.08	-113.75
87.224	-75.95
110.57	-39.213
122.2	-14.292
112.13	-3.242
101.25	-1.913
89.309	-3.739
82.47	-0.924
82.483	0.621
86.059	0.424
80.848	0.861
68.296	0.204
72.567	1.165
67.953	0.018
71.945	6.239
51.537	11.534
-15.231	10.474
-54.572	23.35
-83.178	41.339
-110.17	53.825
-128.41	64.606
-142.47	68.881
-139.31	63.24
-137.36	62.464
-126.71	66.133
-117.47	61.04
-120.25	57.072
-113.72	55.666
-112.31	53.755
-111.61	52.405
-105.99	52.539
-102.39	56.54
-100.75	54.993
-101.44	53.317
-99.829	55.257
-99.803	55.66
-95.562	58.523
-88.96	57.708
-91.129	54.396
-92.207	49.719
-91.136	47.601
-92.074	49.869
-92.104	47.804
-76.372	63.98
-30.699	103.06
9.255	141.01
29.718	172.16
38.68	198.03
42.239	217
53.145	228.4
51.212	233.41
46.975	231
50.57	236.84
46.145	245.24
45.974	242.81
44.86	240.92
40.166	236.6
44.829	227.92
43.511	218.85
40.961	213.62
43.939	207.14
42.9	206.19
43.168	193.62
42.611	150.22
41.14	104.62
36.362	53.785
25.745	-1.293
13.305	-60.301
3.05	-122.57
-1.25	-166.36
0.719	-198.03
13.259	-220.84
22.85	-237.03
24.54	-244.59
26.204	-239.28
25.05	-232.02
25.697	-226.15
25.539	-220.09
27.963	-212.35
27.028	-205.31
24.699	-203.4
29.128	-201.14
22.401	-199.27
24.308	-195.24
21.179	-174.39
0.759	-135.23
-7.323	-78.514
-18.321	-14.729
-20.912	43.67
-13.838	94.172
-10.606	131.1
-6.147	158.19
-6.726	178.78
-3.444	189.17
0.83	191.71
5.69	182.55
3.872	145.59
-9.642	84.069
-14.11	18.029
-25.956	-53.863
-40.111	-117.97
-32.745	-155.33
-24.783	-187.44
-15.363	-209.2
-1.196	-211.69
4.989	-211.98
5.539	-206.05
7.354	-196.34
7.694	-191.9
6.327	-185.78
13.487	-179.32
8.13	-176.3
3.159	-168.52
10.307	-164.88
3.901	-163.76
2.976	-157.18
-2.312	-155.97
-3.219	-156.49
2.918	-153.28
-0.158	-139.6
26.66	-108.19
69.805	-57.179
112.86	2.357
150.26	51.459
153.25	77.937
136.24	78.459
122.65	73.891
112.98	73.739
110.05	73.381
107.35	73.598
102.37	68.312
103.59	65.27
101.92	67.409
100.19	68.824
101.71	69.795
99.149	69.108
104.37	75.7
95.079	67.327
47.293	31.35
18.337	10.34
14.325	7.378
-7.163	-4.422
-26.413	-10.136
-40.526	-7.427
-55.252	-9.581
-61.524	-9.645
-64.287	-9.984
-66.155	-13.822
-68.584	-12.428
-68.015	-7.16
-61.782	-24.225
-55.028	-67.453
-51.418	-115.29
-49	-151.45
-47.919	-167.06
-41.484	-174.24
-25.878	-176.79
-15.054	-174.32
-10.6	-173.33
-11.179	-169.4
-13.112	-165.29
-12.483	-161.32
-11.013	-153.22
-4.932	-148.04
-6.235	-145.41
-7.155	-140.83
-1.89	-138.58
-7.801	-138.55
-12.294	-136.15
-7.41	-131.88
-5.601	-129.72
-7.06	-130.01
-7.272	-127.27
-2.605	-120.1
0.769	-116.07
-0.299	-116.68
0.485	-113.32
-1.797	-111.57
1.906	-106.76
2.087	-86.786
-8.806	-61.277
-15.809	-24.544
-35.516	20.978
-69.123	55.551
-99.865	81.82
-124.87	99.119
-130.75	102.85
-111.34	105.08
-95.182	108.82
-86.971	110.66
-85.265	113.75
-102.8	116.94
-108.84	116.45
-97.952	111.91
-92.84	112.87
-87.965	115.56
-85.173	113.28
-84.576	116.3
-76.84	115.82
-76.449	110.76
-80.122	109.92
-72.896	107.29
-75.448	104.03
-79.6	104
-81.846	101.89
-89.829	93.965
-84.422	94.005
-49.223	99.028
16.682	97.711
70.581	105.01
106.64	112.95
119.21	103.18
91.089	90.918
65.477	82.625
53.907	76.676
46.835	78.088
42.612	74.594
34.38	69.964
33.225	71.805
34.595	66.02
35.123	72.948
32.795	68.544
5.503	16.487
-21.899	-31.058
-23.762	-56.809
-25.528	-71.034
-34.589	-77.547
-40.675	-80.032
-48.622	-75.948
-55.744	-71.601
-57.687	-63.354
-55.145	-57.614
-49.069	-51.849
-48.142	-47.148
-49.029	-45.984
-48.284	-41.169
-49.63	-40.718
-49.435	-40.106
-47.265	-40.2
-49.309	-42.07
-51.793	-37.269
-51.101	-36.665
-49.914	-35.392
-44.154	-28.343
-40.751	-30.886
-43.421	-33.646
-45.588	-30.92
-46.178	-34.825
-47.685	-37.054
-46.643	-30.965
-44.917	-28.005
-50.176	-30.01
-38.878	-26.339
4.159	-19.724
58.347	-8.903
111.09	13.339
156.35	37.483
178.12	58.053
170.34	67.208
152.25	63.62
135.66	63.563
124.74	65.86
122.19	65.086
115	63.088
110.76	60.53
104.47	58.888
95.535	55.573
97.292	54.577
97.652	53.652
101.68	53.958
105.83	61.285
77.543	60.007
19.519	55.594
-18.358	65.042
-37.377	77.102
-70.399	81.101
-99.641	78.506
-106.25	75.124
-103.48	73.724
-100.67	74.321
-93.811	76.267
-90.851	76.463
-86.753	77.063
-82.747	76.932
-87.05	76.382
-83.87	76.229
-87.072	72.319
-86.19	70.919
-81.714	67.357
-89.375	63.406
-91.561	62.899
-100.84	57.68
-88.108	71.692
-46.588	107.4
1.773	142.89
60.958	176.69
107.97	204.96
139.95	223.69
159.12	233.79
156.06	228.14
140.89	214.23
128.19	210.26
119.85	206.31
115.09	200.31
109.72	194.18
106.16	189.83
105.77	187.93
102.69	186.21
107.48	189.51
102.06	159.63
78.001	95.502
73.47	34.537
81.211	-21.597
80.906	-59.09
82.17	-69.739
80.886	-67.622
76.558	-60.798
72.679	-53.382
71.265	-52.062
76.519	-48.782
72.969	-44.964
73.806	-41.734
70.231	-33.289
18.932	-38.116
-28.066	-34.061
-38.6	-10.544
-61.776	-2.462
-93.438	-0.848
-108.23	2.121
-115.94	1.969
-114.75	2.169
-109.72	-0.486
-112.91	-2.069
-106.12	-2.575
-103.22	4.956
-104.9	15.156
-96.136	15.357
-95.71	12.564
-93.808	10.82
-93.64	11.655
-95.566	13.511
-91.635	12.188
-96.119	8.024
-97.518	5.781
-99.447	6.183
-104.03	5.838
-104.46	3.26
-104.22	9.193
-71.304	36.076
-11.418	72.085
46.348	100.95
92.136	125.89
121.47	147.94
141.53	157.25
129.3	150.57
103.87	138.83
96.93	135.8
92.938	132.03
90.456	127.41
90.009	126.61
85.478	118.35
85.562	119.78
88.068	120.51
86.004	116.65
91.713	126.89
73.592	88.429
24.371	10.469
-7.235	-46.903
-20	-95.925
-39.355	-131.09
-60.979	-154.51
-72.732	-169.64
-79.908	-169.47
-82.546	-160.34
-83.416	-151.23
-81.559	-145.25
-82.662	-135.37
-80.035	-129.79
-72.634	-124.43
-78.095	-118.09
-77.738	-115.94
-75.432	-111.32
-78.676	-112.17
-76.075	-112.75
-69.374	-109.13
-67.893	-105.5
-72.532	-103.57
-66.967	-104.13
-66.657	-98.123
-71.437	-97.408
-64.658	-95.884
-51.205	-72.115
-33.79	-52.081
-32.304	-50.97
-41.083	-50.156
-37.926	-42.603
-35.331	-39.237
-40.2	-44.154
-35.578	-45.425
-25.719	-42.349
-25.607	-37.25
-26.754	-31.16
-25.186	-30.118
-23.663	-29.168
-23.331	-29.704
-22.002	-30.121
-16.102	-22.942
-17.201	-20.515
-17.215	-19.337
-19.524	-20.295
-29.619	-20.815
-8.181	0.848
32.491	42.11
64.786	94.024
96.552	140.48
118.76	175.59
130.48	198.77
125.65	199.04
112.33	193.26
107.96	190.68
103.29	181.53
101.24	173.89
99.05	170.76
91.747	172.42
86.433	183.13
81.933	199.72
76.773	215.31
72.527	224.51
69.275	230.46
71.504	231.7
72.536	230.65
72.36	229.79
72.192	227.14
65.204	215.19
61.394	193.33
57.709	183.46
50.824	158.19
43.074	106
36.602	58.551
35.112	10.438
29.632	-40.567
21.975	-100.17
18.59	-154.22
19.355	-187.19
28.172	-214.9
37.077	-233.89
39.259	-241.22
46.173	-248.96
52.733	-251.02
51.472	-243.19
52.637	-242.19
52.489	-238.76
49.401	-233.99
50.181	-230.29
40.061	-208.55
20.247	-169.73
14.659	-114.74
9.708	-55.227
4.934	-0.202
6.37	49.856
3.925	87.164
11.416	116.15
18.832	142.53
21.207	162.27
22.806	171.23
20.238	174.07
22.894	172.22
26.199	162.63
27.93	162.47
24.664	154.98
17.649	105.86
9.637	40.355
-0.615	-24.735
-6.911	-90.297
-8.889	-147.32
-0.035	-189.37
6.327	-214.58
6.92	-231.42
13.578	-239.73
18.261	-239.78
17.924	-235.69
18.523	-230.04
20.145	-222.37
17.95	-210.36
17.11	-203.89
14.709	-199.73
12.834	-194.65
15.35	-192.17
11.675	-186.97
6.261	-187.17
9.063	-185.35
20.822	-169.5
48.064	-137.99
95.401	-95.913
141.17	-48.433
152.1	-4.155
137.69	11.248
127.61	13.948
118.48	17.145
107.51	16.076
99.843	16.201
97.156	16.5
96.036	17.076
92.152	13.729
91.848	17.668
89.04	16.768
94.294	17.608
84.141	24.952
20.574	16.167
-56.14	16.186
-102.02	28.961
-123.12	39.448
-142.9	36.563
-143	33.311
-131.04	38.336
-126.79	35.587
-117.85	35.105
-115.89	34.788
-112.38	35.09
-101.62	36.896
-96.592	36.63
-93.606	35.999
-92.505	34.642
-93.686	33.781
-95.809	29.881
-101.08	30.311
-103	24.242
-102.91	22.561
-101.93	23.34
-103.29	18.882
-82.224	38.867
-13.662	49.723
89.458	56.54
228.32	71.319
362.77	84.54
452.25	88.464
485.55	57.336
471.32	31.645
430.75	20.214
357.5	8.49
281.42	2.277
226.79	12.273
167.9	26.946
110.55	24.92
69.786	22.555
40.644	18.199
23.923	13.4
6.316	8.874
-0.756	6.809
0.031	9.121
-8.385	3.328
-14.325	6.777
-8.999	34.68
19.529	66.482
30.015	67.719
9.264	56.262
-2.409	54.959
-9.659	53.842
-1.114	78.224
13.562	124.18
14.438	163.28
22.554	192.26
25.594	209.99
20.27	211.7
15.593	207.11
12.888	206.27
15.092	200.11
10.161	194.91
10.349	186.98
12.725	180.75
8.147	177.54
10.916	173.45
13.037	178.47
31.135	164.49
67.456	128.31
76.066	99.878
68.007	89.538
64.194	87.554
60.053	86.463
57.483	89.99
51.997	86.308
51.744	87.694
50.778	86.842
49.822	49.318
49.304	-3.766
45.008	-50.74
51.826	-76.078
49.763	-79.107
46.008	-78.796
50.32	-71.576
42.539	-68.372
42.771	-65.973
45.327	-61.171
48.05	-57.824
54.706	-51.348
54.509	-47.349
69.363	-38.966
46.956	-45.875
-16.216	-61.678
-51.783	-63.797
-86.857	-56.839
-128.65	-47.139
-154.06	-46.211
-154.66	-43.65
-146.87	-45.688
-147.35	-46.706
-143.81	-41.009
-140.64	-44.082
-141.18	-42.715
-140.91	-39.992
-134.77	-39.852
-127.36	-36.879
-118.88	-37.774
-119.88	-40.818
-133.17	-42.118
-134.99	-34.703
-130.21	-33.251
-128.59	-41.149
-122.03	-30.521
-82.838	2.767
-16.936	48.219
41.855	88.211
92.764	113.69
121.96	132.19
119.73	131.68
97.147	115.47
74.232	111.81
66.469	110.04
63.18	103.37
65.025	98.315
69.947	93.017
60.755	84.534
43.98	72.06
41.821	81.06
42.873	84.039
45.182	84.557
53.319	84.869
11.149	18.107
-57.655	-63.904
-88.139	-119.36
-96.835	-156.22
-103.54	-176.69
-116.95	-191.51
-115.76	-183.71
-104.19	-179.13
-103.64	-174.25
-103.53	-160.19
-104.15	-155.63
-101.86	-146.41
-103.51	-135.28
-99.574	-128.85
-94.352	-126.24
-99.066	-124.54
-95.58	-117.75
-96.276	-114.36
-104.54	-114.05
-103.12	-112.23
-97.482	-118.65
-100.07	-120.66
-81.35	-100.32
-25.734	-72.43
31.41	-40.66
62.15	-15.477
61.033	-10.731
54.451	-5.696
57.237	-0.873
58.768	0.271
56.472	2.112
52.542	-1.355
52.218	-0.768
51.017	0.242
45.342	3.032
40.806	3.211
41.466	-0.406
49.387	8.253
58.218	10.969
58.325	12.158
50.397	15.954
48.521	13.569
46.467	14.213
43.888	13.283
46.261	12.487
41.247	12.432
44.052	10.991
43.176	10.83
42.231	11.856
47.507	11.037
39.604	10.547
42.086	13.331
[truncated: 37 more rows]
