# Supplementary material for: Electrooculography-based continuous eye-writing recognition system for efficient assistive communication systems
Source: PLoS One. 2018 Feb 9;13(2):e0192684. doi: 10.1371/journal.pone.0192684 (PMC5806888; doi:10.1371/journal.pone.0192684)
Supplement: S3 Database — All the original continuous EOG data of participant 004, 005, and 006 used in the experiments are contained in this database. (ZIP) [file pone.0192684.s003.zip › continuous2/004/test/EOG_004_01_022.csv]

5.838	13.433
8.612	12.314
7.844	11.967
7.466	12.901
8.962	14.731
9.152	16.828
12.987	15.118
12.171	15.609
3.703	12.942
1.049	11.409
3.697	14.728
4.957	13.996
8.579	15.202
12.564	12.697
12.709	15.944
8.831	20.478
6.274	15.267
15.724	18.657
19.605	18.612
11.182	14.182
8.603	17.317
9.708	17.71
12.989	18.763
11.78	18.467
10.145	15.408
9.894	17.457
10.278	18.311
15.841	18.64
15.097	19.186
15.556	19.969
8.371	18.718
1.12	15.802
5.856	20.814
5.938	20.257
10.687	16.148
13.582	20.071
8.092	19.19
5.931	17.809
9.845	18.74
11.241	16.539
9.374	17.85
7.109	17.003
5.771	15.698
6.747	19.776
6.362	19.116
9.243	17.116
11.536	18.814
12.688	18.939
10.537	19.604
7.082	19.606
8.264	16.368
4.287	14.726
3.031	16.371
10.785	17.283
8.774	14.668
3.247	15.718
11.484	20.579
16.781	19.438
7.183	15.096
-1.11	15.595
1.858	16.89
9.582	15.015
14.835	19.377
13.787	21.218
8.358	19.503
4.616	23.176
7.445	18.525
9.594	13.08
10.141	14.893
14.514	16.258
15.406	17.292
14.303	14.53
12.541	11.079
7.172	12.249
11.665	12.504
19.077	12.278
19.888	16.665
35.697	16.04
67.065	9.268
109.03	-1.5
124.48	-16.946
95.978	-22.344
71.664	-27.914
55.049	-33.176
41.145	-32.292
31.718	-36.384
28.942	-32.677
31.146	-31.965
33.399	-32.325
31.538	-20.783
-3.438	-12.182
-49.792	1.341
-80.504	17.088
-111.15	25.168
-140.69	27.109
-162.26	26.435
-174.28	27.233
-173.9	27.486
-164.43	30.835
-157.84	29.851
-151.54	24.936
-142.9	25.639
-140.43	27.334
-132.06	29.427
-120.55	28.584
-125.59	24.182
-134.88	26.651
-130.37	27.34
-125.26	27.2
-91.355	43.866
-12.167	75.581
55.354	114.75
109.28	141.53
146.19	148.9
149.8	149.19
132.9	139.22
106.72	127.06
87.685	120.89
73.842	114.58
64.383	103.85
58.838	103.15
56.35	102.58
56.075	96.012
66.235	109.58
58.192	84.512
24.392	19.182
0.917	-33.508
-35.876	-87.713
-77.871	-129.35
-106.69	-158.69
-129.42	-174.14
-136.42	-166.49
-136.01	-157.34
-136.06	-153.21
-134.26	-148.28
-129.35	-146.38
-126.7	-143.92
-130.39	-117.64
-135.65	-80.365
-140.59	-51.051
-139.57	-34.567
-132.59	-34.908
-129.59	-32.76
-122.83	-31.457
-118.67	-33.3
-123.51	-35.333
-122.59	-35.823
-123.91	-35.061
-124.69	-40.974
-111.85	-36.379
-74.977	-37.657
-3.654	-52.997
74.502	-63.763
134.64	-68.177
162.73	-64.222
143.46	-65.989
108.8	-69.806
87.749	-70.996
77.427	-68.947
73.716	-64.038
67.822	-63.092
62.038	-61.106
59.428	-60.155
56.662	-56.389
51.686	-56.142
50.53	-55.801
52.88	-50.651
48.008	-51.969
43.715	-51.883
38.825	-49.408
33.893	-49.887
37.458	-50.047
37.415	-51.091
36.643	-52.727
39.2	-34.152
33.127	1.2
30.558	42.708
38.806	85.063
45.937	115.88
49.173	135.38
41.955	133.79
36.46	124.92
39.543	122.23
38.552	117.28
37.251	111.61
33.566	111.42
33.832	103.97
39.88	106.8
36.058	100.87
26.539	42.858
23.397	-11.158
28.006	-59.803
30.117	-99.68
27.716	-103.02
28.43	-101.89
27.834	-96.552
24.153	-94.172
22.05	-94.584
27.854	-81.848
31.426	-74.828
28.435	-75.86
25.265	-72.36
21.494	-73.988
30.798	-69.046
17.835	-57.861
-31.267	-60.845
-67.916	-55.488
-91.351	-32.771
-119.92	-15.222
-151.81	-9.525
-161.31	-6.728
-146.71	-2.436
-141.45	-2.274
-143.03	-4.433
-137.35	-1.227
-132.69	0.615
-125.55	-0.597
-110.91	3.581
-107.22	1.509
-103.56	-4.74
-93.935	-4.404
-92.55	-1.81
-83.449	2.103
-82.441	4.225
-92.471	13.749
-96.397	19.896
-96.332	13.4
-89.13	10.505
-92.3	9.763
-97.503	13.153
-100.47	9.716
-106.06	5.18
-77.747	27.838
-11.603	61.566
56.229	94.953
105.33	128.34
136.38	145.31
137.31	144.02
111.13	131.15
87.964	123.89
70.077	121.9
60.364	112.15
59.897	108.56
56.155	102.62
53.32	95.517
53.874	91.673
55.876	90.894
60.038	107.8
43.637	81.567
6.431	12.039
-18.63	-44.289
-39.227	-97.235
-68.986	-135.56
-96.916	-160.48
-111.58	-174.65
-112.31	-170.25
-113.42	-162.32
-111.26	-154.94
-101.96	-149.36
-101.35	-149.62
-100.55	-148.4
-97.081	-140.34
-96.32	-135.12
-100.1	-135.6
-107.49	-135.74
-107.85	-134.7
-108.52	-130.92
-113.88	-126.6
-118.9	-126.89
-98.697	-117.34
-46.667	-99.553
15.488	-81.656
72.372	-66.705
128.5	-56.791
162.32	-33.158
162.11	-5.049
164.87	25.197
149.62	42.767
122.36	31.583
107.38	26.138
96.071	27.836
88.23	29.211
78.29	30.479
78.615	25.599
80.463	21.925
73.124	23.021
68.422	26.913
63.093	26.42
60.481	22.22
61.191	22.443
55.65	23.603
55.333	19.065
53.369	13.702
52.225	16.67
51.959	20.46
14.77	3.905
-29.532	-19.598
-48.367	-30.713
-64.629	-39.979
-89.452	-49.642
-117.87	-55.302
-138.07	-59.476
-143.4	-65.14
-136.69	-63.483
-130.87	-55.027
-125.38	-53.131
-114.48	-53.296
-111.59	-50.929
-111.2	-51.108
-107.62	-51.598
-107.97	-43.026
-101.44	-44.042
-92.14	-75.4
-75.504	-119.15
-58.899	-161.73
-50.096	-194.69
-24.39	-214.98
1.734	-225.3
20.261	-230.11
32.439	-232.72
29.165	-228.88
25.674	-222.76
24.936	-214.5
19.7	-206.16
11.95	-200.18
11.254	-192.68
13.66	-187.48
13.921	-181.52
14.376	-173.58
15.417	-170.01
18.909	-161.36
21.35	-157.13
20.695	-160
14.238	-154.6
10.142	-155.47
11.012	-154.16
12.445	-152.42
12.79	-150.86
8.735	-124.43
12.343	-84.51
24.96	-21.175
34.139	53.882
33.017	115.81
27.614	172.66
23.278	213.07
23.704	243.08
23.366	263.46
16.308	273.66
12.507	286.5
12.79	292.41
13.407	289.62
8.519	286.45
5.602	284.57
4.237	276.57
-0.695	266.02
-3.779	252.75
-7.606	238.88
-8.749	234.73
-11.293	206.39
-16.477	144.15
-23.923	77.087
-36.482	7.842
-46.902	-66.918
-45.521	-127.35
-39.648	-170.4
-33.896	-205.46
-22.26	-221.27
-12.554	-224.57
-0.246	-221.24
12.569	-219.49
15.417	-215.94
15.272	-204.16
17.919	-195.3
9.138	-171.55
-12.666	-127.8
-25.085	-71.14
-36.502	-7.22
-45.799	49.078
-40.505	99.782
-39.187	144.55
-34.285	179.78
-26.529	205.85
-20.755	222.84
-7.045	235.14
0.429	243.96
6.948	243.88
7.847	231.37
3.292	223.39
1.95	212.93
-1.646	207.83
-1.256	205.2
-9.842	150.9
-25.791	73.351
-41.028	1.77
-58.433	-76.091
-71.617	-145.29
-77.383	-194.69
-76.492	-222.98
-70.736	-239.34
-58.619	-247.2
-43.604	-246.54
-31.767	-241.04
-29.816	-232.97
-32	-224.94
-28.172	-218.42
-26.704	-213.38
-31.443	-209.38
-30.355	-206.66
-23.388	-194.37
-4.998	-174.26
36.463	-146.74
80.703	-100.47
109.03	-44.933
115.94	-7.214
99.833	-3.719
80.614	-5.266
74.665	-5.331
65.916	-7.092
57.913	-0.501
66.266	1.262
71.346	11.917
69.004	25.318
71.854	29.221
66.541	29.51
61.504	26.314
68.763	32.507
29.391	33.459
-48.812	27.605
-99.911	33.682
-130	47.466
-152.53	51.527
-163.84	44.991
-160.46	44.503
-150.74	44.658
-146	43.676
-138.22	46.009
-127.22	47.957
-121.69	47.12
-119.16	44.287
-121.05	44.532
-127.41	45.24
-127.06	41.367
-122.72	41.291
-125.57	40.047
-128.02	33.291
-123.66	35.142
-121.46	40.056
-112.34	44.726
-67.579	45.119
-17.036	36.683
7.356	21.386
17.455	8.526
5.889	8.677
-8.432	7.711
-12.929	3.583
-16.373	1.228
-15.968	-0.252
-18.033	0.57
-18.091	-0.14
-20.073	0.379
-28.561	4.061
-28.025	2.921
-26.96	1.644
-32.488	2.081
-8.515	-5.846
63.322	-13.038
134.63	-10.878
169.48	-3.26
165.87	-0.976
140.36	-5.088
121	-4.356
109.77	-2.561
106.82	-2.68
101.36	-0.63
96.507	1.831
92.265	2.128
84.352	5.081
82.009	4.874
81.368	2.134
82.887	5.623
81.538	2.584
88.023	4.813
60.396	5.086
-7.861	-2.024
-48.005	13.914
-73.558	28.365
-100.26	27.337
-118.7	31.928
-131.72	36.322
-137.69	33.598
-136.59	31.582
-133.36	32.275
-131.22	30.042
-126.29	26.21
-116.79	29.705
-106.91	33.144
-101.65	33.727
-99.338	35.823
-98.006	32.646
-97.104	29.895
-103.04	29.381
-102.1	26.536
-96.421	25.576
-90.246	33.414
-56.711	35.811
-11.209	25.976
19.451	15.636
45.167	6.677
65.417	1.212
56.434	-2.566
38.688	-8.506
33.785	-11.224
44.525	-2.062
84.736	9.305
127.54	23.98
147.84	38.633
147.16	36.428
124.09	31.825
103.45	31.479
98.332	29.571
95.229	24.484
93.906	20.27
88.5	20.371
86.128	19.505
83.14	18.46
72.561	13.422
80.54	16.417
75.783	10.173
27.34	-28.447
-15.154	-54.09
-38.547	-61.994
-64.255	-69.997
-84.013	-64.199
-87.733	-59.547
-82.698	-60.336
-77.513	-57.263
-71.573	-53.142
-70.623	-48.266
-69.626	-45.174
-65.117	-39.681
-68.123	-37.193
-68.458	-37.94
-62.912	-35.988
-61.496	-36.113
-61.318	-33.922
-60.97	-34.634
-63.312	-39.659
-73.045	-39.575
-78.128	-37.041
-74.762	-31.357
-58.697	-3.217
-10.774	52.177
35.36	105.94
54.741	152.13
58.264	186.79
50.169	203.15
43.142	218.66
44.285	232.15
45.159	235.26
41.124	234.64
41.682	227.46
41.647	208.15
44.945	198.69
46.936	189.68
41.441	185.15
35.786	178.94
19.948	128.25
3.933	72.304
-10.655	25.611
-17.353	-24.845
-13.609	-77.338
-15.873	-134.59
-12.117	-172.21
-6.061	-199.14
-7.042	-224.38
-2.158	-239.95
2.897	-251.9
4.518	-259.1
15.409	-257.92
23.96	-254.66
24.567	-251.63
25.152	-245.26
21.971	-240.1
16.182	-235.87
14.69	-229.71
19.695	-223.03
20.03	-219.41
14.73	-215.46
15.466	-215.14
17.837	-211.85
23.766	-184.13
59.309	-141.12
105.21	-82.272
136	-20.475
149.76	4.673
130.74	3.47
104.75	-2.939
95.011	-5.582
92.428	0.419
84.372	0.061
81.542	0.007
85.088	2.473
83.86	0.976
82.917	8.352
45.15	10.359
-28.901	6.259
-79.144	23.096
-100.96	47.543
-126.14	55.263
-145.61	51.977
-150.45	49.505
-143.75	51.561
-131.42	50.196
-126.78	48.423
-117.84	47.87
-107.91	43.922
-106.01	42.85
-105.14	42.423
-104.28	42.678
-101.33	37.921
-96.172	40.397
-93.481	49.886
-88.924	45.866
-86.169	45.939
-90.84	46.039
-92.813	39.157
-94.097	37.178
-94.133	35.511
-90.237	38.497
-63.122	34.763
-3.713	18.116
55.895	2.605
105.33	-10.943
140.17	-15.254
156.82	-10.226
149.44	-13.843
128.64	-18.565
115.16	-14.368
102.59	-15.123
94.955	-14.309
84.382	-11.802
75.88	-13.031
74.461	-14.049
72.162	-10.992
80.559	-8.798
85.698	-13.925
75.778	-12.29
72.993	-8.751
67.534	-5.745
15.506	-3.388
-52.045	-0.68
-83.987	14.488
-98.812	28.362
-110.2	34.095
-121	39.829
-130.05	41.08
-130.87	39.579
-129.28	38.903
-119.59	38.693
-111.08	39.525
-108.83	39.616
-106.36	40.749
-106.53	33.557
-105.34	27.789
-93.942	30.08
-50.793	20.868
-0.146	9.859
31.203	-3.986
55.366	-18.354
69.76	-18.006
70.674	-18.248
53.451	-21.05
35.491	-23.849
42.03	-14.278
69.064	2.59
76.522	3.575
73.694	10.588
104.99	28.764
123.97	35.277
112.91	31.379
108.38	28.26
107.7	27.329
108.16	30.374
106.79	29.2
118.47	35.605
117.53	35.671
59.2	-2.413
3.254	-35.986
-25.241	-44.691
-61.428	-47.212
-97.088	-48.011
-110.34	-42.188
-106.65	-35.11
-105.2	-33.81
-102.03	-29.96
-100.05	-28.152
-97.172	-26.942
-89.354	-24.334
-89.137	-26.896
-90.125	-25.744
-88.05	-20.34
-86.622	-21.963
-84.612	-16.831
-82.91	4.926
-80.315	25.802
-76.765	32.067
-71.805	29.223
-65.887	30.181
-63.909	32.407
-63.839	29.136
-62.698	29.885
-63.276	30.314
-64.336	28.164
-61.678	31.312
-63.208	24.417
-63.314	26.82
-24.297	35.565
42.222	27.781
94.726	25.404
118.22	18.665
104.72	10.934
78.579	9.755
63.992	2.287
56.139	-0.279
44.981	-0.827
39.204	-1.87
38.495	-1.463
29.97	-1.977
23.723	-0.907
22.527	-0.007
26.832	6.178
29.103	1.255
24.75	-1.568
22.732	10.014
2.114	-20.899
-32.929	-66.883
-48.783	-88.021
-59.456	-105.57
-75.103	-113.96
-89.971	-119.64
-104.44	-120.52
-106.94	-119.77
-98.968	-117.82
-90.063	-108.2
-82.961	-106.76
-75.796	-106.61
-72.155	-101.89
-69.539	-98.145
-63.322	-94.318
-60.547	-89.793
-61.333	-91.586
-70.164	-92.516
-75.663	-91.439
-76.23	-97.159
-86.725	-86.17
-80.558	-57.666
-64.16	-33.483
-38.639	-6.502
-26.279	10.393
-36.84	7.118
-17.97	30.056
34.496	49.035
197.81	68.716
395.14	158.21
497.64	227.9
561.02	239.9
575.59	252.89
543.08	238.62
488.11	184.7
412.61	143.45
332.59	131.12
262.69	129.81
188.98	131.9
123.61	119.48
86.864	99.603
59.13	88.41
44.943	79.851
31.739	72.416
20.692	67.25
16.667	64.933
12.301	59.936
17.436	66.949
44.872	84.077
80.486	73.722
102.75	38.093
110.43	-1.411
87.861	-20.998
69.456	-17.154
69.473	-15.899
69.682	-17.285
70.98	-23.776
61.782	-31.716
56.783	-25.608
52.994	-20.23
48.376	-18.545
49.272	-15.171
53.62	-16.257
55.258	-16.958
47.611	-21.968
48.569	-24.655
44.923	-21.016
49.321	-14.968
52.693	-8.719
-2.032	-15.196
-65.234	-19.936
-99.205	-8.804
-119.88	6.979
-132.73	14.252
-149.41	16.994
-152.71	19.332
-141.86	21.836
-127.9	25.561
-119.71	27.651
-117.11	30.276
-112.27	30.465
-112.23	29.112
-107.47	28.478
-99.141	26.646
-97.25	24.888
-96.371	24.945
-97.479	24.849
-106.94	21.484
-110.32	21.956
-115.38	19.958
-123.64	12.211
-93.508	28.508
-37.962	60.815
20.127	92.889
70.807	126.61
98.611	148.85
105.88	156.2
93.823	146.7
80.353	140.03
74.137	140.71
72.07	136.55
67.338	130.54
65.857	126.22
65.828	124.99
55.337	123.5
56.791	127.59
60.221	105.83
62.86	53.384
77.666	4.394
83.921	-47.631
81.638	-83.383
78.978	-87.94
76.683	-84.611
69.011	-80.357
60.243	-76.638
58.133	-76.479
57.24	-74.074
56.528	-65.983
56.647	-64.038
56.362	-67.625
57.918	-64.668
64.327	-56.328
39.377	-57.195
-11.885	-59.068
-39.398	-42.224
-60.203	-24.767
-94.282	-18.383
-123.69	-18.106
-140.61	-19.733
-141.04	-20.935
-133.02	-21.278
-132.07	-19.882
-128.94	-16.445
-120.63	-12.486
-113.46	-13.191
-111.43	-8.171
-114.07	-0.308
-109.57	-0.238
-105.39	-2.317
-110.91	-5.231
-111.12	-4.92
-110.68	-6.676
-116.73	-8.773
-121.86	-10.108
-124.42	-11.478
-92.475	11.822
-21.907	49.555
44.032	77.951
95.297	104.79
129.17	125.15
129.21	127.61
105.13	121.72
85.873	116.31
78.513	110.88
75.888	107.37
70.162	104.45
67.494	105.38
69.15	99.516
64.75	98.684
63.412	103.38
34.74	50.654
-16.932	-31.674
-40.855	-90.139
-52.515	-130.87
-68.269	-160.15
-85.94	-181.95
-99.041	-183.69
-102.19	-179.25
-96.167	-172.02
-91	-157.45
-93.625	-149.15
-87.112	-144.78
-85.582	-142.36
-90.151	-135.52
-85.288	-128.03
-84.117	-128.19
-84.071	-129.36
-88.096	-126.9
-91.921	-120.6
-87.447	-115.06
-87.334	-114.61
-83.733	-112.03
-84.691	-110.05
-89.576	-109.55
-86.201	-101.84
-87.789	-105.83
-84.942	-106.37
-50.297	-80.422
-1.642	-61.002
11.781	-57.928
1.767	-57.557
-7.894	-54.623
-17.805	-54.881
-18.153	-54.698
-19.498	-48.694
-25.596	-47.834
-26.249	-47.358
-26.094	-44.447
-23.966	-41.358
-24.352	-38.138
-27.633	-35.978
-31.501	-38.998
-33.702	-35.95
-28.329	-35.28
-30.244	-39.469
-22.819	-15.625
13.322	33.425
66.579	98.611
118.56	155.59
150.05	196.03
152.23	215
134.6	203.55
118.74	191.51
107.42	182.32
104.32	176.69
103.86	173.4
104.41	168.71
105.64	168.36
104.08	169.37
104.32	161.63
105.13	162.52
101.8	160.66
69.024	106.62
31.03	44.652
12.509	1.258
-5.79	-42.782
-33.493	-75.712
-63.896	-100.58
-80.071	-112.25
-89.019	-108.15
-85.418	-100.62
-77.453	-93.371
-80.316	-88.025
-79.6	-84.846
-73.956	-83.048
-71.539	-85.849
-71.949	-86.12
-76.823	-82.966
-84.873	-88.206
-84.311	-82.736
-57.942	-50.605
1.101	-0.91
62.01	58.178
102.89	112.33
130.14	155.67
140.1	178.78
122.77	173.07
100.12	157.78
93.285	152.03
87.028	147.08
81.529	138.38
80.471	131.91
79.905	126.47
74.732	122.25
69.529	118.34
72.943	120.22
66.054	115.89
69.1	122.41
71.844	119.15
30.958	50.514
-13.782	-23.638
-43.745	-78.959
-70.419	-126.86
-88.915	-154.2
-102.4	-168.74
-107.39	-167
-104.64	-160.31
-98.292	-155.6
-90.514	-152.47
-89.418	-148.26
-90.869	-139.03
-91.046	-130.97
-92.96	-127.25
-94.143	-126.03
-97.899	-128.22
-101.83	-124.54
-80.187	-126.26
-23.03	-135.51
43.625	-116.86
98.87	-87.129
131.76	-58.132
139.08	-30.971
121.38	-25.427
104.2	-24.071
94.942	-20.595
86.147	-20.037
80.058	-21.505
75.037	-25.164
73.226	-22.571
65.261	-17.361
66.073	-19.092
66.995	-19.181
69.292	-15.461
55.429	-16.638
-5.928	-14.752
-53.675	-1.319
-75.908	15.197
-101.21	19.957
-119.11	18.971
-125.9	19.596
-120.36	21.856
-109.15	23.334
-104.4	20.68
-100.46	18.196
-90.827	18.205
-86.132	24.047
-89.005	23.452
-86.822	18.545
-78.74	20.834
-75.886	21.066
-76.747	18.104
-75.003	14.759
-74.907	17.049
-79.052	23.972
-79.973	23.853
-77.142	19.227
-72.971	15.321
-66.745	12.809
-62.825	11.647
-64.357	10.339
-63.541	20.999
-31.626	48.704
30.422	82.545
80.35	110.64
114.17	132.43
139.83	151.53
155.93	154.58
169.6	145.22
161.72	138.76
148.4	135.59
144.45	131.49
131.09	124.95
125.92	120.38
120.7	115.26
111.8	106.47
109.58	110.02
106.25	102.66
106.99	58.37
98.67	3.568
91.583	-50.812
97.132	-84.038
93.235	-86.294
91.253	-80.073
95.562	-73.122
94.321	-68.036
89.017	-67.225
84.041	-64.338
84.252	-60.099
85.26	-56.922
85.474	-50.167
57.264	-63.749
9.447	-86.89
-16.701	-89.515
-39.093	-82.206
-65.426	-76.662
-85.457	-69.288
-94.216	-56.482
-91.891	-52.702
-89.546	-49.074
-81.419	-43.859
-72.632	-45.293
-73.239	-44.011
-75.487	-42.473
-75.974	-41.605
-69.868	-39.677
-66.135	-37.177
-68.763	-37.715
-67.174	-41.408
-66.234	-40.898
-68.279	-43.404
-71.902	-47.949
-71.747	-43.885
-68.246	-49.362
-70.612	-48.125
-48.202	-19.424
1.544	21.359
46.732	68.284
98.795	112.07
137.94	147.21
161.64	169.42
165.26	174.58
144.14	160.77
136.08	150.14
123.9	150.55
120.23	142.7
117.14	136.81
102.55	134.73
103.81	130.3
101.38	132.61
106.21	118.92
117.95	73.178
123.02	19.514
126.72	-34.503
121.1	-69.388
113.88	-72.708
107.27	-70.034
101.22	-69.435
97.978	-64.981
91.407	-58.922
89.944	-52.809
88.348	-51.586
83.372	-48.034
80.615	-47.554
65.005	-61.008
47.262	-64.079
49.77	-59.009
53.444	-58.835
46.889	-61.488
55.025	-57.209
37.681	-52.51
-21.625	-58.212
-60.348	-50.834
-79.925	-32.384
-100.17	-20.582
-123.02	-14.596
-139.51	-12.269
-146.89	-13.375
-149.57	-11.75
-139.23	-9.623
-132.62	-10.1
-129.37	-9.411
-125.13	-9.874
-123.91	-9.211
-120.41	-8.757
-119.2	-8.266
-115.15	-7.346
-115.89	-7.109
-118.07	-4.945
-110.5	-3.233
-113.91	-4.284
-118.42	-5.327
-115.15	-6.09
-113.45	-6.071
-106.91	-3.218
-108.26	-7.373
-103.4	-4.864
-77.872	23.584
-48.905	60.921
-17.205	94.988
6.371	126.58
18.683	155.58
24.72	179.33
24.413	192.88
25.438	201.23
32.452	205.55
35.005	205.12
28.267	202.08
25.789	193.41
22.961	179.67
15.347	164.22
12.212	152.86
14.644	145.09
15.119	140.38
12.951	136.7
8.544	127.79
4.295	126.27
5.512	124.38
8.143	117.92
9.821	125.78
4.249	102.14
-9.145	37.044
-28.393	-30.001
-48.336	-105.26
-52.62	-172.12
-41.489	-216.32
-28.649	-250.6
-21.327	-274.18
-10.313	-285.81
4.37	-288.75
14.113	-287.51
19.654	-285.21
21.739	-280.04
21.51	-271.27
20.2	-263.3
19.993	-258.09
18.604	-251.06
19.067	-245.04
16.778	-233.39
22.862	-203.37
56.077	-152.8
89.942	-84.51
113.7	-16.641
128.46	24.024
113.79	29.123
96.472	25.041
93.636	27.268
84.374	28.464
80.701	28.406
74.208	26.279
69.918	27.077
71.142	23.817
66.267	25.074
68.697	29.668
66.048	-2.777
64.481	-35.528
64.705	-35.61
60.738	-32.343
53.38	-28.369
51.18	-24.647
59.275	-25.625
55.502	-25.918
51.251	-25.933
51.639	-27.684
56.367	-23.242
38.902	-20.75
-21.79	-25.354
-75.226	-21.114
-104.27	-6.4
-123.33	7.516
-143.71	14.514
-160.59	19.887
-160.79	21.368
-156.69	20.893
-149.2	21.625
-142.34	19.393
-133.48	22.331
-119.54	25.547
-113.23	24.374
-107.72	25.373
-106.01	23.445
-107.71	22.917
-105.54	24.057
-102.63	22.08
-100.31	21.798
-97.654	21.137
-96.082	21.634
-98.721	22.027
-98.812	21.368
-99.952	20.232
-106.17	17.563
-112.15	13.403
-115.89	10.602
-112.28	14.437
-90.665	7.028
-38.361	-10.721
29.095	-28.183
84.87	-40.851
118.56	-28.788
129.4	-13.764
127.48	-14.479
110.47	-10.044
98.234	-4.757
102.34	-7.526
99.221	-8.629
91.177	-6.278
84.077	-5.674
81.653	-6.387
76.341	-7.462
72.973	-5.245
74.414	-1.74
75.541	-4.042
75.714	-1.612
39.76	-4.307
-5.886	-0.978
-34.562	21.298
-62.394	26.763
-87.543	26.401
-114.34	29.433
-128.91	23.071
-134	17.205
-126.76	13.056
-113.43	11.728
-112.93	10.834
-108.16	11.881
-105.08	14.855
-106.72	13.198
-101.15	11.318
-95.329	12.808
-90.412	14.41
-86.193	14.56
-84.929	8.044
-86.758	6.634
-85.822	11.336
-75.135	-2.331
-63.67	-12.884
-65.699	-8.984
-58.307	-6.85
-24.305	-9.927
6.65	-17.934
39.843	-21.868
79.411	-21.211
113.91	-10.065
148.44	4.828
166.9	12.067
162.83	15.616
145.57	12.421
132.52	9.859
127.24	11.02
113.44	6.631
102.77	1.07
102.69	4.168
98.248	6.858
95.5	4.666
99.044	5.685
95.167	7.643
90.459	6.907
95.026	9.758
76.47	-0.31
22.146	-31.56
-24.166	-46.931
-48.203	-52.919
-62.946	-58.818
-81.4	-56.98
-95.473	-56.135
-89.887	-49.931
-87.663	-49.348
-88.02	-48.603
-84.58	-42.812
-83.159	-44.646
-76.512	-41.467
-66.92	-36.136
-61.786	-34.559
-65.479	-35.249
-66.851	-38.059
-66.184	-36.184
-70.381	-38.415
-68.606	-41.294
-68.503	-36.277
-74.025	-34.223
-83.761	-37.188
-84.269	-32.193
-43.971	-18.958
21.115	-4.439
74.487	12.018
88.528	18.849
65.188	19.16
53.221	20.065
53.975	17.891
44.983	12.392
39.011	9.735
31.811	14.192
29.343	14.122
32.628	15.555
33.86	19.519
38.762	19.501
38.217	20.417
32.651	19.516
28.793	17.473
28.187	14.413
26.807	12.853
22.277	13.355
22.49	11.63
26.196	12.592
26.806	14.723
24.946	16.195
19.632	17.369
18.05	14.5
18.522	12.248
17.011	11.905
20.382	11.212
19.308	12.219
18.455	12.361
17.017	13.177
16.174	14.747
15.821	12.794
16.195	11.711
20.289	12.305
11.582	12.532
12.847	13.216
16.608	15.166
16.094	14.316
14.841	12.445
9.972	15.268
14.943	16.207
7.181	13.791
6.235	13.673
11.457	14.465
11.119	15.412
17.82	17.288
15.37	15.853
12.464	13.329
7.299	11.668
6.254	12.418
21.079	16.167
24.565	14.63
15.844	12.232
11.816	13.223
8.164	9.64
