# Supplementary material for: Electrooculography-based continuous eye-writing recognition system for efficient assistive communication systems
Source: PLoS One. 2018 Feb 9;13(2):e0192684. doi: 10.1371/journal.pone.0192684 (PMC5806888; doi:10.1371/journal.pone.0192684)
Supplement: S3 Database — All the original continuous EOG data of participant 004, 005, and 006 used in the experiments are contained in this database. (ZIP) [file pone.0192684.s003.zip › continuous2/004/test/EOG_004_01_023.csv]

-26.842	-20.212
-21.945	-21.212
-20.662	-17.058
-23.997	-18.517
-24.444	-14.184
-23.466	-12.194
-19.444	-11.222
-21.325	-10.741
-26.353	-14.81
-31.766	-12.676
-33.364	-11.005
-26.796	-10.653
-21.153	-11.451
-20.237	-11.177
-24.705	-10.367
-32.547	-10.291
-35.266	-7.198
-27.096	-7.897
-23.702	-12.316
-24.302	-11.587
-23.802	-9.952
-22.981	-8.656
-16.246	-6.896
-18.971	-13.658
-23.573	-14.594
-19.515	-10.932
-18.216	-13.088
-17.294	-11.942
-15.902	-10.6
-15.192	-11.034
-13.48	-9.297
-17.676	-8.743
-22.364	-9.031
-18.018	-10.056
-12.548	-12.115
-16.839	-11.936
-21.964	-14.768
-18.744	-15.538
-20.22	-13.254
-21.132	-16.424
-19.951	-15.636
-19.657	-9.248
-17.954	-6.741
-22.854	-10.084
-19.859	-14.94
-17.988	-11.511
-22.196	-7.633
-18.921	-9.834
-18.936	-8.707
-18.447	-6.608
-17.954	-6.677
-18.964	-8.158
-17.02	-6.353
-17.542	-7.324
-16.99	-10.743
-16.248	-8.233
-14.91	-9.1
-13.554	-10.116
-17.162	-11.275
-17.442	-13.437
-14.721	-8.839
-11.667	-7.83
-8.27	-9.399
-4.282	-5.562
-1.86	-4.612
-6.299	-6.232
-10.447	-4.974
-11.333	-2.14
-8.865	-1.723
-6.147	-2.647
-7.682	-3.953
-8.563	-3.249
-12.389	-1.773
-15.693	-6.666
-13.507	-5.856
-15.825	-1.024
-19.174	-4.157
-14.429	-8.627
-7.655	-10.123
-10.79	-8.355
-15.67	-5.497
-11.335	-1.731
11.433	2.167
64.739	17.107
124.09	45.752
151.53	63.508
145.99	67.231
127.87	58.469
103.49	41.573
83.937	37.038
71.645	36.672
62.94	35.741
58.194	31.257
59.548	28.44
60.979	23.447
46.026	3.099
31.5	-2.147
32.507	4.65
38.257	6.927
15.884	-10.16
-23.626	-38.175
-51.541	-52.552
-80.835	-64.731
-103.5	-71.523
-124.35	-77.268
-138.99	-82.215
-133.44	-77.688
-135.16	-73.955
-140.6	-74.625
-141.76	-71.436
-141.87	-66.473
-137.95	-69.236
-149.19	-70.801
-160.75	-75.067
-162.37	-75.782
-142.41	-48.917
-91.083	-5.68
-43.301	38.919
2.828	76.523
42.622	108.37
64.895	131.05
64.117	133.13
43.405	124.3
35.212	117.11
36.181	115.43
35.944	109.85
30.912	103.28
27.791	104.06
26.928	96.198
25.928	100.14
28.369	107.75
27.37	65.517
26.01	2.955
25.066	-47.581
29.833	-89.738
29.651	-108.38
22.353	-107.73
20.517	-104.52
19.892	-100.35
18.866	-98.914
15.723	-96.627
15.713	-91.448
16.137	-89.103
14.741	-83.054
18.433	-77.85
23.005	-79.384
21.693	-76.655
-9.506	-77.742
-61.09	-90.846
-94.811	-89.327
-123.55	-73.864
-152.98	-63.502
-168.59	-55.298
-172.82	-46.887
-170.98	-44.211
-173.16	-44.893
-175.26	-41.039
-169.9	-41.088
-165.4	-43.493
-164.26	-44.578
-157.6	-42.475
-151.58	-38.12
-150.53	-37.413
-146.32	-36.01
-142.82	-34.048
-142.47	-36.417
-142.49	-41.141
-138.56	-35.463
-134.7	-9.289
-111.56	39.687
-73.923	88.506
-54.435	124.99
-42.367	153.37
-35.036	172.66
-30.865	190.31
-26.349	193.88
-20.718	190.98
-16.462	189.07
-18.189	182.32
-22.005	177.81
-27.107	164.06
-25.806	152.91
-26.189	149.03
-25.906	144.76
-20.894	142.32
-22.985	135.73
-16.314	143.57
-13.61	127.29
-25.91	65.435
-32.467	8.704
-37.315	-49.301
-34.589	-108.28
-27.638	-163.66
-24.116	-220.28
-19.516	-257.5
-14.857	-281.66
-0.861	-298.1
15.97	-301.52
24.258	-300.76
30.459	-300.27
35.168	-289.81
29.592	-277.75
29.075	-276.72
33.349	-270.82
27.908	-265.94
29.397	-265.63
32.552	-256.26
33.454	-247.4
21.545	-234.17
-3.476	-195.03
-19.127	-135.19
-34.982	-72.847
-47.419	-17.08
-52.009	33.047
-49.056	79.043
-39.739	111.09
-36.417	135.9
-29.98	154.99
-20.661	169
-18.099	180.31
-9.229	178.46
-4.71	173.5
-18.322	158.56
-17.772	152.24
-12.561	152.41
-19.513	145.07
-15.115	147.39
-20.645	109.35
-33.606	40.9
-35.961	-29.138
-41.41	-103.08
-44.994	-161.36
-36.134	-211.45
-19.521	-245.23
-6.9	-264.77
8.941	-275.32
21.836	-280.56
28.748	-280.68
36.185	-272.72
35.657	-268.75
35.618	-259.84
35.052	-250.74
32.947	-244.02
36.438	-235.74
39.009	-233.39
39.836	-228.8
39.207	-225.44
36.454	-223.81
35.209	-219.34
35.885	-211.56
36.396	-205.88
35.052	-201.4
34.895	-181.54
51.731	-145.96
86.267	-90.997
118.97	-27.212
148.65	33.975
163.38	68.278
150.81	69.516
129.23	68.478
119.54	64.579
118.19	64.403
108.3	60.429
100.58	56.276
93.861	57.891
90.578	60.994
99.105	71.59
102.56	75.841
105.55	74.857
102.83	73.433
98.998	75.591
103.72	72.768
106.93	74.438
103.56	71.358
58.14	37.993
-5.983	6.44
-32.114	-13.316
-48.924	-22.497
-67.749	-23.7
-77.155	-25.258
-82.49	-20.699
-75.727	-16.651
-74.896	-16.803
-80.569	-16.475
-78.654	-15.88
-82.242	-18.597
-87.445	-19.102
-92.059	-23.097
-98.507	-22.42
-84.799	5.926
-47.298	45.989
-2.516	85.345
38.462	122.99
71.467	154.35
93.14	172.4
101.85	176.75
99.894	173.7
85.071	165.76
77.402	161.28
79.239	159.13
73.343	156.32
66.237	149.72
67.612	147.65
69.516	146.9
72.841	149.97
67.403	138.88
30.35	74.712
-0.327	2.56
-20.453	-52.341
-45.405	-98.188
-60.326	-126.41
-79.272	-147.33
-92.966	-157.98
-96.484	-158.72
-96.868	-153.66
-95.945	-147.42
-99.372	-144.96
-95.354	-135.51
-94.429	-130.17
-93.979	-131.81
-88.444	-129.52
-92.017	-128.75
-93.68	-127.18
-95.19	-125.37
-98.335	-123.63
-102.09	-123.81
-104.41	-118.49
-100.4	-121.39
-91.547	-119.38
-80.014	-92.116
-51.118	-62.914
4.938	-19.755
69.942	12.198
196.93	53.09
339.56	126.15
412.69	184.9
466.14	221.66
483.44	221.26
458.22	206.44
415.32	182.22
357.7	137.86
304.57	109.98
250.63	91.917
200.83	78.757
154.15	72.96
107.28	59.021
77.096	46.225
50.806	36.893
29.713	27.325
21.197	23.5
8.617	20.606
2.589	16.411
1.105	15.151
-2.781	16.821
-4.422	13.122
-11.815	5.776
-19.493	5.551
-20.424	9.232
-19.683	6.654
-26.12	3.072
-28.901	7.168
-0.693	1.758
58.179	-6.383
110.21	-4.056
116.03	-5.571
90.325	-9.067
71.048	-11.961
62.777	-13.27
57.849	-10.251
50.556	-9.84
49.427	-14.675
50.488	-16.713
39.453	-20.051
40.25	-18.572
45.63	-11.413
46.133	-9.223
44.4	-8.804
-4.282	-22.083
-63.02	-25.478
-86.851	-6.561
-112.27	0.195
-140.36	-7.778
-160.99	-8.721
-168.71	-7.203
-164.69	-9.123
-161.9	-3.88
-158.23	-2.964
-153.73	-3.203
-148.08	-0.488
-143.43	-1.723
-141.98	-2.1
-142.07	-1.058
-141.44	4.813
-136.79	3.073
-139.26	-4.906
-142.38	-2.149
-137.01	-5.619
-142.56	-12.576
-150.31	-9.764
-144.53	-11.515
-136.8	-8.47
-111.4	18.036
-57.829	54.358
0.346	86.689
47.111	116.55
81.77	138.5
110.11	149.37
110.89	146.4
90.953	138.31
81.71	133.76
71.345	128.68
63.473	127.67
64.269	123.9
60.744	121.17
56.912	116.09
60.256	116.5
62.698	121.2
60.386	85.596
61.216	29.088
66.119	-23.069
68.178	-65.34
62.763	-79.678
57.66	-78.976
51.961	-75.004
51.685	-70.149
51.692	-68.627
49.422	-63.502
45.411	-55.293
-1.432	-58.185
-59.263	-58.007
-83.857	-42.565
-106.14	-36.234
-132.29	-40.631
-143.82	-37.666
-140.48	-38.646
-139.8	-42.166
-142.31	-35.824
-139.64	-37.879
-135.71	-41.469
-125.44	-35.97
-116	-37.801
-114.24	-35.96
-108.39	-31.514
-109.08	-35.878
-111.17	-35.998
-106.08	-36.579
-106.5	-38.203
-104.77	-34.988
-107.77	-32.56
-114.18	-34.372
-111.24	-37.618
-113.13	-38.061
-117.64	-43.077
-119.66	-41.228
-120.36	-37.373
-113.33	-39.494
-94.348	-19.198
-40.35	15.092
20.823	46.888
62.236	76.923
108.15	108.09
133.14	133.26
144.28	140.24
159.8	147.66
156.78	146.76
137	134.43
116.64	128.65
110.56	125.13
105.32	122.95
98.393	122.05
94.258	122.66
87.388	119.67
93.646	124.52
101.72	110.4
99.986	55.632
98.115	3.436
100.53	-40.919
99.089	-71.432
89.888	-74.23
88.818	-69.12
83.008	-67.577
83.487	-59.814
89.629	-56.603
89.753	-50.735
91.11	-38.285
50.416	-54.58
3.354	-62.792
-9.688	-45.09
-32.246	-38.014
-63.613	-34.344
-96.273	-31.02
-119.73	-30.424
-123.56	-25.204
-123.91	-24.189
-120.48	-24.539
-119.28	-24.535
-117.99	-25.363
-111.88	-23.914
-110.52	-25.367
-107.14	-21.153
-105.21	-20.93
-108.69	-25.078
-102.61	-23.56
-99.274	-22.53
-108.37	-23.28
-104.51	-22.292
-98.327	-17.364
-104.75	-19.358
-106.03	-20.71
-106.17	-21.626
-109.58	-28.767
-105.52	-32.588
-88.509	-41.125
-66.827	-56.31
-64.696	-54.152
-73.988	-56.764
-59.871	-52.892
-38.49	-13.766
7.792	1.713
119.87	32.667
259.01	65.774
374.48	36.83
412.05	9.285
380.07	-18.586
335.04	-46.297
285.63	-52.61
237.53	-48.972
199.58	-35.485
152.81	-37.227
97.718	-36.13
62.679	-31.65
38.646	-44.63
14.806	-51.947
-2.902	-60.293
-5.074	-47.626
9.3	-5.482
27.414	42.657
51.61	89.472
70.415	120.5
76.791	151.16
79.564	169.25
71.53	162.07
63.354	153.18
58.337	148.54
46.348	140.8
43.498	135.1
40.538	135.21
27.623	126.7
28.338	125.73
31.959	124.41
32.361	122.77
40.547	129.78
44.463	121.78
46.149	129.85
31.36	108.65
-15.496	32.218
-64.572	-28.907
-83.194	-79.256
-82.875	-118.17
-93.275	-151
-100.97	-177.97
-104.33	-177.62
-110.17	-171.32
-109.73	-165.71
-116.31	-162.89
-122.56	-165.94
-125.18	-161.77
-121.84	-155.86
-116.57	-153.54
-129.84	-130.69
-139.64	-95.307
-145.1	-67.795
-148.38	-46.477
-137.87	-45.796
-130.82	-43.876
-126.04	-33.014
-118.78	-37.398
-114.1	-37.148
-111.31	-33.803
-118.82	-38.091
-127.04	-42.393
-128.07	-48.257
-132.09	-43.442
-112.19	-39.334
-62.412	-42.643
-14.238	-41.81
29.577	-54.661
66.644	-61.352
91.01	-48.215
117.26	-37.536
137.18	-28.826
127.19	-30.141
104.16	-36.403
90.733	-40.272
86.874	-37.295
89.297	-23.811
81.366	-17.094
71.836	-16.693
71.016	-22.854
68.997	-28.841
72.235	-24.136
72.201	-15.957
69.4	-14.293
72.337	-10.966
54.979	-12.662
-2.269	-34.919
-44.548	-39.648
-47.688	-27.79
-47.256	-25.773
-34.916	-20.396
-26.357	-17.628
-30.241	-19.736
-30.646	-18.475
-43.803	-19.154
-45.618	-23.022
-36.788	-22.885
-39.833	-22.518
-32.978	-25.614
-36.573	-2.398
-27.511	54.511
10.942	113.48
26.043	149.62
37.318	160.03
45.388	158.71
39.628	161.12
41.593	164.85
37.398	157.58
33.898	150.27
32.97	143.89
28.342	141.1
26.666	140.11
26.932	135.95
29.295	143.85
18.618	145.39
0.151	146.51
-11.524	160.06
-18.795	169.78
-17.327	177.21
-14.168	177.94
-16.871	175.97
-19.477	172.96
-16.723	169.17
-13.89	160.48
-11.879	143.63
-10.889	127.97
-19.261	102.81
-30.446	63.906
-32.998	16.966
-33.646	-32.6
-37.068	-79.953
-31.366	-124.26
-23.749	-165.48
-18.113	-200.62
-7.327	-225.56
2.702	-242.13
12.298	-248.93
22.659	-249.42
31.233	-250.97
34.163	-245.78
31.533	-237.55
30.868	-232.65
31.397	-224.83
25.081	-220.81
25.735	-213.95
32.368	-210.37
27.726	-203.49
38.814	-168.57
69.47	-119.46
96.891	-60.436
121.12	-7.5
129.35	20.726
122.26	26.928
114.32	29.063
113.53	43.425
111.72	46.451
97.448	43.935
91.138	46.043
93.686	41.595
94.782	39.182
95.118	40.761
97.495	49.06
76.536	42.278
7.115	1.748
-62.902	-35.778
-103.01	-43.242
-127.15	-47.251
-139.58	-57.575
-135.25	-52.147
-129.34	-44.456
-127.44	-41.883
-119.69	-40.499
-117.22	-38.756
-118.3	-36.374
-118.28	-40.172
-122.49	-42.285
-128.62	-40.794
-130.98	-39.119
-115.89	-45.85
-55.795	-56.446
21.281	-50.722
79.513	-28.768
120.55	-8.678
125.97	0.506
107.33	-0.637
94.887	-0.852
87.01	2.724
76.327	2.011
74.088	8.534
68.3	4.888
68.962	2.253
76.465	16.301
27.47	10.552
-52.376	4.826
-96.953	13.407
-112.92	22.134
-130.15	30.709
-141.28	30.095
-134.64	26.865
-128.93	26.147
-127.73	24.505
-125.37	22.701
-118.11	22.879
-113.76	27.169
-112.8	26.79
-108.82	22.131
-106.01	23.441
-103.48	25.451
-106.39	27.101
-103.09	29.509
-93.57	26.091
-96.863	22.196
-100.6	22.639
-102.2	20.495
-107.44	16.701
-105.15	16.733
-102.01	18.626
-101.82	21.737
-98.1	22.408
-94.545	22.159
-90.678	21.651
-69.821	17.845
-38.852	11.68
-36.293	7.391
-42.099	7.049
-35.218	5.479
-40.206	3.423
-47.863	0.677
-46.461	5.022
-44.311	3.377
-49.652	-4.625
-37.854	-6.19
12.908	-16.127
77.093	-24.68
131.65	-24.766
158.93	-9.135
166.87	6.115
155.4	1.274
134.78	1.671
134.07	5.108
129.85	2.893
121.07	3.702
114.97	6.282
107.14	7.953
111	13.016
86.094	10.391
25.821	3.718
-1.889	20.098
-20.495	30.97
-59.57	24.615
-80.797	28.079
-92.957	25.22
-111.43	15.049
-112.92	16.43
-102.9	14.546
-103.23	8.423
-99.015	10.392
-90.476	9.371
-92.323	11.967
-97.762	14.168
-99.318	7.539
-101.46	12.641
-99.807	14.426
-80.909	1.141
-65.405	-14.663
-59.093	-35.776
-56.293	-49.289
-65.673	-50.997
-69.514	-47.808
-72.236	-44.546
-79.756	-48.77
-69.788	-49.175
-32.648	-41.98
19.803	-29.396
75.739	-10.685
121.62	5.589
153.04	21.597
168.38	35.043
153.22	36.583
138.61	34.356
135.99	27.994
130.74	24.517
128.82	26.646
119.88	27.1
113.2	28.292
118.12	25.973
119.78	27.313
86.083	10.115
25.299	-22.334
-16.579	-37.59
-42.69	-48.363
-57.734	-55.992
-66.212	-59.499
-73.626	-58.229
-77.176	-51.41
-86.772	-50.903
-90.724	-51.629
-87.303	-49.005
-85.457	-47.656
-84.959	-52.014
-90.221	-57.137
-95.631	-58.047
-104.96	-59.897
-105.3	-56.734
-69.878	-49.776
-20.723	-39.488
31.538	-28.07
89.031	-13.493
125.19	9.874
146.99	29.203
163.36	46.485
157.49	54.654
142.71	52.895
134.17	50.3
126.09	48.719
118.49	46.663
114.49	41.91
116.66	44.857
114.27	41.156
115.03	44.595
105.56	38.491
53.245	-17.533
2.823	-64.469
-31.082	-91.566
-54.229	-117.03
-51.382	-123.11
-47.95	-126.96
-44.118	-127.46
-42.368	-127.79
-49.425	-129.59
-55.378	-128.31
-60.719	-145.93
-53.993	-166.58
-42.001	-182.61
-36.179	-200.49
-22.864	-201.79
-7.393	-203.16
-2.186	-209.48
5.773	-207.15
18.513	-206.2
27.158	-199.77
30.887	-197.89
34.119	-201.08
41.177	-195.18
47.769	-194.09
46.979	-190.01
40.234	-184.32
39.832	-183.3
45.709	-176.75
45.423	-173.83
43.212	-171.95
41.686	-163.61
35.269	-164.32
31.444	-160.34
33.124	-148.27
34.674	-142.53
30.285	-136.67
29.2	-136.51
31.986	-133.51
31.183	-127.72
29.886	-128.66
29.466	-128
30.723	-126.79
27.846	-123.17
27.964	-122.34
25.043	-116.95
10.186	-92.94
-0.517	-61.735
-0.182	-17.416
-4.308	36.745
-18.683	84.45
-32.089	118.23
-40.74	147.6
-42.442	180.68
-47.668	205.02
-49.659	220.96
-38.871	224.71
-37.608	213.22
-41.468	201.73
-38.518	197.75
-41.974	194.8
-45.894	194.73
-25.001	179.46
22.43	146.76
78.864	116.65
110.17	90.284
102.93	81.6
92.767	79.597
86.171	76.578
76.572	76.647
72.427	73.597
73.771	75.785
79.888	65.373
84.693	53.928
82.737	57.586
83.352	52.07
88.853	53.526
56.744	60.09
-9.085	54.542
-53.113	56.851
-76.443	67.035
-94.621	66.359
-108.08	59.056
-114.98	55.836
-111.82	51.544
-109.08	47.686
-106.08	51.545
-99.428	53.587
-98.059	49.027
-94.555	51.721
-93.495	53.149
-97.018	51.085
-96.255	51.157
-101.23	46.122
-101.63	43.545
-101.6	39.881
-104.73	40.766
-98.122	42.118
-101.3	39.099
-92.974	53.441
-52.184	80.016
-3.848	109.27
39.814	138.47
73.51	165.17
105.96	187.89
131.32	194.76
124.72	189.45
106.2	180.26
98.157	169.87
89.211	166.15
88.957	162.82
90.149	158.08
84.556	152.2
79.134	148.86
65.636	152.45
67.011	147.12
75.97	144.34
66.242	145.31
59.784	136.47
65.985	143.62
76.578	141.19
92.529	98.929
108.95	50.989
115.09	-3.998
108.02	-56.572
94.707	-74.011
87.352	-70.822
88.093	-64.122
85.182	-61.008
81.573	-63.75
80.111	-60.982
78.302	-52.126
79.77	-48.624
82.928	-46.854
84.685	-44.299
78.289	-45.671
81.619	-35.482
67.846	-34.13
2.71	-55.254
-60.47	-57.339
-91.173	-43.877
-109.02	-35.752
-130.17	-27.707
-137.21	-20.611
-130.4	-21.16
-127.26	-21.396
-123.81	-19.878
-120.91	-21.609
-115.96	-17.868
-111.16	-15.908
-104.88	-15.944
-98.268	-16.936
-99.697	-19.3
-103.49	-16.901
-105.46	-16.905
-111.19	-22.248
-114.85	-26.244
-116.99	-21.189
-102.07	-6.033
-57.193	23.64
-13.518	55.848
24.935	81.733
51.339	110.17
72.951	126.57
96.235	133.75
100.36	140.13
102.53	134.68
97.645	131.63
87.787	127.3
82.795	117.95
75.203	116.46
70.013	109.15
73.349	118
67.841	105.75
26.764	34.339
-25.987	-33.2
-66.023	-91.639
-80.614	-135.47
-79.991	-159.71
-80.545	-180.33
-77.104	-182
-77.09	-177.85
-75.701	-173.65
-78.065	-168.38
-80.418	-164.04
-73.25	-153.75
-70.031	-148.97
-70.397	-144.59
-67.697	-133.65
-62.988	-132.27
-61.621	-133.74
-63.693	-126.23
-66.148	-121.27
-68.151	-121.49
-65.409	-118.54
-65.911	-116.17
-67.914	-117.43
-65.975	-108.36
-67.002	-79.646
-57.936	-32.401
-40.475	20.687
-22.353	68.294
-5.363	108.12
4.211	135.2
7.356	160.57
8.809	179.99
12.291	187.55
16.495	194.35
23.12	200.27
19.966	202.58
18.314	200.25
26.045	199.64
19.907	194.34
15.988	182.47
15.917	175.46
16.482	170.73
21.987	164.32
17.547	159.29
17.22	152.86
15.04	147.06
11.297	145.54
8.606	144.45
9.546	145.55
9.937	124.72
4.341	78.269
10.105	35.987
9.23	-7.866
14.654	-55.033
12.758	-97.273
6.187	-137.95
11.746	-173.89
14.025	-199.73
17.457	-221.96
18.858	-243.9
29.54	-251.57
35.833	-250.7
37.908	-245.84
38.794	-237.96
39.079	-236.39
40.531	-223.71
30.53	-199.94
16.458	-168.55
5.799	-120.57
-0.937	-64.861
-6.125	-10.578
-3.929	30.581
-3.99	64.078
-4.101	92.292
-2.545	117.11
-3.445	139.43
2.643	148.23
10.801	160.62
17.732	167.74
13.606	157.68
12.037	151.35
16.799	147.84
17.32	143.77
12.904	131.96
5.092	107.14
10.268	75.156
9.834	36.489
10.069	-3.267
18.595	-40.955
15.491	-82.374
10.11	-127.77
6.025	-163.86
-0.546	-191.38
-3.933	-211.02
-1.355	-220.31
-2.852	-224.02
-3.05	-224.29
1.169	-217.69
-1.364	-207.74
-5.052	-202.44
-2.002	-196.93
-1.18	-195.82
-0.337	-188.56
-3.77	-182.93
-8.822	-182.4
-10.537	-170.48
-22.207	-167.91
-18.072	-170.25
-12.595	-163.32
-23.653	-159.95
-31.039	-158.02
-25.954	-132.29
8.594	-83.691
52.844	-43.1
91.75	-4.235
122.83	41.813
138.5	74.723
146.82	90.487
127.81	89.148
100.6	79.623
93.793	71.599
90.218	65.635
87.569	67.439
77.979	71.067
82.698	75.859
95.636	79.79
81.337	72.559
71.376	68.568
79.879	74.559
60.877	55.132
2.272	9.546
-52.381	-22.511
-89.372	-38.87
-112.38	-48.922
-116.18	-53.265
-105.51	-49.223
-99.304	-44.24
-101.77	-46.786
-95.562	-42.321
-93.097	-40.908
-92.927	-40.8
-91.208	-32.553
-93.296	-43.306
-85.053	-76.776
-74.072	-114.58
-62.424	-148.61
-51.548	-176.86
-39.695	-192.21
-16.745	-190.31
-4.415	-187.63
-4.467	-191.65
1.029	-194.19
4.777	-196.16
5.011	-192.6
2.469	-184.28
-4.951	-174.74
-5.557	-167.31
2.566	-163.07
10.122	-162.25
3.265	-163.76
-5.159	-156.3
1.533	-155.82
1.722	-160.18
-0.997	-150.68
-4.103	-137.76
-10.026	-132.57
-6.787	-131.91
0.716	-122.88
24.436	-101.41
60.147	-71.819
89.466	-32.908
121.21	8.732
133.79	40.979
117.15	63.753
103	73.613
89.394	72.021
84.947	71.651
89.553	70.34
85.112	64.913
85.097	58.72
83.654	51.122
75.081	52.066
66.578	58.766
63.511	65.091
42.766	67.919
-20.35	58.436
-89.174	44.862
-132.93	41.519
-153.28	49.705
-149.93	54.932
-137.91	60.288
-137.27	66.454
-129.71	69.837
-120.35	72.799
-122.72	74.379
-116.84	75.157
-106.82	66.337
-98.138	61.754
-94.585	61.956
-97.829	56.984
-100.3	57.625
-97.56	63.342
-98.908	65.108
-95.518	62.887
-86.08	63.293
-93.231	58.151
-95.162	52.689
-96.058	50.129
-98.292	47.943
-88.486	51.639
-86.664	53.176
-88.025	55.087
-91.724	65.386
-92.243	85.803
-83.161	112.27
-70.226	137.37
-52.015	160.48
-37.493	181.4
-22.799	198.42
-11.561	214.16
-8.387	223.08
-3.793	226.45
1.233	227.99
5.816	224.73
10.142	221.68
13.098	213.62
13.085	202.4
12.332	195.02
16.461	186.75
21.891	176.85
24.54	170.14
18.301	156.96
13.267	127.57
15.704	92.978
4.719	53.704
-2.156	13.338
4.092	-17.95
3.956	-53.113
6.034	-94.134
16.156	-130.84
22.619	-161.63
21.079	-185.2
23.899	-202.69
30.049	-213.97
31.955	-219.55
35.787	-220.08
41.619	-212.83
44.445	-187.25
36.505	-147.16
16.388	-97.185
2.41	-42.825
-6.136	-0.833
-19.453	41.455
-19.732	83.723
-9.413	117.84
-5.678	144.31
-4.173	160.37
1.97	175.63
7.796	184.52
9.199	189.93
13.041	194.1
12.613	186.39
10.381	178.95
13.404	175.54
13.089	171.35
15.885	166.96
16.798	160.67
9.426	155.03
7.774	151.4
12.876	155.12
15.903	134.75
9.513	81.517
2.717	60.178
6.509	59.13
8.401	26.953
2.214	-20.275
-1.952	-65.1
-4.414	-112.63
-7.928	-148.81
-0.201	-174.98
8.005	-202.53
10.503	-214.55
17.951	-219.74
21.467	-221.54
24.5	-214.67
28.18	-204.87
22.596	-196.33
16.496	-194.49
15.718	-191.66
13.797	-188.35
12.985	-184.55
11.855	-180.13
19.291	-172.42
37.827	-153.81
60.823	-130.46
94.56	-99.489
119.6	-59.232
134.1	-20.005
150.62	12.216
141.64	21.084
119.04	13.267
114.47	15.77
104.87	15.255
99.97	11.454
103.42	14.336
99.036	13.131
97.421	14.212
88.815	12.221
94.751	15.199
80.917	18.36
4.873	3.991
-56.5	-0.366
-90.873	5.042
-120.12	8.486
-120.18	16.344
-112.21	19.207
-108.38	17.075
-104.06	17.535
-108.5	20.374
-111.24	21.848
-107.02	17.346
-105.08	14.403
-104.2	15.953
-100.81	17.442
-97.083	17.266
-96.135	13.855
-96.765	11.189
-95.062	12.439
-93.754	12.692
-90.987	11.218
-90.068	10.037
-89.998	7.387
-91.985	4.135
-96.359	-1.231
-92.748	1.116
-94.52	4.188
-85.501	-1.867
-61.947	-15.757
-23.906	-11.741
10.458	20.871
62.476	32.584
201.47	48.785
342.45	79.557
411.17	91.414
423.52	95.852
405.21	89.976
365.22	82.565
314.75	79.096
276.03	83.136
244.08	97.913
217.78	107.93
194.58	122.04
180.06	139.46
165.15	148.76
153.02	162.75
146.26	170.34
132.3	166.96
125.12	166.09
110.78	158.56
100.36	151.59
96.491	147.81
79.097	139.39
77.077	139.12
73.795	136.5
62.761	126.59
61.904	127.26
54.696	125.33
51.755	124.29
52.62	125.83
47.167	97.706
45.589	44.357
44.168	-5.155
45.608	-42.674
45.079	-73.325
36.801	-84.782
31.105	-79.667
31.709	-79.307
27.58	-76.959
21.378	-70.105
22.245	-67.569
25.76	-60.843
32.214	-51.229
2.388	-52.431
-61.143	-55.073
-96.971	-47.369
-108.31	-39.545
-124.3	-38.824
-146.95	-37.677
-160.8	-38.055
-155.15	-37.838
-145	-34.056
-144.65	-42.852
-147.38	-48.551
-141.62	-44.614
-131.97	-43.196
-128.67	-32.651
-124.85	-29.277
-118.87	-35.324
-111.33	-36.036
-110.14	-36.054
-122.02	-35.53
-125.43	-34.404
-122.69	-31.685
-125.78	-31.826
-124.44	-31.264
-113.47	-29.484
-107.98	-33.982
-119.99	-33.113
-111.88	-9.725
-69.605	26.138
-28.106	59.33
18.352	97.003
62.914	126.25
81.661	138.91
91.803	143.68
94.755	139.13
84.555	134.44
68.033	129.16
58.646	125.68
60.951	124.99
56.525	113.91
55.291	110.77
59.004	110.11
58.197	112.44
60.999	122.85
29.657	67.194
-29.931	-25.875
-69.278	-88.788
-104.76	-147.9
-136.32	-194.26
-153.44	-221.18
-156.52	-226.34
-144.36	-212.13
-138.6	-205.32
-136.48	-199.67
-130.54	-191.15
-125.65	-184.46
-118.45	-173.99
-112.57	-167.64
-109.62	-163.95
-106.94	-154.52
-108.13	-151.18
-107.95	-154.71
-102.19	-154.13
-99.622	-147.02
-99.734	-141.82
-100.04	-140.4
-100.65	-133.56
-94.444	-128.01
-88.409	-128.13
-88.438	-125.94
-88.519	-122.17
-91.996	-122.49
-89.981	-122.52
-84.913	-119.12
-79.984	-118.56
-71.75	-108.77
-68.35	-77.66
-59.192	-39.61
-45.105	4.014
-31.062	47.745
-24.815	78.558
-25.253	108.16
-18.036	133.14
-10.748	150.85
-2.691	164.75
2.742	175.19
3.889	185.47
7.915	188.92
11.909	193.84
16.366	192.34
17.413	180.98
13.931	177.42
15.188	169.92
19.592	163.44
17.326	159.27
14.995	154.52
17.406	160.84
21.218	141.5
22.506	93.177
10.653	36.648
4.512	-20.87
9.556	-67.414
9.349	-122.21
13.679	-164.74
23.487	-186.96
32.699	-208.82
37.687	-219.06
42.588	-223.53
44.934	-222.76
47.195	-215.22
48.551	-212.34
44.266	-209.67
43.791	-202.99
36.985	-197.56
34.595	-193.62
36.959	-186.11
49.009	-163.18
74.184	-129.58
94.927	-87.258
129.33	-26.316
158.79	26.458
165.2	54.405
162.16	66.259
149.14	65.948
135.84	61.468
127.82	57.014
122.66	61.011
124.21	65.935
130.6	64.411
129.4	61.372
121.97	56.336
121.41	57.68
101.56	42.597
39.952	3.903
-12.621	-22.396
-29.716	-27.301
-44.737	-28.609
-63.533	-34.605
-72.448	-31.811
-71.61	-27.209
-70.087	-30.832
-72.494	-28.816
-74.721	-24.78
-75.853	-26.515
-78.209	-28.071
-82.042	-25.023
-87.341	-3.329
-83.062	37.14
-70.329	78.544
-64.158	113.85
-54.221	139.26
-39.6	164.22
-31.237	184.71
-21.928	193.59
-18.107	200.36
-17.433	198.52
-12.866	193.7
-12.179	189.71
-12.386	180.88
-15.225	177.09
-14.669	168
-14.089	141.44
-19.293	101.3
-17.51	70.229
-15.06	64.431
-12.029	61.553
-3.972	62.13
-8.818	58.8
-14.735	53.657
-10.996	61.513
-12.819	42.626
-17.064	0.002
-23.284	-39.116
-24.944	-81.713
-23.834	-116.58
-28.346	-140.28
-30.954	-151.23
-30.011	-144.91
-27.057	-136.39
-21.783	-126.94
-19.158	-117.71
-19.246	-111.34
-18.677	-103.85
-19.919	-99.121
-16.99	-96.797
-18.607	-93.929
-23.409	-96.418
-22.858	-94.785
-22.427	-74.902
-18.941	-44.647
-15.94	-8.947
-13.115	29.314
-8.534	69.09
5.545	108.28
22.755	141.48
27.725	163.97
30.31	182.36
31.405	203.04
32.311	215.33
38.494	216.41
40.756	209.4
39.752	199.8
40.001	186.24
34.399	178.24
30.751	175.34
33.371	161.18
27.199	149.19
22.654	136.96
22.546	115.8
14.975	93.696
6.235	65.367
2.042	29.381
-6.774	-11.093
-21.937	-48.025
-27.192	-81.005
-32.29	-119.49
-32.63	-149.21
-24.009	-173.54
-15.948	-186.31
-12.425	-178.09
-20.562	-170.84
-18.95	-161.68
-16.093	-154.34
-19.199	-149.64
-17.036	-141.75
-17.265	-133.39
-18.689	-125.38
-18.135	-124.66
-14.438	-122.84
-16.573	-118.47
-21.085	-119.23
-24.466	-117.66
-24.665	-113.69
-18.032	-113.18
-19.374	-101.47
-16.818	-61.818
2.186	-4.285
37.506	57.947
69.593	112.53
91.367	149.59
115.81	176.71
122.42	180.52
118.38	169.79
111.88	161.9
106.41	152.28
97.204	146.62
87.104	138.14
85.924	137.13
77.662	146.83
79.974	145.32
84.433	138.02
80.353	144.16
79.055	130.1
81.26	81.034
87.711	36.598
93.507	-2.114
90.461	-31.339
81.007	-36.263
79.926	-31.338
80.392	-29.503
75.235	-27.407
70.752	-29.755
71.676	-29.94
66.23	-24.621
62.583	-23.58
63.54	-20.466
68.63	-14.809
68.692	-11.438
19.535	-22.611
-50.749	-40.707
-98.2	-46.061
-122.23	-39.67
-137	-27.842
-148.37	-20.826
-140.25	-20.287
-125.43	-16.397
-124.77	-17.147
-123.58	-23.627
-118.23	-20.428
-113.95	-17.752
-106.09	-17.219
-108.36	-15.349
-105.65	-16.836
-97.818	-15.46
-106.04	-15.367
-111.04	-17.329
-111.1	-13.73
-109.62	-10.817
-103.78	-10.734
-100.86	-10.763
-97.626	-13.601
-97.525	-12.937
-102.16	-14.636
-107.52	-19.347
-114.97	-14.646
-113.76	5.627
-95.114	47.768
-73.407	91.9
-54.428	121.79
-37.638	144.65
-25.308	161.92
-10.815	175.41
0.997	180.37
4.68	176.34
1.854	166.69
-2.643	156.66
-6.065	149.59
-9.309	142.15
-9.622	140.74
-7.802	135.97
-4.621	133.44
-3.902	135.89
-7.193	127.72
-3.81	132.43
3.598	133.12
-2.251	90.69
-16.07	27.923
-21.52	-36.418
-24.096	-93.691
-18.787	-142.19
-5.7	-185.3
-0.452	-213.14
10.759	-229.89
21.656	-238.38
25.141	-236.98
32.937	-225.72
29.711	-214.49
21.381	-207.56
18.324	-195.95
22.496	-191.75
26.444	-180.67
20.595	-149.46
23.342	-129.77
19.637	-125.07
13.764	-123.73
16.579	-123.15
13.509	-122.72
10.514	-119.01
8.84	-117.79
10.858	-115.74
29.621	-82.699
67.421	-35.451
106.57	18.922
143.48	73.977
151	82.824
131.55	72.548
121.62	74.11
111.38	69.556
98.228	63.712
93.059	58.358
94.376	53.753
88.966	55.347
84.786	54.939
89.709	54.356
91.713	58.016
84.349	52.761
82.869	56.855
81.182	59.992
38.193	21.055
-26.89	-15.957
-65.969	-30.262
-75.314	-35.674
-75.705	-36.141
-76.874	-43.482
-80.903	-42.011
-81.392	-39.126
-78.177	-39.854
-87.965	-41.782
-91.688	-44.99
-89.268	-39.583
-96.808	-45.805
-90.53	-71.19
-85.627	-107.77
-86.911	-147.27
-71.51	-177.25
-52.696	-201.89
-24.627	-211.45
4.997	-209.94
8.758	-217.61
7.452	-217.95
12.69	-213.44
5.016	-214.42
-1.107	-208.65
-1.81	-205.56
-3.231	-203.5
1.745	-198.66
-2.908	-192.27
-6.597	-183.47
-4.863	-178.5
-5.191	-175.11
-3.251	-173.32
-7.335	-169.69
-8.07	-163.34
-6.409	-157.75
-9.262	-158.2
-6.776	-159.5
-5.254	-152.93
-8.431	-149.65
-10.166	-148.22
-12.118	-148.72
-4.084	-151.43
-0.303	-131.54
-0.674	-96.279
18.142	-50.878
26.604	12.376
50.397	61.576
92.06	95.637
114.8	130.57
136.7	149.09
131.4	149.51
110.84	147.06
100.14	143.98
92.79	139.34
86.731	136.17
81.217	131.82
84.273	127.83
81.834	125.65
79.432	125.88
83.563	131.17
57.762	109.91
-2.591	66.1
-39.128	46.693
-49.546	42.498
-61.707	38.388
-71.197	33.566
-75.46	31.184
-73.733	34.163
-77.508	34.84
-85.852	34.7
-90.002	31.373
-94.263	26.256
-100.76	20.61
-105.62	18.616
-112.7	16.351
-125.33	8.766
-121.52	19.626
-88.508	52.149
-42.289	88.277
3.849	130.29
51.622	173.48
92.703	201.47
111.95	216.81
118.7	223.03
110.08	215.2
93.125	206.53
89.484	202.99
83.833	194.86
72.135	187.76
66.905	187.46
62.94	185.53
61.912	185.26
62.315	187.59
64.675	162.34
75.435	107.44
78.617	49.899
74.839	2.72
69.844	-19.437
63.916	-16.848
59.686	-9.596
58.312	-3.585
57.82	-4.133
55.399	-1.938
52.65	4.145
50.244	1.262
52.857	6.768
25.091	7.005
-39.612	-3.239
-86.295	-3.207
-106.58	2.924
-126.05	6.633
-143.02	5.2
-145.02	3.905
-140.14	-0.474
-138.31	-1.978
-136.39	1.361
-132.03	2.533
-124.44	-0.042
-121.66	-6.521
-118.03	-6.536
-109.23	-10.551
-111.93	-15.449
-115.74	-13.02
-115.86	-13.023
-116.61	-12.323
-112.84	-13.072
-112.2	-12.075
-108.42	-9.539
-105.94	-12.109
-113.17	-15.176
-113.03	-14.982
-109.64	-11.417
-91.754	-8.808
-45.408	-10.275
-12.018	-19.635
-0.702	-29.461
2.001	-28.506
-8.156	-26.552
-17.033	-29.557
-23.492	-33.517
-19.817	-24.029
-8.203	-12.59
-14.001	-12.962
-15.553	-7.969
-8.779	-8.39
-10.636	-11.684
-9.958	-5.099
-11.038	-4.488
-16.133	-10.228
-17.285	-9.16
-8.95	-4.085
-8.368	-6.184
-9.751	-4.153
-0.809	-1.576
-2.539	-4.51
-3.556	0.22
-3.032	1.217
-5.114	-0.299
-5.931	-2.653
-3.398	-2.408
4.315	0.797
0.279	0.207
-3.754	0.752
-0.595	-1.662
-2.882	-1.252
-1.282	-1.378
-0.053	-1.983
-2.765	-0.212
-4.122	-1.069
-2.338	1.061
-1.189	4.083
-5.5	1.637
-5.217	-0.449
-5.05	-0.071
-7.201	3.38
-5.897	9.144
-1.419	8.436
-1.277	5.216
-2.986	4.411
-2.062	2.255
-4.692	1.437
-2.818	6.123
-3.503	5.792
-4.529	3.123
5.212	4.407
3.539	2.827
-2.122	1.807
1.905	4.018
3.002	6.805
3.536	5.1
3.72	2.811
2.383	7.592
0.315	7.823
-1.991	2.557
0.327	4.403
4.768	4.353
1.375	1.445
-0.118	3.012
4.698	3.811
1.569	3.329
-1.548	3.238
-1.633	1.839
-0.698	-3.519
-2.152	-4.402
-6.242	-7.902
-3.516	-12.861
-6.609	-5.171
-6.024	-4.707
2.164	-6.458
