# Supplementary material for: Electrooculography-based continuous eye-writing recognition system for efficient assistive communication systems
Source: PLoS One. 2018 Feb 9;13(2):e0192684. doi: 10.1371/journal.pone.0192684 (PMC5806888; doi:10.1371/journal.pone.0192684)
Supplement: S3 Database — All the original continuous EOG data of participant 004, 005, and 006 used in the experiments are contained in this database. (ZIP) [file pone.0192684.s003.zip › continuous2/004/test/EOG_004_01_024.csv]

-19.444	-12.45
-18.506	-11.675
-17.065	-9.667
-21.699	-10.403
-14.541	-8.56
-16.871	-4.975
-19.774	-5.834
-15.099	-3.655
-12.484	-0.505
-10.244	-4.573
-2.423	-5.592
7.576	-3.722
3.614	-2.235
4.074	-2.603
8.583	-4.492
6.023	-2.69
7.604	-1.624
8.708	-0.314
8.105	-0.966
9.73	0.184
10.315	4.528
10.309	2.645
5.591	2.939
0.988	3.949
2.797	4.579
11.638	5.841
19.655	4.278
18.671	3.01
9.922	0.5
3.945	2.357
7.467	4.86
9.83	4.544
13.885	2.143
13.582	1.909
9.03	6.625
7.153	5.813
8.619	4.862
12.952	6.383
9.697	5.457
4.054	5.731
3.401	6.504
8.131	6.874
6.775	6.836
3.311	4.146
8.407	2.302
8.294	0.661
7.252	0.568
7.933	-0.109
3.703	-1.771
4.174	-1.459
3.435	-1.478
-0.75	1.753
-2.063	0.287
-4.069	-0.923
-1.226	-7.237
3.788	-11.58
3.597	-4.833
1.887	-8.989
4.313	-8.428
5.937	-5.428
5.796	-5.835
5.485	-6.262
-2.391	-7.107
0.054	-1.064
7.695	-5.315
3.04	-8.09
2.971	-8.513
3.071	-13.369
-1.002	-7.608
-2.541	-5.151
-0.445	-5.787
2.132	-5.641
3.99	-7.469
4.244	-7.227
-0.998	-10.41
-1.439	-8.821
2.49	-4.912
23.076	-11.489
70.863	-13.296
119.14	-7.91
135.18	-9.61
114.67	-16.684
89.016	-20.275
71.827	-20.178
56.916	-20.977
45.664	-24.977
38.081	-28.89
29.064	-29.761
27.507	-29.273
22.814	-28.392
20.464	-30.73
28.705	-23.904
-6.473	-18.216
-57.418	-18.106
-86.616	-5.141
-108.24	10.139
-123.08	19.237
-139.07	17.419
-137.75	15.797
-129.43	18.421
-126.62	18.192
-122.32	22.428
-116.23	21.562
-109.91	17.081
-109.96	19.547
-106.33	18.374
-105.64	14.373
-105.63	17.165
-105.02	16.602
-113.03	15.128
-108.4	14.49
-96.668	13.562
-95.443	18.717
-72.542	13.436
-11.319	4.139
51.353	-2.588
102	2.569
141.11	15.539
146.43	13.874
119.87	9.23
92.618	0.511
73.535	-5.417
60.523	-6.998
54.826	-9.313
47.165	-8.215
42.138	-9.033
41.187	-10.535
41.639	-12.718
42.08	-12.874
45.48	-7.557
50.629	-2.82
21.585	-17.384
-24.479	-41.365
-45.745	-50.646
-59.154	-53.499
-79.624	-57.966
-99.162	-63.836
-106.49	-66.712
-104	-64.753
-100.01	-60.528
-97.174	-57.34
-93.29	-55.285
-96.389	-53.443
-99.575	-52.302
-95.338	-49.267
-88.619	-57.932
-72.576	-90.661
-59.757	-134.16
-49.456	-173.57
-37.652	-205.05
-22.431	-219.01
2.87	-221.73
18.01	-222.49
21.339	-219.96
21.906	-215.24
22.294	-208.68
24.317	-202.97
20.266	-197.35
17.15	-192.87
17.96	-189.93
20.206	-188.99
24.308	-184.55
17.214	-177.41
12.496	-175.5
20.524	-175.56
11.183	-157.15
-9.647	-119.46
-22.199	-97.214
-23.499	-88.58
-18.553	-84.268
-18.217	-85.241
-18.033	-81.054
-19.872	-81.797
-15.473	-73.438
-15.531	-45.009
-8.321	5.553
26.797	80.911
49.105	141.91
61.705	181.16
74.019	211.63
67.022	221.07
52.757	211.33
42.327	201.19
36.38	195.58
34.98	188.41
31.628	180.71
29.417	172.02
29.418	176.46
30.814	194.41
36.647	197.8
41.009	195.02
42.115	193.41
43.063	193.77
39.678	189.97
37.933	191.81
42.539	196.98
16.336	137.05
-17.93	59.259
-28.26	7.7
-50.724	-43.602
-79.341	-74.087
-97.211	-84.297
-101.95	-79.374
-98.005	-74.538
-100.73	-74.164
-99.99	-68.549
-99.674	-64.204
-101.32	-66.509
-95.55	-69.152
-98.695	-71.88
-100.4	-72.651
-101.67	-68.955
-105.07	-72.08
-93.847	-58.776
-61.12	-16.652
-12.658	32.489
21.354	83.055
49.388	129.94
72.91	161.85
74.394	173.15
68.724	165.85
59.562	159.8
49.696	154.76
50.336	152.53
47.002	151.39
41.415	143.08
48.385	156.7
34.973	129.94
0.127	52.006
-20.391	0.127
-36.786	-43.286
-57.559	-74.235
-66.534	-81.884
-66.43	-83.328
-67.639	-79.085
-69.262	-74.399
-63.625	-72.455
-59.292	-63.466
-75.1	-42.852
-96.025	-13.857
-101.63	10.442
-98.746	15.177
-95.092	14.966
-91.012	14.443
-85.45	14.054
-79.201	15.907
-77.637	13.479
-72.487	12.505
-71.504	9.704
-81.097	9.499
-77.25	10.622
-72.279	9.054
-79.585	10.449
-83.392	7.476
-76.978	10.805
-40.928	13.838
22.195	10.56
76.058	0.983
118.77	-13.968
136.54	-17.346
113.52	-22.333
83.319	-25.157
72.68	-23.387
68.112	-23.818
57.971	-23.054
57.68	-24.356
56.17	-21.949
51.919	-17.536
51.046	-17.156
53.535	-14.679
39.353	-11.995
-18.125	-19.329
-64.518	-21.245
-72.458	-19.339
-65.173	-8.832
-46.922	2.143
-40.16	-8.609
-16.135	11.682
33.471	49.347
108.4	85.436
257.77	143.32
381.1	185.33
421.27	201.47
404.03	200.19
333.54	179.47
265.13	149.17
205	132.15
149.02	124.09
98.743	105.51
53.764	83.128
29.421	71.181
13.204	64.323
-2.262	56.374
-6.25	50.137
-13.409	43.164
-20.888	39.669
-20.384	37.374
-20.71	46.823
-5.771	76.608
20.291	110.82
35.629	128.01
24.622	123.85
1.98	116.07
-7.171	106.58
-13.96	98.976
-16.458	98.07
-11.255	93.048
-7.361	93.376
16.057	105.78
60.006	119.65
74.44	120.56
62.848	111.5
56.321	108.36
49.826	104.99
49.382	100.77
48.221	97.684
42.96	94.774
42.634	91.902
38.186	88.448
32.176	88.088
32.53	86.469
35.711	91.622
34.093	77.666
31.342	24.548
28.636	-34.267
20.12	-88.128
15.684	-114.07
15.488	-109.79
18.993	-105.3
20.826	-101.2
17.313	-95.697
14.037	-93.891
14.633	-87.915
16.24	-76.124
-11.029	-73.647
-58.375	-68.023
-88.403	-52.075
-105.08	-40.394
-122.05	-38.64
-124.09	-36.844
-117.11	-31.314
-112.73	-28.632
-107.18	-23.47
-106.7	-20.982
-101.23	-22.153
-100.72	-20.449
-104.33	-22.063
-100.97	-24.165
-102.06	-21.64
-101.44	-22.757
-98.198	-20.103
-79.049	9.374
-41.601	59.872
-18.74	100.16
-4.564	131.2
6.358	151.65
5.711	157.95
5.149	165.56
3.333	163.33
0.57	156.83
-4.606	149.27
-7.285	143.25
-9.314	138.24
-12.302	134.13
-6.315	132.51
-6.893	127.02
-1.811	137.3
2.138	108.09
-9.883	37.536
-16.338	-23.657
-20.717	-90.256
-19.832	-150.35
-10.537	-202.78
-4.599	-241.07
3.005	-261.81
14.707	-276.15
24.567	-279.19
27.9	-275.22
28.997	-264.54
32.566	-253.6
27.171	-249.27
29.153	-243.73
25.951	-231
-0.96	-195.3
-21.499	-133.5
-31.401	-64.57
-36.839	-0.475
-37.447	51.616
-31.333	91.088
-23.386	122.03
-14.954	145.46
-9.723	156.41
-8.51	157.23
-11.505	153.96
-15.251	144.08
-9.567	139.72
-12.904	136.67
-18.478	133.16
-16.399	133.24
-16.313	132.03
-15.326	144.22
-18.936	118.3
-32.991	42.344
-45.799	-26.837
-39.252	-83.413
-16.39	-126.45
11.486	-158.74
31.541	-185.02
28.421	-209.27
5.563	-220.94
-18.387	-220.18
-28.398	-213.87
-35.553	-200.56
-39.873	-196.34
-35.015	-192.41
-36.339	-184.93
-34.895	-181.38
-32.701	-179.15
-29.713	-178.08
-33.008	-164.89
-55.572	-126.61
-69.074	-73.974
-77.183	-19.674
-73.795	31.231
-56.571	74.689
-48.796	110.17
-36.87	138.67
-26.706	162.47
-21.634	176.39
-10.96	182.33
-7.624	177.75
-11.399	166.48
-15.854	163.3
-16.025	159.21
-16.633	155.35
-18.29	153.99
-12.982	150.67
-12.711	153.42
-11.827	145.84
-5.677	147.81
-10.787	150.85
-23.985	98.613
-42.166	21.852
-64.677	-49.821
-70.682	-111.07
-64.903	-164.85
-56.959	-204.72
-39.082	-222.75
-26.053	-238.87
-15.965	-242.93
2.138	-240.99
7.723	-242.87
8.143	-235.61
7.066	-228.46
1.805	-225.44
10.338	-218.31
11.24	-211.26
13.025	-206.06
5.285	-191.04
-24.723	-147.23
-38.016	-82.852
-42.515	-16.442
-40.491	43.012
-34.685	90.368
-31.427	129.32
-24.866	154.24
-20.982	168.13
-15.472	179.66
-12.828	178.5
-14.663	168.67
-12.544	166.76
-8.2	163.26
-7.869	157.19
-9.993	161.16
-14.441	164.01
-17.12	159.45
-9.306	164.89
-9.415	144.87
-22.581	78.968
-37.246	14.196
-47.047	-48.328
-44.247	-107.6
-35.597	-149.31
-26.795	-179.74
-21.506	-199.54
-13.631	-209.87
-7.76	-207.92
-12.531	-202.68
-5.707	-196.73
2.376	-180.91
-12.727	-147.05
-27.85	-92.81
-40.309	-38.399
-55.904	16.194
-54.292	67.044
-42.155	100.35
-31.34	127.97
-22.928	147.44
-20.771	158.89
-16.385	169.23
-10.191	168.6
-12.918	159.76
-15.095	151.09
-15.513	152.03
-18.069	155.97
-21.024	155.14
-21.612	150.68
-13.771	141.41
-9.824	148.49
-12.47	128.04
-17.302	62.449
-24.345	0.024
-21.623	-55.901
-13.828	-99.834
-16.08	-134.57
-21.035	-151.2
-14.967	-145.67
-9.694	-142.02
-12.258	-138.94
-9.391	-131.99
-10.65	-121.74
-16.387	-113.65
-10.559	-111.38
-3.534	-103.88
-0.981	-100.71
-3.19	-102.85
-7.649	-90.601
-10.482	-92.146
-18.264	-109.92
-14.769	-114.32
-15.331	-109.98
-20.783	-100.68
-11.278	-96.986
-18.279	-79.86
-28.904	-38.351
-33.996	8.181
-36.481	55.608
-25	90.814
-16.841	111
-10.626	117.52
-7.912	113.06
-13.296	109.44
-14.45	104.22
-11.971	99.384
-10.521	108.06
8.424	131.89
36.75	154.77
60.276	162.52
91.126	175.59
111.25	188.89
106.79	175.82
83.278	165.21
70.13	163.07
76.005	161.55
67.465	160.27
61.999	155.37
67.635	151.3
70.552	115.33
74.662	60.015
70.739	9.401
64.863	-37.338
58.526	-53.767
58.093	-53.5
58.842	-51.152
52.806	-39.154
53.486	-32.93
53.273	-36.185
50.981	-40.748
53.947	-36.656
41.632	-30.262
-7.144	-32.936
-59.862	-28.354
-83.273	-17.004
-95.453	-7.325
-111.19	-2.035
-110.26	-3.26
-100.05	-1.939
-94.041	0.704
-86.528	2.307
-88.504	4.693
-79.687	7.586
-67.842	9.363
-71.326	4.364
-69.978	4.711
-72.71	9.078
-73.989	5.686
-71.118	2.854
-72.057	3.673
-69.083	4.534
-39.701	-4.175
22.212	-12.987
68.33	-19.064
106.21	-26.44
132.48	-23.654
112.04	-22.37
82.794	-25.009
66.516	-26.969
60.58	-27.112
54.77	-23.343
45.202	-24.806
46.274	-22.642
63.848	-19.447
79.615	-21.024
76.196	-20.121
75.517	-22.612
75.146	-25.001
72.647	-20.314
68.715	-18.9
67.141	-20.67
72.943	-16.041
36.997	-17.072
-24.943	-18.573
-61.242	-10.383
-83.987	-0.856
-100.36	8.815
-100.71	12.489
-91.755	8.689
-88.103	10.858
-86.561	12.596
-85.179	5.083
-82.813	8.139
-74.579	14.875
-68.042	14.824
-69.587	14.23
-73.774	12.662
-71.074	12.517
-66.289	13.809
-62.465	19.616
-59.703	19.128
-60.011	16.671
-63.086	19.733
-65.387	20.294
-59.881	22.703
-51.554	20.519
-52.241	15.104
-57.977	13.744
-62.803	12.04
-54.244	24.638
-3.639	57.478
53.562	87.221
95.671	112.1
131.35	131.64
131.16	135.21
111.11	128.93
94.306	119.31
83.687	115.71
76.62	107.69
67.958	105.02
62.865	103.44
63.041	96.709
65.213	105.66
40.652	62.171
-9.437	-17.315
-44.222	-68.891
-59.172	-110.83
-70.26	-131.24
-72.051	-136.38
-66.379	-136.94
-66.685	-128.72
-60.202	-120.46
-59.099	-113.97
-67.308	-113.46
-56.775	-108.86
-60.031	-81.661
-87.069	-53.259
-101.06	-32.169
-98.693	-20.105
-89.826	-23.808
-86.767	-22.2
-80.896	-14.96
-70.415	-12.232
-67.233	-13.654
-64.641	-13.53
-68.156	-13.21
-71.085	-11.456
-65.241	-8.529
-61.415	-10.3
-59.647	-11.145
-58.771	-7.81
-57.977	-6.427
-54.978	-12.046
-54.528	-12.852
-59.786	-14.631
-61.609	-18.485
-56.781	-16.474
-58.994	-19.883
-65.205	-16.733
-53.828	-16.045
-6.78	-33.483
52.595	-52.154
111.6	-55.872
159.21	-43.909
145.1	-37.943
120.05	-42.491
113.02	-44.377
95.029	-44.207
86.863	-36.514
82.622	-28.612
79.036	-30.19
74.079	-24.767
75.229	-25.233
75.643	-31.499
64.904	-25.228
63.314	-22.714
57.873	-25.487
55.225	-25.659
59.361	-28.052
57.713	-29.656
64.974	-23.828
45.957	-16.543
-16.196	-16.141
-50.094	-9.514
-54.764	5.467
-71.827	10.687
-81.185	14.52
-82.315	20.803
-82.955	19.261
-84.402	17.854
-83.937	16.306
-74.742	13.678
-69.234	13.63
-65.91	13.254
-58.005	17.864
-48.169	18.382
-48.221	12.488
-51.006	12.325
-49.278	12.592
-55.982	11.703
-62.878	8.852
-63.672	8.837
-51.66	9.363
-16.022	0.221
29.403	-9.778
73.281	-11.456
110.18	0.383
137.5	16.959
156.55	21.338
147.71	14.667
125.91	11.272
116.31	12.367
106.84	9.396
98.355	9.413
93.117	9.253
89.57	5.004
88.602	7.945
89.451	8.816
85.188	6.304
78.804	8.73
81.646	5.32
85.046	6.817
67.07	0.574
13.803	-33.662
-38.299	-53.041
-57.743	-55.359
-67.756	-60.608
-79.681	-58.403
-88.589	-53.826
-87.858	-50.349
-77.375	-48.637
-72.097	-47.443
-68.906	-42.811
-62.536	-38.789
-62.308	-37.4
-67.053	-40.843
-65.315	-44.494
-58.012	-27.696
-53.545	7.332
-44.059	43.97
-32.038	76.391
-23.801	106.87
-12.338	133.12
3.158	150.87
17.173	165.13
22.197	173.55
25.643	178.17
31.616	180.1
35.939	180.12
36.383	177.56
33.936	172.81
29.87	167.65
27.728	162.78
30.661	156.49
28.807	151.31
28.44	152.26
27.976	121.48
18.194	62.961
10.561	6.567
3.767	-54.817
-1.918	-111.73
0.288	-162.54
12.335	-198.26
27.475	-216.76
34.124	-232.2
42.07	-236.01
50.471	-235.34
50.144	-228.86
41.664	-209.39
35.658	-200.16
27.972	-177.68
5.667	-125.27
-12.061	-68.008
-21.788	-10.916
-27.902	34.704
-26.047	73.206
-24.827	104.09
-23.205	127.78
-13.021	144.2
-6.269	147.53
-2.629	149.81
4.827	145.41
3.744	135.43
-1.286	127.97
-2.906	125.6
-3.698	117.65
-5.669	121.1
-3.053	117.65
-8.884	64.374
-22.226	6.683
-20.224	-43.144
-23.54	-98.297
-22.549	-138.79
-0.866	-167.11
8.639	-193.39
10.375	-212.2
11.028	-223.04
-0.041	-228.86
-6.651	-223.3
-4.961	-215.23
-5.775	-209.22
-10.61	-200.86
-8.522	-191.78
-8.537	-182.04
-11.219	-178.17
-7.357	-175.19
-8.499	-170.92
-6.253	-167.2
-7.948	-161.45
-9.626	-158.66
-5.43	-154.27
-8.731	-152.97
-7.695	-143.39
-9.73	-106.85
-16.206	-78.814
-18.783	-77.371
-17.442	-63.094
-9.183	-23.18
10.896	28.958
47.109	85.494
72.989	129.19
84.152	156.86
101.56	184.11
110.37	201
106.71	193.02
98.44	181.24
83.921	178.05
79.91	176.25
77.741	171.18
73.986	166.56
73.973	163.96
70.819	160.85
73.055	160.46
70.796	156.47
68.284	154.22
64.679	151.15
60.807	147.21
65.121	157.47
60.182	138.81
61.763	82.469
72.647	30.643
76.669	-16.977
71.674	-51.127
61.244	-55.744
60.782	-47.311
62.072	-43.71
60.828	-38.141
57.488	-33.806
55.018	-34.004
55.248	-32.6
52.62	-28.707
52.002	-21.897
20.876	-26.243
-38.949	-30.641
-76.457	-21.213
-94.019	-6.086
-109.45	4.531
-117.7	6.951
-113.67	7.227
-106.94	8.086
-105.32	11.028
-102.23	11.01
-95.5	12.871
-90.196	15.445
-85.673	14.717
-79.058	13.687
-77.517	13.145
-77.491	14.794
-73.139	15.984
-66.212	17.276
-66.432	15.934
-71.416	14.013
-72.005	11.287
-77.769	8.593
-81.802	1.853
-85.043	0.811
-56.294	31.635
4.815	65.824
46.984	93.536
87.295	127.82
116.31	141.32
112.4	136.47
93.864	126.59
76.616	118.6
68.847	117.05
59.594	112.39
54.314	114.27
54.03	107.22
55.255	109.74
57.087	115.94
28.11	55.374
-21.125	-24.499
-46.707	-84.214
-53.314	-130.01
-64.024	-155.37
-74.452	-168.36
-78.23	-164.74
-80.577	-162.3
-82.374	-157.27
-80.277	-146.97
-78.41	-142.3
-75.809	-136.69
-68.147	-131.91
-68.625	-127.72
-72.944	-124.97
-73.165	-122.38
-71.114	-118.27
-68.606	-115.11
-66.728	-113.2
-61.595	-111.9
-65.49	-109.3
-63.607	-109.55
-56.812	-103.61
-61.15	-71.495
-39.525	-21.926
-8.713	24.27
13.807	67.951
42.954	105.16
63.507	129.02
84.393	149.09
102.97	164.02
115.36	168.5
114.99	168.17
98.485	163.66
88.675	155.09
84.977	151.16
80.515	148.33
73.534	143.76
68.675	139.56
65.558	131.48
65.176	137.04
65.784	131.31
63.741	80.433
63.082	21.743
59.32	-32.98
59.763	-72.842
62.322	-81.541
60.147	-78.974
57.936	-70.376
55.651	-66.596
52.908	-66.689
49.999	-60.464
49.661	-54.34
54.053	-51.46
54.059	-51.276
48.095	-49.588
47.987	-48.898
53.517	-46.805
39.813	-45.181
-10.002	-48.486
-59.564	-40.37
-79.286	-21.653
-92.979	-10.377
-114.98	-4.786
-133.48	-3.627
-136.32	-3.616
-123.37	0.115
-117.51	2.106
-115.15	6.156
-107.01	7.3
-106.52	4.302
-103.86	4.446
-97.686	5.211
-95.237	5.644
-91.375	3.012
-88.312	-0.681
-88	2.281
-89.91	3.461
-93.948	1.144
-76.419	19.838
-29.016	52.625
25.336	83.524
69.49	116.77
99.004	138.99
113.34	145.1
98.082	140.36
75.294	128.72
67.609	122.77
61.9	120.19
63.748	117.67
62.335	111.73
52.981	104.59
53.684	105.12
51.617	101.57
52.934	110.11
42.727	86.733
-6.335	4.316
-47.33	-63.644
-58.072	-109.98
-67.433	-144.78
-80.564	-167.05
-82.39	-172.59
-77.72	-162.76
-79.299	-161.36
-82.457	-157.46
-81.005	-147.53
-79.038	-140.68
-72.778	-130.53
-66.607	-124.58
-67.884	-123.87
-66.748	-119.91
-64.419	-116.27
-65.269	-113.52
-68.103	-114.6
-69.964	-113.48
-70.279	-111.22
-71.614	-113.32
-72.188	-99.295
-48.46	-60.382
1.364	-4.538
47.682	56.212
79.408	105.45
99.437	134.97
105.73	150.12
92.06	149.86
81.757	140.51
74.36	136.75
65.747	132.56
64.116	127.39
59.571	121.31
58.561	116.77
55.674	115.88
51.942	112.58
53.631	112.85
56.68	115.12
56.193	110.2
51.806	115.77
53.035	114.38
59.62	70.631
67.768	18.729
76.23	-28.924
75.787	-63.322
72.079	-63.505
70.949	-56.655
66.025	-53.819
56.971	-51.576
52.399	-49.682
58.092	-45.989
62.222	-40.699
61.335	-35.982
53.117	-36.182
57.411	-29.472
59.346	-26.054
12.921	-37.541
-48.668	-34.705
-81.97	-20.157
-102.24	-17.837
-128.32	-21.767
-133.33	-22.195
-124.09	-19.344
-122.38	-17.854
-114.68	-16.767
-109.01	-15.482
-103.49	-15.081
-98.058	-12.656
-94.497	-10.969
-85.831	-8.996
-81.959	-6.747
-78.54	-8.087
-74.013	-8.689
-74.513	-9.17
-72.96	-8.942
-71.631	-6.637
-70.866	-4.227
-65.268	-1.767
-67.339	-3.176
-71.259	-5.448
-67.525	-7.093
-71.023	-8.908
-63.047	-8.506
-20.182	-12.389
28.341	-23.064
71.392	-22.167
120.36	-4.214
152.6	13.883
158.85	20.446
148.3	18.298
124.58	14.862
111.05	13.124
109.31	15.347
100.29	14.017
98.808	12.5
99.085	11.849
91.105	10.135
86.614	10.323
83.594	10.608
83.951	13.271
82.195	8.812
79.648	9.411
77.546	15.207
56.841	-5.493
3.941	-44.97
-57.03	-71.038
-90.424	-76.091
-101.59	-79.529
-97.768	-76.029
-86.713	-68.451
-80.437	-67.842
-77.786	-62.718
-80.333	-61.675
-82.453	-60.532
-80.04	-55.082
-78.146	-53.466
-76.629	-53.099
-75.023	-47.882
-75.131	-51.331
-70.96	-80.315
-57.57	-123.43
-41.356	-168.23
-25.804	-195.42
-8.971	-206.2
7.583	-211.52
18.628	-210.19
26.829	-208.84
34.746	-202.08
36.155	-196.92
34.296	-192.63
36.389	-183.56
34.064	-180.83
24.277	-180.6
25.641	-180.67
29.989	-176.15
29.751	-167.6
31.343	-164.94
31.11	-160.97
33.704	-158.03
31.087	-159.6
26.674	-155.24
27.222	-150.74
29.974	-146.95
31.975	-143.3
29.797	-144.01
30.187	-138.88
25.241	-134.95
18.65	-135.61
17.992	-132.36
19.412	-132.65
27.475	-126.73
31.402	-108.81
42.984	-86.511
82.16	-44.985
114.45	10.851
127.08	63.889
132.28	98.723
119.96	104.03
105.31	103.36
96.371	101.99
87.349	95.28
82.109	96.946
80.663	96.092
79.62	91.211
76.998	92.149
75.951	89.699
72.29	86.813
66.93	85.774
70.459	86.38
72.345	86.926
30.895	76.858
-34.01	71.451
-76.045	74.959
-102.11	78.22
-118.45	87.451
-132.51	89.013
-132.78	82.977
-123	82.545
-118.22	81.63
-109.64	82.07
-110.52	80.856
-105.94	78.321
-99.438	80.951
-98.221	78.481
-90.54	77.258
-94.627	75.967
-93.153	73.54
-92.127	75.163
-94.41	71.345
-89.714	69.323
-97.012	64.986
-99.708	62.962
-95.354	62.889
-99.961	57.606
-84.712	62.426
-32.288	68.614
23.749	72.563
70.499	78.086
112.05	80.897
147.65	89.268
161.72	96.692
151.46	93.16
133.66	84.829
112.37	80.029
105.56	77.52
99.139	72.274
92.368	72.911
93.387	70.599
88.77	67.34
95.199	76.884
83.022	62.008
34.467	31.867
2.654	28.311
2.158	29.715
-0.732	28.592
-18.587	21.421
-40.15	4.491
-51.907	3.457
-54.088	3.313
-58.164	-0.213
-60.543	-0.254
-60.035	-3.403
-60.714	3.038
-65.165	-11.738
-68.29	-59.759
-70.157	-116.24
-70.637	-161.83
-60.34	-182.5
-44.662	-193.94
-29.074	-198.59
-15.665	-193.64
-6.656	-191.55
-4.244	-189.36
-4.899	-181.89
-6.064	-175.1
-0.926	-167.74
7.829	-162.8
2.042	-162.24
-3.801	-162.47
-1.757	-160.39
-4.511	-154.07
-2.351	-152.2
6.23	-148.85
4.929	-143.62
0.869	-144.27
-0.001	-141.07
1.755	-140.13
5.109	-135.03
0.304	-116.41
10.824	-84.843
39.027	-27.674
71.357	50.077
108.16	134.49
128.3	203.73
126.31	245.96
117.37	273.87
102.99	286.68
87.551	278.42
77.113	263.17
66.373	251.52
66.565	243.9
60.901	236.6
56.812	233.57
60.257	230.48
52.425	227.36
56.691	230.04
48.329	221.53
50.3	229.7
49.92	209
-3.753	124.8
-51.965	47.695
-90.801	-13.34
-113.92	-45.85
-121.37	-65.314
-133.99	-77.18
-128.39	-68.357
-122.64	-67.377
-121.28	-62.175
-119.53	-56.007
-121.8	-61.474
-120.77	-59.556
-120.65	-54.249
-124.17	-56.397
-122.76	-52.987
-118.75	-54.372
-121.48	-53.987
-99.139	-22.451
-44.52	28.698
13.049	90.438
61.861	154.92
96.355	201.96
111.21	223.44
103.35	221.15
92.202	211.49
86.185	210.01
80.762	205.55
76.992	201.58
74.715	197.78
75.74	190.05
80.349	202.2
70.917	174.55
36.509	91.878
22.927	30.926
41.583	-10.664
37.752	-53.092
-0.275	-97.419
-43.494	-135.23
-70.4	-148.47
-77.894	-143.24
-81.263	-138.96
-86.097	-133.98
-94.009	-130.04
-99.803	-127.84
-98.559	-122.01
-100.61	-124.24
-91.774	-117.89
-51.119	-97.046
7.19	-73.458
63.418	-41.988
100.09	-13.448
99.105	-1.424
80.774	-0.107
72.836	0.024
65.351	-1.792
56.956	-3.637
56.963	-1.39
56.984	3.288
53.191	5.983
44.703	3.849
44.624	4.268
50.599	7.126
47.564	2.877
54.932	7.226
41.864	10.613
-23.733	1.418
-85.38	9.879
-115.91	21.272
-135.86	20.828
-142.53	20.542
-131.2	19.173
-121.95	20.625
-120.3	21.261
-117.51	22.802
-116.1	26.025
-110.63	26.154
-103.69	28.258
-100.33	27.686
-97.449	24.915
-101.63	23.849
-108.51	22.299
-107.66	18.983
-103.97	21.06
-90.823	46.126
-64.101	89.882
-39.332	130.97
-25.735	157.77
-17.657	177.46
-6.745	194.66
1.409	200.93
3.032	202.72
8.669	200.93
13.635	188.25
9.2	177.41
9.584	172.33
9.094	164.92
3.555	160.04
6.808	155.13
8.327	146.44
0.759	143.7
-3.65	138.26
5.368	135.6
9.516	135.22
3.906	126.93
5.96	135.14
4.223	116.44
-4.09	48.132
-9.901	-20.659
-15.757	-86.397
-16.37	-146.79
-11.764	-197.55
-5.721	-232.53
2.681	-250.73
7.876	-261.43
18.349	-259.22
24.618	-253.03
21.637	-248.08
23.624	-236.84
12.553	-207.72
-5.175	-154.26
-14.443	-90.646
-22.929	-28.574
-26.373	26.21
-19.426	70.149
-7.611	104.72
3.15	132.59
12.048	153.75
19.138	166.15
26.64	170.66
28.871	163.44
22.13	156.89
18.161	151.68
20.461	145.53
20.883	146.33
18.758	135.44
17.524	140.29
20.324	133.7
14.361	65.344
-7.572	-11.859
-22.883	-79.986
-21.807	-142.12
-17.643	-192.32
-20.186	-227.8
-22.101	-251.05
-19.229	-267.52
-17.678	-270.23
-16.903	-266.6
-17.028	-258.32
-14.926	-247.67
-11.135	-237.67
-8.39	-229.87
-7.648	-223.5
-10.185	-218.26
-14.864	-213.7
-15.449	-209.9
-11.535	-204.21
-16.903	-196.11
-12.722	-196.62
-4.131	-180.53
24.558	-136.07
92.294	-75.095
139.12	-10.401
164.25	38.487
168.67	63.382
148.24	61.704
133.86	59.285
125.76	60.346
112.69	53.9
101.02	48.979
101.48	44.104
99.938	45.663
91.333	47.19
89.943	47.039
96.617	51.076
60.494	26.893
-5.022	-11.843
-34.257	-24.887
-47.576	-30.097
-69.324	-39.663
-81.216	-41.031
-75.791	-39.019
-74.644	-38.028
-78.541	-33.795
-82.216	-33.955
-83.638	-36.776
-80.49	-35.129
-87.374	-38.453
-86.839	-37.111
-85.104	-35.47
-86.712	-66.464
-68.388	-118.23
-55.748	-166.5
-40.321	-200.18
-15.314	-210.92
-4.353	-209.47
4.371	-202.54
7.545	-196.97
6.933	-189.45
6.689	-177.47
5.41	-171.48
10.447	-166.82
10.519	-164.04
7.138	-159.53
5.809	-156.01
5.309	-155.27
8.981	-156.32
9.896	-157.24
7.631	-151.18
12.139	-152.38
13.261	-139.28
-3.044	-105.91
-15.549	-88.363
-12.476	-81.316
-8.378	-72.363
-5.843	-67.425
-4.956	-63.917
-9.542	-62.839
-14.351	-63.249
-14.075	-62.585
-12.339	-62.782
-17.148	-59.664
-17.849	-64.311
-10.438	-57.884
4.615	-22.14
46.697	27.023
96.497	91.053
133.88	137.89
141.4	145.94
115.89	139.47
101.42	132.69
98.256	131.81
92.462	128.93
88.489	124.29
83.212	122.2
77.004	116.94
78.907	115.66
78.83	112.33
79.413	116.41
87.538	121.19
50.445	96.17
-0.024	69.863
-19.1	55.775
-38.084	45.121
-44.164	42.703
-40.71	42.223
-37.789	40.603
-38.816	40.917
-45.256	43.704
-42.924	45.202
-39.678	45.965
-38.664	48.018
-41.01	46.846
-49.027	41.926
-54.092	40.202
-57.087	37.674
-61.198	32.599
-66.668	30.894
-60.358	28.106
-13.516	20.966
53.535	19.75
111.31	33.736
130.14	44.916
107.36	42.169
91.867	40.169
80.069	41.014
74.568	39.68
73.34	39.132
64.745	42.136
65.603	42.018
59.08	37.511
57.396	41.068
48.116	45.266
-10.724	38.181
-68.888	39.919
-90.496	54.544
-105.1	62.731
-122.25	61.026
-123.02	57.373
-115.56	56.641
-114.5	58.939
-106.77	59.789
-101.02	56.663
-104.8	51.591
-105.52	50.071
-99.032	53.995
-95.332	51.755
-95.426	50.633
-92.586	49.941
-96.547	44.441
-98.707	44.54
-94.939	41.099
-92.978	39.878
-92.834	41.316
-95.73	33.495
-93.807	30.773
-94.672	30.428
-95.369	35.347
-75.599	67.266
-39.376	115.86
0.256	161.99
25.919	194.59
35.946	214.56
39.846	226.2
33.2	226.67
29.449	219.32
30.876	209.78
31.906	203.41
33.583	197.07
27.031	192.24
21.285	187.97
20.546	180.97
24.077	181.36
24.024	176.82
21.952	178.09
27.046	177.61
27.533	131.6
27.912	67.574
33.067	7.082
84.002	-36.77
161.94	-71.805
162.88	-131.59
112.02	-190.27
77.533	-227.46
63.755	-243.82
59.186	-244.96
51.807	-235.84
44.911	-228.51
41.625	-224.37
40.498	-212.24
41.048	-206.61
36.147	-192.22
16.585	-147.69
-4.301	-82.62
-21.873	-12.844
-34.313	46.204
-31.649	91.783
-31.248	122.88
-31.964	147.25
-27.772	168.01
-26.126	171.74
-25.606	162.81
-27.779	157.32
-21.992	157.21
-19.671	155.22
-23.515	150.76
-17.701	149
-15.278	151.57
-17.134	145.87
-15.318	148.45
-13.809	148.64
-25.709	93.929
-38.402	17.656
-33.106	-47.106
-7.817	-103.7
39.461	-145.27
70.121	-177.53
60.377	-208.3
35.605	-235.72
19.288	-251.34
16.203	-254.68
10.877	-246.83
5.364	-236.95
1.342	-228.8
-1.182	-219.93
4.825	-214.1
2.35	-214.81
3.896	-207.02
20.612	-178.62
42.847	-134.62
71.46	-68.518
87.248	-4.921
77.959	17.627
62.306	16.339
56.018	18.557
50.015	18.52
47.643	16.144
51.627	17.112
48.705	17.091
42.177	12.883
39.956	12.719
40.875	14.347
44.91	16.023
21.518	21.165
-51.144	15.242
-111.78	17.212
-134.45	28.983
-143.71	28.544
-134.91	31.822
-122.12	38.558
-119.79	36.17
-117.71	34.319
-115.24	33.675
-108.86	30.533
-101.23	31.977
-101.84	30.19
-103.44	30.331
-105.12	34.519
-102.03	31.572
-101.87	23.734
-109.46	18.974
-104.84	22.472
-101.73	22.499
-102.75	23.57
-105.82	18.484
-115.75	12.864
-113.98	14.142
-109.05	19.237
-58.314	29.207
1.14	25.807
33.546	46.063
151.6	73.658
300.16	85.057
409.75	102.81
447.08	109.66
387.21	110.84
315.39	101.65
230.46	97.694
142.28	115.7
85.135	136.6
47.08	157.47
28.706	172.83
20.068	193.62
15.814	216.43
13.673	224.26
13.022	227.23
11.067	220.6
4.424	206.73
-3.59	196.05
-9.968	190.16
-8.475	187.18
-11.029	181.84
-12.689	178.45
-3.599	167.56
-3.894	168.92
-4.805	171.81
-7.839	124.61
-21.398	53.209
-27.951	-19.542
-36.155	-89.911
-39.073	-150.33
-26.947	-197.02
-12.762	-221.94
-2.386	-240.07
6.457	-249.25
16.382	-255.06
15.871	-260.25
21.919	-247.78
29.747	-243.03
23.583	-245.31
21.97	-238.2
13.572	-235.77
14.37	-230.86
14.883	-213.31
-20.337	-180.18
-57.481	-128.96
-90.491	-69.413
-112.58	-14.497
-108.42	36.993
-102.18	80.903
-94.353	110.62
-82.272	136.17
-73.909	155.04
-67.062	157.39
-65.412	151.39
-68.909	150.13
-72.71	147.4
-69.557	146.66
-62.817	148.42
-68.736	138.48
-65.205	140.72
-61.347	129
-80.374	64.292
-94.168	-11.9
-102.02	-80.064
-99.179	-143.15
-82.877	-186.41
-55.227	-209.23
-14.946	-220.32
-3.477	-227.01
-10.901	-234.36
-13.603	-236.45
-27.661	-233.32
-36.817	-227.14
-37.276	-216.9
-39.976	-209.73
-41.823	-204.36
-38.765	-195.43
-33.731	-192.54
-34.043	-187.13
-15.165	-155.46
29.516	-105.67
70.944	-50.038
93.198	0.043
84.316	20.115
64.029	19.311
58.831	18.27
50.813	18.729
42.978	21.365
44.105	20.285
40.823	17.832
36.605	16.477
36.295	15.289
42.382	19.79
15.411	18.623
-59.945	16.142
-120.31	25.633
-150.1	35.271
-163.25	42.195
-149.97	45.673
-136.47	43.498
-134.08	41.463
-130.8	42.678
-131.18	42.991
-124.55	41.179
-115.72	40.6
-110.12	38.975
-105.27	39.544
-109.51	38.028
-109.61	39.514
-106.12	38.223
-105.28	36.245
-90.786	52.285
-93.062	49.45
-57.483	41.795
32.206	38.373
107.53	31.226
249.71	29.204
397.23	16.388
459.04	-8.717
487.49	-50.792
480.13	-53.474
435.87	-32.28
360.74	-33.518
272.41	-21.157
194.78	-2.797
129.49	3.728
76.662	4.93
45.955	9.576
25.796	10.595
3.917	5.609
-6.462	7.418
-15.491	9.809
-24.626	9.17
-23.79	12.159
-23.013	14.161
-27.076	17.444
-30.455	22.207
-31.541	21.223
-32.808	22.321
-33.547	25.064
-34.058	27.27
-32.617	28.091
-36.698	25.468
-43.626	25.521
-44.579	26.031
-46.36	27.046
-47.038	23.59
-52.696	22.632
-51.482	46.338
-20	96.793
26.149	157.43
60.083	202.86
76.813	229.66
89.967	239.61
85.39	233.06
70.985	225.22
67.313	219.7
61.573	214.43
59.295	207.23
54.146	196.82
43.282	191.35
42.56	181.94
47.214	182.72
55.347	186.44
66.908	141.86
65.13	77.842
59.944	16.781
57.33	-30.258
49.731	-41.017
50.019	-37.521
48.965	-31.956
44.809	-27.484
45.481	-23.071
43.068	-23.029
42.328	-22.997
40.878	-20.379
37.065	-21.025
38.026	-15.17
12.826	-14.638
-38.13	-19.571
-66.582	-6.911
-85.786	7.794
-118.2	8.407
-133.63	8.688
-130.71	9.586
-129.33	8.221
-127.5	9.441
-126.85	9.317
-123.22	8.153
-119.62	7.087
-116.7	5.877
-111.48	6.456
-110.39	6.436
-113.81	6.108
-115.76	6.693
-113.18	2.799
-114.84	-2.099
-121.61	-3.838
-121.91	-2.549
-91.753	18.152
-36.801	53.071
14.079	84.2
53.375	114
85.496	142.39
100.07	156.29
94.091	149.42
85.572	141.29
75.581	135.54
73.813	129.3
67.69	125.9
65.572	126.52
75.098	125.8
65.456	115.28
68.856	127.53
58.091	108.25
2.085	17.869
-34.594	-59.867
-61.194	-124.39
-93.846	-182
-108.43	-210.97
-113	-223.91
-111	-220.6
-110.1	-210.68
-110.16	-203.26
-105.78	-197.73
-102.11	-189.49
-96.483	-179.27
-94.619	-174.48
-91.232	-169.83
-88.578	-164.28
-89.434	-161.09
-81.499	-158.54
-81.041	-158.36
-83.433	-154.94
-86.552	-154.04
-93.221	-153.17
-89.385	-146.95
-88.83	-144.49
-74.764	-123.26
-22.005	-88.873
38.312	-54.734
93.602	-10.839
143.66	26.106
162.57	55.097
155.81	65.93
134.44	58.719
118.74	59.125
116.98	54.057
108.24	48.769
99.188	50.276
91.87	45.246
91.718	46.918
93.024	46.886
97.496	40.435
110.32	45.085
106.27	49.028
99.538	47.232
97.205	44.268
89.582	40.1
87.476	39.894
89.223	40.098
87.841	37.788
89.089	37.962
89.902	37.221
90.094	37.721
89.222	39.689
60.582	16.312
3.83	-22.839
-41.532	-43.455
-50.728	-46.255
-53.67	-45.62
-63.295	-43.731
-66.159	-37.48
-71.539	-33.563
-70.727	-29.082
-61.86	-28.827
-58.747	-31.23
-58.836	-25.625
-58.863	-23.26
-63.135	-21.315
-69.056	-21.401
-68.059	-27.444
-63.51	-31.785
-66.039	-31.38
-75.989	-27.684
-79.402	-16.872
-57.314	15.103
-11.064	54.313
41.288	88.27
87.967	128.12
122.29	167.78
142.78	193.66
138.66	194.52
119.19	181.11
114.72	173.64
110.11	161.66
95.312	153.72
93.996	153.41
100.03	153.93
99.34	159.08
94.722	151.64
90.959	147.39
95.635	134.29
91.984	82.398
87.024	23.413
87.158	-31.909
[truncated: 187 more rows]
