# Supplementary material for: Electrooculography-based continuous eye-writing recognition system for efficient assistive communication systems
Source: PLoS One. 2018 Feb 9;13(2):e0192684. doi: 10.1371/journal.pone.0192684 (PMC5806888; doi:10.1371/journal.pone.0192684)
Supplement: S3 Database — All the original continuous EOG data of participant 004, 005, and 006 used in the experiments are contained in this database. (ZIP) [file pone.0192684.s003.zip › continuous2/004/test/EOG_004_01_025.csv]

-39.921	-8.334
-40.313	-7.295
-42.151	-11.652
-33.616	-19.375
-32.881	-26.039
-37.954	-22.574
-35.323	-21.068
-40.165	-20.269
-39.854	-15.968
-39.773	-15.954
-32.19	-16.793
-30.954	-18.497
-34.457	-13.223
-19.63	-9.645
-16.723	-9.68
-21.594	-7.412
-17.036	-12.656
-14.207	-12.487
-13.763	-5.914
-14.835	-7.25
-15.045	-8.483
-14.856	-6.596
-10.715	-3.627
-6.205	-4.059
-3.191	-6.92
-0.286	-4.833
-2.437	-6.492
-2.334	-6.226
-4.541	-7.56
-2.643	-10.49
1.954	-6.442
-2.268	-8.203
-0.741	-7.734
-0.322	-2.019
-1.887	2.146
1.26	0.493
2.188	-1.863
4.045	0.8
1.717	-2.699
0.143	-2.817
1.834	1.376
-3.417	-1.847
-0.726	-6.842
3.672	-5.729
-0.477	-3.097
1.211	-4.678
-0.823	-5.825
-2.224	-4.511
-2.495	-1.32
-0.914	4.127
6.564	3.846
2.301	-3.911
5.918	-3.805
11.426	-1.451
6.82	-2.894
6.506	1.361
4.623	3.646
6.701	6.266
6.489	7.554
3.445	1.828
2.987	2.479
3.789	5.157
4.013	6.145
4.196	6.676
3.731	6.429
0.041	5.542
2.035	-0.542
-0.402	-1.556
0.76	0.161
5.044	0.822
3.56	3.581
3.393	4.206
4.441	4.86
8.987	4.767
9.125	5.803
9.819	4.744
10.122	3.505
9.104	4.086
11.361	3.294
11.489	8.618
10.135	9.02
6.916	3.157
6.03	4.488
2.622	6.324
0.838	5.164
4.9	4.81
3.399	3.471
9.374	5.046
13.344	5.595
9.202	1.762
10.822	4.576
21.908	27.477
56.07	78.252
93.552	131.07
114.1	168.14
109.22	182.89
86.023	173.05
65.95	161.22
51.658	156.77
44.415	153.95
33.731	143.11
27.689	138.01
26.737	133.03
20.744	130.63
23.63	137.26
27.657	100.57
18.644	33.406
5.343	-25.423
2.668	-72.528
2.945	-101.23
-2.107	-114.15
-5.056	-112.74
-2.881	-106
-7.242	-104.01
-8.21	-100.12
4.772	-88.005
-26.184	-79.318
-89.245	-69.089
-123.57	-51.025
-148.99	-34.253
-175.4	-26.775
-179.21	-24.734
-161.27	-17.008
-148.4	-15.259
-141.99	-14.834
-138.7	-11.904
-140.08	-12.574
-131.84	-8.916
-123.96	-6.29
-124.28	-4.555
-122.66	-4.601
-123.29	-9.786
-121.44	-10.082
-118.11	-13.552
-115.01	-11.633
-72.352	20.102
3.702	57.792
65.193	90.446
105	119.05
128.3	128.99
133.36	130.25
112.2	120.02
87.384	107.6
79.508	99.657
65.614	89.255
55.885	93.315
52.367	89.499
53.913	96.785
59.833	95.334
25.764	19.722
-21.984	-59.157
-52.147	-109.86
-82.787	-152.79
-106.79	-174.72
-120.79	-177.45
-118.95	-171.6
-117.92	-169.31
-122.93	-164.77
-117.56	-157.64
-115.37	-153.39
-111.63	-148.68
-111.96	-145.38
-117.46	-145.7
-118.68	-146.55
-119.42	-132.43
-89.585	-94.142
-30.146	-40.303
23.195	24.884
62.836	81.882
84.18	124.02
95.435	152.2
99.434	153.96
86.275	143.33
67.662	132.77
60.882	127.48
60.358	123.58
57.403	118.66
62.881	119.03
59.214	112.02
54.329	120.06
51.654	113.4
14.603	35.829
-27.774	-44.776
-52.73	-92.652
-71.501	-132.09
-81.171	-149.59
-84.933	-150.67
-81.958	-144.57
-83.731	-138.93
-88.278	-139.16
-87.597	-130.66
-87.535	-125.21
-81.762	-123.67
-84.818	-124.2
-90.257	-125.76
-91.865	-118.55
-96.82	-118.94
-100.41	-117.57
-104.33	-111.9
-62.282	-118.92
13.084	-113.68
74.421	-84.038
120.1	-57.195
119.31	-45.747
92.968	-46.015
75.608	-46.716
67.443	-47.004
62.155	-53.159
51.364	-51.403
51.633	-47.764
46.665	-49.236
46.141	-48.108
56.8	-40.928
20.362	-32.469
-38.072	-26.817
-68.672	-9.533
-82.343	1.904
-100.08	1.421
-113.59	4.861
-105.69	1.145
-101.64	1.094
-99.491	4.772
-92.855	3.171
-88.949	0.273
-85.449	-2.405
-85.395	3.891
-86.485	1.348
-89.717	3.946
-81.144	11.309
-44.49	-10.667
11.541	-34.907
65.543	-49.02
109.21	-50.98
116.92	-42.323
88.105	-42.131
61.272	-45.499
41.832	-49.218
37.116	-50.015
37.054	-48.366
36.293	-49.226
37.364	-48.223
31.673	-44.076
34.878	-43.814
37.553	-46.391
40.959	-39.172
16.948	-35.78
-45.379	-39.105
-75.206	-30.557
-88.219	-22.848
-103.66	-16.681
-93.067	-9.32
-85.973	-5.629
-85.85	-1.095
-80.757	0.489
-82.252	2.662
-74.676	1.122
-70.14	-0.85
-76.172	1.833
-73.256	0.632
-76.254	1.4
-76.939	5.134
-72.454	5.927
-72.741	1.04
-75.996	-6.745
-83.145	-0.311
-55.287	31.565
4.315	78.777
57.424	122.52
93.265	158.51
115.65	177.61
121.38	169.81
101.29	157.03
88.857	150.74
87.666	145.34
80.489	142.96
77.95	138.04
76.681	131.07
74.733	133.38
71.497	129.54
68.382	129.18
71.275	128.2
70.16	82.586
66.326	18.156
66.451	-37.077
67.762	-78.991
64.342	-94.298
55.658	-90.981
55.362	-83.969
57.811	-77.971
56.677	-69.882
52.302	-67.714
55.532	-62.581
50.908	-55.994
2.912	-61.818
-47.23	-53.917
-70.313	-34.05
-87.237	-20.387
-112.45	-12.692
-133.3	-15.227
-134.49	-22.009
-125.12	-20.456
-114.91	-14.99
-116.1	-15.482
-106.57	-12.594
-97.999	-9.964
-103.19	-12.619
-98.769	-13.836
-101.1	-14.391
-97.2	-16.26
-96.018	-17.147
-102.13	-18.348
-97.541	-21.4
-91.862	-6.944
-54.902	30.624
-17.052	71.785
-3.245	104.3
12.069	129.99
20.778	154.12
35.657	176.36
46.68	191.7
52.194	202.16
61.382	208.33
67.05	209.41
67.789	210.59
72.226	208.43
86.841	209.25
89.561	210.71
97.517	206.18
108.03	202.08
106.51	197.06
116.28	190.7
120.64	182.55
117	173.74
114.72	165.64
109.12	160.88
99.153	152.93
93.584	143.49
97.558	143.39
102.4	135.76
106.66	126.21
102.75	122.48
102.48	122.02
98.595	116.71
93.882	111.93
98.663	116.73
88.993	78.286
73.135	11.252
61.759	-54.164
44.484	-125.5
25.495	-184.87
21.883	-231.77
28.229	-261.43
32.613	-283.62
37.835	-302.03
43.216	-310.78
45.007	-318.3
42.884	-318.69
36.656	-316.78
30.005	-315.42
28.978	-309.68
24.754	-305.62
13.036	-303.79
6.861	-302.54
4.335	-295.48
1.519	-287.69
2.447	-282.25
2.428	-276.55
6.104	-270.97
0.21	-255.78
-15.833	-244.97
-15.916	-241.81
-10.151	-233.89
-2.439	-219.78
-9.736	-194.51
-35.465	-156.79
-37.145	-107.2
-19.164	-55.009
-6.09	-15.123
-4.908	11.996
-12.805	32.345
-21.146	44.254
-23.831	49.803
-21.251	51.952
-29.024	65.367
-42.104	94.504
-49.748	124.39
-56.025	151.93
-52.8	172.4
-45.708	190.87
-37.077	204.91
-34.506	204.99
-40.255	200.62
-39.103	195.11
-38.158	188.67
-34.905	184.17
-34.282	181.77
-38.196	175.08
-42.65	164.88
-41.305	163.76
-36.037	162.93
-39.551	157.46
-37.027	157
-37.88	153.93
-42.245	147.59
-37.213	145.21
-35.853	143.33
-34.834	141.9
-30.579	139.89
-31.152	132.86
-29.725	127.58
-29.471	127.33
-31.203	127.23
-24.742	134.63
-19.164	146.26
-11.605	145.82
-7.296	139.82
-9.203	141.51
-9.358	139.66
-14.499	134.27
-15.747	132.71
-11.965	130.4
-14.446	126.31
-13.946	119.4
-8.587	121.98
0.529	110.16
24.514	72.249
55.971	36.58
84.624	2.773
101.76	-29.421
97.807	-51.333
82.654	-56.375
70.929	-57.182
64.88	-56.914
58.004	-57.113
46.812	-54.82
44.748	-48.158
51.415	-63.969
50.738	-76.375
47.162	-74.261
48.438	-71.413
47.457	-65.169
43.4	-66.69
48.488	-59.383
38.732	-64.516
-0.289	-95.941
-33.757	-112.45
-52.865	-121.49
-76.138	-131.08
-98.656	-128.8
-103.14	-125.89
-101.68	-123.33
-100.47	-118.19
-96.606	-111.82
-95.525	-109.5
-92.773	-107.78
-93.707	-101.69
-94.945	-102.32
-96.849	-101.81
-100.96	-102.09
-100.66	-106.43
-105.33	-104.26
-98.68	-88.597
-63.348	-48.779
-19.67	-4.969
15.572	35.95
46.828	77.702
64.103	99.053
73.669	113.42
85.821	121.61
78.508	113.24
69.699	110.81
59.634	103.29
43.042	96.586
41.311	99.43
44.696	94.426
49.964	104.97
48.12	88.219
45.699	25.694
44.866	-29.91
47.114	-76.411
55.96	-99.404
47.996	-101.49
48.285	-98.133
53.907	-92.818
48.713	-90.257
50.424	-84.437
50.29	-81.511
47.516	-78.613
48.51	-70.103
24.744	-73.144
-20.384	-80.19
-29.298	-70.49
-34.843	-61.925
-71.52	-62.261
-103.38	-63.495
-125.94	-56.299
-132.79	-47.972
-128.29	-48.461
-122.6	-45.282
-117.55	-45.879
-116.17	-44.431
-110.63	-39.954
-108.94	-38.115
-106.72	-36.635
-101.63	-44.456
-97.072	-43.817
-89.881	-41.785
-87.774	-48.732
-89.294	-43.56
-93.564	-42.481
-95.177	-41.308
-85.084	-11.455
-64.959	26.126
-44.682	52.897
-23.824	83.871
1.765	116.61
33.65	142.57
64.478	167.63
75.83	179.04
76.982	181.97
74.363	186.2
66.739	182.09
61.612	178.43
52.964	168.01
40.75	151.84
35.079	124.77
25.377	85.534
9.904	67.921
10.212	43.203
12.431	-3.258
-1.426	-54.838
-23.358	-115.22
-40.242	-169.77
-44.058	-216.24
-48.611	-249.2
-46.171	-269.08
-30.271	-282.8
-18.268	-290.82
-12.444	-294.62
-9.125	-288
-5.427	-275.44
-7.208	-263.77
-2.057	-256.31
10.338	-252.33
10.729	-247.06
5.96	-238.55
-1.242	-231.64
-3.108	-225.73
0.471	-221.3
2.058	-218.43
10.502	-214.02
16.163	-202.31
11.271	-165.7
2.935	-134.21
-5.239	-123.68
-7.841	-119.5
-7.049	-121.96
-4.98	-115.2
2.845	-115.7
12.712	-107.8
8.875	-65.729
21.258	-6.32
59.043	67.211
78.233	123.77
91.303	157.22
96.143	175.31
83.64	166.2
77.898	155.5
77.136	152.17
69.629	147.71
55.813	143.39
49.161	142.4
47.55	141.6
47.741	131.68
51.571	135.24
58.79	125.56
68.77	70.033
69.438	13.53
67.172	-22.984
60.07	-37.089
56.235	-32.757
62.79	-26.287
61.738	-22.34
62.871	-21.326
63.527	-19.64
60.514	-17.176
57.505	-16.052
51.387	-15.104
45.59	-15.757
48.94	-11.097
44.571	-6.362
-3.845	-14.739
-41.713	-14.522
-37.724	5.964
-48.675	18.457
-77.136	12.295
-101.1	9.263
-114.64	8.766
-119.71	7.276
-118.56	9.699
-110.38	9.374
-105.43	8.121
-98.747	10.055
-94	15.059
-98.557	16.956
-96.541	14.533
-92.235	15.314
-92.258	14.8
-87.79	12.283
-83.479	15.482
-83.015	16.206
-86.477	12.35
-91.161	9.416
-98.256	6.366
-106.52	2.07
-110.07	-4.555
-120.2	-6.771
-117.27	-5.47
-83.252	-6.496
-30.979	-9.825
21.383	-12.192
69.125	2.62
115.08	23.238
138.15	30.855
138.82	33.879
116.99	28.121
90.051	22.081
81.675	20.614
77.065	17.523
68.241	15.403
66.327	11.742
73.564	18.637
58.061	-0.246
16.067	-49.802
-7.678	-73.083
-14.236	-90.758
-34.562	-110.59
-50.366	-118.74
-56.122	-127.29
-62.475	-125.03
-69.929	-122.69
-79.091	-126.15
-77.85	-117.68
-73.405	-120.46
-65.08	-145
-51.083	-175.16
-41.981	-206.05
-28.083	-221.61
-13.282	-221.08
-3.793	-218.95
6.721	-216.06
13.984	-209.1
13.606	-205.59
13.695	-203.27
15.078	-197.29
15.831	-192.88
17.798	-187.27
16.277	-182.62
15.395	-179.8
15.506	-176.14
15.313	-171.34
15.872	-168.8
17.582	-164.13
18.529	-160.47
14.178	-160.03
10.394	-155.14
12.042	-157.49
6.368	-142.79
-1.19	-105.6
-4.263	-82.235
-11.144	-69.358
-11.062	-67.39
-13.069	-58.304
-14.199	-20.655
-0.776	36.345
34.727	117.39
80.311	189.54
99.285	225.09
99.899	239.15
90.731	234.27
81.118	221.62
78.778	211.84
68.366	206.13
61.098	202.85
60.847	198.34
57.997	190.77
54.269	186.56
55.955	192.7
55.393	191.11
54.484	188.11
53.769	191.25
42.174	186.34
43.513	190.85
46.867	175.8
40.873	113.82
37.04	48.708
36.153	0.376
37.563	-20.35
31.934	-16.372
30.341	-10.184
26.463	-6.955
25.124	-5.826
31.684	-2.562
29.542	-2.59
34.816	0.583
23.062	6.843
-23.841	3.247
-59.514	5.548
-83.897	16.138
-102.66	21.94
-114.23	25.001
-133.89	25.354
-139.65	26.32
-130.32	31.225
-126.6	31.206
-127.42	30.515
-127.79	34.525
-123.55	33.421
-116.91	30.965
-112.52	30.889
-112	29.899
-108.7	32.467
-106.38	31.951
-105.74	31.624
-106.31	31.204
-111.1	24.87
-107.61	24.689
-109.01	24.43
-115.27	21.727
-117.77	14.338
-119.63	16.938
-94.383	45.637
-47.611	78.428
3.777	113.68
51.42	140.08
79.382	158.54
99.009	177.27
97.995	172.8
83.738	167.85
79.727	167.29
72.179	161.22
62.589	154.69
58.607	145.19
60.926	153.06
40.089	121.38
-9.927	36.992
-41.789	-24.76
-34.404	-63.173
-17.191	-89.652
-17.124	-113.4
-25.149	-138.1
-38.933	-148.06
-48.216	-147.27
-52.611	-137.32
-53.697	-123.5
-48.651	-120.54
-55.261	-120.34
-61.504	-115.12
-63.104	-113.23
-68.994	-112.55
-73.013	-114.29
-69.945	-113.27
-64.29	-107.02
-68.238	-107.84
-73.271	-104.51
-71.002	-98.563
-70.829	-98.36
-69.943	-94.035
-68.867	-93.614
-73.994	-95.573
-73.894	-91.364
-75.125	-87.149
-78.61	-85.376
-74.342	-81.574
-74.652	-78.348
-74.056	-83.428
-68.612	-74.792
-52.695	-40.193
-21.209	6.316
12.399	62.433
42.614	108.43
47.17	123.62
30.495	116.89
27.418	111.69
24.959	113.18
16.626	108.15
16.683	106.77
13.181	101.66
11.06	98.98
18.27	103.17
45.582	84.679
99.09	78.989
127.75	82.862
115.86	78.804
112.54	78.018
118.69	58.621
113.51	45.685
103.23	45.526
92.654	46.147
96.377	49.363
102.81	46.478
94.994	44.383
93.42	42.892
93.661	42.537
90.99	46.422
92.012	48.02
60.388	27.909
4.201	-4.016
-31.505	-14.785
-54.602	-17.661
-58.287	-16.822
-45.425	-8.131
-44.386	-3.087
-46.929	-1.299
-46.606	-3.58
-48.104	-2.067
-50.654	-1.354
-52.92	-7.456
-54.146	-9.799
-52.847	-10.103
-56.837	-12.534
-61.685	-12.255
-64.23	-17.887
-71.589	-13.445
-47.196	23.331
2.847	67.213
37.287	109.33
68.072	148.9
85.886	173.21
77.867	175.57
68.884	167.22
69.678	166.7
70.645	163.03
68.032	155.76
69.505	154.86
66.468	150.8
63.337	145.55
67.549	145.81
67.727	145.61
64.601	143.17
60.245	140.34
61.947	142.58
61.601	135.79
59.921	133.65
64.752	136.88
64.943	98.051
71.632	43.825
82.274	-9.428
80.102	-44.367
74.234	-43.203
75.315	-41.972
80.816	-38.349
78.144	-38.914
72.076	-42.53
70.557	-39.19
65.199	-36.689
60.398	-32.874
65.604	-31.127
65.793	-31.328
61.447	-30.092
66.324	-29.615
59.037	-37.223
53.736	-28.116
55.256	-28.81
48.301	-64.951
45.99	-76.443
41.506	-72.388
37.392	-68.726
35.837	-59.857
31.736	-60.37
30.568	-60.175
30.44	-56.095
30.134	-52.455
31.166	-51.372
34.442	-46.827
38.869	-41.308
15.06	-47.172
-26.857	-52.478
-46.379	-41.459
-57.725	-27.768
-79.604	-23.193
-104.5	-17.913
-117.36	-15.629
-119.91	-16.932
-122.67	-15.228
-125.01	-16.084
-119.96	-16.22
-112.12	-15.604
-107.52	-16.504
-97.732	-15.212
-92.024	-11.131
-89.575	-9.089
-83.883	-6.275
-96.197	0.407
-105.94	1.625
-98.45	0.681
-93.897	1.209
-88.297	0.087
-85.395	0.831
-84.56	3.368
-81.273	5.144
-76.221	6.803
-71.185	10.426
-70.907	10.026
-71.501	5.412
-71.042	7.724
-67.642	8.665
-63.481	7.24
-64.191	9.537
-67.204	8.068
-67.613	9.868
-67.868	13.136
-62.757	14.082
-57.045	14.798
-55.702	11.765
-56.098	13.394
-57.821	13.153
-59.569	9.337
-64.312	11.731
-61.297	12.492
-61.296	11.679
-66.613	12.037
-68.473	10.331
-69.24	8.188
-68.837	7.572
-68.752	6.709
-65.312	8.393
-62.416	8.817
-62.806	5.988
-68.296	4.767
-67.891	2.174
-61.648	18.1
-31.634	53.455
25.707	91.461
73.07	130.4
117.91	153.71
148.47	157.69
159.56	150.9
157.86	136.81
138.42	124.18
126.63	119.94
115.83	114.69
107.47	107.15
99.735	103.25
87.805	99.29
88.768	98.721
83.519	94.374
82.235	95.041
86.915	88.972
81.609	46.726
85.476	-5.196
89.809	-45.389
91.795	-64.417
90.191	-62.519
82.539	-57.299
82.068	-52.492
75.098	-46.264
74.196	-42.15
79.058	-39.083
74.168	-36.089
74.302	-32.269
54.584	-34.165
12.464	-48.862
-0.784	-46.667
13.64	-31.137
7.827	-26.57
-14.503	-25.882
-39.954	-34.627
-65.035	-44.7
-66.649	-43.823
-64.954	-38.721
-64.807	-37.764
-63.116	-38.266
-62.208	-37.188
-55.134	-36.818
-66.841	-19.713
-74.12	-5.153
-70.156	-8.529
-74.846	-8.594
-75.417	-9.276
-71.797	-10.143
-70.194	-11.493
-76.787	-12.714
-78.992	-16.441
-75.705	-9.658
-49.604	22.331
4.748	56.672
53.399	91.765
90.051	123.22
110.14	142.83
116.04	154.31
108.72	153.23
93.897	145.87
84.674	138.95
78.375	138.48
70.874	135.22
71.592	134.2
70.768	129.97
59.901	120.47
65.309	125.21
47.308	87.796
-6.399	14.658
-38.596	-42.244
-60.212	-90.813
-88.513	-123.88
-103.95	-145
-106.16	-155.74
-106.24	-154.66
-97.5	-150.23
-83.161	-143.62
-76.892	-137.09
-73.51	-129.1
-68.44	-121.27
-61.416	-116.46
-63.844	-116.66
-70.029	-118.98
-62.353	-114.27
-59.44	-107.55
-57.996	-103.23
-53.012	-93.496
-56.733	-66.842
-52.272	-16.82
-35.434	35.196
-18.035	79.355
-1.424	121.76
13.873	155.13
23.605	184.1
33.942	203.84
41.021	213.62
43.293	223.37
51.818	228.97
55.046	229.86
53.873	226.08
49.279	216.12
40.425	209.35
41.788	206.89
42.385	194.08
37.285	186.97
39.467	180.19
34.434	132.81
21.025	88.969
18.029	80.547
16.936	78.845
14.331	80.665
11.841	73.913
12.732	79.636
12.749	72.47
0.104	16.504
-12.724	-44.948
-14.134	-107.02
-5.345	-158.63
-0.641	-195.02
0.386	-231.37
3.874	-258.12
7.874	-275.77
14.912	-284.5
15.633	-284.46
19.909	-279.89
28.42	-273.44
29.856	-269.89
31.761	-266.82
33.018	-259.98
32.089	-253.34
28.665	-251.15
29.694	-248.94
30.98	-240.65
27.073	-236.8
28.797	-231.68
31.188	-222.64
30.487	-222.2
29.536	-209.61
36.723	-175.81
64.814	-129.18
101.04	-69.955
123.36	-13.21
126.12	19.267
110.49	27.494
93.083	30.251
91.584	34.338
88.506	31.493
76.563	28.711
75.759	30.981
72.705	27.799
67.249	24.938
65.832	22.352
63.39	21.227
69.104	26.236
67.877	25.294
67.273	25.841
43.723	25.335
-22.777	16.318
-84.892	15.472
-126.71	21.215
-151.04	26.532
-159.88	35.764
-150.85	44.411
-137.52	45.8
-127.11	46.114
-114.63	48.001
-111.98	46.629
-110.52	45.893
-105.45	45.28
-101.78	42.403
-102.27	42.915
-102.78	41.859
-103.85	39.205
-106.76	37.078
-107.17	36.585
-99.239	58.498
-77.844	102.22
-54.459	142.38
-35.101	172.82
-22.478	197.18
-1.538	216.19
15.886	234.27
23.408	250.05
36.737	256
39.33	253.96
44.736	251.3
55.204	240.66
51.866	225.94
47.91	220.27
49.513	211.82
36.368	201.56
26.696	194.92
29.804	188.17
22.142	185.38
28.387	182.63
38.266	174.55
32.109	172.33
28.929	171.4
24.637	167.53
30.486	168.84
37.429	143.93
25.361	94.155
15.141	35.933
13.487	-25.485
14.64	-75.847
16.108	-128.15
13.999	-176.08
15.543	-206.59
21.387	-224.44
27.844	-237.56
38.438	-248.54
44.918	-252.44
47.885	-245.78
48.983	-237.59
44.206	-231.13
42.585	-223.23
39.544	-218.51
37.737	-214
45.291	-212.62
41.625	-188.51
32.842	-150.1
33.729	-134.66
40.083	-109.94
61.93	-74.445
85.601	-50.708
88.669	-39.612
78.734	-39.159
72.775	-31.452
70.957	-26.245
70.325	-27.656
71.619	-27.084
72.258	-26.519
52.15	-22.909
-15.316	-33.871
-84.647	-39.804
-108.27	-19.329
-122.42	-1.648
-140.72	7.472
-137.7	12.211
-127.48	10.092
-126.56	9.593
-122.8	13.536
-119.56	12.111
-121.88	4.271
-119.01	3.903
-116.07	8.033
-112.37	5.966
-105.67	5.865
-103.47	5.618
-100.93	5.629
-97.541	7.233
-96.358	3.746
-95.547	2.1
-95.171	1.999
-91.707	2.802
-88.215	2.661
-88.474	3.717
-85.429	4.295
-86.709	1.07
-90.277	-0.739
-90.046	-4.778
-80.32	9.04
-45.369	44.012
-11.218	80.096
17.349	117.79
49.744	151.41
67.541	172.85
88.014	188.31
109.55	202.08
128.63	205.2
144.67	199.88
141.06	188.94
139.78	183.17
131.98	178.36
119.55	170.84
122.04	178.23
120.58	157.18
114.34	103.08
108.87	46.874
105.99	-16.961
100.57	-68.506
94.014	-95.641
92.306	-99.688
91.351	-89.987
86.855	-85.619
83.921	-83.769
83.859	-77.606
78.876	-74.623
83.782	-67.505
77.123	-60.762
32.108	-72.629
-15.252	-74.15
-32.498	-51.911
-41.198	-44.149
-65.927	-43.4
-80.543	-33.483
-82.53	-31.752
-84.501	-30.863
-83.033	-31.885
-85.904	-33.077
-83.274	-28.731
-80.141	-26.744
-75.674	-24.689
-74.088	-22.913
-81.669	-23.298
-79.535	-27.595
-85.803	-24.632
-77.383	-3.065
-54.381	32.088
-46.48	68.054
-29.601	96.12
-18.455	117.25
-7.528	137.31
7.232	148.74
12.796	148.77
24.055	151.99
26.57	148.13
27.125	150.03
30.945	143.31
28.566	115.83
27.609	107.4
25.575	84.157
20.896	34.033
9.47	-19.963
-1.909	-82.955
-14.155	-145.56
-25.022	-198.84
-27.279	-235.17
-24.351	-262.74
-18.61	-283.44
-13.716	-288.44
-2.448	-284.51
1.405	-274.44
3.768	-264.84
4.991	-250.76
-15.075	-210.97
-31.586	-155.32
-39.065	-103.09
-38.375	-48.107
-30.586	5.591
-26.652	48.215
-20.295	84.943
-10.298	111.12
-0.327	131.79
5.071	147.53
9.122	151.38
8.937	143.75
4.26	132.95
3.354	128.48
3.609	123.05
7.401	130.42
9.518	116.98
-10.812	53.959
-41.668	-15.895
-62.429	-81.638
-72.98	-140.74
-77.197	-186.89
-77.772	-215.84
-67.59	-224.93
-59.821	-223.97
-56.88	-217.14
-48.058	-211.31
-51.635	-209.94
-60.781	-203.67
-58.088	-195.7
-47.802	-183.03
-24.017	-145.31
8.892	-96.582
35.617	-41.717
58.777	21.203
85.677	72.712
117.19	117.16
147.37	154.39
163.01	179.5
164.56	185.87
150.12	178.12
134.5	174.53
133.16	173.42
127.32	171.78
122.85	166.05
122.96	161.18
119.68	155.73
121.27	164.88
114.05	157.56
78.501	91.467
41.116	22.838
25.294	-27.477
16.033	-64.55
-3.317	-95.363
-20.568	-120.55
-30.472	-121.24
-40.052	-116.7
-43.872	-115.06
-51.878	-113.82
-60.17	-115.88
-68.653	-111.99
-68.594	-109.26
-67.315	-108.98
-67.964	-84.578
-42.802	-40.577
-8.169	7.546
20.342	54.95
53.863	97.039
86.079	135.1
98.791	159.94
112.51	170.84
115.06	169.36
104.24	162.34
103.4	152.21
96.735	147.78
91.249	149.79
69.813	113.13
32.376	49.477
21.751	0.707
32.51	-34.429
33.404	-67.43
15.762	-98.759
-9.608	-124.14
-19.276	-139.86
-22.806	-146.97
-35.763	-155.32
-41.007	-154.68
-47.469	-149.32
-50.642	-143.05
-55.5	-140.56
-70.489	-147.83
-70.863	-138.2
-48.895	-113.77
0.625	-86.145
55.401	-55.848
99.065	-25.505
127.24	1.037
121.83	6.709
98.492	-4.146
86.053	-5.717
78.316	0.425
66.008	1.536
66.59	1.325
68.65	-3.801
69.059	-6.539
57.109	-3.304
-3.724	-7.405
-72.525	-9.286
-95.221	2.198
-101.6	10.44
-113.63	5.01
-112.69	1.476
-110.67	7.746
-107.01	12.58
-103.24	7.623
-102.68	7.207
-99.735	7.743
-99.648	3.902
-98.454	8.545
-101.42	7.097
-103.98	4.588
-109.61	4.809
-113.52	-2.172
-117.78	-1.273
-105.65	-0.422
-53.498	0.87
-0.605	8.635
48.091	11.89
94.418	21.778
122.83	36.541
136.63	46.244
128.81	46.029
110.38	40.045
100.05	39.548
94.055	39.088
93.84	40.858
89.834	38.52
81.031	35.216
83.205	37.166
81.381	34.191
83.452	44.337
71.943	28.391
12.41	-24.34
-40.489	-48.026
-54.845	-56.371
-66.768	-65.343
-81.295	-64.716
-81.99	-64.434
-80.906	-62.246
-83.56	-58.903
-89.822	-61.633
-97.794	-62.661
-99.504	-62.217
-105.89	-62.994
-109.23	-67.689
-105.73	-60.935
-86.149	-17.231
-39.244	35.717
2.421	86.303
36.767	131.69
65.369	157.7
77.351	174.69
77.276	169.59
69.989	156.71
69.582	159.18
71.386	156.54
68.884	146.74
60.662	145.69
56.916	142.2
59.905	135.37
60.077	146.83
45.216	114.5
-5.999	27.587
-47.438	-42.565
-53.198	-95.716
-71.65	-141.23
-103.47	-181.86
-121.3	-201.38
-125.34	-194.73
-125.9	-186.18
-122.48	-174.6
-114.92	-165.28
-110.76	-158.16
-107.66	-148.02
-108.47	-144.31
-106.17	-140.38
-101.44	-139.86
-102.56	-141.3
-102.68	-137.95
-108.15	-138.8
-108.56	-138.77
-104.24	-140.83
-92.196	-125.12
-49.005	-84.607
12.053	-40.456
55.451	0.388
55.476	10.172
41.011	6.343
35.104	13.28
30.615	12.384
28.56	13.284
26.565	13.889
25.779	13.262
21.108	15.277
25.478	12.052
30.901	20.514
30.622	34.127
38.842	34.8
37.733	27.681
30.06	26.244
27.309	29.739
27.94	29.329
27.373	27.025
23.595	25.849
25.363	26.764
29.054	27.747
29.941	28.797
31.702	29.508
35.544	31.985
33.167	28.008
24.863	23.737
24.201	25.411
29.945	22.664
31.049	23.881
28.956	22.364
29.198	18.885
27.643	21.546
27.964	23.057
30.574	21.709
29.559	18.585
30.897	19.697
32.323	20.557
31.909	20.437
33.744	21.543
33.774	23.297
27.62	22.964
23.014	20.167
24.843	20.22
25.392	18.782
27.36	21.031
29.756	21.908
27.751	19.194
23.109	19.134
23.771	13.726
27.651	8.981
24.596	13.344
30.576	17.375
33.967	14.486
25.1	14.531
24.86	15.166
27.92	15.609
28.883	18.056
27.769	14.798
28.512	16.426
25.949	18.864
21.228	20.94
21.204	22.637
17.526	15.402
18.227	16.068
19.54	17.372
19.632	15.934
22.87	16.332
24.222	14.648
20.894	15.386
17.03	13.261
21.134	12.655
20.512	13.398
22.368	12.497
24.03	13.528
18.383	17.325
16.784	16.286
14.342	11.257
20.238	16.535
25.155	18.027
23.357	13.824
22.21	14.844
16.802	11.419
14.307	12.807
14.232	17.27
18.356	18.936
25.987	20.522
24.463	17.17
