# Supplementary material for: Electrooculography-based continuous eye-writing recognition system for efficient assistive communication systems
Source: PLoS One. 2018 Feb 9;13(2):e0192684. doi: 10.1371/journal.pone.0192684 (PMC5806888; doi:10.1371/journal.pone.0192684)
Supplement: S3 Database — All the original continuous EOG data of participant 004, 005, and 006 used in the experiments are contained in this database. (ZIP) [file pone.0192684.s003.zip › continuous2/004/training/EOG_004_01_001.csv]

-4.165	-47.93
-6.326	-45.525
-6.897	-46.731
-4.024	-48.613
-3.692	-48.2
-7.312	-45.505
-3.231	-39.829
-4.318	-42.618
-10.569	-43.481
-7.053	-40.465
-5.82	-39.007
-4.94	-37.347
-7.138	-39.104
-8.061	-39.199
-5.189	-36.824
-8.832	-39.515
-8.198	-42.217
-10.088	-41.903
-1.633	-47.369
-0.657	-44.744
-5.318	-45.091
0.528	-48.71
-7.354	-48.13
-6.327	-50.969
-3.617	-45.77
2.123	-48.152
3.041	-51.331
-8.889	-51.646
-11.182	-51.695
-13.237	-46.949
-11.403	-48.653
-10.446	-48.013
-9.171	-46.19
-5.503	-45.988
-9.242	-43.634
-10.145	-43.555
-11.809	-44.242
-14.946	-42.853
-10.969	-44.267
-8.417	-42.104
-5.884	-38.647
-2.765	-41.096
-6.274	-40.333
-7.951	-42.855
-7.17	-43.16
-8.781	-37.454
-8.42	-41.473
-10.66	-42.708
-10.097	-40.916
-6.057	-40.524
-9.804	-36.982
-7.753	-42.967
-8.249	-45.948
-13.368	-41.436
-2.154	-46.603
-4.642	-45.897
-6.181	-40.021
7.231	-47.215
-2.75	-44.688
-3.754	-42.218
0.905	-44.198
-7.459	-41.413
-1.321	-45.644
-2.683	-32.749
-16.809	-6.475
-26.168	24.623
-24.503	60.243
-23.158	89.747
-37.799	115.83
-46.11	137.47
-52.809	157.37
-55.514	172.52
-50.562	180.11
-48.64	189.66
-34.772	193.51
-22.706	193.96
-8.334	203.65
8.201	203.56
5.979	198.23
-1.37	196.81
-5.696	190.88
-8.772	182.99
-12.745	176.11
-18.992	173.37
-24	170.46
-24.509	161.83
-23.298	154.43
-22.523	151.88
-24.154	131.59
-31.271	81.443
-28.406	14.527
-0.547	-50.498
51.377	-105.38
124.43	-149.93
169.29	-190.78
152.61	-235.26
120.79	-268.98
98.408	-289.32
88.899	-299.54
85.743	-301.82
80.057	-303.15
78.087	-300.84
78.481	-295.64
79.94	-293.26
83.439	-289.99
86.027	-288.21
83.373	-288.24
84.524	-279.72
86.987	-278.69
85.668	-276.61
59.13	-257.87
0.817	-229.48
-46.095	-176.49
-78.78	-108.75
-106.53	-47.798
-117.04	12.377
-122.61	65.022
-124.6	99.812
-118.38	127.35
-110.2	147.68
-99.303	161.87
-97.49	174.3
-89.843	177.34
-76.647	174.13
-73.685	177.08
-68.851	178.2
-73.436	172.29
-81.336	160.44
-77.297	155.66
-73.446	157.23
-77.015	116.37
-81.928	40.987
-76.448	-37.723
-42.61	-102.9
16.46	-150.16
77.721	-192.9
95.096	-227.06
68.75	-255.69
53.88	-274.85
44.033	-281.14
35.873	-283.86
35.135	-285.07
34.856	-279.07
41.861	-274.58
47.058	-271.27
45.77	-267.9
49.463	-266.23
55.913	-259.6
53.819	-256.6
52.465	-251.46
54.51	-244.2
52.568	-242.82
53.046	-241.33
54.607	-230.48
62.685	-215.4
98.998	-198.4
140.02	-157.34
165.8	-100.87
189.53	-46.731
211.19	8.89
234.48	51.823
255.91	76.221
273.15	95.921
285.77	110.41
293.66	113.36
295.55	106.99
286.75	99.109
275.55	92.866
268.47	89.05
268.32	86.645
264.18	83.364
256.23	79.462
255.01	70.352
254.03	67.09
248.19	65.557
240.4	59.092
250.82	66.466
223.99	33.841
122.64	-43.626
25.645	-95.415
-44.714	-133.83
-86.779	-168
-125.1	-182.16
-178.01	-187.98
-211.2	-192.91
-232.63	-188.29
-242.51	-182.94
-248.09	-185.53
-254.08	-180.64
-246.08	-173.55
-236.3	-174.35
-233.53	-172.12
-229.45	-169.34
-224.54	-170.52
-222.17	-166.3
-219.13	-161.82
-210.65	-159.78
-201.86	-156.36
-198.22	-153.56
-193.84	-149.81
-192.28	-147.42
-190.72	-145.75
-186.35	-138.42
-176.99	-120.93
-151.49	-83.479
-120.52	-19.807
-85.874	48.982
-41.492	100.34
-8.891	130.96
-1.272	144.92
-11.881	151.01
-3.981	138.64
52.2	106.55
112.57	70.822
141.43	37.249
157.92	5.932
170.44	-24.907
177.23	-39.727
179.07	-39.647
177.87	-44.17
172.91	-46.525
165.2	-45.111
174.8	-51.094
186.45	-64.711
191.36	-73.134
199.6	-76.437
197.87	-84.746
199.11	-81.428
189.75	-75.11
177.62	-79.263
176.25	-80.408
166.57	-83.777
164.33	-85.043
115.52	-91.883
6.928	-109.05
-69.667	-105.09
-103.13	-95.898
-132.81	-94.169
-168.33	-88.737
-196.42	-85.022
-213.27	-75.247
-221.64	-67.291
-214.33	-59.248
-207.86	-53.767
-205.91	-60.414
-195.03	-62.081
-190.01	-58.074
-189.78	-58.995
-184.66	-57.427
-181.1	-57.041
-173.76	-68.658
-165.14	-59.488
-150.53	-29.259
-123.43	-7.57
-93.885	32.898
-71.254	95.921
-58.665	153.45
-40.627	203.51
-29.007	231.21
-33.162	226.75
-35.058	219.84
-35.832	211.32
-37.053	194.38
-35.935	191.62
-28.917	182.49
-26.518	160.88
-30.819	152.01
-34.539	143.74
-36.297	130.12
-30.056	128.78
-21.751	117.93
-5.033	69.209
19.407	13.022
44.786	-30.197
68.148	-63.18
86.774	-88.579
105.34	-108.19
108.96	-115.7
111.04	-113.29
117.51	-107.42
113.74	-103.62
109.82	-103.21
102.42	-102.78
107.41	-103.58
92.288	-96.85
19.169	-67.225
-55.422	-27.984
-107.13	16.961
-130.5	58.416
-130.39	77.202
-130.56	79.078
-127.23	78.644
-121.83	82.489
-100.52	54.471
-56.455	11.572
-13.064	-18.795
28.335	-52.161
70.725	-71.633
80.684	-83.295
82.061	-87.251
83.226	-79.963
5.732	-58.556
-89.198	-11.417
-109.51	46.848
-89.942	104.86
-79.963	149.6
-94.611	174.16
-109.33	187.18
-115.26	199.06
-115.18	210.25
-111.69	210.53
-109.02	204.39
-104.74	199.14
-102.58	193.9
-103.04	188.27
-106.81	183.36
-108.11	174.05
-110.59	164.33
-112.95	160.79
-113.5	156.34
-111.57	157.36
-98.034	132.55
-85.844	67.187
-57.478	1.575
-1.462	-52.534
57.421	-91.758
106.27	-115.47
133.61	-132.58
132.25	-140.05
126.79	-141.87
127.59	-145.42
127.09	-132.31
142.73	-113.39
151.47	-108.32
145.22	-105.71
142.25	-109.2
138.47	-112.2
141.02	-109.08
139.97	-107.19
133.46	-106.15
131.45	-110.49
126.82	-110.83
124.35	-108.62
120.81	-110.66
115.41	-110.46
117.36	-112.28
113.73	-111.76
109.31	-112.95
107.75	-110.82
106.85	-107.16
111.81	-124.72
111.18	-147.38
108.2	-160.03
107.83	-159.72
100.59	-165.2
53.612	-189.14
-13.587	-194.41
-47.659	-187.96
-77.941	-186.02
-111.2	-174.13
-132.28	-163.1
-145.11	-155.12
-148.01	-148.63
-146.21	-145.15
-137.26	-141.37
-133.96	-139.64
-134.12	-137.42
-126.82	-136.24
-121.48	-135.41
-123.25	-135.45
-124.67	-135.37
-123.5	-132.13
-120.79	-131.48
-118.52	-128.59
-120.8	-124.18
-117.78	-123.66
-112.55	-111.1
-103.43	-74.612
-81.91	-9.328
-44.712	72.342
-5.255	148.86
14.959	199.06
18.029	209.03
9.122	203.57
3.216	198.03
0.895	190.52
-3.471	181.53
-3.953	176.1
10.837	164.36
35.296	145.62
51.951	139.69
69.621	121.07
82.618	103.08
90.711	97.8
97.161	77.562
99.712	58.527
102.22	45.497
101.34	28.167
106.23	2.646
120.57	-31.514
137.54	-79.724
154.47	-129.77
164.1	-170.95
155.61	-209.13
139.87	-229.39
122.9	-236.98
104.82	-244.77
87.271	-245.31
66.809	-243.1
52.148	-240.44
37.759	-230.44
26.919	-223.04
21.304	-220.31
15.9	-219.28
10.948	-222.02
-5.889	-220.59
-20.642	-214.18
-25.474	-205.96
-30.872	-201.58
-34.003	-196.59
-36.797	-189.67
-38.918	-191.66
-39.82	-187.45
-39.638	-182.4
-43.068	-181.64
-48.812	-177.26
-48.617	-175.97
-49.568	-173.98
-51.419	-172.52
-51.878	-168.66
-50.093	-164.23
-50.455	-163.97
-52.824	-165.68
-51.049	-160.99
-48.417	-152.02
-41.249	-138.69
-39.91	-105.93
-55.434	-54.789
-71.901	-0.581
-81.933	25.843
-89.277	28.9
-88.012	34.187
-85.033	39.176
-81.808	39.152
-82.912	36.629
-90.673	33.206
-92.278	27.62
-92.993	24.606
-92.182	22.417
-91.859	23.166
-89.986	22.776
-81.505	29.394
-70.895	61.267
-56.288	108.78
-37.564	168.03
-17.14	225.49
2.08	265.01
18.889	284.74
26.275	294.25
31.236	296.1
35.104	289.04
30.093	277.34
24.198	262.06
20.84	249.1
21.147	232.69
23.585	224.48
27.41	213.82
30.606	197.51
30.454	187.85
27.934	172.38
28.634	159.34
36.217	113.6
44.545	28.907
50.555	-44.168
58.373	-98.836
68.559	-140.31
76.011	-165.27
84.199	-179.62
90.889	-193.34
93.4	-199.37
97.166	-196.99
99.551	-197.87
103.1	-197.54
103.96	-193.05
104.99	-192.1
107.5	-192.29
103.81	-191.66
107.1	-192.3
104.74	-189.54
111.51	-186.22
105.49	-187.57
25.984	-180.12
-70.351	-150.7
-147.75	-105.37
-182.65	-40.335
-159.86	27.464
-126.15	85.656
-104.32	136.89
-115.72	161.09
-134.96	174.33
-141.44	182.91
-148	188.46
-142.74	193.54
-139.33	184.61
-139.48	179.08
-137.49	174.2
-140.71	164.81
-136.53	159.48
-130.65	151.76
-124.72	143.3
-117.62	139.68
-115.48	140.78
-111.76	135.57
-108.48	126.26
-104.88	123.42
-108.83	117.51
-98.269	123.1
-68.578	144.22
-37.413	165.85
3.115	194.02
32.43	219.06
65.209	232.45
101.01	238.24
130.34	237.65
154.96	222.17
160.73	200.82
168.96	188.1
167.39	175.35
158.59	164.31
162.31	154.56
164.59	150.12
167.28	144.91
167.27	133.01
163.1	119.78
163.68	115.65
161.02	126.09
155.82	123.47
156.75	112.2
154.44	106.48
153	99.485
152.82	94.223
150.65	91.709
153.1	84.424
151.56	83.27
150.56	74.692
136.29	11.083
102.41	-74.845
79.91	-141.47
69.67	-192.37
71.102	-215.21
77.998	-226.66
68.368	-239.5
56.438	-242.99
62.523	-243.53
76.681	-238.62
73.403	-233.4
48.877	-229.68
30.397	-218.47
21.001	-211.17
12.112	-207.13
6.237	-200.27
-2.6	-197.28
-9.074	-195.5
-12.047	-190.28
-10.854	-186.12
-7.656	-182.84
-8.564	-179.36
-6.48	-176.23
-4.978	-168.78
-7.424	-165.27
-9.415	-164.72
-9.521	-160.36
-9.287	-159.1
-13.637	-155.14
-20.233	-149.44
-21.89	-148.08
-18.612	-143
-8.522	-138.3
3.757	-136.26
29.731	-123.95
74.252	-85.905
96.065	-41.64
82.92	-27.044
68.483	-21.16
55.356	-13.386
50.113	-9.087
55.191	-5.051
61.466	1.694
117.88	38.752
162.51	65.431
133.67	57.27
107.76	58.332
94.093	58.75
81.591	53.495
73.427	53.33
63.249	55.388
58.272	55.144
49.823	51.331
44.579	53.33
43.697	55.931
39.403	56.116
39.304	56.365
39.374	57.122
37.631	57.45
33.601	53.954
31.247	53.717
31.513	54.577
27.711	50.564
26.435	51.033
24.563	52.157
20.829	47.576
21.613	47.666
23.635	46.495
20.88	43.421
15.464	45.352
12.008	45.52
9.915	47.704
15.856	46.817
16.019	44.7
8.903	47.882
11.686	47.476
10.384	46.147
12.519	46.546
17.726	49.676
13.612	47.996
11.855	44.533
7.302	45.758
-0.013	43.43
1.407	45.413
5.529	45.382
4.133	39.931
3.116	37.102
1.345	37.924
-1.044	43.925
2.098	45.723
3.464	44.901
-0.67	43.499
-6.399	41.187
-6.091	40.051
-5.991	36.55
-11.717	35.32
-13.383	34.663
-13.306	33.292
-12.717	31.7
-10.21	29.587
-8.207	30.628
-11.167	29.751
-12.917	27.737
-11.874	26.712
-10.297	27.346
-8.516	28.965
-10.408	23.501
-10.173	23.269
-7.461	30.909
-1.995	25.346
-6.908	21.308
-12.281	26.034
-9.318	25.323
-11.819	24.836
-11.232	22.922
-11.21	24.179
-9.617	26.068
