# Supplementary material for: Electrooculography-based continuous eye-writing recognition system for efficient assistive communication systems
Source: PLoS One. 2018 Feb 9;13(2):e0192684. doi: 10.1371/journal.pone.0192684 (PMC5806888; doi:10.1371/journal.pone.0192684)
Supplement: S3 Database — All the original continuous EOG data of participant 004, 005, and 006 used in the experiments are contained in this database. (ZIP) [file pone.0192684.s003.zip › continuous2/004/training/EOG_004_01_002.csv]

-14.573	-7.106
-14.887	-5.76
-14.07	-4.233
-12.122	-5.106
-15.269	-3.492
-15.731	-5.55
-13.329	-5.545
-12.603	-3.831
-14.326	-7.132
-15.918	-7.433
-15.412	-7.796
-15.941	-5.069
-14.304	-1.202
-12.24	-2.875
-11.91	-1.265
-14.118	-3.688
-16.069	-6.03
-15.907	-1.641
-15.883	-1.422
-12.968	-0.922
-8.299	-1.221
-9.901	-5.45
-15.205	-3.868
-15.459	-4.246
-13.99	-8.715
-16.489	-8.416
-16.327	-4.558
-11.336	-3.372
-11.74	-5.32
-9.009	-4.02
-6.205	-6.474
-10.447	-7.048
-13.964	-4.94
-15.07	-7.873
-15.211	-5.567
-14.041	-5.481
-12.774	-7.161
-14.871	-4.692
-11.158	-5.697
-13.047	-6.045
-17.175	-1.374
-12.812	2.352
-12.424	-1.315
-16.071	-4.412
-18.712	-6.702
-14.021	-10.204
-10.782	-9.267
-11.065	-6.74
-9.117	-1.881
-9.332	-0.189
-12.113	-3.942
-17.814	-5.396
-18.528	-3.982
-10.293	-5.209
-3.231	-5.596
-3.424	-2.583
-6.911	-7.362
-8.827	-7.628
-10.935	-5.698
-14.898	-10.229
-17.24	-6.682
-16.403	-6.131
-14.781	-7.194
-11.157	-5.599
-9.586	-8.302
-9.999	-7.121
-13.768	-5.799
-15.177	-6.322
-18.123	1.959
-58.369	7.893
-121.29	10.831
-171.22	23.537
-205.45	35.453
-225.87	44.022
-238.58	48.489
-242.03	49.758
-235.75	50.277
-229.96	48.534
-221.82	51.263
-213.21	51.823
-213.01	46.184
-209.91	45.872
-199.73	46.003
-195.84	41.407
-191.4	41.756
-180.13	42.462
-174.53	42.111
-170.19	40.805
-170.45	38.334
-173.07	38.096
-170.82	35.885
-169.93	38.117
-163.59	36.789
-154.27	36.631
-127.37	39.165
-64.584	28.416
13.678	15.368
78.904	0.72
119.11	-15.368
124.22	-27.378
99.549	-31.282
77.603	-27.354
60.174	-29.466
47.206	-32.062
36.348	-31.369
26.32	-35.148
27.573	-28.802
27.717	-29.963
41.623	-46.289
52.677	-49.898
45.873	-45.848
39.553	-46.324
37.473	-41.575
43.214	-38.361
16.336	-71.742
-27.62	-114.05
-48.678	-140.72
-66.997	-157.23
-79.176	-156.86
-85.063	-155.4
-89.586	-148.91
-86.804	-144.33
-84.786	-143.26
-83.638	-137.84
-77.001	-136.92
-76.217	-132.57
-73.044	-135.07
-69.671	-124.54
-91.819	-94.079
-109.9	-62.593
-108.85	-7.118
-105.7	52.546
-99.557	100.79
-87.226	145.38
-70.592	177.31
-51.27	201.35
-34.842	217.42
-23.611	225.79
-9.05	228.54
-2.162	229.89
4.074	230.16
12.469	227.42
11.61	226.44
17.141	224.03
22.29	217.93
19.566	209.91
21.72	205.08
17.917	188.74
8.197	145.59
1.108	79.136
-0.313	8.706
13.426	-51.132
32.681	-110.38
55.827	-154.51
81.417	-180.5
98.773	-200.14
116.8	-207.53
134.78	-210.64
144.88	-211.98
151.57	-214.84
150.47	-221.48
149.88	-218.08
148.53	-214.47
142.63	-218.33
138.32	-217.79
136.33	-212.6
134.34	-201.37
66.24	-192.13
-52.087	-182.83
-138.38	-146.9
-196.7	-89.137
-231.96	-40.852
-246.85	-8.201
-239.25	16.73
-219.26	26.64
-206.34	26.206
-194.53	28.016
-188.92	30.354
-186.78	31.847
-181.12	33.309
-168.51	32.225
-156.12	33.731
-153.25	36.098
-150.61	35.363
-148.38	37.691
-147.92	40.234
-144.81	39.776
-141.17	35.533
-137.55	34.388
-133.87	35.995
-126.69	37.366
-106.31	36.424
-59.396	21.163
14.409	-4.397
92.612	-33.065
152.83	-50.95
165.32	-56.163
139.89	-57.788
121.25	-51.743
108.3	-48.733
98.276	-48.163
94.511	-45.16
91.015	-45.781
90.596	-44.283
89.489	-43.804
89.933	-38.43
87.716	-36.609
87.986	-34.663
93.907	-30.504
67.346	-69.368
22.552	-119.95
1.059	-148.85
-9.622	-164.17
-18.166	-167.81
-22.397	-165.84
-26.585	-159.57
-23.97	-162.01
-18.978	-161.92
-19.993	-157.26
-20.016	-153.94
-14.192	-149.99
-8.803	-145.23
-10.611	-146.05
-9.239	-142.77
9.016	-122.42
51.368	-104.09
110	-66.753
155.6	-18.355
152.6	3.669
123.57	8.849
105.67	5.438
87.737	4.736
78.305	10.417
78.236	12.182
78.147	9.786
75.002	9.632
67.81	11.716
72.375	11.327
71.926	10.66
68.375	12.935
74.119	15.233
70.805	14.549
66.643	14.184
65.894	15.754
62.972	15.001
56.116	11.046
51.45	10.672
51.609	10.503
49.859	9.593
50.036	10.329
49.384	8.277
48.177	6.669
48.733	7.608
46.8	8.446
47.592	8.114
50.738	7.488
49.373	4.85
48.603	3.178
47.2	3.661
44.259	3.644
40.484	3.485
41.024	1.202
47.08	-3.521
46.209	-4.109
41.446	-2.636
40.631	-4.082
39.433	-4.313
36.98	-3.997
39.832	-4.083
38.873	-6.478
37.995	-4.155
40.49	1.924
42.755	-1.79
47.191	-3.318
41.293	-2.095
37.944	-3.503
36.406	-2.589
32.997	-4.652
39.143	-1.263
38.392	-2.058
36.553	-6.195
34.832	-2.794
31.527	-7.463
37.376	-9.592
34.239	-9.065
29.859	-10.354
31.765	-4.251
26.789	-4.146
27.289	-8.852
30.195	-9.794
29.055	-9.4
34.083	-7.174
34.417	-9.519
31.744	-15.053
33.29	-13.782
23.89	-9.728
19.227	-11.181
23.595	-12.401
24.297	-12.411
26.239	-16.984
