# Supplementary material for: Electrooculography-based continuous eye-writing recognition system for efficient assistive communication systems
Source: PLoS One. 2018 Feb 9;13(2):e0192684. doi: 10.1371/journal.pone.0192684 (PMC5806888; doi:10.1371/journal.pone.0192684)
Supplement: S3 Database — All the original continuous EOG data of participant 004, 005, and 006 used in the experiments are contained in this database. (ZIP) [file pone.0192684.s003.zip › continuous2/004/training/EOG_004_01_003.csv]

-21.931	-20.5
-23.526	-20.176
-23.572	-15.289
-22.548	-16.012
-18.572	-17.199
-14.74	-18.081
-10.949	-17.302
-9.033	-11.739
-11.03	-14.259
-8.44	-15.001
-8.843	-11.155
-15.092	-8.117
-15.736	-5.963
-14.741	-5.344
-13.046	-7.769
-15.412	-8.15
-15.54	-5.066
-15.628	-3.027
-19.923	-3.078
-19.074	-4.017
-18.57	-5.341
-17.628	-4.898
-17.217	-3.921
-14.303	-3.238
-11.756	-2.438
-12.169	-2.364
-12.474	-2.313
-11.546	0.511
14.511	15.959
43.94	26.201
46.758	20.222
43.891	21.918
40.756	26.977
41.126	23.632
40.662	26.659
39.824	27.431
45.46	30.28
42.293	25.81
42.192	26.027
44.939	34.593
37.714	10.563
29.959	4.727
28.883	12.144
29.345	6.742
28.414	11.19
34.044	15.915
14.375	5.951
-5.896	-4.776
4.719	2.991
4.721	3.042
3.597	2.058
5.556	8.684
1.868	8.012
1.762	7.514
2.806	6.797
2.904	6.054
7.672	11.72
9.598	14.171
8.63	14.757
12.66	17.663
11.136	16.677
9.207	18.048
2.513	15.184
-1.811	14.479
5.446	21.045
8.204	18.926
8.92	22.729
13.029	25.345
13.616	21.914
10.179	22.135
12.71	25.29
15.911	30.871
18.139	31.28
19.892	34.81
17.708	34.535
20.691	36.236
19.318	38.096
18.589	39.755
21.752	54.606
29.241	80.601
60.185	121.1
88.992	154.68
103.57	181.19
107.78	203.77
98.655	219.66
89.393	226.19
74.458	216.32
61.254	210.74
50.677	201.98
41.554	191.59
43.11	186.43
37.681	179.09
35.044	179.42
37.282	176.08
35.773	169.66
40.608	172
34.651	167.89
33.172	164.4
35.543	159.07
24.377	152.87
29.217	160.89
39.935	131.46
52.498	69.439
73.132	13.675
86.424	-43.135
98.132	-89.059
100.56	-121.37
103.36	-144.21
111.97	-162.52
113.86	-167
120.92	-160.67
120.56	-162.18
116.71	-159.96
117.28	-155.85
113.61	-153.12
112.85	-147.24
108.22	-142.59
107.47	-136.89
88.9	-147.33
43.551	-171.81
11.819	-179.88
-5.518	-178.41
-14.222	-178.24
-17.456	-175.09
-19.452	-173.94
-19.071	-171.35
-22.785	-166.94
-26.276	-164.61
-29.44	-160.8
-29.486	-154.25
-30.534	-147.51
-32.208	-146.17
-25.206	-143.83
-48.369	-124.52
-99.117	-91.315
-136.53	-43.606
-157.21	23.899
-157.61	84.977
-139.78	139.01
-130.23	185
-140.34	214.41
-146.26	237.88
-148.27	249.78
-149.2	257.54
-141.38	261.59
-135.3	263.94
-132.3	262.9
-130.78	256.38
-132.45	249.83
-132.91	241.32
-132.03	239.11
-128.44	232.24
-124.65	222.13
-122.2	219.52
-117.95	213.68
-116.98	208.44
-115.69	202.78
-117.59	193.05
-116.47	187.76
-110.06	180.54
-109.51	173.71
-103.83	170.62
-100.89	166.66
-105.63	162.18
-108.18	153.66
-106.78	151.47
-105.89	146.92
-102.01	144.77
-92.473	145.01
-82.924	101.67
-60.025	35.541
-29.586	-20.342
-2.453	-73.165
15.414	-120.17
24.069	-151.26
37.05	-171.31
50.903	-183.5
54.613	-182.3
53.56	-185.96
57.455	-181.09
56.569	-177.24
67.985	-191.77
87.552	-205.08
92.894	-217.6
98.445	-219.11
103.84	-215.85
109.09	-213.17
112.76	-210.31
114.12	-210.35
113.37	-208.69
111.39	-204.69
108.17	-198.88
104.49	-199
104.76	-189.33
80.16	-167.98
41.123	-136.79
1.259	-84.871
-49.212	-34.13
-74.196	-8.526
-78.816	-5.808
-81.27	-3.494
-80.162	5.774
-79.513	1.357
-67.108	10.382
-45.21	41.398
53.071	44.733
246.7	81.794
406.12	165.14
465.67	197.64
467.71	184.47
466.08	174.03
445.36	147.01
376.21	89.75
287.84	44.806
205.11	27.156
133.83	33.772
78.07	35.622
39.704	23.083
21.98	24.87
-2.797	41.116
-33.062	74.22
-51.313	116.07
-67.186	152.53
-65.788	182.7
-65.221	203.03
-66.097	212.15
-58.12	219.37
-56.894	223.09
-52.874	223.82
-52.927	222.25
-58.848	212.05
-59.444	208.64
-54.401	206.22
-49.368	201.77
-51.769	202.38
-55.319	196.06
-55.077	190.79
-57.114	184.56
-61.312	177.5
-60.707	177.14
-57.428	174.68
-55.045	170.57
-50.329	167.19
-51.049	166.09
-51.584	162.76
-42.634	167.99
-35.658	163.83
-23.423	113.26
-8.693	50.243
8.64	-0.389
33.719	-47.218
55.08	-86.614
72.917	-118.44
86.778	-143.65
99.997	-157.67
100.77	-160.93
96.902	-157.54
94.197	-155.08
85.884	-148.96
86.199	-137.47
78.881	-147.77
63.894	-167.96
55.993	-175.02
48.984	-176.46
45.401	-173.3
45.539	-170.46
32.979	-175.19
-2.962	-183.19
-37.888	-180.42
-42.965	-174.28
-40.385	-169.55
-46.125	-163.19
-45.37	-162.32
-46.294	-155.19
-48.805	-148.28
-47.572	-147.45
-48.125	-141.94
-50.064	-138.47
-50.736	-135.51
-50.472	-127.95
-52.178	-126.97
-52.561	-119.81
-77.254	-99.638
-136.45	-74.448
-181.5	-24.542
-205.54	33.871
-227.22	84.001
-238.91	129.52
-240.64	167.42
-227.12	205.19
-200.56	231.17
-182.13	244.97
-171.07	257.54
-158.27	263.97
-153.27	266.25
-144.67	266.75
-135.58	263.81
-138.08	257.94
-138.6	250.56
-137.41	244.85
-130.08	243.57
-126.71	239.83
-126.87	234.91
-120.02	229.83
-128.22	185.23
-137.63	107.99
-123.85	42.125
-100.03	-19.391
-72.556	-72.991
-48.25	-109.31
-26.207	-135.1
-2.61	-152.07
16.975	-163.34
33.604	-169.5
44.109	-173.5
50.94	-174.41
51.59	-172.28
55.512	-170.17
59.229	-167.99
61.425	-166.88
64.389	-166.52
60.874	-165.48
70.338	-159.73
44.617	-140.42
-16.94	-102.98
-60.786	-52.993
-93.994	-0.564
-109.39	30.545
-114.23	31.853
-110.71	41.732
-94.41	67.773
-21.752	75.547
177.34	95.91
379.46	146.78
444.13	166.45
441.17	142.39
398.59	103.02
302.34	60.724
205.34	31.239
131.41	20.091
78.331	13.467
43.079	5.164
17.565	1.171
-4.683	-4.86
-20.334	-8.424
-26.441	-6.98
-28.254	-10.396
-35.7	-11.749
-36.189	-11.398
-35.407	-16.135
-43.507	-20.054
-45.902	-17.107
-50.169	-16.584
-56.529	-18.742
-60.146	-20.425
-61.832	-26.581
-60.783	-23.921
-62.71	-21.39
-61.735	-25.693
-58.665	-26.012
-63.296	-31.241
-63.575	-28.495
-64.44	-27.864
-57.522	-46.703
-18.869	-71.719
13.651	-103.69
19.555	-118.73
15.83	-116.86
10.922	-115.06
6.414	-111.45
3.598	-111.75
7.43	-107.48
8.868	-105.89
10.687	-104.72
9.66	-102.76
9.133	-104.31
7.069	-101.76
9.996	-105.6
10.715	-101.66
-50.784	-79.277
-128.97	-46.541
-185.16	-5.929
-232.04	30.382
-245.48	62.058
-242.25	91.344
-234.68	115.14
-227.3	132.29
-216.65	143.82
-205.77	152.48
-201.64	158.85
-190.98	160.1
-181.02	157.86
-170.69	155.9
-162.56	151.75
-159.53	149.69
-152.71	148.31
-146.51	143.44
-140.49	138.64
-136.37	134.09
-135.94	131.79
-134.77	135.21
-128.04	133.8
-116.31	127.5
-96.809	125.94
-72.798	117.36
-62.266	106.71
-67.51	104.01
-76.918	102.73
-76.499	120.61
-60.409	154.55
-44.724	174.33
-38.681	184.33
-28.046	191.46
-17.378	193.58
-14.726	192.78
-13.435	190.75
-9.933	189.08
-11.681	184.46
-14.548	179.9
-12.834	174.75
-16.071	168.11
-14.694	162.25
-14.975	158.92
-14.567	159.12
-17.094	152.94
-21.612	154.81
-17.075	153.23
-27.512	110.12
-33.182	46.879
-28.111	-18.87
-30.632	-84.324
-26.59	-135.47
-8.487	-170.61
19.744	-194.34
49.924	-206.9
76.743	-212.25
102.74	-217.46
125.02	-213.2
133.71	-210.09
135.62	-208.59
134.35	-201.63
131.92	-201.34
137.51	-194.05
138.84	-184.53
133.96	-179.07
130.38	-173.62
124.35	-169.86
122.25	-163.73
117.44	-159.72
114.38	-153.46
114.75	-148.06
103.66	-141.88
97.354	-135.89
96.02	-135.6
93.118	-128.15
92.564	-124.42
92.139	-117.45
88.701	-109.59
86.107	-109.17
89.331	-92.332
70.135	-72.623
46.479	-38.546
46.386	-8.492
38.918	-3.516
30.832	6.598
23.696	10.8
28.996	9.49
75.578	2.39
113.65	-1.956
118.52	1.21
113.07	-0.696
106.34	3.016
106.89	3.634
103.33	1.625
94.568	11.805
98.376	14.982
115.27	3.048
129.12	-3.658
128.76	-2.33
123.15	0.27
118.88	-0.119
111.53	0.03
108.64	5.327
103.93	5.653
95.559	2.793
97.8	7.568
89.998	3.96
93.414	3.423
83.61	16.767
-8.603	17.245
-120.97	24.983
-207.85	50.399
-276.26	79.91
-305.63	103.97
-314.06	116.32
-330.7	126.04
-344.7	138.67
-348	158.16
-339.53	174.2
-323.45	181.26
-311.75	177.33
-299.68	172.41
-292.14	171.73
-290.35	165.45
-281.44	162.62
-276.91	159.91
-277.77	159
-272.75	156.27
-267.02	151.85
-260.66	153.97
-258.41	150.16
-254.17	145.82
-248.36	143.47
-241.48	144.4
-210.82	127.57
-157.37	94.99
-95.005	69.104
-60.497	42.663
-78.385	35.927
-101.45	37.357
-107.58	34.254
-112.7	33.132
-117.55	29.532
-122.59	31.4
-120.76	33.65
-119.2	36.699
-118.77	36.918
-115.33	33.987
-114.24	31.284
-110.19	31.151
-107.89	30.956
-99.086	21.025
-89.588	17.519
-89.737	16.394
-85.5	14.74
-87.165	19.59
-90.88	19.564
-86.034	13.659
-81.491	12.022
-81.303	10.303
-81.259	10.802
-77.68	14.979
-78.198	7.885
-77.94	7.6
-79.696	8.646
-76.884	9.255
-66.596	12.802
-62.524	4.52
-61.112	3.767
-64.885	4.851
-62.786	2.781
-60.734	2.014
-63.426	1.524
-60.685	7.122
-57.352	3.333
-54.671	-0.625
-58.973	4.761
-60.549	2.508
-58.656	0.591
-56.98	-1.491
-53.258	-3.365
-55.163	-1.099
-53.783	-5.607
-54.162	-4.848
-54.234	-2.112
-50.572	-3.89
-52.76	-0.534
-49.118	-2.79
-52.3	-7.736
-59.576	-8.781
-54.707	-11.954
-48.417	-13.736
-45.388	-14.314
-42.531	-15.029
-37.622	-16.19
-40.575	-16.49
-47.049	-16.792
-44.281	-18.422
-37.294	-19.099
-35.315	-20.704
-37.087	-22.11
-38.263	-21.398
-33.666	-19.03
-28.954	-19.035
-32.821	-21.654
-36.362	-24.605
-36.867	-24.382
