# Supplementary material for: Electrooculography-based continuous eye-writing recognition system for efficient assistive communication systems
Source: PLoS One. 2018 Feb 9;13(2):e0192684. doi: 10.1371/journal.pone.0192684 (PMC5806888; doi:10.1371/journal.pone.0192684)
Supplement: S3 Database — All the original continuous EOG data of participant 004, 005, and 006 used in the experiments are contained in this database. (ZIP) [file pone.0192684.s003.zip › continuous2/004/training/EOG_004_01_004.csv]

-4.393	-11.241
-3.312	-14.071
-6.247	-20.233
-10.154	-17.034
2.1	-11.362
5.289	-12.307
3.308	-11.172
2.564	-10.173
-1.558	-13.357
-0.231	-14.583
-4.645	-14.774
-6.813	-13.8
-4.815	-13.362
-4.525	-16.184
-1.144	-15.618
-1.896	-17.518
-2.08	-18.986
-2.143	-15.778
-3.426	-17.086
-2.349	-15.899
-4.447	-13.238
-5.491	-11.945
-2.428	-10.813
-0.406	-8.749
-1.593	-7.452
-5.425	-11.805
-5.027	-15.25
-2.376	-17.571
-3.662	-14.511
-3.122	-11.712
-4.685	-14.575
-6.268	-12.984
-8.411	-12.701
-10.501	-14.001
-7.312	-12.659
-3.666	-12.896
0.482	-13.107
0.451	-15.181
-1.466	-17.647
-7.051	-17.122
-7.649	-16.181
-0.187	-13.899
0.722	-14.424
2.977	-13.347
3.859	-13.388
-1.611	-18.515
-3.81	-19.397
-3.94	-20.681
-2.075	-19.398
-1.035	-14.779
-2.617	-14.06
-1.582	-15.494
0.977	-18.539
3.409	-20.513
2.477	-18.62
-0.597	-17.475
-0.743	-16.928
0.241	-17.037
-2.752	-19.558
-3.124	-20.303
-4.437	-23.495
-13.06	-28.409
-13.956	-29.562
-9.837	-23.978
-5.204	-19.314
-2.049	-22.703
-0.787	-22.852
13.764	-32.022
41.287	-51.644
71.653	-62.9
83.491	-70.976
71.463	-75.088
61.23	-72.747
68.865	-73.711
97.177	-79.589
139.32	-87.758
177.07	-88.817
205.59	-84.521
224.53	-87.821
217.76	-88.487
200.46	-89.018
189.53	-90.006
181.02	-85.807
175.58	-85.945
167.42	-85.331
162.52	-80.285
161.67	-78.1
160.54	-77.82
156.95	-75.762
150.54	-72.863
148.94	-70.947
146.71	-72.152
142.67	-69.114
140.8	-65.652
136.8	-67.34
132.32	-70.486
127.85	-74.787
125.78	-72.313
125.03	-67.986
123.37	-70.639
131.61	-62.297
99.922	-51.301
-3.76	-54.05
-110.48	-41.911
-179.42	-17.032
-225.74	3.636
-264.88	20.252
-289.42	32.589
-296.41	46.573
-294.82	53.337
-287.96	52.159
-279.53	50.5
-270.73	50.102
-263.8	49.601
-254.6	46.868
-243.33	49.23
-237.79	50.569
-234.46	50.815
-231.79	50.403
-229.62	48.789
-223.16	49.204
-218.26	47.893
-210.47	52.926
-178.63	33.89
-116.19	-8.713
-38.138	-44.648
28.458	-83.664
82.916	-110.14
133.42	-124.55
162.81	-136.17
179.7	-139.14
198.44	-136.64
208.66	-130.62
204.45	-129.46
194.13	-125.27
183.54	-119.38
174.75	-120.41
172.97	-116.82
171.21	-113.91
172.63	-115.58
173.95	-111.65
170.7	-106.37
168.99	-106.06
159.24	-105.25
148.89	-101.7
143.92	-100.52
138.24	-99.672
137.27	-97.7
137.42	-95.861
132.05	-96.86
131.62	-92.969
127.49	-89.539
126.83	-93.476
132.61	-79.964
75.947	-73.924
-37.195	-79.736
-136.05	-62.128
-203.67	-28.228
-251.24	6.438
-277.5	31.751
-282.98	50.499
-277.06	57.949
-264.81	62.398
-257.08	64.795
-250.02	59.005
-241.88	56.563
-232.02	54.032
-222.88	54.614
-217.32	56.618
-213.52	58.692
-213.65	58.743
-205.01	60.511
-169.06	80.38
-107.12	107.65
-47.555	138.35
-6.147	176.08
24.908	205.97
45.27	220.36
47.586	228.44
41.692	230.92
37.008	223.65
35.142	215.74
35.021	211.13
31.502	203.92
31.243	196.01
30.125	192.75
31.269	188.28
37.513	190.64
40.19	180.85
47.532	136.15
55.415	93.255
67.255	62.468
86.409	26.844
101.17	-9.144
107.17	-27.921
106.13	-28.491
104.34	-28.346
101.98	-24.499
101.33	-23.46
106.75	-23.905
96.783	-11.568
62.491	4.086
42.351	13.19
43.342	8.323
50.522	17.353
53.536	17.058
33.602	-42.844
16.644	-100.13
35.313	-133.3
65.122	-162.81
69.283	-177.83
40.663	-193.94
6.108	-205.55
-13.654	-200.51
-28.347	-194.48
-34.359	-189.91
-30.289	-183.33
-28.243	-178.32
-29.203	-173.16
-32.5	-171.99
-34.895	-169.53
-34.185	-161.68
-34.696	-157.7
-33.595	-153.85
-33.181	-148.01
-34.408	-146.3
-32.53	-140.74
-34.573	-133.63
-34.315	-134.1
-22.338	-128.1
14.833	-122.66
69.216	-126.02
122.72	-116.51
165.88	-98.432
162.14	-90.098
138.53	-86.17
131.58	-80.62
123.97	-76.277
116.85	-74.122
110.46	-70.731
103.54	-68.354
103.54	-70.142
110.13	-54.715
115.78	-15.373
83.53	31.359
-1.83	63.634
-61.964	73.369
-63.798	75.752
-52.476	76.066
-48.793	81.067
-47.235	84.515
-39.167	86.683
-38.071	84.773
-37.812	83.278
-33.396	79.378
-37.46	61.787
-40.636	62.797
-38.353	64.91
-36.792	62.61
-38.233	65.131
-31.34	65.725
-25.131	68.768
-40.633	48.756
-63.29	25.136
-81.935	17.894
-100.94	11.489
-112.1	7.639
-108.15	8.833
-105	8.373
-102.03	8.052
-95.204	9.37
-95.589	9.053
-93.3	9.391
-95.31	10.635
-85.156	12.297
-38.151	-4.117
15.198	-35.533
62.733	-57.962
84.383	-78.953
91.741	-91.996
106.47	-89.568
104.62	-85.181
123.4	-75.021
149.07	-55.796
159.3	-39.627
172.49	-36.199
164.67	-33.655
152.44	-29.688
148.06	-26.106
149.77	-23.437
173.03	-31.887
190.48	-34.309
191.21	-33.807
190.22	-35.632
181.82	-30.622
179.87	-30.455
175.41	-29.748
168.2	-29.476
165.86	-31.624
157.87	-27.31
152.6	-25.546
149.03	-23.645
148.5	-19.161
142.63	-21.629
138.87	-21.797
137.89	-21.993
135.66	-21.799
137.59	-17.81
133.2	-23.605
139.84	-17.155
100.51	-9.804
-6.045	-15.556
-97.534	-0.931
-162.45	24.381
-200.14	50.334
-219.97	74.659
-245.16	91.198
-262.87	104.01
-261.34	109.49
-247.12	107.73
-235.61	106.54
-224.41	108.04
-212.21	103.86
-209.4	100.18
-207.57	97.922
-200.81	97.24
-196.51	98.138
-192.63	98.268
-192.42	94.513
-195.26	89.945
-182.8	95.334
-145.91	75.602
-90.254	45.018
-31.706	32.696
-7.898	20.907
-21.889	14.97
-37.293	14.449
-42.609	19.448
-48.064	19.714
-54.73	16.195
-52.546	20.16
-51.601	21.547
-50.806	22.18
-48.229	19.906
-49.818	15.729
-43.487	16.23
-42.66	14.616
-44.073	12.78
-37.029	14.47
-36.61	13.683
-32.782	13.445
-30.219	16.489
-33.511	16.105
-31.146	15.46
-30.496	15.551
-25.21	13.629
-23.43	10.364
-25.123	8.182
-17.736	9.943
-16.756	9.373
-17.998	7.616
-17.476	10.963
-18.884	7.156
-21.478	-0.052
-23.728	2.695
-20.458	4.586
-19.965	4.732
-21.874	3.086
-25.857	0.677
-27.198	1.887
-22.529	-0.316
-21.603	-1.591
-15.724	2.278
-16.979	4.41
-23.528	4.499
-24.532	3.372
-27.004	2.333
-20.378	2.064
-21.068	0.95
-26.36	3.778
-25.493	4.144
-28.905	0.558
-27.084	0.184
-25.857	-3.567
-28.97	-3.544
-28.504	-2.496
-28.226	-5.421
-28.01	-1.593
-25.838	-2.336
-24.791	-4.194
-24.458	-4.898
-25.173	-6.369
-23.412	-2.897
-19.753	-5.911
-22.883	-8.047
-24.922	-6.277
-21.828	-7.108
-18.512	-5.174
-17.728	-4.404
-18.685	-5.465
-17.208	-7.344
-17.63	-11.695
-18.673	-11.614
-16.752	-10.329
-18.739	-8.789
-19.092	-6.553
-14.741	-12.243
-19.069	-14.345
-22.188	-10.362
-18.118	-8.559
-17.47	-6.732
-18.983	-6.864
