# Supplementary material for: Electrooculography-based continuous eye-writing recognition system for efficient assistive communication systems
Source: PLoS One. 2018 Feb 9;13(2):e0192684. doi: 10.1371/journal.pone.0192684 (PMC5806888; doi:10.1371/journal.pone.0192684)
Supplement: S3 Database — All the original continuous EOG data of participant 004, 005, and 006 used in the experiments are contained in this database. (ZIP) [file pone.0192684.s003.zip › continuous2/004/training/EOG_004_01_005.csv]

-2.928	5.087
-1.107	4.473
-7.303	3.078
-8.646	4.078
-10.767	0.898
-13.259	0.053
-10.467	-1.648
-12.634	-2.287
-12.537	0.879
-15.798	2.145
-14.174	3.433
-10.486	5.748
-15.32	3.925
-13.166	3.893
-12.168	2.178
-11.831	-2.907
-11.17	-0.2
-8.746	-3.314
-3.691	-2.624
-7.358	-0.802
-8.045	-7.995
-5.931	-2.304
-7.596	-1.416
-10.03	-3.578
-8.579	0.55
-4.14	-5.381
-6.691	-4.956
-9.441	-0.543
-9.3	-2.885
-9.921	-2.431
-6.911	-1.592
-8.485	0.026
-11.188	1.045
-10.959	-1.36
-9.61	-4.269
-5.988	-4.552
-11.075	-3.839
-12.922	-4.79
-10.25	-2.005
-12.962	0.47
-13.99	-0.618
-10.692	-0.167
-5.707	1.481
-6.001	3.532
-8.626	3.188
-8.347	5.348
-10.358	4.366
-10.674	-0.523
-6.969	3.827
-5.334	3.525
-3.764	-0.384
-4.498	0.113
-4.431	-0.972
-3.107	-1.433
-3.462	-2.626
-5.539	-0.72
-4.754	-0.301
-1.618	-2.778
-6.664	-3.917
-7.298	-2.89
-7.182	2.027
-7.769	-2.171
-7.692	-5.375
-13.789	0.33
-8.146	1.403
-4.312	0.157
-5.862	-2.401
-6.399	-1.141
-12.869	2.364
-11.451	-1.864
-9.253	-0.509
-7.398	-0.589
-3.49	-5.666
-6.602	-0.983
-1.85	-0.765
-11.821	4.839
-64.885	16.939
-131.99	19.926
-187.2	31.8
-221.98	42.751
-238.66	41.503
-234.53	38.436
-224.79	36.907
-222.59	39.896
-214.16	38.487
-208.54	36.141
-199.05	35.055
-189.89	31.696
-188.46	33.818
-180.41	36.207
-182.01	37.996
-187.47	37.735
-184.17	34.565
-181.2	36.614
-175.15	38.304
-170.8	36.365
-168.44	33.906
-164.49	35.241
-163.44	33.126
-158.54	28.261
-128.19	33.286
-51.474	28.293
45.17	11.276
126.05	5.11
178.15	2.639
168.23	-7.743
126.16	-11.917
105.79	-6.051
94.238	-5.504
86.112	-3.718
80.421	-3.564
76.216	-5.64
70.118	1.53
69.234	-9.884
81.075	-22.486
74.778	-22.326
68.438	-25.13
72.222	-26.111
64.304	-29.191
69.254	-13.918
51.521	-37.642
-2.844	-103.16
-39.636	-139.34
-68.284	-166.64
-91.61	-180.88
-104.39	-180.21
-108.38	-177.62
-100.94	-169.56
-99.218	-163.41
-95.403	-161.78
-90.84	-161.22
-90.557	-159.37
-89.668	-158.21
-88.849	-153.48
-91.107	-150.54
-96.433	-153.17
-85.639	-147.02
-65.824	-127.45
-19.113	-101.56
61.448	-58.873
126.51	3.605
153.1	39.657
137.14	33.937
113.4	31.263
100.78	37.857
86.095	36.246
81.59	33.352
82.034	31.679
78.28	31.274
72.408	30.63
65.822	29.903
69.377	35.373
76.315	37.233
73.464	32.232
73.684	32.715
72.399	40.849
63.529	42.187
61.807	37.258
59.089	36.889
61.251	37.048
60.503	33.646
60.886	30.941
61.384	37.233
-7.818	36.938
-99.878	35.416
-144.41	50.224
-172.82	59.012
-187.12	60.49
-186.71	59.646
-178.89	57.678
-169.15	60.613
-167.03	59.227
-159.26	59.53
-150.49	60.435
-147.64	62.253
-144.01	62.809
-138.08	64.932
-123.61	61.896
-94.026	28.052
-46.952	-11.524
-14.91	-53.853
-13.886	-96.127
-15.157	-123.17
-12.572	-148.85
-11.376	-164.39
-5.843	-175.65
4.202	-177.56
8.614	-167.18
8.938	-164.73
13.993	-160.09
15.789	-160.32
20.145	-165.65
32.35	-160.59
33.309	-156.75
31.698	-158.75
32.817	-156.34
27.118	-150.98
35.841	-149.43
45.388	-134.29
56.033	-101.83
95.365	-54.885
130.19	9.561
138.23	62.982
118.55	79.964
95.782	75.959
88.464	76.001
77.509	71.562
72.641	66.464
92.066	87.533
131.59	126.24
157.7	160.69
153.95	173.5
139.39	167.24
125.3	160.72
117.85	155
114.55	153.87
110.31	151.41
110.25	147.15
106.86	143.79
98.884	136.56
96.091	133.16
92.684	130.49
91.108	129.59
88.082	126.83
80.759	127.61
80.026	126.34
77.46	122.95
79.034	126.15
81.214	115.78
80.826	125.63
67.641	110.87
15.92	29.525
-29.816	-42.177
-47.517	-92.375
-62.799	-127.75
-79.498	-149.23
-95.671	-157.19
-103.28	-153.85
-100.35	-154.19
-97.865	-150.81
-99.35	-143.07
-98.031	-142.63
-93.599	-139.82
-95.028	-133.85
-90.805	-134.63
-70.341	-117.8
-31.769	-83.19
30.677	-35.487
61.338	2.572
40.824	10.26
21.893	19.444
15.585	20.978
16.799	12.958
17.592	16.574
11.213	20.105
10.037	21.48
14.417	22.461
12.283	18.847
11.215	18.259
13.126	21.511
13.269	22.195
12.74	22.366
13.821	25.387
20.114	23.301
19.415	20.171
17.845	20.052
22.748	15.515
21.895	15.653
19.978	14.738
19.004	9.993
16.993	12.902
14.916	12.601
11.061	10.762
12.215	13.126
12.719	11.083
12.262	9.583
13.61	8.732
14.517	11.487
14.678	15.815
14.407	13.993
16.68	16.521
14.448	17.05
15.491	18.955
18.331	21.153
19.066	15.237
20.463	17.839
21.209	18.574
22.763	14.309
16.634	13.277
13.018	10.821
13.837	8.749
12.419	10.001
15.839	14.636
17.843	14.385
16.932	11.604
18.904	12.285
17.371	9.879
14.759	8.098
16.532	11.388
18.427	9.325
20.191	7.68
17.82	7.694
14.468	5.724
16.934	7.429
18.018	8.184
14.914	9.233
14.159	8.644
15.279	7.749
17.948	7.061
21.606	5.689
20.65	7.606
20.093	6.706
17.857	5.373
14.491	7.373
17.243	10.177
16.879	10.406
17.108	9.761
16.609	10.688
15.285	11.309
18.567	12.033
17.395	11.282
21.585	12.34
24.031	14.571
16.876	9.623
17.487	7.245
