# Supplementary material for: Electrooculography-based continuous eye-writing recognition system for efficient assistive communication systems
Source: PLoS One. 2018 Feb 9;13(2):e0192684. doi: 10.1371/journal.pone.0192684 (PMC5806888; doi:10.1371/journal.pone.0192684)
Supplement: S3 Database — All the original continuous EOG data of participant 004, 005, and 006 used in the experiments are contained in this database. (ZIP) [file pone.0192684.s003.zip › continuous2/004/training/EOG_004_01_006.csv]

-13.067	25.693
-15.965	23.768
-20.08	22.734
-20.668	20.028
-18.452	20.025
-17.286	20.65
-17.685	17.852
-15.225	21.115
-10.583	22.381
-15.446	22.719
-16.542	21.378
-20.236	21.152
-21.881	22.6
-7.623	14.376
-16.106	18.193
-21.316	19.522
-13.58	15.676
-20.908	16.087
-20.899	10.278
-15.742	10.868
-18.87	7.693
-20.93	3.945
-18.254	4.89
-18.83	3.191
-16.706	4.155
-17.374	1.905
-21.985	1.121
-19.954	3.03
-20.148	1.53
-17.179	1.918
-14.68	5.428
-17.946	6.296
-14.027	1.135
-13.972	1.292
-21.797	1.644
-25.224	-2.128
-22.432	0.496
-21.585	-3.611
-21.937	-5.967
-17.977	-1.732
-17.348	-4.579
-13.677	-3.608
-14.89	-1.649
-22.822	-2.335
-21.365	-2.42
-17.152	-3.55
-15.675	-5.182
-18.619	-7.243
-18.616	-8.772
-13.458	-11.383
-12.962	-12.305
-13.862	-14.258
-15.416	-17.113
-17.295	-16.108
-16.111	-15.842
-18.26	-15.405
-18.675	-13.771
-20.145	-12.789
-24.721	-14.557
-20.151	-18.49
-20.538	-14.982
-22.237	-9.469
-23.197	-14.703
-34.537	-22.118
-32.605	-21.81
-21.522	-21.001
-15.95	-18.581
-17.891	-12.148
-23.958	-14.691
-24.032	-18.651
-22.368	-12.077
-16.791	-9.162
-16.256	-13.195
-14.224	-15.514
-7.117	-13.631
-12.933	-10.027
-20.443	-12.778
-22.756	-17.475
-25.499	-16.223
-20.876	-15.998
-13.714	-17.137
-14.638	-2.608
0.886	32.091
36.438	79.75
70.979	130.41
104.18	174.05
124.83	206.51
130.09	222.29
137.25	226.44
139.02	220.84
127.83	209.49
118.46	205.97
110.54	202.89
106.48	196.25
103.86	187.56
98.59	179.38
97.751	175.92
97.26	168.81
97.809	169.4
77.137	166.54
46.528	152.9
43.463	151.53
47.421	147.21
46.532	143.54
43.578	137.46
42.868	135.85
49.342	141.95
28.065	91.028
-18.635	8.154
-25.786	-54.986
6.454	-110.2
15.92	-168.75
-23.183	-227.45
-81.133	-267.98
-120.4	-291.43
-138.23	-302.2
-153.42	-305.25
-168	-304.34
-165.09	-292.68
-159.7	-287.65
-158.85	-286.08
-156.05	-276.12
-151.63	-276.54
-140.26	-255.13
-126.07	-206.71
-78.016	-151.84
-18.412	-70.231
11.397	15.927
31.461	84.41
33.994	132.44
33.902	163.17
44.2	175.32
38.916	166.16
29.783	159.27
26.978	151.63
22.462	143.58
17.924	140.08
14.441	136.15
17.674	133.94
17.83	134.27
17.108	133.55
18.419	130.84
23.563	144.35
20.561	113.8
-15.207	20.791
-50.579	-64.405
-86.336	-141.6
-125.96	-208.66
-142.91	-250.88
-156.06	-274.91
-169.66	-285.13
-178.43	-282.47
-183.41	-276.29
-178.54	-272.39
-170.61	-268.44
-161.62	-265.1
-161.92	-258.68
-155.47	-255.06
-144.9	-241.48
-186.79	-210.8
-243.83	-169.99
-274.75	-118.17
-293.24	-75.151
-292.38	-41.5
-285.11	-23.013
-278.59	-22.848
-266.83	-16.616
-255.2	-11.471
-246.7	-11.39
-236.67	-12.695
-227.09	-13.536
-221.63	-11.411
-211.63	-9.193
-205.46	-8.413
-203.99	-9.004
-196.15	-6.57
-197.46	-6.241
-189.47	-1.383
-152.61	-11.926
-84.105	-52.546
10.184	-98.933
88.739	-135.51
148.6	-154.78
190.13	-174.04
214.17	-186.19
245.5	-180.89
273.67	-170.54
275.06	-155.6
265.35	-146.33
260.87	-144.38
247.62	-143.86
231.24	-142.08
226.34	-138.67
235.14	-135.23
238.3	-137.53
240.44	-137.91
242.1	-117.33
221.33	-80.737
188.98	-28.049
150.28	38.174
125.48	99.992
117.14	153.56
110.16	194.66
109.36	217.16
106.73	226.09
102.14	222.32
93.398	211.87
85.641	202.93
86.532	197.84
82.974	196.84
79.908	193.97
79.05	187.66
75.581	180.46
76.524	172.9
71.209	165.13
67.237	164.41
69.939	162.05
68.243	159.28
70.099	155.2
67.934	152.09
65.934	163.54
60.469	127.27
40.86	42.326
23.65	-33.421
13.665	-99.435
10.439	-148.08
13.126	-179.72
26.277	-204.33
37.813	-219.44
37.034	-224.73
39.724	-229.7
43.23	-228.23
39.989	-221.85
37.99	-221.38
40.287	-219.06
39.612	-215.88
40.105	-214.22
43.611	-210.45
39.885	-207.42
33.631	-205.15
35.875	-202.02
32.441	-203.45
19.383	-204.8
13.473	-206.18
6.421	-209.91
-0.403	-208.41
-1.167	-202.23
-3.481	-197.93
-7.465	-198.32
-11.722	-199.9
-15.547	-197.26
-15.075	-190.13
-8.619	-187.84
-4.512	-186.2
-3.03	-181.59
-4.355	-184.35
-5.439	-186.39
-1.009	-183.68
2.072	-181.53
-6.025	-176.06
-38.898	-168.19
-86.215	-151.51
-130.69	-119.21
-170.73	-83.465
-210.18	-44.001
-248.44	-15.706
-249.77	-0.028
-223.25	14.249
-214.99	-9.545
-215.6	-54.874
-213	-92.532
-202.87	-110.8
-189.1	-110.97
-178.85	-113.23
-165.5	-108.19
-161.34	-105.53
-157.78	-103.94
-149.63	-96.315
-148.5	-92.946
-140.29	-89.906
-137.92	-82.328
-134.46	-82.327
-131.01	-75.004
-153.08	-42.9
-162.03	3.162
-154.16	64.418
-148.58	125.61
-138.53	177.23
-128.42	221.91
-112.02	252.05
-94.801	268.28
-83.944	280.39
-70.616	283.5
-62.509	277.51
-59.465	279.8
-51.971	277.28
-45.406	266.71
-40.7	252.62
-41.984	241.31
-40.191	235.42
-34.027	227.44
-32.627	230.31
-31.587	200.52
-32.1	127.14
-24.611	55.767
-10.532	-8.938
16.552	-57.119
54.708	-91.738
78.372	-117.01
94.956	-131.93
108.69	-145.14
120.77	-149.94
137.29	-150.2
150.58	-154.54
162.57	-155.46
171.85	-151.98
176.44	-149.85
180.71	-148.77
173.08	-149.98
175.51	-146.83
176.25	-136.71
142.42	-110.66
98.377	-67.763
50.928	-11.343
22.301	28.757
14.143	32.8
9.179	38.652
5.165	32.361
11.182	69.194
72.333	89.572
236.99	54.749
423.38	100.73
496.1	130.85
498.72	112.53
467.14	97.541
395.91	55.085
325.94	18.663
254.73	9.722
193.36	11.712
142.63	8.668
93.44	4.652
63.871	0.869
38.683	-3.168
21.691	-2.98
15.404	14.106
10.459	60.318
15.989	121.45
23.731	180.13
32.924	230.31
29.072	258.97
19.881	272.09
16.113	273.97
6.856	262.75
3.777	257.49
3.012	252.9
-0.275	247.34
-3.241	244.33
-7.632	235.83
-9.399	231.44
-9.295	226.63
-10.779	224.01
-8.676	226.27
-6.508	219.93
-7.912	211.56
-10.263	207.46
-14.962	205.39
-14.757	204.17
-15.474	198.27
-15.28	192.66
-13.986	194.41
-43.184	186.56
-94.553	172.05
-134.94	159.51
-154.62	153.26
-162.71	144.22
-172.81	117.09
-172.69	93.568
-174.72	53.353
-195.74	-11.623
-213.15	-63.406
-220.97	-100.35
-216.85	-135.34
-184.47	-160.87
-148.49	-171.81
-141.07	-164.62
-125.77	-135.51
-99.429	-113.38
-103.3	-104.64
-112.65	-95.687
-110.45	-87.174
-105.83	-79.706
-98.226	-76.381
-95.173	-69.831
-86.765	-66.11
-80.05	-70.871
-79.059	-65.728
-73.55	-62.765
-74.216	-64.644
-71.978	-59.655
-66.516	-65.285
-65.996	-61.272
-68.154	-35.726
-63.901	7.185
-48.139	61.346
-30.773	110.66
-14.759	156.97
-13.656	177.81
-18.844	175
-24.552	165.31
-34.778	161.02
-40.283	154.9
-42.538	147.49
-34.453	156.41
-23.974	123.43
-8.12	55.245
11.718	-4.088
24.42	-61.03
37.396	-103.92
47.594	-136.76
56.191	-156.8
69.079	-168.97
81.598	-180.29
86.71	-183.82
93.881	-190.46
98.848	-195.7
98.234	-194.74
102.15	-193.31
102.51	-191.81
101.05	-188.98
104.49	-185.91
103.4	-189.07
98.314	-191.94
90.978	-193.16
82.164	-191.04
81.934	-183.9
76.723	-180.78
78.945	-175.88
84.323	-173.67
77.282	-175.08
69.817	-170.21
9.407	-164.27
-57.56	-158.44
-63.301	-152.12
-57.415	-143.73
-52.779	-139.22
-51.62	-135.85
-48.185	-130.61
-44.818	-129.36
-45.723	-125.62
-36.695	-121.6
-33.876	-112.4
-36.994	-110.92
-49.168	-115.1
-78.22	-119.01
-96.584	-128.36
-116.66	-115.85
-141.92	-104.27
-154.84	-97.903
-177.55	-84.188
-183.27	-77.562
-170.62	-71.318
-163.35	-71.852
-153.31	-68.225
-152.53	-58.866
-147.65	-54.471
-143.18	-52.281
-142.94	-51.69
-137.03	-44.473
-134.82	-41.817
-123.29	-43.091
-128.53	-25.666
-155.99	6.045
-169.87	44.122
-168.05	88.813
-156.04	129.91
-144.61	167.04
-129.42	199.5
-121.47	209.46
-127.73	205.52
-130.5	206.28
-127.6	203.2
-123.19	202.86
-123.28	219.83
-112.23	249.47
-89.887	275.55
-69.765	291.38
-44.788	307.25
-22.649	320.23
-4.539	327.57
12.482	329.8
19.576	328.55
22.384	327.69
21.511	323.81
15.604	316.21
14.284	308.12
14.222	299.85
17.874	296.22
20.667	299.99
11.17	264.5
0.243	186.35
-0.796	114.87
24.002	50.763
60.442	-0.179
81.993	-38.382
91.582	-75.79
91.132	-100.04
95.219	-114.17
113.25	-123.93
124.8	-126.93
130.89	-129.19
144.01	-131.53
147.24	-130.63
152.12	-128.29
159.32	-128.1
155.41	-128.73
155.7	-129.58
150.82	-127.96
148.24	-125.35
147.65	-123.49
138.6	-123.51
141.75	-120.36
125.62	-108.45
84.037	-91.91
48.742	-56.609
19.739	-23.426
10.478	-11.438
10.81	-4
13.52	-1.252
13.935	1.715
19.008	3.461
17.219	13.154
-21.386	34.764
-45.346	52.01
-42.698	59.467
-36.806	60.494
-27.241	64.104
-25.987	66.636
-23.157	66.857
-20.393	66.92
-23.076	66.662
-20.412	67.546
-13.869	67.188
-7.906	67.997
-5.91	66.228
-4.428	62.808
-1.438	65.803
-3.147	66.247
-2.09	63.468
-1.305	62.334
-6.209	59.301
-6.296	59.398
-3.003	59.025
2.126	60.155
2.436	60.651
-0.399	54.114
-6.775	53.431
-10.44	54.511
-4.573	54.195
-3.887	54.113
-1.127	51.273
0.98	49.579
0.826	50.503
0.183	51.412
-2.895	45.88
-2.679	45.789
-2.368	47.434
-1.745	45.523
-1.244	46.505
0.073	46.18
-2.22	49.639
-4.005	49.334
-2.204	49.304
-9.967	48.385
-16.728	45.312
-14.727	48.388
-13.848	48.927
-13.366	49.479
-18.844	47.903
-22.314	44.417
-16.742	44.32
-13.779	44.165
-14.337	44.102
-15.806	46.485
-15.993	46.031
-15.293	41.478
-15.332	43.333
-14.134	46.36
-15.228	44.116
-18.823	40.78
-18.325	38.644
-20.095	38.966
-20.625	38.219
-18.102	37.952
-17.866	39.782
-14.669	38.153
-15.411	35.465
-17.534	35.609
-18.056	35.856
-19.821	35.696
-18.261	34.715
-20.018	32.54
-21.286	29.025
-21.382	29.157
-23.462	31.172
-18.573	32.075
-13.805	33.657
-12.923	33.735
-13.168	34.289
-13.97	32.308
-14.771	33.243
-17.004	35.6
-20.145	33.83
