# Supplementary material for: Electrooculography-based continuous eye-writing recognition system for efficient assistive communication systems
Source: PLoS One. 2018 Feb 9;13(2):e0192684. doi: 10.1371/journal.pone.0192684 (PMC5806888; doi:10.1371/journal.pone.0192684)
Supplement: S3 Database — All the original continuous EOG data of participant 004, 005, and 006 used in the experiments are contained in this database. (ZIP) [file pone.0192684.s003.zip › continuous2/004/training/EOG_004_01_007.csv]

-3.871	-21.712
-7.617	-21.986
-6.942	-26.049
-9.208	-24.133
-7.223	-24.111
-3.731	-21.522
-3.775	-20.156
-5.591	-24.097
-6.192	-22.705
-6.316	-23.026
-5.983	-23.883
-4.55	-24.495
-1.644	-22.355
-2.688	-21.916
-5.608	-23.857
-4.71	-20.877
-8.115	-18.852
-3.891	-17.134
4.455	-14.192
3.892	-13.141
-0.519	-15.201
-5.748	-18.015
-7.869	-17.865
-6.132	-18.029
-2.523	-19.996
-2.999	-21.755
-5.6	-24.727
-4.109	-26.095
-1.186	-26.01
-3.521	-24.996
-9.685	-24.483
-12.188	-27.031
-4.8	-28.43
1.142	-31.675
-1.523	-31.256
-1.722	-27.183
-0.698	-27.474
-3.563	-27.633
-5.616	-28.315
-1.797	-28.366
2.935	-28.572
9.898	-29.217
11.947	-27.437
7.312	-29.632
5.746	-30.629
3.093	-31.215
0.099	-36.101
-8.694	-33.978
-10.995	-32.201
-2.361	-31.679
-1.425	-28.742
2.085	-27.499
2.708	-22.658
-1.7	-20.2
1.702	-23.382
0.541	-30.037
1.588	-33.45
5.56	-30.431
-1.539	-30.125
-5.156	-29.885
-2.059	-31.238
-3.011	-37.595
-3.641	-37.147
-5.419	-33.308
-7.751	-31.869
-4.034	-28.662
-2.527	-29.686
3.727	-31.842
7.683	-30.871
1.567	-27.077
6.89	-22.899
31.148	-34.098
78.542	-49.94
131.54	-57.303
171.18	-63.269
180.6	-65.351
159.57	-66.6
142.88	-66.622
129	-63.359
113.25	-59.912
105.29	-56.568
101.55	-56.174
97.398	-54.571
87.621	-52.377
87.424	-52.493
91.301	-52.255
85.51	-54.304
87.857	-49.68
83.711	-45.883
87.633	-46.719
76.718	-38.82
-9.908	-39.87
-105.51	-38.825
-162.84	-20.263
-215.87	-5.39
-260.33	5.629
-281.55	12.526
-290.13	22.248
-279.95	30.858
-268.25	25.739
-266.69	28.272
-260.35	30.318
-253.39	27.573
-242.16	27.291
-236.91	25.01
-230.47	26.54
-221.81	25.683
-224.15	21.005
-220.38	20.087
-211.79	23.676
-204.92	21.709
-201.23	20.03
-196.79	23.718
-191.86	27.316
-189.69	30.322
-187.31	23.844
-183.59	21.356
-153.42	29.259
-75.841	29.007
25.065	21.806
101.02	19.187
130.35	25.89
118.71	28.658
89.325	23.007
67.055	19.677
51.538	20.882
39.044	20.599
32.428	19.284
29.913	31.867
28.643	39.76
22.227	33.437
12.646	34.686
6.182	31.014
9.193	29.649
13.997	23.928
9.437	-23.709
11.459	-66.547
11.902	-71.916
9.91	-70.131
12.162	-68.516
7.878	-65.295
7.831	-60.484
9.46	-57.91
9.018	-57.382
11.854	-55.267
14.42	-54.758
13.819	-57.212
6.968	-58.441
1.887	-55.813
1.268	-53.983
9.422	-46.571
14.491	-41.009
-16.016	-55.93
-56.639	-63.307
-76.423	-61.255
-91.21	-70.836
-110.26	-76.223
-120.09	-78.304
-116.41	-78.093
-109.93	-73.285
-98.86	-68.465
-90.546	-64.209
-88.179	-63.27
-81.756	-64.562
-81.353	-65.881
-80.625	-61.603
-74.976	-61.244
-62.5	-81.605
-30.882	-116.68
-4.715	-145.48
14.665	-159.4
45.923	-166.83
75.314	-170.38
101.41	-174.03
123.89	-174.04
129.34	-166.76
129.54	-162.65
124.44	-155.27
114.19	-150.66
112.82	-149.32
109.51	-140.01
103.24	-137.77
100.1	-136.18
94.894	-133.06
92.207	-127.44
97.427	-121.2
103.91	-125.9
113.53	-122.39
114.41	-118.72
112.24	-121.73
115.06	-118.79
109.94	-117.76
109.92	-116.93
103.47	-116.97
104.29	-116.17
96.029	-98.436
52.912	-70.661
16.988	-32.176
-8.283	4.657
-17.38	12.301
-20.14	15.427
-22.225	22.076
-18.947	19.201
-19.935	21.317
-14.363	24.884
-11.828	24.205
-10.547	22.712
-12.902	20.181
-3.451	30.86
28.031	41.247
34.999	39.091
26.398	41.185
26.891	43.51
24.789	41.661
21.437	39.769
23.71	43.259
22.15	44.677
17.476	40.341
17.091	40.933
13.03	41.298
12.841	42.708
9.502	42.815
4.696	40.417
7.147	43.472
5.696	44.776
5.954	44.233
7.571	41.913
6.803	40.233
3.588	39.753
1.001	38.038
1.122	42.822
-20.131	23.114
-65.529	-18.601
-108.12	-39.318
-138.43	-44.381
-157.39	-42.996
-164.96	-38.999
-157.92	-36.989
-141.72	-33.95
-127.73	-30.465
-123.57	-28.408
-117.46	-25.566
-105.69	-24.277
-103.03	-25.486
-100.47	-21.123
-97.347	-17.891
-93.605	-19.071
-85.427	-15.587
-83.725	-16.749
-83.468	-30.513
-80.784	-42.393
-76.907	-41.224
-64.789	-43.308
-44.384	-61.611
-14.587	-78.827
16.913	-89.475
47.02	-98.566
74.181	-98.344
92.001	-92.927
109.16	-84.745
111.76	-75.143
103.9	-70.846
100.29	-68.681
98.024	-73.557
98.676	-76.041
96.101	-73.627
93.067	-75.355
89.799	-73.032
90.834	-68.67
91.772	-68.172
91.29	-67.784
92.964	-61.009
89.875	-63.457
84.686	-64.637
86.444	-60.992
97.474	-68.904
91.126	-68.563
93.258	-66.395
95.302	-52.39
52.553	-24.05
15.832	12.257
-6.61	53.318
-21.491	62.367
-18.689	61.954
-16.681	66.605
-15.972	64.204
-12.563	65.389
-10.384	60.692
-8.192	57.766
-4.148	62.871
-5.689	60.044
0.787	59.433
-4.183	63.283
-23.766	64.581
-25.949	66.166
-22.344	65.901
-16.795	69.177
-14.858	67.723
-11.257	65.211
-9.247	67.849
-13.892	65.19
-8.529	63.123
-4.153	62.268
-2.199	63.627
0.945	64.302
-0.99	61.773
-5.945	60.276
-3.217	58.379
0.144	58.154
-4.309	55.504
-1.187	54.481
0.361	55.675
0.794	55.534
6.129	54.373
2.786	49.967
-3.891	50.299
-3.042	51.189
3.463	49.62
3.343	50.656
2.673	50.315
3.062	48.492
-0.945	48.313
-0.495	47.755
0.068	45.027
1.834	43.81
8.056	46.864
8.408	44.22
5.003	39.046
1.779	40.374
-0.863	38.817
4.153	38.825
7.45	40.904
4.654	39.71
7.718	40.387
8.654	39.874
5.572	38.687
6.417	38.637
