# Supplementary material for: Electrooculography-based continuous eye-writing recognition system for efficient assistive communication systems
Source: PLoS One. 2018 Feb 9;13(2):e0192684. doi: 10.1371/journal.pone.0192684 (PMC5806888; doi:10.1371/journal.pone.0192684)
Supplement: S3 Database — All the original continuous EOG data of participant 004, 005, and 006 used in the experiments are contained in this database. (ZIP) [file pone.0192684.s003.zip › continuous2/004/training/EOG_004_01_008.csv]

-2.164	2.072
-1.807	-4.178
2.341	-4.972
1.062	-0.999
3.952	0.294
4.34	-2.843
-0.331	-1.094
-1.797	1.404
-2.294	0.087
-4.993	0.812
-4.106	3.656
-2.606	7.049
-2.171	7.728
-2.867	6.307
-5.084	3.997
-5.298	5.205
-3.539	4.424
-4.961	2.926
-10.282	7.803
-12.052	6.294
-13.47	0.959
-13.127	2.339
-6.67	4.811
-3.839	5.867
-8.12	5.524
-8.913	6.826
-3.988	8.203
-4.087	7.59
-7.286	5.784
-7.395	1.756
-5.601	4.754
-5.7	5.789
-4.036	4.236
-2.708	5.408
-10.763	-2.016
-14.323	-4.38
-14.448	-1.826
-12.883	-0.109
-7.4	6.134
-11.935	3.783
-8.594	-2.776
-0.727	-0.88
-1.554	5.4
-1.754	6.609
-5.307	5.261
-7.175	7.723
-4.473	9.371
-0.158	8.829
-1.7	6.282
-6.165	5.285
-6.601	9.303
-9.518	9.593
-10.779	5.462
-7.837	4.128
-2.814	1.83
-1.518	2.852
-6.555	9.472
-9.396	10.977
-12.715	5.032
-17.331	3.393
-12.096	7.983
-4.996	7.157
-4.94	3.812
-3.623	7.834
-4.857	12.135
-9.293	5.949
-11.878	2.388
-11.344	4.209
-8.901	10.28
-14.799	34.599
-19.385	68.527
-16.32	102.09
-18.756	139.34
-22.939	174.69
-26.395	195.57
-29.367	208.5
-27.968	222.55
-24.914	231.49
-19.36	240.13
-13.759	246.88
-10.687	247.53
-13.35	245.76
-19.898	243.47
-23.718	236.85
-24.688	224.86
-20.396	217.1
-16.604	204.04
-11.967	204.61
-9.998	202.59
-16.019	152.22
-21.132	93.374
-23.372	37.65
-15.627	-25.218
-7.781	-84.045
-5.459	-140.35
-0.537	-180.42
-0.791	-205.9
6.223	-223.93
23.805	-234.45
29.169	-244.45
33.844	-243.08
37.214	-234.93
31.395	-235.76
34.19	-233.07
33.304	-230.02
41.538	-222.86
27.065	-206.82
-47.264	-194.26
-103.83	-164.48
-131.74	-118.41
-153	-76.091
-152.3	-52.361
-144.33	-48.263
-136.39	-44.453
-133.71	-40.907
-133.28	-32.085
-108.84	-31.597
-46.436	-42.722
10.607	-38.355
21.024	-33.249
10.207	-34.895
1.293	-30.373
-7.263	-33.213
-9.964	-27.695
10.108	-7.959
26.686	-5.371
14.25	-4.286
7.098	-4.116
6.874	-7.117
-0.169	-5.591
-3.642	-7.981
-1.354	-5.584
-3.803	-10.254
-1.468	-3.072
-8.456	-4.198
-49.317	-42.949
-89.361	-75.033
-115.41	-98.934
-130.4	-111.49
-134.61	-118.82
-126.66	-133.08
-103.55	-142.2
-81.352	-154.2
-53.34	-162.78
-13.947	-168.56
19.681	-175.94
45.99	-174.14
72.507	-168.23
91.261	-165.01
94.905	-160.14
87.16	-153.53
86.052	-147.68
84.427	-136.22
81.9	-133.01
88.278	-127.94
76.824	-104.82
65.501	-94.504
68.456	-85.01
69.734	-75.844
70.681	-76.37
70.029	-69.12
66.928	-68.188
64.051	-68.601
63.309	-65.985
61.471	-66.941
55.363	-60.053
51.265	-57.986
56.136	-54.188
43.143	-27.483
15.324	8.718
-3.464	41.964
-19.98	54.961
-17.726	60.091
-10.181	63.49
-14.369	54.379
-13.084	56.345
-9.216	60.128
-3.223	60.502
-3.51	64.033
0.17	66.278
-16.606	71.151
-83.649	74.023
-135.62	84.523
-162.8	103.84
-193.17	114.76
-209.44	123.58
-211.62	132.47
-207.14	130.23
-199.3	130.45
-194.88	128.49
-178.89	136.44
-140.73	166.64
-89.547	196.09
-29.149	231.39
17.218	255.66
51.102	270.39
88.873	281.88
122.51	282.14
137.61	282.6
128.8	267.88
118.68	255.9
109.5	251.89
103.01	243.17
102.39	240.14
97.403	236.41
95.483	230.6
92.382	226.51
85.175	220.71
79.312	216.35
80.204	214.97
84.664	209.22
81.32	207.35
78.606	204.74
79.884	200.38
76.64	193.05
74.076	190.61
73.884	197.3
51.954	157.22
3.525	75.198
-39.268	-4.848
-48.337	-72.322
-46.449	-126.29
-45.152	-165.7
-32.182	-188.97
-33.743	-210.06
-40.642	-224.57
-34.77	-226.13
-29.993	-220.65
-29.036	-214.8
-29.045	-210.74
-28.704	-208.79
-23.036	-199.97
-10.633	-176.4
12.985	-142.03
45.083	-85.435
68.952	-32.801
69.824	-18.658
55.153	-15.519
49.041	-7.659
45.527	-3.036
42.065	-1.941
41.758	-2.914
39.276	-3.437
39.383	-4.853
39.523	-4.91
38.134	-5.114
36.654	-3.862
37.969	-0.833
46.196	1.904
49.49	-0.615
53.638	2.052
57.305	5.58
26.778	-22.778
-13.419	-57.273
-46.271	-72.833
-78.288	-86.701
-87.961	-101.23
-88.237	-111.68
-81.576	-124.8
-59.912	-137.54
-38.019	-148.15
-14.46	-156.44
8.382	-155.93
18.135	-154.73
19.665	-147.48
20.474	-139.67
22.72	-137.29
37.914	-127.69
66.654	-122.27
94.514	-119.44
121.57	-110.38
129.6	-105.8
120.62	-102.13
113.11	-95.031
104.04	-90.358
102.07	-85.58
95.684	-80.9
92.307	-80.309
91.938	-77.63
82.561	-74.227
83.295	-72.765
83.656	-71.86
82.622	-70.285
79.295	-66.242
76.155	-67.15
80.801	-59.497
55.063	-31.888
21.196	11.31
14.077	56.443
13.664	76.092
13.533	79.888
14.884	84.015
16.576	85.675
15.625	85.824
16.877	82.958
21.009	83.632
22.549	84.546
21.039	80.79
18.356	80.094
19.648	81.758
20.376	85.332
17.497	89.551
19.329	89.686
20.736	87.328
19.007	89.149
22.695	92.407
23.215	86.988
20.837	84.584
24.146	88.141
21.651	79.581
15.979	73.814
14.827	74.526
13.697	71.327
12.234	70.285
13.423	69.044
17.163	68.45
17.077	69.044
15.453	70.526
13.291	70.251
10.228	66.863
10.535	65.345
9.084	64.915
11.55	64.058
15.233	62.133
10.633	58.223
11.932	58.125
11.368	59.751
10.791	57.687
13.15	57.308
9.849	58.784
12.509	58.54
7.416	55.625
0.101	51.3
3.302	52.114
2.475	52.545
1.128	50.126
-0.666	52.563
-2.93	52.967
0.28	50.011
0.008	51.148
-2.367	53.28
-2.73	54.844
-3.204	55.529
-3.319	49.144
-3.996	43.9
-2.2	46.388
-0.738	47.393
-1.811	46.944
-2.438	46.971
-0.873	47.693
1.152	48.168
1.081	44.82
0.133	42.525
-0.417	41.209
0.401	40.567
0.32	40.597
1.48	40.854
6.984	41.602
8.583	40.651
3.219	38.757
1.247	33.938
3.809	33.794
