# Supplementary material for: Electrooculography-based continuous eye-writing recognition system for efficient assistive communication systems
Source: PLoS One. 2018 Feb 9;13(2):e0192684. doi: 10.1371/journal.pone.0192684 (PMC5806888; doi:10.1371/journal.pone.0192684)
Supplement: S3 Database — All the original continuous EOG data of participant 004, 005, and 006 used in the experiments are contained in this database. (ZIP) [file pone.0192684.s003.zip › continuous2/004/training/EOG_004_01_009.csv]

19.875	25.96
22.98	25.095
20.204	30.409
23.603	28.094
31.186	25.077
26.342	22.235
23.842	20.47
18.884	24.126
17.196	20.007
16.93	19.77
15.556	18.706
15.979	17.638
16.022	17.121
14.209	18.013
12.868	19.414
16.288	15.416
11.529	19.957
7.961	15.498
7.558	16.253
7.466	21.316
6.936	15.886
1.778	19.8
1.983	16.999
-1.511	16.309
3.211	18.113
10.19	15.156
5.168	18.023
7.474	16.338
3.195	13.24
-1.706	11.145
2.831	11.802
1.441	16.399
3.442	14.316
0.357	10.237
-4.761	13.037
-5.959	14.767
-12.879	15.903
-4.924	13.076
-1.498	11.259
-2.077	11.431
7.485	7.45
1.187	11.687
-3.112	7.637
-1.768	4.267
-5.22	9.866
-3.824	5.344
-0.52	4.791
4.24	5.74
3.865	5.048
-2.129	3.771
0.039	1.404
2.272	3.304
-1.136	-1.437
4.02	-1.694
5.238	3.843
1.281	0.889
9.261	3.42
7.797	7.54
4.451	1.644
4.871	-0.45
-2.254	2.703
-2.487	-0.091
-3.85	-1.279
-0.47	7.172
-5.035	22.454
-24.552	52.934
-34.418	90.269
-43.351	123.99
-54.506	155.62
-63.143	175.69
-65.795	192.2
-65.47	204.23
-64.447	205.94
-63.486	209.59
-62.245	207.96
-54.606	201.15
-53.471	201.61
-55.478	199.39
-55.375	189.78
-56.739	182.2
-55.562	175.16
-53.832	170.93
-50.853	167.59
-47.533	160.18
-40.388	166.54
-42.348	154.52
-47.553	105.64
-38.328	53.653
-24.75	2.63
-6.665	-46.467
4.479	-98.131
8.17	-145.95
11.633	-179.82
12.296	-204.94
13.476	-225.76
13.174	-237.11
17.979	-234.31
20.555	-223.9
17.134	-213.53
15.654	-210.16
19.73	-208.82
22.599	-203.78
23.943	-201.15
24.424	-192.72
-27.805	-165.36
-104.84	-132.53
-155.94	-95.625
-199.27	-52.177
-216.04	-17.803
-219.61	13.417
-219.77	39.728
-207.34	55.214
-194.49	60.912
-183.41	57.876
-179.7	59.657
-172.64	58.351
-166.96	55.702
-165.35	55.633
-156.75	52.872
-152.63	52.844
-145.16	60.826
-111.26	84.602
-61.017	115.73
-20.092	147.73
2.209	176.04
21.962	191.74
42.48	194.53
45.102	190.91
42.954	187.14
42.073	183.8
35.966	179.25
30.329	168.22
25.923	157.63
25.027	152.79
20.629	147.11
13.54	142.81
9.178	138.01
11.24	139.61
19.658	139.25
31.391	102.46
58.752	50.048
97.267	4.741
142.17	-42.839
177.54	-88.055
196.76	-130.88
222.01	-158.73
246.87	-169.04
270.18	-175.51
276.32	-177.72
262.15	-176.47
256.66	-174.48
249.17	-171.88
239.62	-164.54
234.93	-159.83
228.75	-157.76
228.43	-154.21
225.92	-157.81
217.8	-152.72
210.71	-150.17
208.11	-148.04
205.87	-139.55
208.9	-144.09
207.37	-129.56
134.07	-122.59
4.817	-125.62
-101.73	-99.59
-163.39	-70.922
-193.39	-46.951
-219.99	-33.323
-231.58	-23.804
-216.96	-16.745
-202.07	-12.961
-197.11	-8.365
-193.87	-9.358
-184.18	-6.472
-175.86	-4.801
-175.08	-2.352
-172.8	-3.061
-170.06	-4.601
-167.28	-2.893
-161.6	-1.524
-152.23	28.218
-129.26	70.543
-101.34	104.69
-79.949	139.81
-64.39	161.45
-56.378	171.31
-51.734	172.43
-49.984	161.44
-55.214	153.91
-59.596	152.74
-60.08	144.39
-65.616	137.81
-70.203	135.55
-73.034	127.38
-74.31	126.66
-70.41	126.3
-69.329	120.81
-69.616	115.48
-64.173	109.14
-51.127	112.34
-39.139	97.566
-34.699	72.232
-31.803	79.94
-29.274	71.689
-26.234	22.012
-13.891	-33.255
6.535	-85.066
13.732	-130.93
11.933	-173.21
20.398	-193.81
31.748	-196.99
36.388	-195.17
29.441	-181.71
33.033	-177.66
36.658	-176.44
35.905	-168.93
42.323	-162.49
-21.055	-146.84
-120.59	-126.58
-172.02	-101.35
-203.38	-72.984
-224.07	-52.938
-229.09	-37.965
-222.29	-34.75
-210.99	-35.838
-206.64	-34.091
-199.36	-33.638
-191.79	-35.716
-185.16	-37.892
-175.91	-32.372
-178.39	-27.083
-172.15	-23.365
-164.07	-27.363
-167.57	-32.963
-165.24	-32.612
-165.95	-35.158
-164.78	-36.536
-158.71	-35.743
-154.33	-34.613
-152.73	-31.255
-142.88	-23.072
-104.72	-30.456
-44.965	-37.437
6.164	-22.837
37.957	-7.185
50.568	22.97
46.357	71.466
38.499	117.33
24.648	144.42
15.545	149.58
12.227	143.33
4.486	128.59
5.565	117.33
4.014	116.68
-1.781	110.85
-0.104	103.07
-3.318	99.886
-5.426	97.467
-5.184	94.441
-6.649	89.139
-6.93	83.259
-9.101	72.987
-5.743	68.831
-2.352	66.227
-0.257	59.544
-1.654	60.913
-11.574	66.802
-16.409	67.107
-14.382	55.434
-9.649	56.412
-3.437	41.784
6.544	-19.859
18.282	-82.21
34.84	-133.4
58.126	-176.05
81.146	-204.74
106.68	-226.04
134.18	-243.95
153.54	-256.02
170.44	-260.59
193.28	-256.31
199.25	-248.32
198.07	-246.77
201.64	-239.74
192.02	-225.51
186.19	-218.79
185.68	-217.56
182.02	-213.73
180.91	-209.2
178.61	-206.89
184.57	-208.31
196.21	-215.62
196.28	-217.87
189.72	-208.33
188.72	-203.57
185.16	-203.69
180.63	-198.18
170.82	-203.4
143.77	-216.17
123.27	-222.14
109.01	-224.11
103.94	-220.72
86.617	-220.16
21.243	-215.92
-48.059	-188.2
-100.67	-141.25
-135.64	-83.035
-163.04	-25.821
-188.36	17.377
-191.34	58.47
-192.89	93.341
-189.73	110.84
-176.84	120.98
-170.75	123.97
-166.4	120.82
-159.9	117.23
-154.01	117.91
-153.76	113.61
-148.92	108.68
-139.46	124.62
-126.54	144.09
-106.72	157.11
-93.288	169.46
-80.242	176.66
-66.235	182.62
-59.189	186.99
-53.658	187.53
-48.346	184.94
-43.644	179
-43.663	173.5
-46.102	167.78
-42.709	160.8
-41.872	158.79
-42.464	155.4
-36.669	145.15
-35.832	138.19
-40.617	133.83
-41.206	128.57
-42.584	126.07
-42.398	119.65
-33.739	115.71
-33.514	112.08
-44.317	103.36
-49.71	102.32
-50.633	98.249
-49.931	98.004
-51.32	92.54
-50.543	91.337
-47.803	97.363
-52.753	46.102
-59.432	-20.097
-58.413	-63.211
-46.985	-107.45
-39.264	-147.77
-32.557	-192.22
-16.574	-225.75
-1.705	-248.28
12.671	-265.26
28.511	-275.17
36.637	-281.52
40.257	-274.04
44.507	-267.42
45.344	-266.09
48.05	-259.48
48.246	-257.31
49.194	-257.88
52.195	-254.42
47.838	-254.63
46.576	-249.08
49.471	-243.16
60.292	-249.66
71.906	-252.41
69.128	-252.26
64.953	-250.96
65.046	-245.13
62.283	-237.83
63.566	-230.46
66.532	-228.32
61.084	-224.09
57.929	-216.88
57.332	-216.17
51.579	-214.65
49.469	-202.25
53.998	-195.15
66.072	-194.09
78.559	-185.57
76.809	-181.56
77.02	-179.07
76.776	-172.73
64.571	-168.94
64.782	-163.47
55.498	-146.21
13.592	-111.17
-39.699	-60.453
-94.576	-5.197
-138.45	45.4
-162.18	90.232
-170.47	131.22
-172.43	164.81
-162.53	183.16
-150.58	187.78
-147.61	182.55
-141.34	184.03
-136.29	202.28
-126.68	212.33
-114.15	207.61
-111.44	202.48
-112.78	194.77
-109.16	187.73
-104.87	183.15
-107.47	179.94
-102.9	178.72
-98.442	172.34
-98.949	171.78
-92.672	168.17
-95.246	159.06
-93.652	168.93
-92.411	143.68
-99.973	76.194
-91.688	14.346
-85.866	-46.694
-79.245	-95.928
-65.559	-131.47
-57.624	-145.16
-58.381	-140.65
-53.394	-140.54
-49.624	-132.01
-104.44	-107.47
-172.42	-73.595
-202.2	-37.438
-218.45	-11.575
-222.24	4.089
-220.74	11.66
-213.46	10.533
-201.13	12.756
-190.63	15.767
-181.65	15.638
-173.83	15.414
-163.52	17.04
-157.37	17.186
-155.91	14.069
-152.54	16.999
-146.47	16.43
-141.98	16.997
-140.57	16.374
-136.65	16.2
-123.78	20.601
-84.467	-0.97
-11.146	-23.38
59.121	-36.294
85.653	-48.003
78.944	-43.745
66.835	-39.254
60.902	-37.252
55.827	-35.543
48.801	-36.137
46.963	-34.746
50.184	-29.374
53.059	-27.529
49.283	-29.542
49.183	-27.508
53.604	-24.335
53.625	-23.183
55.406	-24.635
61.361	-24.126
62.911	-20.246
59.703	-18.783
58.849	-18.039
58.494	-17.226
62.163	-14.964
65.654	-9.383
63.384	-12.24
65.973	-13.31
69.981	-10.054
66.134	-13.618
64.974	-14.297
69.121	-14.353
69.752	-17.277
71.501	-18.867
73.719	-15.066
72.73	-10.834
71.958	-11.766
72.727	-13.212
69.82	-11.933
65.739	-11.632
67.227	-13.598
68.054	-11.304
71.579	-10.063
72.901	-10.704
68.492	-7.794
70.905	-7.167
74.336	-7.031
73.251	-6.937
72.604	-8.979
72.489	-7.103
72.32	-3.978
70.604	-4.901
69.57	-4.83
72.066	-0.851
71.035	-0.248
67.66	0.396
67.466	4.049
65.478	5.701
63.785	5.128
63.615	2.433
62.817	2.322
64.703	2.34
64.419	6.182
62.219	10.54
62.021	9.875
58.514	11.741
55.6	9.962
56.539	8.415
54.187	9.159
48.558	8.856
46.641	11.854
43.214	17.401
35.706	16.849
34.921	14.227
34.531	16.938
32.351	18.551
33.13	22.087
32.034	18.433
29.071	13.149
25.301	16.804
23.735	18.969
25.476	20.805
27.427	22.344
28.931	22.946
30.679	19.799
32.982	18.054
31.789	20.644
29.169	19.101
29.681	20.423
26.25	21.8
24.339	19.836
25.227	18.132
26.477	14.604
30.504	16.277
28.742	18.919
22.949	18.087
21.021	19.104
24.037	20.474
21.709	19.119
17.508	19.459
20.372	21.475
22.259	20.654
22.599	21.731
23.538	22.812
