# Supplementary material for: Electrooculography-based continuous eye-writing recognition system for efficient assistive communication systems
Source: PLoS One. 2018 Feb 9;13(2):e0192684. doi: 10.1371/journal.pone.0192684 (PMC5806888; doi:10.1371/journal.pone.0192684)
Supplement: S3 Database — All the original continuous EOG data of participant 004, 005, and 006 used in the experiments are contained in this database. (ZIP) [file pone.0192684.s003.zip › continuous2/004/training/EOG_004_01_010.csv]

-13.556	8.868
-12.868	7.703
-9.572	7.73
-10.538	7.869
-12.48	9.369
-9.694	11.469
-10.937	11.392
-9.757	11.41
-9.779	11.458
-9.88	12.402
-5.271	14.589
-7.968	13.021
-10.475	12.291
-5.759	10.612
-8	8.959
-10.947	11.451
-8.746	8.293
-16.703	7.108
-17.228	8.868
-12.647	8.618
-13.849	10.831
-11.597	8.591
-11.527	9.463
-7.776	12.103
-7.177	7.356
-9.373	6.5
-8.428	8.302
-7.007	8.031
-5.812	7.966
-7.161	6.997
-7.616	6.908
-10.019	9.895
-10.294	11.638
-11.592	10.269
-9.174	11.014
-4.482	10.298
-8.08	8.105
-8.059	12.462
-11.777	11.709
-14.651	6.8
-11.013	6.675
-8.832	5.285
-9.673	9.8
-15.557	11.155
-15.221	8.969
-13.659	8.815
-15.496	2.824
-17.195	3.671
-19.231	5.55
-18.772	3.438
-16.248	6.145
-15.291	4.096
-13.753	-2.568
-11.364	1.032
-12.721	10.417
-12.135	11.873
-10.062	9.535
-7.769	10.544
-6.236	8.718
-7.891	5.074
-11.24	4.723
-14.496	0.582
-15.241	-1.565
-14.72	0.545
-11.114	3.019
-9.241	8.103
-11.237	5.964
-10.891	-3.711
-11.658	-3.618
-16.462	2.221
-19.037	4.135
-15.204	4.707
-10.699	-0.064
-10.269	-3.022
-16.399	-1.353
-23.415	-2.905
-18.294	0.18
-13.643	5.071
-14.92	5.332
-12.305	8.85
-2.352	0.792
36.674	-19.67
96.355	-39.863
146.27	-54.848
176.51	-53.491
181.96	-50.836
165.31	-50.777
142.66	-46.071
128.07	-45.631
125.24	-43.861
125.09	-45.874
117.77	-50.127
111.96	-39.977
107.84	-42.221
115.78	-47.145
86.406	-33.582
-10.672	-31.453
-91.414	-20.682
-145.09	7.728
-203.4	24.745
-253.13	34.32
-275.17	45.478
-277.35	52.394
-276.4	51.82
-264.51	53.46
-257.38	54.223
-255.72	49.523
-244.54	47.568
-239.77	49.917
-236.46	50.894
-226.99	47.759
-218.93	43.445
-210.25	43.698
-184.13	56.721
-129.22	73.22
-64.307	86.874
-9.935	95.58
17.185	101.28
21.003	108.96
10.971	101.65
-12.753	93.294
-30.054	94.036
-40.852	88.392
-48.914	81.233
-48.354	77.146
-49.093	76.375
-51.025	77.151
-50.196	75.75
-43.295	74.721
-34.588	72.89
-36.134	71.043
-40.237	65.282
-38.442	60.678
-34.248	66.397
-29.616	38.732
-29.428	-27.303
-22.896	-79.183
-15.073	-98.496
-21.209	-97.009
-21.035	-94.199
-14.32	-94.579
-14.185	-90.262
-15.3	-88.381
-18.606	-89.696
-20.811	-81.466
-13.88	-77.027
-14.124	-80.147
-10.451	-77.569
-13.134	-72.406
-41.667	-69.953
-44.093	-66.798
-35.355	-61.442
-35.32	-60.291
-28.116	-57.74
-24.131	-53.861
-20.686	-55.679
-21.739	-55.234
-21.377	-53.231
-19.552	-53.774
-17.057	-54.036
-19.502	-53.869
-21.653	-56.957
-14.26	-49.69
-23.744	-22.144
-44	13.624
-60.227	54.466
-72.435	90.43
-77.002	115.36
-70.512	138.39
-54.72	154.1
-47.195	162.47
-42.789	175.94
-35.661	180.3
-32.58	174.25
-28.734	162.69
-29.398	155.96
-29.608	156.87
-26.576	115.88
-27.84	51.661
-22.601	-5.252
-9.824	-70.438
-0.364	-130.56
7.91	-176.33
19.204	-208.63
29.334	-228.61
40.897	-243.49
56.238	-252.14
65.65	-252.84
70.069	-255.33
76.958	-249.22
74.133	-243.08
80.629	-245.48
82.341	-231.42
28.956	-201.33
-27.924	-151.08
-65.726	-88.519
-105.43	-32.835
-120.76	28.023
-118.36	81.192
-115.08	113.03
-107.21	137.05
-95.523	149.55
-83.163	156.05
-76.036	162
-70.83	152.07
-61.978	148.83
-62.386	151.67
-60.001	154.54
-54.526	156.75
-64.284	108.63
-66.192	35.687
-57.407	-30.653
-41.766	-92.601
-15.205	-136.97
9.752	-172.89
29.115	-196.46
44.357	-206.31
47.436	-202.24
47.458	-198.2
54.523	-189.59
44.949	-142.51
32.477	-88.608
31.869	-69.289
29.718	-70.194
24.925	-68.169
14.616	-65.635
14.355	-62.361
22.757	-62.103
25.318	-61.633
31.892	-50.619
35.766	-48.586
29.576	-48.908
22.994	-45.948
25.135	-41.94
30.676	-40.721
29.658	-44.064
25.679	-40.001
22.961	-39.905
22.292	-42.814
21.736	-40.285
30.622	-34.096
15.415	-42.901
-38.972	-67.003
-66.699	-83.843
-69.823	-86.5
-80.414	-86.879
-82.874	-91.308
-81.122	-87.812
-78.234	-81.145
-72.983	-76.817
-68.132	-73.112
-59.777	-68.691
-56.098	-66.223
-53.826	-64.471
-51.438	-62.156
-51.283	-60.008
-49.11	-59.043
-47.551	-58.911
-46.229	-58.853
-41.335	-56.008
-27.264	-38.657
10.584	-12.441
60.617	14.815
77.763	25.276
61.665	22.592
45.21	28.349
36.642	31.354
27.142	30.306
16.545	27.924
11.314	28.966
15.332	28.463
21.017	23.367
18.328	46.908
17.771	89.415
20.964	125.49
22.238	160.35
18.004	185.12
11.774	194.04
10.759	191.65
10.074	190.27
8.08	188.88
4.943	179.62
3.767	175.91
3.174	171.3
0.612	165.21
-1.197	165.54
-0.223	160.02
1.961	158.91
2.41	163.54
1.885	155.24
1.688	150.81
2.36	152.36
1.032	148.71
0.874	149.01
1.107	139.87
6.114	145.27
11.302	138.06
-5.702	67.882
-21.509	-8.286
-16.846	-73.657
-12.952	-128.17
-14.935	-166.79
-16.983	-200.67
-19.574	-213
-20.938	-210.94
-18.135	-206.76
-10.975	-200.62
1.755	-197.71
4.431	-197.33
2.066	-194.29
13.128	-186.48
-3.753	-165.42
-54.595	-133.31
-98.119	-103.16
-119.69	-77.185
-116.94	-65.839
-105.9	-64.57
-98.723	-58.805
-96.613	-54.614
-90.398	-50.566
-82.138	-47.432
-76.943	-43.39
-72.959	-39.947
-71.911	-41.139
-68.931	-30.108
-70.63	-32.815
-73.821	-44.986
-74.928	-41.92
-74.5	-43.448
-73.781	-39.614
-74.592	-38.303
-69.792	-39.586
-70.186	-38.74
-72.439	-40.574
-64.238	-21.163
-46.023	14.762
-12.369	59.745
17.794	108.38
29.45	150.93
35.289	182.25
30.971	190.02
22.079	184.88
20.841	176.43
20.023	169.89
16.151	166.61
9.882	157.93
9.37	151.54
13	147.15
16.906	143.8
17.683	142.36
16.658	137.5
20.424	133.63
20.523	129.62
22.849	129.51
25.108	126.51
23.455	119.62
26.656	124.52
35.104	105.32
60.436	54.617
100.41	5.592
146.38	-41.328
190.45	-82.995
221.83	-119.62
248.34	-145.73
270.63	-155.38
286.71	-165.26
291.55	-169.58
286.38	-159.09
279.45	-153.5
273.05	-150.48
274.24	-138.36
282.83	-127.25
287.55	-123.53
280.62	-120.75
271.73	-116.83
268.79	-116.59
263.39	-113.42
254.71	-106.16
254.13	-103.81
251.39	-101.07
246.61	-94.358
241.86	-92.459
246.68	-90.473
238.61	-80.964
150.71	-77.027
40.411	-74.696
-16.878	-53.989
-32.773	-26.115
-43.124	-12.032
-75.092	-9.473
-104.35	-5.197
-121.33	3.889
-129.03	12.87
-128.09	20.222
-128.75	20.283
-119.5	21.488
-113.74	27.027
-115.08	29.028
-111.62	32.694
-117.89	31.896
-117.57	33.546
-83.339	31.182
-22.481	17.269
41.452	12.778
84.695	11.338
86.429	4.844
64.465	2.207
51.138	7.461
42.644	12.592
36.647	15.492
39.534	18.942
44.481	17.705
42.098	15.178
35.068	19.843
38.596	27.636
43.91	27.241
43.354	24.268
44.479	25.726
39.561	25.975
38.276	25.563
38.804	24.871
33.054	21.562
32.35	19.573
33.156	18.939
34.476	17.366
36.301	17.596
33.3	19.891
31.951	24.355
30.607	27.111
28.126	23.944
29.773	21.816
30.44	22.592
28.549	22.712
25.493	24.481
26.179	27.798
27.388	31.833
26.348	34.352
26.043	31.282
23.388	27.406
26.471	25.491
28.701	30.189
21.953	33.794
27.665	26.018
40.527	29.703
41.341	38.446
38.718	34.952
38.497	37.256
38.529	38.729
38.485	33.795
37.266	31.733
32.919	32.25
34.31	33.794
33.114	30.114
24.053	27.82
28.277	28.566
31.64	26.181
27.957	29.526
29.507	29.63
28.586	24.971
27.263	30.304
16.255	19.541
1.799	5.98
0.024	10.904
1.707	9.037
5.954	9.354
3.63	10.605
-1.914	7.35
-1.289	8.359
-1.305	8.978
-1.337	10.627
-3.004	12.158
-6.944	12.642
-10.436	14.903
-13.998	12.631
-13.99	11.164
-11.592	12.181
-14.365	9.149
-13.938	9.204
-11.087	9.007
-10.92	7.959
-11.695	8.933
-13.232	9.237
-14.094	8.002
-17.369	7.832
-18.874	7.34
-17.324	5.548
-11.386	7.227
-10.191	5.088
-15.142	4.231
-15.418	4.87
-16.504	5.227
-15.529	8.322
-13.947	3.133
-13.969	1.781
-17.95	2.11
-24.046	0.568
-23.572	5.397
-22.985	2.851
-23.98	0.289
-22.32	1.228
