# Supplementary material for: Electrooculography-based continuous eye-writing recognition system for efficient assistive communication systems
Source: PLoS One. 2018 Feb 9;13(2):e0192684. doi: 10.1371/journal.pone.0192684 (PMC5806888; doi:10.1371/journal.pone.0192684)
Supplement: S3 Database — All the original continuous EOG data of participant 004, 005, and 006 used in the experiments are contained in this database. (ZIP) [file pone.0192684.s003.zip › continuous2/004/training/EOG_004_01_011.csv]

-0.893	-18.573
1.021	-17.8
4.005	-15.647
3.944	-18.934
1.673	-18.384
6.042	-18.796
8.343	-18.952
2.923	-17.13
4.076	-14.272
8.173	-12.659
6.547	-15.013
8.643	-11.263
9.455	-10.006
6.574	-11.219
6.778	-11.951
4.572	-17.916
9.165	-15.792
9.134	-9.121
5.092	-5.558
7.977	-7.486
6.81	-11.933
12.178	-7.176
9.811	-5.517
6.764	-4.206
9.476	-1.239
3.225	-7.553
5.476	-5.768
5.942	-2.606
7.022	-9.691
11.037	-7.992
9.104	-5.163
9.875	-5.97
8.007	-2.443
9.693	-3.815
6.809	-9.012
6.318	-9.602
11.347	-9.954
3.884	-9.883
6.687	-9.825
12.72	-8.536
6.578	-4.867
5.608	-5.791
11.007	-3.428
14.722	-3.328
15.996	-3.924
14.972	-1.689
13.516	-2.802
13.472	-3.138
12.258	-2.854
10.334	-3.714
11.491	-5.005
12.12	-2.164
9.036	-2.406
7.385	0.842
3.705	4.574
2.546	0.104
6.323	2.872
9.454	1.586
11.882	-0.79
13.493	1.441
13.773	-1.806
12.403	0.687
12.189	1.776
8.412	-2.244
10.176	-3.243
8.478	6.346
-6.731	30.824
-20.992	59.693
-33.108	94.446
-43.955	127.2
-53.486	151.67
-50.718	168.79
-41.871	175.54
-35.6	183.71
-26.404	188.94
-23.154	189.05
-20.698	189.36
-18.302	178.6
-21.566	171.86
-24.166	171.71
-27.215	166.49
-21.641	171.96
-24.228	152.99
-37.716	97.874
-32.909	44.527
-20.549	-9.361
-2.565	-64.93
21.817	-116.41
45.253	-160.38
68.774	-188.86
91.218	-208.46
116.8	-225.38
128.19	-228.22
131.7	-227.29
135	-225.79
127.25	-221.08
134.78	-217.29
112.12	-194.38
38.955	-150.63
-25.759	-90.729
-67.812	-23.823
-88.365	31.064
-95.931	74.749
-85.249	113.96
-71.802	141.94
-65.551	154.76
-54.353	160.19
-44.57	167.44
-43.406	161.08
-48.009	151.1
-48.192	150.18
-50.389	145.03
-48.267	153.17
-55.612	127.21
-78.777	60.309
-90.139	-3.524
-89.82	-65.866
-77.068	-115.42
-47.349	-156.59
-16.542	-171.07
-2.657	-167.6
-0.747	-149.81
8.393	-98.296
19.173	-67.306
20.546	-61.652
20.546	-52.446
20.314	-45.542
15.903	-43.906
11.952	-49.655
8.025	-50.682
-0.045	-49.051
7.473	-43.886
20.682	-42.592
20.421	-44.264
24.012	-38.296
25.552	-36.98
19.119	-36.851
18.465	-31.317
17.747	-29.39
14.424	-31.344
18.816	-23.318
-1.018	-40.499
-62.466	-74.623
-114.46	-89.457
-133.91	-95.673
-156.27	-90.915
-173.6	-85.565
-165.93	-79.978
-159.98	-77.876
-152.49	-74.916
-144.32	-68.497
-142.46	-69.033
-134.42	-66.909
-133.05	-62.345
-131.48	-64.199
-128.47	-63.148
-129.61	-33.995
-113.3	6.939
-96.45	45.994
-86.619	89.954
-71.34	128.49
-59.703	154.93
-42.291	171.77
-24.579	183.16
-23.338	176.59
-27.23	166.3
-35.045	160.99
-37.759	159.48
-29.677	162.34
-32.561	154.96
-34.543	152.3
-32.756	145.29
-33.009	147.75
-26.953	143.67
-23.889	89.029
-8.935	25.696
14.046	-35.755
30.891	-95.314
56.058	-137.88
76.892	-170.59
95.319	-188.33
101.89	-191.57
99.65	-190.76
102.06	-173.65
64.239	-132.78
20.853	-74.761
-4.004	-12.208
-36.7	32.237
-57.025	64.201
-62.585	94.839
-58.147	122.11
-48.921	146.54
-38.81	164.6
-28.926	177.22
-20.215	186.29
-15.268	185.5
-15.827	184.4
-11.993	184.51
-9.57	178.16
-9.032	173.5
-7.526	165.67
-9.112	164.89
-3.745	167.97
-11.659	127.8
-35.575	56.147
-45.096	-16.549
-44.148	-88.312
-26.567	-144.91
6.576	-187.59
34.658	-211.6
60.613	-217.65
70.128	-216.15
69.66	-206.97
79.234	-196.24
77.18	-161.86
71.098	-97.114
70.438	-43.924
60.666	-28.182
51.877	-30.268
46.226	-29.578
39.199	-29.236
37.163	-26.695
37.663	-29.504
37.767	-31.049
36.193	-25.901
41.415	-25.569
42.712	-22.074
35.14	-21.02
38.452	-18.382
35.907	-19.387
34.186	-21.2
37.972	-13.131
8.63	-36.548
-45.371	-71.671
-84.31	-85.713
-100.25	-92.863
-118.06	-95.601
-129.79	-93.62
-122.21	-87.759
-116.76	-82.965
-112.68	-76.076
-109.69	-75.339
-106.54	-70.816
-101.6	-64.449
-106.21	-66.165
-109.27	-62.475
-105.98	-65.379
-88.664	-51.769
-37.25	-21.622
24.027	4.055
65.398	42.668
65.706	59.313
40.002	52.522
29.532	55.214
24.605	47.814
20.562	48.612
26.213	51.931
47.791	20.138
79.784	-19.616
99.822	-44.6
101.1	-55.638
92.892	-54.461
93.105	-46.539
106.42	-53.29
138.17	-71.037
170.25	-80.106
169.41	-86.49
163.93	-83.906
162.44	-75.837
156.96	-71.312
161.84	-73.804
155.28	-80.818
156.89	-72.694
139.13	-58.709
31.97	-51.794
-92.167	-38.447
-157.95	-15.251
-184.77	10.422
-199.95	23.454
-205.41	30.166
-195.11	38.978
-180.19	40.257
-172.14	38.786
-165.25	39.281
-157.74	40.193
-151.51	43.075
-147.53	44.202
-146.5	42.265
-150.93	41.961
-155.91	36.933
-150.04	39.298
-115.12	44.931
-42.991	31.894
34.583	11.229
105.61	-1.058
127.3	-1.576
97.252	-1.415
82.518	-2.59
72.913	-3.338
65.696	-6.613
62.644	-6.309
54.382	-3.318
54.549	-8.692
50.181	6.637
43.773	48.13
36.289	80.396
15.681	112.53
6.597	145.57
6.906	175.46
5.144	195.4
12.656	201.47
17.539	207.63
19.841	205.5
22.704	198.94
21.6	197.46
18.546	196.16
14.379	190.69
15.646	183.06
21.437	180.74
17.119	168.44
11.738	169.99
15.451	168.22
12.63	108.22
14.395	38.546
24.86	-27.624
38.152	-90.003
57.378	-138.04
69.577	-177.54
77.539	-198.67
73.357	-210.6
67.607	-205.66
78.674	-194.93
28.558	-184.5
-72.25	-161.14
-133.8	-126.63
-174.23	-83.404
-193.99	-43.004
-192.74	-23.609
-184.21	-15.859
-165.83	-10.572
-160.13	-15.454
-153.71	-10.745
-145.95	-4.484
-140.2	-4.45
-128.32	0.6
-124.97	-1.345
-123.38	-2.932
-119.63	2.799
-118.15	4.966
-117.48	5.241
-116.3	7.082
-119.9	9.055
-107.89	6.418
-59.646	-10.77
11.569	-36.19
75.927	-45.055
80.752	-38.761
56.725	-38.265
49.588	-36.198
41.105	-37.318
34.136	-39.075
28.493	-39.442
29.602	-38.771
34.058	-30.384
33.679	-32.127
33.45	-30.848
29.081	-28.318
30.034	-27.733
43.564	-25.272
54.293	-27.846
57.272	-25.514
56.843	-25.555
53.083	-22.764
56.803	-17.232
54.951	-19.889
47.585	-20.856
51.614	-18.986
52.87	-21.649
49.693	-20.154
46.257	-17.353
45.985	-21.23
45.789	-17.653
37.406	-12.623
32.578	-14.593
33.266	-17.971
34.456	-18.113
35.764	-15.077
35.296	-12.937
31.425	-12.231
28.262	-12.988
30.784	-11.566
29.96	-10.909
27.675	-11.991
30.623	-11.106
32.817	-7.215
34.383	-8.223
35.857	-9.275
35.27	-8.114
35.291	-9.939
35.167	-8.84
35.761	-8.292
37.624	-4.188
37.594	-2.824
40.343	-2.609
39.709	-2.412
34.378	-7.689
39.566	-12.389
38.721	-14.2
29.443	-11.394
30.708	-10.491
30.297	-4.767
30.932	-3.09
36.016	-6.814
35.789	-9.916
30.904	-13.097
25.183	-8.903
27.617	-8.729
33.883	-5.832
33.577	-1.424
31.745	-3.145
30.913	-2.467
28.443	1.626
28.283	3.431
31.324	2.047
34.837	2.418
