# Supplementary material for: Electrooculography-based continuous eye-writing recognition system for efficient assistive communication systems
Source: PLoS One. 2018 Feb 9;13(2):e0192684. doi: 10.1371/journal.pone.0192684 (PMC5806888; doi:10.1371/journal.pone.0192684)
Supplement: S3 Database — All the original continuous EOG data of participant 004, 005, and 006 used in the experiments are contained in this database. (ZIP) [file pone.0192684.s003.zip › continuous2/004/training/EOG_004_01_012.csv]

-29.363	2.782
-28.326	0.826
-33.884	-2.786
-37.867	-3.26
-38.11	-4.217
-37.766	-6.761
-32.989	-3.805
-32.268	-5.298
-34.451	-9.257
-32.991	-7.703
-37.672	-6.842
-38.764	-6.602
-39.082	-7.071
-41.949	-5.914
-39.823	-3.35
-41.129	-3.831
-39.811	-5.395
-38.077	-7.55
-40.746	-9.412
-40.48	-7.322
-43.627	-5.721
-46.743	-6.207
-45.02	-10.691
-42.087	-15.777
-40.385	-14.258
-41.096	-9.186
-42.636	-7.403
-43.653	-9.342
-39.004	-7.912
-37.144	-9.824
-39.83	-11.612
-38.038	-8.237
-35.892	-5.415
-34.635	-2.621
-36.127	-3.72
-31.938	-3.508
-26.48	-3.483
-32.868	-6.145
-33.054	-5.182
-31.374	-3.227
-36.872	-4.388
-34.574	-7.109
-28.844	-6.097
-29.003	-3.666
-29.948	-7.093
-32.69	-6.331
-34.457	-1.244
-33.404	-1.165
-32.114	3.375
-30.678	1.973
-33.799	-2.676
-30.828	1.01
-28.287	0.339
-29.779	-0.104
-23.678	0.996
-25.913	-0.279
-31.49	-1.376
-26.757	-3.742
-26.12	-3.992
-26.331	-3.923
-28.291	-4.512
-33.372	-3.186
-30.816	-3.83
-31.564	-6.518
-34.001	-7.949
-33.968	-6.4
-30.439	-6.117
-30.067	-6.358
-31.92	-0.398
-27.723	-1.585
-27.427	-5.541
-26.389	-3.438
-26.582	-4.552
-26.697	-2.497
-25.292	-3.767
-30.061	-6.377
-30.512	-3.801
-26.537	-2.467
-27.689	0.311
-24.848	5.258
-25.26	19.615
-31.746	41.594
-37.25	62.907
-49.165	83.4
-56.765	98.786
-64.662	113.68
-69.188	130.54
-64.973	145.8
-64.965	163.72
-51.6	179.62
-20.073	194.32
12.051	205.4
41.022	204.24
65.417	204.06
76.252	201.72
74.475	193.77
64.767	190.52
53.331	186.46
51.408	184.51
50.524	181.34
45.498	178.56
43.177	171.76
47.328	169.87
49.856	176.05
46.229	133.31
48.296	64.109
52.504	5.102
61.611	-55.556
82.627	-102.86
102.46	-137.76
118.67	-161.25
134.23	-174.82
139.92	-180.19
137.74	-172.35
136.86	-166.06
136.96	-163.16
134.1	-155.43
126.5	-154.12
127.09	-152.28
124.74	-149.09
126.75	-146.67
120.45	-136.51
38.316	-137.7
-85.564	-142.99
-183	-132.16
-234.77	-104.02
-268.6	-75.854
-294.03	-65.527
-290.07	-60.395
-279.14	-56.173
-267.82	-49.943
-259.44	-46.238
-254.22	-43.868
-240.52	-42.739
-236.58	-45.523
-232.73	-17.246
-195.06	32.865
-145.82	80.317
-106.34	132.28
-74.783	177.4
-46.285	208.68
-20.815	224.47
-1.049	230.7
25.803	232.43
48.797	223.1
54.776	211.17
46.771	202.54
38.663	197.38
35.465	193.49
31.98	188.09
31.019	184.29
28.386	180.54
25.761	176.02
26.759	174.61
25.915	168.23
22.816	164.65
28.735	176.59
21.888	141.74
-10.504	57.679
-30.449	-17.894
-27.378	-85.199
-11.479	-132.9
13.416	-163.53
35.916	-186.07
48.751	-193.42
52.875	-192.57
54.909	-189.47
63.058	-183.37
60.387	-178.15
63.743	-172.8
58.926	-162.08
-33.619	-157.98
-152.19	-151.63
-219.83	-122.04
-264.84	-83.92
-292.38	-53.865
-299.96	-30.537
-290.21	-19.028
-275.15	-16.696
-265.71	-12.651
-256.19	-10.015
-249.99	-7.275
-240.51	-3.295
-227.85	-1.49
-220.51	-2.206
-217.34	-1.368
-216.46	1.288
-211.8	1.75
-205.38	1.942
-203.73	0.371
-204.47	1.624
-198.73	6.173
-188.67	7.4
-186.53	5.169
-180.21	6.037
-147.99	4.351
-83.752	-13.486
-15.023	-32.192
-3.533	-39.349
-37.305	-42.912
-58.824	-32.426
-66.805	-39.85
-60.42	-22.533
-16.88	21.557
126.36	6.808
345.36	44.016
477.81	93.371
498.23	74.615
466.84	58.206
393.06	32.952
299.65	15.905
213.01	4.878
155.55	-5.611
116.91	-10.657
90.121	-19.339
71.313	-18.655
49.629	-18.321
42.984	-18.641
42.453	-13.067
34.82	-8.977
29.829	-7.815
23.987	-13.296
19.205	-18.073
15.724	-12.184
7.295	-9.619
0.714	-14.01
-1.256	-18.359
-1.914	-21.115
1.588	-18.873
-3.482	-19.814
-2.897	-19.037
-5.184	-15.169
-53.12	-36.476
-105.87	-63.305
-138.6	-71.288
-162.07	-74.95
-176.55	-70.489
-178.01	-64.647
-165.81	-65.477
-162.52	-66.911
-156.12	-65.412
-142.42	-61.082
-138.69	-55.671
-135.85	-51.831
-131.5	-55.758
-135.31	-60.486
-134.61	-65.042
-122.04	-57.555
-81.625	-29.378
-10.627	5.827
42.085	54.43
71.588	108.03
84.94	149.2
81.912	181.81
85.813	206.48
98.642	216.42
100.63	211
82.988	198.34
71.972	190.38
72.542	186.47
68.769	177.05
66.851	173.27
64.604	172.37
57.57	166.51
56.247	162.44
57.283	163.24
53.451	159.63
52.739	160.15
58.366	165.33
31.256	110
-35.048	19.552
-74.088	-50.056
-85.25	-113.11
-97.404	-158.36
-102.88	-190.42
-107.37	-208.1
-107.06	-207.01
-100.75	-202.13
-94.633	-193.01
-90.193	-185.99
-93.106	-178.5
-92.631	-178.35
-84.613	-166.19
-56.383	-122.98
-23.189	-102.01
-23.152	-98.421
-31.875	-89.893
-39.854	-88.833
-47.541	-86.96
-48.343	-82.916
-27.198	-67.665
35.431	-37.342
74.51	-19.044
57.9	-20.167
38.688	-20.431
29.138	-20.169
22.881	-21.029
19.197	-23.193
15.396	-19.582
14.466	-13.551
10.613	-16.019
10.549	-17.293
7.516	-22.08
16.445	-14.968
17.524	-15.411
-32.035	-48.641
-80.12	-69.531
-113.35	-77.482
-140.58	-78.121
-156.32	-74.008
-161.02	-77.405
-154.74	-73.144
-152.36	-68.749
-145.25	-64.356
-140.37	-59.284
-133.44	-60.313
-125.89	-58.034
-125.29	-52.587
-124.63	-52.722
-121.08	-50.34
-96.882	-45.823
-53.013	-39.856
1.028	-23.847
55.994	-16.949
101.91	-13.68
133.32	-4.097
147.65	-1.131
131.74	-1.064
106.79	-0.996
92.027	-2.473
73.776	-5.625
69.894	-4.534
66.938	-2.809
60.532	-3.732
59.108	-1.479
55.301	2.462
53.097	-1.72
56.678	-0.382
58.077	0.456
19.773	-28.982
-26.779	-60.179
-51.853	-73.911
-83.682	-81.519
-107.85	-88.419
-124.66	-83.16
-128.16	-77.01
-119.01	-79.049
-118.33	-70.065
-111.13	-67.625
-110.8	-68.4
-112.35	-66.446
-105.81	-66.369
-108.56	-64.385
-108.16	-66.624
-106.51	-58.403
-105.21	-53.632
-97.571	-50.04
-83.132	-16.734
-46.552	29.7
-0.359	80.842
25.461	134.01
38.765	176.67
53.608	206.21
63.993	218.31
65.813	215.92
57.082	207.04
41.956	195.52
35.186	187.04
36.519	186.41
34.072	187.48
31.284	179.66
30.122	175.2
41.11	184.88
62.711	189.58
65.539	182.29
57.791	175.47
59.02	173.41
56.815	166.73
52.897	164.04
65.169	159.71
89.719	153.04
124.34	164.16
136.23	159.72
123.9	155.34
124.24	157.11
117.91	148.25
119.19	159.12
114.88	125.49
92.475	46.576
80.704	-22.703
68.891	-90.784
65.965	-140.14
66.289	-178.11
73.69	-201.38
81.663	-202.07
78.027	-199.19
80.21	-194.95
75.364	-189.65
82.66	-180.31
58.695	-164.8
-36.881	-145.03
-129.88	-117.79
-189.03	-84.959
-204.78	-53.384
-197.46	-33.778
-189.73	-25.43
-171.41	-21.905
-161.18	-19.189
-152.26	-12.485
-140.41	-11.844
-135.79	-11.806
-130.09	-10.632
-125.31	-12.198
-122.75	-9.83
-121.11	-10.985
-124.17	-10.135
-126.32	-5.104
-120.21	-4.724
-116.4	-6.615
-119.13	-10.501
-123.44	-9.487
-115.03	-6.154
-63.276	-17.341
5.966	-38.325
59.272	-56.68
107.23	-63.748
121.34	-61.305
102.37	-56.899
92.723	-50.326
85.822	-46.382
76.023	-44.379
72.516	-42.31
68.921	-42.319
67.794	-41.619
69.058	-38.321
68.826	-37.338
73.393	-35.807
62.703	-31.827
47.522	-29.807
52.204	-27.43
51.084	-28.356
47.391	-25.372
50.28	-22.314
52.163	-22.73
51.994	-18.089
46.379	-20.332
44.105	-20.6
45.829	-19.771
43.26	-22.615
43.216	-20.485
45.601	-22.011
48.913	-18.344
54.213	-14.65
49.128	-18.184
44.258	-18.3
42.986	-20.333
41.643	-21.747
46.296	-19.859
46.972	-18.505
46.033	-17.302
44.598	-16.66
41.496	-13.896
40.334	-11.996
39.806	-11.626
39.235	-10.035
37.446	-9.238
34.973	-8.042
33.112	-8.177
35.68	-9.627
34.804	-10.571
30.936	-11.285
33.093	-7.431
33.136	-4.114
33.505	-7.139
32.348	-7.851
28.573	-7.203
29.25	-8.332
26.76	-8.379
27.663	-5.547
30.108	-3.414
26.254	-5.068
26.104	-5.574
24.861	-7.835
22.563	-12.161
20.002	-14.684
19.45	-9.379
27.045	-6.479
26.557	-8.604
21.151	-8.326
19.961	-11.839
18.155	-11.126
18.054	-12.143
19.766	-14.156
20.217	-12.831
20.444	-15.534
20.703	-13.581
18.262	-9.718
16.386	-10
19.269	-7.681
21.667	-4.183
18.533	-4.607
16.419	-4.693
15.482	-2.385
14.797	-0.439
14.928	-2.309
14.977	-3.542
14.691	-3.664
13.288	-6.005
14.268	-4.585
15.004	-4.42
13.93	-5.78
15.204	-3.459
