# Supplementary material for: Electrooculography-based continuous eye-writing recognition system for efficient assistive communication systems
Source: PLoS One. 2018 Feb 9;13(2):e0192684. doi: 10.1371/journal.pone.0192684 (PMC5806888; doi:10.1371/journal.pone.0192684)
Supplement: S3 Database — All the original continuous EOG data of participant 004, 005, and 006 used in the experiments are contained in this database. (ZIP) [file pone.0192684.s003.zip › continuous2/004/training/EOG_004_01_013.csv]

3.749	-4.686
5.709	-6.264
4.1	-2.874
7.343	-0.724
4.809	-0.685
0.195	-0.342
1.853	1.357
-0.192	0.231
-3.238	-2.742
-1.894	-3.319
-0.04	-2.369
-3.368	0.965
-6.606	2.453
-8.535	1.031
-7.633	0.609
-4.602	2.473
-5.977	1.17
-0.985	-0.038
0.853	-0.045
-2.753	-1.874
-0.318	1.947
2.286	1.485
5.304	-2.358
6.809	2.117
6.256	3.204
4.313	-0.379
-3.044	-1.667
-4.528	1.326
3.863	2.577
3.028	-1.159
3.119	-0.838
5.42	-1.198
2.383	-0.902
5.84	1.88
3.812	-0.581
3.453	1.328
7.549	4.105
6.122	2.467
4.558	2.827
-0.905	-0.027
0.909	3.118
5.362	5.048
3.007	1.596
4.349	3.767
2.921	-0.033
0.419	-1.805
0.722	2.032
-2.627	1.325
-3.533	1.392
-0.225	1.323
0.758	-0.965
2.499	1.38
4.035	3.917
-0.229	2.875
0.981	1.938
8.342	0.314
7.963	-1.134
5.288	-1.652
4.282	-0.751
3.925	-1.652
5.428	-2.14
5.982	-0.758
5.48	0.284
7.05	0.144
11.239	-2.111
8.852	-0.141
4.011	2.056
3.759	1.127
3.051	-1.534
3.075	-1.995
3.514	-0.96
2.725	-2.939
1.497	-3.905
8.662	-2.723
10.247	7.861
7.002	33.883
21.571	75.082
34.248	117.21
36.635	147.52
27.069	171.5
20.256	187.56
18.932	187.29
7.886	178.39
4.97	172.78
-2.098	168.49
-10.384	162.88
-8.707	157.39
9.737	167.53
56.865	190.41
84.272	194.07
76.11	186.03
68.369	182.83
67.541	179.18
63.687	176.7
59.702	171.62
57.35	167.26
50.55	156.22
49.157	152.75
52.135	163.87
56.374	131.49
67.933	64.947
70.494	-3.305
64.327	-70.764
71.398	-114.17
77.753	-131.09
67.781	-129.65
65.793	-126.26
68.697	-123.33
62.358	-116.86
61.771	-113.61
63.134	-106.65
61.007	-101.29
59.188	-101.07
54.8	-96.413
51.583	-94.495
52.713	-95.949
52.759	-96.173
58.81	-91.461
56.935	-84.97
53.907	-85.057
61.919	-76.21
-0.59	-69.019
-111.84	-62.882
-183.38	-40.772
-219.76	-20.809
-229.74	-7.509
-231.02	5.288
-225.09	11.953
-210.74	11.64
-203.4	14.09
-197.47	14.139
-191.43	12.768
-184.86	18.656
-177.84	19.803
-179.19	15.006
-180.15	15.096
-172.08	16.866
-165.21	17.73
-158.79	23.029
-152.41	19.518
-151.38	10.869
-149.95	18.819
-123.21	15.192
-46.06	-9.78
47.681	-35.957
127.07	-59.261
180.85	-64.967
172.56	-61.041
134.55	-59.535
116.41	-57.024
107.66	-58.043
102.62	-58.434
98.26	-57.215
88.34	-58.366
85.428	-57.183
85.811	-55.69
84.008	-53.03
80.065	-53.829
82.862	-52.49
78.862	-40.834
8.599	-38.287
-82.139	-32.647
-136.51	-22.171
-164.06	-17.208
-155.5	-7.403
-134.8	0.643
-124.73	6.779
-122.24	6.925
-118.21	2.925
-110.33	5.886
-108.61	6.619
-111.34	1.999
-105.68	6.094
-95.473	9.815
-96.686	8.967
-101.72	11.515
-97.225	8.672
-96.593	3.941
-102.49	5.16
-103.26	8.847
-104.75	8.867
-101.89	6.211
-99.825	8.146
-112.95	21.495
-133.85	21.833
-134.84	12.91
-122.68	16.495
-113.16	21.52
-104.27	28.531
-127.96	20.257
-147.01	13.52
-137.84	18.734
-136.59	15.313
-135.27	15.718
-131.09	14.59
-126.07	14.926
-122.4	17.706
-118.77	12.977
-115.94	12.621
-115.9	15.176
-112.47	16.124
-108.06	14.823
-107.87	9.738
-108.13	12.889
-105.92	14.132
-108.27	9.045
-103.7	14.363
-55.249	10.305
31.291	-13.117
114.63	-27.988
174.85	-30.757
173.35	-34.101
134.03	-32.997
111.47	-35.567
91.35	-40.613
78.783	-38.68
77.267	-38.754
72.998	-37.821
66.505	-39.999
61.283	-39.735
60.229	-35.203
57.829	-35.805
52.714	-33.214
47.615	-35.81
45.086	-26.807
38.249	-34.366
0.745	-91.314
-47.458	-138.41
-65.678	-164.53
-72.094	-177.86
-83.225	-181.39
-85.388	-180.1
-78.867	-172.83
-77.601	-171.66
-75.078	-166.57
-71.998	-160.96
-72.706	-160.12
-68.918	-155.04
-65.178	-150.29
-57.684	-150.34
-56.952	-147.4
-56.944	-145.83
-55.991	-142.47
-93.179	-116
-144.52	-76.709
-175.52	-39.371
-184.3	-2.958
-173.15	14.579
-165.89	18.226
-159.95	24.556
-151.01	26.608
-149.44	27.179
-144.36	27.489
-139.51	26.089
-134.61	29.623
-133.02	29.223
-138.33	20.56
-123.69	27.117
-65.345	17.548
31.295	9.954
112.28	-3.341
176.93	-14.264
221.44	42.941
270.21	41.004
412.21	66.321
557.23	150.94
598.32	148.84
549.45	137.33
448.16	104.74
323.07	57.789
205.78	39.992
141.38	23.257
110.14	14.199
87.482	13.184
72.335	16.758
56.769	21.083
48.706	15.013
57.288	11.511
38.303	16.698
-25.805	17.113
-83.855	25.155
-128.66	28.933
-160.49	22.256
-180.4	24.01
-192.48	25.988
-186.25	23.608
-177.91	22.01
-173.38	23.31
-165.42	26.767
-159.23	26.205
-157.74	24.198
-159.16	23.474
-157.99	20.91
-150.1	19.553
-145.75	21.182
-144.72	20.555
-137.57	20.565
-139.95	17.498
-145.36	10.551
-139.25	19.172
-120	19.443
-56.404	0.973
28.027	-11.252
99.19	-17.788
144.57	-18.829
131.01	-23.095
106.41	-24.961
97.874	-24.658
85.212	-25.861
82.95	-19.643
75.962	-18.924
69.618	-14.029
68.604	-14.664
66.739	-14.857
70.389	-11.348
34.353	-60.125
-15.535	-120.18
-27.62	-149.93
-37.123	-171.79
-48.056	-179.88
-53.632	-177.72
-51.629	-170.73
-43.614	-166.22
-45.415	-163.12
-38.93	-157.13
-33.655	-154.65
-34.687	-147.82
-29.826	-142.25
-35.933	-142.86
-36.608	-136.2
-40.86	-140.07
-40.645	-139.7
-28.907	-107.33
-17.608	-83.623
50.707	-29.037
110.1	37.201
245.8	49.596
482.36	121.46
579.23	187.63
595.93	180.75
606.77	200.75
600.69	197.39
597.68	176.61
570.89	159.57
499.42	121.89
385.94	80.399
284.2	45.648
197.75	36.422
129.58	29.283
89.229	23.812
65.437	24.946
49.667	22.141
34.84	19.137
29.165	17.667
29.08	21.982
26.098	17.54
20.907	17.832
16.027	20.333
8.459	5.448
1.09	4.784
3.056	6.063
6.043	-3.258
2.827	0.486
-1.271	1.561
-3.668	0.53
-1.757	3.417
-0.646	2.98
1.515	5.324
4.826	5.31
0.24	3.041
-1.482	5.005
-4.917	7.708
-12.459	6.331
-11.569	5.054
-12.069	4.335
-13.383	0.11
-12.999	-1.585
-12.298	1.257
-12.42	4.783
-10	4.941
-5.785	5.713
-8.645	6.21
-8.308	4.063
-11.301	1.835
-11.068	0.79
-8.115	3.54
-10.029	3.291
-7.637	4.951
-10.045	6.44
-9.763	3.233
-4.24	6.591
-1.344	4.277
-5.076	-0.719
-9.004	0.286
-7.986	-1.156
-7.513	1.677
-5.324	3.994
-5.741	3.904
-7.914	2.975
-5.969	0.481
-4.483	1.075
-4.668	-1.129
-4.973	1.904
-5.239	7.029
-4.357	7.271
-5.164	6.939
-5.806	1.757
-5.84	1.963
-6.088	3.307
-4.15	2.164
-2.631	-0.505
-8.954	-7.102
