# Supplementary material for: Electrooculography-based continuous eye-writing recognition system for efficient assistive communication systems
Source: PLoS One. 2018 Feb 9;13(2):e0192684. doi: 10.1371/journal.pone.0192684 (PMC5806888; doi:10.1371/journal.pone.0192684)
Supplement: S3 Database — All the original continuous EOG data of participant 004, 005, and 006 used in the experiments are contained in this database. (ZIP) [file pone.0192684.s003.zip › continuous2/004/training/EOG_004_01_014.csv]

0.28	2.265
1.804	-0.155
2.25	0.584
-1.781	0.531
-5.522	-1.98
-5.627	0.938
-4.525	0.898
-0.571	-0.518
-2.564	1.781
-4.503	2.128
0.007	4.107
-1.687	5.017
2.732	7.352
8.469	4.259
1.527	-0.53
-1.43	2.702
-1.366	2.339
-0.276	-0.912
0.32	-0.855
0.073	0.461
3.104	2.741
2.656	3.877
2.818	2.432
4.047	2.727
2.022	4.945
1.714	7.617
0.345	4.815
-1.102	2.224
-0.286	7.386
1.015	5.987
5.715	1.929
5.222	4.267
5.54	3.436
7.797	3.189
6.058	1.98
7.855	0.023
4.955	5.339
2.347	6.441
8.809	4.014
8.333	3.707
2.906	3.467
2.29	3.242
-0.068	1.592
-1.012	1.731
1.653	2.964
1.653	3.721
3.992	3.459
11.227	1.122
6.001	0.104
0.849	2.992
5.881	2.557
2.148	-4.994
0.108	-9.299
0.144	-8.314
1.022	-4.668
5.927	-1.238
6.93	-1.323
10.399	-2.24
13.078	-3.739
12.103	-0.144
11.289	2.723
9.437	2.653
11.574	6.853
12.576	4.927
7.314	5.083
7.719	7.938
5.374	5.165
2.571	5.131
7.173	5.1
5.485	6.759
5.692	3.9
2.166	-0.77
0.302	2.361
5.773	10.8
11.535	41.021
35.612	87.501
63.933	134.34
83.595	180.62
89.917	211.85
85.036	222.32
78.449	222.3
69.898	220.87
68.941	212.37
62.199	203.09
53.651	197.12
52.713	188.77
45.192	192.03
37.025	187.48
37.054	186.07
43.807	185.22
49.446	135.91
52.846	66.036
53.97	-0.676
59.138	-60.574
73.757	-98.371
77.543	-109.1
74.925	-104.88
72.337	-100.94
68.13	-97.787
66.366	-95.923
61.326	-91.457
64.296	-87.149
67.949	-83.243
64.032	-82.697
60.598	-82.202
55.927	-79.783
53.511	-77.271
51.724	-77.596
51.249	-74.94
49.865	-67.841
23.846	-100.52
-29.49	-151.37
-75.078	-185.15
-97.633	-207.74
-115.39	-211.61
-125.75	-209.18
-126.06	-200.89
-126.79	-198.02
-123.76	-195.49
-116.69	-185.5
-112.17	-183.42
-110.87	-179.04
-105.91	-173.68
-104.72	-169.41
-106.03	-165.16
-105.78	-161.31
-107.56	-158.84
-106.01	-154.86
-105.12	-152.56
-99.675	-151.1
-94.375	-142.77
-87.521	-141.57
-82.754	-122.85
-98.551	-78.625
-110.45	-29.555
-116.93	24.642
-114.53	80.169
-96.809	131.03
-90.52	166.21
-83.258	194.06
-69.245	220.26
-58.772	241.08
-53.883	251.85
-53.225	252.36
-47.79	253.47
-42.543	254.32
-43.085	253.06
-41.454	249.98
-39.077	243.13
-42.697	239.31
-41.988	236.61
-38.979	231.54
-40.504	227.51
-40.321	215.92
-37.261	214.86
-37.967	203.28
-40.784	146.77
-33.015	78.343
-7.378	14.122
28.575	-42.26
88.648	-86.681
160.21	-123.79
179.37	-159.21
163.85	-189.26
151.69	-209.24
136.81	-224.28
127.26	-228.5
116.97	-226.41
103.62	-223.69
94.604	-218.99
92.5	-218.65
94.163	-206.64
59.735	-171.7
0.56	-120.85
-42.54	-59.248
-83.125	-0.828
-108.94	51.816
-111.68	96.568
-114.56	133.12
-110.96	163.73
-100.48	181.09
-91.804	189.52
-77.199	196.6
-66.689	199.46
-56.338	201.31
-50.971	192.7
-55.361	185.47
-53.479	186.19
-47.72	149.71
-34.299	87.292
-18.677	25.278
-0.193	-32.432
14.885	-91.691
20.976	-149.59
33.896	-185.14
48.003	-212.79
54.475	-232.52
65.999	-237.44
81.513	-238.07
90.299	-236.86
100.29	-230.95
97.341	-225.55
93.789	-219.48
97.05	-212.77
91.683	-208.74
90.551	-201.92
88.182	-197.12
88.412	-189.97
88.568	-184.1
83.753	-182.3
77.585	-176.07
73.471	-172.28
78.478	-166.43
78.445	-161.76
79.149	-160.9
79.572	-156.53
80.893	-157.38
81.149	-154.29
76.003	-145.92
80.826	-138.55
61.697	-115.69
30.038	-73.324
13.197	-11.377
2.992	64.029
4.07	128.71
10.889	175.31
16.993	192.15
8.07	184.53
8.499	183.65
13.115	180.05
5.527	174.04
7.638	172.26
13.39	168.67
5.609	169.21
-44.637	169.05
-91.704	177.27
-96.399	196.15
-99.516	212.21
-98.184	222.85
-89.382	226.57
-85.263	227.08
-79.923	220.84
-76.973	213.94
-77.858	213.81
-77.466	208.55
-73.599	207.19
-71.238	204.46
-71.839	197.85
-68.827	195.88
-69.028	185.31
-68.284	185.28
-58.679	172.75
-37.31	122.7
3.136	73.221
52.122	28.365
101.64	-14.178
124.82	-46.05
114.48	-61.408
97.994	-58.356
86.875	-51.243
88.919	-49.958
83.946	-49.776
76.492	-42.692
79.516	-36.187
92.647	-47.828
120.26	-56.348
121.96	-53.412
114.1	-55.269
121.61	-50.512
116.45	-47.483
123.73	-41.757
86.116	-34.962
-12.888	-29.754
-62.45	-12.851
-85.121	1.245
-113.82	11.403
-123.35	19.91
-116.69	24.718
-109.38	24.168
-107.05	21.639
-105.88	21.284
-107.43	24.744
-108.35	29.271
-104.58	26.992
-93.917	26.6
-93.58	25.453
-96.062	24.391
-94.078	23.205
-93.448	19.309
-94.686	21.517
-97.224	21.524
-92.77	20.393
-91.926	22.068
-91.207	19.898
-87.451	15.882
-83.42	26.184
-57.712	56.817
-21.961	92.3
-2.907	114.15
-9.47	110.57
-25.511	109.38
-6.97	132.52
18.917	139.56
12.402	128.86
-3.538	121.41
-14.373	113.17
-14.253	117.56
1.17	100.33
23.642	52.942
34.964	11.426
31.61	-7.415
21.422	-5.599
14.667	-7.627
18.388	-6.194
17.745	-1.883
16.723	-1.874
15.53	-0.297
12.492	-1.39
12.751	-1.74
15.343	1.501
12.257	4.305
-30.728	-1.659
-79.866	-15.818
-87.632	-24.529
-70.125	-22.371
-52.43	-18.168
-47.076	-16.902
-46.22	-17.856
-44.597	-18.012
-38.893	-14.265
-39.069	-13.912
-44.346	-15.628
-44.227	-15.659
-45.265	-15.793
-43.789	-11.469
-30.688	-18.98
7.22	-54.482
39.22	-91.496
33.798	-104.16
22.243	-102.28
18.049	-96.825
15.955	-93.029
12.686	-91.772
11.357	-86.897
15.681	-85.619
18.571	-86.49
21.032	-85.15
21.337	-84.262
20.496	-78.274
16.546	-73.788
11.866	-74.764
8.874	-74.554
12.608	-67.336
50.319	-48.47
86.304	-36.037
82.493	-35.101
76.36	-32.836
72.356	-32.105
65	-32.219
58.858	-33.016
50.999	-32.683
50.843	-36.645
46.151	-40.7
46.016	-31.105
44.67	-36.311
33.617	-35.253
31.265	-33.562
23.149	-41.349
33.133	-3.014
84.352	4.041
244.75	23.617
444.19	85.281
509.72	108.53
522.25	120.91
518.97	100.73
478.51	81.829
425.08	54.555
341.22	11.915
257.53	-3.497
181.59	-11.572
104.32	-3.326
40.233	11.334
-12.438	30.799
-45.276	56.292
-67.153	77.028
-93.946	100.48
-106.92	121.34
-110.12	136.22
-115.4	143.92
-111.73	144.16
-105.77	139.9
-109.09	133.11
-109.57	129.02
-108.69	122.53
-108.05	114.88
-104.77	111.64
-96.996	117.25
-68.02	128.7
-28.82	138.1
-6.873	137.76
-6.875	129.37
-8.184	126.96
-8.503	123.29
-13.948	122.93
-14.658	120.5
-16.549	117.11
-11.377	118.74
4.963	83.761
24.159	30.678
43.929	-20.357
51.9	-86.081
56.921	-135.94
60.488	-153.16
55.415	-146.68
52.737	-138.34
53.87	-138.11
53.975	-135.59
52.061	-132.33
48.797	-126.53
47.501	-120.16
45.925	-117.22
43.302	-114.34
41.573	-113.03
45.784	-111.85
47.113	-104.29
-16.603	-97.692
-123.18	-93.154
-188.42	-75.46
-212.52	-50.531
-212.94	-39.415
-205.37	-37.859
-195.69	-33.99
-182.95	-28.776
-176.14	-23.389
-174.26	-22.831
-170.3	-22.419
-164.08	-22.846
-162.75	-18.766
-152.1	-14.057
-104.45	-38.587
-28.333	-69.749
12.875	-82.807
-2.257	-87.252
-23.031	-86.79
-32.629	-84.599
-35.364	-79.181
-35.22	-77.594
-41.559	-77.297
-41.963	-72.944
-39.87	-72.296
-39.386	-70.829
-39.867	-68.39
-38.093	-67.32
-28.019	-62.407
-29.904	-61.247
-32.526	-60.557
-27.068	-56.491
-29.186	-56.86
-27.682	-54.889
-25.786	-53.237
-27.503	-53.024
-22.351	-49.789
-22.006	-49.025
-25.804	-50.737
-23.709	-50.489
-16.82	-47.047
-12.326	-43.958
-16.634	-43.945
-17.936	-46.8
-17.25	-49.192
-17.527	-48.374
-13.059	-43.397
-7.566	-41.142
-7.425	-39.154
-9.076	-37.445
-7.618	-39.504
-9.552	-35.862
-10.679	-34.768
-7.729	-37.669
-7.397	-40.504
-7.767	-37.429
-8.166	-31.553
-3.475	-35.735
1.731	-34.152
-1.721	-31.527
-0.94	-34.001
0.233	-31.514
-2.363	-30.129
-4.968	-28.551
-5.03	-31.334
2.497	-30.571
0.823	-25.698
-3.253	-29.719
-1.632	-25.47
-4.52	-26.801
-7.572	-35.241
-10.506	-30.583
-10.567	-28.87
-13.177	-28.606
-15.047	-28.683
-12.341	-30.63
-13.74	-28.423
-12.703	-29.409
-12.302	-28.721
-12.861	-24.885
-8.87	-23.411
-9.126	-20.692
-9.538	-21.644
-4.077	-22.274
-2.889	-22.063
-1.204	-24.65
1.937	-19.079
