# Supplementary material for: Electrooculography-based continuous eye-writing recognition system for efficient assistive communication systems
Source: PLoS One. 2018 Feb 9;13(2):e0192684. doi: 10.1371/journal.pone.0192684 (PMC5806888; doi:10.1371/journal.pone.0192684)
Supplement: S3 Database — All the original continuous EOG data of participant 004, 005, and 006 used in the experiments are contained in this database. (ZIP) [file pone.0192684.s003.zip › continuous2/004/training/EOG_004_01_015.csv]

-19.797	5.056
-16.035	6.25
-19.629	8.009
-22.218	5.616
-20.329	8.799
-19.389	7.255
-18.56	6.805
-20.642	8.754
-26.654	9.709
-27.47	10.173
-32.881	9.403
-31.582	11.703
-25.679	7.697
-30.288	2.712
-18.73	0.757
-22.244	8.644
-23.181	7.873
-12.537	-0.646
-21.055	6.261
-18.375	2.135
-22.753	1.611
-27.43	5.357
-26.255	2.069
-31.998	7.632
-30.647	9.026
-29.36	4.038
-29.811	2.565
-29.531	2.698
-31.048	3.89
-31.466	7.235
-27.973	5.411
-26.503	2.621
-32.199	0.949
-37.508	-1.582
-36.285	-6.312
-34.921	-7.311
-31.466	-2.015
-32.664	-3.699
-36.148	-2.792
-33.139	-5.609
-34.59	-10.669
-35.438	-5.383
-38.249	-6.334
-30.67	-9.902
-26.352	-6.421
-33.369	-7.485
-24.244	-6.286
-18.894	1.616
-15.422	-3.596
-14.842	-7.609
-18.02	-5.941
-14.498	-8.842
-23.697	-4.093
-29.023	-3.86
-26.762	-6.296
-28.898	0.39
-20.29	-1.982
-18.917	-2.391
-22.916	1.998
-22.423	2.569
-22.093	5.267
-17.595	2.262
-21.549	5.338
-17.123	7.472
-8.385	6.304
-15.092	21.806
-12.603	54.133
-3.298	98.513
-2.155	139.59
2.052	169.86
2.01	190.96
1.323	202.08
9.11	202.19
5.047	195.85
-1.446	191.27
-0.477	188.45
-2.264	186.96
-5.058	179.63
-9.432	174.02
-11.577	175.13
-12.883	166.08
-8.99	174.13
6.256	171.27
10.293	112.55
-0.081	45.512
-4.899	-17.485
4.141	-73.133
10.452	-103.88
8.191	-109.73
9.857	-103.97
3.001	-95.271
-1.885	-88.876
-0.622	-87.958
-0.453	-81.719
4.494	-75.634
10.578	-67.85
-13.209	-77.914
-77.766	-100.5
-119.68	-102.12
-137.95	-96.557
-157.39	-94.333
-158.86	-86.84
-147.17	-76.251
-137.21	-74.312
-133.33	-74.712
-128.48	-70.486
-124.41	-68.68
-119.08	-68.379
-110.42	-49.8
-72.094	-4.959
-13.012	43.322
22.477	95.846
45.032	145.89
53.761	170.41
48.589	175.78
36.419	166.19
24.796	156.91
19.054	149.69
14.09	145.07
9.58	145.69
3.377	140.84
8.669	147.32
16.718	121.75
22.082	55.988
25.272	-7.075
29.525	-72.433
47.557	-115.41
49.797	-125.8
40.043	-116.85
37.987	-106.52
34.315	-102.17
34.307	-94.309
27.862	-89.963
21.047	-86.894
23.085	-85.828
24.56	-83.493
19.849	-82.781
21.794	-83.299
20.089	-75.097
-48.634	-71.882
-143.14	-60.454
-190.93	-37.235
-205.36	-19.232
-208.21	1.053
-203.37	15.623
-189.45	18.25
-180.67	20.519
-168.77	19.819
-160.45	23.989
-163.37	26.296
-162.17	22.419
-151.86	35.968
-108.3	47.013
-72.293	26.995
-48.594	-15.252
-5.425	-37.58
-6.823	-73.106
-6.924	-62.167
4	-8.192
70.394	-33.709
290.19	11.677
477.33	81.709
531.09	85.846
484.76	99.475
381.66	78.165
292.94	50.441
209.52	32.421
151.56	17.117
106.09	20.661
62.942	44.22
45.855	82.542
33.535	116.54
28.01	139.83
27.522	144.41
20.82	136.44
14.032	129.22
6.04	123.06
4.484	121.56
6.144	114.88
1.416	110.74
5.138	111.77
9.79	110.21
7.907	120.03
4.059	88.745
-4.162	15.591
-3.875	-50.001
5.044	-114.68
19.596	-162.37
39.533	-195.31
54.169	-220.53
67.97	-233.63
86.051	-238.44
95.495	-236.07
110.33	-233.29
124.14	-227.68
120.03	-223.07
121.82	-212.89
111.92	-185.33
92.641	-141.83
88.321	-82.265
76.547	-25.17
54.676	13.74
38.285	27.293
34.531	26.207
33.363	30.148
30.66	29.396
30.53	28.474
25.147	29.178
25.017	27.4
22.973	23.819
22.083	26.021
20.758	32.651
14.991	31.745
18.174	40.169
-24.096	22.252
-99.312	-18.414
-147.05	-38.313
-173.12	-51.235
-187.86	-46.909
-191.09	-36.01
-181.33	-32.612
-169.55	-29.245
-161.96	-28.94
-155.98	-24.321
-147.69	-17.663
-143.15	-14.959
-137.69	-11.092
-130.81	-6.1
-132.25	-4.329
-133.62	-5.145
-135.08	-5.32
-135.29	-5.591
-137.47	-2.872
-128.78	2.343
-80.517	0.565
-4.721	-3.439
70.465	5.369
126.19	20.093
129.25	24.935
95.97	27.726
78.466	32.207
68.863	34.584
60.72	37.14
56.193	37.943
50.812	39.239
47.427	43.082
41.584	45.436
40.572	43.354
39.656	40.73
37.825	44.289
36.891	40.758
39.202	39.405
36.465	48.633
-29.983	44.685
-129.86	46.442
-187.53	64.354
-212.06	76.787
-217.23	82.988
-199.5	89.96
-177.25	91.585
-169.38	91.046
-162.62	91.275
-158.59	91.333
-154.31	97.5
-150.57	100.76
-155.61	92.391
-159.8	82.898
-153.21	104.79
-112.43	150.23
-68.682	199.23
-32.963	240.58
9.002	261.29
23.831	263.68
19.012	248.89
9.447	240.72
1.986	237.02
-3.092	228.89
-6.043	227.47
-0.453	228.28
-6.151	219.34
-5.761	226.01
-4.466	217.04
-59.028	134.98
-134.75	42.209
-173.98	-32.08
-188.51	-92.686
-192.34	-131.03
-188.11	-150.14
-179.17	-147.06
-171.08	-145
-162.22	-137.12
-158.36	-124.58
-158.66	-122.19
-154.13	-112.36
-157.41	-109.91
-147.71	-98.516
-108.92	-68.805
-56.457	-33.253
-12.643	16.666
-15.696	33.479
-36.207	31.994
-43.274	35.919
-47.284	33.768
-49.835	36.046
-50.858	34.721
-44.238	40.169
-55.629	31.819
-47.432	58.078
8.339	96.298
145.51	92.343
362.33	134.1
487.54	173.79
506.67	191.16
466.43	206.11
370.36	195.16
273.12	201.55
186.33	222.17
131.21	240.85
95.975	253.71
61.641	247.52
35.788	232.94
14.991	223.65
2.657	215.96
-1.168	211.94
-5.225	204.14
-9.909	202.09
-8.339	201.71
-11.705	191.19
-12.255	191.67
-13.515	180.01
-12.244	182.28
-16.178	171.9
-76.003	89.552
-131.1	11.689
-155.33	-49.401
-184.23	-102.3
-186.47	-128.52
-182.6	-137.6
-175.61	-132.97
-163.63	-127.61
-162.08	-121.74
-156.1	-114.1
-143.11	-111.17
-125.26	-107.3
-144.65	-82.431
-183.03	-44.308
-195.74	-9.777
-202.22	10.698
-198.02	17.538
-186.71	17.654
-179.8	15.138
-172.11	20.734
-168.52	22.478
-164.32	26.307
-137.47	17.941
-82.028	-16
-15.154	-51.397
45.178	-81.249
92.327	-91.74
108.31	-92.604
89.84	-91.843
70.219	-82.575
62.598	-78.666
66.267	-64.225
71.28	-35.864
69.038	-21.976
64.144	-15.819
60.319	-12.316
63.93	-11.523
59.504	-10.226
63.717	-5.715
66.493	-0.508
56.332	-7.308
67.586	-2.973
18.713	4.361
-53.597	1.255
-57.635	4.769
-58.648	4.5
-57.261	8.063
-46.79	13.646
-44.581	11.592
-38.149	14.301
-36.712	15.691
-35.18	14.416
-37.064	17.22
-55.612	13.587
-62.238	10.214
-56.92	16.653
-53.472	16.892
-50.545	15.52
-53.792	18.577
-56.465	17.716
-54.268	17.547
-51.406	18.877
-52.597	19.547
-49.559	17.922
-47.896	17.366
-50.35	20.343
-49.325	21.004
-50.167	19.671
-51.9	16.663
-52.729	14.515
-52.57	14.48
-51.009	14.947
-47.911	17.711
-42.257	18.274
-39.358	16.982
-43.242	15.574
-44.911	10.761
-43.468	8.771
-36.235	10.157
-32.428	10.493
-38.226	12.929
-36.669	13.387
-40.527	11.235
-40.348	11.849
-32.282	11.581
-35.267	11.122
-34.019	9.774
-33.22	7.145
-38.251	9.397
-38.052	10.526
-36.113	9.959
-35.404	10.198
-34.056	9.378
