# Supplementary material for: Electrooculography-based continuous eye-writing recognition system for efficient assistive communication systems
Source: PLoS One. 2018 Feb 9;13(2):e0192684. doi: 10.1371/journal.pone.0192684 (PMC5806888; doi:10.1371/journal.pone.0192684)
Supplement: S3 Database — All the original continuous EOG data of participant 004, 005, and 006 used in the experiments are contained in this database. (ZIP) [file pone.0192684.s003.zip › continuous2/004/training/EOG_004_01_016.csv]

-14.839	-13.267
-24.169	-12.783
-23.321	-12.397
-26.523	-9.045
-26.997	-11.377
-22.572	-13.937
-25.007	-8.814
-26.22	-6.874
-26.918	-9.627
-26.092	-10.545
-29.985	-10.666
-30.97	-7.3
-30.581	-8.681
-33.545	-9.643
-30.233	-6.442
-31.418	-6.694
-31.704	-6.258
-31.78	-7.237
-33.371	-10.572
-30.293	-10.24
-32.754	-8.641
-30.885	-9.193
-28.791	-6.549
-29.441	-7.732
-29.556	-7.185
-30.46	-1.719
-22.5	-4.433
-30.589	-9.388
-34.333	-10.919
-24.071	-7.4
-25.393	-8.728
-19.293	-12.975
-21.983	-14.008
-29.67	-15.367
-23.645	-14.021
-24.96	-11.497
-29.006	-9.211
-25.812	-9.462
-29.457	-10.225
-31.173	-11.207
-25.884	-9.966
-27.269	-9.556
-26.565	-11.865
-24.409	-9.579
-23.424	-7.877
-21.437	-9.264
-21.722	-9.603
-20.462	-7.749
-20.499	-7.055
-21.452	-6.498
-20.84	-6.34
-20.613	-10.033
-17.361	-10.678
-16.946	-9.327
-20.512	-7.451
-21.598	-6.322
-20.348	-8.036
-20.899	-6.687
-22.51	-8.536
-20.647	-8.524
-17.001	-4.674
-13.53	-8.709
-15.519	-8.838
-18.756	-5.556
-18.869	-6.085
-18.434	-7.434
-18.074	-10.263
-18.18	-8.703
-16.183	-8.767
-19.343	-0.788
-28.775	28.857
-35.421	62.416
-39.582	95.703
-42.851	129.89
-46.216	159.01
-52.306	178.16
-56.15	185.56
-51.241	190.81
-46.702	195.37
-40.782	200.26
-32.578	199.83
-26.586	194.72
-18.731	193.29
-20.104	190.3
-24.849	186.07
-28.642	176.52
-33.602	169.94
-41.478	157.34
-51.428	137.26
-49.279	128.2
-42.713	131.68
-36.614	136.67
-33.006	105.49
-34.39	50.752
-39.166	-5.596
-42.822	-64.295
-38.374	-119.94
-31.313	-170.56
-27.624	-205.35
-32.216	-232.17
-42.484	-250.93
-49.991	-249.53
-50.967	-241.82
-48.269	-235.81
-49.938	-229.14
-46.389	-227.68
-40.418	-221.14
-34.245	-212.91
-29.524	-205.11
-65.533	-185.86
-120.89	-156.48
-158.15	-117.61
-179.42	-81.405
-185.49	-59.143
-187.93	-42.412
-187.14	-31.23
-180.96	-29.339
-173.14	-26.898
-167.67	-26.885
-165.91	-21.843
-161.64	-15.712
-153.38	-13.972
-132.89	11.414
-89.123	49.142
-40.526	83.58
4.52	120.74
35.76	150.66
45.177	166.68
61.03	176.06
71.886	173.85
53.147	163.75
36.326	158.3
36.321	146.14
30.833	139.08
19.832	138.15
14.456	139.36
13.931	137.93
15.107	132.54
24.397	138.27
38.386	110.28
51.324	50.488
58.573	-6.3
69.808	-62.846
92.428	-108.38
96.577	-129.38
87.427	-123.4
84.935	-114.42
82.98	-111.97
75.79	-112.02
65.379	-108.66
63.595	-99.586
67.83	-96.32
60.781	-99.065
61.516	-97.064
61.025	-86.838
-7.366	-83.585
-88.639	-77.666
-115.95	-60.14
-132.23	-47.73
-146.16	-39.238
-150.34	-36.045
-143.68	-36.218
-130.68	-39.21
-125.64	-37.572
-119.44	-24.464
-111.32	-20.838
-106.81	-23.931
-102.86	-22.537
-99.611	-23.884
-99.843	-23.463
-102.22	-19.829
-102.04	-18.268
-92.475	-18.151
-63.434	-31.104
-18.119	-44.963
22.716	-58.117
30.496	-58.532
10.823	-62.841
5.056	-55.195
35.766	-3.562
140.05	-6.649
324.07	11.812
465.57	71.105
484.22	72.005
430.71	63.847
353.46	41.521
275.7	21.779
209.15	24.641
151.79	21.657
100.45	14.965
68.648	5.77
52.991	5.673
34.144	25.358
18.067	53.538
2.766	84.571
-3.652	115.68
-1.671	139.07
-4.97	152.31
-6.621	150.9
-14.547	140.85
-24.978	135.21
-28.846	132.02
-34.355	126.56
-35.238	123.18
-34.58	121.93
-37.144	119.22
-30.235	119.54
-25.736	109.3
-29.927	105.89
-26.015	114.52
-22.984	76.634
-34.818	12.143
-46.983	-46.949
-48.514	-96.98
-48.956	-115.22
-53.409	-112.72
-55.743	-110.13
-53.067	-107.02
-52.408	-98.143
-37.051	-108.73
-4.902	-125.04
4.135	-124.98
-1.767	-122.57
-1.486	-116.21
-6.657	-117.22
-1.201	-115.09
1.507	-110.95
-5.09	-112.21
7.17	-103.67
-28.458	-95.253
-115.31	-81.765
-164.52	-61.59
-182.03	-41.42
-184.99	-30.485
-170.59	-31.268
-157.48	-28.083
-145.65	-25.514
-139.29	-23.639
-137.03	-22.442
-125.98	-22.882
-116.79	-24.277
-112.63	-25.132
-108.63	-22.815
-100.76	-23.317
-96.167	-21.813
-95.768	-22.792
-92.654	-23.466
-93.605	-22.529
-91.6	-24.369
-87.111	-22.039
-86.137	-21.839
-85.014	-19.275
-82.442	-21.017
-70.811	-15.461
-37.102	14.799
8.219	47.856
39.979	83.884
58.956	115.9
70.519	131.69
67.879	132.86
54.802	120.8
41.293	112.72
42.028	114.2
63.516	116.08
78.207	113.15
72.989	106.35
65.883	101.37
61.296	96.21
55.283	93.634
48.404	90.755
46.274	86.631
46.665	88.778
42.819	84.64
40.965	81.567
39.307	75.593
45.806	79.76
51.494	79.273
10.569	16.288
-49.767	-57.151
-78.021	-117.24
-92.757	-173.67
-105.73	-207.76
-105.9	-230.6
-100.22	-240.02
-96.318	-239.31
-95.568	-230.11
-94.61	-223.11
-86.342	-221
-82.356	-212.97
-79.94	-207.37
-77.388	-199.33
-76.3	-194.17
-62.481	-190.8
-45.233	-164.22
-4.558	-118
39.744	-84.214
33.563	-73.362
18.015	-73.491
11.376	-63.81
4.547	-36.277
2.831	-26.953
-10.062	-26.618
-15.269	-26.241
-12.451	-29.76
-7.677	-16.169
7.149	-15.502
8.689	-20.461
4.504	-19.377
5.954	-15.279
4.588	-29.523
8.825	-71.771
11.535	-80.157
9.574	-74.051
9.367	-72.858
10.047	-68.431
13.653	-69.283
14.347	-67.383
13.803	-66.713
11.826	-64.964
10.786	-65.315
19.062	-59.793
7.804	-70.359
-30.49	-96.081
-50.871	-102.56
-61.985	-106.17
-76.219	-106.87
-68.883	-103.38
-62.112	-103.48
-59.498	-100.82
-52.107	-97.037
-46.517	-92.607
-40.664	-90.305
-40.69	-91.22
-36.216	-90.33
-33.79	-85.631
-34.817	-87.633
-32.478	-83.013
-31.994	-51.087
-13.949	-6.033
19.743	44.305
43.611	88.055
51.762	119.06
54.224	139.45
55.273	144.67
51.568	136.55
44.239	124.12
38.927	119.21
34.271	113.63
29.104	111.02
22.874	109.69
13.704	105.35
11.659	105.57
16.738	102.88
23.731	109.48
23.162	93.009
4.204	27.039
-28.686	-45.89
-57.606	-114.56
-65.381	-172.16
-61.096	-205.44
-51.328	-223.01
-44.418	-227.34
-44.014	-220.76
-38.212	-210.66
-40.188	-204.86
-40.096	-200.62
-33.873	-189.52
-31.203	-187.19
-23.421	-179.89
-20.968	-143.4
-8.505	-98.321
5.19	-76.134
1.33	-74.992
1.968	-70.506
1.638	-68.032
-1.121	-65.608
-0.224	-61.048
-0.399	-61.111
5.44	-58.242
9.247	-56.953
9.211	-56.151
13.537	-52.501
14.738	-52.458
17.76	-48.516
18.786	-45.029
17.763	-48.194
19.445	-48.31
14.796	-48.046
7.972	-46.801
8.418	-40.315
21.725	-39.755
26.202	-47.227
18.657	-47.755
18.649	-42.777
25.718	-41.39
34.588	-42.615
36.15	-41.78
35.364	-38.624
36.21	-36.237
34.82	-34.391
33.961	-34.46
36.911	-36.271
35.419	-37.134
35.774	-35.432
40.016	-35.506
36.447	-36.024
37.052	-34.604
37.942	-36.438
38.264	-37.128
36.724	-36.066
32.475	-34.51
35.152	-32.319
30.656	-32.478
31.96	-33.805
36.47	-37.707
32.32	-38.871
32.037	-37.345
29.103	-37.736
32.493	-33.486
34.613	-33.156
32.919	-35.311
35.6	-27.815
34.101	-27.812
38.224	-31.002
35.375	-27.95
30.727	-25.396
37.754	-22.836
35.989	-26.081
35.595	-21.948
34.076	-17.65
32.749	-24.144
36.499	-24.226
30.909	-23.446
31.622	-21.703
29.822	-19.261
29.05	-21.155
35.008	-20.636
