# Supplementary material for: Electrooculography-based continuous eye-writing recognition system for efficient assistive communication systems
Source: PLoS One. 2018 Feb 9;13(2):e0192684. doi: 10.1371/journal.pone.0192684 (PMC5806888; doi:10.1371/journal.pone.0192684)
Supplement: S3 Database — All the original continuous EOG data of participant 004, 005, and 006 used in the experiments are contained in this database. (ZIP) [file pone.0192684.s003.zip › continuous2/004/training/EOG_004_01_017.csv]

-48.247	-3.957
-51.525	-6.038
-48.674	-3.257
-45.567	0.282
-40.253	0.747
-39.425	1.017
-44.741	-0.274
-48.799	-1.565
-47.938	-2.076
-42.537	1.963
-40.367	9.383
-41.487	5.941
-39.528	3.842
-40.073	5.739
-43.491	4.202
-43.859	4.873
-38.589	4.601
-32.889	2.656
-34.876	3.981
-37.822	8.855
-36.154	8.73
-33.287	8.652
-35.716	8.735
-39.346	7.141
-33.664	8.886
-28.474	6.345
-28.203	4.805
-29.716	4.736
-27.859	5.74
-25.471	6.788
-26.891	7.211
-26.285	6.997
-29.447	4.536
-25.045	7.588
-18.183	5.506
-19.09	5.909
-18.619	9.881
-20.472	6.591
-17.347	7.031
-15.656	5.525
-17.651	5.948
-16.288	7.51
-19.317	6.481
-21.232	9.364
-18.885	9.917
-18.344	9.613
-15.671	7.666
-11.271	7.972
-13.254	10.284
-11.791	6.232
-11.478	5.053
-17.206	10.117
-18.298	12.779
-18.95	10.817
-18.001	8.482
-17.146	8.771
-17.971	8.173
-17.04	6.229
-14.516	5.394
-14.501	5.68
-14.369	8.791
-12.355	8.938
-15.554	6.727
-16.37	10.24
-17.142	10.296
-18.636	8.751
-14.629	8.595
-14.012	5.342
-10.519	7.301
-6.675	6.088
-11.901	4.571
-15.047	9.861
-17.8	10.783
-17.452	5.664
-18.29	10.012
-28.282	36.686
-39.133	69.868
-56.789	100.97
-71.766	132.23
-80.252	160.95
-86.35	183.04
-85.511	193.65
-88.687	200.65
-88.921	205.81
-84.485	209.68
-83.673	210.17
-82.105	201.9
-80.741	196.88
-81.193	190.06
-84.318	183.36
-84.015	177.73
-80.182	176.05
-76.218	178.21
-74.936	142.61
-77.502	86.528
-70.85	33.404
-54.802	-27.423
-25.829	-82.496
13.898	-134.59
31.598	-179.35
21.28	-212.14
7.288	-236.88
-0.048	-250.56
-3.842	-258.67
-3.707	-253.6
2.196	-247.62
5.81	-249.05
5.044	-244.45
8.703	-240.97
9.58	-238.9
9.094	-238.23
10.517	-234.68
13.866	-229.91
19.255	-219.23
18.663	-200.61
24.558	-176.18
32.764	-125.61
31.666	-59.645
15.7	-11.618
-2.235	-2.445
-8.2	-5.674
-14.946	1.245
-19.418	3.879
-25.131	6.613
-25.966	10.396
-20.343	7.589
-21.549	7.681
-22.008	10.668
-18.745	10.49
-16.721	12.87
-19.929	11.226
-13.847	20.145
-12.329	18.036
-46.873	-10.855
-85.524	-22.574
-110.93	-33.17
-137.39	-39.037
-157.71	-33.394
-175.86	-34.347
-184.19	-28.012
-176.57	-22.851
-168.02	-20.965
-164.21	-20.22
-163.17	-19.037
-152.62	-14.085
-142.79	-11.804
-141.57	-12.34
-139.36	-10.883
-140.12	-7.24
-136.03	-10.307
-130.55	1.114
-122.46	36.541
-98.733	79.645
-76.999	131.26
-58.216	180
-51.101	213.86
-57.08	234.65
-47.435	244.52
-41.389	249.77
-42.351	250.93
-33.772	247.57
-28.061	244.57
-25.879	239.36
-25.576	233.53
-28.628	226.59
-31.321	221.26
-34.048	214.45
-36.914	213.39
-33.412	212.89
-31.87	171.96
-36.658	102.93
-32.678	34.737
-24.991	-35.653
-17.487	-100.73
-2.349	-140.75
13.049	-167.39
25.451	-193.48
40.407	-206.66
53.444	-208.86
57.729	-206.05
55.947	-198.82
54.966	-191.79
53.445	-188.02
55.957	-180.94
63.358	-173.69
63.221	-170.68
64.592	-168.72
63.522	-166.37
57.163	-166.82
59.047	-162.49
50.553	-135.05
43.239	-82.054
49.307	-33.321
43.311	-17.175
34.932	-11.399
30.471	-5.745
24.054	-2.853
22.455	0.485
19.551	-0.809
19.335	-0.237
16.421	2.578
21.136	4.72
28.38	11.423
15.676	30.688
11.764	42.391
5.93	38.746
0.464	41.507
1.578	44.827
-0.774	43.834
8.251	42.503
9.217	43.192
4.084	42.318
3.36	36.193
3.594	41.238
4.686	42.671
5.406	38.494
9.251	47.675
-8.802	31.361
-52.271	-3.674
-88.665	-12.054
-114.93	-10.967
-136.11	-15.869
-144.75	-18.669
-140.14	-13.296
-125.85	-6.541
-118.07	-8.196
-115.91	-5.676
-109.4	-1.073
-108.36	1.868
-102.36	7.491
-98.107	8.754
-99.752	5.948
-94.387	3.234
-94.185	3.698
-93.5	1.283
-84.246	9.313
-60.463	25.806
-14.659	26.662
29.26	32.273
73.713	46.374
107.25	49.103
91.572	48.241
66.816	47.581
61.233	45.922
49.156	45.54
35.973	44.09
32.245	42.347
30.372	39.923
27.735	40.789
32.38	40.964
47.82	37.302
52.246	35.434
48.819	36.062
50.304	38.15
47.253	37.115
47.417	38.658
49.278	37.548
57.198	39.907
63.341	42.616
37.68	13.702
-2.559	-18.503
-33.145	-31.974
-61.492	-37.884
-79.891	-38.819
-81.392	-39.982
-77.086	-33.556
-71.931	-30.086
-71.076	-26.989
-69.316	-20.964
-65.803	-27.019
-62.171	-24.835
-59.777	-18.881
-65.323	-20.639
-68.818	-19.653
-64.637	-21.164
-54.95	-9.14
-23.753	22.722
36.297	69.275
87.485	130.88
107.2	182.37
109.09	214.4
112.42	231.33
111.23	225.1
95.618	212.93
82.774	208.17
75.641	198.74
72.861	190.5
66.728	189.25
59.105	182.98
58.351	181.89
58.539	180.91
58.456	172.72
56.507	180.6
57.872	156.63
69.823	92.864
86.203	30.054
105.81	-28.501
133.87	-66.138
139.91	-82.767
131.06	-77.983
135.28	-72.92
126.49	-74.711
116.34	-70.75
116.38	-67.217
116.64	-61.761
117.97	-59.104
112.72	-61.883
108.18	-61.921
105.13	-57.893
101.11	-57.633
102.51	-55.323
97.719	-53.778
102.62	-52.279
99.952	-46.275
24.283	-50.777
-72.411	-49.489
-121.12	-28.74
-141.62	-10.093
-158.91	-4.691
-159.19	-2.998
-142.09	1.159
-136.54	3.022
-133.47	4.649
-126.78	7.657
-120.23	8.991
-114.18	9.401
-112.2	6.717
-110.09	5.144
-109.12	6.957
-104.61	8.381
-96.123	9.755
-98.203	8.146
-102.59	8.008
-98.967	8.578
-98.344	5.885
-100.02	3.886
-96.993	7.214
-57.899	5.596
-12.078	-13.622
-20.443	-20.885
-22.004	-16.737
14.5	-22.869
46.239	-24.129
56.467	-23.032
44.429	-21.454
32.799	-17.708
27.748	-16.397
21.348	-15.081
17.523	-12.489
16.844	-14.196
10.323	-16.859
2.541	-16.186
2.641	-18.054
0.698	-13.487
13.932	-12.283
29.36	-19.962
22.01	-21.598
18.825	-18.089
16.602	-16.954
12.423	-20.417
13.924	-19.469
9.278	-19.695
8.449	-20.863
8.358	-17.883
3.836	-19.685
8.874	-18.423
10.674	-14.999
10.673	-16.027
13.73	-17.988
8.75	-18.612
8.046	-16.471
10.427	-13.91
11.006	-12.288
11.394	-12.403
13.674	-12.244
19.437	-13.174
17.026	-15.549
17.031	-14.813
19.495	-13.448
13.381	-13.429
13.125	-13.096
16.599	-12.242
16.793	-11.303
18.858	-9.848
22.081	-9.661
16.982	-10.74
12.284	-11.49
15.758	-11.745
12.515	-11.335
10.966	-12.089
16.257	-11.694
21.189	-7.827
21.948	-7.449
18.202	-11.392
17.435	-7.997
23.479	-8.855
25.914	-12.231
21.732	-6.96
24.033	-9.646
20.558	-11.389
