# Supplementary material for: Electrooculography-based continuous eye-writing recognition system for efficient assistive communication systems
Source: PLoS One. 2018 Feb 9;13(2):e0192684. doi: 10.1371/journal.pone.0192684 (PMC5806888; doi:10.1371/journal.pone.0192684)
Supplement: S3 Database — All the original continuous EOG data of participant 004, 005, and 006 used in the experiments are contained in this database. (ZIP) [file pone.0192684.s003.zip › continuous2/004/training/EOG_004_01_018.csv]

-4.12	-13.713
1.781	-13.289
2.447	-14.295
-0.385	-10.896
4.347	-11.057
3.381	-12.695
4.295	-15.535
9.51	-14.366
8.891	-14.439
6.279	-15.99
3.208	-13.757
1.943	-15.626
3.197	-16.182
3.641	-15.724
5.776	-18.376
6.845	-22.003
6.881	-20.792
6.664	-16.175
8.276	-11.735
11.108	-12.945
11.546	-15.456
9.798	-10.998
7.759	-10.288
11.712	-10.689
9.42	-11.196
7.269	-11.174
9.016	-9.481
6.316	-11.202
5.891	-8.804
2.289	-6.509
6.821	-8.092
11.267	-9.75
6.764	-10.313
4.89	-6.809
3.334	-4.164
4.907	-5.049
4.659	-7.622
0.816	-7.441
0.537	-6.611
4.026	-5.419
7.203	-2.658
6.619	-4.004
5.714	-4.005
8.214	-3.913
11.379	-4.827
8.837	-5.944
6.588	-7.623
10.801	-5.476
7.999	-7.32
8	-8.139
15.016	-4.67
10.085	-7.129
6.071	-5.104
7.599	-5.299
4.794	-8.682
5.862	-2.976
10.104	-4.561
11.702	-6.289
10.871	-3.395
6.072	-6.443
6.567	-6.821
8.554	-5.992
5.036	-4.617
12.389	-2.487
18.045	-2.067
10.959	0.47
6.94	-1.777
7.743	-4.972
9.612	-5.308
6.181	-6.115
1.475	-2.827
6.954	-1.192
10.271	0.113
4.438	0.816
3.208	0.047
14.341	17.123
43.51	55.112
75.098	99.171
94.721	144.48
103.49	178.76
98.804	195.4
91.328	202.2
76.52	196.68
57.926	187.82
55.535	179.65
50.737	172.68
36.839	174.2
37.691	171.52
42.041	167.52
39.86	161.95
39.215	155.61
40.411	159.58
36.061	154.83
29.079	150.21
32.185	142.9
34.743	143.65
32.632	148.88
-6.307	90.816
-74.452	7.692
-116.89	-63.89
-144.24	-128.46
-171.78	-168.03
-193.92	-198.69
-198.66	-213.43
-197.24	-210.87
-195.69	-205.58
-187.34	-195.52
-182.09	-188.15
-175.69	-188.68
-170.24	-185.19
-167.17	-177.68
-163.07	-177.41
-162.12	-176.65
-157.8	-173.83
-152.61	-163.19
-133.08	-130.01
-86.853	-89.629
-41.952	-44.582
2.759	20.291
42.242	83.114
60.177	124.41
70.72	153.75
74.444	162.18
63.468	155.9
51.533	149.18
43.206	139.38
34.545	133.76
32.365	134.31
33.519	146.07
46.39	157.44
58.625	157.61
54.885	156.04
56.998	157.72
51.517	148.34
51.167	153.95
60.93	152.09
14.493	69.783
-56.856	-22.379
-92.897	-87.21
-113.15	-144.64
-134.93	-182.11
-153.24	-205.33
-157.87	-209.95
-156.56	-206.23
-152.72	-198.98
-143.28	-189.35
-136.15	-182.12
-131.41	-177.33
-129.44	-175.5
-124.51	-174.45
-122.18	-170.85
-122.44	-170.42
-111.89	-170.76
-105.73	-146.75
-85.622	-104.32
-38.809	-49.451
6.139	20.824
38.134	84.493
51.532	129.28
56.464	157.06
62.123	169.24
76.9	173.48
86.132	170.46
73.926	164.74
70.486	162.86
67.222	156.08
64.278	155.98
61.481	149.24
56.034	152.73
55.116	151.26
6.282	71.775
-72.899	-27.035
-138.91	-96.797
-174.84	-151.9
-175	-188.97
-169.75	-203.75
-158.44	-199.05
-146.93	-191.31
-135.45	-182.53
-123.36	-177.41
-119.21	-171.58
-116.15	-165.29
-112.54	-163.29
-108.81	-156.08
-105.12	-152.35
-100.7	-150.02
-100.66	-145.84
-91.168	-149.71
-83.206	-136.84
-61.937	-105.21
-4.798	-65.448
56.557	-9.353
107.83	21.022
103.07	22.372
70.23	26.294
61.65	22.467
54.555	22.041
49.968	19.447
44.95	12.807
43.18	20.633
39.309	22.593
36.346	24.679
38.15	21.965
35.113	18.195
42.535	27.991
17.851	-0.208
-40.103	-41.516
-62.577	-56.039
-75.764	-60.785
-91.282	-56.672
-79.655	-53.486
-70.947	-52.122
-70.091	-52.725
-66.083	-49.945
-62.952	-44.592
-53.413	-36.319
-43.139	-39.422
-20.456	-73.101
13.762	-106.33
40.775	-131.93
71.97	-147.94
110.69	-152.6
143.11	-155.42
155.07	-154.04
145.87	-152.62
133.46	-144.5
132.37	-134.28
134.78	-126.31
137.65	-128.82
144.4	-136.35
145.77	-135.15
141.44	-135.14
139.01	-132.37
133.41	-132.21
136.35	-136.27
140.84	-125.35
96.004	-93.276
28.008	-44.786
-21.317	8.975
-52.879	60.45
-67.171	109.81
-70.663	154.37
-69.673	185.22
-64.35	201.27
-48.906	219.12
-48.751	239.28
-50.749	250.39
-41.858	249.12
-40.251	244.66
-37.027	234.57
-41.704	197.5
-44.476	141.24
-40.046	78.997
-31.759	16.237
-10.952	-42.576
9.683	-93.84
33.375	-136.91
57.074	-167.19
75.715	-183.22
94.393	-194.88
104.86	-198.31
107.58	-198.13
105.34	-192.42
99.797	-184.14
98.782	-178.88
99.447	-178.66
96.983	-186.64
97.814	-183.82
103.89	-180.39
105.64	-179.08
109.49	-175.84
114.71	-174.06
94.83	-158.61
52.292	-137.34
1.637	-100.14
-38.988	-47.72
-58.29	-16.623
-61.579	-9.763
-59.45	-5.614
-54.558	-2.614
-43.549	-4.448
-50.794	10.626
-61.949	32.825
-59.377	38.443
-55.8	38.914
-49.294	39.111
-43.506	39.695
-39.45	43.091
-38.332	46.858
-33.989	47.881
-28.103	47.305
-27.194	49.075
-21.56	50.609
-18.829	48.994
-21.929	47.319
-19.258	48.218
-18.183	47.532
-20.226	45.393
-19.654	43.242
-19.554	43.325
-14.296	46.9
-11.359	49.748
-11.144	47.124
-2.886	40.803
-1.439	40.602
-4.41	37.974
-2.669	36.519
1.226	36.713
8.116	33.241
4.472	40.263
-1.639	42.59
4.684	41.348
4.413	42.8
1.836	39.909
6.206	40.049
4.553	37.732
4.191	35.625
5.394	38.72
3.529	37.593
7.001	39.49
10.47	44.05
10.72	38.564
12.384	36.715
12.217	38.596
10.262	37.078
