# Supplementary material for: Electrooculography-based continuous eye-writing recognition system for efficient assistive communication systems
Source: PLoS One. 2018 Feb 9;13(2):e0192684. doi: 10.1371/journal.pone.0192684 (PMC5806888; doi:10.1371/journal.pone.0192684)
Supplement: S3 Database — All the original continuous EOG data of participant 004, 005, and 006 used in the experiments are contained in this database. (ZIP) [file pone.0192684.s003.zip › continuous2/004/training/EOG_004_01_019.csv]

25.989	12.558
32.952	9.728
34.227	6.982
32.776	7.188
34.569	3.568
32.78	5.546
29.784	5.805
33.088	5.037
32.174	8.703
29.9	11.936
27.409	8.166
24.652	2.443
28.125	1.315
30.442	1.48
28.964	0.662
24.95	-2.799
19.12	2.115
17.303	9.586
19.244	7.828
21.551	4.012
19.329	-0.667
10.985	3.545
12.128	6.08
19.521	3.468
21.995	6.11
27.016	-1.158
26.694	-4.05
20.577	1.963
20.585	2.207
22.342	1.926
23.958	0.134
21.188	-1.398
16.674	-4.803
21.599	-4.191
23.949	2.397
24.217	2.04
24.704	2.351
18.068	2.11
16.906	1.194
20.596	1.513
22.721	-2.676
27.464	-3.542
28.012	-2.812
21.041	-0.867
22.179	1.292
28.573	0.755
24.859	3.089
20.455	5.349
19.172	5.164
19.474	1.687
17.453	-1.146
16.804	-0
22.352	-2.483
20.355	-0.984
21.673	0.126
24.934	-1.357
20.279	1.982
19.399	-0.993
21.697	-3.482
20.583	-4.809
20.546	0.051
28.519	0.351
32.655	-9.744
32.525	-7.373
32.052	-4.125
30.387	-2.758
26.25	-5.285
18.849	-6.62
19.504	-5.463
17.464	-7.037
20.79	-3.218
32.61	-2.891
67.866	9.494
117.25	24.003
108.42	19.21
74.651	16.675
57.887	15.631
41.015	13.93
28.624	12.48
20.449	8.076
14.212	6.413
6.96	3.389
-1.001	1.949
-7.953	2.34
-14.928	1.148
-13.446	1.69
-12.458	0.143
-13.926	-2.353
-10.852	-0.546
-14.682	-1.139
-12.72	1.264
-10.423	0.103
-9.268	0.969
-8.96	8.611
-38.387	-23.496
-82.091	-70.248
-113.16	-87.201
-132.81	-92.268
-159.78	-92.34
-175.62	-86.243
-164.25	-80.16
-156.16	-77.466
-150.42	-72.639
-145.54	-69.444
-143.25	-70.599
-136.42	-72.378
-133.8	-70.025
-132.46	-63.593
-128.45	-67.187
-126.06	-61.637
-106.21	-32.467
-60.253	3.331
-6.299	47.729
41.937	98.493
66.446	142.76
73.296	172.28
77.712	189.21
74.362	195.9
65.907	190.95
54.939	181.09
45.879	175.87
40.972	172.85
39.247	171.12
38.84	167.02
32.974	154.02
32.544	160.64
34.558	153.37
39.566	98.107
50.782	35.065
58.879	-27.455
65.48	-81.523
68.298	-124.37
76.005	-148.29
75.361	-149.59
78.946	-144.28
70.564	-127.17
-16.718	-105.08
-120.41	-79.49
-169.25	-48.071
-181.01	-22.061
-176.19	-8.713
-166.35	-2.843
-153.45	-0.538
-143.41	-0.441
-136.45	2.943
-133.76	7.075
-131.79	11.176
-130.41	9.68
-135.61	12.288
-117.63	16.192
-63.689	-3.947
16.75	-26.26
73.989	-32.929
62.579	-37.72
34.619	-34.548
21	-30.24
8.827	-32.573
3.757	-29.557
4.634	-25.544
0.642	-22.643
-3.259	-21.36
0.002	-22.841
-1.431	-25.385
-1.993	-24.593
-0.743	-22.752
2.354	-16.631
6.158	-14.617
-31.688	-42.992
-85.971	-73.757
-108.23	-80.764
-118.68	-79.783
-116.25	-77.695
-102.11	-74.395
-94.779	-70.577
-91.763	-65.419
-90.176	-61.745
-90.586	-59.326
-92.472	-60.756
-89.475	-61.128
-87.533	-54.497
-82.728	-56.63
-74.195	-52.6
-55.528	-19.984
8.806	33.537
75.825	101.43
110.62	163.88
138.82	201.75
152.43	213.39
146.84	207.49
137.48	196.24
134.67	188.91
128.22	183.14
120.58	181.9
113.91	179.06
105.53	169.61
108.76	172.12
107.68	165.52
109.93	173.34
111.28	169.16
60.303	86.272
-13.107	-5.843
-53.023	-77.635
-62.008	-133.8
-56.48	-170.9
-50.591	-197.71
-42.505	-202.09
-35.7	-201.69
-39.058	-201.83
-40.165	-194.41
-35.626	-185.85
-30.3	-182.44
-28.805	-178.97
-27.413	-175.64
-28.051	-173.03
-33.216	-168.74
-26.256	-166.97
-4.139	-145.26
38.609	-104.41
90.225	-50.131
105.84	-6.454
87.184	-1.766
67.882	0.932
55.837	4.399
55.304	-0.221
56.682	0.705
51.597	2.742
52.307	5.217
53.292	7.466
49.793	5.506
49.841	4.177
49.156	5.523
46.078	3.979
42.64	4.182
38.874	7.727
34.927	9.987
33.841	7.074
34.819	1.749
33.483	5.646
34.696	8.92
32.358	8.365
31.886	9.6
33.314	6.894
29.665	9.045
30.269	10.126
30.697	5.319
28.036	12.099
13.998	24.262
-2.124	38.429
-7.205	47.209
-10.054	46.609
-10.06	48.501
-11.034	45.591
-11.523	44.744
-9.245	44.69
-7.748	42.893
-4.342	42.415
0.819	47.108
-3.301	40.616
-8.295	18.772
-5.209	15.461
-7.47	13.268
-5.828	11.165
-26.839	22.14
-77.804	38.935
-101.15	58.725
-102.82	78.351
-104.96	98.143
-101.84	105.33
-98.502	105.33
-94.263	105.21
-87.553	104.69
-84.268	102.4
-84.98	102.25
-78.12	104.59
-70.374	71.47
-67.085	9.508
-62.023	-48.261
-56.065	-106.78
-49.423	-156.53
-45.295	-189.9
-34.216	-212.24
-24.335	-222.22
-17.098	-230.42
-3.48	-236.43
3.024	-230.97
8.471	-226.42
7.965	-218.94
7.558	-209.69
16.856	-207.82
16.308	-203.88
16.432	-200.55
16.524	-199.28
16.351	-200.09
22.427	-188.67
13.697	-159.6
18.315	-113.38
58.845	-35.187
93.268	46.807
103.98	116.42
109.35	169.35
114.37	192.69
119.27	204.81
127.46	209.38
130.28	205.41
125.86	200.45
115.61	191.7
105.85	186.96
100.08	184.96
94.659	179.9
97.74	181.46
95.908	176.01
96.811	180.59
96.778	178.29
56.448	109.43
-8.028	24.188
-58.814	-47.674
-85.088	-110.43
-100.87	-146.46
-101	-170.78
-96.14	-179.62
-97.246	-180.69
-87.29	-179.61
-86.204	-170.96
-84.756	-166.78
-76.763	-162.86
-76.56	-158.59
-76.328	-155.14
-77.155	-153.93
-62.33	-141.52
-25.232	-110.21
24.9	-65.375
59.613	-17.152
49.192	4.146
28.737	11.614
20.586	17.147
12.349	16.791
9.378	18.316
13.265	17.695
15.335	16.661
17.771	16.375
21.306	18.089
23.661	18.703
35.134	22.116
43.182	26.803
47.902	30.642
51.367	33.083
43.956	5.671
47.957	-37.888
55.887	-74.931
61.493	-107.79
72.731	-128.92
85.834	-141.64
97.001	-148.34
93.681	-155.54
89.429	-159.36
91.697	-155.11
93.45	-148.49
95.127	-145.59
94.669	-145.5
90.651	-139.63
83.61	-140.08
82.119	-138.41
80.626	-132.58
81.514	-135.02
74.024	-123.87
37.697	-92.462
0.214	-48.658
-26.812	-0.161
-44.662	40.872
-45.14	62.647
-41.2	63.714
-40.588	61.131
-38.331	65.899
-35.189	69.038
-32.2	66.541
-31.786	67.338
-33.209	68.244
-33.573	66.471
-35.308	66.173
-31.794	68.311
-27.107	67.69
-26.461	66.548
-24.256	66.658
-22.99	63.065
-23.924	64.402
-21.67	64.254
-17.88	60.957
-16.185	59.134
-17.309	55.451
-22.152	57.23
-20.829	54.272
-18.178	51.537
-17.458	51.922
-13.272	50.576
-15.278	52.298
-14.367	49.363
-10.641	49.924
-9.953	50.658
-6.404	50.006
-6.029	52.424
-2.296	48.029
-0.609	45.207
-2.932	44.969
-2.349	43.187
-4.124	44.954
2.3	44.988
6.144	44.292
0.788	46.514
0.894	43.564
-1.047	36.199
-0.375	37.4
-3.494	38.728
-16.754	36.992
-18.437	36.984
-16.39	35.194
-17.189	34.648
-16.208	32.599
-16.09	36.177
-13.816	36.984
-14.092	33.187
-12.23	34.223
-8.322	36.447
-10.97	35.696
-11.73	30.115
-9.926	31.269
-7.875	30.652
-7.056	29.445
-7.514	31.506
-7.203	29.737
-5.63	32.378
-3.205	31.505
-5.592	25.639
-5.919	26.224
-5.167	28.362
-5.107	27.649
-7.999	30.718
-9.883	32.793
