# Supplementary material for: Electrooculography-based continuous eye-writing recognition system for efficient assistive communication systems
Source: PLoS One. 2018 Feb 9;13(2):e0192684. doi: 10.1371/journal.pone.0192684 (PMC5806888; doi:10.1371/journal.pone.0192684)
Supplement: S3 Database — All the original continuous EOG data of participant 004, 005, and 006 used in the experiments are contained in this database. (ZIP) [file pone.0192684.s003.zip › continuous2/004/training/EOG_004_01_020.csv]

-3.642	-1.658
-3.484	-0.742
-0.087	-0.972
-3.582	1.508
-5.358	0.116
-1.423	-1.149
-4.826	6.323
-4.93	5.4
-4.622	2.307
-7.808	2.292
-8.71	2.011
-11.761	4.515
-11.766	2.084
-6.313	2.88
-4.49	3.047
-7.564	-0.153
-9.254	2.854
-8.118	3.663
-6.526	4.921
-7.617	8.114
-5.764	7.025
-2.757	6.736
-6.572	7.011
-7.076	5.761
-5.357	6.785
-7.36	6.839
-11.509	3.879
-13.289	3.066
-5.685	3.276
-1.338	3.046
-6.881	4.466
-11.105	4.179
-10.653	3.953
-7.767	6.066
-3.484	5.129
-5.727	6.566
-7.475	6.702
-7.724	3.026
-10.567	6.224
-3.395	8.621
-0.504	8.055
-1.359	8.973
0.864	10.056
-2.01	9.566
-3.398	6.141
-4.58	5.791
-2.49	7.451
1.763	7.185
-0.732	5.4
-1.941	6.045
-1.811	8.498
-5.113	9.365
-3.775	8.053
0.856	3.97
1.671	4.676
-1.205	7.418
-2.582	6.964
-1.475	5.677
-2.141	5.687
-3.535	6.99
-1.77	5.168
-0.24	3.603
-1.403	4.969
-1.94	3.169
-5.832	-0.225
-4.587	3.052
-0.777	2.594
-4.863	-0.578
-5.823	0.077
-3.446	-1.967
-1.034	0.003
-0.316	3.197
-0.146	1
15.45	4.863
66.628	22.123
112.55	30.902
108.89	32.684
95.121	33.59
82.922	29.877
66.139	35.921
60.852	34.496
53.408	29.57
41.072	26.104
34.09	17.605
25.534	23.221
18.878	26.267
18.442	21.741
14.641	20.208
14.988	16.838
10.594	17.983
4.257	16.018
14.562	19.979
-14.461	27.021
-87.809	20.952
-148.79	24.786
-194.51	31.213
-227.19	23.063
-254.33	13.951
-277.27	14.72
-283.37	17.25
-277.49	12.814
-272.68	10.959
-270.75	10.488
-260.43	10.051
-248.78	10.818
-244.53	9.216
-236.43	14.036
-232.31	4.985
-238.18	-28.648
-240.06	-70.624
-236.5	-113.23
-221.91	-138.47
-198.64	-158.41
-177.02	-177.79
-159.94	-189.55
-143.78	-199.95
-124.13	-203.24
-110.94	-206.34
-98.844	-206.37
-87.317	-204.25
-79.039	-203.87
-67.563	-197.52
-60.041	-195.78
-49.806	-199
-36.746	-198.41
-29.252	-196.87
-24.765	-193.23
-20.844	-192.7
-15.002	-192.88
-11.792	-187.35
-7.136	-183.31
-0.888	-181.89
1.292	-184.67
0.607	-178.8
-4.496	-167.6
-2.12	-157.08
12.239	-128.32
36.777	-76.45
65.463	-6.905
84.53	69.087
91.293	136.85
85.411	184.32
80.037	211.88
65.979	210.26
44.27	198.67
39.727	200.52
35.846	194.55
26.346	187.28
24.049	186.01
28.517	179.5
26.082	174.03
22.066	173.91
23.58	172.37
17.312	170.14
10.92	165.98
11.869	166.43
13.94	169.92
10.812	161.53
15.33	166.45
1.017	143.97
-59.909	62.459
-117.71	-12.101
-144.84	-68.976
-147.9	-102.73
-139.93	-116.79
-136.03	-127.97
-133.3	-128.11
-128.6	-130.77
-123.09	-130.5
-111.64	-123.71
-99.807	-119.8
-102.19	-125.74
-105.68	-129.05
-99.337	-122.69
-96.576	-120.79
-96.859	-116.19
-91.3	-114.24
-87.583	-117.45
-84.785	-115.45
-80.664	-112.69
-80.491	-113.54
-61.506	-110.77
-14.586	-112.2
55.557	-109.91
132.3	-80.094
194.98	-40.964
240.55	-7.406
230.98	11.241
197.97	16.109
190.69	20.348
178.61	23.956
167.28	28.221
161.06	30.411
155.18	33.591
153.23	29.98
150.25	21.099
149.2	24.984
148.98	30.449
149.02	30.081
146.9	28.378
144.22	29.876
138.59	28.884
136.59	25.777
130.18	47.234
108.5	88.309
88.754	137.34
77.659	186.85
79.606	222.28
88.196	246.53
88.127	252.01
82.311	246.11
80.931	243.79
82.25	238.64
86.126	235.99
85.399	230.34
83.94	226.28
85.208	222.87
83.676	218.31
87.942	230.45
69.852	188.24
20.746	90.201
-19.814	10.977
-41.816	-57.058
-57.474	-100.25
-57.553	-115.87
-65.643	-112.04
-100.23	-88.267
-113.45	-66.366
-111.57	-46.567
-132.42	-22.146
-145.86	8.595
-131.69	20.21
-121.63	12.468
-119.13	14.569
-114.4	16.114
-110.43	17.601
-105.32	17.734
-103.46	12.175
-98.161	15.85
-90.477	21.798
-89.075	21.983
-86.934	22.917
-83.179	25.106
-80.099	21.995
-78.511	21.698
-80.78	21.271
-81.777	18.255
-70.683	23.791
-28.726	4.087
53.338	-32.261
150.82	-49.142
219.84	-46.628
240.91	-35.198
224.17	-33.42
197.77	-31.383
179.27	-32.038
165.15	-33.245
153.11	-30.304
143.42	-30.024
141.07	-32.465
141.12	-44.497
150.85	-52.734
152.94	-56.304
147.96	-54.548
148.12	-53.284
143.24	-55.642
150.73	-45.321
91.592	-44.262
-20.071	-41.527
-79.657	-22.494
-110.19	-5.289
-127.16	7.777
-134.88	11.907
-135.53	16.715
-128.43	18.361
-123.34	17.607
-114.38	20.443
-103.07	17.155
-94.125	15.142
-89.419	13.499
-88.689	13.961
-88.467	14.587
-88.492	9.743
-89.843	10.992
-85.338	14.068
-79.04	13.331
-76.937	14.587
-77.617	12.015
-85.653	5.952
-72.123	8.008
-14.666	0.372
64.429	-16.941
125	-17.399
130.41	-12.428
104.85	-11.268
93.934	-9.426
90.849	-10.019
81.64	-9.847
79.75	-8.757
80.148	-10.725
80.036	-9.425
82.628	-4.225
83.916	-3.289
89.019	-5.596
89.856	-6.602
86.267	-6.024
81.814	-4.374
75.692	-1.192
71.21	-1.899
72.528	-4.617
70.816	-6.024
69.44	-6.361
75.313	-6.443
74.696	-7.514
70.849	-4.395
63.803	-6.948
59.791	-6.75
56.978	-1.872
54.63	-3.804
59.193	-1.195
54.562	-5.871
44.737	-10.08
39.245	-7.305
37.31	-9.887
38.362	-6.609
40.222	-6.107
42.417	-8.47
43.065	-5.459
40.281	-5.797
33.373	-3.523
32.529	-0.063
37.548	-2.56
34.771	-4.898
31.404	-5.231
30.069	-7.704
26.548	-7.846
27.975	-5.708
28.042	-6.81
28.115	-6.87
29.966	-9.458
26.527	-11.011
23.874	-8.087
24.413	-7.581
24.335	-6.202
21.239	-6.1
21.18	-6.404
21.993	-5.134
20.332	-6.845
15.892	-8.417
13.925	-6.345
