# Supplementary material for: Electrooculography-based continuous eye-writing recognition system for efficient assistive communication systems
Source: PLoS One. 2018 Feb 9;13(2):e0192684. doi: 10.1371/journal.pone.0192684 (PMC5806888; doi:10.1371/journal.pone.0192684)
Supplement: S3 Database — All the original continuous EOG data of participant 004, 005, and 006 used in the experiments are contained in this database. (ZIP) [file pone.0192684.s003.zip › continuous2/004/training/EOG_004_01_021.csv]

2.214	5.818
2.639	13.195
-0.247	9.1
0.791	8.947
-2.225	10.225
-6.103	7.928
-6.402	13.2
-10.029	9.222
-11.118	3.538
-7.052	5.41
-2.882	6.293
-4.466	9.519
-1.439	2.155
-0.467	-7.185
-11.84	-4.916
-7.024	-7.546
-3.76	-3.371
-2.734	3.578
5.85	-0.665
3	-1.013
0.059	-1.391
-5.965	0.156
-10.67	4.485
-7.083	0.778
-0.475	-1.164
7.837	2.141
6.145	1.823
-1.832	0.382
-6.971	1.106
-16.743	1.909
-20.415	5.017
-15.168	2.994
-13.233	-1.667
-7.054	2.635
-7.571	2.621
-12.22	0.471
-11.538	4.255
-12.905	2.031
-11.733	1.68
-12.931	0.737
-13.923	-1.879
-10.323	5.101
-10.492	5.893
-13.792	2.403
-16.318	2.83
-20.919	6.34
-16.44	10.633
-12.001	7.345
-17.79	2.407
-18.965	1.686
-17.55	5.383
-11.652	7.717
-12.512	4.313
-20.639	-1.35
-22.001	-6.074
-22.139	-4.297
-15.236	-0.028
-14.526	-3.746
-17.194	-3.681
-5.179	-2.935
-7.87	-5.191
-16.307	2.694
-15.493	6.549
-14.909	5.553
-14.023	-1.923
-17.504	-7.624
-15.334	-0.964
-13.448	-1.168
-13.03	2.812
-10.998	9.061
-17.728	7.477
-21.503	8.439
-19.246	8.335
-17.538	7.898
-14.301	7.814
-15.515	6.277
-17.981	5.781
-22.462	5.921
-26.265	4.235
-24.09	4.685
-27.68	6.485
-26.157	4.379
-23.621	15.022
-10.588	47.238
27.041	92.208
58.638	139.29
75.747	179.89
72.703	207.41
57.888	209.82
36.96	198.19
21.701	190.14
17.46	185.58
3.498	179.84
7.378	176.09
7.836	179.82
-2.496	182.65
-1.779	176.86
-5.68	172.17
-3.416	170
-6.497	166.56
-11.082	164.98
-13.434	161.18
-13.907	160.38
-12.827	154.67
-13.11	162.79
-14.282	149.62
-52.252	77.069
-102.8	9.165
-140.55	-64.19
-177.5	-134.84
-207.96	-172.84
-227.41	-199.01
-230.79	-204.56
-234.36	-199.95
-234.49	-196.17
-226.9	-189.46
-226.76	-186.2
-221.84	-183.47
-213.36	-179.98
-205.1	-174.12
-196.69	-165.13
-195.93	-168.67
-196.41	-169.43
-196.99	-162.6
-194.43	-161.42
-191.45	-157.34
-187.66	-158.1
-177.46	-145.61
-159.33	-117.14
-120.47	-82.875
-71.252	-32.102
-28.411	25.663
10.184	84.334
39.599	129.26
54.661	150.69
60.636	160.02
60.657	158.51
47.159	150.29
32.611	150.89
31.709	149.66
30.127	147.44
27.663	146.15
24.324	141.88
30.003	154.34
16.362	122.21
-49.456	31.378
-112.01	-49.931
-153.69	-116.85
-178.49	-161.34
-180.75	-183.74
-178.34	-193.27
-174.81	-188.64
-167.72	-182.41
-156.11	-178.67
-150.89	-175.31
-148.87	-170.09
-139.58	-160.58
-131.79	-152.77
-128.04	-152.84
-123.11	-152.67
-121.01	-148.66
-115.45	-146.59
-113.42	-133.13
-153.75	-105.88
-205.94	-69.88
-224.69	-26.81
-226.82	-0.866
-219.48	7.96
-205.64	8.167
-197.4	5.545
-195.32	8.366
-191.64	8.661
-183.87	4.394
-175.85	4.139
-168.16	8.737
-164.82	9.907
-167.56	10.833
-165.84	12.58
-159.28	11.78
-155.69	12.021
-155.91	13.217
-154.65	13.968
-145	15.891
-101.8	1.64
-13.309	-33.247
93.141	-62.46
189.45	-69.097
241.36	-57.105
228.69	-49.926
190.97	-50.498
172.85	-45.011
161.14	-39.947
149.8	-38.646
143.41	-37.262
138.48	-34.903
133.22	-34.524
123.12	-35.803
119.32	-30.75
117.75	-28.331
115.47	-32.162
111.92	-29.784
106.59	-26.816
103.59	-28.895
98.986	-29.899
99.125	-32.164
92.727	-31.169
93.331	-28.752
102.23	-24.451
87.496	0.942
79.234	52.159
73.112	100.03
60.61	115.82
57.545	113.44
50.377	113.87
54.475	118.98
71.464	98.974
79.547	46.764
82.384	-0.08
95.115	-23.247
93.22	-26.213
81.718	-21.227
84.124	-20.6
80.721	-23.19
76.777	-23.708
74.681	-22.053
73.154	-16.85
70.181	-14.369
70.4	-11.688
75.029	-8.898
20.956	-13.855
-60.272	-11.248
-93.167	-2.084
-119.93	4.788
-153.29	11.84
-161.63	15.369
-152.38	20.37
-150.31	26.849
-146.36	30.28
-127.66	30.932
-112.84	29.143
-108.36	25.873
-105.64	23.76
-101.33	26.937
-103.05	23.956
-104.03	17.162
-87.811	33.023
-49.612	70.922
-4.936	116.11
36.682	160.85
70.549	190.54
84.249	202.94
90.193	208.87
84.414	203.37
69.707	191.41
57.132	187.93
44.185	184.85
38.573	179.42
34.259	174.23
31.528	167.51
34.25	161.1
38.128	154.11
38.234	150.21
34.335	146.81
29.854	147.17
28.432	147.93
24.656	137.29
22.026	134.67
14.717	124.23
-21.102	81.406
-50.005	39.28
-50.061	27.385
-43.224	27.217
-33.357	30.486
-28.106	44.347
-33.048	22.412
-31.96	-36.574
-23.356	-79.352
-22.506	-88.103
-19.644	-82.272
-14.177	-83.557
-12.83	-77.893
-12.617	-64.086
-13.054	-59.722
-14.599	-63.649
-12.657	-67.415
-2.388	-66.611
-0.199	-65.556
-1.571	-65.369
2.291	-65.809
2.001	-62.345
0.964	-50.44
-0.419	-48.082
-0.792	-49.458
1.81	-43.41
5.702	-36.758
10.702	-32.474
14.189	-34.684
14.814	-31.809
15.336	-35.954
14.804	-38.584
11.903	-31.958
8.318	-30.741
9.46	-29.917
17.138	-33.475
17.418	-30.074
15.877	-42.005
22.135	-18.075
52.585	16.913
170.3	-5.496
350.55	30.839
467.82	77.475
508.16	65.145
510.53	61.975
465.3	60.495
400.56	58.279
345.5	75.388
290.63	103.6
230.35	135.2
177.18	157.9
132.65	167.67
98.654	168.11
74.735	153.26
46.112	141.63
23.452	133.46
14.826	124.62
13.988	121.95
9.14	117.17
4.211	117.2
7.094	113.1
3.158	108.65
-0.641	114.83
6.043	83.696
24.599	16.377
40.554	-43.443
43.633	-103.39
43.146	-132.57
33.602	-125.32
26.943	-119.71
34.452	-111.72
38.711	-110.34
37.795	-114.67
31.387	-113.1
32.458	-98.865
30.318	-84.676
-21.295	-86.249
-85.433	-76.383
-124.3	-55.109
-154.62	-40.251
-182.54	-30.501
-196.05	-29.176
-190.82	-30.339
-182.03	-35.214
-170.25	-38.538
-161.74	-32.217
-158.72	-23.701
-151.86	-13.699
-145.78	-15.442
-144.11	-24.898
-140.68	-28.887
-135.06	-26.42
-133.2	-18.768
-128.63	-16.792
-116.66	-12.486
-115.19	-16.419
-121.88	-39.973
-112.91	-65.048
-100.47	-88.315
-85.547	-112.09
-40.546	-132.56
9.106	-135.78
37.732	-124.77
65.76	-110.38
73.07	-101.35
54.337	-100.24
44.151	-96.127
41.019	-94.68
40.624	-92.38
33.588	-87.841
29.27	-84.564
30.848	-85.378
30	-84.105
32.434	-75.329
-8.731	-75.566
-71.441	-69.675
-101.82	-55.706
-128.69	-47.097
-156.59	-35.469
-164.05	-28.545
-155.16	-27.127
-147.66	-24.288
-144.27	-22.812
-142.5	-22.218
-128.79	-19.386
-121.18	-13.253
-149.72	-7.032
-171.63	-8.567
-170.98	-11.404
-169.28	-10.843
-163.68	-10.345
-157.53	-6.799
-154.31	-5.935
-147.97	-4.76
-141.63	-3.291
-136.99	-5.093
-137.62	-2.891
-140.8	-1.778
-138.56	-7.255
-139	-5.811
-104.86	-7.173
-22.632	-21.417
53.653	-25.86
89.809	-28.427
79.497	-30.766
62.949	-26.834
62.301	-26.12
56.102	-22.392
50.153	-16.794
48.461	-15.972
46.836	-15.878
47.771	-13.099
46.2	-12.675
46.002	-15.027
46.857	-15.905
44.461	-13.288
46.428	-10.973
43.466	-9.705
40.788	-9.694
46.491	-10.211
42.568	-11.372
33.78	-13.432
35.139	-11.132
41.06	-10.828
39.945	-13.17
41.048	-13.707
46.657	-12.762
44.691	-10.17
41.267	-9.032
38.833	-9.254
40.03	-10.645
41.539	-10.75
35.08	-6.841
33.863	-5.608
34.357	-9.074
35.057	-9.943
34.726	-5.688
27.533	-6.168
24.526	-13.399
16.705	-11.826
12.641	-7.913
15.118	-11.084
15.258	-11.386
18.426	-9.602
17.263	-8.415
15.987	-6.805
19.189	-7.361
22.213	-8.436
20.257	-6.773
20.849	-5.864
17.216	-6.819
11.008	-7.535
18.16	-8.042
12.855	-5.637
12.594	-6.121
21.62	-11.112
17.315	-9.373
18.534	-7.536
24.061	-9.434
21.674	-13.183
16.221	-22.325
21.861	-27.298
17.755	-26.287
13.276	-27.688
17.317	-28.325
16.098	-28.408
18.757	-25.991
18.218	-21.318
17.393	-22.16
14.308	-18.125
12.778	-17.666
14.577	-21.351
9.605	-18.036
11.059	-19.886
19.465	-17.984
17.522	-10.804
11.605	-10.42
9.016	-8.692
10.016	-7.385
