# Supplementary material for: Electrooculography-based continuous eye-writing recognition system for efficient assistive communication systems
Source: PLoS One. 2018 Feb 9;13(2):e0192684. doi: 10.1371/journal.pone.0192684 (PMC5806888; doi:10.1371/journal.pone.0192684)
Supplement: S3 Database — All the original continuous EOG data of participant 004, 005, and 006 used in the experiments are contained in this database. (ZIP) [file pone.0192684.s003.zip › continuous2/004/training/EOG_004_01_022.csv]

11.775	-11.66
13.862	-10.953
8.85	-9.262
10.394	-14.452
8.662	-14.979
12.77	-12.344
17.862	-19.569
11.439	-20.534
15.997	-18.892
16.074	-17.791
13.77	-19.845
13.346	-24.937
7.582	-18.816
12.514	-16.439
18.464	-17.081
14.642	-14.843
14.406	-12.212
13.332	-13.597
7.538	-16.021
5.932	-13.33
5.286	-17.444
6.294	-13.312
5.084	-9.042
3.562	-14.079
0.492	-12.656
-2.612	-11.935
-0.355	-12.183
-2.845	-11.189
-2.796	-9.606
-1.047	-11.564
-2.98	-12.55
-1.884	-9.894
-4.058	-10.245
-1.202	-13.201
0.628	-14.924
-4.035	-14.046
-3.615	-13.748
-4.438	-10.424
2.001	-10.337
0.585	-7.225
-1.687	-9.993
1.362	-14.162
-4.203	-11.312
2.307	-15.905
0.959	-7.346
2.428	-10.816
8.036	-17.527
5.83	-12.543
15.485	-14.93
18.789	-10.48
18.284	-12.749
17.544	-14.239
17.73	-10.613
20.707	-11.473
18.012	-10.922
14.644	-12.675
10.539	-13.847
10.553	-13.131
14.456	-15.039
15.29	-14.393
13.881	-15.33
11.036	-15.493
9.192	-10.309
8.059	-13.008
9.043	-14.064
8.385	-10.149
10.819	-11.268
16.029	-13.82
9.18	-15.292
3.716	-12.599
3.968	-12.862
5.548	-11.216
13.198	-9.895
12.962	-14.054
7.125	-12.589
2.211	-14.015
-0.829	-12.374
4.603	-10.863
4.77	-9.703
6.11	-6.718
8.213	-9.851
6.963	-7.768
7.106	-7.5
0.199	-6.44
11.702	-10.045
59.595	-22.404
122.03	-28.425
168.96	-33.328
174.51	-35.405
144.47	-37.311
122.9	-40.818
112.38	-38.858
98.055	-36.43
92.153	-34.485
91.442	-29.839
89.188	-29.561
82.03	-32.087
76.842	-29.425
73.51	-28.936
67.967	-28.22
66.026	-27.597
61.788	-29.769
59.375	-26.881
57.504	-27.039
54.29	-27.594
56.788	-26.775
58.365	-29.401
63.991	-24.009
36.727	-26.494
-47.903	-43.469
-129.36	-48.353
-182.06	-37.837
-226.02	-22.38
-263.56	-13.912
-281.81	-10.904
-280.67	-5.413
-273.76	-1.196
-264.41	3.687
-256.62	4.704
-248.28	7.415
-236.76	10.173
-233	6.868
-232.28	9.186
-229.45	11.819
-224.72	10.174
-216.98	7.341
-198.63	15.991
-141.52	41.071
-61.901	75.714
0.282	113.84
41.163	146.03
67.396	176.2
82.708	197.27
71.34	193.92
48.06	183.21
38.914	175.6
29.419	167.73
23.937	164.22
24.309	154.69
27.694	158.86
43.854	174.83
57.285	172.46
55.759	163.05
51.163	156.06
52.17	154
55.544	150.34
57.258	149.44
54.883	147.56
56.397	146.12
56.991	143.92
52.142	138.26
61.174	149.67
46.636	115.48
-11.427	31.427
-80.369	-44.455
-128.4	-113.15
-133.94	-160.37
-129.65	-185.75
-128.58	-195.05
-122.14	-193.3
-111.75	-190.79
-105.22	-185.41
-98.482	-178.73
-88.221	-171.61
-82.277	-163.86
-72.879	-157.76
-73.643	-154.82
-76.206	-155
-71.645	-154.18
-67.26	-150.6
-64.245	-146.47
-66.141	-148.9
-57.895	-137.75
-47.141	-102.95
-32.596	-59.731
6.265	3.359
46.469	68.754
59.042	117.29
44.424	148.7
19.554	163.19
8.472	174.24
8.934	182.89
5.302	186.94
-4.425	184.65
-4.509	172.66
6.784	160.94
-0.38	158.12
-6.762	161.08
3.149	164.45
10.387	159.66
10.117	158.58
3.291	136.29
11.786	79.993
25.937	31.609
41.289	-22.741
57.558	-84.693
63.245	-138.07
82.691	-180.6
107.35	-207.31
129.53	-224.44
154.81	-227.33
170.16	-224.29
180.73	-223.55
191.95	-221.57
205.17	-217.96
225.17	-210.72
241.61	-205.71
246.74	-202.64
248.36	-195.33
248.49	-188.41
247.69	-184.51
247.55	-190.68
232.7	-195.42
212.3	-191.01
203.01	-193.56
191.79	-197.53
176.87	-203.21
156.71	-205.12
136.35	-198.47
115.15	-196.9
93.803	-198.81
68.095	-199.25
16.877	-200.63
-27.876	-192
-59.573	-167.33
-98.581	-130.67
-131.82	-83.746
-162.35	-43.577
-183.28	-5.734
-192.43	30.153
-187.68	61.815
-171.25	96.259
-161.98	122.31
-150.46	145.69
-140.84	167.78
-126.91	188.2
-103.33	197.2
-96.615	191.91
-99.604	188.26
-99.13	185.51
-91.466	179.96
-61.844	146.13
-37.388	101.13
-39.989	92.327
-43.344	92.775
-47.98	87.709
-48.508	89.756
-42.03	85.815
-44.347	83.946
-50.762	84.981
-56.085	82.785
-55.217	84.988
-56.077	95.529
-44.05	120.68
-22.851	131.89
-28.112	123.63
-33.74	130.49
-23.347	126.08
-5.987	91.802
21.457	50.219
54.11	3.719
79.274	-30.121
85.129	-40.279
81.334	-33.139
70.382	-0.137
51.824	46.582
24.801	90.226
-6.508	130.17
-18.991	162.93
-15.692	188.25
-17.306	203.2
-21.062	211.08
-19.9	217.9
-20.6	218.56
-19.096	215.45
-12.798	205.07
-9.786	197
-10.364	198.37
-9.728	194.32
-12.674	188.03
-14.552	182.86
-6.723	189.32
-8.688	172.98
-20.018	112.99
-25.611	52.631
-26.892	-8.457
-38.541	-77.999
-50.176	-138.37
-35.901	-174.42
-27.723	-200.79
-27.044	-222.93
-22.457	-233.77
-31.066	-232.88
-30.747	-217.09
-22.552	-211.86
-18.492	-207.04
-51.066	-183.08
-121.22	-148.81
-171.42	-103.74
-198.47	-63.445
-200.68	-43.422
-188.21	-36.701
-177.23	-28.888
-163.74	-23.497
-155.49	-24.445
-146.65	-20.424
-137.24	-13.583
-133.73	-11.776
-132.6	-10.277
-131.68	-8.665
-129.97	-9.335
-128.37	-7.936
-123.45	-4.835
-121.73	-8.018
-117.44	-5.099
-71.42	14.678
-3.321	48.196
42.817	95.19
77.593	133.31
102.29	155.12
90.187	153
58.619	141.15
38.087	135.83
16.791	125.75
12.84	122.6
32.044	99.691
42.786	53.156
47.775	15.506
46.003	3.032
42.954	9.059
45.156	10.901
53.102	10.779
57.77	2.276
51.888	3.891
56.001	12.671
30.968	-14.711
-3.706	-41.132
-1.857	-37.524
4.439	-32.182
15.809	-33.324
17.356	-37.191
12.752	-33.475
15.063	-27.554
9.406	-30.57
7.119	-32.911
2.771	-27.029
14.197	-26.96
39.728	-33.346
43.608	-36.878
40.564	-41.166
39.36	-38.985
30.026	-33.701
26.243	-30.64
30.192	-30.892
25.306	-33.59
31.585	-29.615
38.928	-25.543
28.89	-25.002
26.468	-21.414
26.827	-21.617
22.493	-27.017
16.216	-27.536
12.741	-28.695
13.527	-28.604
10.362	-25.14
11.228	-26.588
10.5	-23.947
23.299	-25.417
53.402	-29.396
54.407	-27.181
42.781	-28.92
36.997	-27.43
40.35	-32.935
70.3	-43.405
95.58	-41.463
119.46	-43.441
154.69	-44.416
163.95	-37.933
151.58	-37.533
144.07	-37.395
137.11	-37.692
125.54	-40.029
113.17	-40.811
112.01	-37.827
112.89	-37.477
109.1	-39.56
118.24	-30.177
83.338	-16.298
-22.888	-16.319
-102.24	-31.231
-104.4	-31.429
-87.634	-25.031
-86.983	-23.815
-80.356	-14.968
-72.373	-11.9
-63.067	-7.568
-52.667	-8.167
-44.883	-9.128
-40.904	-3.793
-63.171	-13.463
-87.087	-24.704
-104.25	-33.851
-129.89	-42.554
-142.33	-45.03
-138.52	-41.966
-130.86	-36.672
-124.16	-35.87
-121.5	-34.291
-121.02	-35.256
-117.18	-35.822
-110.18	-28.429
-106.4	-26.156
-106.7	-27.905
-104.08	-26.679
-100.17	-29.47
-99.556	-27.9
-100.23	-24.974
-101.94	-27.035
-94.585	-22.978
-48.396	-29.666
36.529	-46.308
125.1	-53.624
188.66	-51.246
215.59	-34.789
210.41	-23.746
183.35	-22.447
162.15	-14.215
159.99	-13.4
155.4	-15.848
145.83	-15.515
142.77	-16.821
135.19	-15.758
123.74	-16.038
118.09	-13.42
118.02	-12.424
115.79	-12.614
109.56	-9.614
109.19	-8.672
106.09	-8.585
105.03	-10.783
102.02	-10.975
100.49	-6.426
91.476	-10.291
27.037	-25.87
-50.666	-44.642
-107.02	-52.056
-154.89	-44.379
-181.76	-33.139
-201.85	-14.869
-214.21	0.916
-210.68	5.944
-197.48	7.145
-189.25	7.099
-186.23	8.068
-170.52	8.975
-168.72	13.983
-177.92	23.061
-173.79	23.974
-168.14	21.52
-164.26	23.97
-162.89	19.49
-160.74	20.02
-159.47	24.38
-156.98	22.458
-151.58	27.39
-148.06	26.096
-145.9	19.676
-144.66	23.168
-114.88	22.566
-48.896	13.774
22.421	11.864
78.261	15.307
91.474	13.469
71.001	13.512
58.918	15.805
56.488	14.439
48.163	16.445
38.82	17.351
35.736	15.029
33.371	15.619
29.163	14.409
26.893	11.009
27.283	13.045
31.441	12.226
29.706	9.897
21.838	11.348
23.415	10.21
25.357	16.658
23.492	16.262
22.897	12.209
19.665	14.932
19.798	10.178
18.401	14.213
16.317	18.913
18.3	13.759
17.125	12.669
15.677	13.347
13.337	12.162
13.855	10.929
16.41	11.656
11.008	10.953
12.238	12.68
17.968	14.467
14.075	8.951
11.865	8.414
11.243	11.681
12.79	8.674
13.498	9.466
10.381	11.674
10.987	10.979
12.129	13.847
14.075	11.986
12.184	8.63
10.639	12.096
12.274	13.123
12.562	9.792
12.474	9.597
10.312	7.628
11.092	4.028
11.773	8.14
11.152	8.852
10.588	4.703
7.4	7.231
5.461	7.499
4.664	6.169
7.158	4.648
7.227	1.654
5.931	5.945
9.071	6.265
7.932	3.237
5.681	4.806
4.027	4.294
4.798	4.823
6.964	3.053
4.954	2.796
2.154	3.106
1.706	2.689
3.862	5.194
2.708	1.885
-1.742	3.553
0.994	4.764
1.734	3.907
-1.696	3.989
1.964	3.393
-2.985	6.699
-5.121	2.357
-2.894	2.967
-5.191	6.868
-4.094	3.358
-8.592	3.643
-11.16	6.466
-10.601	5.36
-9.419	2.564
-10.604	5.917
-10.667	3.991
-10.154	1.026
-13.095	7.007
-9.175	0.622
-12.053	-5.471
-16.21	-4.929
-8.658	-5.78
-10.855	-3.401
-14.413	-4.515
-11.213	-4.79
-13.376	-5.877
-9.412	-7.027
-7.195	-8.746
-8.199	-9.01
-6.022	-6.579
-5.795	-7.406
-9.103	-7.782
-5.697	-6.634
-0.259	-1.975
-23.444	-3.247
-37.655	-5.99
-29.242	-3.405
-28.151	-5.348
-24.309	-3.716
-23.768	-4.058
-27.341	-5.492
-21.48	-1.934
-21.302	-4.679
-27.99	-2.232
-21.418	-2.4
-19.43	-6.407
-19.697	-1.502
-17.139	-1.366
-8.835	-1.869
26.734	0.857
48.156	1.778
46.662	-0.247
48.794	-0.55
45.886	4.237
36.991	4.243
30.092	1.89
30.158	1.724
28.785	0.659
27.557	-0.434
27.409	-1.647
24.758	0.866
