# Supplementary material for: Electrooculography-based continuous eye-writing recognition system for efficient assistive communication systems
Source: PLoS One. 2018 Feb 9;13(2):e0192684. doi: 10.1371/journal.pone.0192684 (PMC5806888; doi:10.1371/journal.pone.0192684)
Supplement: S3 Database — All the original continuous EOG data of participant 004, 005, and 006 used in the experiments are contained in this database. (ZIP) [file pone.0192684.s003.zip › continuous2/004/training/EOG_004_01_023.csv]

2.031	6.311
0.327	6.843
-1.789	3.635
-2.663	7.569
0.572	3.307
0.954	2.995
4.88	12.865
6.341	9.12
3.379	6.713
2.796	10.242
4.202	9.875
0.83	10.246
-0.015	9.249
1.164	8.181
2.437	10.733
9.161	10.962
5.571	8.851
2.594	10.449
4.474	12.97
1.196	9.943
1.162	8.906
1.055	10.515
6.24	8.815
6.86	10.323
-0.707	8.163
3.094	6.923
6.646	12.208
6.233	11.618
3.492	5.228
0.606	3.131
4.991	8.649
5.725	9.177
2.981	8.708
0.613	12.106
0.768	6.898
2.499	4.937
1.501	5.519
3.95	1.692
3.716	6.485
1.391	7.914
4.689	5.582
7.394	7.22
6.111	7.166
3.575	8.162
5.412	7.381
13.019	8.063
14.029	8.215
9.197	4.637
13.687	7.669
13.187	8.722
9.98	5.498
9.328	7.009
5.653	6.81
9.247	6.668
8.158	6.875
7.464	7.109
9.338	9.914
3.743	9.856
2.312	8.311
0.86	8.461
-0.588	4.905
5.883	1.569
8.788	6.955
7.245	8.697
7.898	5.56
3.851	6.151
3.413	7.49
9.373	5.98
9.465	4.566
4.941	7.112
-0.357	8.824
-0.137	7.672
0.493	4.64
-1.62	2.458
1.651	5.043
2.855	7.003
1.528	4.938
1.458	5.847
1.437	6.991
1.953	5.209
3.71	5.585
1.472	5.824
-3.091	4.023
-4.148	3.175
-5.331	4.002
1.126	7.291
-0.72	5.483
-1.116	4.18
1.058	9.165
-41.421	5.775
-108.23	4.072
-165.56	9.414
-203.51	14.649
-226.3	21.95
-243.45	23.438
-247.08	18.627
-241.77	16.747
-235.02	17.047
-232.28	16.055
-227.38	17.404
-215.09	18.073
-205.95	17.648
-201.41	18.354
-199.58	17.161
-198.22	17.566
-194.16	18.261
-190.21	15.683
-184.61	13.01
-184.11	11.982
-186.01	13.197
-165.08	16.366
-104.64	18.94
-1.437	18.449
104.57	15.19
172.85	12.629
184.07	1.259
146.05	-10.728
113.58	-8.043
96.602	-5.532
80.365	-10.705
69.071	-8.783
61.973	-5.236
56.112	-7.409
56.245	2.821
41.077	-24.931
-9.39	-94.83
-53.483	-139.82
-64.353	-166.22
-66.77	-181.93
-77.034	-185.75
-91.579	-184.83
-105.77	-180.08
-98.828	-172.64
-91.318	-169.93
-96.086	-167.46
-91.12	-162.81
-92.56	-161.06
-89.544	-155.82
-91.263	-154.87
-89.185	-152.37
-35.466	-150.36
40.07	-146.05
115.75	-123.16
174.32	-85.611
190.31	-40.892
179.48	-18.127
159.57	-16.471
144.44	-11.174
132.77	-10.334
126.37	-10.565
118.93	-10.492
107.41	-11.103
109.36	-5.005
128.45	-3.25
143.56	-4.16
135.72	-6.07
135.99	-3.877
138.46	0.583
133.38	-1.957
135.86	4.133
68.2	-0.92
-49.58	-13.854
-121.85	-10.019
-165.27	-0.507
-194.94	13.742
-213.12	24.525
-213.93	26.919
-205.14	27.488
-202.67	30.288
-192.37	33.65
-192.3	34.576
-191.63	37.233
-183.23	36.423
-176.1	41.852
-130.45	59.812
-70.788	70.57
-34.885	74.869
-11.791	74.9
-6.684	67.466
-18.959	60.212
-33.16	58.428
-37.434	57.216
-41.314	55.833
-43.44	55.392
-41.488	51.772
-39.383	54.766
-44.038	53.771
-88.915	38.594
-138.25	33.605
-148.41	39.956
-154.62	36.503
-151.11	32.305
-134.44	31.821
-125.53	31.938
-116.49	35.784
-111.94	35.35
-108.99	34.935
-104.47	34.437
-101.94	31.904
-109.83	26.475
-113.07	28.355
-89.02	24.134
-39.927	-8.005
27.854	-25.77
63.015	-23.77
62.752	-21.818
56.227	-17.341
43.331	-19.627
41.171	-15.513
33.602	-14.17
23.82	-12.348
22.986	-10.134
14.345	-17.047
8.503	-14.761
6.159	-21.816
14.686	14.316
92.827	37.564
291.84	29.476
514.07	119.67
602.19	197.87
606.91	216.35
594.04	237.29
545.78	239.46
483.64	221.74
405.48	197.09
313.09	185.4
212.77	178.81
123.63	177.95
62.259	190.18
20.883	198.89
-10.148	200.02
-27.183	202.18
-26.777	201.68
-29.318	203.9
-36.254	199.79
-45.63	186.51
-57.573	176.77
-66.392	150.83
-76.778	113.57
-81.862	63.949
-85.093	-5.237
-92.284	-74.391
-94.218	-140.65
-89.149	-201.52
-74.271	-243.02
-52.898	-266.74
-28.881	-280.94
-6.757	-285.47
6.453	-286.38
19.416	-282.53
30.893	-282.97
32.453	-282.91
33.33	-275.11
44.406	-273.68
53.278	-271.23
47.644	-267.21
42.088	-263.74
39.135	-260.32
40.183	-254.23
43.858	-250.67
43.299	-247.54
45.136	-238.95
53.166	-237.11
48.363	-221.73
5.838	-197.6
-39.759	-168.01
-64.202	-113.52
-72.489	-53.204
-73.326	-18.342
-81.223	-13.048
-84.953	-11.029
-85.857	-9.753
-80.795	-8.688
-79.12	-4.266
-77.896	-0.592
-67.147	3.259
-65.94	1.039
-62.527	-2.02
-61.497	0.924
-66.517	7.918
-61.723	12.337
-55.79	9.046
-50.163	5.462
-42.682	3.981
-41.293	5.254
-41.828	9.593
-42.384	8.386
-44.159	7.081
-39.992	7.361
-36.792	4.766
-35.525	3.839
-31.391	1.788
-25.88	0.105
-21.151	5.097
-19.698	4.351
-19.85	-1.995
-19.753	0.379
-14.831	0.164
-11.605	2.637
-8.182	4.025
-3.686	-3.941
-6.437	-4.483
-5.013	-1.811
-3.117	1.112
-4.583	1.257
-5.545	1.447
-6.444	2.764
-2.145	-2.215
-0.686	-1.877
-1.82	1.236
0.741	-0.234
1.314	-0.563
2.535	-1.082
4.706	-0.001
5.796	2.538
6.913	0.429
3.891	-3.229
7.501	-3.075
13.414	-1.999
13.603	-4.458
17.43	-4.848
18.102	-3.995
14.299	-6.228
12.947	-8.887
16.055	-7.164
31.366	2.145
57.851	7.048
66.528	6.596
61.101	2.716
61.2	0.001
60.937	3.801
64.638	4.461
66.929	4.348
62.195	5.638
58.637	7.275
60.074	5.807
57.631	2.287
54.351	1.799
57.752	0.197
58.032	-0.064
56.696	4.842
59.521	4.983
60.157	1.122
56.984	1.734
59.605	2.78
59.146	2.813
53.065	1.786
54.047	0.172
52.197	0.887
47.892	4.084
48.888	2.664
48.498	-0.047
45.834	-0.663
45.023	-3.074
45.111	-3.613
44.92	-2.67
45.307	-3.982
43.68	-8.229
38.237	-8.831
35.671	-9.904
36.667	-14.056
35.98	-16.39
