# Supplementary material for: Electrooculography-based continuous eye-writing recognition system for efficient assistive communication systems
Source: PLoS One. 2018 Feb 9;13(2):e0192684. doi: 10.1371/journal.pone.0192684 (PMC5806888; doi:10.1371/journal.pone.0192684)
Supplement: S3 Database — All the original continuous EOG data of participant 004, 005, and 006 used in the experiments are contained in this database. (ZIP) [file pone.0192684.s003.zip › continuous2/004/training/EOG_004_01_024.csv]

-0.564	5.037
-0.858	-0.24
-4.219	1.371
-1.378	4.02
-3.782	3.237
-6.358	5.536
-5.548	3.8
-6.272	1.865
-7.795	-3.598
-10.479	-2.361
-7.398	4.336
-6.772	2.172
-9.327	-0.038
-8.833	-0.383
-11.506	1.14
-13.322	2.775
-9.642	1.676
-7.049	1.669
-6.732	0.476
-10.65	0.303
-15.132	-0.183
-7.912	-3.186
-6.264	-3.623
-9.769	-2.648
-6.292	-1.023
-6.866	2.097
-8.965	-1.588
-11.864	-4.931
-10.389	-0.839
-7.846	-3.578
-9.038	-1.544
-6.516	1.594
-10.566	-1.781
-13.574	-0.093
-4.867	1.92
-1.116	5.673
-5.022	5.163
-9.622	4.02
-8.64	5.163
-4.364	6.233
-3.129	8.267
0.641	5.548
0.231	4.284
-2.754	5.259
-4.879	6.001
-5.709	4.411
-3.105	3.288
-5.006	3.205
-5.157	2.153
-5.645	4.395
-9.397	3.894
-9.222	0.527
-8.954	1.819
-7.169	3.804
-5.192	1.001
-5.557	0.139
-3.627	5.921
-1.495	6.411
-0.875	-1.471
-3.297	-1.32
-1.035	3.188
6.114	3.153
1.073	4.72
-3.243	5.133
0.531	2.73
-0.009	2.207
-1.364	3.33
-0.696	2.251
2.251	4.263
-0.076	4.142
1.63	0.881
3.032	16.582
-7.525	46.017
-16.042	79.796
-24.997	118.35
-32.118	152.62
-38.381	179.64
-39.133	199.05
-39.078	212.43
-41.521	222.09
-38.365	228.14
-41.906	228.69
-36.161	229.25
-29.856	231.78
-15.469	236.25
23.013	242.07
26.63	238.84
9.618	230.14
4.824	219.95
-6.16	209.02
-10.629	200.49
-15.053	189.1
-24.952	178.49
-26.777	177.4
-27.207	172.06
-25.231	170.15
-19.858	169.23
-16.265	134.53
-13.117	81.283
-7.181	18.998
2.571	-45.142
11.905	-104.85
19.932	-164.92
21.264	-207.97
30.258	-239.09
46.149	-256.76
56.93	-265.82
67.609	-268.94
68.414	-260.07
63.19	-255.75
54.79	-252.58
53.237	-247.16
53.157	-242.95
62.139	-236.44
42.827	-226.94
-52.995	-213.77
-144.17	-188.87
-206.04	-146.98
-250.78	-110.33
-267.17	-94.068
-257.66	-86.99
-235.15	-81.124
-224.71	-72.672
-216.52	-66.676
-212.9	-63.773
-208.82	-58.055
-198.65	-56.943
-188.52	-56.357
-180.83	-51.115
-178	-49.183
-172.19	-52.085
-166.4	-50.328
-159.99	-44.83
-158.52	-40.895
-158.82	-38.798
-152.49	-42.895
-146.96	-42.121
-141.66	-33.42
-136.51	-25.593
-129.84	-28.292
-128.69	-33.145
-132.55	-29.965
-131.31	-32.052
-128.65	-30.846
-120.81	-30.681
-121.92	-33.49
-116.6	-28.073
-54.989	-24.622
28.199	-15.42
95.305	6.982
156.85	27.081
196.94	34.991
189.1	32.669
154.86	25.144
134.26	23.255
123.76	24.998
115.42	22.231
103.7	20.241
97.983	21.73
99.521	19.675
97.464	20.538
95.838	17.436
93.533	13.934
91.759	21.587
55.832	-7.861
-8.329	-60.549
-43.647	-98.875
-46.99	-130.66
-50.721	-149.85
-58.514	-158.36
-55.047	-162.46
-49.369	-174.98
-31.475	-187.96
-6.504	-199.67
14.288	-209.47
36.727	-206.32
54.587	-205.46
75.21	-205.93
88.202	-204.72
92.381	-202.77
98.265	-198.05
100.08	-196.19
109.29	-190.15
117.94	-183.28
114.38	-178.27
111.81	-174.63
106.55	-174.19
101.11	-169.53
100.77	-165.35
97.076	-160.58
94.55	-156.03
92.27	-154.4
86.549	-151.35
84.115	-148.5
77.861	-143.79
78.879	-144.83
80.558	-141.04
64.6	-121.84
52.839	-88.833
40.116	-37.188
27.414	17.851
20.471	74.882
12.258	131.51
12.465	175.7
12.394	208.4
7.505	235.48
6.802	248.5
6.022	244.49
2.359	237.74
-2.467	225.34
-6.166	217.44
-6.894	215.86
-5.012	214.23
6.961	220.43
16.294	221.28
13.52	217.62
16.742	213.74
16.617	209.01
13.108	207.38
13.93	200.39
16.435	208.31
30.59	232.84
43.674	248.78
49.426	247.2
47.904	238.05
42.147	235.44
38.909	227.2
37.874	224.1
38.405	220.53
32.609	207.96
30.219	204.89
29.556	198.44
32.685	205.54
37.784	196.88
23.413	130.62
8.381	51.329
5.929	-23.864
11.895	-88.398
25.931	-137.08
41.765	-171.16
60.999	-195.15
72.257	-213.68
74.626	-219.46
79.667	-225.56
86.448	-225.9
93.545	-223.51
92.122	-225.36
90.165	-220.57
90.926	-221.39
87.226	-220.9
83.952	-213.23
81.298	-210.23
89.027	-202.61
55.522	-197.3
-46.206	-192.36
-137.01	-170.25
-196.8	-136.78
-235.91	-96.447
-245.87	-69.489
-240.32	-62.028
-232.19	-54.329
-224.37	-44.252
-214.52	-37.88
-202.38	-36.087
-193.36	-31.82
-187.05	-29.179
-180.74	-28.857
-178.28	-25.065
-174.09	-24.698
-170.37	-26.257
-167.01	-26.922
-158	-16.76
-121.67	22.461
-56.006	80.37
3.51	137.27
48.873	194.01
71.316	238.95
86.657	259.13
100.33	263.48
92.225	252.71
82.167	242.24
80.166	238.19
78.158	228.89
70.233	222.8
64.322	219.92
61.883	213.55
59.384	211.21
57.943	209.69
55.235	200.78
59.823	204.85
69.176	190.69
90.092	130.8
116.45	65.894
135.08	4.859
149.27	-42.113
147.17	-58.824
140.76	-58.048
133.45	-53.719
130.46	-53.353
130.61	-49.071
122.1	-43.478
127.92	-53.009
133.35	-61.868
129.64	-61.328
128.69	-62.023
129.89	-58.61
123.37	-58.204
121.21	-56.386
122.93	-47.934
55.505	-53.048
-40.578	-51.655
-94.744	-34.199
-136.89	-21.601
-173.06	-15.051
-207.28	-8.672
-231.07	3.053
-231.69	6.71
-221.23	7.963
-207.03	11.598
-198.69	7.63
-194.08	8.282
-188.74	11.419
-180.83	9.535
-172.32	9.611
-168.45	14.628
-163.33	11.998
-160.34	13.21
-152.1	22.702
-111.85	5.574
-43.179	-20.65
23.967	-39.151
52.946	-50.583
34.374	-51.668
5.141	-53.366
-8.747	-48.746
-16.368	-62.269
-19.517	-35.315
13.297	-3.368
144.67	-28.147
360.46	22.581
506.58	82.035
544.7	83.59
539.09	90.237
489.31	83.442
419.78	62.037
345.92	47.921
271.38	47.011
206.93	39.84
147.14	31.992
108.34	29.982
79.17	21.987
43.554	12.876
29.737	3.951
24.872	4.739
29.113	38.655
45.496	88.837
57.862	132.41
75.354	165.65
70.013	176.06
50.398	167.19
43.642	158.73
44.491	164.05
58.897	144.34
79.068	85.885
95.108	29.116
102.53	-10.342
95.503	-21.796
86.725	-18.751
84.709	-19.647
81.084	-16.148
80.325	-15.116
78.898	-18.026
73.253	-16.762
71.921	-13.944
69.28	-14.095
70.146	-16.421
68.947	-18.735
66.054	-20.161
69.519	-17.72
68.83	-15.207
70.817	-11.059
28.847	-20.534
-67.955	-41.974
-139.27	-56.675
-176.79	-72.371
-203.82	-84.014
-230.11	-92.521
-256.25	-102.49
-271.86	-107
-279.47	-106.58
-272.18	-105.9
-257.14	-102.06
-245.79	-97.239
-242.08	-111.68
-234.19	-142.79
-215.47	-174.08
-197.94	-201.14
-174.53	-222.82
-148.81	-240.4
-128.44	-250.2
-110.56	-253.22
-94.746	-253.16
-82.884	-251.33
-76.696	-246.84
-71.844	-243.63
-65.743	-238.83
-58.641	-231.79
-55.257	-228.24
-58.442	-223.96
-56.099	-219.41
-49.172	-210.27
-48.455	-206.66
-48.994	-207.26
-48.37	-203.65
-41.77	-201.74
-39.962	-186.84
-32.825	-162.69
6.36	-125.39
53.251	-53.935
87.31	29.737
101.66	105.35
103.42	170.98
109.59	215.71
109.87	244.74
104.55	251.14
96.186	242
88.158	240.58
87.076	236
77.788	229.47
71.872	227.24
70.371	220.77
68.558	212.81
72.597	211.56
69.323	206.95
77.041	217.2
62.09	190.36
-9.177	89.21
-84.552	-9.478
-131.53	-93.279
-153.75	-149.45
-163.76	-182.19
-157.19	-206.25
-145.15	-215.27
-140.61	-220.83
-135.22	-214.97
-131.59	-207.59
-123.08	-205.16
-114.63	-200.03
-112.84	-194.21
-108.71	-189.11
-103.14	-185.05
-101.2	-183.21
-97.714	-177.91
-96.124	-168.83
-97.363	-167.04
-88.775	-164.66
-81.353	-142.18
-71.181	-107.32
-47.101	-63.758
-25.588	-24.279
-23.58	-9.775
-35.563	-5.46
-36.625	2.042
-31.633	3.099
-31.311	5.653
-12.494	24.312
5.224	32.828
-0.953	31.229
1.548	33.477
4.817	34.177
-0.776	36.621
3.715	38.213
5.827	39.14
0.378	37.305
-0.732	40.521
-1.531	39.399
-1.76	34.07
7.854	47.287
14.77	52.167
9.265	50.675
6.609	53.72
7.643	48.143
8.522	49.699
10.363	51.038
12.557	48.434
12.788	48.336
6.8	47.35
3.374	48.771
5.116	47.233
4.128	44.728
8.564	43.536
14.649	42.825
7.44	44.332
4.485	42.446
5.742	41.407
6.504	41.587
12.993	43.438
11.404	41.495
4.455	36.879
6.193	43.469
8.96	48.009
5.867	51.863
6.111	54.986
6.956	51.632
6.466	52.934
6.299	50.749
7.819	47.496
5.88	52.522
4.277	47.905
6.222	47.386
3.886	49.385
7.23	39.432
18.63	35.84
19.463	29.33
8.337	32.555
12.759	29.279
9.32	24.389
7.877	31.095
18.082	26.112
14.587	29.496
17.95	27.294
17.557	23.621
8.637	27.947
3.885	26.357
12.248	21.979
13.445	19.355
5.312	22.91
6.54	27.87
1.225	26.397
0.551	20.389
3.117	19.158
-2.505	19.425
-2.417	20.549
-1.483	19.176
-1.654	16.816
2.188	18.372
3.407	16.348
-1.194	15.724
-6.141	16.518
-6.676	17.278
-5.123	19.322
-4.707	17.226
-3.771	14.701
0.721	16.805
-8.632	21.467
-11.608	19.376
-3.975	17.624
-12.652	21.008
-0.79	16.665
4.34	13.27
