# Supplementary material for: Electrooculography-based continuous eye-writing recognition system for efficient assistive communication systems
Source: PLoS One. 2018 Feb 9;13(2):e0192684. doi: 10.1371/journal.pone.0192684 (PMC5806888; doi:10.1371/journal.pone.0192684)
Supplement: S3 Database — All the original continuous EOG data of participant 004, 005, and 006 used in the experiments are contained in this database. (ZIP) [file pone.0192684.s003.zip › continuous2/004/training/EOG_004_01_025.csv]

-27.439	0.12
-29.295	2.631
-28.394	1.465
-25.721	3.354
-24.244	3.862
-21.839	3.179
-23.445	4.073
-20.075	3.435
-20.17	6.058
-17.649	5.348
-12.102	1.216
-15.109	2.647
-15.021	-1.507
-14.727	-2.617
-17.027	3.712
-18.031	5.923
-14.309	4.139
-9.38	5.481
-5.002	8.941
-3.384	8.096
-9.703	8.656
-14.97	4.895
-14.38	2.009
-14.402	4.463
-14.802	4.961
-10.134	4.826
-5.763	6.085
-8.626	5.442
-10.39	6.086
-11.75	10.204
-14.463	7.598
-14.485	9.645
-13.643	12.409
-6.518	10.921
-7.001	10.831
-10.768	6.845
-5.817	7.818
-7.578	7.278
-11.382	7.933
-12.5	8.933
-7.353	3.667
-4.034	5.31
-5.924	6.602
-0.524	4.688
3.229	4.631
2.176	6.512
3.265	4.806
4.241	5.526
4.941	5.195
7.332	0.737
7.315	5.288
9.631	4.642
8.634	4.214
11.123	2.046
16.259	-4.005
5.963	-4.865
5.895	-1.838
10.709	4.522
5.445	1.749
9.18	-2.293
10.058	-4.93
7.799	-3.693
13.49	-1.396
13.991	-1.552
8.585	2.118
8.918	0.471
12.018	0.007
10.13	1.462
7.61	-1.049
5.461	-0.241
8.489	-0.079
12.91	-1.454
12.354	0.909
13.845	1.236
15.187	2.872
19.106	5.996
20.162	3.995
18.906	5.316
20.348	7.99
14.588	6.559
13.688	4.462
15.181	5.314
3.443	27.85
-12.848	64.962
-32.746	96.835
-47.375	133.11
-53.254	163.54
-67.199	184.03
-71.615	200.12
-62.526	203.98
-61.08	211.06
-59.255	218.06
-58.386	217.5
-56.663	219.86
-53.082	215.82
-52.615	210.96
-47.244	208
-47.386	203.42
-47.467	200.93
-45.636	195.23
-45.726	194.11
-47.757	189.4
-51.58	180.72
-49.821	174.84
-55.947	163.72
-57.426	155.26
-52.09	151.44
-51.212	147.95
-51.674	140.95
-48.744	145.83
-47.452	137.67
-62.634	87.34
-73.183	29.111
-75.736	-33.056
-77.373	-101.94
-73.865	-168.76
-60.619	-221.57
-37.925	-255.14
-20.443	-279.38
-4.58	-297.09
11.121	-307.54
25.873	-306.98
36.864	-302.57
39.291	-295.86
42.909	-289.41
52.162	-283.67
54.696	-278.24
47.086	-276.4
45.999	-267.6
46.993	-259.74
45.223	-257.93
49.025	-253.22
50.959	-248.08
48.187	-241.34
46.82	-235.34
44.527	-230.21
37.246	-226.07
34.34	-223.08
40.812	-215.41
42.455	-208.77
38.285	-206.79
39.217	-202.09
42.348	-197.6
54.39	-193.4
51.692	-172.62
48.587	-133.28
81.52	-72.393
82.568	-7.368
53.371	21.206
42.044	24.111
34.925	24.697
31.516	28.015
29.244	36.265
26.076	36.778
19.627	31.992
15.592	32.041
17.385	34.989
11.855	37.011
12.211	33.338
16.576	27.68
11.553	26.615
13.49	33.853
15.387	31.32
15.895	31.356
9.73	36.187
-33.217	6.963
-84.689	-24.731
-111.48	-38.172
-132.81	-44.768
-160.04	-44.488
-181.72	-42.85
-195.84	-35.302
-200.76	-29.893
-195.65	-30.383
-188.98	-27.507
-178.89	-22.1
-169.75	-19.339
-163.56	-16.266
-158.21	-15.399
-154.4	-20.272
-148.95	-18.054
-150.91	-12.898
-149.31	-16.043
-142.82	-15.651
-139.58	-13.206
-132.74	-14.097
-132.78	-13.127
-131.05	-15.718
-127.66	-11.457
-123.97	17.242
-109.64	60.096
-89.478	107.13
-62.085	157.98
-46.833	197.05
-34.771	222.3
-21.736	239.82
-15.922	251.14
3.254	262.59
10.913	262.18
12.734	256.67
16.981	249.39
7.771	225.12
4.138	178.49
-0.494	116.64
4.487	55.08
14.664	-23.12
14.821	-96.269
31.096	-142
44.902	-179.36
54.051	-203.38
68.065	-217.13
75.453	-219.9
86.837	-216.59
95.475	-214.01
100.02	-211.4
102.22	-212.09
97.692	-208.88
95.931	-205.91
99.15	-206.01
99.949	-201.82
97.723	-195.82
99.225	-189.99
102.6	-190.45
103.22	-191.11
101.73	-185.6
103.83	-186.32
102.85	-178.23
92.386	-162.69
88.231	-141.34
97.694	-96.492
108.75	-32.761
91.658	25.095
63.09	46.449
51.904	49.299
51.014	53.198
50.888	58.046
43.837	62.407
54.559	63.879
26.6	63.728
-51.401	63.41
-100.84	74.112
-151.68	84.094
-194.25	85.587
-212.83	81.994
-228.65	77.913
-222.24	79.58
-214.48	77.867
-211.98	75.615
-199.44	74.146
-184.65	72.247
-178.37	75.526
-181.61	78.371
-176.39	78.275
-167.31	77.9
-165.02	75.269
-167.06	68.519
-167.02	65.472
-140.67	66.145
-80.163	53.894
0.123	38.8
69.3	31.232
116.84	22.238
133.89	15.414
112.42	10.664
94.855	12.006
82.844	12.923
70.964	12.268
67.435	15.136
62.636	18.693
63.461	28.537
47.982	2.639
13.65	-57.506
-12.116	-98.889
-25.07	-124.46
-34.737	-137.54
-45.324	-139.6
-56.146	-138.69
-68.287	-133.6
-71.369	-131.7
-64.958	-129.86
-56.247	-122.65
-48.032	-117.52
-44.691	-116.2
-44.952	-114.52
-43.823	-110.23
-44.324	-108.87
-44.36	-106.51
-40.459	-102.59
-42.696	-100.98
-44.445	-98.693
-44.285	-98.604
-45.11	-96.227
-31.288	-92.447
-38.099	-77.307
-92.087	-46.99
-142.77	-11.012
-173.06	30.626
-189.98	69.123
-183.63	96.318
-171.6	106.01
-160.69	107.44
-152.06	108.76
-149.13	107.42
-142.19	105.29
-135.06	104.04
-124.91	102.96
-118.01	101.64
-118.98	101.24
-114.63	98.815
-112.38	98.003
-110.07	96.893
-103.29	93.723
-99.394	93.083
-95.426	92.232
-96.14	88.644
-95.654	86.64
-94.907	85.786
-92.252	87.543
-83.421	88.597
-87.891	81.83
-81.688	85.091
-33.074	85.275
56.411	78.44
154.76	83.618
230.61	80.128
259.17	76.184
224.18	75.133
188.12	72.153
172.17	73.789
149.48	68.885
134.93	68.781
133.44	57.262
132.19	36.321
126.62	33.533
122.69	32.959
117.42	31.751
115.85	31.779
114.84	30.964
112.69	33.18
108.41	31.429
100.66	26.34
104.93	36.857
96.336	23.069
58.42	-34.81
16.191	-84.971
-8.439	-119.97
-10.291	-134.88
-9.048	-142.67
-15.313	-151.88
-23.452	-146.2
-24.765	-143.88
-21.259	-141.27
-20.904	-134.73
-17.404	-133.8
-15.561	-129.41
-19.624	-126.38
-18.381	-129.22
-13.494	-126.21
-13.509	-118.1
-15.568	-118.17
-14.624	-116.88
-13.494	-114.67
-12.425	-116.17
-2.806	-97.77
19.772	-72.238
58.787	-35.397
104.84	20.882
114.2	48.857
92.276	54.496
85.272	61.062
81.569	63.106
74.662	64.819
72.407	61.941
70.507	59.898
66.011	61.917
61.825	62.287
62.495	61.583
64.233	63.13
77.917	62.019
85.068	57.379
72.335	58.48
68.745	61.742
72.787	61.456
72.161	59.914
72.134	58.641
68.387	55.446
63.154	55.212
60.968	55.056
58.4	51.435
58.621	51.268
61.637	51.738
63.405	50.552
61.417	50.812
57.748	49.911
54.671	47.756
56.312	49.62
58.598	50.402
53.84	47.713
53.646	45.702
54.95	43.263
51.088	42.598
49.043	42.521
44.026	41.424
47.206	44.439
53.933	45.914
50.769	44.468
50.314	46.075
50.713	45.093
49.319	40.312
47.242	37.814
45.685	38.829
47.185	38.269
52.112	35.36
56.454	35.275
54.821	33.952
52.274	31.985
51.973	35.673
50.832	35.253
51.283	33.909
53.12	36.508
50.868	35.94
50.306	34.765
50.806	31.363
49.887	25.791
45.417	23.546
38.933	23.474
38.927	23.41
32.951	25.025
36.22	20.753
40.681	14.645
31.591	15.805
35.891	17.053
40.01	14.547
39.903	12.045
34.032	15.856
38.953	9.229
39.961	5.296
30.924	7.553
38.945	-3.393
35.493	-0.589
36.955	5.017
35.839	5.819
34.455	4.971
37.767	2.795
34.46	6.706
38.197	3.42
31.497	3.751
35.867	3.221
41.668	3.253
32.135	8.593
