# Supplementary material for: Electrooculography-based continuous eye-writing recognition system for efficient assistive communication systems
Source: PLoS One. 2018 Feb 9;13(2):e0192684. doi: 10.1371/journal.pone.0192684 (PMC5806888; doi:10.1371/journal.pone.0192684)
Supplement: S3 Database — All the original continuous EOG data of participant 004, 005, and 006 used in the experiments are contained in this database. (ZIP) [file pone.0192684.s003.zip › continuous2/004/training/EOG_004_01_026.csv]

-7.082	-7.533
-3.539	-5.407
-8.494	-5.096
-0.451	-4.28
6.94	-6.674
3.942	-2.475
3.995	-0.21
2.227	-4.406
-2.577	-1.332
-3.091	-4.042
3.234	-4.832
2.314	0.845
4.342	-1.82
6.256	-0.311
1.218	-0.268
3.283	-4.531
2.166	-0.44
3.282	-1.357
6.988	-4.538
4.684	-2.82
4.093	-6.066
4.811	-4.749
5.769	-0.123
7.036	0.018
2.352	0.391
1.367	-2.965
3.932	-5.411
3.428	-4.795
2.075	-7.119
-0.472	-6.694
0.195	-7.937
1.106	-10.294
3.814	-6.52
6.667	-5.002
7.816	-4.468
7.388	-2.992
11.204	-0.05
11.952	0.041
6.436	-6.904
9.663	-7.332
6.709	-4.037
6.476	-5.26
9.525	-4.768
3.637	-2.57
3.465	-1.125
2.093	-2.457
0.258	-2.954
2.94	-1.18
7.85	-1.542
9.225	0.726
7.1	1.992
7.494	-0.159
4.96	0.717
7.628	2.313
7.742	1.236
4.678	-0.545
5.898	-0.182
3.995	-0.753
6.959	-3.162
3.238	-1.834
-1.326	-1.369
1.426	-1.727
-2.198	-0.181
0.693	-2.786
2.653	-3.823
0.593	-0.761
0.456	-1.379
-1.43	-1.697
0.78	-2.113
-3.279	-4.702
-3.445	0.35
1.934	-1.719
-1.243	-3.84
4.414	0.097
41.964	-16.691
108.26	-35.397
165.74	-38.695
175.15	-40.179
146.18	-42.876
122.94	-41.484
105.38	-40.685
93.347	-42.226
87.128	-40.811
74.627	-38.617
70.009	-38.258
65.61	-40.86
58.231	-42.22
59.92	-41.817
61.955	-40.749
57.837	-37.129
57.706	-35.907
53.505	-38.501
57.058	-36.632
49.443	-32.139
-24.28	-35.402
-117.19	-33.279
-180.78	-18.617
-224.63	-4.112
-257.15	11.008
-275.72	26.191
-276.5	28.439
-267.74	26.521
-255.97	33.965
-246.1	35.445
-233.43	34.394
-220.96	36.488
-214.56	33.864
-205.97	34.011
-199.68	36.176
-197.01	34.66
-193.01	33.215
-190.6	34.53
-185.95	34.28
-182.72	31.63
-178.76	29.568
-174.05	32.028
-134.43	34.003
-41.142	24.674
46.516	17.321
116.03	19.649
128.61	14.423
80.03	5.935
54.206	4.166
41.085	1.717
25.157	-0.925
18.127	-1.938
12.348	-1.414
7.024	-3.793
2.402	-3.845
1.886	-4.683
3.003	-4.298
4.046	0.974
-5.997	-18.584
-20.944	-34.374
-23.383	-26.699
-16.794	-21.067
-13.426	-22.413
-13.491	-19.526
-15.139	-17.466
-44.63	-45.175
-82.173	-74.055
-94.379	-84.461
-108.72	-87.196
-121.34	-83.956
-117.47	-82.037
-112.39	-78.195
-107.3	-76.499
-103.79	-75.609
-101.64	-72.225
-96.09	-67.687
-94.98	-63.478
-100.37	-64.737
-102.84	-61.138
-106.63	-57.112
-111.51	-59.616
-105.28	-61.138
-102.12	-60.198
-100.36	-57.728
-70.196	-60.224
-26.555	-55.571
16.189	-34.667
40.228	-18.039
36.667	-16.473
32.324	-19.158
24.637	-18.361
15.786	-15.774
6.375	-13.783
2.482	-12.757
3.177	-9.648
-0.637	-8.448
4.616	-15.898
18.22	-3.504
40.555	20.018
46.776	20.59
31.73	25.706
29.031	32.013
31.014	29.307
29.311	32.075
28.277	31.548
30.709	28.478
26.791	24.949
16.885	21.122
22.619	22.101
25.977	33.341
25.354	62.334
35.212	104.35
46.135	148.63
67.451	187.3
94.26	212.77
99.67	217.06
87.387	209.88
81.663	203.81
77.192	196.62
69.048	191.65
68.608	188.11
66.324	183.76
63.363	179.52
65.866	176.05
64.539	172.63
59.336	169.37
53.582	164.74
54.238	158.23
59.657	153.23
57.1	150.5
54.849	150.4
56.569	143.27
52.479	137.6
46.516	135.07
44.287	136.68
47.024	146.12
50.722	112.84
50.242	41.407
48.235	-27.715
54.137	-88.16
69.861	-132.25
87.131	-164.17
89.362	-175.53
87.664	-172.02
91.512	-167.47
85.746	-158.81
89.32	-149.72
86.121	-149.52
83.17	-146.86
64.996	-128.77
-28.929	-116.63
-134.74	-101.53
-200.47	-74.761
-231.41	-53.189
-238.87	-34.518
-237.92	-25.341
-222.88	-23.001
-205.49	-23.585
-192.74	-22.928
-182.65	-15.93
-172.6	-15.215
-159.15	-16.977
-152.8	-21.989
-156.74	-22.31
-165.01	-19.645
-165.92	-14.921
-167.57	-12.154
-171.05	-17.443
-160.3	-5.582
-144.02	-23.232
-78.318	-20.893
33.468	5.208
204.15	-16.76
417.5	11.913
526.83	55.11
566.65	47.987
584.81	37.059
559.64	21.004
515.17	2.884
445.23	-10.708
363.89	-17.199
266.14	-11.419
167.58	-12.218
122.49	-20.433
96.607	-21.649
73.139	-25.58
61.163	-27.542
51.445	-26.93
59.68	-25.299
24.997	-25.61
-20.025	-32.347
-21.07	-31.668
-22.117	-29.375
-23.131	-30.77
-27.852	-26.469
-26.959	-25.07
-25.255	-25.657
-32.679	-21.926
-41.471	-27.108
-45.888	-29.446
-42.196	-25.257
-42.593	-27.204
-45.789	-27.717
-46.68	-27.311
-45.205	-26.815
-41.886	-26.12
-40.593	-27.271
-43.408	-24.641
-44.201	-25.625
-39.476	-24.283
-36.75	-22.778
-37.076	-27.856
-34.128	-23.334
-35.016	-27.296
-42.29	-33.5
-45.433	-30.322
-40.252	-31.837
-33.999	-31.825
-31.836	-31.407
-35.485	-28.669
-30.095	-24.382
-21.683	-24.133
-26.834	-26.641
-28.796	-29.654
-30.782	-29.522
-31.039	-28.881
-29.162	-28.807
-26.08	-27.545
-22.757	-24.973
-24.968	-24.474
-24.039	-26.143
-24.211	-24.578
-21.988	-24.229
-20.162	-23.869
-22.076	-22.958
-21.868	-22.596
-23.287	-22.763
-24.422	-26.4
