# Supplementary material for: Electrooculography-based continuous eye-writing recognition system for efficient assistive communication systems
Source: PLoS One. 2018 Feb 9;13(2):e0192684. doi: 10.1371/journal.pone.0192684 (PMC5806888; doi:10.1371/journal.pone.0192684)
Supplement: S3 Database — All the original continuous EOG data of participant 004, 005, and 006 used in the experiments are contained in this database. (ZIP) [file pone.0192684.s003.zip › continuous2/004/training/EOG_004_01_027.csv]

-14.791	11.445
-10.867	13.484
-10.317	12.602
-14.476	16.245
-12.489	19.172
-10.644	18.663
-8.569	12.177
-8.466	12.454
-9.765	14.215
-5.013	13.353
-0.997	16.203
-3.257	14.728
-5.425	14.252
-4.536	17.859
-3.768	15.055
-3.467	9.286
-4.222	9.08
-5.42	12.825
-5.267	15.427
-2.052	13.075
1.792	13.052
-0.345	12.76
-2.577	9.787
-4.166	7.345
-9.181	7.071
-7.333	6.697
-3.532	4.061
-0.808	10.887
2.657	16.166
-0.352	16.266
-2.056	15.726
-2.475	13.104
-1.562	12.5
4.047	13.782
2.925	19.672
0.695	19.045
2.041	19.197
0.287	20.289
3.427	20.087
8.677	24.215
8.669	15.346
5.056	10.069
1.264	12.135
1.484	10.281
1.964	11.743
2.568	10.064
1.13	7.925
0.068	9.357
3.092	9.604
3.987	6.802
3.064	7.184
5.099	8.772
6.982	5.324
3.936	3.246
4.236	2.477
6.95	4.023
5.716	4.25
8.086	3.033
9.033	4.591
3.26	2.777
5.218	4.91
12.212	2.929
13.273	-0.673
10.466	2.401
7.23	-2.524
7.341	-0.687
4.42	3.694
0.282	1.74
4.033	4.01
9.083	2.853
11.277	2.386
11.278	3.982
8.556	3.866
8.531	5.373
7.752	5.978
6.255	4.977
8.469	7.009
7.532	7.342
7.487	5.587
10.217	7.259
10.95	5.543
8.743	5.569
7.396	3.414
6.409	1.24
6.903	4.843
11.214	4.531
16.96	22.877
42.133	60.69
96.253	106.42
144.23	157.98
152.51	195.09
141.41	218.15
123.17	220.43
90.852	207.01
70.687	199.53
64.087	190.66
52.284	180.69
45.74	175.24
44	168.41
41.141	167.73
38.434	170.95
33.389	161.31
34.795	163.98
45.024	160.42
54.316	112.53
56.955	53.055
57.861	-3.812
59.118	-58.6
55.264	-101.34
46.534	-118.66
38.364	-117.77
38.637	-110.98
45.84	-101.86
42.29	-101.08
36.663	-98.245
38.038	-98.126
38.856	-94.928
37.562	-90.961
-8.355	-111.27
-86.32	-125.15
-136.58	-122.8
-168.03	-116.4
-204.73	-105.84
-236.96	-99.671
-241.2	-95.245
-231.74	-90.759
-222.96	-84.232
-211.62	-75.978
-207.16	-68.322
-202.38	-70.839
-192.24	-68.656
-160.4	-42.144
-91.366	5.42
-19.308	65.876
27.286	123.08
48.309	167.09
56.362	190.47
62.933	201.57
61.763	199.35
53.669	189.54
48.205	183.93
47.456	176.88
44.525	174.71
38.127	171.17
37.077	171.48
38.894	164.03
41.763	160.91
47.742	164.25
51.922	114.24
56.044	40.014
56.172	-27.439
53.08	-91.239
55.046	-124.99
53.39	-130
51.515	-127.28
57.792	-121.51
58.231	-115.14
48.172	-116.48
47.541	-111.71
45.841	-104.91
48.627	-102.27
44.13	-94.612
-38.228	-93.984
-146.64	-86.582
-208.3	-68.565
-239.93	-53.103
-254	-37.869
-260.5	-31.582
-253.87	-26.013
-238.08	-23.456
-231.63	-27.367
-224.14	-28.289
-214.91	-29.868
-209.22	-23.795
-200.75	-21.207
-198.63	-25.296
-197.32	-21.007
-193.91	-23.593
-189.27	-14.926
-168.99	-18.559
-123.12	-46.397
-61.848	-61.112
-7.648	-82.416
24.311	-81.341
-3.598	-95.916
-9.837	-71.406
56.083	-17.071
167.44	-42.515
371.68	13.143
523.74	74.501
562.05	62.21
560.31	54.539
506.76	25.133
431.17	11.656
345.55	16.644
269.88	46.686
199.85	86.438
136.43	120.72
84.125	151.22
27.713	158.43
-11.394	162.71
-34.502	171.86
-49.965	173.9
-66.428	170.33
-81.292	167.24
-87.959	166.55
-94.083	167.73
-92.64	162.63
-86.176	155.46
-87.997	152.74
-88.261	152.46
-81.511	149.61
-84.905	129.56
-93.029	91.411
-101.87	40.199
-106.12	-17.763
-100.06	-80.154
-97.192	-149.91
-83.375	-207.65
-59.466	-247.4
-37.962	-273.27
-13.875	-283.39
5.957	-292.88
23.873	-295.16
35.62	-292.35
45.205	-290.94
51.023	-280.45
49.472	-275.74
53.38	-272
49.697	-267
58.772	-262.23
50.886	-242.09
25.404	-203.2
28.575	-134.76
30.547	-50.516
39.193	27.776
43.911	94.435
47.508	140.26
57.276	171.94
56.999	187.9
52.103	179.91
42.71	172.15
41.539	168.5
39.55	159.66
40.042	161.73
42.212	154.79
46.259	163.94
36.05	153.92
-30.689	54.485
-107.51	-42.423
-151.03	-110.69
-179.85	-166.21
-200.05	-193.62
-214.78	-200.62
-227.58	-195.87
-227.74	-197.91
-219.97	-192.41
-213.56	-183.23
-205.18	-180.19
-195.06	-176.16
-185.61	-172.43
-180.06	-170.1
-173.66	-169.1
-172.34	-169.34
-164.17	-166.51
-163.26	-151.58
-196.68	-119.18
-228.63	-74.502
-238.83	-35.398
-227.59	-11.4
-214.87	-2.701
-210.39	-1.08
-198.81	-0.887
-189.57	-1.317
-185.01	3.876
-179.51	2.535
-175.63	2.371
-163.63	6.734
-111.83	-12.462
-23.328	-41.771
71.408	-63.141
156.47	-72.56
214.37	-68.659
224.37	-62.686
196.48	-57.184
177.82	-52.251
172.24	-51.085
163.26	-50.749
158.67	-45.6
158.13	-41.47
150.06	-38.557
146.43	-33.945
151.21	-32.972
145.31	-32.228
153.7	-27.49
118.25	-27.801
12.296	-33.059
-44.315	-31.041
-45.146	-24.525
-37.086	-19.332
-30.174	-16.145
-36.477	-14.621
-35.434	-12.478
-27.616	-11.923
-25.333	-10.012
-22.261	-7.063
-19.17	-7.076
-15.057	-5.481
-15.697	-6.147
-13.369	-5.572
0.016	0.023
4.34	-1.241
3.293	-1.684
6.337	-0.68
10.476	-3.484
7.764	-1.611
4.149	-1.864
7.04	-3.667
6.846	-0.178
11.243	0.848
15.98	-2.123
14.813	-2.091
14.471	-0.934
13.958	-1.904
12.168	-3.034
11.608	-1.567
11.243	0.338
12.083	0.954
11.012	3.402
6.565	3.021
7.475	1.647
7.821	2.695
6.956	2.111
7.75	1.674
9.607	3.457
9.539	3.019
7.975	1.954
8.264	2.317
7.277	-0.342
7.801	-2.814
6.588	-2.929
7.319	0.735
11.832	2.903
14.435	0.936
16.966	-0.432
18.59	0.295
16.258	2.815
11.192	1.682
13.364	-0.115
15.103	-0.908
14.262	-0.796
21.005	-1.058
20.821	-1.452
11.33	0.971
9.5	4.056
17.45	2.616
20.511	-3.956
20.422	-2.236
20.66	-0.131
14.866	-1.795
14.467	-3.898
15.467	-6.92
14.33	-2.219
11.731	-0.563
8.757	-1.908
18.176	-2.374
20.548	-3.128
10.793	1.012
9.501	4.724
12.196	2.063
14.016	-2.394
14.916	-1.433
12.827	-0.127
13.553	0.48
15.059	-0.343
