# Supplementary material for: Electrooculography-based continuous eye-writing recognition system for efficient assistive communication systems
Source: PLoS One. 2018 Feb 9;13(2):e0192684. doi: 10.1371/journal.pone.0192684 (PMC5806888; doi:10.1371/journal.pone.0192684)
Supplement: S3 Database — All the original continuous EOG data of participant 004, 005, and 006 used in the experiments are contained in this database. (ZIP) [file pone.0192684.s003.zip › continuous2/004/training/EOG_004_01_028.csv]

16.014	-0.676
16.684	-1.607
14.755	-3.308
11.142	-2.283
12.792	-3.408
17.746	-0.146
19.142	3.348
20.272	0.053
18.986	1.677
16.041	1.841
19.048	1.097
20.913	3.271
21.734	3.135
23.361	4.884
24.381	4.799
22.936	2.137
16.057	0.12
14	5.384
18.507	8.029
15.315	4.648
12.468	5.874
18.912	1.791
22.767	1.733
21.15	4.061
20.382	-0.392
16.936	1.542
17.783	5.899
21.748	4.906
15.016	4.303
12.522	6.722
15.794	6.674
13.815	4.104
12.595	4.822
12.015	6.812
10.64	2.663
13.941	2.845
17.09	7.261
13.474	7.067
10.95	9.589
13.15	9.343
11.447	7.486
7.424	6.003
10.079	5.436
11.693	8.395
9.832	6.087
11.991	4.591
10.656	4.692
10.075	3.314
13.196	7.857
11.625	8.141
11.808	3.54
7.922	3.578
7.33	3.521
12.303	4.052
11.618	2.42
13.383	2.191
10.729	3.973
9.659	4.894
10.225	6.575
9.828	2.796
12.839	1.998
11.532	4.04
13.417	3.009
15.173	3.729
13.324	3.549
12.876	-1.209
15.683	-1.404
18.233	0.647
18.738	1.399
19.538	6.185
18.51	8.664
17.967	8.506
15.625	10.465
16.3	9.086
19.954	5.279
16.598	4.909
17.16	4.75
19.84	8.577
33.823	0.013
79.822	-19.297
125.41	-34.59
144.04	-46.275
123.51	-48.062
88.647	-47.851
75.675	-44.932
61.782	-42.884
51.01	-43.196
51.079	-40.144
41.844	-41.559
39.785	-39.764
42.886	-37.414
34.22	-39.628
43.876	-30.003
17.986	-25.601
-71.606	-26.603
-139.54	-8.369
-183.71	8.649
-218.14	17.787
-222	31.829
-208.25	38.16
-200.71	39.136
-195.49	40.618
-186.47	41.868
-181.15	42.008
-172.36	42.17
-142.77	65.378
-92.911	101.94
-44.026	138.36
-1.955	172.82
29.6	192.65
52.745	203.22
59.611	195.28
46.984	183.78
38.903	179.88
33.101	172.41
26.937	171.18
23.791	159.59
22.511	162.07
28.372	166.6
34.932	114.89
31.928	48.277
27.481	-10.384
29.815	-69.467
33.655	-103.76
34.429	-106
32.297	-101.73
31.533	-102.52
33.991	-96.574
36.886	-87.959
31.013	-84.137
31.743	-77.401
27.667	-66.217
-30.471	-61.484
-119.91	-49.972
-181.55	-29.214
-205.22	-9.241
-207.98	8.744
-195.66	17.917
-184.25	20.463
-181.18	18.702
-182.15	19.031
-182.94	18.729
-176.28	22.52
-149.97	43.503
-90.062	79.026
-30.517	106.68
16.299	118.61
42.554	129.08
34.731	126.9
24.894	119.43
15.133	114.81
10.753	108.33
8.61	108.08
5.328	110.7
12.574	107.47
9.903	103.25
-1.848	100.24
-9.47	96.557
-5.703	95.364
10.598	98.979
42.72	122.58
70.194	142.66
68.061	141.42
55.939	136.29
52.65	139.53
58.39	137.82
57.181	128.11
59.858	138.72
41.255	100.57
-29.162	13.555
-90.62	-59.541
-132.1	-131.95
-161.59	-177.93
-150.54	-200.14
-135.22	-211.2
-137.46	-207.99
-131.64	-203.48
-124.12	-195.6
-117.36	-185.25
-108.17	-176.9
-104.33	-174.4
-100.63	-172.42
-99.459	-172.28
-102.83	-166.88
-105.62	-162.73
-107.13	-161.35
-110.21	-157.62
-114.65	-161.53
-93.606	-138.18
-51.717	-124.65
29.713	-69.421
135.87	-7.022
260.26	-23.232
451.96	43.321
555.98	70.846
566.17	-5.708
573.25	-39.823
524.78	-54.003
458.73	-44.768
376.35	-21.244
295.18	13.477
227.49	41.775
157.92	44.383
113	52.828
80.58	52.598
61.624	50.541
46.244	60.671
33.311	57.99
31.755	60.337
34.009	60.215
55.909	18.329
79.011	-39.84
86.668	-81.641
84.82	-90.646
74.411	-78.353
70.813	-77.938
74.062	-73.506
62.986	-37.822
39.89	17.357
23.424	70.611
7.977	111.35
-3.512	146.74
-4.861	164.34
-7.382	157.07
-15.559	152.92
-23.672	148.52
-21.302	146.85
-15.729	143.3
-12.548	141.22
-1.323	149.38
2.477	106.66
-9.65	29.444
-28.787	-34.424
-46.992	-89.085
-51.215	-112.42
-53.228	-110.95
-42.388	-107.76
-35.648	-95.994
-76.526	-68.493
-112.31	-37.521
-118.11	-15.484
-111.88	-3.842
-98.799	0.365
-93.166	2.075
-92.391	2.848
-97.736	2.393
-95.724	1.938
-90.014	5.93
-89.814	1.309
-89.671	-0.458
-87.782	5.729
-75.879	-11.561
-36.808	-39.993
11.487	-74.515
22.91	-90.916
6.076	-93.648
-8.775	-85.432
-7.347	-79.737
-19.823	-86.721
18.813	-29.127
124.32	-28.238
241.91	-28.238
393.67	38.736
476.39	16.152
488.2	5.508
476.36	22.057
420.28	25.548
335.84	36.688
237.46	48.638
162.23	85.919
95.668	102.37
31.709	96.579
-4.795	92.555
-25.914	85.1
-45.895	82.359
-45.512	82.722
-47.409	91.89
-69.147	113.49
-80.416	132.23
-85.871	141.15
-92.38	145.74
-94.697	149.95
-93.258	147.96
-92.84	140.79
-86.883	132.96
-80.671	125.96
-84.216	125.85
-82.783	120.06
-79.644	121.07
-80.074	115.46
-84.264	61.818
-93.999	-10.804
-99.49	-84.825
-96.084	-154.33
-83.618	-206.28
-70.137	-245.85
-52.202	-269.83
-29.153	-285.69
-11.694	-296.23
8.415	-298.41
22.258	-296.6
29.991	-294.04
38.477	-292.43
43.445	-284.74
51.469	-277.35
56.74	-274.76
63.26	-270.27
63.94	-265.57
63.351	-262.07
64.55	-256.26
55.472	-251.95
63.445	-252.54
60.536	-240.57
47.262	-222.29
46.289	-196.05
36.639	-140.15
37.004	-94.522
28.759	-82.658
14.66	-75.897
13.924	-71.429
10.48	-69.753
5.751	-65.238
10.181	-58.439
15.618	-57.341
12.591	-61.162
9.154	-58.865
6.076	-57.725
8.662	-53.835
2.924	-50.904
13.222	-45.963
12.41	-37.126
-74.305	-39.745
-169.13	-32.319
-211.17	-9.636
-226.48	11.16
-231.88	24.329
-229.82	31.678
-213.72	31.384
-204.36	31.164
-201.45	38.54
-196.26	36.848
-193.13	34.8
-185.34	34.983
-178.15	32.612
-175.39	31.827
-174.06	28.547
-172.15	35.709
-145.08	34.724
-92.62	15.375
-44.664	5.993
6.427	0.523
28.806	-4.432
14.76	-1.967
7.432	1.444
-3.472	3.3
-12.78	1.87
-13.253	-0.978
-13.945	-3.127
-16.062	-2.558
-14.12	-1.398
-6.387	0.615
-2.187	1.967
-1.085	0.805
-0.338	2.628
-2.168	-7.765
-5.528	-14.336
-5.327	-9.552
-6.547	-11.406
-5.944	-5.745
-3.379	-4.89
0.716	-9.501
6.65	-6.456
7.639	-6.05
8.31	-8.089
0.236	-8.407
-2.378	-7.724
6.859	-7.604
6.467	-6.206
8.456	-4.239
8.604	-3.119
7.923	-3.682
11.757	-7.943
8.884	-7.418
7.264	-5.503
2.542	-8.97
2.432	-9.782
7.808	-7.37
7.616	-6.583
7.908	-7.31
1.797	-8.254
0.281	-11.687
3	-11.608
-1.747	-10.65
-2.691	-13.032
-7.984	-17.538
-11.971	-21.053
-11.947	-19.846
-12.915	-19.364
-8.965	-16.661
-10.973	-18.924
-9.458	-18.734
-6.541	-13.879
-7.808	-17.49
-1.178	-13.615
-1.647	-13.187
-4.122	-18.722
-0.808	-13.035
0.366	-13.954
0.065	-15.945
-6.006	-13.913
-8.343	-15.485
-7.045	-14.863
-7.285	-15.144
-8.031	-13.366
-7.333	-14.549
-6.236	-16.962
-6.764	-15.206
-2.525	-13.029
-1.287	-7.728
0.121	-6.42
-0.823	-10.028
-5.048	-11.563
-4.667	-10.458
-8.215	-9.657
-7.805	-10.169
