# Supplementary material for: Electrooculography-based continuous eye-writing recognition system for efficient assistive communication systems
Source: PLoS One. 2018 Feb 9;13(2):e0192684. doi: 10.1371/journal.pone.0192684 (PMC5806888; doi:10.1371/journal.pone.0192684)
Supplement: S3 Database — All the original continuous EOG data of participant 004, 005, and 006 used in the experiments are contained in this database. (ZIP) [file pone.0192684.s003.zip › continuous2/004/training/EOG_004_01_029.csv]

11.132	-24.074
11.818	-28.729
8.48	-31.696
4.502	-25.377
11.208	-26.32
8.81	-26.557
9.857	-24.893
12.263	-20.945
12.426	-20.279
16.311	-23.235
9.549	-24.007
11.186	-22.558
11.022	-17.74
6.568	-15.173
5.265	-16.09
1.198	-19.98
9.402	-22.714
11.826	-17.705
7.164	-15.524
6.716	-15.084
2.898	-14.222
4.259	-16.359
9.751	-16.074
6.748	-19.188
8.65	-14.666
15.694	-16.396
14.538	-19.613
14.3	-7.737
13.719	-10.527
10.409	-11.302
6.021	-11.144
7.276	-13.898
13.769	-7.164
17.102	-8.733
18.618	-8.151
14.459	-8.329
11.989	-10.994
11.608	-9.614
6.344	-13.906
4.031	-15.871
0.182	-15.945
-1.129	-14.64
3.077	-11.085
3.634	-10.491
6.057	-7.583
7.086	-7.239
5.355	-11.4
4.196	-11.398
1.633	-9.961
0.53	-8.679
3.613	-3.63
8.018	-3.697
6.148	-9.288
4.471	-8.64
2.448	-11.506
-2.119	-13.673
-3.299	-5.34
-0.108	-2.975
9.659	-5.371
8.998	-7.905
-0.617	-14.303
-1.643	-17.566
-2.308	-15.555
-2.424	-11.888
-1.197	-9.433
-3.038	-6.705
-0.598	-6.766
-1.921	-12.024
-6.58	-10.317
-0.307	-10.573
24.507	-24.003
76.236	-37.593
132.56	-46.752
148.52	-53.153
120.42	-55.905
88.854	-55.607
73.785	-55.678
64.405	-53.831
59.27	-51.621
56.095	-50.881
44.756	-50.67
47.894	-48.856
36.28	-38.529
-43.464	-34.52
-131.19	-30.415
-178.04	-12.298
-206.8	1.03
-233.05	5.549
-256.58	7.781
-266.5	10.29
-255.78	9.926
-243.23	7.236
-239.96	4.858
-235.76	3.757
-228.72	9.207
-216.94	10.304
-209.59	7.605
-208.91	5.234
-205.88	8.233
-205.77	11.979
-199.78	8.621
-172.98	13.836
-106.5	9.694
-11.849	1.398
62.596	-0.582
113.52	-3.327
124.69	2.157
87.835	-0.19
54.403	-6.206
38.147	-7.976
24.959	-12.267
14.014	-9.79
4.706	-10.145
0.624	-9.888
3.893	-7.676
2.444	-13.584
2.748	-2.591
-12.975	-17.53
-68.996	-57.112
-119.97	-72.275
-146.15	-93.338
-152.24	-102.23
-154.86	-98.797
-161.36	-101.56
-150.06	-94.802
-141.92	-89.346
-134.12	-84.897
-123.81	-80.829
-119.2	-80.303
-113.19	-79.202
-118.98	-77.984
-122.12	-75.984
-120.21	-74.743
-122.33	-74.6
-123.53	-72.57
-117.06	-68.356
-81.332	-66.811
-28.856	-59.216
22.511	-43.758
75.375	-29.64
110.49	-21.216
102.16	-21.381
74.948	-22.939
59.21	-23.333
37.917	-22.622
21.565	-23.011
16.222	-25.713
14.294	-22.75
8.707	-7.315
-6.661	6.463
-10.459	4.567
-7.866	2.772
-4.583	4.8
-7.53	2.908
-0.167	7.556
3.653	5.099
-40.097	-7.702
-78.382	-5.315
-100.2	-4.387
-136.93	-12.768
-174.86	-15.238
-203.51	-18.841
-215.18	-21.311
-212.81	-20.057
-205.06	-29.735
-198.39	-51.432
-191.53	-80.922
-176.94	-116.98
-156.19	-144.08
-137.1	-161.54
-120.52	-177.73
-101.01	-187
-85.621	-191.54
-79.887	-194.36
-67.724	-189.21
-54.085	-184.18
-56.31	-184.11
-63.998	-180.28
-64.736	-176.54
-63.404	-173.43
-63.015	-172.68
-59.925	-162.95
-59.485	-143.3
-42.89	-118.09
-4.391	-70.692
28.476	-3.17
64.867	74.868
94.799	135.28
108.44	169.7
116.01	187.02
97.413	184.85
75.737	173.45
67.234	169.08
60.3	169.44
54.06	164.06
48.197	164.19
44.981	154.62
47.062	158.7
48.526	155.76
5.834	84.621
-55.338	1.654
-80.529	-63.742
-89.698	-114.25
-95.394	-145.96
-97.692	-160.61
-100.52	-166.43
-98.381	-170.8
-98.638	-162.49
-98.676	-156.78
-91.737	-152.7
-86.963	-145.83
-84.494	-140.2
-80.877	-132.87
-74.467	-130.57
-71.382	-133.51
-79.039	-134.23
-82.365	-135.91
-78.131	-135.04
-78.522	-127.93
-69.579	-121.21
-55.331	-104.92
-24.076	-81.858
32.613	-47.747
79.466	0.022
109.7	35.734
102.12	46.414
75.097	40.133
67.652	40.187
55.367	44.743
47.535	46.116
46.949	48.548
42.113	46.674
41.951	44.299
41.458	39.059
43.448	39.576
44.215	43.485
43.931	40.541
48.155	42.443
51.311	43.365
47.39	44.876
41.666	40.652
37.156	34.009
32.815	34.64
34.023	34.231
36.507	37.103
35.792	33.546
34.275	29.299
36.674	29.831
38.477	25.054
34.593	25.507
34.343	26.704
36.592	22.269
35.586	25.022
38.838	25.957
39.135	23.664
31.808	25.351
27.338	22.209
27.511	23.365
28.627	23.45
28.66	22.124
31.209	25.104
25.957	22.709
20.352	25.306
25.074	24.212
23.685	22.814
24.367	23.528
25.455	17.057
24.151	20.094
22.178	20.194
17.791	15.892
18.661	16.331
15.369	16.41
16.618	17.085
18.62	16.92
17.992	18.127
21.801	13.907
15.873	9.819
13.052	12.639
16.602	11.387
18.085	11.131
22.64	14.033
20.872	13.084
16.715	14.625
17.637	15.218
18.585	11.938
20.755	9.823
19.084	9.091
