# Supplementary material for: Electrooculography-based continuous eye-writing recognition system for efficient assistive communication systems
Source: PLoS One. 2018 Feb 9;13(2):e0192684. doi: 10.1371/journal.pone.0192684 (PMC5806888; doi:10.1371/journal.pone.0192684)
Supplement: S3 Database — All the original continuous EOG data of participant 004, 005, and 006 used in the experiments are contained in this database. (ZIP) [file pone.0192684.s003.zip › continuous2/004/training/EOG_004_01_030.csv]

-49.704	-17.959
-45.638	-17.155
-47.403	-22.869
-48.449	-22.543
-47.853	-20.157
-50.512	-19.084
-48.412	-16.738
-48.62	-17.62
-49.526	-17.655
-49.461	-19.629
-47.498	-19.748
-42.117	-18.43
-46.627	-19.296
-46.294	-16.763
-37.258	-19.044
-36.942	-20.793
-36.098	-19.255
-36.016	-19.827
-39.856	-18.955
-39.457	-18.256
-39.025	-16.146
-36.268	-15.737
-33.261	-15.551
-32.977	-15.421
-30.942	-16.007
-29.444	-16.046
-28.782	-18.873
-28.027	-19.183
-26.893	-18.263
-26.609	-16.923
-27.04	-16.304
-25.944	-18.558
-24.259	-20.289
-22.402	-21.18
-21.925	-18.921
-22.015	-18.501
-21.051	-20.856
-18.837	-19.516
-19.362	-18.514
-22.629	-19.552
-21.31	-19.124
-22.141	-18.533
-19.658	-17.218
-14.448	-17.598
-16.621	-19.259
-15.287	-16.71
-10.918	-15.3
-8.82	-16.911
-11.431	-17.57
-14.07	-17.632
-13.392	-16.646
-15.737	-13.883
-14.295	-13.309
-10.412	-13.649
-13.795	-12.662
-13.591	-11.615
-7.985	-11.51
-10.207	-13.03
-12.612	-9.397
-8.361	-7.712
-6.361	-11.483
-8.849	-10.975
-9.832	-8.82
-8.638	-9.651
-8.879	-9.496
-10.692	-10.077
-16.072	-15.575
-18.968	-11.9
-17.258	-8.666
-18.726	-12.722
-17.93	-6.487
1.905	-6.938
55.009	-19.394
128.93	-33.57
168.92	-44.987
144	-46.826
109.44	-48.388
95.235	-47.889
82.164	-46.107
74.438	-48.909
69.439	-44.812
61.536	-39.832
57.419	-41.622
58.169	-39.356
55.948	-40.143
62.208	-37.126
38.751	-29.803
-46.694	-30.56
-128.49	-22.296
-176.84	-7.476
-207.6	0.001
-232.62	3.409
-238.33	7.533
-222.94	7.237
-213.57	6.527
-203.81	10.355
-194.65	11.98
-190.99	10.604
-189.62	11.797
-185.63	10.926
-185.02	9.857
-171.9	15.454
-111.91	8.578
-42.817	-3.754
9.407	-11.289
24.863	-17.402
-8.858	-21.008
-36.418	-23.735
-45.339	-20.891
-54.386	-20.858
-55.037	-17.148
-48.692	-19.724
-39.215	-18.385
-40.9	-17.485
-67.088	-59.734
-83.38	-102.48
-77.701	-129.98
-70.079	-158.53
-58.265	-176.71
-31.851	-191.44
-3.363	-205.19
10.934	-210.66
25.689	-205.68
40.226	-203.63
47.051	-203.18
52.261	-197.07
51.226	-188.5
49.691	-178.64
50.682	-175.56
43.959	-174.94
39.008	-174.12
41.393	-173.07
37.177	-164.8
43.625	-162.51
47.447	-154.07
28.74	-127.04
24.427	-88.31
18.489	-31.66
0.128	13.559
-8.837	25.2
-8.43	26.996
-7.071	35.201
-9.482	41.675
-7.328	38.853
-4.126	34.423
-3.375	36.782
-7.855	39.267
-10.428	37.889
-11.585	36.156
-12.403	31.231
-17.8	35.325
-4.946	35.134
48.133	27.762
69.491	28.619
58.447	24.473
50.168	23.012
40.426	24.213
40.73	24.659
38.702	25.787
40.298	25.919
41.778	25.137
36.796	23.894
33.238	26.185
24.009	24.388
25.546	19.918
29.17	19.455
24.957	24.664
23.153	25.843
19.554	23.926
27.337	27.685
-19.844	22.821
-121.08	17.25
-179.25	25.588
-214.97	42.688
-239.75	52.904
-248.96	48.26
-252.75	48.615
-239.77	52.838
-229.28	51.393
-222.01	48.51
-217.26	47.421
-216.07	47.408
-209.47	46.855
-205.13	45.846
-200.76	41.06
-205.81	34.686
-210.47	38.88
-190.62	42.917
-138.69	23.2
-68.916	4.871
-25.029	-6.956
-19.413	-16.268
-33.02	-11.349
-43.339	-13.892
-43.577	-11.693
-36.679	-4.272
-30.838	-9.317
-28.377	-0.862
-30.888	-4.495
-38.113	-38.101
-32.042	-74.031
-24.763	-111.12
-16.775	-138.93
1.329	-158.31
18.128	-170.43
37.013	-175.84
50.628	-175.28
60.742	-172.6
70.391	-174.11
63.435	-166.71
59.91	-164.63
62.594	-161.6
64.444	-156.94
66.335	-155.55
61.406	-149.52
68.131	-154.08
63.228	-136.17
43.667	-105.54
35.625	-69.11
28.953	-22.31
11.308	4.787
2.547	15.782
2.723	13.868
19.547	57.065
134.38	77.809
326.38	88.384
497.51	169.55
574.53	187.31
582.77	174.1
575.37	183.73
530.51	168.59
461.77	138.47
382.75	113.45
310.3	106.97
248.32	93.667
188.89	82.203
136.77	78.442
95.915	66.375
74.28	62.499
57.801	59.287
42.475	56.853
23.72	82.634
-2.381	127.58
-17.555	173.66
-16.245	209.92
-15.584	227.2
-21.989	226.73
-27.217	222.29
-31.799	217.94
-38.206	213.21
-41.224	207.31
-40.865	202.91
-43.7	196.99
-48.719	185.49
-42.049	197.58
-51.75	168.94
-99.697	78.98
-138.59	6.4
-168.57	-59.562
-199.14	-109.24
-211.74	-130.59
-228.5	-139.43
-240.59	-132.76
-230.57	-125.93
-220.36	-118.81
-217.91	-110.45
-215.24	-111.59
-210.07	-107.84
-227.81	-86.783
-263.04	-53.716
-277.19	-17.792
-274.34	3.713
-266.78	8.571
-250.69	10.355
-239.31	7.941
-240.59	4.637
-241.35	4.205
-236.19	7.335
-225.22	10.313
-222.17	4.135
-217.89	7.024
-172.17	2.505
-86.022	-15.548
4.427	-28.91
86.554	-36.908
139.88	-29.37
131.13	-29.771
101.45	-31.233
87.674	-23.681
73.918	-24.475
67.735	-23.13
66.918	-22.031
63.646	-23.768
54.431	-21.87
52.409	-18.254
85.792	-17.578
111.24	-20.121
109.18	-19.629
110.01	-15.232
107.84	-13.386
105	-13.497
99.643	-15.454
96.88	-13.83
96.15	-11.145
95.654	-12.343
96.312	-10.637
90.698	-12.461
95.49	-8.212
44.486	-1.75
-49.963	-5.48
-73.373	-3.329
-62.496	2.208
-58.839	2.106
-58.566	3.616
-57.195	6.987
-43.423	6.058
-39.73	5.388
-39.926	5.976
-35.876	7.365
-33.142	9.439
-30.141	10.661
-26.231	13.122
-33.362	13.409
-45.508	15.132
-43.169	17.259
-40.932	17.051
-37.717	17.373
-35.411	15.707
-39.066	15.396
-36.726	17.736
-33.524	19.802
-30.458	18.814
-26.649	13.175
-28.59	11.356
-28.673	15.331
-26.368	18.188
-23.564	17.805
-22.194	15.725
-20.73	13.585
-12.13	12.798
-12.682	14.102
-13.739	16.094
-13.765	15.256
-14.374	13.341
-11.078	15.959
-12.873	17.416
-8.535	18.329
-7.338	15.12
-7.838	12.989
-5.735	16.991
-9.187	14.058
-8.667	12.397
-10.031	14.511
-10.415	19.88
-3.716	20.046
-0.44	15.59
4.189	17.568
5.184	17.348
0.5	20.054
0.046	20.636
1.983	18.021
1.485	20.495
-1.577	19.223
-4.747	18.023
-12.291	19.308
-12.002	19.295
-3.793	20.631
1.348	18.828
-0.486	14.243
-3.822	11.31
-1.271	13.079
-6.664	17.536
-10.724	18.078
-11.135	15.214
-14.882	13.157
