# Supplementary material for: Electrooculography-based continuous eye-writing recognition system for efficient assistive communication systems
Source: PLoS One. 2018 Feb 9;13(2):e0192684. doi: 10.1371/journal.pone.0192684 (PMC5806888; doi:10.1371/journal.pone.0192684)
Supplement: S3 Database — All the original continuous EOG data of participant 004, 005, and 006 used in the experiments are contained in this database. (ZIP) [file pone.0192684.s003.zip › continuous2/004/training/EOG_004_01_031.csv]

-15.854	30.304
-11.168	28.707
-10.306	24.422
-11.624	22.276
-15.915	22.392
-22.05	25.292
-19.636	22.659
-13.615	23.297
-12.14	26
-18.747	22.937
-22.536	23.886
-21.94	19.994
-17.972	19.091
-17.986	21.523
-21.054	18.564
-19.949	19.957
-22.079	18.663
-25.158	17.542
-24.297	19.709
-20.393	15.326
-18.337	15.388
-17.647	17.518
-17.564	12.47
-14.188	16.044
-9.507	14.937
-11.461	7.135
-14.095	9.952
-14.152	11.753
-12.437	10.564
-15.798	11.258
-20.255	13.393
-16.143	11.85
-12.47	8.838
-12.536	9.591
-14.495	12.544
-17.067	15.934
-16.174	15.247
-12.445	11.223
-12.192	9.859
-15.447	7.901
-14.769	4.585
-16.647	5.159
-18.554	4.795
-14.74	2.835
-12.94	6.465
-8.988	8.78
-10.361	4.248
-15.68	3.922
-15.612	6.074
-15.2	3.639
-17.673	3.742
-19.453	6.935
-15.841	8.361
-15.703	11.087
-16.076	10.216
-13.775	8.527
-11.092	7.832
-8.942	3.096
-11.143	5.621
-14.569	7.996
-15.631	4.773
-13.063	9.809
-12.28	10.753
-10.414	8.59
-8.431	13.457
-10.221	12.688
-11.846	11.594
-13.54	12.887
-9.983	11.004
-6.896	11.205
-8.169	14.309
-7.253	13.184
-8.774	11.303
-13.502	12.226
-15.517	9.503
-10.908	20.223
9.486	56.66
39.882	103.26
63.949	148.41
75.111	183.28
70.971	206.34
62.039	216.45
50.964	207.73
46.663	201.82
45.015	195.84
37.137	186.93
38.144	183.67
35.403	175.71
34.434	176.86
34.139	169.18
33.26	174.11
33.457	176.65
-10.093	110.73
-80.844	28.962
-132.46	-42.989
-164.26	-108.45
-195.33	-156
-225.19	-189.96
-239.51	-203.15
-242.22	-201.04
-243.13	-193.6
-243.16	-185.81
-235.29	-181.16
-230.02	-177.67
-226.78	-173.01
-216.72	-172.07
-213.06	-165.66
-212.5	-165.39
-202.83	-162.36
-189.98	-133.94
-143.89	-97.283
-67.805	-41.22
-5.378	36.337
40.95	104.98
61.733	150.29
68.246	173.67
65.985	178.73
52.223	167.81
47.964	164.34
44.289	162.19
35.905	153.44
39.964	166
18.671	129.66
-57.164	30.718
-123.38	-51.221
-152.72	-114.24
-172.45	-157.57
-185.82	-180.35
-193.48	-187.45
-194.77	-180.91
-188.47	-175.88
-181.41	-170.54
-179.25	-164.41
-177.46	-159.74
-172.29	-152.47
-163.8	-148.27
-153.07	-141.27
-169.51	-119.56
-206.08	-85.363
-230.41	-47.941
-240.97	-13.247
-232.85	12.951
-218.89	17.507
-212.8	15.854
-206.04	22.502
-199.91	22.946
-198.41	24.677
-190.72	23.887
-185.33	21.523
-176.92	25.543
-123.99	8.618
-30.594	-23.297
60.721	-50.223
142.44	-67.976
209.14	-76.427
240.08	-74.807
235.6	-68.533
213.16	-63.222
197.09	-55.76
184.72	-55.228
175.04	-52.635
164.11	-49.537
155.15	-48.223
152.87	-42.621
142.24	-43.012
142.64	-38.675
141.39	-37.973
134.37	-37.561
138.22	-26.979
150.84	-18.912
167.23	-9.219
178.12	-6.56
182.59	3.359
135.51	22.592
47.852	47.604
-19.126	82.951
-64.149	113.64
-91.965	146.52
-96.119	173.88
-88.885	194.28
-83.066	211.05
-76.104	218.68
-65.755	221.42
-59.925	218.95
-65.625	205.25
-60.863	201.86
-58.827	191.96
-75.637	128.95
-86.353	50.911
-85.232	-19.524
-72.818	-86.569
-51.16	-137.15
-23.879	-169.94
0.478	-189.39
22.431	-201.02
43.817	-206.12
61.977	-205.52
63.034	-196.51
56.349	-193.49
63.234	-186.05
54.504	-158.99
41.567	-121.41
27.602	-66.593
4.038	-24.166
-4.716	-14.177
-10.724	-10.668
-16.365	-8.173
-13.322	-6.941
-14.384	-6.068
-18.113	-2.327
-12.91	4.057
-12.394	1.036
-15.739	2.085
-18.426	3.615
-15.158	5.166
-13.682	9.546
-56.829	-9.649
-111.29	-32.146
-134.69	-41.789
-153.06	-43.994
-170.66	-41.475
-172.74	-37.868
-166.41	-27.838
-158.45	-23.268
-149.06	-23.487
-147.24	-22.042
-145.02	-23.277
-135.03	-22.534
-123.99	-21.649
-119.77	-18.305
-119.9	-12.434
-116.74	-14.892
-115.82	-12.882
-111.53	-11.491
-109.91	-14.373
-110.31	-10.419
-104.92	-10.9
-105.52	-8.3
-105.32	-11.662
-108.06	-16.489
-104.2	-8.697
-60.258	-20.067
25.449	-45.486
119.36	-53.063
189.16	-42.438
234.74	-26.156
230.83	-18.026
200.47	-17.309
191.87	-11.582
182.61	-10.2
173.45	-14.2
164.47	-12.861
157.03	-9.284
146.62	-9.465
146.21	-6.671
130.54	-0.939
38.553	-5.793
-59.896	-3.005
-125.78	16.633
-167.51	35.921
-195.82	49.033
-219.26	52.323
-215.78	52.736
-205.59	56.252
-195.73	55.458
-189.1	56.218
-182.03	57.73
-175.65	55.962
-172.52	56.762
-166.29	52.77
-171.7	53.831
-166.78	53.663
-162.2	48.726
-143.17	72.749
-71.473	112.06
-14.258	153.39
34.496	196.71
87.45	220.69
115.45	229.28
134.52	226.49
125.57	218.96
111.99	211.71
108.36	208.12
105.73	206.56
103.6	192.73
99.542	200.39
98.479	187.45
47.92	105.91
-31.204	14.402
-74.634	-62.284
-91.961	-116.66
-97.563	-151.89
-103.24	-175.96
-105.36	-183.11
-100.93	-175.59
-96.04	-166.39
-90.605	-160.66
-89.654	-154.35
-85.46	-150.08
-80.567	-146.61
-74.708	-141.64
-73.387	-137.31
-75.444	-138.49
-70.898	-131.91
-61.131	-115.36
-12.392	-89.926
34.64	-60.484
68.694	-17.254
91.046	-8.06
70.702	-0.24
107.28	63.681
212.66	43.114
379.74	57.892
554.74	134.63
609.67	130.53
587.7	133.41
525.19	111.3
431.54	70.121
340.99	59.085
252.96	46.974
182.81	37.679
140.62	31.112
107.05	29.029
86.083	26.954
79.577	21.174
68.622	21.192
59.697	21.007
55.057	18.266
45.358	16.262
37.491	11.82
43.209	17.882
22.958	17.145
-49.394	-3.125
-118.17	-10.866
-149.31	-6.864
-164.12	-17.049
-177.48	-25.853
-174.24	-24.593
-158.22	-27.219
-146.44	-19.891
-138.71	-12.326
-133.78	-10.781
-132.27	-7.106
-128.37	-8.309
-125.55	-5.429
-127.67	-6.518
-127.65	-5.003
-110.26	-8.792
-55.982	-34.9
28.641	-56.174
115.92	-59.839
180.29	-41.277
217.49	-25.644
209.13	-22.308
177.3	-17.99
162.97	-21.038
148.9	-18.798
136.41	-12.913
128.33	-14.052
118.37	-16.244
112.41	-15.229
114.89	-11.741
115.23	-11.341
108.18	-13.118
110.9	-9.631
107.36	-8.653
104.94	-8.032
107.06	-6.294
36.374	-14.572
-76.292	-12.606
-145.74	4.355
-195.03	24.384
-235.93	43.108
-249.54	56.941
-241.67	59.929
-229.79	56.43
-217.84	60.773
-210.7	58.974
-206.17	56.895
-196.12	56.9
-191.25	54.388
-186.13	54.484
-180.34	50.254
-182.19	51.187
-180.49	50.81
-176.17	49.672
-172.88	48.96
-170.08	47.526
-150.98	49.347
-91.489	36.735
-18.502	18.457
47.21	9.733
86.004	4.743
73.407	4.036
54.832	6.929
52.483	5.039
45.671	8.819
42.108	14.182
41.193	11.861
36.442	11.845
33.499	10.169
31.944	10.296
29.073	12.664
28.883	15.128
40.205	17.122
49.265	14.623
43.549	13.409
35.754	14.84
32.354	17.257
30.848	17.503
35.535	17.442
38.299	19.351
33.983	20.433
34.68	18.847
30.484	17.567
28.889	16.325
27.908	15.269
28.876	19.833
39.014	19.881
35.576	20.046
31.404	21.477
31.763	17.388
32.779	19.539
30.725	19.38
29.078	19.413
30.215	20.25
21.161	17.705
20.74	18.538
22.709	14.327
17.513	14.786
18.586	18.735
18.824	16.405
18.426	17.648
21.195	18.38
23.72	13.149
24.524	14.432
23.329	15.541
20.538	12.561
16.173	15.976
18.739	14.56
20.418	12.13
18.198	14.057
19.941	15.971
15.542	16.928
18.426	14.29
18.726	17.322
9.659	18.965
14.68	16.243
13.597	17.823
12.654	16.222
