# Supplementary material for: Electrooculography-based continuous eye-writing recognition system for efficient assistive communication systems
Source: PLoS One. 2018 Feb 9;13(2):e0192684. doi: 10.1371/journal.pone.0192684 (PMC5806888; doi:10.1371/journal.pone.0192684)
Supplement: S3 Database — All the original continuous EOG data of participant 004, 005, and 006 used in the experiments are contained in this database. (ZIP) [file pone.0192684.s003.zip › continuous2/004/training/EOG_004_01_032.csv]

2.462	9.832
9.169	8.742
7.467	4.41
2.594	4.54
-3.097	3.972
-3.768	4.903
-1.29	5.031
-4.239	5.173
-4.148	6.053
-3.581	8.346
-2.506	8.231
1.206	4.281
0.953	4.535
1.495	8.574
-0.141	9.55
1.442	7.859
4.339	9.452
1.945	8.626
1.969	6.882
-1.853	9.394
-4.471	11.971
-1.04	11.798
-0.101	10.326
0.811	9.871
0.427	10.031
0.165	9.206
2.24	6.909
-1.794	4.293
-3.707	1.855
-5.386	1.901
-11.695	1.047
-9.956	1.561
-9.088	4.139
-10.924	2.528
-8.869	0.841
-5.031	0.433
-2.76	0.25
-2.661	2.886
-4.164	1.96
-9.459	2.128
-2.647	7.512
3.362	5.154
-4.679	3.632
-3.127	3.889
-0.779	2.655
-4.213	4.375
0.467	2.221
0.678	2.355
-4.274	3.498
-0.319	2.258
-2.066	2.35
-7.833	3.901
-1.026	4.01
0.811	0.645
-3.923	1.359
-3.852	0.7
-5.57	-1.191
-5.044	1.329
-4.812	0.246
-6.04	0.368
-4.48	0.372
-1.289	-2.076
2.033	-1.092
2.434	-0.49
2.678	-1.178
1.877	-3.713
-2.069	-4.093
-5.934	-1.97
-6.925	1.424
-12.025	2.836
-16.789	-0.102
-11.613	0.823
-10.499	0.722
-11.96	0.4
-11.531	0.3
-14.446	-3.154
-8.955	-2.086
-12.048	10.881
-39.879	37.755
-75.86	67.509
-104.4	96.952
-120.07	123.11
-129.82	143.91
-132.02	162.68
-127.15	173.78
-123.17	179.96
-122.16	181.91
-122.38	180.77
-116.48	179.81
-112.16	171.09
-116.67	151.33
-118.68	115.91
-123.39	63.576
-124.22	9.877
-115.83	-49.398
-108.23	-109.81
-90.762	-151.36
-67.463	-181.55
-44.676	-203.08
-19.113	-217.12
4.919	-226.37
21.17	-229.59
27.223	-228.02
35.104	-224.4
44.003	-225.79
49.124	-223.81
55.939	-218.02
61.431	-214.62
62.834	-212.23
62.822	-211.61
65.962	-210.31
64.323	-206.02
59.321	-199.39
66.517	-198.68
65.264	-191.72
40.537	-173.93
21.265	-146.45
23.968	-93.622
23.253	-31.647
12.136	16.268
0.911	36.178
-17.051	34.682
-25.156	36.147
-27.434	36.752
-33.908	36.117
-34.816	38.977
-32.366	37.548
-32.25	38.42
-34.324	38.116
-31.516	40.404
-32.607	41.874
-31.125	41.066
-24.652	48.699
-48.954	23.258
-95.3	-22.78
-123.65	-47.704
-135.83	-59.815
-146.68	-61.208
-157.98	-60.817
-156.86	-59.247
-144.98	-54.639
-138.55	-53.266
-130.81	-49.768
-128.39	-48.136
-126.8	-49.189
-121.06	-44.865
-122.36	-46.617
-113.69	-44.935
-120.48	-20.769
-143.32	18.022
-145.02	62.11
-139.76	104.74
-137.62	143.57
-135.69	172.98
-127.1	191.94
-114.79	202.53
-101.45	209.91
-88.232	213.09
-88.578	211.78
-85.959	212.6
-79.895	204.37
-77.886	199.32
-75.843	193.67
-72.49	190.88
-65.36	189.21
-76.687	139.18
-86.771	70.474
-81.057	6.672
-73.658	-65.656
-56.434	-120.86
-37.448	-159.97
-17.588	-185.85
8.509	-198.27
31.308	-208.7
53.024	-209.87
70.451	-204.83
70.194	-198.61
65.072	-189.86
64.819	-186.91
67.921	-185.26
68.798	-181.1
65.978	-177.56
63.828	-170.2
61.16	-167.97
67.553	-167.2
57.12	-148.84
47.654	-107.64
76.52	-39.459
100.14	39.385
114.42	106.25
121.44	160.4
119.88	192.88
119.98	195.75
108.5	191.02
104.59	186.87
102.83	180.5
94.534	176.37
93.135	169.03
95.699	169.26
95.138	167.14
89.972	164.87
95.822	169.45
99.278	135.42
97.525	78.623
101.39	25.514
103.03	-25.291
114.04	-57.709
119.67	-68.856
116.12	-66.454
118.67	-65.745
118.74	-59.934
115.04	-56.577
113.84	-49.474
108.06	-48.539
72.112	-81.302
14.17	-99.902
-49.744	-93.012
-102.74	-78.519
-142.03	-51.658
-182.15	-24.121
-192.16	-3.954
-175.89	2.199
-162.68	1.458
-151.62	2.636
-145.08	4.8
-138.12	9.493
-129.25	9.312
-127.23	7.586
-123.9	6.441
-113.01	8.594
-102.9	13.898
-97.986	11.105
-96.087	8.069
-98.815	4.43
-101.66	5.242
-100.16	8.713
-103.86	5.324
-102.1	2.657
-96.146	1.092
-86.691	15.246
-45.786	52.405
11.832	103.13
65.6	153.37
108.14	189.58
138.17	210.33
152.25	212.97
139.73	205.55
130.5	201.18
128.19	196.51
121.55	188.2
119.02	183.43
112.89	180.47
111.34	175.62
108.32	167.63
103.1	167.29
106.94	162.58
106.16	154.24
109	161.1
93.218	122.48
63.909	44.652
55.069	-24.033
49.871	-94.343
54.291	-150.67
67.21	-183.82
77.624	-206.28
85.438	-222.41
88.997	-228.68
92.534	-235.73
97.683	-241.77
99.17	-242.28
101.63	-239.42
105.51	-235.87
97.959	-239.28
92.211	-237.25
91.599	-230.13
87.464	-226.67
86.209	-227.8
90.319	-230.04
89.632	-224.98
84.471	-217.05
88.035	-219.19
90.457	-215.28
90.686	-200.66
91.395	-198.26
89.676	-199.92
91.224	-195.18
87.583	-192.19
83.38	-189.69
84.418	-183.39
78.097	-180.64
81.641	-176.91
75.113	-166.61
26.162	-149.94
-23.646	-122.35
-66.048	-84.583
-105.58	-34.731
-135.31	15.877
-157.99	56.234
-158.97	92.653
-150.57	126.52
-142.82	155.23
-128.9	173.95
-114.74	188.88
-97.869	203.93
-83.219	209.71
-81.241	207.99
-76.576	204.13
-67.115	198.66
-68.739	188.97
-69.074	184.33
-59.501	184.18
-53.602	178.18
-54.583	176.67
-55.713	178.72
-46.639	176.06
-44.176	169.5
-47.058	165.32
-40.046	158.93
-37.001	151.94
-31.145	158.81
-21.914	141.54
-3.043	95.084
12.86	73.753
9.495	71.78
7.971	70.308
4.805	71.94
-2.49	71.229
-5.185	69.461
-5.57	68.934
-8.824	68.731
-13.294	67.163
-14.004	66.185
-16.11	64.084
-19.487	58.12
-10.109	58.237
15.12	71.74
60.996	98.047
106.6	130.33
128.66	160.39
136.7	169.08
129.65	161.05
126.84	158.84
125.16	150
120.68	154.37
129.8	148.2
134.1	91.412
139.75	28.289
156.96	-26.483
172.39	-75
178.88	-105.56
176.14	-110.6
169.3	-106.81
163.69	-105.64
154.24	-101.78
144.11	-98.611
147.36	-89.976
153.34	-87.102
150.64	-88.416
139.19	-86.726
135.97	-79.926
138.2	-78.576
132.73	-84.603
137.32	-73.515
122.33	-90.4
72.147	-130.06
14.918	-144.53
-23.408	-150.31
-51.158	-143.1
-92.912	-135.01
-116.41	-131.41
-143.29	-117.53
-189.16	-95.568
-213.93	-70.009
-215.8	-60.804
-207.55	-64.547
-204.55	-59.719
-194.37	-55.198
-191.17	-49.687
-202.96	-25.875
-196.32	-10.106
-189.89	-12.732
-189.21	-8.88
-182.07	-7.036
-179.94	-9.023
-179.9	-6.654
-175.66	-5.697
-170.33	-3.779
-166.54	-7.518
-165.33	-9.497
-162.64	-5.194
-158.82	-6.884
-142.9	7.114
-91.622	41.562
-22.693	78.281
35.506	117.52
79.085	149.04
115.79	162.16
127.2	161.28
109.74	152.4
96.071	148.11
89.629	144.78
87.471	141.82
84.752	141.82
64.03	98.88
11.426	17.298
-42.205	-61.441
-63.763	-126.7
-67.537	-167.73
-65.923	-194.19
-63.723	-207.58
-61.92	-210.67
-65.259	-213.26
-67.3	-208.79
-61.123	-203.62
-55.453	-197.28
-51.36	-185.84
-47.984	-182.53
-44.143	-180.62
-44.529	-176.93
-47.447	-172.79
-49.103	-166.89
-47.659	-166.64
-44.624	-163.08
-44.02	-161.97
-41.782	-159.5
-28.21	-138.62
6.992	-114.13
46.544	-82.867
82.054	-39.779
95.416	-15.01
84.11	-9.302
77.837	-5.38
74.445	-0.747
71.1	1.528
68.423	5.877
80.472	21.798
89.979	27.848
83.968	23.408
81.794	24.988
78.156	26.82
80.461	30.168
83.619	32.436
78.497	30.596
72.144	30.75
71.709	29.923
72.01	29.79
65.681	31.86
63.618	30.042
62.063	30.339
59.185	29.84
59.86	29.775
57.825	33.053
55.998	31.878
57.804	31.527
55.702	28.552
53.462	25.82
52.306	28.21
48.203	26.315
51.771	24.363
55.749	27.051
54.222	27.518
54.16	23.055
53.821	21.897
55.194	23.123
51.28	22.144
46.262	16.457
43.445	11.866
36.729	10.637
34.274	7.336
34.185	10.41
35.855	9.675
36.542	6.415
31.762	9.183
30.82	9.831
34.224	12.385
32.216	10.06
25.575	7.762
27.777	11.975
35.808	12.182
37.372	11.05
34.328	9.948
32.658	12.03
32.761	13.614
28.406	11.575
24.927	8.726
26.014	6.85
25.795	11.87
30.859	14.157
33.213	15.128
30.291	16.387
32.572	13.579
28.863	12.587
28.183	12.479
28.882	14.552
22.337	15.487
19.991	14.912
16.137	15.22
18.376	16.265
19.039	16.878
18.078	11.332
