# Supplementary material for: Electrooculography-based continuous eye-writing recognition system for efficient assistive communication systems
Source: PLoS One. 2018 Feb 9;13(2):e0192684. doi: 10.1371/journal.pone.0192684 (PMC5806888; doi:10.1371/journal.pone.0192684)
Supplement: S3 Database — All the original continuous EOG data of participant 004, 005, and 006 used in the experiments are contained in this database. (ZIP) [file pone.0192684.s003.zip › continuous2/004/training/EOG_004_01_033.csv]

-7.617	11.785
-10.537	9.983
-13.137	11.853
-13.197	12.672
-9.903	10.554
-10.141	11.534
-14.521	11.638
-14.215	9.935
-15.319	10.472
-16.96	9.886
-16.145	8.356
-20.305	9.166
-14.918	10.904
-11.71	13.002
-17.536	11.518
-14.152	7.055
-16.142	11.482
-12.147	11.112
-11.663	10.226
-18.599	12.799
-14.099	6.99
-8.624	6.179
-4.339	4.77
-3.75	4.382
-6.081	4.95
-9.101	5.872
-2.122	8.676
-2.608	4.77
-7.972	6.794
-2.126	1.696
-3.299	-1.155
-4.067	8.969
0.53	5.713
-3.62	4.481
-1.366	8.305
10.126	5.543
2.982	5.615
-1.718	6.29
3.377	4.546
0.433	5.353
0.126	8.519
3.441	9.985
2.85	8.266
-1.193	6.611
-1.941	7.402
-1.018	7.598
-2.191	6.1
-1.56	5.79
1.396	6.365
1.99	3.204
0.618	1.473
-0.615	3.743
-6.22	2.507
-1.638	1.664
5.348	4.145
0.735	3.775
1.801	3.097
2.284	1.238
-2.125	-2.523
-4.537	0.732
-1.2	3.473
4.557	1.581
6.075	2.54
3.609	1.189
-1.56	-0.13
-2.037	-0.644
2.493	-2.773
1.497	-0.362
-0.411	1.057
-0.398	-2.079
-2.12	-3.752
0.469	-4.351
-2.349	-4.201
-2.07	-1.75
4.408	-3.089
2.142	-7.663
0.161	-6.582
1.052	-4.105
2.51	-2.299
1.4	1.947
-0.5	-0.319
1.209	1.059
2.778	1.464
28.71	-14.406
79.476	-25.892
129.63	-32.676
165.69	-37.668
165.31	-37.258
143.87	-38.393
126.63	-34.969
113.09	-32.198
101.35	-32.588
93.766	-30.18
92.266	-29.767
89.1	-29.239
88.577	-26.67
96.148	-24.873
97.469	-23.783
92.537	-25.665
88.644	-28.122
85.931	-26.479
84.332	-23.167
84.231	-19.167
78.067	-22.221
79.621	-22.634
68.785	-15.186
-0.506	-18.144
-83.201	-20.436
-140.87	-11.681
-182.31	2.879
-220.26	15.784
-253.42	25.259
-264.72	31.843
-265.42	32.549
-263.96	32.67
-250.34	34.696
-237.79	35.34
-234.56	34.144
-226.04	36.583
-218.99	37.481
-212.68	35.114
-203.7	36.996
-200.95	40.591
-200.83	41.695
-196.18	41.702
-192.09	37.853
-187.6	42.522
-137.25	67.188
-54.623	98.201
4.22	130.05
48.973	156.36
81.47	174.65
95.984	181.84
106.07	180.69
100.32	176.7
83.844	168.52
73.541	161.51
62.423	156.66
58.801	154.31
55.753	148.97
52.586	146.41
55.57	141.34
60.345	150.67
58.441	145.72
8.231	75.088
-70.473	-8.238
-119.34	-82.362
-132.06	-137.09
-131.06	-168.17
-140.39	-188.7
-147.01	-193.03
-144.91	-197.89
-148.38	-195.13
-148.41	-187.93
-143.16	-183.44
-135.14	-179.26
-126.37	-178.23
-125.44	-171.62
-124.56	-168.17
-120.31	-161.8
-116.37	-156.78
-108.72	-149.77
-95.087	-125.52
-70.1	-91.316
-45.778	-41.398
-29.527	16.989
-21.044	69.093
-29.231	106.11
-41.387	132.94
-49.652	149.31
-48.571	160.41
-45.848	173.47
-51.371	177.93
-49.819	179.96
-47.761	176.63
-47.394	169.71
-47.61	161.82
-47.265	155.58
-42.088	152.29
-42.285	147.88
-42.291	146.52
-43.749	140.97
-43.3	146.11
-34.029	134.61
-22.073	83.863
-6.022	28.287
4.249	-26.097
12.604	-79.137
28.201	-125.11
41.688	-154.47
55.284	-176.72
74.764	-193.62
84.739	-196.72
79.387	-194.9
76.069	-190.36
77.132	-186.79
78.351	-180.1
79.405	-173.05
82.392	-169.76
96.697	-160.71
120.8	-146.11
130.95	-134.43
125.45	-128.41
124.98	-123.73
120.98	-122.84
113.45	-121.64
110.62	-118.17
113.37	-129.83
123.25	-150
121.75	-165.44
104.26	-180.73
82.253	-187.6
69.756	-185.46
68.609	-184.88
64.316	-187
53.847	-185.36
44.343	-182.47
38.991	-181.56
30.21	-178.16
24.927	-178.4
20.382	-176.35
13.03	-171.46
9.836	-167.76
5.872	-162.07
9.442	-165.63
10.651	-165.35
7.559	-157.7
9.619	-157.26
9.674	-155.75
10.673	-151.59
0.433	-141.97
-26.272	-132.54
-55.633	-118.94
-69.669	-86.934
-65.916	-47.465
-49.425	-6.342
-11.262	24.027
20.581	41.926
24.486	58.584
8.037	75.495
-20.956	101.47
-44.158	130.51
-65.567	157.88
-91.229	182.3
-105.48	200.39
-112.21	217.15
-116.78	222.41
-115.28	217.96
-115.79	213.89
-112.78	207.94
-105.91	201.08
-107.39	194.82
-108.42	192.03
-104.15	187.75
-104.21	182.49
-106.13	181.17
-107.8	176.29
-105.24	174.99
-99.184	170.64
-98.182	166.52
-89.829	170
-70.999	146.61
-40.792	103.62
0.834	60.577
15.906	37.499
11.007	42.914
17.208	43.262
18.726	43.463
17.263	47.896
14.243	49.89
10.793	47.799
16.017	45.038
18.067	46.113
11.801	43.982
13.931	50.017
22.232	49.446
14.669	39.436
7.432	38.982
9.003	37.943
7.038	39.038
4.001	40.281
6.058	39.312
4.699	37.693
-4.249	31.922
-3.065	40.262
4.253	39.983
42.782	11.448
112.46	-16.151
146.48	-37.488
133.15	-44.398
110.19	-38.537
102.52	-38.73
97.182	-41.806
96.464	-39.004
99.242	-38.88
93.081	-38.261
89.266	-32.933
99.657	-45.271
130.98	-58.633
148.78	-61.099
146.61	-61.395
145.56	-56.739
139.66	-55.789
132.83	-53.045
126.59	-50.75
120.95	-51.096
118.3	-48.868
119.27	-49.679
117.12	-50.729
112.4	-53.15
110.17	-54.566
109.27	-52.811
106.93	-54.366
105.92	-50.186
105.75	-48.944
103.82	-50.87
104.38	-46.331
102.8	-47.95
101.3	-41.611
83.342	-34.197
67.128	-33.09
73.26	-43.036
85.815	-75.832
101.97	-107.51
108.2	-130.59
115.96	-144.33
121.22	-152.76
113.75	-157.7
108.29	-161.16
103.53	-164.66
94.949	-161.98
80.637	-164.54
72.394	-162.29
68.42	-156.1
67.761	-156.13
61.567	-153.04
4.949	-153.93
-75.65	-147.56
-125.98	-124.8
-156.02	-97.771
-171.2	-77.497
-163.88	-64.312
-156.21	-55.63
-152.61	-56.672
-149.74	-55.22
-153.42	-52.741
-152.42	-50.429
-153.65	-49.727
-155.18	-57.257
-162.58	-49.134
-154.48	-27.042
-106.31	3.781
-48.734	52.89
9.054	103.23
34.33	131.69
20.614	133.74
12.515	127.8
9.08	128.46
13.17	118.31
35.74	76.707
58.953	20.261
76.888	-25.595
96.155	-45.107
109.96	-45.911
107.75	-44.46
101.06	-42.325
100.55	-40.087
93.711	-36.831
92.146	-34.473
96.039	-33.766
93.391	-32.389
89.762	-30.942
84.931	-33.416
86.409	-33.788
86.037	-29.948
92.326	-21.425
58.146	-20.266
-48.269	-29.027
-136.84	-20.477
-193.9	1.13
-239.39	20.335
-253.68	31.589
-245	35.652
-232.36	38.529
-220.95	39.69
-211.65	38.338
-204.57	40.203
-196.82	42.897
-194.34	40.833
-194.37	40.783
-182.88	45.095
-136.72	41.89
-65.451	23.664
5.267	11.034
53.62	10.741
41.588	11.792
10.372	12.939
2.22	14.328
-6.568	17.836
-7.524	18.28
-4.853	16.496
-5.232	17.478
-5.593	16.31
-5.944	20.144
2.979	21.322
-21.001	2.894
-60.127	-12.402
-57.993	-18.924
-52.289	-21.487
-49.654	-15.802
-36.614	-13.373
-32.446	-12.019
-29.199	-9.872
-30.082	-9.348
-35.378	-10.334
-31.226	-4.656
-27.537	-2.973
6.76	-25.171
75.594	-36.633
140.03	-30.056
192.53	-25.783
200.89	-16.535
180.76	-14.324
161.81	-16.757
146.24	-14.84
140.06	-15.516
130.88	-14.103
128.31	-11.973
120.64	-10.481
110.63	-7.365
111.38	-7.097
106.81	-9.194
103.26	-10.71
103.23	-11.647
105.94	-11.523
98.68	-9.594
103.53	-7.093
96.456	-8.873
9.5	-11.85
-83.862	-7.388
-134.24	6.957
-172.32	25.122
-202.03	39.586
-224.25	45.535
-233.65	44.462
-228.98	47.637
-221.18	50.034
-212.26	48.014
-203.49	48.245
-195.22	49.182
-185.84	49.675
-180.29	50.32
-179.28	48.34
-182.96	45.553
-180.61	46.727
-179.02	49.15
-181.68	46.22
-176.59	44.487
-164.59	51.277
-122.54	46.164
-56.355	29.415
-0.357	13.959
43.968	4.814
56.685	2.127
42.579	-0.726
31.986	0.981
25.843	2.625
23.617	4.056
19.564	3.759
17.564	1.603
18.436	4.271
16.536	3.325
13.759	3.381
14.71	5.862
19.467	2.802
26.035	3.416
23.983	4.054
19.35	7.731
35.132	11.515
41.285	2.819
36.614	2.286
37.558	8.168
33.067	8.099
35.584	10.425
35.839	13.776
31.515	13.264
32.266	11.146
30.729	11.103
32.982	12.463
35.75	14.257
31.178	16.7
30.071	15.011
27.592	13.296
25.085	12.957
25.709	10.201
22.451	11.839
22.295	10.841
22.214	9.639
24.887	11.771
25.336	12.169
24.304	11.705
25.632	10.069
21.17	11.048
23.682	8.667
20.968	8.822
16.718	15.205
21.481	14.986
24.74	12.467
27.676	13.579
26.301	12.95
25.11	10.965
21.611	11.99
24.097	12.435
24.861	12.126
20.543	8.755
21.95	0.223
18.083	1.22
20.09	7.125
20.45	4.839
16.806	2.334
18.227	4.198
17.556	4.754
20.496	3.248
19.332	3.009
16.876	3.905
19.461	5.247
15.141	5.115
15.887	5.258
19.833	6.497
19.752	7.09
20.768	6.197
17.267	4.968
17.136	3.306
16.694	2.706
15.801	3.985
15.266	3.407
10.166	1.739
