# Supplementary material for: Electrooculography-based continuous eye-writing recognition system for efficient assistive communication systems
Source: PLoS One. 2018 Feb 9;13(2):e0192684. doi: 10.1371/journal.pone.0192684 (PMC5806888; doi:10.1371/journal.pone.0192684)
Supplement: S3 Database — All the original continuous EOG data of participant 004, 005, and 006 used in the experiments are contained in this database. (ZIP) [file pone.0192684.s003.zip › continuous2/004/training/EOG_004_01_034.csv]

-2.402	1.568
-0.397	3.432
0.293	0.745
-2.474	-1.462
-6.937	-3.32
-6.613	-6.604
-2.932	-5.949
-1.928	-3.312
1.448	-2.551
0.079	-3.446
-1.056	-2.044
1.121	-2.581
-2.382	-6.367
-2.039	-2.296
-1.587	-2.649
-1.48	-5.551
0.731	-2.467
-1.028	-5.779
1.438	-6.348
4.837	-8.854
1.013	-12.722
2.028	-9.94
4.322	-8.627
1.886	-5.484
-0.376	-5.782
-4.499	-6.276
-2.058	-5.614
0.909	-10.584
-0.266	-11.95
3.663	-10.806
3.614	-8.445
0.718	-6.887
-1.872	-9.018
-9.209	-9.45
-14.386	-8.455
-12.769	-5.949
-9.583	-4.531
-4.674	-4.219
-6.766	-8.304
-11.866	-10.619
-7.346	-7.105
-6.234	-5.877
-8.576	-3.634
-9.292	-6.555
-9.599	-9.05
-11.746	-5.797
-12.604	-6.398
-10.075	-5.42
-7.318	-4.535
-6.218	-5.478
-10.059	-5.627
-12.948	-7.862
-14.569	-6.242
-12.339	-4.894
-10.932	-6.099
-9.296	-1.91
-1.271	-2.302
0.989	-4.786
1.103	-4.393
-0.82	-7.975
-3.418	-8.502
-2.055	-9.494
-4.87	-11.713
-6.933	-11.514
-7.861	-10.689
-7.71	-8.709
-1.179	-7.781
-1.228	-3.983
-10.165	-1.47
-12.852	-5.536
-12.288	-8.142
8.863	1.321
68.324	21.422
130.6	40.841
169.06	52.574
172.69	56.027
147.53	53.85
122.72	49.368
106.41	45.055
98.457	41.914
97.402	40.523
92.94	39.326
84.183	37.995
74.875	36.314
72.715	39.9
73.992	39.852
77.818	38.193
79.915	40.341
30.049	16.89
-47.2	-19.801
-91.544	-45.473
-114.25	-57.144
-140	-69.054
-175.58	-87.589
-196.24	-91.388
-204.17	-96.64
-211.62	-100.88
-206.99	-94.635
-197.04	-92.178
-188.54	-88.234
-179.64	-87.453
-177.87	-86.607
-173.78	-84.844
-141.43	-98.338
-92.903	-120.71
-51.904	-141.36
-18.714	-155.35
9.329	-164.11
31.156	-169.04
46.437	-170.11
56.466	-174.26
53.29	-178.61
47.431	-177.07
47.67	-173.11
47.319	-171.56
49.404	-165.48
46.805	-160.58
44.478	-159.21
44.497	-153.85
41.998	-153.11
42.479	-149.64
42.482	-143.44
43.476	-140.46
43.101	-136.84
46.252	-138.31
47.546	-126.15
22.996	-98.497
-11.724	-66.04
-40.46	-19.689
-87.487	21.908
-149.61	53.065
-188.4	85.131
-199.69	119.27
-193.94	157.17
-181	183.17
-168.3	196.86
-155.24	211.54
-141.74	222.81
-125.88	233.14
-116.11	237.81
-108.7	237.8
-102.34	236.52
-97.376	231.91
-91.361	230.48
-95.818	212.58
-97.262	198.52
-91.51	183.78
-96.811	128.74
-97.787	64.968
-96.139	-3.741
-94.138	-70.022
-70.21	-115.81
-40.628	-151.37
-15.143	-174.4
2.465	-190.09
10.903	-197.27
24.338	-197.96
36.413	-196.77
46.451	-193.81
49.612	-191.63
46.298	-189.15
50.703	-187.74
50.813	-187
53.588	-184.41
57.141	-175.99
56.136	-170.39
65.595	-166.78
53.009	-151.06
34.204	-127.63
38.392	-82.845
50.869	-11.188
60.955	56.156
57.122	115.43
63.678	164.38
77.261	196.37
82.782	224.56
86.39	232.41
80.288	223.6
67.964	220.5
61.654	217.93
57.341	210.7
53.974	202.92
59.236	201.82
57.034	195.25
47.352	198.77
48.89	193.29
64.945	136.97
84.682	69.696
102.72	11.887
118.94	-34.652
124.04	-56.379
119.77	-57.997
117.97	-51.492
119.47	-46.825
116.65	-49.425
114.85	-49.538
110.42	-42.913
106.47	-39.045
107.35	-32.2
73.27	-43.671
1.823	-66.174
-62.704	-68.91
-102.55	-62.284
-127.17	-53.05
-148.92	-47.381
-159.33	-40.624
-154.81	-35.586
-146.18	-37.225
-138.43	-31.528
-134.03	-27.512
-130.54	-26.418
-122.68	-20.685
-114.73	-21.111
-118.48	-22.117
-122.72	-18.815
-119.11	-17.387
-115.01	2.734
-88.269	44.39
-44.235	91.079
-5.753	142.31
28.633	181.18
56.794	206.66
73.459	213.29
66.567	199.97
54.413	193.87
54.953	189.9
50.044	185.34
42.429	179.52
42.427	176.23
39.679	174.98
36.727	169.39
36.326	172.47
33.68	166.4
36.327	165.11
41.592	162.09
51.426	111.24
77.927	45.127
105.85	-7.593
124.31	-50.936
132	-74.703
124.55	-75.447
117.8	-68.122
114.33	-63.932
108.04	-65
108.46	-63.762
108.97	-59.047
105.15	-56.417
106.72	-52.385
101.32	-53.959
105.89	-51.355
90.786	-48.303
4.993	-60.386
-83.619	-62.221
-136.53	-42.799
-172.61	-24.462
-199.89	-17.516
-210.7	-16.19
-203.22	-14.837
-194.78	-9.677
-184.72	-7.07
-177.77	-5.769
-172.56	-0.956
-163.64	2.966
-157.8	3.25
-151.54	1.215
-146.67	2.101
-147.14	2.615
-144.8	1.372
-143.3	0.372
-142.13	2.471
-140.29	2.442
-144.24	-2.147
-145.45	-2.883
-144.09	-3.074
-133.89	-1.854
-87.408	-1.885
-22.612	-13.162
35.716	-22.943
88.752	-20.18
104.2	-20.941
91.026	-20.111
84.87	-13.416
77.865	-11.926
68.729	-9.875
65.564	-7.973
65.971	-5.166
61.602	-5.81
55.231	-4.539
54.263	0.36
54.023	-0.66
56.119	0.836
60.435	-0.772
58.193	-1.299
59.213	5.46
58.273	6.015
52.663	2.912
57.891	3.34
65.532	4.732
60.426	1.469
46.197	-3.53
42.117	-5.176
43.791	-5.029
43.094	-3.278
41.782	-3.033
36.524	-2.681
36.89	-1.275
37.844	-1.49
34.776	2.163
36.575	4.396
35.833	0.02
35.038	-4.779
36.193	-4.887
30.877	-0.638
26.209	1.44
25.817	2.949
29.451	3.848
32.919	0.2
33.389	-2.561
37.018	-1.152
38.435	-2.144
37.71	-0.508
37.616	1.33
33.597	1.499
34.121	4.493
37.171	2.944
37.471	3.835
42.823	3.102
42.753	1.975
38.941	1.231
37.58	0.098
37.502	2.025
40.026	1.702
34.31	4.625
31.928	3.466
35.568	3.578
34.245	0.293
26.999	-4.086
19.776	1.288
21.557	-3.32
18.154	-3.628
20.31	-0.04
24.505	-3.776
18.797	-2.012
22.137	1.939
19.253	3.205
15.138	3.484
15.229	4.294
11.06	-1.767
12.858	-1.472
12.352	-0.105
15.402	-2.346
19.449	0.937
19.668	-2.628
24.297	1.738
22.775	2.714
18.876	-1.478
19.902	3.685
20.313	3.638
17.239	2.098
17.193	-0.095
17.399	2.435
13.299	7.135
