# Supplementary material for: Electrooculography-based continuous eye-writing recognition system for efficient assistive communication systems
Source: PLoS One. 2018 Feb 9;13(2):e0192684. doi: 10.1371/journal.pone.0192684 (PMC5806888; doi:10.1371/journal.pone.0192684)
Supplement: S3 Database — All the original continuous EOG data of participant 004, 005, and 006 used in the experiments are contained in this database. (ZIP) [file pone.0192684.s003.zip › continuous2/004/training/EOG_004_01_035.csv]

11.078	2.476
12.543	3.084
10.385	6.215
10.387	8.113
9.179	7.955
5.635	10.167
4.328	6.926
5.181	11.213
8.515	9.488
3.719	4.707
-3.27	10.068
3.406	7.63
3.926	12.669
-2.055	15.743
-0.286	10.15
-0.798	9.087
-1.074	10.093
-0.988	10.839
-2.627	8.474
-0.26	10.393
3.016	9.277
1.243	8.198
0.682	9.105
2.266	11.648
-0.047	14.221
-1.194	7.323
1.305	6.254
-2.202	7.347
-0.31	7.863
11.621	9.726
9.927	8.886
7.344	12.77
9.703	14.024
5.809	11.385
5.324	7.71
6.198	9.237
8.741	14.41
6.282	15.447
5.607	16.738
12.311	11.406
10.662	13.873
11.686	16.067
9.039	10.38
6.462	16.951
10.919	17.856
9.584	15.467
9.605	18.578
9.413	17.549
6.196	14.539
4.175	13.926
6.327	12.224
8.189	14.997
7.422	21.229
9.617	18.139
10.34	18.074
8.712	19.025
7.502	15.405
8.086	13.609
5.212	12.038
0.291	16.036
5.006	16.18
5.482	14.922
6.302	18.771
14.178	16.051
14.8	16.598
13.895	16.673
14.76	13.758
15.439	18.008
14.534	19.18
11.245	17.764
5.558	18.431
2.701	17.639
7.073	19.676
9.671	20.569
11.336	21.464
9.418	21.028
3.681	16.741
3.554	17.817
20.98	9.129
71.313	-6.46
129.49	-16.866
157.66	-21.586
146.31	-21.618
124.82	-21.588
110.29	-18.682
99.944	-19.407
96.809	-19.34
86.341	-17.093
82.978	-16.668
88.887	-12.708
93.102	-10.26
93.828	-11.634
84.455	-11.814
81.792	-14.899
84.777	-14.574
83.707	-11.857
88.273	-12.471
86.218	-8.268
82.777	-9.155
88.647	-1.743
44.835	3.937
-43.263	-7.04
-109.04	0.86
-155.66	13.468
-200.51	18.678
-233.82	30.582
-247.43	38.594
-247.06	40.502
-240.96	37.856
-232.9	39.484
-226.75	44.367
-228.3	43.054
-223.48	45.487
-215.59	41.609
-205.24	47.719
-155.65	80.662
-81.62	117.17
-13.895	157.89
36.027	190.83
67.339	212.51
76.791	215.5
56.983	200.43
40.19	194.08
31.573	184.82
25.081	180.01
23.971	179.14
18.694	169.59
13.218	167.09
13.086	162.4
16.461	163.09
15.592	162.41
14.964	158.54
18.671	170.71
-10.149	122.82
-79.815	26.574
-139.71	-43.632
-170.74	-102.77
-180.67	-143.28
-176.73	-161.76
-161.73	-161.05
-147.18	-153.68
-145.84	-152.53
-143.55	-147.56
-140	-143.08
-135.7	-138.76
-130.76	-134.16
-129.97	-132.74
-123.96	-133.25
-115.57	-112.54
-85.533	-68.934
-28.909	-12.6
26.751	64.725
64.146	129.51
87.606	168.71
108.05	190.04
103.63	187.15
85.44	178.72
77.127	174.45
72.225	172.38
68.358	173.38
66.075	167.58
63.518	158.24
63.04	164.47
72.889	150.54
90.044	93.963
106.5	33.825
112.14	-22.509
115.85	-66.04
120.51	-82.974
118.57	-81.324
119.6	-75.458
115.17	-74.151
108.77	-70.115
105.81	-66.066
102.94	-61.381
98.404	-59.078
104.11	-56.943
90.702	-50.434
1.484	-49.61
-100.16	-41.766
-156.87	-23.045
-182.26	-2.364
-196.03	10.94
-203.76	12.41
-194.22	14.839
-184.38	19.072
-179.56	23.684
-175.56	26.602
-169.32	26.388
-163.06	25.352
-154.92	30.132
-121.16	22.816
-62.031	0.575
8.712	-16.368
55.758	-28.339
48.853	-29.98
30.857	-31.063
23.647	-23.603
10.626	-31.114
9.863	-9.507
44.902	22.51
154.81	-5.851
330.48	31.466
455.34	82.624
490.44	84.866
478.04	92.859
421.49	70.411
349.31	36.606
278.61	19.423
205.7	12.854
148.94	4.965
110.16	1.223
79.602	-1.08
53.725	-9.868
38.311	-12.75
29.877	-7.165
37.677	-8.482
74.419	-25.971
111.56	-38.548
120.54	-40.909
106.09	-39.798
91.565	-37.091
83.532	-34.737
73.627	-30.202
67.26	-28.505
68.061	-26.965
64.605	-26.477
66.224	-21.29
26.803	-17.079
-79.746	-21.047
-155.3	-10.055
-186.67	3.981
-217.13	11.952
-235.83	16.681
-240.67	12.714
-237.14	13.06
-231.96	13.88
-226.64	16.778
-216.78	21.065
-206.31	20.228
-200.68	22.467
-195.62	21.359
-192.72	21.184
-177.41	24.207
-124.67	20
-49.015	5.997
15.717	-1.104
30.796	4.838
11.684	5.137
-2.127	7.707
-13.596	7.482
-20.226	3.131
-20.502	6.544
-21.676	8.373
-22.856	6.804
-24.518	5.864
-30.1	11.217
-20.794	14.87
-10.353	11.385
-12.441	14.801
-12.265	17.149
-15.728	13.499
-7.95	24.235
-10.698	17.997
-30.057	-9.923
-35.228	-23.048
-36.879	-26.493
-34.61	-22.665
-29.96	-20.949
-26.909	-18.169
-22.49	-15.106
-14.706	-14.615
-8.306	-10.676
-5.45	-9.554
-26.802	-8.165
-71.748	-7.222
-83.624	-4.409
-72.19	-2.518
-67.913	-2.811
-68.616	-1.033
-68.631	-2.364
-63.25	0.467
-61.888	3.895
-61.904	-2.496
-61.406	0.035
-65.672	1.415
-64.696	-2.971
-42.288	9.081
7.803	26.781
59.36	34.685
63.956	31.676
39.709	30.425
26.1	30.386
15.613	29.002
11.065	27.707
10.987	27.002
8.278	32.035
9.593	31.674
13.059	27.054
8.816	23.741
2.891	28.062
12.229	31.176
23.902	24.217
23.451	23.586
21.646	20.029
17.254	14.872
14.599	16.444
17.629	19.146
19.673	20.669
24.594	15.848
25.407	15.253
23.216	19.11
20.363	18.998
20.255	19.642
29.796	19.162
27.388	18.764
19.359	19.1
20.751	14.529
20.081	11.386
19.157	16.244
19.166	17.759
20.634	15.822
18.24	18.368
13.862	16.971
12.74	15.095
12.496	12.885
12.571	12.464
11.303	17.65
15.143	14.455
15.985	9.952
18.372	9.652
24.182	9.305
24.73	10.568
27.502	7.252
27.579	4.44
24.671	3.34
22.024	8.18
20.64	13.617
24.904	5.953
25.548	3.693
23.579	4.643
22.363	5.413
19.877	9.693
24.255	6.511
24.793	2.588
20.921	-2.698
20.373	-3.38
15.919	1.896
14.248	1.8
21.123	3.375
