# Supplementary material for: Electrooculography-based continuous eye-writing recognition system for efficient assistive communication systems
Source: PLoS One. 2018 Feb 9;13(2):e0192684. doi: 10.1371/journal.pone.0192684 (PMC5806888; doi:10.1371/journal.pone.0192684)
Supplement: S3 Database — All the original continuous EOG data of participant 004, 005, and 006 used in the experiments are contained in this database. (ZIP) [file pone.0192684.s003.zip › continuous2/004/training/EOG_004_01_036.csv]

10.671	-18.116
5.671	-17.715
5.005	-19.892
4.37	-21.83
-3.674	-20.33
2.584	-20.938
-0.141	-19.436
-3.484	-15.442
1.991	-18.264
-3.371	-20.808
-2.03	-16.009
1.949	-14.699
1.456	-14.503
2.861	-11.302
-0.541	-15.111
-2.585	-16.334
-2.007	-14.506
-1.086	-19.177
-4.401	-19.005
-8.657	-17.974
-4.51	-17.706
-8.398	-14.925
-13.642	-13.817
-7.227	-11.044
-5.157	-12.942
-5.868	-15.657
-3.769	-11.03
-8.457	-9.525
-11.149	-9.657
-8.232	-8.329
-10.998	-7.605
-10.061	-10.369
-7.8	-16.603
-10.585	-14.848
-10.772	-10.824
-8.593	-5.378
-5.938	-1.315
-7.539	-5.097
-10.315	-7.122
-8.219	-7.82
-7.908	-5.221
-12.011	-5.295
-10.012	-8.26
-9.531	-4.327
-13.701	-2.982
-10.11	-4.152
-13.033	-4.276
-17.716	-5.393
-16.348	-4.938
-14.978	-7.237
-11.709	-9.606
-11.863	-6.601
-11.383	-3.618
-13.071	-3.151
-16.486	-3.01
-14.223	-4.399
-12.261	-3.56
-12.26	0.189
-9.535	1.954
-7.361	1.129
-9.71	-2.281
-12.883	-1.621
-13.219	-1.223
-10.666	0.018
-12.765	0.545
-16.086	-3.604
-16.816	-3.157
-19.535	-4.825
-19.512	-5.393
-17.373	-4.946
-13.861	-5.189
-17.049	6.596
-35.98	29.659
-65.987	60.634
-95.995	96.645
-115.96	127.76
-127.65	152.17
-132.8	173.63
-132.54	188.98
-124.49	197.47
-118.83	201.11
-117.09	203.13
-112.02	201.65
-107.29	198.28
-101.64	196.95
-103.16	193.13
-105.4	188.7
-105.99	179.87
-105.85	173.39
-105.85	167.97
-103.92	164.31
-97.453	161.2
-104.67	128.44
-111.82	77.251
-108.27	19.219
-100	-42.021
-87.322	-103.02
-71.524	-161.97
-54.319	-201.47
-42.257	-229.98
-24.974	-248.23
-2.312	-256.09
12.685	-259.62
23.537	-257.58
32.533	-255.13
36.078	-251.33
40.167	-250.19
40.233	-246.59
37.277	-240.82
36.999	-239.46
35.801	-228.47
47.223	-222.7
45.649	-214
29.865	-178.29
42.486	-128.4
60.99	-65.137
53.996	-20.459
32.769	-12.907
20.319	-9.705
16.268	-4.806
10.804	-0.41
7.246	3.212
6.128	2.159
5.908	3.324
5.75	4.178
1.269	1.662
-2.064	3.164
-1.177	5.616
-1.556	6.582
-2.525	7.856
-1.542	5.679
-0.86	9.994
-2.07	11.254
0.91	12.496
3.197	19.579
-22.738	-11.026
-71.32	-55.217
-98.289	-77.101
-105.61	-88.828
-117.8	-90.328
-127.96	-91.077
-124.43	-88.622
-120.46	-85.841
-117.55	-88.915
-111.13	-86.479
-109.17	-80.598
-110.58	-75.781
-107.42	-72.578
-107.93	-63.111
-137.97	-42.605
-157.91	-27.13
-147.92	-23.267
-144.64	-21.734
-138.52	-16.572
-131.22	-14.781
-131.17	-15.787
-126.13	-13.748
-122.3	-10.615
-118.93	-8.471
-114.89	-7.887
-115.74	-6.921
-110.51	-7.46
-112.52	7.005
-124.55	44.064
-115.15	87.572
-95.005	134
-78.547	179.38
-63.908	208.5
-52.359	225.31
-27.876	241.54
-0.796	253.08
8.428	258.41
6.321	256.46
-1.704	247.73
-7.996	233.21
-9.311	221.04
-17.535	202
-21.927	161.53
-22.236	105.21
-26.863	37.834
-30.135	-30.531
-29.961	-92.939
-11.032	-139.41
14.738	-166.88
41.857	-178.94
72.741	-186.87
90.078	-197.69
99.785	-198.07
100.91	-191.29
97.943	-185.36
102.66	-179.61
103.18	-175.47
95.06	-172.68
83.496	-167.79
85.568	-163.25
95.081	-159.82
91.348	-154.44
88.796	-148.56
86.932	-144.9
88.708	-144.23
93.923	-133
108.06	-110.76
158.18	-86.967
199.72	-55.103
202.94	-28.848
194.34	-22.005
177.66	-19.812
168.86	-15.473
161.74	-15.311
154.55	-16.939
156.54	-14.71
144.9	-11.203
136.24	-10.63
134.21	-11.419
125.76	-14.24
125.67	-16.703
123.16	-11.883
116.29	-8.976
112.33	-8.188
108.33	-6.285
107.74	-10.861
103.19	-12.288
105.82	-6.224
99.484	-8.693
95.415	-10.047
88.286	-1.699
6.067	-2.87
-88.662	0.735
-150.88	14.414
-203.75	29.264
-228.81	39.984
-234.23	43.553
-226.07	53.011
-210.33	55.27
-193.32	53.519
-179.22	60.194
-173.24	61.569
-172.06	58.586
-172.84	60.338
-167.01	57.99
-159.11	54.111
-160.35	57.471
-159.5	56.557
-150.77	58.456
-131.79	83.663
-87.351	129.28
-37.947	174.79
-1.066	202.87
16.482	209.46
-3.573	197.12
-24.162	187.49
-22.239	185.12
-23.454	175.72
-22.845	176.91
-23.666	171.88
-26.581	169.53
-26.61	172.09
-54.085	118.75
-99.97	45.625
-126.16	-11.066
-123.1	-61.637
-111.38	-98.952
-98.675	-122.14
-81.201	-132.36
-68.119	-138.62
-63.201	-138.15
-56.14	-134.22
-39.572	-121.4
-37.452	-89.64
-30.733	-45.397
-7.709	-13.625
-2.012	-6.665
-8.486	-0.287
-10.94	3.517
-11.55	4.134
-2.944	-3.873
33.606	-28.305
72.615	-56.416
99.499	-88.856
125.76	-112.24
147.72	-124.19
160.06	-128.73
154.72	-122.49
150.44	-117.64
150.09	-113.99
144.18	-107.9
139.62	-104.79
135.38	-105.34
135.67	-106.19
134.83	-102.75
130.33	-97.454
130.8	-94.427
128.82	-91.411
127.04	-91.528
132.49	-92.297
110.12	-73.867
52.475	-36.06
-6.454	6.818
-55.077	52.611
-87.381	97.554
-104.51	140.97
-108.87	178.79
-106.31	204.77
-104.48	222.72
-97.481	236.92
-88.804	247.04
-84.909	252.78
-72.918	254.06
-63.652	250.55
-66.666	250.24
-64.59	247.75
-61.19	242.83
-58.713	238.18
-64.117	224.78
-67.449	224.58
-65.667	214.65
-79.06	161.69
-91.194	96.275
-96.155	31.226
-91.833	-34.334
-73.156	-94.167
-51.614	-139.1
-25.068	-162.62
0.373	-178.46
22.534	-192.87
47.657	-195.64
64.635	-195.99
69.734	-198.61
72.078	-193.75
81.233	-187.5
86.656	-184.92
82.417	-181.21
82.142	-178.91
80.811	-178.12
73.854	-161.29
67.357	-130.91
60.974	-92.059
55.133	-39.151
46.786	-5.718
37.8	-3.274
31.499	0.074
21.946	3.364
17.126	4.058
17.828	7.05
14.619	7.474
6.94	9.721
6.128	6.891
9.211	1.965
3.456	6.631
-0.722	8.676
3.202	11.902
4.381	15.547
-26.75	-6.141
-73.838	-27.996
-98.769	-25.966
-112.62	-23.229
-116.24	-22.731
-109.3	-18.881
-102.17	-16.806
-94.745	-16.716
-92.706	-15.643
-93.3	-11.369
-90.641	-9.252
-88.186	-8.945
-83.157	-6.777
-80.741	-6.375
-81.409	-7.331
-79.611	-4.915
-77.976	-2.56
-74.496	-4.164
-78.815	-5.157
-83.247	-6.858
-79.562	2.616
-64.564	37.497
-43.946	85.828
-34.056	135.28
-28.206	181.27
-28.009	213.67
-20.421	235.7
-14.288	252.14
-0.965	263.19
31.702	274.91
42.498	274.35
34.093	262.44
22.221	257.08
15.535	250.97
7.837	236.34
-1.579	226.37
-4.613	212.77
-9.611	175.11
-11.151	119.64
-17.798	57.288
-25.311	-6.914
-21.179	-69.055
-7.292	-121.11
10.614	-158.21
27.492	-184.13
44.954	-201.97
58.706	-212.46
70.912	-212.95
82.992	-214.58
89.691	-219.52
92.721	-216.16
94.673	-212.24
95.031	-207.51
96.777	-203.58
96.809	-202.12
95.358	-197.16
92.445	-193.12
84.473	-190.28
81.628	-186.25
80.817	-183.52
78.706	-180.29
81.289	-173.68
80.682	-171.07
75.475	-166.15
70.871	-159.29
69.803	-158.49
66.781	-152.56
62.222	-149.92
67.28	-148.59
51.95	-129
21.195	-95.852
3.101	-44.096
-17.404	5.615
-31.591	18.628
-32.92	23.301
-27.034	31.339
-26.719	30.033
-33.214	26.263
-28.889	25.763
-22.597	31.719
-21.374	30.816
-20.895	30.358
-18.809	32.718
-15.575	30.941
-14.526	34.117
-13.968	33.829
-16.785	33.659
-17.438	34.924
-15.95	33.246
-18.721	33.429
-18.883	33.155
-15.741	31.053
-13.866	30.436
-15.231	28.528
-13.835	27.98
-12.11	28.112
-13.102	22.568
-10.794	24.571
-10.893	24.571
-12.4	24.467
-11.458	30.158
-9.378	28.095
-9.656	29.188
-13.136	27.557
-10.268	25.892
-7.283	30.057
-7.736	27.312
-7.575	26.043
-10.087	25.931
-10.611	21.798
-9.352	21.91
-6.682	24.173
-3.723	21.813
-2.55	16.492
-6.037	15.652
-10.93	15.78
-8.302	16.91
-9.299	16.773
-8.36	13.954
-1.597	19.807
-2.557	20.159
-6.443	16.478
-6.159	17.916
-7.198	16.955
-10.43	19.142
-6.43	22.686
-6.378	20.783
-8.7	17.221
-3.742	16.237
-7.029	15.287
-11.967	16.109
-13.319	17.025
-13.089	14.263
-7.889	12.715
-4.794	13.662
