# Supplementary material for: Electrooculography-based continuous eye-writing recognition system for efficient assistive communication systems
Source: PLoS One. 2018 Feb 9;13(2):e0192684. doi: 10.1371/journal.pone.0192684 (PMC5806888; doi:10.1371/journal.pone.0192684)
Supplement: S3 Database — All the original continuous EOG data of participant 004, 005, and 006 used in the experiments are contained in this database. (ZIP) [file pone.0192684.s003.zip › continuous2/004/training/EOG_004_01_037.csv]

6.363	-7.516
7.134	-6.28
3.269	-0.935
3.444	-2.628
-0.412	1.212
5.179	5.955
5.728	3.039
-6.019	0.424
-4.579	-3.294
-3.005	-6.419
-8.358	-0.554
-11.003	-1.797
-7.144	-2.496
-6.281	3.312
-7.43	-0.786
-3.342	-2.138
-7.903	-5.412
-13.408	-8.996
-13.004	-2.606
-9.875	-0.995
-5.109	-2.608
-4.474	-6.195
-2.787	-7.421
-4.224	-4.408
-9.951	-3.203
-12.662	-3.003
-12.719	-4.627
-10.492	-2.95
-8.861	-3.26
-5.937	-2.691
-3.574	3.215
2.055	-1.673
-3.28	-4.572
-8.826	-4.89
-0.428	-9.475
-2.41	-7.768
7.007	-8.991
9.796	-6.78
1.959	-7.454
2.287	-9.24
-9.853	-6.804
-7.122	-6.508
-3.375	-4.317
-9.073	-6.76
2.848	-1.492
11.51	-1.576
19.437	-8.037
19.529	-2.192
15.204	-1.727
22.167	-1.352
21.962	-2.213
17.5	-3.285
10.274	0.421
12.965	-7.027
14.151	-7.697
10.075	-1.334
10.656	1.34
8.593	6.82
12.604	4.575
11.443	1.563
12.444	2.324
16.288	-1.225
12.33	-3.173
13.09	-4.272
12.491	-2.534
8.986	-1.804
8.105	-4.285
6.991	1.381
6.306	0.036
6.849	-4.965
13.256	-3.667
42.171	1.252
83.016	14.068
86.136	12.189
56.381	3.727
30.088	2.453
11.005	-0.79
-1.229	0.527
-13.091	-0.062
-19.858	-4.015
-21.217	-3.988
-27.896	-5.421
-31.494	-9.299
-33.742	-8.551
-35.09	-7.16
-34.958	-7.903
-32.839	-4.511
-40.453	-5.534
-69.31	-18.271
-84.071	-22.566
-72.89	-10.736
-70.621	-13.158
-83.106	-31.9
-92.893	-41.055
-118.81	-48.29
-149.41	-55.903
-171.87	-57.44
-196.38	-59.919
-198.44	-60.754
-189.95	-59.878
-185.44	-57.088
-179.6	-53.431
-172.91	-53.178
-167.72	-51.44
-167.68	-51.326
-163.06	-49.813
-139.21	-32.443
-81.805	-1.226
-2.465	39.336
66.014	84.114
103.03	132.2
116.4	169.48
115.48	186.06
109.51	193.38
99.287	182.42
85.827	176.68
80.887	176.1
75.139	172.13
73.771	177.4
79.514	144.21
81.944	79.785
83.481	20.047
84.042	-39.729
87.478	-82.891
88.355	-92.345
88.95	-87.276
92.006	-85.632
83.302	-87.726
80.085	-86.897
72.39	-82.233
73.507	-79.392
80.135	-66.301
9.576	-54.994
-84.318	-40.37
-129.43	-13.632
-156.09	6.642
-169.5	19.877
-169.77	26.586
-168.97	30.92
-163.4	33.648
-158.33	31.635
-160.91	30.718
-154.29	32.306
-152.21	31.015
-157.91	33.896
-152.87	29.669
-153.77	29.652
-137.43	37.239
-84.037	9.509
-17.644	-24.795
47.498	-40.436
67.494	-48.901
44.468	-45.178
30.679	-43.01
24.614	-44.94
18.056	-44.184
7.218	-45.015
-3.759	-42.962
-7.783	-38.846
-14.556	-36.558
-8.639	-31.209
12.63	-24.719
26.319	-23.539
18.931	-29.231
4.788	-32.364
3.768	-30.128
1.115	-31.54
-3.743	-30.679
-2.012	-27.987
-2.842	-27.42
-5.691	-26.789
-8.228	-28.793
-12.845	-27.188
-16.901	-25.035
-16.412	-20.736
-13.66	-22.629
-15.01	-29.667
-16.696	-25.005
-12.72	-23.614
-12.933	-23.743
-14.973	-23.235
-12.396	-23.111
-12.004	-19.196
-7.312	-20.432
-7.605	-21.553
-3.173	-17.656
-1.144	-16.077
-54.003	-13.788
-114.38	-1.436
-141.95	17.377
-172.04	33.768
-198.23	30.903
-209.13	16.497
-205.6	13.484
-188.78	17.787
-178.27	20.051
-180.25	20.477
-176.04	21.4
-164.88	19.201
-159.83	20.281
-160.89	18.141
-159.34	16.69
-140.6	20.13
-88.247	2.349
-9.337	-16.768
64.33	-27.097
117.64	-37.914
132.06	-41.228
103.29	-47.004
78.341	-42.617
65.603	-40.047
55.686	-42.507
52.36	-41.381
49.601	-43.862
56.781	-32.383
32.779	-62.573
-14.104	-127.62
-31.729	-164.39
-48.074	-187.59
-61.697	-202.16
-72.12	-205.68
-83.236	-198.17
-75.862	-191.94
-68.61	-188.96
-68.024	-184.67
-70.617	-183.49
-69.952	-178.36
-64.8	-172.9
-66.728	-171.06
-69.102	-169.36
-68.19	-170.58
-63.94	-165.6
-59.61	-158.66
-56.827	-160.36
-46.186	-146.52
-13.761	-125.31
37.528	-102.7
84.216	-61.82
128.63	-5.226
158.62	42.287
146.09	53.508
123.6	52.305
133.26	36.33
156.87	11.683
152.31	-0.273
131.99	-5.879
117.14	3.236
113.88	-2.524
136.95	-20.898
149.08	-26.312
136.45	-25.073
131.8	-19.062
131.11	-17.931
123.84	-17.093
122.78	-14.716
117.65	-22.143
120.61	-21.975
108.98	-15.242
18.598	-21.76
-84.876	-19.82
-151.8	-5.305
-187.01	8.901
-198.07	17.258
-208.05	22.712
-206.27	26.528
-200.57	24.84
-192.84	26.862
-180.64	28.471
-171.02	29.134
-162.47	32.593
-156.87	33.496
-152.96	30.354
-150.84	28.384
-150.79	30.836
-136.97	34.959
-84.505	22.824
-4.892	3.835
58.99	7.442
102.61	17.363
114.69	16.46
85.98	12.285
68.353	11.303
61.346	11.756
46.052	11.042
37.06	10.03
32.88	7.217
31.809	7.739
29.728	3.999
29.86	6.574
39.975	42.22
59.465	96.791
73.636	146.1
71.63	181.34
62.71	201.49
54.954	207.4
45.279	212.79
30.106	214.66
16.284	207.99
10.158	206.48
2.74	205.87
-5.101	205.98
-3.855	201.47
-4.964	192.43
-9.468	187.73
-14.251	173.96
-26.04	147.64
-37.194	103.68
-44.589	44.468
-36.39	-8.707
-19.898	-67.783
-10.416	-128.16
7.739	-174.72
19.684	-212.62
21.94	-235.94
28.739	-251.73
38.189	-262.81
54.166	-268.24
66.076	-264.85
73.059	-259.37
79.488	-260.67
79.508	-253.91
78.079	-245.6
74.914	-240.14
74.818	-233.55
78.497	-231.57
83.964	-225.32
100.92	-209.08
138.54	-181.41
186.59	-139
206.26	-99.612
193.89	-78.532
169.83	-67.99
155.78	-60.966
147.94	-59.185
139.69	-60.87
145.18	-58.822
136.67	-57.17
139	-50.701
116.67	-43.487
4.671	-46.724
-93.388	-37.497
-147.37	-14.405
-196.51	6.672
-223.19	23.097
-237.26	32.562
-237.24	39.756
-226.59	42.517
-218.48	40.062
-204.12	41.476
-194.39	42.085
-188.96	44.08
-181.92	48.316
-181.93	46.396
-177.97	46.39
-175.28	46.034
-179.02	37.364
-172.57	37.94
-153.46	42.132
-107.02	26.588
-40.52	15.997
-8.053	13.529
-15.741	9.675
-20.32	13.161
0.445	13.13
37.75	13.979
62.579	14.457
59.496	14.292
46.67	17.102
38.157	16.774
34.665	18.305
36.128	15.928
33.803	12.87
30.225	13.776
31.909	16.702
34.57	18.821
34.332	12.08
32.355	14.671
42.277	16.154
59.815	6.481
57.61	4.149
47.872	4.355
55.697	8.716
54.171	7.293
44.03	5.208
43.534	7.422
44.998	2.598
47.468	5.616
46.345	7.752
44.715	4.65
40.79	3.822
36.458	3.482
36.549	5.481
35.749	4.908
36.338	6.887
38.497	8.739
38.488	7.344
35.412	6.23
31.623	4.176
34.049	6.167
32.963	7.512
30.972	6.152
34.48	5.337
31.058	3.886
27.314	2.187
26.14	1.866
24.212	1.804
25.315	-0.25
28.546	0.33
26.549	-0.34
23.043	-0.21
24	2.892
26.135	-0.014
29.875	0.574
29.34	0.007
26.043	-4.35
23.864	-1.029
17.803	-0.915
19.662	-1.79
25.373	-2.543
27.388	-2.615
24.385	1.586
17.189	0.672
18.124	-0.772
17.63	0.649
17.853	-0.717
