# Supplementary material for: Electrooculography-based continuous eye-writing recognition system for efficient assistive communication systems
Source: PLoS One. 2018 Feb 9;13(2):e0192684. doi: 10.1371/journal.pone.0192684 (PMC5806888; doi:10.1371/journal.pone.0192684)
Supplement: S3 Database — All the original continuous EOG data of participant 004, 005, and 006 used in the experiments are contained in this database. (ZIP) [file pone.0192684.s003.zip › continuous2/004/training/EOG_004_01_038.csv]

9.061	12.625
3.264	11.848
7.04	13.576
6.597	12.703
6.245	11.858
6.533	10.948
8.064	9.456
9.797	11.909
2.961	13.871
2.488	14.7
1.987	15.657
3.126	11.956
5.401	11.787
7.649	14.701
13.54	13.063
8.795	13.894
5.345	12.813
4.359	10.709
-1.787	7.449
-0.197	7.284
2.649	12.184
1.568	7.771
0.971	7.92
1.376	12.269
1.651	9.116
-0.16	9.747
-0.51	11.114
1.883	10.415
3.015	12.922
3.88	11.963
4.492	10.294
2.822	13.036
8.079	9.034
10.815	5.219
5.37	8.908
4.498	10.094
3.611	11.726
3.244	11.852
3.197	8.957
4.048	12.42
8.858	14.472
8.141	11.435
2.652	11.804
2.376	14.174
5.564	14.836
8.606	13.178
10.074	13.447
7.84	13.356
8.27	12.358
6.884	11.872
2.282	9.296
2.829	11.01
4.677	11.917
2.873	11.788
0.244	12.806
0.478	11.005
2.702	11.108
4.248	10.896
1.537	12.876
-1.887	14.903
-2.639	12.912
0.622	14.413
3.769	13.75
-1.396	9.831
0.444	9.139
-0.466	19.039
-19.753	47.523
-36.184	83.245
-52.091	125.71
-63.719	166.66
-69.819	188.57
-79.097	201.91
-79.169	216.43
-73.801	227.57
-64.058	232.21
-54.044	231.75
-50.501	228.33
-50.539	224.71
-50.741	216.48
-51.107	191.88
-59.589	171.96
-60.606	179.31
-51.654	160.43
-43.315	102.49
-22.745	44.59
-0.966	-18.186
2.232	-84.088
0.374	-139.12
-2.13	-176.19
-3.777	-200.02
6.431	-219.75
16.03	-229.34
17.491	-229.06
18.739	-226.15
18.826	-219.85
18.396	-216.88
22.844	-215.08
19.847	-201.6
5.824	-175.59
-18.594	-134.99
-47.569	-78.033
-70.821	-13.98
-96.501	45.736
-113.3	91.448
-117.75	129.08
-116.53	155.64
-112.39	169.09
-103.64	179.35
-93.337	177.66
-90.372	157.99
-69.841	105.62
-44.778	33.571
-25.123	-33.283
6.334	-94.138
29.844	-140.92
63.38	-169.76
95.737	-188.7
92.037	-208.17
79.724	-219.74
71.963	-221.06
66.869	-215.32
62.767	-207.31
54.76	-204.03
48.805	-201.14
49.556	-197.58
51.87	-193.6
52.257	-193.97
48.275	-188.56
42.627	-183.91
48.549	-185.96
45.466	-164.29
41.332	-123.35
68.839	-61.966
68.492	4.333
26.739	28.34
6.695	31.118
3.865	33.979
-1.893	33.873
-4.774	36.079
-3.808	35.737
-4.213	36.26
0.035	42.218
-16.919	36.56
-54.432	16.143
-69.904	0.674
-77.255	-15.217
-86.196	-27.858
-95.941	-28.555
-92.988	-25.516
-78.861	-23.228
-78.815	-20.804
-70.107	-15.143
-60.927	-21.27
-64.676	-19.076
-60.985	-8.161
-61.202	-12.988
-53.473	9.328
-24.276	57.334
34.143	117.62
123.32	188.91
204.03	252.39
260.25	302.57
276.19	324.84
258.19	335.72
232.54	335.37
202.12	325.1
163.61	308.71
116.09	282.82
73.686	267.65
42.268	251.27
17.638	242.35
1.278	236.99
-4.124	228.5
-0.834	234.82
11.868	191.97
13.673	144.99
43.869	179.28
181.68	193.04
382.74	180.09
508.52	188.46
522.25	167.56
524.7	128.95
525.19	98.705
491.36	68.523
441.04	32.483
368.09	4.445
285.75	3.367
212.12	3.903
145.69	-0.529
78.544	15.304
17.648	48.204
-26.416	88.659
-66.349	125.37
-100.31	155.21
-127.92	175.81
-155.47	182.21
-170.24	188.34
-174.01	194.95
-173.1	193.2
-169.67	194.39
-172.25	192.48
-172.79	184.08
-167.89	184.47
-166.96	169.09
-166.15	150.32
-168.08	115.03
-180.34	38.672
-188.15	-32.802
-189.66	-105.26
-187.16	-173.29
-170.96	-217.88
-149.7	-242.6
-126.56	-253.41
-103.86	-262.25
-86.654	-265.82
-70.456	-266.43
-58.505	-262.56
-52.064	-256.1
-51.197	-249.86
-45.926	-252.69
-44.348	-251.74
-89.513	-226.26
-155.53	-186.58
-201.62	-131.97
-240.45	-71.416
-269.54	-22.408
-274.26	21.566
-264.12	61.572
-250.3	91.923
-229.42	108.61
-210.99	113.53
-192.92	121.78
-188.91	97.093
-188.8	29.783
-167.12	-34.569
-145.63	-96.474
-121.1	-150.69
-91.04	-186.65
-64.708	-211.32
-37.379	-225.19
-9.143	-227.37
9.414	-221.72
17.902	-210.8
16.515	-189.29
-3.655	-150.22
-23.022	-92.441
-29.46	-40.646
-36.853	-26.264
-39.189	-28.186
-35.139	-23.272
-34.326	-19.426
-29.411	-18.186
-26.562	-21.594
-23.932	-13.69
-21.746	-13.219
-19.175	-14.306
-11.001	-4.363
-26.594	-32.727
-43.656	-72.378
-34.33	-101.3
-18.145	-128.95
-4.803	-150.21
4	-172.92
16.094	-180.54
30.466	-181.44
42.248	-182.28
52.795	-174.55
64.913	-173.57
75.143	-172.97
84.784	-171.22
86.031	-167.91
83.544	-157.32
84.891	-152.88
78.398	-151.19
76.51	-146.99
76.065	-147.6
77.842	-145.75
70.459	-129.13
48.931	-107.56
43.16	-67.299
42.712	-6.265
39.533	54.986
31.439	113.18
16.929	155.45
10.705	193.67
5.188	216.37
-5.644	207
-9.588	203.22
-10.287	200.09
-10.949	194.51
-9.948	191.59
-12.169	183.64
-6.495	194.32
-24.688	155.88
-77.432	62.837
-111.46	-9.333
-123.96	-66.099
-131.6	-101.59
-136.82	-125.68
-131.86	-134.77
-127.15	-130.47
-128.73	-131.09
-123.72	-127.07
-120.31	-126.84
-114.98	-123.74
-113.92	-119.56
-106.75	-114.58
-113.82	-92.951
-157.28	-56.668
-190.49	-11.698
-212.65	26.109
-216.53	51.992
-203.27	60.304
-199.22	57.915
-194.32	61.917
-186	62.735
-177.59	58.816
-178.99	56.5
-171.38	61.076
-135.84	54.211
-66.16	26.927
21.419	0.439
95.12	-18.194
155.47	-25.132
166.43	-23.826
134.43	-21.252
115.43	-17.951
105.42	-15.004
95.118	-13.533
93.596	-9.02
88.322	-7.644
80.308	-8.188
78.979	-5.549
79.317	-7.566
86.112	6.64
98.78	23.443
108.11	26.665
100.62	28.997
107.39	29.25
99.125	37.077
38.623	44.576
17.381	48.869
27.864	50.374
27.698	49.681
33.146	51.443
29.082	49.787
28.917	48.543
35.792	48.625
33.884	50.166
33.186	49.486
37.474	53.08
34.986	52.053
23.852	33.615
16.381	28.622
17.28	31.077
17.513	30.653
16.385	32.855
13.124	28.963
13.173	28.692
17.086	28.562
15.165	29.139
15.364	30.647
17.208	26.884
15.427	26.937
15.11	29.224
19.155	28.392
18	24.531
18.195	22.913
18.046	23.478
16.208	23.264
25.118	23.98
21.093	20.46
18.085	20.65
18.827	20.862
12.359	20.222
19.764	23.427
13.154	17.041
0.755	13.516
2.653	15.92
1.097	16.167
2.632	17.768
3.189	17.476
4.166	16.643
7.159	14.986
5.785	16.349
9.022	16.812
6.314	11.683
4.908	13.966
10.896	13.721
5.077	8.341
5.107	9.554
9.77	8.546
3.589	6.15
4.492	7.992
7.526	4.357
7.747	3.335
7.093	7.393
1.774	5.299
3.792	8.188
4.188	8.864
