# Supplementary material for: Electrooculography-based continuous eye-writing recognition system for efficient assistive communication systems
Source: PLoS One. 2018 Feb 9;13(2):e0192684. doi: 10.1371/journal.pone.0192684 (PMC5806888; doi:10.1371/journal.pone.0192684)
Supplement: S3 Database — All the original continuous EOG data of participant 004, 005, and 006 used in the experiments are contained in this database. (ZIP) [file pone.0192684.s003.zip › continuous2/004/training/EOG_004_01_039.csv]

10.063	-12.762
10.095	-12.721
9.469	-10.89
10.386	-10.844
12.409	-9.045
10.528	-7.543
2.593	-9.409
-2.796	-13.638
-3.607	-15.44
-2.971	-13.945
0.575	-10.942
-0.181	-9.5
-2.221	-15.33
-2.334	-17.921
-3.994	-17.183
-1.465	-19.647
0.064	-18.599
-4.843	-15.514
-5.709	-16.345
-7.479	-13.96
-7.946	-12.236
-1.899	-14.256
-0.918	-12.837
-3.646	-14.496
-4.414	-13.754
-4.527	-15.961
-4.963	-14.187
1.093	-12.159
0.668	-20.662
-8.52	-18.732
-6.057	-20.799
-4.058	-21.647
-2.13	-16.931
3.39	-14.95
-2.864	-11.923
-7.016	-15.414
-6.527	-12.736
-4.846	-12.619
-2.313	-15.636
-6.364	-11.673
-3.893	-10.4
-2.311	-12.608
-3.945	-16.455
0.038	-16.039
-2.143	-16.574
-2.852	-15.382
-0.323	-10.742
-2.907	-16.826
-3.536	-18.944
-7.776	-13.893
-12.795	-12.294
-7.992	-10.101
-6.224	-10.309
-8.613	-9.561
-5.863	-11.296
-10.304	-12.622
-16.222	-10.085
-13.702	-14.88
-15.013	-16.152
-12.42	-14.458
-10.923	-15.235
-11.79	-15.624
-11.779	-19.348
-17.389	-20.209
-16.458	-20.305
-18.668	-17.789
-16.635	-16.988
-16.387	-21.493
-23.195	-19.026
-18.422	-18.576
-24.063	-22.212
-17.263	-22.391
-21.176	-17.292
-84.848	-4.938
-155.18	3.27
-199.86	17.766
-226.14	32.177
-243.03	24.051
-247.34	17.706
-240.56	20.528
-235.15	22.21
-229.49	22.033
-221.89	23.752
-210.02	23.855
-200.91	20.85
-186.44	22.477
-132.57	14.042
-45.239	-0.064
34.009	-9.298
82.094	-23.152
95.706	-34.747
73.489	-37.292
40.92	-37.026
30.308	-32.196
23.404	-33.965
19.512	-29.269
14.508	-30.873
-16.401	-79.472
-51.029	-130.08
-71.494	-165.68
-73.156	-188.6
-70.236	-194.63
-72.507	-206.13
-73.665	-209.91
-75.702	-207.16
-71.93	-203.25
-73.99	-199.86
-66.524	-198.46
-57.858	-178.33
-64.646	-140.2
-59.13	-83.43
-51.902	-13.793
-42.351	52.947
-46.615	99.15
-63.012	122.06
-69.116	129.5
-80.405	114.26
-80.627	119.3
-77.121	114.98
-71.998	52.615
-57.655	-15.174
-46.708	-76.227
-34.091	-123
-19.001	-149.22
-6.28	-172.13
-10.15	-188.58
-11.889	-195.5
-5.919	-198.27
-6.542	-202.77
-0.963	-206.31
5.611	-208.44
10.099	-206.89
14.002	-206.14
12.848	-207.66
9.655	-205.11
9.26	-200.94
-6.857	-187.67
-48.567	-155.41
-86.73	-106.94
-112.41	-43.92
-131.58	23.762
-138.63	78.89
-138.03	123.96
-131.16	152.19
-123.86	152.27
-121.55	144.48
-118.15	141.23
-114.76	141.59
-111.93	140.14
-112.39	138.49
-109.07	137.75
-100.34	129.69
-98.595	125.89
-102.96	122.99
-102.75	121.06
-96.461	119.87
-89.188	118.69
-69.481	126.42
-45.137	131.86
-39.158	131.54
-46.875	130
-49.211	131.28
-44.101	124.85
-34.511	133.73
-28.318	134.1
-54.317	64.739
-97.46	-18.727
-118.95	-84.909
-123.85	-136.94
-121.21	-164.95
-107.78	-184.26
-98.005	-189.17
-91.38	-189.52
-77.921	-186.74
-70.335	-178.07
-63.416	-173.07
-51.437	-160.27
-47.907	-157.96
-41.966	-160.02
-35.534	-153.48
-32.788	-156.77
-26.074	-149.91
-29.11	-144.26
-23.059	-140.82
3.641	-135.46
66.161	-149.69
181.57	-154.58
299.02	-144.78
382.7	-128.34
432.11	-106.72
439.1	-98.642
410.26	-92.61
376.44	-69.491
342.91	-44.935
304.65	-21.299
267.78	-2.177
229.6	-0.332
205.94	0.025
194.91	1.763
183.47	4.992
177.72	10.43
168.7	6.102
164.6	4.86
160.23	8.593
150.27	3.267
150.85	11.001
98.065	18.685
-11.866	20.674
-102.8	41.801
-160.54	62.226
-182.78	73.936
-178.56	76.438
-162.69	76.468
-149.76	79.842
-142.43	77.395
-130.81	76.251
-124.34	76.575
-120.62	75.041
-118.16	73.395
-124.67	70.041
-128.19	73.247
-112.85	75.934
-58.889	60.335
18.02	41.123
48.361	33.546
33.213	30.9
18.262	32.795
12.452	36.032
9.003	36.345
7.016	41.936
29.514	36.47
45.629	24.615
36.946	25.446
38.622	26.567
37.881	28.552
30.339	28.449
31.941	26.889
31.573	28.893
27.219	26.007
26.95	25.651
29.723	29.549
29.511	29.08
25.865	31.042
25.416	28.881
20.411	24.682
18.405	25.773
22.564	18.838
24.493	17.684
25.971	20.75
24.58	20.249
26.903	23.827
24.452	22.295
21.965	20.813
24.144	20.307
21.45	16.619
23.393	15.27
24.504	17.315
25.019	19.446
29.224	20.847
26.694	20.637
20.314	20.082
18.019	20.24
19.308	17.887
19.981	17.654
20.3	16.411
18.921	14.503
18.636	17.93
24.215	18.498
23.467	16.514
18.142	15.725
15.689	16.296
15.134	17.066
18.366	16.322
21.086	15.948
19.52	13.527
16.764	13.64
17.724	14.665
12.844	16.087
9.63	15.177
14.109	14.459
19.61	22.918
30.072	23.116
28.169	22.451
26.414	25.368
30.844	25.001
27.115	26.763
28.447	22.766
