# Supplementary material for: Electrooculography-based continuous eye-writing recognition system for efficient assistive communication systems
Source: PLoS One. 2018 Feb 9;13(2):e0192684. doi: 10.1371/journal.pone.0192684 (PMC5806888; doi:10.1371/journal.pone.0192684)
Supplement: S3 Database — All the original continuous EOG data of participant 004, 005, and 006 used in the experiments are contained in this database. (ZIP) [file pone.0192684.s003.zip › continuous2/004/training/EOG_004_01_040.csv]

17.185	-2.404
20.176	1.01
17.458	-0.681
15.113	-4.716
12.843	-1.3
10.624	-2.172
10.222	-3.445
9.91	1.632
9.677	3.024
11.68	-2.483
9.923	-4.907
12.151	-6.123
9.775	-8.529
5.227	-10.693
6.717	-11.032
3.839	-10.316
5.083	-10.96
6.891	-9.031
7.646	-6.811
8.006	-7.881
5.864	-7.988
6.638	-8.445
5.406	-9.481
6.059	-5.283
7.795	-2.944
7.695	-6.016
10.478	-6.072
8.548	-5.698
5.031	-4.898
6.046	-3.787
6.315	-5.169
5.382	-6.547
4.309	-7.347
0.307	-6.042
-0.392	-9.805
2.882	-12.361
1.2	-9.195
2.71	-10.648
4.805	-9.562
3.273	-6.43
3.322	-6.237
1.841	-8.048
5.095	-9.299
7.672	-10.997
3.268	-14.171
3.63	-13.644
2.272	-13.009
1.431	-10.172
6.739	-9.261
2.562	-11.095
-1.331	-11.341
0.652	-13.389
-0.226	-12.969
-1.307	-10.621
-6.206	-9.655
-8.875	-10.032
-4.709	-8.454
-1.138	-9.078
-1.488	-12.03
-4.219	-9.399
-4.532	-8.854
-3.696	-9.49
-0.241	-6.037
-3.714	-7.05
-12.913	-8.107
-10.884	-8.774
-8.128	-11.284
-9.287	-5.934
-7.578	-7.109
-6.822	-16.322
-11.067	-12.922
-12.379	-9.541
-8.449	-5.699
-2.926	-2.376
22.984	-18.591
76.573	-43.276
129	-58.407
145.91	-54.278
126.62	-49.984
99.539	-52.056
81.814	-51.634
70.158	-55.906
52.798	-61.335
47.337	-56.916
47.663	-50.912
43.556	-51.418
40.826	-41.028
-20.312	-35.054
-107.46	-30.42
-148.37	-6.835
-177.87	16.193
-205.45	29.57
-213.57	39.876
-211.68	52.068
-207.29	50.42
-205.71	44.127
-203.66	46.013
-194.24	46.17
-168.24	62.253
-112.64	83.619
-66.228	91.526
-35.179	101.14
-20.237	96.912
-44.443	84.217
-69.541	79.764
-90.45	72.409
-93.061	80.358
-93.997	53.73
-126.68	-18.095
-148.29	-76.329
-149.43	-126.57
-138.19	-160.77
-119.02	-186.99
-104.5	-207.39
-89.25	-215.5
-68.026	-227.42
-47.301	-233.31
-26.222	-232.48
-9.477	-233.24
6.69	-230.4
21.171	-229.31
26.733	-230.58
36.317	-226.48
36.959	-222.12
37.566	-212.52
43.04	-205.58
41.264	-204.6
35.282	-199.18
35.778	-197.73
35.921	-190.4
-1.162	-167.09
-41.122	-126.83
-75.733	-74.04
-120.23	-15.358
-156.28	33.553
-184.24	68.251
-189.19	104.97
-180.51	133.89
-168.92	157.02
-155.1	167.12
-146.96	167
-144.35	161.51
-142.17	157.66
-134.1	162.85
-124.52	122.42
-111.31	51.424
-95.01	-17.366
-79.418	-83.959
-57.204	-134.87
-36.919	-173.54
-24.793	-193.7
-8.982	-202.93
3.828	-206.02
9.275	-205.97
16.605	-203.63
24.579	-199.15
26.963	-194.94
24.095	-193.55
26.835	-190.05
24.489	-185.18
28.106	-184.56
29.233	-170.27
-7.48	-142.4
-38.501	-93.787
-59.704	-32.657
-81.725	29.692
-86.615	88.179
-85.588	135.97
-83.754	177.6
-85.739	199.16
-78.251	215.55
-68.775	222.69
-67.109	213.94
-63.322	213.65
-65.522	203.92
-67.751	197.14
-69.033	197.84
-71.274	184.43
-64.356	194.3
-56.764	180.4
-39.972	110.65
0.386	46.157
42.015	-11.429
73.113	-56.644
107.87	-83.825
130.25	-92.88
131.43	-86.355
126.67	-89.901
120.76	-90.504
122.54	-82.236
117.33	-81.007
115.26	-77.312
112.67	-74.87
109.55	-73.444
105.06	-63.644
18.503	-57.837
-101.08	-46.214
-160.73	-20.907
-185.87	8.328
-191.11	28.004
-181.6	34.191
-167.77	43.038
-153.26	48.396
-146.33	47.048
-142.26	47.742
-136.25	42.993
-133.56	38.728
-131.33	41.461
-129	35.709
-126.9	36.542
-94.053	64.276
-35.225	104.73
10.68	144.21
49.29	172.96
89.252	195.71
111.21	194.67
101.32	177.99
83.072	171.33
71.127	161.46
65.265	166.05
78.395	149.75
94.606	84.069
102.88	14.878
113.72	-44.885
126.73	-89.772
143.64	-121.31
158.31	-138.39
166.48	-141.93
166.01	-147.38
165.14	-142.35
167.16	-137.93
162.89	-138.05
163.68	-128.99
155.51	-127.43
158.36	-124.74
142.06	-116.19
38.882	-107.37
-63.442	-86.801
-116.23	-51.761
-140.83	-20.701
-138.23	-8.613
-127.45	-1.353
-114.01	2.234
-110.25	1.422
-106.38	4.783
-96.842	6.247
-97.409	5.552
-97.422	5.904
-98.911	6.007
-100.32	7.642
-102.64	8.761
-109.38	7.077
-108.91	5.856
-114.53	7.629
-116.42	6.102
-113.76	5.446
-95.908	18.776
-53.781	41.612
-23.585	70.11
7.34	107.54
31.839	145.95
46.806	169.09
54.758	176.72
41.617	170.8
29.791	161.84
18.675	158.31
15.373	155.73
18.824	154
16.263	146.27
19.66	152.6
16.372	139.31
-11.623	67.5
-54.333	-17.351
-75.68	-89.783
-65.56	-143.22
-52.964	-175
-45.728	-194.85
-45.199	-214.94
-46.597	-220.21
-50.546	-209.8
-51.202	-205.64
-41.32	-199.66
-44.498	-195.92
-45.914	-198.88
-42.491	-185.19
-53.833	-151.71
-51.52	-107.6
-30.2	-40.492
-12.088	29.209
0.988	85.533
11.516	129.5
8.494	138.38
-5.716	130.92
-14.393	128.11
-17.93	121.11
-15.314	120.71
-20.823	116.22
-20.282	121.81
-12.509	127.14
-43.262	65.761
-78.878	-14.725
-85.086	-73.31
-80.936	-124.61
-74.401	-157.05
-67.207	-175.74
-56.235	-181.81
-46.598	-180.19
-47.855	-175.38
-46.792	-167.69
-48.726	-162.79
-53.362	-159.99
-50.569	-154.44
-35.66	-144.66
21.24	-134.43
90.871	-122.79
156.36	-102.42
213.06	-79.381
217.64	-68.495
198.18	-63.581
184.9	-61.386
171.14	-60.262
159.33	-54.983
152.36	-52.165
152.57	-48.331
145.73	-47.126
142.76	-47.926
140.65	-45.649
132.98	-47.502
140.68	-37.504
94.98	-27.012
-13.516	-28.038
-98.573	-8.22
-140.13	20.344
-157.93	37
-161.4	44.971
-150.15	46.135
-142.91	48.274
-137.99	49.92
-133.31	52.884
-132.3	52.75
-130.59	49.807
-135.53	50.197
-144.19	46.767
-143.96	49.17
-105.87	46.872
-27.776	28.105
40.33	11.121
52.694	3.451
40.982	10.241
38.71	18.394
31.897	16.423
28.963	18.004
28.944	21.271
29.573	19.742
31.187	20.792
29.503	22.936
30.005	22.539
30.961	27.99
33.845	25.749
32.17	14.235
27.522	14.551
28.061	15.062
28.231	15
27.908	16.234
24.055	14.302
24.43	14.971
25.403	15.587
23.177	17.963
29.349	17.212
25.791	14.673
22.884	15.395
24.941	14.22
22.048	13.507
26.824	14.051
26.659	12.41
25.899	10.627
23.921	11.374
18.293	12.431
18.355	14.57
16.13	15.887
18.349	14.218
21.789	12.787
19.762	12.321
19.774	12.855
21.993	10.802
19.5	8.729
19.643	9.719
23.406	11.612
18.914	11.876
17.658	9.877
16.678	7.58
14.716	8.514
18.891	10.973
19.009	9.333
22.312	11.32
29.657	14.773
30.283	11.506
26.374	8.831
20.525	10.618
17.211	10.683
16.974	9.635
18.726	11.075
17.095	12.213
11.084	11.619
11.075	8.701
9.421	8.669
7.341	10.289
6.401	9.974
2.933	12.032
3.738	13.811
6.823	12.285
8.905	11.153
