# Supplementary material for: Electrooculography-based continuous eye-writing recognition system for efficient assistive communication systems
Source: PLoS One. 2018 Feb 9;13(2):e0192684. doi: 10.1371/journal.pone.0192684 (PMC5806888; doi:10.1371/journal.pone.0192684)
Supplement: S3 Database — All the original continuous EOG data of participant 004, 005, and 006 used in the experiments are contained in this database. (ZIP) [file pone.0192684.s003.zip › continuous2/004/training/EOG_004_01_041.csv]

-14.263	7.643
-16.155	7.047
-13.612	5.09
-10.751	9.578
-13.602	7.589
-18.353	9.818
-18.806	11.054
-18.815	8.563
-15.219	10.678
-8.953	5.731
-4.555	6.97
-5.295	8.809
-13.227	10.522
-15.485	10.588
-10.97	4.508
-6.689	9.523
-5.533	10.494
-8.443	5.876
-10.374	7.946
-12.859	13.362
-11.851	10.92
-6.363	4.1
-8.053	9.598
-10.211	11.091
-9.915	6.901
-12.149	7.576
-14.615	4.282
-15.756	5.755
-14.625	10.349
-11.478	10.169
-2.77	6.693
-1.063	3.293
-4.091	7.343
-4.622	7.309
-7.651	4.668
-7.032	7.556
-7.978	8.61
-7.531	7.51
-5.465	7.637
-4.824	9.88
-1.76	12.894
-1.372	17.82
-2.193	14.501
-1.928	8.688
-0.98	9.787
-3.505	9.32
-4.948	11.083
0.41	8.78
1.261	8.948
0.246	13.195
-1.139	11.625
-1.255	11.154
4.504	8.325
0.967	10.108
-2.756	13.897
2.12	10.664
4.619	11.243
5.554	13.886
7.791	15.443
10.993	14.232
6.362	12.274
2.143	12.977
1.251	9.456
-5.514	5.2
-0.059	6.179
5.044	9.171
4.97	23.873
26.741	62.151
55.606	108.83
75.191	151.03
81.362	183.47
82.765	204.98
79.8	206.56
59.805	188.05
47.289	187.47
48.506	182.4
50.915	133.14
57.052	66.035
61.464	1.864
65.665	-49.635
71.668	-74.955
71.167	-73.636
66.002	-64.825
62.288	-63.902
60.908	-60.411
57.546	-58.859
53.543	-64.03
63.004	-55.052
50.308	-50.965
-16.883	-54.409
-87.013	-43.456
-129.09	-22.405
-152.3	-3.175
-153.27	-0.772
-137.7	4.204
-126.01	7.383
-123.97	5.791
-128.2	5.048
-131.31	3.903
-124.02	12.028
-109.09	-14.339
-68.058	-52.732
-31.028	-66.505
-37.559	-74.305
-48.545	-65.931
-38.211	-67.6
0.693	-76.205
54.67	-65.91
81.443	-57.42
70.208	-54.647
50.588	-58.168
47.392	-55.205
55.232	-46.433
53.308	-46.595
48.437	-42.028
46.154	-42.9
55.992	-39.212
43.633	-34.565
-36.941	-45.507
-97.119	-42.798
-119.98	-22.993
-143.15	-7.352
-146.57	-3.142
-141.7	0.318
-138.69	0.443
-138.3	-3.336
-133.16	-1.492
-134.09	0.261
-139.42	-4.408
-129.4	-2.356
-97.333	18.97
-52.564	55.382
-15.843	99.277
5.543	142.28
21.174	182.64
28.437	192.44
15.763	179.45
5.244	180.21
1.308	171.08
-6.562	165.03
-9.048	167.65
-9.608	158.98
-8.838	159.35
-3.18	155.3
10.184	158.84
32.444	171.13
40.679	166.26
35.121	166.4
33.518	160.08
39.266	166.97
34.934	151.38
-12.585	59.317
-75.815	-24.13
-98.458	-83.527
-92.954	-135.74
-100.55	-167.58
-109.65	-183.7
-104.25	-180.64
-101.59	-173.57
-102.09	-171.66
-101.5	-166.81
-102.19	-160.25
-65.744	-166.45
6.506	-166.54
70.273	-148.89
129.92	-113.59
156.83	-79.456
143.71	-74.585
122.09	-72.553
105.61	-69.605
98.612	-68.331
90.744	-63.713
87.523	-62.496
79.659	-62.359
82.831	-59.689
55.732	-53.342
-41.021	-50.157
-113.85	-35.163
-138.83	-14.792
-148.34	-14.053
-143.06	-13.75
-135.16	-7.762
-128.93	-4.951
-125.1	-5.517
-128.89	-7.662
-123.8	3.423
-84.948	-6.569
-17.66	-34.564
30.738	-44.031
24.367	-48.238
-0.088	-46.52
-25.901	-48.496
-29.62	-43.774
-25.889	-45.484
-19.769	-16.366
50.087	24.155
171.14	8.668
360.81	47.305
503.01	84.036
530.02	63.109
509.71	61.434
420.71	48.627
312.94	30.583
217.66	28.061
147.53	27.557
101.47	23.997
70.549	24.56
63.242	25.831
47.751	24.906
38.728	24.639
39.241	23.978
33.001	23.735
34.218	32.489
29.993	32.511
17.471	13.197
10.525	14.359
4.598	16.331
-0.497	9.32
-2.559	11.91
0.745	13.806
2.925	12.925
2.136	15.29
2.401	14.712
-7.525	5.969
-12.622	8.345
-5.921	15.929
-5.24	19.454
-4.581	16.523
-5.253	14.525
-11.271	15.947
-11.586	13.548
-10.989	13.3
-12.594	14.507
-5.855	13.675
-2.5	11.512
-6.044	13.228
-6.152	13.754
-7.564	13.816
-7.717	10.604
-5.809	10.405
-5.402	15.473
-6.999	15.828
-5.587	16.979
-4.279	13.257
-3.859	11.901
-1.784	15.738
-3.058	10.555
-0.914	9.785
0.119	13.633
0.703	9.614
