# Supplementary material for: Electrooculography-based continuous eye-writing recognition system for efficient assistive communication systems
Source: PLoS One. 2018 Feb 9;13(2):e0192684. doi: 10.1371/journal.pone.0192684 (PMC5806888; doi:10.1371/journal.pone.0192684)
Supplement: S3 Database — All the original continuous EOG data of participant 004, 005, and 006 used in the experiments are contained in this database. (ZIP) [file pone.0192684.s003.zip › continuous2/004/training/EOG_004_01_042.csv]

2.829	-2.114
3.565	-3.019
-1.12	-6.04
1.656	0.607
5.404	1.388
2.532	-9.138
-0.977	-11.089
-1.738	-9.586
1.39	-8.664
1.734	-9.713
2.651	-12.351
2.454	-9.534
0.986	-7.798
2.921	-8.878
3.642	-8.284
1.142	-8.431
-0.238	-8.548
-0.239	-10.503
2.185	-11.712
5.591	-11.221
4.879	-10.007
2.652	-9.307
1.365	-12.089
1.001	-10.913
0.709	-9.575
-1.835	-10.74
-3.004	-9.545
-1.154	-7.894
-2.873	-11.183
-0.547	-10.522
-0.429	-4.497
-3.209	-6.133
0.816	-3.504
1.198	-0.675
1.046	-5.691
1.28	-5.195
-0.224	-2.089
0.412	-3.992
4.189	-4.063
2.769	-3.199
3.336	-8.533
7.03	-9.028
-1.723	-6.145
-1.633	-3.802
7.022	-2.239
7.383	-5.902
5.29	-5.754
6.161	-7.772
5.839	-10.443
-0.261	-9.818
0.084	-9.877
3.809	-7.051
4.549	-7.984
6.341	-4.933
6.382	-1.893
7.919	-5.987
9.247	-1.838
7.519	-0.962
9.156	-5.512
7.642	-2.687
6.784	-3.001
10.53	-5.252
8.311	-3.225
7.576	-3.528
5.573	-3.63
3.016	-0.513
3.779	-2.215
1.244	-3.622
1.419	-1.812
2.167	-1.608
3.307	-1.427
-0.97	9.904
-11.88	42.776
-20.626	78.895
-29.284	114.1
-37.86	149.36
-38.884	177.9
-34.97	199.29
-37.169	210.01
-33.147	221.55
-25.695	229.38
-19.207	230.37
-12.68	227.9
-14.188	220.47
-20.325	217.1
-26.376	212.36
-20.796	209.16
-22.915	194.53
-37.31	153.7
-42.583	102.45
-40.386	45.718
-16.763	-8.706
25.374	-65.031
82.759	-122.44
134.29	-169.16
131.86	-211.98
102.29	-247.57
80.705	-267.32
70.227	-277.06
68.082	-280.64
62.575	-277.11
58.026	-271.21
54.803	-265.94
50.373	-265.79
45.602	-259.56
35.246	-248.53
7.077	-228.39
-39.639	-175.85
-86.874	-106.71
-123.15	-41.701
-143.3	21.565
-150.35	80.797
-151.45	121.76
-147.46	146.96
-132.02	163.04
-114.72	169.5
-114.52	157.99
-120.39	112.44
-127.79	41.513
-125.96	-37.473
-107.5	-112.55
-92.394	-168.05
-71.763	-205.46
-43.381	-231.36
-18.375	-243.97
3.778	-247.42
23.555	-244.78
46.927	-241.64
65.715	-233.99
75.162	-219.17
86.986	-210.1
92.4	-189.71
100.77	-153.38
113.51	-103.83
114.45	-31.374
115.3	22.875
109.2	40.766
95.581	39.776
83.493	36.207
78.477	41.319
74.555	35.828
78.695	38.2
67.251	37.142
-0.005	2.871
-59.89	-24.912
-76.977	-39.208
-97.591	-44.11
-122.75	-42.712
-117.74	-41.966
-106.12	-36.105
-105.31	-33.919
-102.64	-28.196
-101.98	-23.085
-101.79	-23.388
-104.32	-22.125
-106.44	-23.638
-103.42	-22.369
-105.64	-25.729
-112.27	-19.748
-99.651	-15.542
-61.403	-37.099
0.756	-45.517
37.868	-50.346
35.444	-40.331
20.281	-45.834
14.709	-18.416
64.062	29.099
162.42	-24.389
338.62	16.842
498.36	101.34
549.32	110.78
557.88	134.75
527.95	117.12
465.94	74.497
385.72	32.853
298.08	6.855
220.38	-1.66
168.95	-8.317
141.19	-3.982
121.41	-5.127
103.36	-10.291
93.493	-11.098
88.864	-7.567
78.842	-7.371
85.32	-0.929
43.09	-0.465
-54.526	-15.92
-130.5	-14.294
-184.89	-6.406
-212.75	-7.847
-232.74	-8.53
-237.27	-8.676
-222.57	-5.351
-219.17	-0.612
-210.87	-1.466
-203.13	-0.861
-192.05	2.016
-183.5	0.685
-186.69	2.963
-174.55	7.819
-161.26	23.927
-131.6	68.657
-71.591	123.24
-15.326	171.94
24.92	215.51
39.654	229.06
35.108	218.21
16.337	209.74
4.321	209.02
4.767	203.02
-1.702	196.68
2.14	203.65
-24.919	152.7
-80.48	57.203
-111.3	-18.11
-125.84	-84.366
-118.09	-129.34
-98.065	-154.6
-79.011	-173.2
-56.995	-184.16
-34.435	-184.78
-22.989	-180.84
-21.764	-176.77
-20.717	-172.14
-24.837	-163.81
-21.913	-161.53
-14.911	-159.98
-5.29	-129.45
24.32	-85.901
63.147	-25.628
89.998	46.065
87.295	82.973
72.407	89.283
67.267	82.99
67.197	95.338
80.708	141.53
94.108	186.21
98.599	214.35
100.29	216.16
97.04	209.41
88.731	206.22
78.464	196.36
78.764	206.5
69.386	179.93
39.554	94.305
17.429	17.474
10.073	-46.169
5.231	-93.447
-6.327	-113.67
-19.95	-112.94
-10.887	-110.47
-25.314	-103.85
-104.55	-85.799
-177.61	-64.619
-220.23	-38.046
-243.65	-14.685
-241.43	-4.222
-231.7	-3.711
-226.38	0.437
-221.85	0.613
-219.41	0.986
-202.47	25.373
-163.13	62.283
-126.47	100.81
-92.995	131.01
-54.338	156.54
-28.113	180.98
-30.717	174.43
-33.843	163.89
-35.08	163.56
-44.313	155.86
-46.274	156.12
-47.991	151.89
-46.774	150.21
-31.646	146.52
-8.141	117.06
5.95	70.601
7.587	4.916
-9.15	-67.498
-29.843	-130.66
-30.071	-173.7
-24.407	-196.99
-13.436	-215.38
-2.511	-229.5
1.274	-236.34
3.463	-235.93
1.996	-234.34
-2.122	-225.79
-2.534	-217.16
1.679	-214.1
1.473	-211.14
6.981	-209.27
3.376	-191.86
-13.937	-166.22
-13.218	-131.25
11.782	-73.241
35.618	-34.265
33.34	-28.839
23.904	-25.349
21.02	-20.884
21.201	-19.17
17.031	-16.475
15.004	-11.114
16.066	-9.674
11.109	-11.684
13.912	-11.49
10.347	-11.177
8.251	-10.759
17.395	-7.777
29.183	6.552
47.57	12.969
51.257	12.145
44.36	14.257
36.328	14.301
36.123	20.356
39.384	17.163
36.303	16.292
39.632	21.485
36.781	19.951
32.29	20.48
31.764	20.047
32.933	21.215
36.87	20.195
34.294	18.414
33.281	21.257
33.692	24.201
29.415	26.528
30.509	20.19
31.359	16.557
26.411	20.462
24.358	18.546
21.475	17.788
21.02	17.621
24.441	18.978
19.002	19.531
19.415	16.228
23.285	16.007
16.731	14.809
18.982	15.54
18.154	15.924
16.779	14.016
20.834	14.515
14.138	14.43
12.158	15.511
10.915	16.023
10.595	16.637
12.564	19.146
10.899	16.665
13.522	16.228
13.822	17.457
15.188	13.057
11.331	11.058
7.325	14.37
16.189	17.225
18.321	15.758
14.992	14.617
12.468	15.967
7.422	14.371
5.854	11.6
5.343	11.167
5.79	10.749
10.358	14.071
