# Supplementary material for: Electrooculography-based continuous eye-writing recognition system for efficient assistive communication systems
Source: PLoS One. 2018 Feb 9;13(2):e0192684. doi: 10.1371/journal.pone.0192684 (PMC5806888; doi:10.1371/journal.pone.0192684)
Supplement: S3 Database — All the original continuous EOG data of participant 004, 005, and 006 used in the experiments are contained in this database. (ZIP) [file pone.0192684.s003.zip › continuous2/004/training/EOG_004_01_043.csv]

-11.569	3.059
-14.918	6.799
-10.366	6.28
-8.269	0.168
-11.085	2.761
-14.091	6.901
-16.333	2.523
-18.066	5.256
-19.407	14.563
-17.184	13.038
-14.504	11.025
-12.949	15.323
-15.541	9.403
-23.91	4.745
-25.197	6.548
-21.764	3.565
-22.426	2.251
-20.245	1.979
-20.207	2.875
-20.713	1.469
-15.591	0.766
-16.799	3.238
-19.007	2.65
-19.778	0.82
-21.109	-1.036
-17.985	3.562
-14.963	9.23
-10.272	9.446
-10.227	11.153
-11.948	14.824
-11.728	13.008
-16.901	8.607
-20.959	6.623
-17.544	4.731
-13.733	2.556
-16.009	2.48
-13.754	5.566
-13.404	4.081
-13.956	5.1
-10.799	7.467
-13.943	4.015
-14.764	3.38
-15.246	5.586
-14.1	6.932
-10.663	4.22
-11.067	3.164
-12.164	3.42
-16.732	4.053
-16.933	7.058
-10.304	6.617
-7.626	9.072
-4.928	10.573
-6.604	6.064
-13.187	3.159
-13.663	3.062
-11.698	2.984
-9.505	1.418
-11.467	1.26
-13.074	0.789
-10.053	0.757
-7.557	0.349
-8.371	-0.375
-10.329	-2.323
-9.803	-8.727
-11.825	-8.912
-9.095	-7.485
-7.317	-7.404
-12.187	-3.774
-13.871	-1.207
-12.673	-2.006
-11.548	-2.408
-9.644	-0.101
-4.627	-1.488
-6.814	-2.652
-6.654	-2.128
-8.07	-4.456
-8.988	-2.28
-1.245	8.047
-0.394	30.55
23.284	72.667
52.734	121.62
65.272	169.82
71.722	205.37
66.363	222.71
57.774	227.7
43.846	217.56
36.84	210.34
32.604	205.41
25.736	199.51
24.58	193.72
21.611	192.18
18.21	190.17
15.362	181.16
15.443	186.22
19.487	160.85
28.962	92.904
34.958	26.792
38.767	-30.448
47.456	-79.633
50.204	-111.59
52.206	-113.68
48.349	-111.78
53.92	-108.61
42.368	-100.6
-35.359	-100.33
-100.52	-88.527
-131.74	-69.431
-178.54	-60.588
-218.72	-53.58
-238.09	-45.762
-245.04	-44.336
-238.85	-45.048
-229.53	-42.261
-221.61	-40.162
-212.12	-33.062
-209.17	-2.711
-193.63	45.054
-164.53	90.668
-147.06	130.85
-134.56	161.03
-121.29	179.75
-112.76	190.9
-104.66	192.99
-94.713	194.67
-89.751	195.92
-88.455	194.03
-87.439	177.31
-90.003	141.05
-103.08	87.873
-116.64	18.542
-120.65	-55.653
-118.04	-136.97
-99.68	-197.36
-72.508	-227.6
-45.663	-248.85
-25.32	-264.32
-4.93	-270.18
19.506	-264.28
34.207	-261.12
43.767	-259.01
43.836	-256.94
48.788	-250.71
57.511	-240.32
61.021	-236.19
60.007	-228.16
53.795	-226.85
58.927	-217.02
39.704	-188.38
12.69	-153.58
17.339	-85.868
23.592	-4.558
17.731	62.149
15.432	106.91
13.407	108.75
1.11	100.56
-4.613	97.18
-4.1	101.31
-7.134	106.48
-11.215	93.782
11.822	138.24
92.02	148.14
293.32	93.827
488.66	83.743
523.4	52.558
523.17	19.265
491.4	-21.451
410.65	-62.957
322.37	-64.488
228.95	-68.195
144.8	-53.147
60.838	-33.931
15.481	-27.78
-6.564	-24.58
-29.211	-27.217
-32.829	-32.639
-28.442	-28.725
-51.197	-0.534
-108.8	38.695
-163.09	74.695
-206.24	101.39
-229.48	127.48
-224.46	147.55
-214.16	165.05
-205.49	171.61
-205.56	151.46
-207.85	140.67
-198.87	128.76
-190.31	117.52
-180.49	121.81
-171.74	119.76
-172.78	121.56
-171.28	121.17
-169.06	116.73
-150.69	126.3
-125.74	119.18
-132.12	99.626
-124.59	91.311
-75.647	61.757
-26.824	18.722
12.784	-16.971
41.045	-56.339
57.256	-92.927
67.551	-124.19
63.927	-135.17
63.384	-125.25
59.422	-149.74
48.036	-190.21
39.022	-210.85
28.128	-228.02
30.666	-231.73
28.506	-231.1
25.474	-233.29
33.606	-230.86
34.133	-227.98
37.673	-226.49
39.855	-222.7
37.766	-213.55
40.074	-203.86
37.84	-199.4
38.392	-204.38
35.239	-195.79
11.346	-170.97
-14.289	-142.17
-43.342	-94.139
-73.336	-26.137
-84.502	45.879
-102.2	98.961
-131.56	136.13
-142.46	164.25
-140.39	186.09
-132.22	203.25
-120.83	205.77
-116.69	211.54
-110.38	207
-110.78	167.16
-120.76	104.05
-117.83	31.451
-91.933	-42.337
-58.594	-103.6
-19.122	-138.74
40.069	-162.29
84.346	-181.16
87.842	-193.58
78.587	-204.54
77.341	-202.79
77.176	-195.64
72.185	-196.42
69.167	-193.34
66.423	-186.66
67.335	-181.95
75.389	-176.79
72.334	-175.28
70.374	-174.85
77.045	-167.76
80.681	-161.49
77.038	-157.75
77.155	-157.55
78.964	-151.64
49.444	-129.65
19.122	-99.625
3.017	-44.922
-10.045	4.422
-13.518	16.863
-14.966	22.112
-11.193	24.814
-9.516	29.688
-7.744	34.554
-1.009	33.957
2.981	34.417
2.355	35.242
1.686	39.558
6.546	39.22
4.906	45.59
5.877	56.88
14.784	56.663
16.262	60.288
17.574	62.061
14.505	62.077
15.01	67.256
17.056	60.737
14.42	52.503
15.678	56.692
16.92	59.298
16.627	59.112
18.414	60.034
22.11	55.627
13.809	54.619
10.582	57.074
14.869	57.491
13.434	55.829
15.837	54.14
18.507	56.071
18.258	54.138
18.673	49.03
19.595	44.095
16.18	41.424
15.629	45.461
17.7	49.771
15.883	47.651
15.95	44.773
18.474	46.934
16.853	52.038
15.239	47.644
18.89	39.7
17.524	41.756
17.561	41.443
17.121	40.717
12.523	42.145
13.024	45.268
14.733	50.577
17.604	40.611
13.769	32.69
8.655	37.864
9.654	36.91
12.593	36.323
19.923	36.517
19.772	35.259
10.313	34.093
7.966	32.589
15.418	36.884
20.966	35.166
16.023	29.899
9.589	32.804
7.279	31.988
4.428	31.826
6.476	33.557
4.99	31.735
4.782	31.767
7.051	30.09
2.259	29.222
3.341	30.22
2.832	30.285
3.291	27.438
5.785	26.66
0.493	27.53
1.03	28.14
-1.974	28.098
-2.776	25.153
4.789	27.216
0.416	26.91
0.77	26.056
-0.371	26.049
-2.203	23.299
2.943	24.173
2.812	26.537
1.023	26.043
-4.522	21.988
-1.706	22.737
-0.64	23.291
-0.591	22.998
4.028	25.49
-0.42	23.577
-2.9	22.436
-2.578	21.544
0.782	17.581
-0.142	17.52
-3.322	22.222
-2.071	24.409
-2.46	24.321
2.341	24.758
3.43	23.816
5.653	22.694
5.736	21.562
-4.006	20.78
-4.403	19.699
-0.239	19.604
0.839	20.049
0.346	20.675
0.09	22.061
3.693	18.289
4.174	16.949
-0.452	15.738
-3.888	12.615
-3.094	15.528
-0.171	15.159
