# Supplementary material for: Electrooculography-based continuous eye-writing recognition system for efficient assistive communication systems
Source: PLoS One. 2018 Feb 9;13(2):e0192684. doi: 10.1371/journal.pone.0192684 (PMC5806888; doi:10.1371/journal.pone.0192684)
Supplement: S3 Database — All the original continuous EOG data of participant 004, 005, and 006 used in the experiments are contained in this database. (ZIP) [file pone.0192684.s003.zip › continuous2/004/training/EOG_004_01_044.csv]

4.27	5.569
10.018	1.526
8.674	3.477
7.199	9.589
13.672	5.566
13.017	1.521
11.41	3.783
11.306	3.476
8.412	0.408
8.255	3.088
13.287	7.041
12.645	8.077
9.311	7.729
8.342	8.389
4.274	14.325
2.939	12.047
7.914	7.743
9.334	9.905
4.251	6.815
0.739	7.477
-1.16	10.853
-1.209	6.786
-0.636	5.29
-0.43	7.678
1.117	5.097
-0.307	2.35
-2.288	0.956
-0.542	0.978
0.332	4.204
-4.111	4.384
-7.791	6.705
-5.797	5.767
-2.25	1.941
1.303	9.491
2.934	10.526
3.215	6.59
3.192	8.305
1.954	5.898
2.096	5.725
3.194	7.633
3.406	9.281
4.759	12.516
1.208	12.741
-0.78	15.616
6.597	16.509
8.52	11.464
4.358	10.619
3.177	9.076
1.796	9.358
-1.807	11.289
2.435	8.992
5.907	7.004
3.163	6.626
3.564	6.679
2.761	7.917
2.067	10.83
3.73	10.897
3.782	8.101
3.409	6.857
3.461	9.183
1.503	7.077
3.888	6.826
6.686	7.159
6.061	2.784
7.774	6.7
6.153	6.594
3.528	4.336
4.027	7.401
8.949	8.364
15.917	11.807
11.579	10.97
8.005	7.883
9.768	9.298
8.436	7.705
12.356	6.854
13.046	9.157
12.905	10.251
15.476	8.062
9.843	3.446
7.044	4.539
7.636	5.227
2.436	2.703
6.144	9.165
15.976	8.156
42.402	-4.201
101.8	-9.589
159.86	-12.811
177.66	-18.368
155.56	-21.224
136.17	-17.985
125.99	-16.146
115.12	-16.118
111.94	-14.736
103.63	-16.681
95.468	-17.588
96.798	-14.309
92.613	-14.031
96.039	-12.868
90.225	-9.752
23.936	-17.8
-55.32	-24.472
-104.94	-17.366
-136.82	-9.897
-158.67	-9.64
-174.84	-9.098
-173.24	-6.912
-171.55	-5.495
-170.28	-7.57
-163.89	-5.818
-155.42	-5.067
-142.24	-9.307
-143.95	8.411
-145.56	42
-142.57	78.88
-146.63	111.54
-148.04	137.52
-145.96	161.69
-141.04	179.01
-133.98	193.79
-123.97	199.02
-116.81	202.28
-108.69	209.19
-96.554	209.61
-91.65	202.25
-91.945	182.95
-94.893	151.34
-95.474	103.13
-91.119	47.26
-87.17	-12.955
-82.374	-83.811
-72.77	-146.09
-55.105	-185.48
-30.671	-205.46
-2.549	-217.63
18.851	-224.43
33.699	-226.44
49.496	-224.87
55.511	-216.64
60.532	-209.23
66.549	-201.85
69.904	-181.58
81.766	-156.39
97.047	-128.49
127.5	-87.104
146.86	-57.455
137.14	-50.747
123.3	-53.165
115.85	-49.536
116.21	-39.932
111.05	-36.142
103.39	-31.793
43.54	-36.138
-51.234	-44.399
-105.74	-41.459
-142.45	-32.581
-170.59	-23.493
-186.49	-14.609
-190.57	-7.201
-185.93	-5.215
-180.62	-1.75
-174.77	3.313
-166.04	1.943
-159.98	3.811
-163.87	5.234
-162.61	1.076
-154.31	21.396
-122.85	59.088
-65.758	96.781
-16.856	137.48
25.493	169.07
60.228	186.79
60.632	181.98
41.369	173.62
23.356	175.06
9.227	172.79
6.439	169.68
3.335	163.14
-2.416	158.69
-2.236	156.41
1.675	149.02
1.196	143.69
1.023	144.42
-3.378	143.59
-9.061	138.77
-4.971	138.1
1.207	145.58
11.926	152.2
11.123	146.59
14.304	147.91
9.968	137.25
-36.307	81.434
-75.156	30.185
-97.124	9.796
-120.82	0.353
-141.95	-2.614
-160.68	2.648
-167.1	6.584
-163.08	3.574
-156.84	6.762
-153.53	10.967
-150.2	14.68
-144.82	17.167
-142.22	10.608
-138.95	6.114
-135.4	5.977
-136.21	4.267
-136.03	9.149
-111.23	8.251
-41.142	-5.555
32.818	-22.242
84.116	-47.393
129.77	-63.243
135.5	-68.013
108.74	-67.255
93.519	-63.708
88.267	-57.457
82.447	-52.29
79.275	-50.815
82.96	-39.792
62.435	-68.279
28.938	-122.04
15.786	-153.97
19.694	-179.29
32.304	-192.78
42.969	-201.06
52.531	-208.27
54.517	-209.28
53.998	-203.75
55.368	-194.23
53.901	-191.69
54.641	-188.84
56.284	-186.44
55.362	-184.2
49.864	-179.94
54.175	-179.19
49.708	-162.4
32.855	-126.35
44.408	-71.221
73.048	4.717
89.657	71.813
90.596	124.09
85.108	158.15
76.052	162.5
66.349	158.94
58.092	151.78
59.078	150.54
56.799	146.32
54.243	152.25
50.295	150.08
0.873	74.941
-56.297	-1.896
-92.917	-64.573
-119.44	-118.24
-126.84	-130.87
-127.8	-140.24
-128.58	-144.28
-127.26	-145.7
-124.99	-146.78
-121.06	-141.08
-114.47	-138.82
-111.61	-132.66
-106.48	-125.64
-103.22	-122.39
-102.7	-124.79
-94.82	-117.16
-122.61	-92.001
-173.48	-59.314
-192.51	-20.221
-192.47	1.43
-183.03	3.446
-173.67	4.417
-171.22	5.638
-165.59	7.359
-157.59	8.943
-149.38	9.768
-144.72	8.671
-146.33	4.161
-146.52	5.119
-129.77	5.213
-76.389	-13.755
10.802	-38.041
96.044	-48.021
171.59	-43.944
224.96	-36.06
235.87	-30.806
225.98	-28.462
204.09	-24.788
189.05	-21.233
189	-18.041
179.33	-16.559
171.52	-17.082
171.39	-10.083
170.22	-8.363
165.85	-10.69
157.05	-8.085
147.59	-9.865
146.34	-11.06
150.09	-9.13
143.79	-12.297
150.8	-9.745
120	0.704
32.759	8.979
-4.51	17.723
0.149	20.722
8.888	24.579
16.825	27.758
8.189	22.356
7.614	19.547
8.587	21.83
7.639	21.255
12.452	20.525
12.451	25.757
13.258	25.949
16.184	24.116
18.759	22.828
15.361	20.157
13.636	20.92
17.23	22.838
18.471	22.718
16.81	21.862
17.367	24.982
18.711	22.007
18.476	21.418
23.383	21.81
19.378	11.727
11.869	10.973
8.914	10.346
4.509	7.463
6.788	9.645
11.19	9.399
9.991	7.432
8.357	4.344
14.177	8.284
18.958	7.327
16.597	5.466
14.751	9.136
14.497	8.873
11.889	10.071
10.039	6.544
9.838	8.866
7.076	8.68
6.349	4.802
3.702	9.791
3.519	6.434
10.68	5.071
12.981	6.604
14.096	6.914
12.767	5.697
8.859	3.63
8.022	7.394
7.662	7.086
9.813	7.329
8.653	4.544
9.033	2.63
11.163	6.697
9.247	6.22
9.553	4.907
7.816	2.556
9.303	3.302
12.116	5.469
8.016	2.011
7.252	2.986
8.414	3.987
6.507	1.436
7.936	5.193
8.258	3.785
6.581	-0.16
8.506	0.71
8.61	1.683
5.384	2.24
0.68	-0.181
-0.36	-2.506
1.988	-4.462
5.68	-1.135
9.455	1.719
9.453	-1.484
7.631	-2.223
4.664	-4.18
3.759	-6.151
2.803	-8.14
4.479	-9.114
6.87	-4.39
5.897	-3.357
1.974	-3.808
-1.474	-3.699
2.048	-7.738
0.642	-8.621
