# Supplementary material for: Electrooculography-based continuous eye-writing recognition system for efficient assistive communication systems
Source: PLoS One. 2018 Feb 9;13(2):e0192684. doi: 10.1371/journal.pone.0192684 (PMC5806888; doi:10.1371/journal.pone.0192684)
Supplement: S3 Database — All the original continuous EOG data of participant 004, 005, and 006 used in the experiments are contained in this database. (ZIP) [file pone.0192684.s003.zip › continuous2/004/training/EOG_004_01_045.csv]

-8.781	8.409
-7.231	7.908
-6.865	5.69
-5.065	5.904
-7.248	3.605
-11.82	1.18
-14.146	2.968
-16.895	2.177
-17.598	2.732
-19.506	4.321
-16.814	5.144
-10.422	5.175
-9.129	2.96
-9.618	5.094
-10.768	6.275
-11.093	2.109
-12.207	4.414
-14.794	4.867
-12.603	-0.357
-9.442	0.242
-12.803	1.004
-12.924	1.914
-13.52	4.405
-14.179	3.813
-7.82	0.14
-9.885	-0.357
-14.411	4.535
-17.492	4.452
-13.67	6.964
-6.501	8.499
-8.414	2.933
-7.672	4.286
-10.545	9.845
-14.166	13.143
-13.423	9.879
-16.634	7.064
-18.998	7.577
-17.871	8.251
-18.481	9.539
-19.04	8.046
-16.262	7.56
-17.109	6.544
-18.885	7.004
-18.52	5.627
-22.266	2.003
-21.981	0.034
-15.056	2.529
-12.223	7.964
-12.035	6.173
-10.204	6.83
-10.033	3.396
-10.324	0.158
-4.134	6.832
0.421	6.894
-2.246	4.931
-3.607	6.412
-7.856	7.502
-9.928	5.339
-5.704	3.86
-7.856	6.812
-6.822	6.136
-4.337	5.579
-9.433	5.868
-7.352	5.004
-4.206	7.248
-4.86	6.486
-3.823	4.859
-5.925	6.571
-9.382	4.389
-9.9	6.008
-3.258	13.344
-0.41	9.669
-1.032	4.641
0.086	5.56
-1.72	3.949
-1.878	0.438
-2.699	2.195
-1.302	8.285
-4.642	7.756
-4.714	4.659
2.221	6.161
-0.305	9.692
-4.518	8.445
-6.579	5.16
-8.914	4.262
-11.765	4.01
-2.123	3.564
5.448	9.29
10.993	37.441
38.879	77.222
60.333	116.09
73.622	154.19
79.222	183.52
69.494	198.94
57.782	200.54
46.557	198.66
42.37	188.72
42.078	185.97
37.099	189.75
30.93	186.62
29.735	180.58
24.212	172.81
24.477	177.73
15.268	140.87
-29.508	64.52
-80.439	-6.517
-119.88	-77.895
-136.5	-129.63
-143.11	-166.12
-150.99	-184.48
-147.2	-193.91
-150.58	-197
-157.84	-188.43
-154.59	-184.98
-149.34	-180.95
-145.27	-178.83
-143.74	-173.61
-141.55	-172.16
-139.07	-158.51
-137.6	-120.6
-119.51	-74.232
-82.146	-9.345
-47.184	49.302
-15.667	101.69
12.623	143.53
34.733	158.83
48.743	166.55
48.141	157.42
46.284	156.55
36.033	155.88
28.99	156.65
30.872	160.59
3.655	99.185
-47.25	13.946
-103.18	-61.273
-137.75	-124.9
-141.35	-153.67
-133.65	-172.73
-115.28	-177.66
-106.8	-167.7
-105.78	-164.95
-97.92	-157.59
-117.48	-128.19
-150.35	-89.936
-170.74	-54.459
-199.65	-15.466
-216.91	18.738
-212.72	37.311
-200.98	47.567
-179.09	49.027
-165.22	49.262
-154.94	54.276
-144.41	54.715
-148.45	50.249
-148.22	44.836
-129.76	52.182
-87.44	53.992
-16.254	34.354
66.006	10.321
133.71	-11.08
178.04	-24.298
198.53	-27.728
191.16	-24.643
173.19	-24.263
161.72	-25.548
156.91	-25.789
149.15	-24.267
138.28	-20.734
133.04	-20.679
126.43	-19.706
117.45	-20.318
111.27	-22.463
107.22	-19.189
104.75	-16.21
114.33	-17.108
112.54	-3.054
78.425	16.911
54.123	17.452
58.27	19.907
58.594	18.695
55.045	19.406
59.64	25.155
34.052	-2.937
-0.31	-18.269
-4.299	-8.997
4.679	-8.284
16.686	-4.162
26.648	-0.173
29.774	2.828
7.835	-6.51
-16.807	-26.787
-27.267	-38.823
-50.232	-43.653
-73.748	-44.364
-80.702	-43.827
-77.139	-45.815
-74.484	-42.457
-73.278	-35.642
-63.627	-32.427
-55.554	-30.161
-55.022	-28.931
-53.418	-26.057
-50.066	-25.07
-45.667	-27.975
-46.877	-29.531
-49.949	-26.625
-52.911	-9.014
-44.15	34.307
-12.346	84.496
19.274	130.02
38.637	177.76
46.866	198.84
50.966	203.77
61.606	208.6
66.878	196.97
63.262	188.83
58.752	180.7
50.277	173.02
48.193	168.9
53.836	173.69
53.73	169.6
26.014	107.58
-18.693	34.06
-38.248	-20.746
-41.319	-73.317
-48.372	-112.82
-60.416	-144.57
-73.211	-166.15
-79.99	-168.76
-85.533	-162.12
-80.984	-153.74
-68.229	-149.62
-66.886	-148.99
-67.091	-142.4
-71.307	-138.95
-70.284	-137.43
-62.438	-125.73
-63.19	-95.127
-42.496	-55.087
-7.336	-13.723
29.726	32.712
45.984	45.516
20.71	38.344
4.221	39.763
-2.211	37.323
-15.827	61.695
-32.028	98.768
-51.642	127.15
-51.011	156.54
-40.302	173.14
-31.404	184.98
-20.49	193.14
-18.344	195.77
-16.367	198.02
-13.677	194.56
-15.938	192.64
-18.326	186.09
-17.616	169.99
-19.974	160.66
-25.491	137.45
-27.536	80.281
-31.19	11.851
-27.46	-58.124
-10.425	-121.72
12.875	-171.26
37.207	-207.85
56.831	-229.62
71.512	-246.79
77.609	-255.91
86.57	-254.97
100.44	-254.77
103.57	-249.72
104.58	-245.59
106.12	-241.77
105.55	-235.26
104.78	-233.18
98.197	-229.85
96.208	-227.08
99.035	-221.22
101.09	-214.31
107.58	-208.35
87.882	-189.42
47.256	-153.39
33.773	-101.06
31.253	-40.455
18.052	-4.45
5.039	-0.501
-3.405	0.246
-1.356	1.766
1.724	5.888
3.073	12.525
7.426	11.894
4.748	10.618
0.159	10.345
-3.381	11.71
-2.352	14.669
3.311	12.444
11.001	15.965
6.445	15.375
-33.058	-7.218
-69.567	-27.798
-85.802	-35.193
-103.48	-45.367
-108.57	-52.878
-103.29	-48.931
-96.741	-45.928
-87.766	-44.652
-86.993	-39.523
-81.945	-40.688
-75.724	-45.427
-79.536	-41.46
-80.721	-39.013
-79.532	-42.928
-77.37	-33.152
-80.524	-6.178
-84.502	23.42
-90.112	59.489
-98.208	95.176
-102.5	123.33
-103.5	156.75
-91.533	182.17
-77.789	191.88
-65.1	201.86
-51.779	212.74
-45.506	215.41
-35.066	216.15
-25.591	211.96
-26.725	205.21
-23.933	210.62
-18.056	186.46
-12.045	127.46
0.021	71.023
10.207	6.942
21.411	-57.968
39.167	-106
57.859	-140.86
77.321	-167.18
99.539	-184.01
116.72	-193.37
132.17	-196.51
143.68	-195.98
142.32	-199.31
145.62	-197.92
149.1	-195.1
144.94	-195.85
142.51	-193.72
135.46	-191.36
137.11	-185.04
142.51	-182.42
137.07	-181.65
136.23	-177.06
131.97	-175.04
127.02	-166.66
121.73	-163.48
117.39	-163.15
121.21	-154.92
115.58	-154.75
113.95	-149.98
99.103	-135.71
73.973	-118.53
61.205	-88.163
31.164	-40.716
6.9	1.381
0.844	16.855
-0.013	24.45
3.409	30.961
8.582	29.23
18.327	32.488
10.525	53.121
-2.549	68.924
-5.367	71.451
-6.474	76.498
-3.353	73.486
-4.793	69.935
-0.094	73.071
6.958	73.105
0.649	73.525
1.489	73.565
4.374	73.104
3.322	74.043
7.865	72.316
4.022	73.414
4.922	75.29
10.649	65.546
5.597	58.14
2.78	57.398
-5.158	54.614
-5.569	56.274
4.021	57.773
4.878	57.365
10.708	57.509
9.976	52.984
5.178	47.82
3.76	44.444
-2.776	44.335
-4.253	48.266
-4.476	50.863
-3.622	47.73
-0.079	45.511
8.097	44.806
12.122	42.116
3.052	40.04
1.919	37.193
1.105	37.796
-1.986	37.329
1.114	40.64
-1.126	43.274
6.28	38.965
11.322	36.874
8.312	34.454
9.733	33.683
5.246	33.44
4.248	32.549
2.818	28.632
0.085	29.45
0.364	30.961
0.772	25.279
1.55	25.538
0.11	28.78
0.822	27.701
3.066	22.27
5.42	20.996
3.487	21.284
-1.126	22.322
-2.583	21.693
-4.694	18.766
-1.896	23.375
1.172	22.257
0.761	16.64
4.716	16.644
2.354	16.523
2.039	16.055
0.839	18.162
-6.338	20.075
-1.548	18.723
0.218	15.675
-4.114	17.279
-3.671	16.943
-4.302	14.229
-4.733	12.178
-0.911	10.273
-3.637	12.638
-12.999	8.702
-7.825	5.013
-0.605	8.467
-4.996	9.025
-4.718	6.731
-1.861	8.886
-1.506	10.89
-1.532	7.823
-0.28	6.231
2.592	6.538
3.607	8.619
1.244	9.853
-1.594	7.029
-0.273	3.098
-1.116	4.273
-4.294	4.747
-4.604	3.258
-2.894	7.019
-0.869	4.742
-1.069	3.435
