# Supplementary material for: Electrooculography-based continuous eye-writing recognition system for efficient assistive communication systems
Source: PLoS One. 2018 Feb 9;13(2):e0192684. doi: 10.1371/journal.pone.0192684 (PMC5806888; doi:10.1371/journal.pone.0192684)
Supplement: S3 Database — All the original continuous EOG data of participant 004, 005, and 006 used in the experiments are contained in this database. (ZIP) [file pone.0192684.s003.zip › continuous2/004/training/EOG_004_01_046.csv]

0.22	5.074
5.51	4.793
2.797	1.922
4.95	-2.371
8.861	-0.233
8.566	5.45
7.552	3.087
1.287	0.778
2.924	0.826
2.849	-0.299
-0.769	2.876
1.655	3.001
0.896	3.146
-3.224	3.172
-0.239	-8.217
1.352	-16.111
-0.931	-15.999
-1.103	-15.978
-1.701	-15.455
1.755	-14.733
2.189	-16.222
-1.729	-20.467
1.526	-16.563
1.541	-12.593
-3.764	-16.04
-1.15	-13.729
3.82	-10.018
3.446	-9.945
0.441	-8.215
3.072	-6.518
2.977	-6.006
0.445	-8.367
3.487	-11.348
4.583	-9.496
4.229	-7.666
5.979	-8.309
9.598	-10.053
7.364	-7.622
3.765	-4.316
6.937	-4.627
6.359	-5.34
8.356	-6.023
13.922	-3.086
8.959	-2.008
7.588	-2.586
9.401	-2.802
6.606	-4.955
6.918	-8.305
8.889	-6.737
9.575	-3.136
8.597	-5.201
8.743	-4.336
7.941	-4.091
10.052	-2.534
11.707	-0.571
12.221	-2.742
15.004	-0.643
11.575	-0.373
8.938	-2.659
8.605	-1.884
10.921	-1.799
11.761	-3.922
10.88	1.938
16.57	5.427
18.14	-0.748
15.307	1.139
13.29	4.844
13.471	6.794
13.799	6.275
14.332	3.298
16.481	6.597
16.207	7.469
14.342	5.908
13.158	4.027
14.499	4.219
7.582	5.721
3.265	1.118
9.289	11.084
21.095	39.846
45.891	75.497
62.738	114.47
71.399	147.28
77.663	174.86
69.227	187.79
60.24	184.33
55.529	176.6
51.194	174.13
52.942	167.03
51.221	157.08
47.036	162.74
46.193	131.21
48.547	67.134
57.808	17.719
67.277	-33.247
77.388	-62.763
75.169	-63.561
71.448	-60.754
75.952	-55.231
70.213	-55.145
70.554	-54.444
67.733	-49.97
75.098	-43.691
60.961	-36.599
-23.006	-31.331
-107.23	-12.461
-162.24	4.452
-191.79	15.782
-198.04	30.39
-194.45	34.093
-185.87	31.23
-179.66	33.299
-174.25	37.365
-170.6	33.134
-170.16	44.568
-158.23	75.618
-133.76	100.75
-113.99	123.3
-101.55	138.23
-97.578	148.89
-90.469	162.81
-83.884	172.9
-80.992	177
-69.421	176.3
-63.01	177.68
-57.495	173.28
-50.504	167.36
-55.114	168.32
-56.002	161.87
-52.733	155.57
-53.099	148.44
-49.739	141.25
-49.766	136.48
-47.61	136.74
-44.127	139.36
-61.311	98.865
-78.945	34.109
-82.171	-23.295
-77.212	-86.965
-62.496	-147.4
-47.514	-198.96
-27.33	-230.28
1.128	-245.12
30.856	-252.64
45.559	-247.3
43.843	-241.71
41.901	-230.51
40.426	-224.06
37.967	-221.63
40.597	-217.33
45.418	-214.06
38.957	-208.71
42.163	-205.8
46.883	-152.54
85.892	-130.74
230.35	-147.43
402.5	-72.769
508.52	5.129
547.95	45.348
533.92	80.187
480.67	97.084
407.93	107.43
324.97	113.73
245.37	129.97
167.83	143.65
103	155.3
61.664	173.05
24.216	172.4
-5.536	164.89
-39.9	162.56
-78.358	161.81
-104.45	163.09
-113.16	166.73
-106.73	171.27
-108.11	167.43
-106.4	165.63
-105.78	162.93
-109.77	158.61
-109.28	158.28
-113.81	148.75
-108.99	138.26
-110.65	121.57
-123.47	78.713
-135.71	21.364
-146.65	-36.315
-145.38	-100.8
-138.42	-160.9
-117.89	-202.09
-88.201	-233.88
-62.415	-254.44
-33.899	-266.48
-11.59	-270.82
1.03	-264.51
9.373	-252.44
9.5	-248.4
15.279	-248.64
19.32	-223.47
6.129	-178.22
21.158	-122.93
52.418	-65.282
53.36	-9.085
46.621	43.139
39.93	82.867
37.957	106.2
38.305	107.67
34.602	107.03
33.67	106.32
28.457	106.54
23.66	108.63
21.165	105.79
22.007	101.52
23.444	99.681
26.24	108.67
16.388	76.589
-24.793	-2.31
-59.952	-66.507
-65.815	-98.583
-60.853	-101.2
-52.811	-92.44
-32.323	-85.741
-23.589	-80.453
-40.757	-76.919
-51.187	-76.49
-65.489	-68.923
-74.754	-59.005
-62.225	-59.608
-59.001	-59.602
-64.097	-60.716
-67.711	-58.435
-72.664	-55.554
-69.368	-59.762
-62.518	-38.324
-52.789	4.63
-33.168	49.496
-8.24	98.338
26.326	137.13
55.082	161.87
68.916	176.53
73.83	177.07
68.08	169.15
61.067	164.2
55.26	160.51
50.204	155
47.109	144.34
46.494	148.79
48.951	142.95
58.509	89.884
67.964	29.202
83.17	-22.974
111.1	-61.495
119.17	-79.063
116.12	-79.987
116.58	-76.789
109.93	-78.36
108	-74.344
105.7	-67.328
99.679	-66.055
98.765	-67.403
99.029	-56.972
53.456	-54.337
-39.07	-54.911
-113.03	-35.997
-163.39	-17.137
-185.65	2.534
-177.98	15.613
-162.74	18.489
-150.55	18.582
-146.83	15.146
-139.71	18.35
-131.61	19.015
-122.4	19.167
-114.65	23.37
-113.21	19.784
-110.68	18.866
-109.9	16.276
-109.99	13.728
-100.63	24.727
-63.571	11.532
-10.519	-22.892
35.859	-45.103
57.794	-58.319
43.908	-63.674
34.102	-62.715
40.072	-53.785
38.166	-49.459
37.629	-50.331
39.575	-44.908
36.616	-41.363
31.341	-40.008
29.18	-42.847
32.195	-42.278
36.278	-36.093
46.583	-40.123
54.253	-43.703
52.306	-43.166
49.675	-42.234
49.486	-37.334
48.632	-39.444
43.878	-37.006
46.12	-30.386
44.063	-33.453
38.715	-31.329
40.393	-29.891
36.73	-31.261
35.63	-28.195
31.962	-27.98
28.558	-27.584
28.568	-28.773
29.228	-28.768
30.62	-27.133
23.013	-26.684
25.398	-25.629
29.812	-24.899
26.584	-24.231
26.453	-25.813
22.96	-24.481
24.35	-25.588
28.681	-25.141
27.591	-21.143
22.817	-23.839
19.478	-24.376
19.375	-23.492
16.93	-24.868
16.507	-26.681
13.915	-27.275
10.573	-25.485
13.657	-22.059
15.316	-19.984
14.743	-22.854
12.826	-23.734
12.099	-22.274
16.314	-22.23
18.069	-22.931
15.932	-23.786
16.622	-23.283
15.932	-22.174
14.43	-21.05
14.667	-24.795
11.873	-22.872
8.591	-20.406
9.004	-25.242
12.098	-18.618
13.776	-17.615
11.768	-19.266
7.89	-16.643
6.491	-19.544
8.673	-18.006
8.87	-20.461
8.11	-20.53
8.705	-19.146
5.402	-21.001
