# Supplementary material for: Electrooculography-based continuous eye-writing recognition system for efficient assistive communication systems
Source: PLoS One. 2018 Feb 9;13(2):e0192684. doi: 10.1371/journal.pone.0192684 (PMC5806888; doi:10.1371/journal.pone.0192684)
Supplement: S3 Database — All the original continuous EOG data of participant 004, 005, and 006 used in the experiments are contained in this database. (ZIP) [file pone.0192684.s003.zip › continuous2/004/training/EOG_004_01_047.csv]

7.085	-11.261
4.187	-11.559
10.774	-9.086
12.108	-10.949
10.992	-8.459
12.148	-7.631
7.321	-8.547
12.057	-6.455
12.999	-7.542
12.585	-6.626
12.927	-5.768
9.362	-4.378
15.416	-3.782
11.638	-5.863
7.217	-5.26
9.06	-5.529
8.388	-4.729
7.695	-3.999
6.013	-1.126
11.705	2.649
11.271	-3.359
5.752	-5.981
3.075	-3.3
3.541	-4.673
10.005	-5.069
11.515	-6.538
9.395	-7.328
9.109	-5.429
12.616	-1.374
14.954	-1.107
13.774	-3.047
15.834	1.591
27.288	-6.172
40.541	-16.915
40.737	-14.46
35.699	-12.686
34.121	-12.901
36.229	-13.771
33.602	-15.478
28.479	-17.614
32.725	-16.203
33.797	-13.177
25.563	-11.467
37.047	-12.372
62.288	-16.413
62.283	-19.872
56.041	-17.668
60.022	-12.758
60.48	-15.151
54.557	-17.48
49.259	-18.599
52.935	-16.952
56.787	-11.272
55.801	-9.996
54.838	-9.845
53.272	-12.363
48.645	-16.134
45.771	-15.049
46.694	-13.324
46.278	-11.347
52.299	-8.073
53.698	-9.667
41.375	-11.214
40.147	-8.945
42.352	-8.166
40.148	-9.247
45.929	-11.767
41.795	-12.854
33.416	-12.677
33.084	-12.186
32.936	-10.391
36.996	-8.699
31.333	-8.242
25.004	-8.03
27.227	-7.578
23.092	-8.609
21.713	-11.155
24.219	-13.497
28.5	-13.456
32.767	-9.977
29.635	-9.96
27.532	-13.564
25.319	-14.138
22.431	-12.975
25.624	-8.584
0.156	-5.952
-59.98	-2.544
-115.97	8.965
-155.5	21.991
-183.22	35.232
-208.33	40.898
-224.58	45.401
-224.21	51.57
-216.99	50.516
-211.07	53.388
-204.01	53.224
-197.67	49.806
-196.08	47.422
-189.93	43.521
-161.52	43.932
-105.02	47.727
-42.564	45.508
18.832	30.273
72.259	15.675
97.89	-5.381
93.754	-24.149
62.714	-26.784
39.145	-28.286
32.51	-24.488
20.598	-25.399
18.377	-21.245
9.839	-37.219
-31.908	-97.087
-69.506	-143.28
-82.66	-166.37
-91.402	-180.53
-92.902	-185.53
-90.076	-182.83
-87.144	-180.59
-80.364	-179.82
-79.673	-174.73
-79.456	-171.85
-76.831	-164.55
-74.365	-156.33
-75.177	-153.52
-77.139	-152.61
-71.931	-153.69
-73.028	-152.14
-70.15	-146.36
-65.64	-139.77
-69.899	-136.51
-55.68	-137.54
-54.72	-123.67
-94.648	-94.044
-125.44	-57.21
-129.88	-8.116
-139.86	33.267
-165.19	58.847
-185.18	77.373
-182.1	85.707
-167.39	86.849
-152.59	88.445
-139.54	90.139
-133.76	89.359
-128.68	86.191
-123.64	88.662
-120.75	88.172
-115.73	83.258
-103.35	93
-67.282	82.658
-22.986	56.19
-13.114	52.384
-19.446	52.806
-18.588	54.838
-19.585	58.25
-21.057	56.578
-25.406	55.805
-31.238	52.12
-29.677	52.27
-23.554	69.055
-8.917	100.88
19.803	134.11
37.605	158.27
44.015	179.27
52.848	195.07
60.485	204.33
66.695	208.89
67.514	204.86
66.426	200.21
65.095	198.87
58.858	190.35
53.595	180.78
49.454	179.7
45.832	171.27
51.749	172.87
51.984	166.2
43.334	116.9
39.948	57.159
45.99	-3.865
58.689	-67.135
63.274	-123.97
75.632	-162.07
97.22	-185.71
107.22	-202.86
110	-207.26
104.48	-205.08
79.827	-192.44
25.036	-170.64
-46.673	-149.12
-100.89	-119.03
-120.55	-74.161
-131.6	-37.279
-145.26	-14.082
-142.94	14.216
-136.14	33.428
-126.99	33.298
-117.1	39.539
-113.98	55.211
-106.64	63.628
-100.17	63.81
-99.029	60.719
-95.505	58.611
-94.878	60.131
-92.445	62.61
-86.858	63.546
-85.723	62.695
-80.357	57.758
-71.85	61.233
-45.526	76.379
2.534	102.52
45.218	123.5
85.729	124.92
108.27	125.31
96.077	121.88
79.783	114.76
66.999	110.79
64.801	111.87
89.491	108.4
115.08	96.476
115.05	82.411
105.15	79.574
103.35	83.742
94.959	47.014
65.714	-27.476
38.1	-88.853
26.625	-108.74
23.508	-105.09
30.249	-98.998
32.239	-92.219
33.382	-84.578
35.697	-81.71
25.853	-105.45
20.81	-135.41
25.816	-151.27
34.702	-163.16
37.996	-163.02
32.708	-159.16
35.386	-157.47
32.881	-140.5
16.052	-104.23
12.204	-71.759
13.058	-61.123
10.677	-55.691
14.466	-50.24
16.886	-50.108
18.332	-48.851
16.409	-49.36
12.69	-49.4
9.556	-45.399
8.773	-43.374
18.994	-43.808
28.494	-43.105
24.335	-38.553
20.179	-33.413
35.907	-33.574
49.257	-36.951
43.166	-38.431
43.354	-35.763
45.052	-32.807
47.679	-32.078
53.816	-33.072
50.202	-34.189
42.655	-33.486
37.114	-35.419
35.887	-35.498
34.846	-31.462
37.493	-28.738
38.132	-28.75
32.675	-32.287
32.424	-32.178
34.442	-29.957
34.327	-32.597
31.097	-33.272
32.633	-29.373
39.986	-27.231
46.448	-27.198
49.058	-28.356
44.11	-27.389
44.256	-26.366
46.096	-26.676
38.764	-25.622
36.243	-28.669
35.694	-26.946
34.884	-21.784
36.552	-22.591
36.758	-21.615
36.648	-21.798
33.243	-23.617
32.407	-23.722
31.829	-25.151
30.435	-23.563
30.445	-19.918
28.892	-19.674
28.476	-21.311
27.202	-19.873
27.055	-17.044
25.47	-19.661
23.862	-21.89
26.359	-17.236
26.354	-17.136
25.016	-19.096
25.272	-15.967
22.737	-20.43
21.107	-22.302
23.489	-18.692
21.639	-17.432
19.46	-12.803
21.674	-14.011
19.896	-15.898
23.346	-14.932
30.946	-16.134
26.766	-14.969
