# Supplementary material for: Electrooculography-based continuous eye-writing recognition system for efficient assistive communication systems
Source: PLoS One. 2018 Feb 9;13(2):e0192684. doi: 10.1371/journal.pone.0192684 (PMC5806888; doi:10.1371/journal.pone.0192684)
Supplement: S3 Database — All the original continuous EOG data of participant 004, 005, and 006 used in the experiments are contained in this database. (ZIP) [file pone.0192684.s003.zip › continuous2/004/training/EOG_004_01_048.csv]

-8.642	-21.123
-9.127	-22.496
-6.893	-20.293
-10.995	-17.327
-10.903	-19.421
-8.25	-13.822
-13.55	-11.697
-13.185	-15.87
-14.644	-10.912
-18.37	-12.074
-13.424	-14.338
-11.583	-12.095
-14.068	-17.494
-16.6	-13.038
-7.829	-12.977
-1.978	-14.596
-5.705	-12.224
-7.151	-19.284
-12.304	-15.492
-6.92	-20.641
-4.847	-25.824
-11.381	-18.371
-17.46	-18.5
-19.856	-15.742
-14.568	-12.406
-14.565	-14.964
-15.717	-15.211
-18.428	-13.6
-22.661	-12.97
-17.801	-11.1
-15.719	-12.224
-20.872	-15.905
-24.379	-17.997
-29.139	-15.237
-26.37	-10.121
-19.005	-12.024
-19.182	-15.379
-18.828	-13.655
-23.55	-12.389
-29.009	-11.514
-21.691	-10.435
-21.467	-8.101
-22.733	-8.99
-13.254	-14.115
-15.975	-11.462
-15.719	-9.835
-15.084	-10.344
-19.613	-11.915
-6.457	-14.052
0.066	-11.719
0.264	-15.601
2.702	-14.498
8.557	-11.47
7.789	-11.408
0.394	-7.215
3.081	-5.253
2.786	-4.882
4.658	-6.942
1.03	-7.723
2.045	-6.813
7.218	-7.047
3.743	-5.536
6.663	-4.043
6.37	-1.542
7.513	-2.142
7.108	-3.121
5.065	-2.997
1.745	-2.489
-6.989	-0.884
-5.146	-1.171
-7.376	1.758
-9.294	0.269
-6.094	-2.935
-7.131	-6.661
-4.571	-5.335
-4.599	-0.749
-2.803	-3.172
-5.832	-2.844
-12.907	-7.008
-14.113	-7.168
-14.373	-1.79
-10.756	-5.101
-13.169	-8.774
-15.127	-3.682
-2.072	-0.747
38.022	-9.952
102.29	-14.032
145.88	-13.584
144.84	-17.365
122.35	-16.985
111.65	-16.184
104.87	-18.109
92.446	-19.801
92.534	-17.639
86.965	-10.529
90.451	-6.555
84.224	-4.635
9.648	-8.809
-78.105	-12.211
-135.72	1.569
-159.02	19.272
-168.74	29.763
-188.65	38.034
-200.02	51.66
-214.68	62.134
-217.52	68.591
-200.07	80.162
-188.97	85.354
-180.64	88.981
-179.43	93.984
-175.62	104.43
-160.33	130.85
-151.06	153.31
-139.9	167.48
-127.06	180.33
-122.14	188.75
-118.98	196.76
-115.89	196.92
-110.31	193.41
-103.33	196.84
-100.35	193.01
-98.812	180.87
-97.645	162.41
-104.25	128.41
-109.73	82.498
-107.9	32.757
-104.31	-25.888
-92.757	-90.177
-70.921	-141.22
-40.494	-176.5
-10.91	-199.67
21.046	-219.01
51.273	-229.11
69.989	-223.83
82.318	-211.49
86.659	-199.14
96.098	-190.38
103.39	-171.75
108.34	-144.56
117.82	-105.61
118.05	-70.953
116.09	-63.779
107.28	-62.835
101.57	-58.293
100.63	-55.657
92.701	-53.731
99.535	-48.469
66.568	-52.298
-15.837	-61.813
-71.002	-57.529
-114.93	-43.571
-156.91	-25.976
-177.65	-13.764
-179.05	-11.032
-169.99	-11.581
-165.79	-8.436
-159.49	-3.225
-153.11	-0.397
-149.49	-0.224
-145.17	-0.481
-146.86	0.658
-138.29	-4.946
-134.64	5.028
-143.78	38.092
-132.78	73.933
-119.76	113.57
-113.65	151.52
-105.5	177.23
-97.017	188.84
-87.907	198.36
-76.845	205.26
-63.956	204.29
-57.138	202.21
-52.276	198.3
-52.053	193.1
-54.573	188.51
-51.744	184.34
-47.654	179.75
-43.099	178.97
-39.857	175.59
-39.821	163.94
-41.023	160.63
-39.949	157
-43.679	142.23
-48.218	134.07
-39.403	141.1
-41.206	128.44
-54.919	73.824
-50.917	12.146
11.895	-35.222
132.77	-77.67
206.43	-123.89
205.46	-165.76
182.12	-197.95
157.87	-218.05
145.19	-231.32
132.65	-241.61
124.5	-242.37
119.27	-237.34
104.17	-233.06
94.381	-227.64
84.658	-219.79
85.022	-217.4
78.429	-207.82
20.831	-179.88
-51.083	-143.12
-118.91	-97.124
-171.86	-41.887
-193.68	12.24
-196.12	54.958
-184.42	88.885
-172.08	118.77
-154.27	131.18
-137.31	137.51
-136.15	121.37
-144.22	62.743
-151.51	-6.747
-148.53	-81.642
-124.35	-139.33
-89.132	-172.69
-57.13	-196.13
-15.437	-204.75
20.547	-210.4
41.491	-210.1
64.509	-199.76
75.106	-193.18
83.19	-194.65
99.071	-194.14
106.37	-187.91
113.56	-183.18
114.6	-177.63
113.12	-173.84
117.75	-166.05
117.9	-146.13
135.25	-122.87
166.2	-88.789
181.12	-50.809
183.65	-28.006
173.15	-17.599
160.68	-13.868
159.56	-12.78
150.34	-10.321
148.77	-7.181
142.8	-9.356
138.5	-9.951
136.35	-3.754
57.758	-6.558
-46.089	-4.621
-119.29	7.588
-169.42	16.106
-178.06	32.573
-161.78	46.227
-149.19	46.634
-146.41	47.367
-140.7	47.695
-139.18	46.152
-136.09	47.939
-129.63	44.685
-128.91	40.456
-129.69	40.424
-130.8	42.865
-125.31	45.991
-127.12	39.915
-132	37.328
-129.66	41.307
-139.93	38.387
-142.91	35.931
-136.67	33.404
-120.2	33.997
-58.984	20.945
-3.712	18.031
50.668	72.989
155.1	75.664
310.16	61.145
493.2	107.01
591.07	110.97
593.22	95.407
550.5	85.09
467.84	69.22
372.29	54.476
277.23	45.385
206.84	48.858
157.65	39.792
121.83	34.274
98.429	37.855
83.67	38.203
76.869	39
80.537	42.311
61.203	51.433
-22.394	62.992
-98.627	81.247
-139.16	104.39
-171.95	119.64
-181.03	127.08
-176.59	131.04
-167.08	130.67
-157.08	125.26
-153.87	118.13
-152.91	114.49
-150.47	113.17
-147.26	112.63
-145.18	110.77
-144.59	110.09
-127.83	107.84
-75.417	84.267
-11.24	47.422
53.388	14.795
93.119	-9.755
83.628	-16.19
67.693	-13.231
60.656	-11.563
51.802	-5.84
43.316	-6.815
42.402	-7.139
39.887	-7.046
36.082	-9.638
42.327	-0.168
27.593	-32.484
7.149	-89.17
13.392	-116.41
25.253	-141.15
30.426	-153.23
32.77	-151.07
34.23	-151.19
36.77	-144.16
37.507	-138.18
30.807	-146.89
30.4	-152.91
32.786	-150.9
28.322	-149.5
30.624	-145.13
31.155	-144.13
28.052	-141.06
26.513	-137.22
23.904	-137.12
21.621	-132.53
24.774	-132.72
28.986	-124.11
15.126	-93.46
16.022	-46.196
40.238	-2.854
40.835	17.307
34.434	22.473
39.665	18.225
32.375	20.062
22.192	24.576
23.655	28.372
17.935	20.514
17.158	25.146
14.002	23.496
14.158	27.24
58.593	85
130.99	63.862
281.26	52.373
448.53	98.022
510.95	69.08
526.97	45.084
515.27	42.983
446.52	35.883
342.49	24.868
247.6	22.811
168.19	38.316
105.81	40.939
68.45	37.9
42.146	38.688
27.434	41.36
19.744	44.735
16.436	47.288
11.768	46.855
7.881	41.818
6.994	39.426
3.935	40.926
6.653	42.061
9.718	42.655
3.292	42.061
-3.085	44.347
-3.539	39.758
-10.881	35.807
-13.744	41.734
-7.346	36.776
-10.315	33.33
-14.131	29.7
-16.694	22.247
-22.648	23.856
-23.411	14.568
-23.332	4.469
-26.165	1.825
-27.919	-0.466
-30.098	-1.972
-37.696	-7.079
-42.768	-8.292
-41.056	-10.643
-43.455	-14.416
-40.095	-12.939
-35.219	-12.252
-34.406	-10.826
-34.822	-10.418
-38.451	-13.46
-36.664	-14.815
-37.055	-13.59
-37.826	-11.111
-38.301	-7.967
-36.817	-7.219
-33.175	-10.011
-32.92	-14.703
-31.005	-16.775
-31.574	-13.914
-26.906	-14.659
-24.364	-14.462
-27.915	-11.831
-22.805	-11.54
-24.218	-10.679
-25.992	-11.204
-19.538	-11.914
-21.645	-13.541
-24.872	-13.352
-27.436	-12.835
-26.215	-9.839
-23.545	-4.543
-28.745	-9.643
-27.172	-8.135
-27.421	-3.651
-25.525	-13.141
-26.581	-9.942
-37.702	-3.227
-34.855	-8.952
-30.863	-9.884
-23.879	-11.756
-18.401	-12.294
-25.504	-5.073
-23.101	-6.917
-19.533	-14.012
-19.441	-8.078
-19.624	-3.614
-18.286	-9.761
-15.965	-11.462
-18.858	-12.435
