# Supplementary material for: Electrooculography-based continuous eye-writing recognition system for efficient assistive communication systems
Source: PLoS One. 2018 Feb 9;13(2):e0192684. doi: 10.1371/journal.pone.0192684 (PMC5806888; doi:10.1371/journal.pone.0192684)
Supplement: S3 Database — All the original continuous EOG data of participant 004, 005, and 006 used in the experiments are contained in this database. (ZIP) [file pone.0192684.s003.zip › continuous2/004/training/EOG_004_01_049.csv]

0.125	-9.589
2.203	-8.564
3.349	-7.209
2.521	-11.742
4.435	-7.134
4.704	-5.519
1.362	-3.723
3.674	1.449
1.913	-3.995
0.206	-6.177
7.14	-1.487
11.964	-0.577
7.746	-1.834
-0.183	-3.041
0.426	-4.031
-3.691	-2.469
-6.127	-3.348
-2.459	-3.849
0.593	-4.864
6.308	-4.642
0.008	-2.803
-5.54	-3.786
-3.931	1.568
-1.997	0.464
1.769	-4.599
2.278	-2.834
1.062	-2.281
-3.673	0.642
-9.824	0.748
-7.788	-3.889
-4.714	-3.771
-2.545	-0.625
-0.916	-2.121
-5.522	-1.193
-3.941	0.129
-1.629	-4.411
-4.004	-2.469
-3.465	-2.734
-4.93	-7.103
-3.685	-3.952
-2.619	-0.301
-3.568	-0.208
0.257	-1.45
0.098	-2.154
-0.223	-0.892
-0.67	-0.119
1.477	-3.819
4.116	-2.283
-0.831	1.473
1.63	-0.186
4.182	1.387
4.152	1.361
4.572	-1.811
-1.543	-0.426
-4.527	2.922
-5.143	-1.661
-6.759	-5.22
-4.898	-1.173
-1.491	-0.911
-1.622	-1.833
-5.044	-0.776
-3.753	-0.324
-1.163	-0.564
-3.641	2.268
-8.008	0.531
-9.005	-3.919
-5.928	0.499
-1.755	0.878
-2.496	-0.738
-4.514	2.174
-7.619	0.951
-8.702	-0.162
-6.44	6.486
-23.915	26.322
-39.439	59.124
-55.85	92.699
-78.046	122.59
-77.344	150.22
-80.064	170.86
-84.893	184.93
-83.635	192.03
-80.979	194.67
-70.037	197.23
-66.383	192.84
-64.341	188.86
-60.251	184.33
-62.787	169.31
-65.666	161.56
-71.808	157.07
-71.784	155.57
-66.938	158.89
-71.386	128.88
-75.299	73.159
-78.594	15.197
-79.972	-45.437
-74.821	-104.77
-76.01	-155.17
-70.473	-187
-54.338	-208.45
-53.167	-225.81
-45.752	-238.54
-33.318	-244.95
-30.445	-247.06
-23.952	-248.13
-22.911	-249.75
-21.008	-241.73
-39.928	-217.52
-90.6	-183.63
-134.11	-129.37
-162.16	-65.727
-178.33	-6.415
-181.07	44.715
-170.33	87.298
-151.6	121.06
-132.19	136.84
-115.86	151.53
-102.29	164.22
-87.826	171.77
-82.667	169.47
-82.16	152.53
-80.497	130.6
-84.298	85.709
-74.623	28.27
-57.07	-26.503
-45.446	-92.13
-27.446	-148.99
-3.073	-186.23
16.023	-206.09
21.517	-201.32
28.654	-195.98
23.199	-177.91
8.223	-129.73
7.206	-71.972
-3.169	-20.095
-10.764	3.684
-13.858	4.622
-15.328	4.291
-8.834	6.672
-15.952	8.01
-9.969	10.209
-5.302	3.677
-12.803	3.478
-9.502	10.289
-46.578	-5.302
-90.093	-16.235
-106.67	-25.211
-130.91	-34.796
-149.99	-39.62
-162	-51.598
-159.74	-48.91
-143.34	-45.52
-131.1	-44.798
-130.07	-40.343
-132.05	-42.51
-132.13	-36.511
-123.44	-32.397
-101.87	-47.001
-71.684	-68.832
-26.828	-91.665
-2.609	-110.1
-17.053	-116.26
-30.319	-116.3
-36.218	-110.68
-45.873	-107.78
-47.424	-108.28
-49.064	-104.71
-45.233	-107.5
-36.886	-91.885
-40.733	-55.016
-28.58	-19.229
-0.514	17.968
12.576	34.975
9.612	37.198
4.857	41.865
3.217	38.064
3.512	33.322
6.617	33.365
9.823	36.762
13.28	40.052
13.019	38.465
5.391	35.512
16.905	39.396
11.433	47.993
-34.602	41.367
-65.302	27.301
-81.237	26.331
-71.038	25.425
-55.799	26.072
-49.73	32.958
-45.243	36.851
-71.168	52.228
-83.817	60.403
-81.258	52.008
-80.978	52.738
-74.991	56.762
-73.255	58.56
-67.768	56.436
-66	58.623
-51.637	73.677
-5.228	85.92
52.47	81.579
106.87	62.731
134.97	35.266
145.8	0.451
145.4	-23.802
118.21	-27.631
102.37	-29.151
95.72	-27.169
85.064	-25.16
81.908	-27.26
75.356	-23.499
73.822	-20.752
80.153	-7.903
67.515	-23.364
27.661	-79.453
-6.118	-115.22
-12.013	-137.51
-16.908	-149.63
-21.414	-149.14
-11.821	-153.13
-12.478	-148.89
-10.474	-137.21
-3.542	-131.76
-7.623	-130.85
-9.034	-128.5
-6.292	-122.87
-2.268	-122.38
-4.767	-119.69
-11.178	-111.28
-8.937	-114.48
-7.389	-113.14
-11.688	-112.04
-8.193	-112.38
-0.448	-87.628
23.828	-43.178
76.217	23.055
127.74	96.052
167.72	147.93
189.16	183.59
204.12	212.21
218.73	219.03
208.82	207.27
192.95	202.35
183.25	197.73
174.35	196.31
167.61	192.2
162.48	181.39
159.31	189.4
156.28	172.77
144.77	110.7
132.57	47.826
136	8.811
134.23	3.094
129.09	4.637
125.18	3.749
119.16	5.533
116.8	3.25
121.02	8.093
106.02	9.265
29.968	-5.412
-47.33	-19.575
-83.021	-25.639
-105.42	-27.014
-123.83	-28.945
-129.91	-32.046
-122.03	-31.363
-120.04	-25.752
-112.85	-21.077
-104.18	-18.522
-103.3	-17.195
-96.093	-20.348
-96.787	-17.707
-102.55	-15.153
-105.37	-18.578
-106.62	-16.648
-106.76	-15.959
-107.08	-18.995
-108.27	-17.225
-110.65	-13.62
-65.177	-24.566
19.634	-46.224
93.441	-60.76
154.61	-58.321
182.59	-51.526
172.84	-50.628
150.28	-44.163
139.1	-40.495
135.14	-39.901
122.38	-39.564
118.69	-37.737
117.25	-38.37
115.77	-38.69
112.12	-31.714
40.818	-36.953
-60.677	-35.429
-118.93	-25.607
-155.07	-24.895
-165.78	-22.998
-154.46	-23.29
-148.97	-19.157
-141.53	-14.498
-135.33	-17.299
-136.04	-15.65
-125.81	-12.947
-120.73	-12.566
-121.11	-10.793
-116.97	-9.16
-120.3	-9.724
-119.26	-10.571
-112.63	-8.062
-112.49	-9.345
-111.64	-7.98
-109.01	-2.147
-113	-3.045
-109.12	-7.6
-99.428	-4.628
-75.461	9.913
-24.36	19.075
23.633	16.129
70.595	5.763
93.172	-1.064
78.84	3.226
70.115	5.567
63.951	1.804
55.681	1.222
49.948	4.402
49.18	6.649
51.607	6.676
46.617	6.277
41.49	8.045
42.606	7.112
42.991	7.682
39.933	8.681
37.289	6.766
38.745	6.765
39.658	5.872
39.151	8.005
35.735	5.075
27.813	1.922
27.687	5.723
25.442	5.036
26.095	4.19
23.012	0.562
15.086	-1.066
22.863	1.701
27.358	-0.983
23.604	-1.193
16.518	0.63
19.505	0.521
19.753	-2.014
13.276	-3.435
22.965	0.537
23.967	-0.296
17.982	0.828
20.472	3.546
14.069	3.728
13.346	6.581
19.108	8.854
16.835	6.429
14.047	3.214
5.843	3.315
5.627	2.212
9.123	3.524
7.551	3.353
12.608	5.435
11.082	8.305
4.311	7.83
9.114	9.846
7.237	8.422
1.173	6.373
7.014	6.844
2.944	7.457
5.17	8.333
10.967	8.577
4.096	9.014
5.603	7.173
4.72	0.948
4.604	3.585
-2.459	9.527
-16.114	9.117
-16.366	7.294
-18.758	4.019
-12.411	6.177
-9.655	4.311
-16.044	2.048
-11.25	5.736
-10.556	5.751
