# Supplementary material for: Electrooculography-based continuous eye-writing recognition system for efficient assistive communication systems
Source: PLoS One. 2018 Feb 9;13(2):e0192684. doi: 10.1371/journal.pone.0192684 (PMC5806888; doi:10.1371/journal.pone.0192684)
Supplement: S3 Database — All the original continuous EOG data of participant 004, 005, and 006 used in the experiments are contained in this database. (ZIP) [file pone.0192684.s003.zip › continuous2/004/training/EOG_004_01_050.csv]

-2.348	6.055
-1.059	7.326
-4.956	8.225
-8.589	6.393
-9.81	6.93
-13.142	7.991
-1.265	6.275
3.601	4.681
2.703	6.112
-0.301	8.697
-7.158	4.859
-5.045	2.4
-4.582	5.417
-3.322	6.413
-2.049	6.611
-2.219	9.496
1.018	9.742
0.477	10.436
0.12	14.065
-2.789	9.443
-7.902	8.433
-6.025	9.406
-5.161	4.737
-6.101	6.154
-7.113	6.295
-9.158	5.966
-9.85	7.74
-9.154	7.575
-8.324	7.797
-8.489	9.093
-8.478	9.571
-6.623	7.228
-7.461	6.987
-11.371	3.852
-10.501	3.065
-8.242	5.927
-8.294	1.747
-8.094	4.264
-9.66	7.83
-9.717	4.475
-7.385	6.179
-7.959	3.437
-9.998	3.665
-7.902	7.525
2.365	-1.493
5.949	-5.535
1.447	-6.339
-2.384	-6.609
-6.843	-2.366
-7.906	-2.078
-7.493	-2.924
-8.043	-5.829
-9.936	-6.413
-5.63	-3.689
-5.633	-1.834
-6.772	1.062
-0.47	2.773
-6.362	-1.274
-9.08	-5.919
-5.092	-6.894
-3.716	-4.096
0.924	-0.64
0.275	-1.537
-3.734	-2.934
-3.043	-0.831
-1.789	4.453
-4.233	6.154
-3.409	4.786
-1.009	0.595
0.028	-1.754
-0.678	3.078
-1.714	3.15
1.87	0.917
4.597	0.317
2.117	12.564
4.539	43.583
26.38	82.441
56.955	129.14
73.148	171.02
69.246	198.18
62.909	213.53
63.992	217.29
57.566	208.89
43.92	201.08
43.791	198.71
47.619	193
40.302	188.4
34.481	186.45
37.331	191.28
41.288	169.98
37.537	107.8
33.899	38.949
32.053	-31.628
34.742	-87.229
40.962	-126.63
39.7	-156.65
42.304	-171.22
49.489	-180.81
54.068	-183.88
51.432	-184.38
49.066	-178.2
48.569	-174.82
40.592	-179.74
30.929	-173.21
19.962	-172.1
25.033	-171.46
3.56	-157.51
-63.442	-144.17
-115.11	-121.23
-149.3	-86.505
-174.02	-49.281
-192.93	-17.728
-200.78	7.728
-201.9	31.794
-208.88	48.182
-208.82	68.428
-200.7	86.472
-190.63	98.79
-178.97	114.27
-167.14	119.48
-164.73	116.93
-164.86	115.61
-162.26	116.72
-161.24	114.36
-157.53	109.88
-154.61	106.35
-154.33	104.22
-150.76	108.35
-150.01	101.88
-151.46	99.572
-139.32	99.754
-107.21	63.559
-52.186	17.576
15.536	-18.097
71.167	-48.547
88.102	-71.836
75.419	-81.452
60.515	-77.769
54.214	-74.076
52.425	-70.237
42.805	-68.792
48.785	-58.966
27.074	-64.784
-47.062	-87.264
-92.594	-86.511
-113.38	-82.759
-143.04	-85.105
-166.31	-82.48
-175.31	-79.31
-178.89	-81.013
-177.14	-83.306
-170.16	-81.922
-160.68	-81.103
-153.66	-68.447
-157.12	-31.708
-147.59	17.839
-137.41	61.224
-134.65	101.48
-121.74	139.45
-114.75	162.44
-107.34	176.04
-96.499	184.45
-85.459	191.28
-76.05	195.27
-72.334	189.41
-68.93	173.32
-70.665	164.03
-70.398	164.35
-72.766	155.79
-66.408	157.81
-59.572	132.88
-71.828	59.825
-63.22	-0.874
-43.337	-59.442
-30.985	-125
-13.188	-170.76
6.325	-200.65
30.624	-222.08
57.308	-234.4
81.929	-234.99
105.12	-228.57
125.34	-220.76
133.92	-214.35
129.4	-208.76
123.74	-200.02
122.94	-194.35
123.34	-189.41
119.19	-185.05
124.27	-182.03
123.62	-166.12
98.145	-131.24
81.677	-77.294
77.988	-10.619
72.263	49.467
63.148	72.629
51.371	69.826
44.38	69.889
40.293	66.32
34.472	64.069
28.16	65.008
29.63	64.124
26.789	64.606
26.077	64.809
25.357	61.319
-23.954	45.594
-78.234	30.983
-98.052	22.768
-114.22	7.842
-130.69	-6.537
-142.74	-19.158
-138.08	-26.932
-129.63	-28.231
-123.24	-28.152
-112.27	-32.541
-95.848	-52.68
-72.217	-87.814
-48.09	-116.49
-20.246	-140.26
3.422	-169.77
22.856	-182.27
47.202	-188.41
77.813	-192.98
103.19	-186.44
115.36	-183.83
126.03	-181.64
134.44	-177.99
141.14	-173.14
148.28	-169.29
152.21	-164.77
154.42	-159.72
158.9	-157.72
162.35	-152.52
160.22	-150.77
159.06	-146.64
160	-140.19
157.91	-135.5
150.45	-134.2
149.07	-137.11
135.2	-125.79
99.625	-103.53
67.611	-68.368
32.788	-18.152
4.503	29.264
-6.393	54.662
-8.955	59.719
-8.703	63.643
-8.506	63.734
-5.158	62.105
-2.101	59.844
-0.796	60.836
0.316	65.18
5.92	65.574
14.654	69.425
12.353	68.506
9.295	65.992
11.573	67.252
11.797	67.342
14.559	69.929
14.196	70.653
12.397	70.088
13.933	69.62
11.061	67.483
7.491	65.839
10.218	65.254
11.029	64.153
14.277	60.392
18.268	63.426
20.159	73.59
22.04	72.748
15.937	70.442
12.09	73.637
12.918	69.505
16.339	69.207
20.934	69.744
20.082	65.461
15.95	66.365
14.049	65.861
16.519	65.139
18.95	62.692
19.257	58.91
18.988	58.018
18.133	57.013
17.633	56.837
21.332	55.933
25.327	55.071
24.181	53.357
21.843	55.738
18.84	57.405
17.17	52.458
17.782	51.53
15.508	49.553
17.996	46.404
17.849	46.901
15.455	44.644
21.671	44.83
19.001	42.569
14.191	39.872
14.324	43.987
17.622	38.33
19.499	33.092
16.952	36.458
20.974	33.689
18.861	33.498
16.358	36.424
15.93	35.505
14.649	36.738
16.231	34.424
14.811	32.473
14.995	35.332
12.438	32.707
12.169	30.205
16.492	31.396
