# Supplementary material for: Electrooculography-based continuous eye-writing recognition system for efficient assistive communication systems
Source: PLoS One. 2018 Feb 9;13(2):e0192684. doi: 10.1371/journal.pone.0192684 (PMC5806888; doi:10.1371/journal.pone.0192684)
Supplement: S3 Database — All the original continuous EOG data of participant 004, 005, and 006 used in the experiments are contained in this database. (ZIP) [file pone.0192684.s003.zip › continuous2/004/training/EOG_004_01_051.csv]

-10.564	42.024
-6.16	45.228
1.67	41.347
-0.782	37.404
-7.612	42.806
-4.077	45.916
-5.86	41.845
-5.471	38.956
0.258	39.044
1.337	38.036
3.906	39.138
5.421	39.611
4.848	40.333
5.145	40.231
4.219	40.352
3.976	42.467
1.525	39.259
2.637	37.322
3.941	33.91
1.056	31.282
8.48	31.754
7.736	28.076
0.138	30.641
2.636	33.176
4.115	31.934
4.864	30.776
5.657	27.581
3.095	26.096
3.783	25.317
5.817	25.7
4.758	22.786
3.982	21.385
3.658	24.902
5.941	24.044
4.285	20.046
4.531	19.283
6.099	18.983
2.866	18.03
2.493	17.921
0.663	15.775
3.006	15.895
2.797	16.715
-1.6	13.737
-0.32	12.203
2.214	14.298
2.544	14.045
3.672	11.536
4.361	8.84
1.088	9.127
3.313	9.852
2.898	7.788
1.908	8.813
1.262	9.197
1.032	10.614
11.39	9.825
11.649	8.499
8.534	11.437
10.552	11.369
2.722	9.884
-6.281	6.676
-4.733	5.586
-0.251	9.502
-0.42	9.607
2.133	7.51
3.061	6.933
4.694	3.271
10.18	2.996
28.823	12
75.112	26.312
108.73	32.815
103.68	31.2
84.979	31.369
71.813	27.604
66.124	24.208
58.483	24.408
48.204	21.243
45.871	18.479
51.389	16.105
47.24	12.569
36.041	11.394
37.357	14.867
36.286	13.985
31.727	5.929
38.609	12.763
30.538	6.435
0.03	-15.61
-15.98	-13.81
-10.22	-13.353
-10.071	-17.264
-10.068	-8.218
-3.749	-4.13
-12.033	-28.074
-19.568	-66.011
-14.188	-94.809
-7.137	-127.99
9.524	-160.25
26.343	-175.99
42.87	-181.78
69.662	-181.26
81.159	-181.58
90.614	-179.28
105.15	-175.85
106.45	-174.24
115.46	-163.09
122.16	-159.34
127.09	-157.88
130.58	-152.27
135.76	-146.66
160.72	-131.61
165.55	-126.49
156.97	-127.64
154.16	-123.67
148.02	-118.1
150.95	-111.59
149.36	-111.34
141.92	-115.91
136.77	-110.67
133.54	-88.788
124.64	-67.778
104.03	-31.27
89.336	26.796
78.557	80.601
66.862	137
63.488	184.05
66.975	222.25
68.801	251.33
71.975	263.87
81.67	274.06
86.429	270.1
78.542	258.98
69.919	245.87
69.762	231.39
77.214	227.35
78.399	225.78
68.045	213.93
71.779	220.82
75.859	213.8
45.875	126.7
3.622	21.687
-23.061	-63.536
-42.142	-126.78
-51.982	-160.96
-50.224	-186.25
-58.039	-203.12
-62.681	-208.94
-60.087	-209.67
-68.455	-213.1
-67.257	-210.34
-61.419	-202.45
-60.013	-202.08
-51.625	-200.72
-49.003	-196.62
-42.435	-195.76
-31.253	-190.93
-27.756	-185.54
-3.7	-166.51
41.096	-115.52
81.949	-38.837
108.99	45.425
125.87	112.75
140.07	161.68
149.32	188.95
158.46	191.66
165.39	186.19
173.53	180.73
184.74	160.36
194.05	130.72
200.7	100.19
190.05	48.036
172.53	-8.744
151.2	-59.104
120.79	-107.41
102.42	-134.57
83.027	-146.47
61.875	-159.75
44.384	-170.96
19.87	-172.84
2.777	-174.94
-7.35	-177.76
-17.519	-177.25
-27.45	-183.59
-35.206	-181.87
-41.787	-175.37
-46.137	-175.47
-44.43	-170.98
-40.575	-168.72
-32.259	-166.62
-28.821	-165.2
-31.908	-161.53
-62.971	-153.81
-139.93	-152.62
-220.31	-143.51
-280.22	-111.26
-316.18	-61.889
-330.84	-16.031
-332.79	23.2
-330	53.859
-322.58	69.088
-306.61	79.75
-295.23	88.384
-285.3	91.579
-272.98	95.649
-257.68	104.08
-245.36	105.63
-235.72	104.13
-218.17	109.75
-205.95	115.1
-205.79	110.23
-205.27	105.25
-188.49	101.8
-148.33	77.976
-79.174	48.794
3.867	28.548
77.928	4.202
139.64	-14.858
190.21	-22.061
226.4	-25.42
249.17	-26.044
261.59	-28.926
258.76	-24.317
260.73	-14.582
268.26	-12.488
264.03	-10.308
256.63	-9.433
249.26	-7.795
238.58	-2.296
219.79	0.603
207.37	-7.28
211.25	24.14
220.03	73.221
324.69	118.81
472.16	229.7
601.05	327.57
883.55	349.73
1305.9	324.35
1843.1	307.64
2247.4	299.72
2295.1	274.84
2017.7	257.63
1367	203.23
815.81	126.25
615.02	66.041
464.5	8.006
306.94	-32.293
198.67	-40.911
146.83	-33.13
119.63	-27.428
91.187	-23.248
70.334	-11.757
63.729	-9.593
73.147	-22.256
117.97	-26.949
155.6	-29.469
162.38	-31.857
159.23	-24.988
145.4	-22.137
130.79	-22.001
114.1	-18.092
100.73	-18.038
91.669	-15.52
83.904	-16.189
81.184	-17.966
78.569	-11.258
36.058	-27.309
-50.358	-52.443
-149.66	-51.928
-264.37	-31.209
-351.88	-5.574
-388.89	16.154
-407.84	42.408
-412.71	62.368
-410.42	69.923
-406.09	73.152
-394.17	73.004
-386.14	70.761
-383.1	69.457
-375.21	69.591
-366.23	68.2
-357.32	65.223
-349.65	59.725
-343.91	55.969
-339.24	54.831
-337.13	53.64
-330.88	54.19
-325.64	56.504
-319.62	55.315
-307.56	50.769
-303.79	60.688
-290.45	91.787
-249.45	132.63
-207.47	179.83
-161.93	217.08
-116.2	236.02
-86.956	249.03
-58.957	248.38
-44.677	240.87
-39.712	234.69
-33.929	225.51
-32.261	222.24
-23.105	219.42
-15.543	220.42
-6.186	219.59
4.525	209.47
4.139	204.76
6.46	201.64
8.845	204.39
3.984	196.88
3.342	190.97
7.516	196.01
11.201	148.82
9.669	69.22
5.733	-4.407
0.772	-73.075
-4.206	-119.75
-4.748	-149.62
-8.201	-174.7
-11.276	-196.25
-15.838	-212.81
-25.722	-219.93
-30.534	-222.78
-34.978	-226.6
-35.108	-220.45
-28.889	-215.86
-32.203	-218.62
-35.643	-215.74
-35.326	-211.16
-33.595	-209.26
-30.537	-209.58
-29.562	-206.85
-25.572	-204.94
-27.313	-206.75
-26.126	-202.99
-20.23	-197.91
-21.689	-188.56
-35.595	-174.91
-60.321	-143.52
-75.449	-85.173
-91.405	-39.124
-106.52	-20.523
-109.63	-16.208
-113.3	-14.176
-110.7	-10.637
-111.12	-7.523
-110.94	-4.909
-106.23	-5.561
-103.01	-4.911
-98.841	-0.098
-104.73	1.454
-99.524	-0.077
-97.549	5.597
-111.32	12.431
-112.85	14.092
-109.7	16.048
-104.7	19.412
-100.77	17.582
-101.7	15.87
-99.884	22.146
-97.197	22.128
-99.081	20.092
-102.62	19.721
-97.631	13.946
-94.988	14.7
-95.293	19.828
-88.728	23.908
-88.464	20.062
-91.045	11.991
-92.006	12.872
-88.174	12.798
-84.073	16.01
-86.596	18.514
-80.965	14.523
-80.012	14.145
-83.299	10.979
-79.546	10.585
-80.058	11.779
-75.449	7.629
-71.597	7.689
-73.63	11.805
-75.223	12.676
-72.349	10.414
-66.311	10.107
-67.193	9.619
-64.845	8.949
-62.85	6.773
-65.022	5.954
-60.743	7.387
-57.959	6.29
-60.459	10.15
-61.623	6.432
-64.154	-0.934
-56.77	5.728
-52.234	7.287
-56.403	3.396
-51.524	6.046
-52.886	5.867
-54.388	2.471
-52.469	3.014
-49.42	3.182
-45.804	2.665
-48.67	0.973
