# Supplementary material for: Electrooculography-based continuous eye-writing recognition system for efficient assistive communication systems
Source: PLoS One. 2018 Feb 9;13(2):e0192684. doi: 10.1371/journal.pone.0192684 (PMC5806888; doi:10.1371/journal.pone.0192684)
Supplement: S3 Database — All the original continuous EOG data of participant 004, 005, and 006 used in the experiments are contained in this database. (ZIP) [file pone.0192684.s003.zip › continuous2/004/training/EOG_004_01_052.csv]

2.376	-7.612
1.939	-4.539
-2.247	-3.167
0.739	-3.426
4.152	-2.932
7.026	-0.929
11.299	-2.667
9.309	-7.008
5.319	-5.071
6.848	-6.144
8.42	-5.911
9.468	-4.042
5.198	-4.62
3.11	-3.078
6.708	-3.425
1.083	-1.967
1.193	-1.911
5.122	-6.118
9.048	-4.591
15.103	-5.449
10.747	-7.681
5.593	-4.491
7.145	-5.343
6.612	-8.848
2.148	-12.05
4.567	-13.685
6.65	-11.936
8.799	-8.821
12.422	-7.089
8.828	-7.462
7.227	-10.64
5.217	-11.394
3.146	-5.961
4.122	-6.933
3.956	-11.044
3.054	-13.139
-1.563	-13.362
-5.437	-12.62
-5.359	-17.685
1.589	-11.524
19.243	-1.003
54.819	3.731
92.459	12.035
87.303	11.751
62.964	8.236
66.061	10.382
71.669	12.549
64.943	9.959
70.368	7.62
71.081	10.413
67.638	9.07
73.257	9.249
65.332	10.027
62.431	7.132
70.636	8.184
68.9	7.857
63.723	6.342
58.571	5.903
53.471	6.434
52.046	8.367
47.266	10.029
48.774	8.636
44.623	3.715
9.146	-6.276
-30.448	-23.266
-57.979	-34.624
-64.834	-40.982
-69.871	-48.359
-91.42	-52.913
-104.28	-54.827
-121.77	-56.446
-133.56	-54.46
-128.71	-52.889
-122.27	-52.99
-113.89	-50.391
-113.87	-51.041
-112.77	-48
-104.8	-46.404
-99.803	-46.86
-99.923	-42.529
-99.684	-41.579
-99.68	-40.391
-98.336	-42.064
-94.944	-37.929
-88.168	-39.135
-60.11	-68.139
-33.81	-105.61
-8.43	-139.15
32.089	-160.42
56.543	-167.95
75.731	-169.4
97.458	-170.26
105.98	-169.7
105.09	-165.37
99.943	-161.09
100.49	-157.67
101.71	-152.92
99.523	-147.03
99.188	-144.81
97.937	-142
97.996	-139.25
97.307	-138.57
91.367	-136.87
86.378	-133.97
87.033	-131.93
84.363	-131.51
80.394	-128.33
83.42	-122
81.683	-118.92
80.259	-119.21
97.064	-109.43
120.86	-91.311
133.99	-65.744
142.17	-25.861
157.6	4.185
156.69	15.113
138.2	20.291
133.93	21.184
131.69	21.12
121.62	21.214
118.66	22.111
122.95	23.517
120.75	21.226
119.47	21.43
122.06	21.141
118.97	22.916
99.721	38.983
44.513	51.343
-5.005	58.741
-9.93	66.57
-9.483	63.998
-8.963	63.408
-11.74	60.976
-21.032	60.431
-9.634	63.702
7.91	39.773
45.442	4.792
83.647	-16.591
84.913	-23.172
85.324	-24.62
83.654	-24.863
76.376	-20.1
78.365	-19.433
74.377	-14.869
67.888	-9.791
69.128	-9.901
67.679	-9.462
62.422	-9.501
58.754	-11.097
57.197	-10.757
59.801	-7.858
55.593	-10.885
55.855	-12.185
49.297	-6.5
-4.433	-1.922
-73.685	7.776
-134.56	24.512
-170.01	42.526
-167.23	62.236
-174.41	76.35
-194.56	91.168
-212.06	100.3
-224.72	97.342
-223.36	101.68
-223.39	94.608
-222.76	90.762
-216.88	93.662
-215.48	74.942
-213.56	66.678
-206.23	66.795
-200.11	61.458
-196.62	60.497
-191.81	57.345
-185.51	57.076
-181.76	57.874
-184.79	51.939
-184.64	49.361
-180.17	50.442
-174.78	49.034
-173.64	48.902
-151.92	55.432
-91.748	64.379
-39.304	76.425
10.082	96.945
57.899	92.364
81.326	56.974
88.401	26.627
80.783	9.71
73.156	5.895
70.485	7.281
67.106	4.94
63.725	7.746
61.955	7.951
58.501	4.396
55.625	8.067
54.029	5.27
57.922	15.32
44.301	3.186
-1.973	-48.006
-50.178	-77.131
-90.385	-98.246
-116.13	-113.11
-137.67	-115.07
-146.57	-113.49
-136.99	-107.14
-133.43	-100.14
-127.5	-93.469
-120.72	-93.74
-114.62	-90.535
-108.07	-86.866
-107.92	-90.374
-106.1	-88.529
-103.96	-85.853
-99.299	-80.042
-94.314	-77.77
-77.145	-100.97
-38.676	-136.53
3.18	-161.04
44.603	-167.66
74.75	-168.97
97.38	-167.7
110.26	-161.37
115.57	-157.38
126.63	-152.51
126.99	-147.01
122.17	-143.7
118.11	-142.29
115.61	-139.64
117.09	-134.21
115.47	-129.87
115.86	-126.56
111.35	-125.53
104.27	-122.45
103.05	-119.63
98.177	-117.97
99.763	-111.53
102.48	-110.4
95.596	-107.75
99.565	-106.88
101.99	-104.49
92.433	-84.262
82.086	-56.236
75.698	-9.251
68.092	43.4
44.686	72.016
30.669	76.523
23.576	75.117
18.761	80.424
22.663	80.092
18.617	81.138
21.121	80.824
18.511	76.452
11.108	79.795
11.703	79.963
16.04	78.871
18.117	78.52
13.831	76.501
14.537	77.218
10.24	76.679
16.3	82.573
10.509	83.38
-43.872	56.406
-99.971	27.15
-125.27	12.039
-136.79	8.462
-156.31	14.44
-169.73	10.059
-177.87	6.332
-184.75	9.596
-187.87	8.055
-187.35	8.274
-173.95	9.964
-172.63	11.208
-170.88	6.24
-162.6	5.903
-157.71	10.27
-142.09	10.938
-138.01	14.722
-138.16	7.076
-130.54	1.954
-126.54	12.76
-121.93	20.179
-121.65	20.12
-123.31	15.288
-119.69	8.371
-118.47	5.793
-121.09	12.492
-118.81	20.905
-110.19	14.395
-101.26	5.681
-99.626	4.791
-101.09	0.254
-100.53	10.076
-70.811	38.566
-16.399	68.755
38.201	103.6
92.351	141.63
127.33	176.53
150.71	201.06
164.63	214.08
180.08	227
200.28	229.62
205.38	221.23
207.91	212.63
202.62	201.4
185.78	198.13
182.04	198.28
186.36	192.22
181.12	185.01
176.18	177.13
171.8	169.56
159.35	176.94
150.73	192
147.72	188.02
143.04	179.87
146.82	175.84
152.8	168.68
149.42	165.09
143.19	161.54
136.95	163.85
131.54	176.79
121.32	178.02
113.34	167.75
111.66	162.88
104.53	161.08
99.184	168.14
94.218	178.98
93.524	182.1
95.059	176.71
86.502	171.34
80.913	172.21
72.084	167.03
54.958	154.08
48.645	123.24
36.736	66.05
17.387	5.556
29.586	-40.38
77.117	-79.572
105.38	-131.06
66.394	-183.46
1.759	-220.46
-45.542	-241.58
-64.795	-247.51
-66.652	-251.21
-76.919	-247.21
-83.875	-241.28
-86.241	-238.73
-81.792	-231.71
-76.867	-229.16
-80.131	-222.96
-75.098	-216.74
-69.66	-218.05
-69.326	-216.69
-67.46	-208.73
-68.758	-198.81
-68.492	-194.86
-67.779	-199.15
-68.171	-197.8
-64.942	-187.85
-64.536	-186.21
-62.759	-179.03
-48.033	-164.88
-21.202	-145.88
4.413	-107.29
24.263	-56.253
33.804	-4.869
27.27	22.236
18.937	26.941
13.332	28.166
12.426	25.074
12.088	25.065
6.843	28.239
4.422	31.252
1.687	33.891
4.056	33.8
7.415	30.258
3.138	27.671
-0.087	29.916
2.229	28.468
-1.632	31.191
-11.737	37.432
-11.641	32.059
-9.766	31.296
-9.807	37.656
-8.224	33.406
-12.813	27.744
-22.755	29.576
-28.79	31.267
-27.67	32.182
-24.635	31.576
-22.277	29.527
-20.502	27.874
-20.527	27.745
-23.933	25.175
-26.059	20.326
-23.489	22.408
-20.344	19.979
-19.983	17.423
-17.484	19.38
-18.578	18.436
-25.428	21.212
-26.774	22.047
-26.606	21.935
-23.852	25.724
-22.135	27.296
-25.341	23.595
-23.172	21.298
-21.916	22.274
-22.656	21.434
-18.075	20.324
-16.098	18.068
-17.29	18.333
-19.23	24.865
-26.941	27.489
-25.451	22.926
-22.549	18.404
-25.123	17.885
-20.661	17.75
-23.184	17.232
-16.623	17.605
-10.382	15.498
-16.069	16.149
-13.982	17.781
-14.139	16.8
-12.499	18.69
-14.518	15.23
-16.717	10.371
-10.338	13.34
-9.92	13.13
-13.178	17.279
-15.927	21.268
-12.805	18.446
-10.267	19.527
-11.589	17.694
-10.736	13.027
-15.302	8.601
-13.306	10.09
