# Supplementary material for: Electrooculography-based continuous eye-writing recognition system for efficient assistive communication systems
Source: PLoS One. 2018 Feb 9;13(2):e0192684. doi: 10.1371/journal.pone.0192684 (PMC5806888; doi:10.1371/journal.pone.0192684)
Supplement: S3 Database — All the original continuous EOG data of participant 004, 005, and 006 used in the experiments are contained in this database. (ZIP) [file pone.0192684.s003.zip › continuous2/004/training/EOG_004_01_053.csv]

-7.704	-6.845
-4.64	-6.838
-4.878	-8.644
-1.395	-9.923
-2.737	-13.189
-2.309	-16.258
-2.357	-17.053
-0.613	-19.141
2.936	-16.222
-2.19	-9.239
-4.188	-7.274
-5.881	-6.037
-7.187	-8.048
-4.614	-8.75
-7.256	-3.903
-4.723	-0.743
-3.782	-1.745
-5.331	-4.383
-5.573	-5.761
-9.02	-5.145
-8.057	3.748
-13.103	22.615
-19.447	54.638
-24.92	85.494
-26.57	112.66
-25.75	141.75
-31.913	164.47
-28.102	185.96
-24.348	197.27
-20.44	199.62
-16.761	203.17
-17.16	206.84
-13.641	204.41
-15.111	195.45
-16.785	189.45
-22.437	184.2
-22.043	181.19
-17.555	172.84
-19.553	144.13
-17	105.81
-7.286	63.285
13.31	18.088
27.382	-30.067
32.349	-81.457
42.145	-126.32
50.573	-160.28
54.388	-182.46
60.489	-202.2
62.995	-213.16
58.605	-220.07
56.552	-225.6
55.914	-222.52
56.411	-226.67
56.441	-225.94
54.37	-218.85
38.007	-207.95
24.39	-168.19
34.309	-104.22
49.31	-29.725
63.374	37.486
64.886	89.945
56.087	135.23
37.278	163.52
16.736	181.69
11.539	192.33
2.261	191.22
-6.095	193.62
-3.683	197.63
-7.501	195.34
-18.704	194.11
-22.233	187.1
-21.778	180.87
-22.165	169.82
-20.171	130.78
-16.411	81.762
-6.39	26.84
11.315	-32.191
30.829	-83.8
43.016	-131.66
44.755	-174.55
38.118	-207.04
34.377	-225.2
36.876	-232.75
36.093	-234.59
36.631	-235.02
46.138	-230.48
52.24	-223.23
51.107	-217
60.5	-204.35
68.286	-174.3
62.505	-129.46
42.399	-79.241
18.314	-34.782
12.502	-20.903
7.967	-18.366
1.531	-12.369
0.439	-15.053
-3.626	-17.627
-0.525	-15.943
4.38	-12.222
0.744	-11.405
8.375	-3.068
11.718	-4.523
5.673	-4.005
7.5	3.552
-19.67	-36.316
-58.618	-77.986
-65.367	-100.73
-61.214	-128.59
-61.904	-150.84
-57.449	-174.17
-50.68	-187.06
-39.836	-191.61
-25.31	-195.23
-14.542	-196.28
-5.399	-191.8
-1.116	-186.01
5.119	-182.54
12.887	-176.39
19.886	-172.91
22.696	-168.3
21.831	-164.03
26.343	-162.85
29.674	-161.17
27.844	-154.71
24.898	-149.59
28.363	-147.86
27.96	-133.13
28.921	-105.54
39.616	-63.094
44.062	-4.277
37.292	39.491
21.136	47.564
18.578	48.345
16.544	50.191
6.611	50.539
10.082	52.348
7.594	49.03
6.395	52.004
6.442	52.185
8.368	49.333
7.806	53.193
-3.047	59.077
-2.618	62.435
-7.339	59.286
-6.342	60.316
-1.371	59.736
1.069	62.556
1.863	60.063
-32.603	27.373
-70.671	-3.719
-85.22	-28.085
-99.221	-52.572
-111.39	-64.262
-108.58	-75.982
-93.722	-92.227
-74.126	-108.45
-50.963	-121.18
-29.458	-129.98
-11.623	-134.59
8.681	-131.18
26.435	-127.11
32.24	-124.44
33.132	-117.93
35.569	-114.67
30.962	-112.83
40.865	-107.72
47.964	-103.4
34.738	-101.05
46.081	-102
51.863	-96.528
53.659	-92.405
62.802	-95.983
49.484	-92.486
44.33	-94.358
44.056	-91.065
42.457	-83.976
45	-83.045
41.708	-66.388
50.41	-45.759
58.988	-12.509
53.205	20.644
45.044	27.007
41.759	27.376
39.638	27.565
37.339	29.054
42.084	17.623
36.799	-6.069
28.522	-27.719
27.966	-44.292
16.098	-52.882
-8.303	-67.563
-46.45	-73.693
-93.318	-64.643
-138.93	-49.163
-182.31	-17.379
-215.41	17.585
-232.31	44.103
-236.64	62.788
-234.42	70.374
-223.45	68.363
-214.48	66.735
-206.34	72.944
-197.46	77.04
-195.93	76.652
-187.69	75.941
-177.04	74.29
-166.32	75.971
-159.62	75.868
-158.73	73.586
-162.6	73.602
-162.87	74.92
-155.76	73.76
-162.12	68.651
-152.32	69.204
-115.56	59.305
-64.617	38.974
-7.843	32.659
35.016	35.744
59.41	40.817
48.838	47.856
33.352	47.8
30.453	42.549
17.27	46.542
9.72	48.28
6.712	48.933
4.409	50.828
7.417	51.105
23.23	63.194
47.988	66.753
48.824	65.081
40.194	65.823
39.51	61.299
36.814	63.002
37.037	63.488
37.657	65.722
38.763	61.955
45.024	64.823
44.225	61.093
17.637	13.871
-24.596	-27.348
-41.803	-52.499
-36.151	-71.109
-34.991	-76.926
-33.71	-84.197
-34.525	-86.407
-35.743	-90.684
-33.831	-100.73
-31.864	-105.29
-25.774	-105.45
-17.843	-108.53
-9.247	-113.52
0.234	-116.8
9.694	-117.53
18.043	-114.72
19.159	-117.46
17.335	-120.74
23.379	-115.83
34.384	-113.91
44.417	-111.88
51.054	-105.4
62.911	-99.228
75.334	-93.943
87.229	-86.691
101.18	-82.225
100.04	-85.066
97.276	-80.901
101.99	-75.301
102.76	-72.723
105.52	-69.638
109.33	-70.247
106.72	-65.973
103.55	-63.686
99.19	-62.672
93.807	-61.612
98.919	-61.823
101.79	-63.404
97.007	-65.209
93.589	-52.793
94.86	-47.569
100.1	-50.193
87.686	-42.044
58.602	-24.842
26.022	8.391
-4.239	54.838
-23.49	91.014
-30.085	101.59
-32.323	103.97
-32.972	107.35
-25.877	104.83
-26.979	103.92
-26.249	108.21
-20.83	107.56
-26.132	103.23
-26.681	98.127
-24.206	95.912
-22.122	98.239
-24.795	99.056
-23.232	103.42
-20.257	105.27
-25.914	98.998
-23.87	95.907
-20.612	94.245
-16.918	96.338
-14.404	103.71
-11.439	105.98
-12.566	107.8
-15.443	109.5
-13.977	109.79
-17.372	106.02
-14.922	102.33
-16.63	103.05
-17.717	99.261
-16.107	96.952
-19.916	95.637
-14.208	93.689
-14.574	91.22
-17.394	85.95
-10.22	86.029
-13.122	89.879
-14.079	87.085
-14.088	84.097
-19.081	83.704
-14.151	79.132
-15.094	77.64
-13.319	78.269
-9.707	78.503
-15.646	78.377
-12.892	78.547
-12.922	76.109
-18.458	71.289
-15.389	70.718
-16.893	70.968
-16.21	73.456
-14.288	73.667
-21.082	70.328
-17.048	69.675
