# Supplementary material for: Electrooculography-based continuous eye-writing recognition system for efficient assistive communication systems
Source: PLoS One. 2018 Feb 9;13(2):e0192684. doi: 10.1371/journal.pone.0192684 (PMC5806888; doi:10.1371/journal.pone.0192684)
Supplement: S3 Database — All the original continuous EOG data of participant 004, 005, and 006 used in the experiments are contained in this database. (ZIP) [file pone.0192684.s003.zip › continuous2/004/training/EOG_004_01_054.csv]

7.185	16.349
5.843	14.781
6.225	15.314
4.837	13.359
4.388	12.188
9.032	16.506
13.225	15.92
11.98	10.968
8.023	9.927
7.554	9.971
7.231	8.827
7.227	10.261
11.422	8.451
9.076	4.43
6.24	3.555
4.206	4.939
0.999	8.841
4.295	8.028
2.376	6.088
3.19	6.75
5.554	5.242
-1.832	7.344
-1.172	10.187
-0.754	20.883
-5.621	47.791
-6.708	79.89
-10.464	115.5
-10.066	148.41
-9.621	173.76
-11.118	194.35
-7.244	204.28
-1.779	208.75
3.767	215.09
5.982	217.57
11.3	212.1
18.651	206.33
17.929	206.11
14.342	203.57
10.499	192.51
6.926	185.47
8.145	181.49
15.291	178.21
15.573	174.71
10.433	130.41
10.332	60.35
13.167	-5.236
25.543	-64.395
37.415	-109.69
42.979	-149.87
53.351	-174.71
64.38	-190.8
70.175	-203.05
75.991	-208.83
80.336	-213.79
80.944	-212.43
81.233	-209.72
77.027	-210.61
71.689	-211.32
67.589	-209.2
56.044	-212.93
39.125	-218.69
19.994	-219.84
-5.794	-220.55
-29.774	-221.01
-47.897	-223
-52.871	-220.01
-51.456	-216.43
-51.684	-214.17
-46.953	-207.92
-52.254	-207.28
-53.813	-203.83
-48.649	-195.15
-51.108	-194.84
-50.478	-194.08
-48.531	-190.41
-49.122	-185.21
-46.791	-175.94
-47.164	-172.02
-57.323	-172.82
-55.745	-167.51
-31.945	-149.14
7.523	-123.73
52.357	-85.93
83.763	-25.838
87.402	18.423
63.76	25.546
44.953	29.669
38.391	35.797
32.094	40.016
32.754	44.108
33.448	41.167
33.293	37.96
29.365	37.104
23.546	40.799
22.777	39.572
24.351	42.016
23.263	44.434
-15.339	12.516
-57.88	-22.984
-69.591	-41.576
-91.017	-63.268
-111.67	-69.835
-115.52	-63.783
-112.81	-63.684
-109.61	-60.446
-106.97	-59.255
-103.11	-57.606
-101.98	-57.57
-90.968	-68.458
-75.478	-84.038
-68.734	-103.31
-47.061	-115.93
-13.986	-122.57
18.878	-122.8
53.301	-115.03
76.629	-110.98
97.644	-103.39
110.89	-94.015
112	-92.211
120.4	-86.687
125.54	-82.558
126.95	-77.48
126.62	-74.196
119.58	-80.069
122.6	-75.604
125.09	-70.648
116.8	-70.508
114.01	-70.759
111.39	-72.188
107.85	-69.254
104.68	-64.315
79.158	-51.382
44.607	-19.532
16.227	35.148
-11.952	94.765
-27.373	142.1
-29.234	188.84
-27.398	227.99
-26.138	251.69
-24.455	270.43
-20.533	277.53
-15.952	277.05
-18.277	267.18
-20.758	249.76
-18.776	244.05
-17.524	224.46
-13.356	197.97
-15.973	195
-17.755	163.09
-6.229	94.547
10.993	30.954
29.655	-21.106
44.359	-57.478
54.968	-85.612
66.094	-103.33
73.247	-110.38
70.395	-117.76
70.734	-120.16
75.692	-118.3
75.616	-114.52
76.506	-112.25
75.626	-111.16
79.15	-107.47
80.473	-111.36
76.26	-112.52
75.007	-110.65
76.859	-109.39
76.94	-105.05
16.316	-114.77
-96.335	-117.66
-175.33	-96.825
-206.96	-60.746
-217.4	-21.732
-213.84	-1.261
-202.44	8.34
-194.59	12.26
-189.79	13.225
-184.85	20.394
-178.34	24.1
-168.18	23.715
-158.35	24.363
-155.38	24.799
-155.17	26.785
-152.62	24.909
-150.01	22.348
-152.87	23.265
-152.9	27.021
-145.91	27.443
-148.92	25.161
-141.03	30.287
-93.883	27.942
-29.698	23.89
29.816	26.508
78.724	31.021
91.033	35.696
74.182	34.59
66.334	34.192
59.141	33.159
53.776	33.695
56.417	37.351
52.594	36.063
49.196	34.234
47.569	33.752
45.145	33.255
42.184	28.075
38.932	25.478
41.758	23.119
45.485	19.434
47.181	26.021
34.317	-6.875
2.267	-55.221
-19.21	-72.298
-27.516	-90.165
-32.317	-99.734
-32.151	-100.56
-37.224	-101.28
-45.862	-98.374
-49.781	-96.284
-47.261	-90.945
-44.525	-88.509
-42.197	-99.744
-25.908	-112.66
2.126	-116.05
29.385	-116.52
50.675	-115.42
67.18	-107.33
84.055	-98.199
98.197	-95.822
102.92	-90.931
108.85	-82.278
115.18	-81.508
116.1	-80.098
119.76	-73.928
119.71	-73.436
121.39	-71.052
124.36	-67.191
123.33	-68.567
122.94	-64.53
122.01	-61.17
122.63	-65.306
117.9	-61.703
110.64	-60.443
107.01	-64.066
104.89	-61.288
107.16	-63.972
107.19	-62.766
102.12	-61.688
101.38	-60.313
99.382	-40.576
92.571	-19.664
71.375	15.463
39.263	64.224
21.432	89.299
11.737	95.006
9.01	94.544
11.061	94.503
11.388	94.951
10.661	87.981
6.231	90.683
2.216	115.52
-2.56	136.69
-4.714	141.71
-3.228	138.23
-2.215	131.62
0.168	133.37
0.141	125.13
-0.396	124.87
-2.273	122.46
-34.123	50.437
-80.902	-28.84
-104.58	-74.297
-112.15	-113.6
-110.83	-129.62
-111.04	-137.11
-112.8	-142.53
-109.7	-138.81
-106.97	-137.62
-104.18	-131.92
-105.51	-131.83
-103.3	-135.94
-98.053	-129.5
-95.916	-130.12
-94.801	-128.75
-90.807	-124.09
-81.377	-125.69
-89.412	-122.64
-121.52	-114.25
-162.21	-89.153
-196.69	-50.31
-213	-6.851
-215.79	31.261
-214.64	49.966
-209.5	54.742
-200.74	53.217
-193.01	53.83
-186.99	54.588
-179.7	57.049
-170.54	57.616
-162.9	53.139
-154.82	51.824
-146.55	51.564
-140.36	50.372
-137.29	46.918
-134.73	45.45
-131.32	46.074
-130.43	46.111
-129.23	41.862
-116.99	45.094
-87.492	53.908
-47.089	39.685
6.799	15.87
65.708	-12.496
121.53	-37.248
174.64	-38.742
208.04	-33.298
224.92	-29.608
232.62	-25.197
232.89	-12.529
236.6	-4.896
230.84	-6.945
214.57	-5.435
212.24	-4.417
207.62	-2.549
198.75	-3.73
197.51	-4.162
189.94	-0.414
187.81	2.211
189.37	3.186
187.42	1.769
185.8	4.241
190.94	10.594
192.63	12.882
177.68	12.705
177.15	16.274
180.79	20.052
174.34	23.453
172.64	23.47
166.46	22.863
165.4	25.289
163.39	22.767
158.27	26.111
156.21	28.136
153.93	25.332
159.23	29.629
151.7	26.712
154.4	32.539
133.01	38.644
58.114	42.326
40.522	76.272
52.019	91.721
17.581	80.311
-10.165	79.593
-14.979	81.108
-22.31	83.121
-28.966	83.148
-31.117	83.969
-35.02	86.795
-33.228	87.653
-30.569	84.574
-31.221	83.733
-29.268	90.428
-28.168	91.393
-29.449	87.946
-34.727	86.022
-38.446	83.583
-36.706	82.489
-33.338	84.726
-30.17	84.009
-27.884	84.058
-28.261	82.974
-33.285	79.333
-35.319	78.171
-33.831	72.007
-35.758	76.056
-35.114	76.183
-32.782	70.255
-30.493	74.063
-28.003	71.58
-25.418	71.322
-26.292	67.423
-31.041	64.842
-29.055	68.274
-29.414	66.141
-26.781	67.811
-22.171	68.429
-21.273	66.469
-15.008	63.724
-21.981	60.688
-25.224	61.291
-19.683	60.753
-24.03	59.074
-22.521	60.562
-21.128	58.747
-22.461	57.379
-20.075	60.089
-19.903	60.001
-18.88	59.153
-18.84	56.746
-23.339	54.162
-23.184	56.439
