# Supplementary material for: Electrooculography-based continuous eye-writing recognition system for efficient assistive communication systems
Source: PLoS One. 2018 Feb 9;13(2):e0192684. doi: 10.1371/journal.pone.0192684 (PMC5806888; doi:10.1371/journal.pone.0192684)
Supplement: S3 Database — All the original continuous EOG data of participant 004, 005, and 006 used in the experiments are contained in this database. (ZIP) [file pone.0192684.s003.zip › continuous2/004/training/EOG_004_01_055.csv]

1.274	-10.958
-1.102	-7.895
-1.181	-8.423
3.425	-9.825
4.751	-12.844
1.993	-13.229
2.879	-10.44
7.11	-10.798
3.433	-9.744
0.91	-7.508
5.253	-8.751
5.013	-8.409
-1.225	-9.358
-3.848	-12.716
-2.422	-9.75
0.123	-9.407
-0.421	-9.863
-4.425	-9.018
0.145	-9.935
-0.785	-10.087
-0.924	-12.091
5.896	-9.06
2.58	-7.252
7.731	-8.544
12.158	-6.964
6.205	-2.871
5.69	-2.433
1.433	-5.548
-0.913	-5.414
0.697	-4.481
1.775	-3.954
5.047	-4.448
6.896	-2.819
8.04	-4.189
6.418	-5.838
4.437	-3.403
4.973	-3.407
5.756	-3.477
6.876	0.287
10.038	1.245
12.358	-5.122
13.909	-8.07
11.752	-7.456
7.01	-3.923
4.523	-2.635
-0.074	-7.688
1.919	-9.199
2.939	-9.928
2.643	-8.778
17.355	-7.213
20.679	-7.26
9.249	-8.256
6.125	-14.558
9.516	-14.927
10.299	-13.004
10.516	-12.623
14.652	-7.048
17.672	-5.188
19.292	-6.179
14.402	-7.169
10.714	-6.94
11.049	-6.669
10.239	-7.355
7.922	-9.657
5.097	-11.602
6.039	-7.38
8.334	-5.771
14.174	-8.092
13.31	-11.883
9.883	-11.578
9.689	-8.365
8.934	-6.327
11.366	-4.163
7.968	-6.382
2.584	-5.489
3.207	-7.071
7.039	-8.619
5.804	-5.491
3.894	-8.411
0.476	-3.813
-12.507	13.817
-14.372	43.127
-12.388	76.972
-17.193	107.44
-19.29	139.26
-20.792	160.81
-15.911	172.23
-10.459	180.18
-7.659	185.74
-5.688	187.08
-3.443	182.71
-0.145	181.89
-4.853	179.17
-9.184	173.98
-8.809	168.79
-9.913	161.94
-14.288	153.56
-18.139	145.22
-18.951	134.35
-23.07	102.92
-22.142	56.396
-13.598	5.248
0.255	-46.825
21.376	-95.433
32.506	-143.97
33.924	-183.9
41.142	-209.29
50.644	-224.36
65.51	-230.37
76.343	-232.56
78.646	-230.29
83.627	-225.03
83.274	-225.76
84.073	-224.91
85.755	-223.11
84.477	-219.47
86.045	-215.59
86.618	-215.62
75.609	-215.19
60.293	-218.34
43.967	-216.09
-0.857	-218.14
-43.298	-216.74
-67.26	-199.89
-102.85	-183.39
-138.76	-148.85
-159.35	-117.81
-158.13	-109.88
-146.9	-101.36
-140.95	-96.067
-135.4	-87.031
-127.78	-77.912
-124.78	-75.686
-123.16	-69.468
-117.65	-68.331
-112.61	-68.32
-109.7	-65.783
-109.32	-66.09
-106.59	-65.114
-103.3	-60.992
-98.379	-41.946
-76.93	-2.029
-52.021	49.724
-30.479	103.06
-2.976	152.28
15.308	187.97
37.417	212.74
72.213	232.56
86.54	240.2
94.758	241.76
111.33	240.9
107.98	236.22
102.62	230.03
104.46	229.68
97.756	226.47
98.059	217.43
96.86	218.53
89.559	211.51
87.907	205.48
84.773	208.41
84.688	199.63
90.332	193.49
92.008	186.75
89.276	179.67
89.68	170.54
88.124	165.16
87.865	172.85
92.599	138.78
95.089	74.567
106.91	23.321
122.59	-29.665
133.06	-74.615
140.81	-109.33
143.35	-132.96
148.04	-145.39
151.62	-160.36
153.63	-161.77
155.66	-157.82
148.07	-158.23
143.17	-154.52
144.88	-147.67
130.55	-124.17
109.99	-99.09
108.91	-89.4
114.07	-84.714
109.04	-81.211
104.01	-80.018
105.88	-77.535
100.93	-75.697
105.86	-71.844
105.6	-65.062
33.067	-70.474
-53.641	-63.824
-96.567	-44.046
-131.52	-35.368
-162.34	-24.695
-181.3	-17.094
-186.24	-14.939
-183.86	-13.114
-178.82	-14.549
-172.9	-14.357
-172.56	-12.435
-172.76	-10.013
-170.47	-10.929
-165.21	-11.47
-159.51	-9.201
-156.93	-10.94
-148.42	-14.775
-144.16	-14.843
-147.61	-15.846
-145.72	-19.45
-134.58	-1.348
-111.53	38.181
-89.282	79.5
-65.924	114.66
-42.107	136.55
-17.866	153.63
4.31	165.29
12.012	169.24
17.744	174.76
23.634	172.41
28.91	167.57
31.406	166.73
32.014	159.1
34.669	156.15
32.766	154.65
33.802	150.91
34.034	145.33
30.579	136.87
29.613	132.62
32.896	129.51
34.951	114.88
27.685	71.803
27.695	16.493
30.409	-38.437
30.636	-96.572
34.462	-148.54
33.836	-188.92
40.782	-219.44
49.549	-240.84
51.79	-255.32
59.491	-258.74
70.073	-257.25
81.42	-260.07
88.677	-252.14
90.924	-245.25
93.653	-246.92
88.044	-244.64
86.329	-242.05
91.415	-237.34
88.755	-234.17
87.177	-233.67
80.824	-234.28
46.96	-236.53
-26.058	-230.86
-100.29	-218.43
-142.72	-194.13
-158.66	-157.41
-151.09	-137.14
-145.49	-132.39
-142.79	-125.81
-136.18	-117.61
-135.83	-108.8
-123.88	-104.23
-112.33	-100.56
-111.05	-95.767
-104.26	-90.132
-101.5	-87.926
-100.71	-88.243
-95.452	-81.469
-91.938	-79.379
-93.312	-71.304
-84.63	-36.902
-59.062	8.585
-35.313	57.393
-15.186	110.19
6.299	154.54
32.948	186.51
65.128	211.62
84.663	227.29
92.434	230.22
99.08	227.6
98.281	226.55
96.503	219.54
97.844	210.25
93.907	204.01
89.899	197.64
88.263	194.61
84.391	185.46
85.411	182.62
86.597	178.14
84.226	172.85
87.83	179.77
91.6	142.06
106.72	82.096
134.04	38.337
147.46	-6.817
157.69	-44.554
160.51	-74.494
149.73	-80.343
145.59	-73.987
138.02	-76.516
132.35	-73.801
136.85	-73.17
134.84	-67.335
127.81	-62.848
126.89	-59.613
128.49	-54.049
126.09	-73.055
118.32	-80.96
110.21	-72.91
108.63	-73.95
105.81	-74.823
114.03	-69.959
106.81	-61.655
43.909	-61.212
-31.738	-54.423
-90.54	-39.122
-122.44	-22.497
-133.37	-9.146
-144.94	-1.522
-148.99	7.142
-147.41	8.666
-142.89	9.673
-137.98	12.895
-137.28	12.213
-132.37	13.319
-131.38	14.293
-131.9	12.795
-130.36	10.673
-136.62	11.33
-139.72	11.345
-139.71	10.69
-135.8	8.738
-133.95	6.247
-115.38	21.274
-68.095	48.555
-33.93	78.544
-3.434	115.7
32.633	151.27
61.512	176.11
79.116	181.22
78.131	174.05
73.043	168.88
77.623	165.4
78.092	162.42
69.057	153.63
61.364	146.43
60.631	142.17
70.592	136.64
66.179	133.93
60.158	131.75
62.702	132.14
56.32	133.44
59.386	131.84
61.207	125.25
55.915	123.61
49.061	122.5
48.114	131.7
52.433	124.22
33.147	52.593
2.074	-35.686
-23.747	-114.51
-49.738	-175.81
-67.464	-211.44
-75.612	-239.82
-78.68	-258.94
-74.826	-270.1
-73.977	-276.85
-73.976	-278.3
-70.041	-276.66
-66.444	-276.24
-65.15	-274.45
-68.177	-266.81
-62.311	-258.07
-55.944	-255.02
-56.522	-251.64
-50.986	-248.59
-48.999	-244.16
-50.61	-238.17
-47.152	-235.64
-45.338	-225.8
-42.069	-224.05
-49.363	-217.09
-54.105	-185.42
-16.593	-123.22
26.842	-29.321
53.123	49.044
75.746	107.43
87.488	151.43
93.943	167.11
91.809	169.68
86.241	166.4
81.446	159.25
76.193	157.39
74.008	151.99
73.098	143.82
75.02	144.3
72.542	142.89
71.537	139.16
72.718	138.14
67.775	136.21
64.904	134.43
67.185	137.29
61.546	113.43
32.134	47.31
3.208	-21.598
-1.954	-81.217
-11.763	-131.42
-24.689	-171.56
-33.574	-200.66
-31.52	-210.28
-3.344	-213.51
2.969	-214.75
-12.888	-213.93
-18.579	-215.4
-28.207	-211.93
-33.241	-205.38
-33.588	-200.48
-33.667	-195.84
-34.322	-191.09
-35.652	-184.96
-35.861	-176.08
-73.211	-159.22
-132.55	-124.26
-173.96	-78.567
-199.39	-39.876
-203.57	-15.746
-198.61	-5.55
-192.13	-1.413
-181.81	2.947
-174.88	6.876
-166.81	9.521
-155.52	11.647
-149.33	11.521
-146.12	10.939
-141.56	10.53
-141.37	13.615
-140.94	12.239
-139.78	12.544
-135.72	18.431
-100.58	-2.394
-36.684	-32.569
25.708	-56.771
77.874	-78.639
121.3	-81.14
158.38	-83.455
183.08	-81.78
204.01	-62.13
212.24	-53.244
198.57	-48.243
188.83	-38.564
177.87	-36.194
171.94	-31.29
172.55	-30.358
166.64	-29.187
165.86	-23.284
166.08	-23.001
166.13	-22.869
169.29	-16.074
144.47	-0.738
111.12	13.638
101.14	18.427
101.52	23.096
103.23	30.746
49.187	26.642
-22.149	23.484
-34.02	27.326
-32.221	30.766
-32.566	34.176
-25.686	35.555
-27.955	37.772
-27.275	39.99
-21.092	41.091
-18.218	44.101
-14.822	46.25
-24.692	29.856
-35.132	20.975
-31.849	23.865
-27.848	20.819
-26.11	26.36
-29.605	26.637
-25.964	26.968
-18.78	29.319
-20.28	26.869
-20.502	27.511
-20.434	24.524
-21.939	24.668
-22.984	24.487
-19.58	22.772
-19.816	26.559
-23.154	24.906
-21.462	23.94
-21.862	24.783
-21.9	24.148
-21.872	26.207
-19.877	24.225
-18.441	24.517
-20.299	27.946
-19.461	22.113
-20.006	20.745
-22.07	23.143
-23.478	16.75
-21.981	18.612
-17.567	21.419
-17.289	21.532
-18.647	25.409
-19.586	20.817
-19.289	21.133
-16.737	24.354
-16.289	21.552
-15.614	21.074
-15.095	18.044
-13.358	17.098
-13.189	17.796
-16.188	19.562
-14.046	22.49
-11.549	20.777
-14.911	17.809
-16.223	16.098
-15.438	18.251
-14.04	19.677
-8.167	23.207
-9.3	23.611
-12.803	18.564
-7.289	20.345
-5.859	21.375
-8.412	19.643
-8.998	19.496
-14.225	16.581
-16.596	15.891
-12.607	18.744
-7.078	15.921
-5.407	14.343
-9.657	15.164
-9.213	14.833
-10.366	18.052
