# Supplementary material for: Electrooculography-based continuous eye-writing recognition system for efficient assistive communication systems
Source: PLoS One. 2018 Feb 9;13(2):e0192684. doi: 10.1371/journal.pone.0192684 (PMC5806888; doi:10.1371/journal.pone.0192684)
Supplement: S3 Database — All the original continuous EOG data of participant 004, 005, and 006 used in the experiments are contained in this database. (ZIP) [file pone.0192684.s003.zip › continuous2/004/training/EOG_004_01_056.csv]

-23.832	-18.07
-26.415	-15.532
-26.092	-16.369
-29.375	-19.849
-24.555	-21.392
-20.705	-26.609
-34.129	-21.241
-31.552	-19.091
-21.647	-18.719
-20.974	-9.935
-28.298	-6.745
-35.741	4.901
-31.636	9.476
-36.136	0.263
-48.252	-1.931
-51.622	-4.496
-54.052	-2.203
-50.769	-1.01
-45.487	-3.299
-51.162	-0.468
-49.055	-2.092
-45.498	-1.078
-41.182	2.049
-36.94	-1.735
-40.034	2.534
-33.006	5.963
-34.631	2.683
-35.188	2.499
-23.251	2.797
-10.014	14.352
7.718	15.481
9.689	8.815
1.736	13.709
0.067	13.062
3.49	12.955
7.177	13.223
9.382	14.592
13.062	16.905
15.708	16.826
13.976	17.401
6.312	12.113
11.357	16.561
22.064	19.9
19.747	14.678
19.702	17.902
20.84	13.557
20.294	7.385
21.066	7.29
21.048	8.934
18.188	7.561
13.488	7.521
13.674	9.549
14.33	6.726
17.668	12.182
18.274	11.457
14.275	7.686
11.794	7.139
6.332	0.674
7.986	2.584
12.03	4.015
13.248	-0.209
15.374	1.685
16.996	3.74
18.162	4.543
16.972	7.773
13.516	7.017
10.027	0.944
13.103	-3.004
11.744	9.668
2.513	36.698
0.685	75.329
3.286	119.42
3.025	149.63
5.192	171.17
3.754	182.12
1.769	183.05
5.985	186.22
5.281	184.82
3.685	184.38
3.677	183.33
4.449	176.32
5.158	173.43
4.596	168.48
6.413	167.68
4.1	156.69
-0.802	119.86
-3.178	83.596
-3.923	38.334
2.388	-12.495
9.445	-57.723
13.304	-116.69
19.657	-162.65
24.773	-192.88
35.076	-217.22
46.248	-228.22
53.982	-237.6
58.492	-232.52
57.848	-223.83
56.556	-222.51
54.648	-215.79
60.54	-212.28
59.851	-208.27
56.654	-200.86
54.68	-203
57.144	-200.86
54.668	-191.13
-25.255	-186.31
-128.18	-158.22
-180.12	-112.29
-212.07	-71.877
-218.36	-32.577
-212.78	-5.595
-210.29	11.582
-197.74	14.489
-188.06	9.836
-183.86	13.989
-179.47	18.343
-172.33	22.475
-164.06	18.183
-159.41	13.403
-158.67	15.894
-155.33	14.816
-146.94	13.708
-139.07	12.581
-136.52	11.772
-137.2	15.247
-133.12	18.742
-133.31	18.026
-126.36	18.531
-121.77	19.24
-126.71	14.095
-118.22	11.594
-119.48	10.005
-116.66	11.555
-104.64	16.686
-69.471	4.526
-10.132	-2.067
69.291	9.165
272.29	38.509
497.96	106.91
671.5	167.61
831.81	168.89
851.78	141.39
725.83	101.94
545.31	42.367
377.7	4.082
244.15	-0.331
149.54	6.937
97.279	5.343
69.709	0.162
58.021	0.557
46.58	-6.976
38.538	3.887
28.34	41.383
29.957	87.793
36.435	134.21
32.98	163.59
28.282	177.86
22.51	182.27
15.379	182.28
17.703	186.78
21.123	183.56
14.416	178.46
13.787	177.66
11.829	173.17
14.084	169.89
12.539	162.15
6.51	156.88
10.573	154.25
7.872	144.64
7.483	147.88
11.692	131.28
7.02	75.733
-1.354	21.13
4.582	-33.871
25.833	-82.69
51.514	-121.22
82.033	-149.59
100.16	-167.46
114.12	-183.56
131.76	-185.29
133.13	-183.44
130.85	-182.97
126.92	-176.73
117.07	-172.31
120.96	-173.61
135.83	-184.48
143.91	-195.27
145.72	-196.11
143.14	-196.8
141.41	-194.79
138.82	-188.49
135.32	-187.37
140.01	-186.17
137.4	-186.28
141	-180.81
132.95	-177.95
58.188	-188.5
-49.11	-182.52
-137.25	-154.01
-198.52	-112.18
-238.61	-70.51
-258.72	-37.914
-257.44	-15.564
-242.99	-8.147
-225.07	-5.582
-214.76	-6.746
-211.73	-4.359
-207.64	-2.114
-204.32	-3.983
-198.36	1.946
-195.31	6.612
-200.15	7.432
-199.97	5.473
-200.62	12.053
-191.57	5.981
-154.1	-25.665
-104.61	-38.855
-56.852	-41.781
-43.149	-40.355
-56.142	-30.65
-58.414	-29.901
-61.836	-29.671
-66.858	-24.407
-67.58	-19.397
-61.599	-21.375
-53.767	-20.342
-59.663	-18.277
-65.548	-21.388
-57.766	-20.061
-55.246	-22.238
-46.847	-2.512
-26.919	42.566
-26.841	84.277
-27.688	124.67
-14.817	151.62
-1.712	169.25
16.238	186.71
21.446	194.41
16.885	194.63
20.007	192.95
15.253	185.26
10.848	177.38
15.705	174.74
15.696	172.15
12.164	171.88
9.141	166.96
9.299	165.24
7.862	161.48
15.595	150.03
27.19	144.19
27.347	138.5
32.145	140.72
32.395	126.67
49.569	92.904
79.442	67.086
99.431	32.193
133.12	8.089
161.98	-5.788
176.67	-26.868
181.2	-30.797
169.14	-29.02
164.52	-25.98
161.88	-24.216
151.49	-28.575
148.47	-22.358
144.13	-36.406
139.54	-83.358
123.09	-137.02
103.15	-183.55
90.096	-211.21
64.416	-234.36
45.299	-252.55
32.96	-260.03
12.428	-264.14
-1.506	-264.78
-8.485	-266.1
-20.707	-266.91
-30.687	-269.13
-34.16	-266.9
-35.657	-261.14
-34.209	-259.25
-24.765	-253.6
-44.903	-245.53
-105.68	-237.23
-153.04	-214.8
-185.8	-175.67
-208.34	-124.8
-219.12	-71.516
-223.64	-33.114
-219.18	-1.96
-211.16	27.058
-195.44	47.807
-178.37	59.199
-167.41	63.108
-156.45	73.346
-136.45	91.315
-114.85	111.62
-95.489	128.58
-74.043	141.78
-56.84	154.43
-43.285	159.52
-30.852	165.68
-15.415	173.18
1.15	171.41
15.628	173.76
38.303	176.12
61.314	172.27
78.453	172.63
99.846	168.76
106.73	169.2
104.2	167.13
105.24	160.14
98.302	158.65
98.576	152.15
96.873	150.77
92.587	148.21
93.889	150.27
86.563	145.64
87.745	140.56
92.116	145.09
88.371	136.72
91.372	145.95
74.411	113.6
25.959	25.291
-24.581	-54.408
-63.124	-133.43
-88.326	-192.35
-103.27	-230.49
-106.5	-259.13
-111.81	-273.9
-117.79	-278.19
-113.27	-276.1
-111.41	-270.93
-107.69	-261.82
-100.76	-258.05
-96.917	-253.73
-90.111	-246.01
-84.724	-241.91
-81.678	-232.79
-76.097	-226.41
-70.124	-224.26
-70.556	-218.76
-68.948	-217.64
-76.516	-199.33
-118.08	-158.24
-149.52	-109.64
-151.86	-60.168
-154.44	-25.127
-153.11	-4.142
-144.87	8.545
-133.05	17.152
-125.52	21.45
-123.46	22.39
-118.67	25.24
-114.12	22.983
-105.12	27.421
-80.887	29.959
-49.024	11.475
-20.287	5.23
15.286	13.062
50.358	18.852
82.444	17.209
121.92	7.095
161.09	2.024
190.24	-4.075
192.99	-8.187
180.4	-3.267
172.37	0.077
161.87	-1.447
153.06	-0.093
150.87	1.838
145.35	3.554
141.55	11.842
141.61	13.607
135.55	7.893
127.02	10.165
129.65	12.852
130.37	14.58
122.6	16.715
125.73	19.311
127.69	21.196
118.8	15.721
118.72	20.895
121.73	23.872
110.52	18.098
117.85	26.046
87.512	18.279
0.876	-2.09
-34.298	-3.963
-36.434	-0.038
-35.936	0.057
-32.22	2.934
-34.758	3.895
-30.358	4.625
-29.839	11.831
-25.057	11.465
-25.815	12.003
-42.388	15.144
-49.916	15.327
-50.413	17.911
-50.134	15.455
-46.963	16.425
-44.156	22.3
-43.676	21.648
-43.068	17.416
-39.243	20.265
-38.821	18.604
-38.863	17.896
-35.611	22.793
-35.619	24.001
-32.282	27.397
-30.88	20.497
-31.048	19.228
-28.218	23.768
-28.058	22.098
-23.902	23.785
-24.339	23.967
-19.635	26.851
-17.685	29.398
-23.39	26.438
-22.035	26.324
-27.534	29.448
-24.703	28.134
-20.131	26.081
-22.482	20.883
-19.15	20.802
-20.811	28.328
-24.767	27.284
-23.179	22.851
-18.114	20.206
-13.707	19.369
-15.679	18.414
-14.783	16.572
-9.418	17.106
-12.553	20.22
-11.512	22.598
-12.247	21.707
-14.171	21.315
-10.211	22.69
-13.717	19.103
-15.212	14.47
-13.432	16.774
-12.554	19.107
-15.275	16.391
-13.251	16.364
-10.477	18.908
-16.439	17.967
-15.121	19.811
-11.324	21.61
