# Supplementary material for: Electrooculography-based continuous eye-writing recognition system for efficient assistive communication systems
Source: PLoS One. 2018 Feb 9;13(2):e0192684. doi: 10.1371/journal.pone.0192684 (PMC5806888; doi:10.1371/journal.pone.0192684)
Supplement: S3 Database — All the original continuous EOG data of participant 004, 005, and 006 used in the experiments are contained in this database. (ZIP) [file pone.0192684.s003.zip › continuous2/004/training/EOG_004_01_057.csv]

-30.526	-14.77
-35.844	-14.111
-32.565	-10.649
-31.715	-10.149
-30.389	-11.249
-26.148	-11.17
-28.975	-11.74
-28.939	-11.459
-25.185	-10.777
-25.763	-11.911
-27.492	-12.944
-27.312	-13.469
-28.485	-15.87
-27.152	-16.324
-29.979	-15.933
-32.066	-16.215
-26.679	-16.003
-26.604	-17.001
-29.497	-15.87
-29.863	-15.133
-28.044	-12.778
-28.118	-12.72
-26.546	-13.485
-21.7	-9.812
-23.318	-10.386
-29.854	-10.162
-33.974	-8.848
-37.608	-8.851
-37.852	-11.225
-32.571	-14.326
-29.593	-11.169
-23.93	-7.844
-20.462	-4.634
-27.993	-1.845
-32.455	-6.041
-24.109	-9.562
-19.162	-6.701
-20.812	-7.712
-20.269	-5.056
-24.884	0.308
-23.551	-5.402
-20.747	-10.006
-22.205	-8.56
-16.635	-6.55
-18.856	-5.288
-25.511	-3.741
-24.958	-6.601
-23.056	-6.352
-21.893	-2.17
-19.711	-7.129
-16.283	-9.168
-17.112	-7.703
-16.432	-8.14
-13.982	-8.311
-13.783	-8.037
-13.613	-9.029
-17.208	-11.622
-19.259	-8.667
-18.58	-7.588
-18.667	-7.423
-20.244	-7.508
-20.521	-9.045
-16.513	-6.563
-13.027	-6.438
-15.034	-6.26
-13.561	-4.549
-10.515	-5.405
-17.281	-9.542
-20.285	-2.906
-23.694	23.058
-31.752	55.532
-34.562	88.44
-39.333	117.74
-41.526	140.45
-39.025	157.34
-36.4	162.77
-31.76	162.93
-28.843	166.89
-24.811	168.76
-22.954	169.48
-24.298	165.2
-24.19	157.46
-22.547	153.36
-20.259	150.83
-18.185	150.14
-14.149	145.73
-13.213	140.86
-19.608	133.48
-24.686	131.31
-23.444	136.11
-32.798	109.63
-40.939	62.516
-36.866	17.148
-29.596	-31.633
-7.721	-76.079
19.573	-122.42
36.596	-161.15
46.438	-188.92
51.861	-220.74
54.949	-241.16
62.736	-247.47
73.423	-254.98
82.629	-257.07
87.476	-251.89
90.67	-248.59
92.398	-249.15
95.244	-247.58
96.076	-247.27
90.972	-248.06
91.951	-236.06
74.317	-221.55
38.403	-200.72
6.882	-155.35
-15.967	-91.682
-26.143	-25.874
-36.049	28.159
-44.793	74.78
-48.706	114.21
-46.174	139.68
-40.648	157.54
-38.819	169.33
-37.917	176.68
-35.889	183.52
-32.759	183.91
-29.469	180.8
-25.893	179.33
-25.42	179.09
-28.244	177.72
-29.8	170.27
-27.854	165.97
-32.912	165.93
-39.955	161.35
-35.313	155.05
-34.497	151.72
-34.057	147.05
-35.137	138.64
-41.636	125.16
-39.468	88.33
-43.009	32.241
-43.289	-23.01
-30.811	-79.854
-20.727	-132.57
-12.077	-173.45
-5.488	-209.54
-4.49	-238.99
-8.793	-259.79
-4.748	-269.54
2.624	-272.77
2.972	-274.03
11.906	-269.82
16.851	-263.95
12.003	-262.59
14.643	-260.01
18.991	-239.67
30.05	-210.39
51.439	-172.54
72.137	-125.32
78.877	-90.483
67.953	-81.549
60.465	-81.163
57.248	-70.308
55.505	-70.315
52.095	-67.563
42.532	-52.611
40.804	-49.477
42.274	-42.569
39.586	-36.234
37.036	-39.497
38.614	-35.965
37.508	-33.939
31.261	-36.25
28.516	-31.621
28.369	-30.389
35.917	-26.876
27.173	-19.776
-39.277	-29.771
-129.03	-29.36
-187.26	-14.673
-211.43	1.205
-216.83	16.624
-217.24	14.021
-217.26	7.375
-209.69	9.474
-200.21	15.165
-193.74	15.074
-179.93	15.542
-170.77	17.887
-169.48	14.884
-163.19	15.24
-154.44	17.209
-149.56	15.811
-148.47	14.632
-144.68	17.411
-143.17	17.435
-144.92	13.692
-144.92	13.81
-145.06	14.134
-145.11	11.482
-144.23	10.227
-139.16	15.109
-112.38	8.214
-59.823	-11.343
-8.163	-13.72
28.51	-16.469
37.873	-25.215
23.478	-23.011
8.121	-21.719
3.635	-16.656
7.991	-16.185
8.692	-21.478
7.972	-17.723
1.968	-17.756
-5.442	-19.753
-5.407	-23.428
-10.98	-18.972
-12.337	-16.948
2.458	-6.838
46.351	38.429
195.97	65.011
375.65	94.355
527.08	151.82
714.47	177.93
829.2	159.74
871.64	139.08
834.03	121
675.79	80.562
519.93	40.588
403.55	15.964
312.92	-2.135
224.62	-18.304
153.6	-27.746
118.42	-34.072
88.727	-40.875
70.348	-41.483
62.159	-42.003
56.63	-39.54
49.07	-34.898
41.784	-39.517
41.776	-34.658
37.169	-12.023
32.164	2.506
24.375	4.409
7.863	2.469
7.964	-0.172
8.229	-3.537
0.852	-2.812
10.264	1.22
6.394	2.386
2.074	5.703
8.794	6.1
0.757	-2.281
5.641	-1.121
-13.256	-4.565
-73.666	-33.79
-116.07	-52.949
-141.21	-60.28
-143.42	-67.189
-130.74	-63.276
-127.34	-60.114
-118.68	-56.35
-114.91	-53.979
-112.05	-49.712
-117.29	-51.785
-145.3	-71.048
-162.32	-74.713
-160.27	-71.298
-154.37	-73.075
-153.37	-71.98
-155.27	-68.841
-153.64	-60.88
-150.01	-61.948
-145.5	-62.35
-142.81	-60.494
-141.6	-57.453
-136	-51.915
-113.56	-79.262
-76.823	-124.55
-40.796	-155.71
-7.66	-179.69
14.222	-194.54
26.142	-203.5
43.379	-206.09
57.832	-199.4
67.272	-192.68
78.481	-187.33
82.063	-183.74
78.779	-180.82
71.492	-176.27
66.338	-174.3
67.031	-172.49
67.09	-167.37
68.116	-166.53
61.764	-167.49
60.944	-165.15
65.769	-161.35
61.297	-161.18
62.445	-155.78
59.333	-138.97
54.192	-113.14
56.231	-64.537
53.53	-7.271
49.32	40.642
42.918	61.465
32.126	59.562
24.371	57.336
23.147	57.425
37.22	71.694
53.16	82.825
45.891	82.077
41.659	84.504
43.624	83.615
37.143	78.181
37.803	74.513
32.981	69.476
23.859	70.104
29.321	73.801
32.621	72.119
29.54	72.57
33.73	73.739
35.598	74.927
27.445	73.57
24.23	72.862
25.699	70.699
31.685	70.588
32.209	72.022
-14.882	42.277
-88.781	2.347
-137.73	-11.976
-168.02	-23.232
-196.1	-35.66
-203.25	-34.194
-192.71	-33.442
-184.09	-32.219
-177.67	-22.973
-173.69	-21.303
-169.7	-24.998
-166.03	-22.512
-163.81	-14.065
-164.06	-10.721
-163.01	-14.405
-157.81	-15.028
-151.79	-15.079
-148.48	-15.953
-143.96	-15.918
-140.33	-16.88
-140.59	-13.477
-142.19	-10.417
-142.08	-8.248
-139.31	-10.075
-140.61	-18.088
-135.79	-11.081
-99.023	-7.437
-40.849	-10.035
8.502	0.713
59.129	20.215
94.232	45.068
96.431	56.847
83.168	56.377
70.751	57.598
65.862	59.602
59.533	55.391
55.287	53.358
48.418	53.017
44.457	48.708
48.355	49.773
47.392	48.171
50.995	48.149
67.419	48.042
76.578	44.721
78	46.424
74.417	47.242
69.732	48.304
71.107	45.403
74.243	53.059
66.517	47.218
11.719	-11.269
-53.118	-62.039
-91.004	-75.494
-112.29	-78.25
-134.82	-75.902
-162.1	-71.107
-162.32	-65.862
-158.93	-61.939
-155.31	-56.36
-148.33	-53.066
-148.26	-50.11
-134.73	-45.887
-124.55	-47.286
-122.44	-46.452
-119.79	-44.629
-119.23	-45.603
-119.75	-43.161
-118.75	-40.23
-109.99	-40.442
-110.22	-40.676
-116.04	-42.4
-116.4	-42.134
-115.44	-38.263
-114.27	-40.343
-118.51	-36.445
-95.309	-11.782
-45.742	28.535
-2.551	77.452
31.198	124.16
63.088	160.24
89.501	184.27
95.636	193.45
94.32	188.98
88.065	182.46
88.142	179.33
86.112	171.99
79.467	168.57
83.49	163.16
78.339	154.24
79.452	165.52
85.343	147.8
84.777	84.298
89.862	25.32
95.414	-30.379
95.711	-69.542
95.536	-80.389
95.246	-79.78
89.198	-74.837
84.196	-73.914
77.662	-68.152
77.067	-61.098
78.115	-62.394
74.625	-57.736
78.571	-53.439
74.792	-51.001
66.462	-50.07
73.059	-48.354
64.892	-43.255
0.31	-53.042
-87.403	-51.13
-147.62	-34.069
-174.64	-22.608
-182.45	-5.37
-180.3	-1.001
-167.81	-2.88
-159	1.139
-152.66	1.468
-144.87	5.59
-141.31	6.545
-134.96	6.975
-133.1	8.794
-132.07	12.978
-127.03	15.897
-124.14	13.383
-123.62	12.917
-125.95	10.001
-128	11.125
-131.86	7.758
-130	8.035
-121.7	12.007
-123.17	10.363
-120.23	14.829
-83	1.168
-29.361	-23.23
3.679	-41.757
9.83	-49.363
1.711	-45.742
-3.176	-43.366
-3.118	-33.601
-7.861	-30.872
-11.3	-35.661
1.326	-24.643
25.844	-13.208
33.797	-15.467
26.361	-18.157
30.419	-17.309
31.293	-16.51
24.065	-16.354
24.031	-15.006
22.435	-12.066
21.126	-13.199
21.754	-10.325
19.417	-6.267
18.602	-9.309
20.555	-10.272
20.516	-10.266
16.348	-8.396
12.866	-4.631
11.817	-4.028
16.223	-9.566
18.71	-14.857
15.286	-12.845
15.757	-11.561
17.949	-13.701
16.638	-14.493
12.388	-12.595
13.895	-12.434
14.079	-11.311
16.043	-7.447
24.696	-6.993
22.394	-9.426
20.272	-10.411
20.281	-11.359
17.92	-14.626
18.888	-11.06
16.072	-9.175
11.576	-10.956
12.546	-10.791
17.638	-16.738
16.311	-14.858
14.623	-12.45
16.246	-12.931
13.135	-9.75
12.486	-11.666
13.149	-13.147
12.4	-13.995
6.479	-14.056
2.287	-13.526
5.122	-12.374
5.561	-14.216
7.172	-15.073
1.834	-12.077
-5.302	-12.888
-4.907	-11.764
-4.719	-12.892
-4.968	-16.687
-4.968	-17.305
-0.114	-18.316
4.77	-16.975
3.708	-14.795
2.873	-14.088
2.249	-14.852
-3.906	-19.904
-4.245	-18.816
1.96	-16.658
-0.221	-19.57
-2.649	-18.863
-0.681	-19.841
-1.381	-18.853
-3.51	-16.808
-2.141	-14.258
-4.034	-13.911
