# Supplementary material for: Electrooculography-based continuous eye-writing recognition system for efficient assistive communication systems
Source: PLoS One. 2018 Feb 9;13(2):e0192684. doi: 10.1371/journal.pone.0192684 (PMC5806888; doi:10.1371/journal.pone.0192684)
Supplement: S3 Database — All the original continuous EOG data of participant 004, 005, and 006 used in the experiments are contained in this database. (ZIP) [file pone.0192684.s003.zip › continuous2/004/training/EOG_004_01_058.csv]

-11.171	14.503
-4.479	11.227
-3.125	5.312
-8.639	3.809
-4.408	2.327
1.292	-6.515
-3.277	-7.692
-6.158	-5.509
-2.872	-0.76
-0.312	-0.742
-3.328	-0.635
-2.867	6.973
-0.808	4.466
-7.031	3.353
-9.548	5.203
-9.589	2.665
-10.023	2.652
-4.417	1.613
-1.192	2.787
-3.11	5.723
-7.937	3.327
-13.628	-1.217
-12.683	1.148
-5.987	2.635
-1.613	3.038
0.498	6.441
-2.005	9.062
-10.227	8.358
-13.753	2.665
-13.095	5.151
-10.989	4.335
-2.405	3.372
0.578	6.426
-2.004	0.906
-1.77	2.972
-2.869	6.088
2.016	8.411
0.954	7.42
-1.523	2.763
1.395	6.156
-1.112	7.183
-3.76	7.864
-8.864	5.629
-9.131	3
-5.852	5.075
0.275	4.722
1.189	4.701
-2.314	4.537
1.588	3.097
1.103	5.306
0.971	4.715
-0.429	4.05
-2.417	7.545
-2.981	2.143
-4.7	-0.027
-4.918	0.29
-6.502	0.795
-4.136	3.613
-4.713	-2.587
-6.534	-0.285
-2.218	2.648
-3.031	-1.171
-5.653	0.187
-9.597	1.004
-13.54	4.21
-13.13	3.506
-11.984	4.274
-5.014	6.894
-6.817	0.199
-14.965	-0.807
-14.518	1.909
-15.143	0.683
-14.96	1.014
-12.843	4.324
-9.383	3.433
-9.772	6.386
-19.047	28.024
-27.802	56.951
-39.413	83.984
-49.357	110.43
-52.36	134.94
-53.273	158.51
-51.411	175.05
-48.738	181.93
-44.803	192.72
-41.491	200.23
-37.63	201.18
-32.462	202.35
-26.476	196.19
-23.387	192.03
-22.537	194.88
-20.336	193.82
-23.309	186.68
-24.915	179.96
-22.288	173.5
-21.25	161.66
-22.6	151.62
-26.499	138.84
-29.242	107.65
-31.424	75.88
-31.342	51.301
-31.163	14.504
-40.473	-31.147
-46.831	-78.369
-43.601	-127.88
-40.904	-170.55
-32.419	-195.37
-16.958	-212.1
-4.231	-236.16
5.411	-251.01
15.289	-246.14
23.078	-241.98
31.803	-240.44
39.985	-237.76
43.05	-240.35
38.31	-240.36
34.393	-232.94
34.127	-219.84
7.299	-199.83
-27.603	-164.29
-52.136	-104.63
-80.884	-36.776
-92.446	19.264
-92.713	64.868
-93.186	100.34
-84.938	129.97
-73.187	155.85
-63.457	168.31
-52.112	180.74
-41.221	189.24
-40.075	189.16
-35.633	195.18
-32.249	194.49
-30.335	190.64
-26.888	189.81
-29.11	187.07
-24.223	185.66
-24.095	177.74
-25.87	171.36
-24.015	165.76
-26.962	139.65
-30.033	89.166
-32.559	26.514
-34.091	-33.716
-39.154	-93.651
-41.881	-141.07
-35.875	-177.31
-21.525	-209.98
-1.107	-223.11
15.621	-231.25
30.6	-234.32
43.966	-230.59
48.688	-231.45
55.822	-229.57
63.375	-225.36
66.259	-221.43
67.42	-216.43
64.088	-214.57
62.141	-213.36
58.42	-208.25
61.68	-206.5
66.736	-196.93
66.19	-177.03
83.971	-141.97
106.47	-83.049
114.69	-13.716
113.35	29.54
103.85	25.968
94.096	25.068
90.896	31.546
82.919	31.45
72.936	35.576
70.559	28.227
73.146	27.51
79.436	30.296
77.601	23.879
75	30.129
67.852	31.481
65.093	34.969
50.844	40.328
-21.685	11.958
-88.591	-15.842
-117.71	-24.991
-139.81	-31.006
-144.25	-27.157
-136.95	-17.728
-133.79	-12.949
-130.63	-12.834
-122.11	-11.804
-118.9	-11.028
-122.11	-10.671
-122.41	-9.437
-119.7	-1.495
-113.35	-5.286
-95.054	-38.487
-64.828	-76.797
-33.887	-110.4
-9.298	-136.08
22.505	-148.88
55.387	-157.15
74.489	-160.57
97.84	-157.96
114.7	-152.23
118.48	-148.74
123.15	-145.75
125.95	-136.99
123.62	-131.66
120.08	-132.1
119.98	-130.32
118.25	-126.23
117.11	-123.53
116.17	-119.37
115.83	-114.67
115.55	-116.21
110.21	-116.28
105.76	-110.18
103.96	-103.84
105.95	-98.868
107.57	-94.83
102.95	-92.974
99.603	-87.868
98.778	-83.81
96.612	-83.471
97.603	-81.242
98.378	-82.269
94.662	-85.018
90.488	-85.877
88.495	-72.985
80.412	-49.107
73.267	-8.155
71.731	58.04
42.078	113.75
-2.928	158.02
-29.989	196.67
-51.114	221.72
-68.163	242.97
-78.655	254.91
-83.037	265.69
-82.067	275.07
-81.461	273.94
-75.441	277.23
-76.243	279.4
-81.639	274.96
-76.17	273.06
-73.925	271.5
-69.312	274.43
-62.117	271.79
-65.246	261.5
-70.813	256.6
-70.683	243.98
-62.652	221.1
-58.672	180.01
-55.372	112.92
-39.295	40.433
-20.541	-19.241
-2.858	-68.118
19.902	-109.22
39.209	-135.44
33.144	-158.53
13.212	-177.92
3.966	-183.62
-1.608	-189.16
-2.625	-192.01
-6.111	-185.57
-10.275	-181.67
-5.333	-177.76
-1.554	-173.22
2.168	-173.42
-1.601	-169.49
-3.224	-165.07
3.556	-162.61
3.417	-157.49
3.815	-157.53
5.299	-153.99
6.227	-147.97
1.457	-142.7
-14.159	-118.83
-22.637	-76.057
-2.999	-8.632
40.181	69.372
71.752	134.04
93.829	188.16
114.11	226.01
106.64	241.68
93.403	239.58
96.623	237.11
91.421	234.55
83.037	230.11
82.504	230.97
82.553	227.07
84.628	221.34
80.633	214.96
80.29	213.39
80.396	212.18
69.973	201.67
72.462	206.49
80.355	188
71.596	115.14
68.973	47.671
80.434	9.572
92.422	-17.457
98.102	-38.404
92.099	-48.5
92.609	-44.685
92.405	-40.953
87.369	-42.116
90.369	-35.727
90.516	-29.486
88.175	-26.197
88.972	-22.898
88.869	-23.472
84.012	-18.099
79.203	-18.561
78.008	-24.897
70.783	-21.182
69.948	-21.009
75.377	-14.717
59.762	-2.25
48.872	0.47
52.084	0.892
47.004	-1.624
47.875	-0.112
47.327	9.295
-1.853	3.323
-85.974	-5.442
-142.39	2.599
-169.29	9.092
-199.13	12.558
-216.8	20.345
-211.54	29.85
-209.52	35.711
-200.48	37.816
-190.88	36.545
-186.77	38.552
-179.12	41.605
-176.61	41.746
-170.55	43.068
-169.34	39.532
-166.55	39.343
-163.06	36.801
-163.96	33.661
-159.38	36.87
-161.7	38.677
-131.85	37.293
-64.222	20.836
-6.954	2.465
28.181	-5.667
19.695	-9.808
-3.554	-9.804
-8.375	-7.643
-13.781	-4.193
-20.867	-3.899
-22.35	-3.028
-19.522	2.281
-25.341	2.21
-28.4	-0.145
-23.647	2.914
-23.435	3.127
-22.156	2.069
-16.983	6.617
-14.767	9.017
-17.892	4.948
-13.059	2.672
-11.575	11.058
-15.179	16.835
-12.336	17.178
-12.716	19.818
-13.463	20.43
-14.636	22.355
-12.817	16.889
-10.671	15.76
-15.608	19.811
-17.848	15.421
-12.343	18.635
-10.38	21.019
-17.871	18.998
-15.2	25.416
24.285	34.833
80.302	41.977
103.71	47.204
93.316	49.581
77.148	49.34
75.354	49.604
67.983	49.947
54.852	46.465
54.368	45.559
63.611	55.215
89.265	65.701
98.757	65.341
86.514	60.628
81.97	60.11
85.246	63.393
79.001	63.518
77.212	64.567
84.175	66.316
45.817	35.879
-16.115	-7.538
-58.665	-25.919
-86.761	-43.538
-105.26	-60.55
-125.52	-59.082
-139.63	-53.059
-140.87	-50.902
-138.71	-50.796
-138.01	-50.13
-133.5	-43.655
-125.37	-40.37
-119.37	-39.627
-114.27	-33.363
-108.11	-32.332
-107.82	-31.959
-108.14	-27.696
-103.18	-28.054
-107.01	-30.88
-106.93	-32.01
-104.62	-28.272
-107.73	-24.453
-110.8	-28.782
-108.14	-29.364
-65.948	-17.163
-5.826	-4.156
48.17	9.179
90.727	27.05
115.02	41.213
129.34	47.955
116.73	50.644
101.4	51.415
95.557	48.751
88.611	45.346
86.787	48.494
85.254	51.597
84.335	43.952
84.552	43.403
80.137	47.657
73.778	42.569
80.202	51.833
59.205	34.186
-2.852	-15.806
-58.667	-44.386
-88.998	-65.627
-98.234	-68.731
-113.94	-71.712
-123.54	-74.777
-122.46	-60.567
-121.87	-61.907
-112.06	-58.884
-108.82	-51.384
-107.48	-47.64
-103.73	-42.983
-102.29	-44.019
-95.779	-42.574
-85.996	-42.09
-84.078	-43.325
-88.049	-45.518
-89.8	-44.789
-91.601	-36.248
-94.854	-33.431
-93.478	-37.683
-89.677	-41.477
-90.776	-46.964
-77.539	-31.523
-39.954	12.113
6.415	57.963
42.09	106.56
75.378	159.12
103.43	201.34
110.95	223.44
117.16	228.14
115.3	228.22
106.91	223.03
101.72	216.47
94.109	213.16
88.635	204.92
85.883	201.24
88.459	199.02
88.67	193.07
84.802	192.46
78.875	186.47
78.851	188.36
88.062	172.83
90.43	115.38
95.274	59.879
104.96	7.668
108.01	-39.58
103.34	-64.448
97.364	-68.419
94.908	-63.467
91.329	-65.079
89.507	-60.929
86.832	-56.472
87.218	-56.73
87.9	-48.322
83.728	-54.779
80.968	-69.926
74.295	-68.078
73.502	-65.591
80.434	-63.262
79.116	-58.225
73.635	-54.144
68.155	-53.287
65.783	-55.476
65.833	-55.681
66.714	-55.687
72.984	-39.735
41.047	-29.502
-37.846	-29.734
-91.72	-6.422
-97.619	19.022
-99.732	33.44
-120.32	37.477
-144.28	23.945
-160.33	12.47
-164.23	12.71
-167.56	6.053
-171.11	-5.017
-163.61	-10.141
-158.9	-13.556
-158.4	-11.518
-150.89	-9.29
-145.82	-4.802
-142.92	0.287
-137.35	0.247
-137.89	2.418
-144.7	-1.48
-145.64	-2.447
-121.91	-1.955
-74.084	-9.298
-25.177	-15.716
5.363	-20.354
24.777	-21.653
39.609	-24.449
37.169	-28.853
25.667	-34.761
23.19	-32.115
24.546	-22.879
18.726	-24.422
14.267	-25.835
10.604	-23.003
5.23	-22.264
5.708	-20.469
6.547	-21.376
8.372	-20.824
13.986	-18.475
18.841	-23.555
16.253	-21.157
5.545	-19.818
9.148	-20.531
13.036	-15.956
4.826	-19.18
8.447	-17.011
5.518	-22.047
-3.375	-28.849
-7.83	-24.927
-11.569	-23.933
-10.65	-21.257
-13.149	-19.967
-13.785	-21.422
-11.416	-23.159
-7.655	-20.111
-5.317	-18.17
-8.933	-17.331
-7.803	-17.774
-0.942	-21.033
-1.201	-20.696
-1.577	-19.014
-1.954	-15.333
-6.171	-14.616
-1.026	-13.879
0.291	-15.896
0.31	-14.692
-3.368	-10.445
-14.078	-14.919
-13.401	-12.465
-14.771	-11.072
-12.957	-14.117
-12.126	-11.908
-14.84	-16.15
-3.963	-12.104
-3.418	-5.732
-10.189	-7.147
-8.147	-3.591
-13.557	-10.8
-15.157	-12.738
-10.94	-5.421
-12.744	-7.168
-11.328	-6.368
-13.992	-7.284
-19.788	-3.395
-21.009	3.02
-20.009	-0.457
-16.338	-1.416
-13.074	-5.503
-14.157	-8.161
-14.647	-4.68
-12.21	-3.252
-12.382	-3.818
-13.665	-8.486
-14.766	-5.498
-13.541	-4.112
-14.462	-8.971
