# Supplementary material for: Electrooculography-based continuous eye-writing recognition system for efficient assistive communication systems
Source: PLoS One. 2018 Feb 9;13(2):e0192684. doi: 10.1371/journal.pone.0192684 (PMC5806888; doi:10.1371/journal.pone.0192684)
Supplement: S3 Database — All the original continuous EOG data of participant 004, 005, and 006 used in the experiments are contained in this database. (ZIP) [file pone.0192684.s003.zip › continuous2/004/training/EOG_004_01_059.csv]

-4.363	0.754
-4.695	-0.78
-6.501	-0.93
-4.551	-0.879
1.369	2.369
-2.125	0.284
-0.384	-1.26
-1.474	0.374
-4.298	-1.165
0.053	0.02
-4.04	1.002
-2.985	0.685
1.458	1.225
-0.364	-0.675
-1.366	-0.87
-1.518	0.259
1.334	-3.57
-1.285	-5.565
-6.536	-5.758
-6.79	-7.082
-7.616	-2.952
-5.108	-3.81
-6.454	-6.725
-8.479	-3.095
-3.72	-1.815
-1.373	-2.255
-6.008	-1.659
-11.532	-3.504
-13.282	-3.692
-9.534	-1.803
-5.545	-2.796
-9.797	-1.65
-12.68	-3.067
-13.52	0.176
-14.222	6.318
-14.641	3.903
-16.358	3.401
-18.354	3.806
-14.674	5.35
-8.926	7.639
-13.272	7.016
-11.981	8.423
-10.896	8.422
-15.231	5.804
-14.04	5.423
-12.784	3.516
-12.484	1.719
-12.811	0.627
-4.871	3.377
-3.898	8.394
-10.066	3.395
-8.391	1.173
-9.578	2.367
-7.158	3.533
-5.797	8.351
-7.54	4.781
-6.338	-2.483
-8.373	-5.429
-6.738	-1.155
-7.052	3.655
-10.025	6.849
-5.373	9.968
-5.862	5.563
-6.778	5.858
-3.452	10.746
-3.691	14.26
2.083	11.077
2.165	3.001
-5.254	8.82
-5.753	12.459
-7.327	7.716
-3.757	8.583
2.249	8.307
0.938	10.173
-1.759	22.172
-3.167	43.448
8.044	73.256
27.344	104.6
38.503	133.77
51.079	160.62
63.837	179.14
71.52	191.95
82.717	201.98
91.721	208.48
95.959	208.3
94.396	201.99
90.148	200.24
85.33	197.62
79.178	193.14
81.083	189.18
79.118	183.25
71.867	179.38
74.756	174.7
71.906	172.47
66.949	170.13
70.705	159.99
68.235	155.54
66.133	150.55
63.07	144.82
56.167	154.78
56.795	133.66
55.156	75.351
49.48	13.128
44.516	-50.007
37.173	-94.387
39.057	-114.65
40.329	-112.84
35.075	-105.55
39.01	-102.96
37.05	-97.868
33.733	-95.159
33.886	-90.186
35.429	-82.854
41.116	-80.425
41.18	-78.347
41.886	-72.679
2.217	-71.442
-76.841	-69.277
-124.3	-49.567
-138.78	-27.782
-149.28	-18.968
-162.27	-11.791
-166.65	-8.43
-163.71	-5.201
-162.39	-2.734
-155.95	-2.732
-150.1	3.008
-144.23	3.56
-135.91	1.623
-131.98	-0.557
-129.63	0.118
-129.66	6.005
-129.66	4.817
-124.1	4.589
-120.07	4.928
-119.51	5.805
-106.65	23.638
-80.496	53.544
-66.151	86.988
-65.661	114.51
-58.411	126.28
-45.542	138.08
-32.862	148.81
-20.525	150.21
-19.733	153.03
-20.906	152.06
-15.558	151.71
-14.278	149.94
-12.346	139.81
-11.433	138.58
-9.668	138.82
-6.457	135.94
-4.029	135.41
-3.909	128.1
-10.994	122.1
-14.548	117.88
-22.123	101.03
-31.088	66.05
-17.808	18.284
16.922	-35.16
55.771	-89.812
92.084	-138.08
102.49	-184.19
79.137	-225.22
57.435	-255.03
37.698	-277.63
26.531	-288.68
29.377	-291.51
28.01	-290.9
24.285	-285.28
25.987	-281.46
38.013	-277.56
41.831	-254.01
22.874	-217.12
-6.096	-167.75
-28.764	-107.32
-44.51	-78.556
-53.856	-73.817
-59.553	-66.652
-58.146	-58.791
-47.669	-59.454
-58.401	-44.791
-30.592	6.967
81.354	18.576
279	36.698
524.08	104.79
681.33	121.54
758.43	122.88
740.24	107.07
600.47	65.4
455.06	57.871
343.03	46.452
251.26	43.43
180.58	69.244
120.59	96.891
83.06	121.6
68.167	142.83
55.033	161.53
48.055	161.84
37.987	151.89
33.108	150.76
33.913	144.77
19.765	136.49
12.267	131.14
7.502	130.32
2.278	137
2.617	137.98
0.222	135.4
-2.072	132.52
-4.407	128.04
-2.15	124.28
-4.835	123.24
-11.823	122.46
-13.053	113.44
-13.618	118.26
-16.247	110.8
-49.768	42.428
-115.78	-44.889
-166.92	-118.31
-198.36	-175.34
-212.6	-210.21
-204.7	-231.38
-203.09	-243.62
-203.1	-249.12
-192.44	-245.21
-188.93	-237
-185.09	-231.95
-177.55	-222.03
-174.48	-215.49
-170.4	-214
-167.54	-208.01
-163.23	-208.09
-155.54	-207.89
-157.61	-204.87
-163.25	-204.62
-159.25	-199.03
-161.9	-184.87
-154.66	-158.49
-112.49	-112.26
-71.382	-49.41
-34.854	17.115
4.411	74.323
27.472	114.31
45.089	139.65
52.266	148.78
50.62	144.27
48.947	141.03
44.259	140.44
43.869	133.73
42.06	132.57
36.571	129.57
33.917	127.05
35.796	129.6
38.992	122.12
45.948	132.15
21.805	100.66
-44.792	5.292
-101.89	-72.156
-144.18	-132.58
-174.67	-175.64
-180.51	-203.29
-173.62	-221.46
-160.47	-223.88
-147.07	-225.2
-139.21	-221.21
-131.77	-215.72
-128.91	-207.68
-127.08	-199.81
-122.56	-192.71
-118.42	-183.62
-116.01	-182.97
-112.69	-179.75
-90.547	-176.74
-44.738	-177.58
9.981	-170.05
57.738	-144.89
87.099	-102.12
98.425	-61.511
94.718	-48.045
82.58	-46.963
74.232	-39.205
70.932	-39.811
67.05	-38.336
58.805	-35.226
55.779	-37.856
52.822	-34.862
45.852	-31.993
46.799	-29.341
46.141	-29.72
44.094	-31.341
48.193	-27.175
50.699	-27.37
47.728	-25.902
43.697	-25.324
48.506	-25.67
44.975	-23.55
-9.845	-30.293
-95.034	-32.645
-159	-23.54
-188.51	-6.966
-191.76	6.714
-175.84	17.87
-158.68	25.562
-151.86	23.793
-138.78	25.075
-128.02	26.999
-120.11	26.658
-112.34	26.087
-108.04	27.211
-101.16	29.161
-100.34	27.976
-98.686	27.607
-92.413	24.207
-87.684	19.42
-85.553	23.278
-87.138	26.339
-90.037	28.73
-92.559	28.16
-97.427	20.484
-99.688	11.575
-71.933	-12.108
-14.277	-37.15
57.16	-45.247
120.7	-40.103
132.78	-33.367
115.85	-36.2
107.4	-34.918
105.52	-31.358
109.28	-30.516
104.48	-25.417
96.351	-24.252
91.255	-18.308
88.096	-15.372
100.79	-23.181
108.35	-23.786
105.39	-25.876
107.83	-28.618
109.46	-30.047
106.46	-30.543
97.277	-24.358
93.262	-22.395
90.423	-23.454
87.361	-20.725
90.505	-22.829
94.363	-23.582
91.824	-21.614
83.981	-27.024
89.219	-23.759
53.274	-19.405
-39.538	-20.709
-107.81	-10.558
-153.88	-3.171
-190.69	-5.195
-199.09	-0.126
-189.31	6.688
-175.23	9.86
-169.14	12.467
-168.7	10.817
-166.17	13.768
-157.96	17.275
-152.06	12.187
-154.23	9.164
-150.65	13.546
-142.35	17.75
-140.9	19.074
-140.66	18.28
-140	16.867
-139.14	19.738
-133.21	18.528
-123.72	14.686
-112.88	17.037
-112.55	20.22
-117.52	18.645
-112.16	16.725
-102.13	18.32
-90.693	20.404
-84.156	22.474
-81.668	22.901
-77.013	23.687
-69.799	25.367
-62.267	27.649
-63.225	25.17
-64.971	21.85
-69.992	22.727
-77.926	16.584
-78.636	13.687
-47.712	5.939
17.897	-11.941
77.877	-26.445
117.62	-37.619
116.83	-36.619
96.477	-33.828
88.931	-32.908
79.28	-30.749
73.583	-27.943
71.505	-21.697
69.37	-20.32
66.165	-19.65
56.708	-20.898
55.481	-19.38
59.146	-14.241
60.561	-17.698
62.581	-19.639
54.987	-18.844
51.864	-21.321
56.1	-19.575
51.986	-15.941
51.209	-15.973
51.411	-14.008
46.844	-12.216
47.906	-11.523
48.271	-9.934
43.371	-14.837
39.901	-16.936
37.694	-13.623
44.331	-3.676
45.665	-6.148
27.011	-36.092
13.576	-50.151
12.788	-58.049
5.668	-70.426
-15.138	-65.432
-34.465	-63.303
-43.271	-61.872
-46.13	-54.108
-48.423	-54.609
-48.626	-51.383
-46.239	-42.851
-46.537	-42.371
-45.614	-41.1
-41.956	-37.51
-39.631	-37.231
-37.342	-38.025
-35.791	-36.854
-39.89	-35.022
-43.78	-34.01
-51.338	-34.45
-46.967	-29.539
-15.028	-21.247
18.329	-12.493
48.905	-1.077
64.715	1.24
55.84	1.8
46.581	4.396
41.182	5.173
29.961	3.902
23.331	2.245
22.524	2.954
21.678	0.098
27.889	5.412
24.46	7.302
20.104	5.956
22.297	15.373
19.881	17.197
22.324	13.297
22.898	9.534
24.747	10
28.255	4.121
25.082	-2.945
21.024	2.543
21.086	-1.105
22.564	-2.686
20.74	-2.088
19.818	-2.748
23.84	4.068
25.209	-0.786
21.44	-2.451
23.768	1.793
24.35	-1.269
23.957	0.791
30.116	1.5
25.459	0.255
22.91	2.508
24.841	3.191
20.848	3.743
28.696	0.649
27.225	-1.581
14.812	-1.504
16.223	-1.312
17.375	0.22
17.19	-2.389
15.549	-1.938
11.03	-1.589
11.499	-1.774
8.509	-0.643
8.791	-3.162
14.406	-1.775
11.349	-1.383
9.904	-4.759
9.894	-5.863
4.914	-1.386
4.993	0.353
5.515	-2.88
8.8	0.33
9.766	-0.687
8	-4.468
12.214	-4.564
11.809	-4.762
12.291	-0.373
13.13	-2.28
