# Supplementary material for: Electrooculography-based continuous eye-writing recognition system for efficient assistive communication systems
Source: PLoS One. 2018 Feb 9;13(2):e0192684. doi: 10.1371/journal.pone.0192684 (PMC5806888; doi:10.1371/journal.pone.0192684)
Supplement: S3 Database — All the original continuous EOG data of participant 004, 005, and 006 used in the experiments are contained in this database. (ZIP) [file pone.0192684.s003.zip › continuous2/004/training/EOG_004_01_060.csv]

-5.622	15.894
-8.307	15.004
-4.828	14.894
-3.378	12.197
-7.983	11.315
-6.022	10.507
-5.527	11.843
-4.065	11.309
-2.268	12.776
-1.856	14.618
0.239	14.605
-4.294	13.902
-0.838	12.515
2.762	15.128
1.731	15.028
3.06	13.62
1.194	18.158
8.35	17.164
6.727	12.989
0.018	15.411
1.402	13.994
-3.178	15.248
-2.415	17.511
-1.105	14.428
-0.027	18.21
1.547	18.012
-3.195	13.71
-3.517	13.963
-4.752	14.659
-1.384	15.149
2.156	14.73
2.995	15.827
9.288	15.201
6.654	13.807
2.277	16.678
-2.353	14.785
-4.084	12.339
-2.329	14.124
0.002	12.443
4.998	13.019
-0.565	14.588
-3.682	12.583
-0.837	13.019
-2.001	12.859
0.191	9.355
6.416	11.013
4.417	13.384
-1.317	11.181
-2.203	11.82
0.309	13.948
2.715	10.831
1.415	8.836
2.967	8.722
2.938	7.702
-0.814	10.862
-1.165	7.594
-2.34	5.631
-3.409	11.379
0.309	10.908
-2.871	10.964
-4.564	13.283
-3.862	14.49
-5.793	14.963
-2.499	15.587
-5.841	15.485
-1.635	11.08
4.015	12.266
-2.954	13.759
-1.156	12.904
-4.327	13.584
-9.548	13.139
-1.871	13.341
-0.242	7.275
0.636	6.398
5.206	6.194
8.404	4.12
11.431	20.184
17.535	48.719
39.13	83.651
61.373	119.41
71.712	154.85
81.83	184.78
84.021	201.51
86.606	213.41
96.608	218.71
91.172	218.47
82.664	215.49
83.023	208.07
78.648	203.39
71.274	199.75
67.706	194.54
64.954	188.4
62.946	184.66
62.028	183.03
59.492	177.36
57.288	176.48
55.016	172.58
56.482	175.54
58.33	172.31
58.046	123.06
49.478	60.014
33.326	1.474
21.319	-54.831
10.058	-93.372
8.861	-108.5
5.597	-105.47
1.246	-95.773
7.344	-88.609
6.385	-82.567
6.673	-79.386
11.622	-81.943
12.976	-77.814
4.998	-71.618
11.237	-62.021
9.959	-57.209
-50.425	-67.722
-118.68	-64.419
-153.85	-46.179
-171.19	-34.078
-182.47	-27.321
-189.83	-17.779
-189.78	-12.984
-186.58	-12.415
-180.94	-10.994
-176.1	-14.242
-172.45	-10.182
-166.33	-3.674
-163.65	-2.449
-161.37	-4.742
-155.57	-7.811
-158.5	-4.262
-149.67	-0.206
-104.28	0.921
-47.713	-7.831
-0.07	-29.15
14.513	-41.97
-9.649	-40.293
-34.295	-42.159
-32.532	-37.432
-31.119	-27.273
-58.889	-22.983
-86.535	-13.399
-113.24	-7.295
-136.84	-0.567
-144.19	10.778
-149.19	14.024
-146.56	6.862
-142.18	0.675
-136.81	6.721
-129.47	10.128
-129.48	9.938
-123.2	14.714
-114.78	14.482
-110.08	15.196
-110.05	14.93
-113.07	13.253
-93.805	15.172
-44.319	3.907
15.619	-13.349
64.099	-27.591
103.53	-39.197
111.88	-49.45
84.965	-53.042
67.824	-47.692
61.643	-43.274
55.395	-37.988
50.117	-39.147
48.033	-36.732
43.384	-35.966
42.382	-29.989
44.521	-28.198
14.13	-74.638
-25.501	-119.88
-42.904	-144.63
-54.903	-166.42
-68.17	-174.85
-79.407	-176.15
-84.722	-168.45
-85.661	-164.6
-82.865	-162.87
-76.59	-158.1
-74.82	-156.23
-71.166	-150.83
-66.247	-145.12
-64.623	-140.19
-59.74	-138.16
-61.176	-140.45
-58.256	-136.15
-69.98	-116.19
-109.95	-84.905
-129.28	-44.059
-126.32	-2.166
-119.71	30.964
-112.88	49.29
-108.16	48.503
-104.64	48.484
-100.87	48.937
-87.276	50.213
-46.515	49.594
2.063	31.799
40.952	20.744
68.039	17.562
50.912	10.593
30.889	13.376
28.107	17.608
23.348	20.533
26.47	23.352
22.941	19.433
23.657	19.78
27.879	20.081
29.398	18.222
32.978	23.051
28.819	22.763
27.265	20.493
31.273	21.105
31.638	16.742
29.237	21.743
30.115	24.025
37.211	16.056
38.077	17.486
36.726	18.323
37.721	18.568
34.361	16.251
33.124	11.533
34.412	15.146
38.411	15.494
38.731	14.89
36.592	17.963
35.739	16.379
32.815	14.493
36.604	13.805
33.707	13.257
33.23	14.049
38.658	13.215
32.872	14.718
37.109	19.789
39.777	20.384
38.376	13.232
38.686	11.332
32.268	15.225
38.036	16.909
43.786	17.91
38.727	14.956
35.307	10.927
31.366	10.715
30.443	14.424
32.892	12.992
31.386	11.477
29.697	13.598
27.079	11.376
