# Supplementary material for: Electrooculography-based continuous eye-writing recognition system for efficient assistive communication systems
Source: PLoS One. 2018 Feb 9;13(2):e0192684. doi: 10.1371/journal.pone.0192684 (PMC5806888; doi:10.1371/journal.pone.0192684)
Supplement: S3 Database — All the original continuous EOG data of participant 004, 005, and 006 used in the experiments are contained in this database. (ZIP) [file pone.0192684.s003.zip › continuous2/004/training/EOG_004_01_061.csv]

-7.287	6.756
-3.271	1.234
-3.833	1.344
-4.706	-4.087
-3.576	-11.111
-8.13	-4.83
-5.795	-1.619
2.136	2.377
-4.113	0.709
-12.002	-3.622
-10.263	-2.327
-8.136	-7.493
-10.659	-11.768
-13.516	-15.41
-22.55	-17.163
-22.416	-13.818
-14.098	-14.224
-16.238	-20.321
-13.543	-19.949
-12.402	-17.659
-12.145	-17.956
-10.295	-16.38
-7.707	-16.759
0.799	-13.301
2.132	-11.214
3.379	-11.66
5.144	-9.88
3.855	-10.497
9.269	-10.868
12.978	-8.102
8.334	-11.418
9.784	-11.069
13.547	-5.913
13.012	-11.176
18.221	-10.836
24.791	-6.045
26.43	-4.283
25.67	-1.187
29.411	-1.107
32.613	-0.886
29.453	0.785
29.25	-0.255
27.452	-0.692
27.432	1.713
33.997	0.736
29.353	0.195
27.573	0.314
31.984	-3.176
28.014	-5.999
25.168	-5.734
22.109	-3.315
22.388	-1.524
27.53	-0.679
26.031	-0.087
23.392	0.769
26.284	-2.852
27.062	-2.724
27.824	2.33
31.267	1.046
31.582	-0.592
25.788	-3.149
21.013	-3.226
25.845	-2.361
26.468	-6.865
19.861	-4.803
25.009	-3.497
27.299	-1.011
13.901	23.581
4.815	56.482
-0.575	83.859
-7.592	112.22
-14.919	136.82
-21.242	151.97
-21.267	160.99
-21.409	167.44
-15.72	174.44
-5.46	175.66
-3.324	173.86
-0.187	170.68
-3.807	159.99
-10.532	156.81
-7.542	158.48
-3.991	157.36
-0.859	159.15
-0.674	141.44
-2.109	97.246
-7.87	47.011
-5.594	-2.681
7.245	-52.981
14.691	-106.35
26.986	-155.49
43.901	-189.24
60.817	-212.85
77.483	-229.17
84.782	-234.88
91.745	-239.32
102.07	-239.95
98.242	-242.04
96.853	-240.64
81.536	-215.35
38.274	-174.63
9.765	-108.47
-6.172	-34.576
-21.234	18.399
-33.058	65.571
-33.758	105.25
-24.227	132.39
-14.299	150.24
-4.331	159.02
-2.526	165.79
-1.799	167.77
-2.666	162.39
-11.078	161.94
-11.343	162.71
-3.929	159.79
-0.697	152.53
-3.071	143.92
-11.15	128.85
-23.534	86.905
-33.775	25.022
-38.741	-41.598
-37.597	-104.54
-27.521	-156.47
-6.655	-191.3
28.472	-205.66
50.682	-199.41
47.573	-158.22
46.051	-93.235
42.463	-55.474
31.993	-49.71
27.293	-47.328
25.706	-47.201
24.611	-46.618
28.509	-45.069
26.876	-46.371
25.266	-47.264
24.965	-43.487
19.784	-35.435
18.713	-39.999
18.578	-36.445
24.094	-26.602
-2.451	-63.487
-68.414	-117.59
-114.17	-155.57
-137.01	-184.97
-139.67	-197.9
-128.01	-209.11
-119.18	-218.81
-93.775	-224.61
-64.73	-236.7
-43.869	-238.62
-14.475	-235.66
7.755	-236.65
23.894	-234.6
33.925	-228.73
27.693	-218.71
22.893	-213.62
20.691	-213.23
24.009	-211.35
23.854	-208.07
17.532	-204.93
14.549	-198.8
12.795	-196.63
15.74	-186.14
13.787	-164.61
37.892	-136.57
79.079	-75.322
100.72	-6.535
107.81	39.301
93.253	52.896
77.089	48.085
68.511	49.575
63.706	46.173
62.083	44.802
56.775	45.677
56.918	42
57.664	41.642
49.589	42.01
49.052	44.919
51.034	42.793
53.151	40.938
47.442	41.896
-11.509	14.807
-89.204	-12.528
-127.71	-17.072
-140.85	-25.706
-146.87	-25.994
-134.28	-17.601
-118.99	-14.433
-118.72	-8.687
-114.17	-7.735
-112.7	-8.094
-114.43	-5.008
-115.75	-10.377
-118.89	-6.759
-116.08	-4.294
-116.71	-6.672
-100.63	17.106
-60.564	54.19
-29.978	98.537
7.49	143.37
46.79	177.74
56.435	203.96
73.812	223.15
90.261	231.1
77.747	221.66
69.843	210.81
70.318	203.99
66.725	199.22
65.623	196.32
67.524	193.18
61.978	193.67
61.292	189.24
67.544	184.77
58.81	179.91
53.767	179.09
61.502	181.92
58.446	140.53
44.011	66.468
38.834	-2.025
45.567	-48.173
51.907	-64.807
55.087	-64.302
51.655	-57.98
54.169	-53.967
51.335	-51.915
47.045	-51.677
46.436	-44.436
-9.582	-38.666
-91.809	-33.519
-145.15	-15.765
-166.32	-2.655
-168.26	-1.188
-170	-2.929
-161.27	-1.831
-153.37	3.309
-148.62	4.982
-140.51	6.312
-135.6	7.203
-134.89	8.781
-137.88	8.359
-141.82	5.962
-130.69	6.708
-78.21	-2.487
-7.801	-9.137
57.432	-7.838
116.72	-8.75
134.91	-6.415
119.71	-2.837
108.3	-3.217
94.021	-3.313
84.861	-1.876
85.186	-2.221
79.297	0.709
73.295	2.656
70.649	1.539
70.188	2.497
67.012	4.415
65.251	2.205
65.65	1.672
62.316	7.662
37.253	-18.859
-35.281	-70.484
-103.32	-94.375
-121.76	-99.225
-111.86	-97.029
-101.05	-87.335
-98.168	-80.762
-91.489	-77.116
-88.518	-72.701
-82.723	-65.767
-86.101	-68.021
-102.82	-71.528
-101.56	-65.077
-92.881	-63.775
-87.18	-62.414
-83.298	-57.639
-84.134	-55.945
-86.774	-57.125
-87.023	-59.585
-90.337	-58.384
-86.936	-41.689
-65.376	-6.585
-24.908	42.99
23.35	98.622
53.061	147.76
76.646	188.77
96.764	204.06
97.948	195.44
94.48	187.74
92.394	181.78
86.946	179.97
80.417	177.58
75.769	173.47
77.254	171.9
77.659	161.56
82.933	169.75
78.638	151.81
18.279	58.501
-62.214	-37.779
-109.61	-111.95
-132.85	-164.28
-143.82	-193.98
-144.2	-212.54
-135.8	-212.88
-134.25	-209.23
-132.13	-207.78
-122.01	-201.03
-119.21	-195.31
-118.52	-190.21
-122.04	-186.31
-118.23	-181.27
-112.81	-176.03
-116.25	-181.07
-108.06	-171.6
-89.731	-147.68
-50.394	-119.7
-5.814	-71.658
18.918	-23.616
26.489	-3.35
16.636	-3.668
12.031	-0.031
7.228	4.632
3.653	6.113
9.693	4.583
6.76	1.858
6.298	7.589
3.616	0.224
2.691	-6.738
7.528	0.12
6.657	-0.101
9.416	-0.057
5.045	1.157
0.22	-0.95
3.556	-2.766
2.737	-0.877
5.989	1.257
9.828	2.319
7.201	2.84
9.093	2.696
9.012	4.081
6.324	3.959
6.44	2.901
3.057	-0.503
5.953	-0.61
8.391	3.807
5.666	4.191
5.91	3.032
11.493	5.546
13.228	4.734
3.891	3.588
0.021	5.287
4.017	4.581
10.966	8.609
8.535	7.01
6.033	7.121
4.808	10.433
-1.889	7.62
1.729	12.072
2.388	11.462
-0.143	9.637
0.728	13.326
0.926	11.16
1.761	9.537
2.585	10.277
3.138	10.239
2.198	9.77
3.404	10.543
1.175	8.452
3.013	3.049
8.119	2.045
4.599	3.137
6.194	2.288
8.959	1.702
7.61	2.038
6.899	-1.987
5.78	-2.743
6.197	1.022
6.746	-0.662
6.295	-2.709
6.034	-1.218
5.46	1.088
4.524	0.29
5.261	-0.447
6.561	-2.392
5.217	-0.291
4.681	5.509
