# Supplementary material for: Electrooculography-based continuous eye-writing recognition system for efficient assistive communication systems
Source: PLoS One. 2018 Feb 9;13(2):e0192684. doi: 10.1371/journal.pone.0192684 (PMC5806888; doi:10.1371/journal.pone.0192684)
Supplement: S3 Database — All the original continuous EOG data of participant 004, 005, and 006 used in the experiments are contained in this database. (ZIP) [file pone.0192684.s003.zip › continuous2/004/training/EOG_004_01_062.csv]

10.431	-17.895
8.813	-12.221
2.096	-7.475
6.206	-1.142
12.641	-5.077
10.33	-14.488
10.348	-13.504
9.017	-9.165
5.701	-9.261
2.517	-9.447
-4.893	-11.41
-5.773	-16.253
-1.634	-20.493
-4.571	-20.281
-6.791	-15.823
-6.296	-17.991
-7.517	-18.569
-5.478	-15.977
-4.492	-16.955
-5.1	-10.615
-2.148	-6.198
-2.715	-6.458
-3.722	-8.043
-3.771	-10.555
-6.871	-8.8
-6.005	-6.9
-1.372	-3.969
-1.092	-6.2
-4.821	-9.944
-3.614	-5.736
1.144	-2.787
-2.717	-3.735
-4.456	-2.664
3.669	-1.683
4.663	-2.638
0.497	-1.219
-3.3	-0.821
-6.944	-0.017
-5.653	0.894
-0.839	0.121
0.68	1.461
-0.386	3.068
-2.353	4.15
-5.153	3.374
-5.348	3.743
-36.919	2.771
-99.924	6.602
-149.01	18.915
-180.41	26.804
-196.25	29.573
-198.39	31.117
-192.74	31.249
-183.61	32.231
-179.67	34.648
-176.66	33.316
-169.11	34.015
-161.94	33.392
-160	29.891
-150.37	34.169
-111.26	32.168
-38.845	21.534
34.157	10.475
87.381	-2.141
115.19	-12.638
99.848	-18.952
72.728	-19.248
60.243	-16.338
56.813	-11.027
54.002	-14.957
51.522	-13.814
48.187	-12.432
14.799	-59.57
-34.398	-115.88
-69.159	-141.49
-86.44	-162.48
-93.266	-172.89
-96.134	-166.09
-89.412	-161.73
-83.901	-159.79
-78.903	-156.97
-76.612	-151.98
-78.222	-147.46
-72.426	-141.3
-74.545	-140.14
-69.551	-144.33
-67.714	-118.87
-69.995	-73.677
-54.487	-21.526
-54.515	36.07
-53.861	86.882
-48.618	126.11
-46.427	150.97
-32.445	170.7
-22.309	183.76
-10.072	190.56
1.445	194.68
7.919	200.35
19.462	203.17
27.005	202.6
36.965	202.23
49.192	195.85
58.045	195.46
76.132	189.02
102.99	171.92
138.09	165.89
173.96	162.7
210.53	157.5
247.76	146.65
274.9	130.65
290.83	116.34
297.12	97.041
299.88	77.126
292.75	64.418
283.42	66.412
276.69	51.628
268.82	-2.109
250.04	-60.755
212.99	-116.5
182.81	-164.44
160.74	-196.27
143.6	-215.92
117.62	-229.83
79.072	-242.5
46.477	-248.44
15.341	-251.15
-11.95	-254.12
-42.029	-255.33
-58.206	-253.18
-72.214	-244.63
-110.82	-225.15
-149.52	-198.29
-180.53	-153.78
-197.22	-93.088
-201.82	-38.956
-198	9.695
-188.65	52.215
-175.53	87.433
-158.94	116.82
-132.94	138.66
-102.36	156.21
-77.647	174.97
-43.502	187.54
-12.685	195.48
22.374	206.64
50.184	208.82
51.937	203.4
55.053	199.79
55.571	190.88
53.449	180.46
57.407	187.05
60.697	174.26
71.573	123.81
90.803	67.371
107.35	10.041
109.46	-54.195
96	-101.26
91.749	-108.05
94.22	-102.72
87.814	-98.79
79.939	-99.769
73.586	-100.44
68.028	-89.668
65.988	-85.8
60.715	-86.992
60.216	-81.745
57.814	-78.461
49.228	-77.469
52.741	-73.951
49.662	-70.125
55.228	-62.695
33.731	-63.42
-59.539	-70.07
-142.31	-59.731
-184.23	-34.73
-199.78	-17.986
-194.63	-19.063
-186.11	-21.337
-172.35	-20.624
-167.88	-16.967
-165.9	-11.081
-160.61	-7.675
-158.66	-7.022
-148.53	-10.465
-148.78	-9.631
-156.19	-9.067
-155.86	-11.08
-141.39	7.198
-99.825	49.06
-51.92	96.43
-1.279	139.85
51.649	173.53
93.718	195.16
111.69	200.71
105.68	190.53
110.71	184.56
107.98	188.82
76.244	189.12
50.82	185.61
35.254	184.36
24.305	184.8
19.671	182.61
16.297	178.15
18.45	177.35
18.181	175.83
15.936	170.29
18.019	167.35
17.286	161.64
10.793	134.55
-1.13	82.091
-16.251	20.15
-17.109	-39.106
-0.11	-97.437
13.452	-153.1
26.068	-191.66
47.992	-212.22
71.508	-228.84
90.794	-236.4
107.5	-237.64
122.84	-239.55
129.53	-234.57
127.77	-232.13
119.5	-222.33
110.8	-194.41
113.29	-146.24
115.72	-91.829
109.74	-68.617
100.51	-60.399
98.378	-58.925
102.62	-60.758
99.123	-57.504
88.97	-60.06
88.548	-52.084
91.92	-61.424
92.534	-80.785
95.627	-74.874
87.376	-74.694
90.761	-68.893
67.735	-61.322
-24.167	-71.79
-100.32	-63.132
-128.45	-44.673
-153.1	-46.598
-183.51	-44.939
-196.1	-37.742
-199.29	-34.113
-194.47	-22.101
-180.98	-19.44
-177.9	-21.704
-172.66	-16.193
-167.68	-12.785
-163.78	-12.086
-159.45	-13.69
-159.72	-10.171
-156.67	-10.211
-156.34	-13.558
-160.19	-18.827
-165.38	-19.076
-144.72	10.036
-91.294	45.624
-40.594	86.275
6.139	126.82
56.287	147.13
88.045	168.93
98.883	176.79
109.25	169.9
111.78	162.01
102.86	150.83
100.47	147.51
102.42	142.81
97.874	139.52
96.798	139.63
93.25	135.39
90.624	133.16
97.716	133.96
93.534	135.11
93.172	128.97
94.962	126.18
82.641	140.93
87.813	145.85
90.89	141.88
87.813	146.12
99.219	137.34
95.438	138.76
87.118	136.5
87.192	88.169
77.324	19.44
65.321	-49.012
68.929	-98.639
69.847	-140.46
66.57	-171.89
69.89	-175.51
65.932	-169.21
63.306	-157.72
70.759	-150.32
43.376	-157.22
-32.938	-170.15
-84.421	-171.23
-97.32	-164.19
-110.75	-157.51
-134.91	-151.37
-158.28	-141.67
-163.35	-123.49
-157.61	-111.13
-152.08	-107.01
-147.62	-106.78
-144.45	-103.81
-145.89	-95.141
-141.81	-91.355
-138.11	-90.805
-138.6	-89.544
-137.82	-87.966
-130.06	-69.596
-86.174	-21.381
-17.843	44.485
50.958	117.14
95.144	174.72
100.43	204.1
110.6	216.19
127.9	215.88
130.01	206.49
129.53	192.27
124.6	183.46
118.67	178.32
115.09	174.21
112.1	170.27
113	165.51
110.07	159.51
103	157.99
102.54	166.85
112.53	136.02
116.94	66.17
119.73	3.08
123.46	-57.288
113.1	-103.3
110.73	-122.96
107.72	-124.36
98.894	-115.83
101.67	-108.36
96.49	-103.34
93.927	-97.437
95.806	-95.182
99.898	-92.873
70.141	-95.25
-20.721	-105.95
-99.108	-113.12
-142.19	-111.98
-170.79	-104.34
-191.29	-94.655
-200.56	-82.926
-193.53	-74.531
-185.14	-71.693
-181.38	-66.576
-171.14	-57.023
-154.22	-49.312
-141.73	-47.756
-145.38	-45.403
-167.98	-27.753
-175.67	-12.919
-170.2	-14.646
-164.93	-14.38
-158.76	-16.285
-160	-20.355
-153.67	-16.943
-146.61	-12.536
-147.31	-13.545
-144.19	-13.744
-141.59	-14.5
-139.96	-17.887
-136.5	-14.894
-141.87	-19.355
-149.77	-23.637
-139.61	-15.011
-102.51	-25.713
-53.878	-47.126
-3.952	-57.997
31.961	-63.86
32.112	-63.634
25.023	-59.764
24.885	-56.618
21.838	-53.846
17.689	-48.523
15.935	-47.206
18.785	-44.3
23.402	-50.216
28.59	-59.528
27.442	-54.264
24.319	-54.565
27.654	-53.263
35.481	-48.992
34.529	-52.682
27.328	-55.211
24.631	-53.628
23.815	-52.839
23.299	-55.775
19.347	-55.664
21.799	-52.358
20.945	-52.075
17.275	-52.032
20.297	-50.83
14.14	-49.013
12.252	-46.313
14.331	-52.247
11.199	-61.017
9.17	-60.494
7.722	-57.175
10.607	-53.337
13.272	-51.399
9.547	-54.291
9.936	-52.895
12.656	-45.495
9.286	-44.114
8.518	-50.072
8.835	-51.363
9.691	-48.366
7.776	-46.034
2.011	-41.525
-0.148	-41.96
1.224	-47.093
5.028	-45.867
4.609	-39.564
6.441	-38.804
9.241	-40.571
8.61	-38.981
5.673	-40.695
-1.722	-39.578
0.689	-35.294
5.767	-31.023
3.763	-27.496
3.66	-28.428
4.591	-27.175
2.929	-29.073
-0.879	-29.879
0.287	-23.091
4.077	-25.015
4.316	-25.923
6.249	-24.573
4.563	-30.874
