# Supplementary material for: Electrooculography-based continuous eye-writing recognition system for efficient assistive communication systems
Source: PLoS One. 2018 Feb 9;13(2):e0192684. doi: 10.1371/journal.pone.0192684 (PMC5806888; doi:10.1371/journal.pone.0192684)
Supplement: S3 Database — All the original continuous EOG data of participant 004, 005, and 006 used in the experiments are contained in this database. (ZIP) [file pone.0192684.s003.zip › continuous2/004/training/EOG_004_01_063.csv]

-31.104	1.683
-28.154	-2.113
-24.104	-6.479
-27.955	-4.325
-30.815	-1.056
-36.667	1.162
-29.476	3.599
-22.082	-0.818
-24.933	0.901
-22.83	4.379
-28.028	5.087
-30.898	7.209
-27.838	1.104
-23.806	0.773
-21.601	4.004
-25.34	5.387
-25.971	6.556
-25.825	5.747
-22.531	6.24
-20.17	6.407
-23.119	5.409
-25.152	5.212
-23.225	1.9
-21.997	0.355
-22.724	3.689
-21.372	4.445
-21.812	6.06
-20.171	4.979
-20.715	5.131
-20.152	3.189
-22.901	0.247
-30.872	5.213
-26.399	7.744
-21.675	9.906
-25.054	9.112
-23.479	4.97
-18.046	4.862
-22.585	3.828
-23.335	3.069
-19.285	5.021
-20.926	4.35
-15.781	5.975
-11.873	9.451
-14.258	10.703
-19.929	11.093
-22.426	8.664
-19.195	5.843
-16.544	4.79
-11.803	9.198
-14.169	10.997
-19.608	9.391
-19.28	10.168
-18.784	8.294
-15.663	8.036
-16.639	7.345
-17.446	9.196
-14.185	11.512
-13.982	8.136
-10.027	7.311
-10.557	7.606
-14.364	11.947
-14.659	13.324
-16.145	10.201
-13.411	10.763
-9.757	9.253
-9.592	12.003
-9.684	14.578
-11.926	11.822
-12.707	10.335
-13.079	19.698
-25.482	49.324
-38.78	84.058
-49.449	117.34
-58.098	149.57
-58.08	171.25
-58.467	187.76
-51.888	199.82
-45.231	203.44
-41.943	205.16
-31.927	209.9
-31.361	210.72
-37.117	206.61
-35.393	204.41
-30.72	200.05
-25.309	197.42
-21.692	194.08
-21.283	190.37
-21.809	189.06
-20.66	183.5
-16.977	179.62
-13.322	173.47
-14.801	166.89
-15.669	163.18
-8.693	152.87
-11.439	125.73
-18.062	81.944
-15.546	34.585
-9.717	-13.204
4.836	-66.005
18.179	-119.67
31.409	-159.57
50.405	-186.5
66.015	-206.64
82.772	-220.15
95.135	-231.93
105.48	-235.91
115.75	-235.1
118.84	-239.37
123.76	-239.03
125.28	-238.07
121.25	-235.67
123.5	-232.14
125.76	-235.77
121.77	-233.39
116.46	-229.12
108.92	-227.6
102.64	-224.76
99.306	-223.31
93.71	-221.29
89.063	-216.11
88.438	-211.7
87.625	-207.59
85.423	-203.78
82.303	-204.03
74.206	-202.17
75.516	-196.06
88.797	-183.79
95.563	-168.38
114.28	-140.9
132.49	-89.765
131.2	-28.9
138.11	34.427
141.04	94.945
134.59	121.25
129.9	115.28
124.47	114.87
121.93	109.58
117.25	107.62
112.3	107.19
110.97	102.91
108.23	104.12
99.372	78.991
92.363	67.725
85.095	74.929
78.385	70.707
79.102	72.059
76.973	67.023
78.209	66.55
74.381	67.803
69.435	66.208
74.361	70.143
67.753	67.76
65.492	67.798
65.861	66.674
66.258	73.243
60.233	71.351
-0.238	25.621
-78.773	-28.468
-124.37	-59.375
-156.12	-73.525
-188.8	-85.74
-220.4	-88.536
-243.08	-80.431
-242.98	-72.303
-231.5	-65.857
-222.66	-66.353
-220.21	-62.462
-218.25	-56.564
-207.26	-54.551
-199.44	-49.063
-197.82	-46.762
-195.89	-46.248
-187.54	-42.635
-180.95	-40.711
-175.63	-37.638
-176.98	-26.959
-189.72	-14.547
-187.26	-12.307
-181.91	-15.295
-182.34	-10.595
-171.88	-7.603
-166.52	-8.926
-170.42	-7.973
-162.92	-11.821
-154.68	0.236
-149.97	37.258
-130	79.146
-113.99	119.46
-102.86	155.49
-89.148	181.2
-83.694	199.52
-64.796	214.47
-46.316	218.17
-40.25	219.49
-35.437	220.08
-36.577	213.86
-36.784	208.67
-40.046	202.12
-35.202	198.09
-29.018	199.25
-31.068	195.73
-27.021	186.06
-27.234	161.32
-28.64	113.69
-25.79	54.926
-32.942	-11.318
-43.033	-80.483
-36.091	-137.83
-23.51	-179.97
-10.805	-207.7
10.06	-222.19
29.071	-231.46
46.363	-234.23
62.44	-230.87
72.078	-226.79
83.165	-222.46
94.86	-220.35
98.235	-218.04
97.096	-214.77
95.668	-212.17
94.757	-206.9
99.22	-199.27
100.81	-198.55
94.024	-196.62
91.601	-189.14
89.578	-186.85
82.219	-184.04
82.447	-177.68
83.413	-174.25
78.297	-172.42
76.222	-168.87
75.269	-167.19
76.86	-162.94
72.489	-156.49
72.098	-153.55
78.214	-150.49
76.58	-150.3
78.172	-149.4
75.597	-145.51
74.422	-143.51
76.218	-139.67
76.336	-136.61
77.433	-131.1
74.629	-131.62
73.774	-128.07
67.476	-110.18
69.453	-89.45
81.3	-44.377
94.065	20.893
105.99	94.789
106.38	160.64
104.44	203.92
89.133	237.93
77.188	256.66
73.504	256.5
62.009	247.64
62.448	239.9
61.022	232.43
53.052	225.11
53.032	219.19
54.24	214.78
47.822	228.42
46.496	258.99
52.148	269.08
49.879	263.95
49.084	261.2
48.682	250.58
45.745	245.79
47.949	241.17
46.929	235.9
39.379	237.77
32.523	236.11
20.648	232.67
15.663	223.42
17.283	216.66
15.14	217.28
15.25	214.88
11.548	212.11
14.132	207.74
16.407	195.38
15.197	192.29
14.374	191.37
17.734	149.21
20.679	79.791
11.96	10.513
13.539	-51.269
16.391	-96.821
12.843	-124.25
15.347	-127.91
14.542	-123.16
13.732	-120.22
16.228	-116.1
11.049	-110.18
14.469	-101.78
16.963	-98.843
19.062	-96.023
4.118	-96.978
-82.159	-106.52
-170.06	-101.95
-214.19	-85.352
-249.04	-70.852
-269.17	-52.569
-277.72	-37.357
-277.35	-30.991
-267.72	-24.508
-255.11	-21.005
-238.76	-19.808
-223.76	-15.978
-211.22	-17.202
-198.68	-14.32
-194.36	-10.846
-196.45	-10.935
-203.66	-14.351
-221.13	-20.35
-212.86	-6.644
-203.91	-17.612
-124.12	-1.498
51.778	17.503
236.61	8.463
569.55	102.48
1014.6	157.95
1531.9	151.22
1999.4	159.29
2172.9	138.56
2069.9	124.66
1583.6	87.196
972.64	47.278
618.3	21.489
413.17	-6.863
283.93	-20.348
205.96	-31.817
143.87	-20.271
98.63	24.111
68.269	67.239
50.996	106.95
41.93	144.05
36.177	160.53
8.621	162.81
-11.129	153.38
-26.381	136.45
-42.305	133.54
-48.235	138.23
-60.332	139.55
-61.017	137.16
-67.687	132.36
-75.647	129.44
-76.781	126.45
-84.341	122.2
-81.51	121.85
-79.742	127.02
-78.067	130.83
-76.555	126.53
-83.034	122.69
-80.535	127.25
-78.004	121.33
-73.923	124.57
-80.391	111.32
-122.78	36.412
-175.86	-50.897
-211.66	-126.27
-232.36	-184.54
-257.13	-226.47
-275.87	-258.52
-283.81	-271.82
-288.55	-269.43
-281.62	-261.72
-273.78	-257.07
-269.95	-254.15
-266.07	-252.16
-256.59	-247.14
-253.83	-238.06
-256.47	-230.97
-250.24	-227.26
-253.65	-223.73
-252.47	-221.03
-250.21	-218.08
-239.25	-214.24
-185.07	-214.57
-130.66	-201.71
-68.078	-165.39
0.514	-116.93
25.952	-72.715
28.433	-54.243
18.371	-47.608
10.133	-40.582
5.667	-39.512
-9.98	-38.634
-17.815	-40.301
-18.513	-33.704
-15.761	-27.947
-17.344	-33.666
-23.151	-28.319
-17.178	-29.905
-13.489	-32.535
-13.262	-23.964
-11.065	-23.53
-9.102	-19.089
-12.74	-17.449
-8.1	-15.456
-20.505	-11.331
-93.994	-16.941
-173.33	-17.662
-223.16	-10.662
-251.14	-4.528
-258.11	1.334
-266.32	8.343
-277.05	7.571
-274.71	8.97
-264.33	9.407
-252.05	8.347
-244.21	13.627
-238.56	15.621
-230.72	17.484
-222.74	16.458
-213.34	17.284
-211.36	15.537
-210.71	12.556
-213.5	13.777
-219.46	10.356
-212.53	10.778
-206.16	10.218
-202.97	7.23
-200.68	6.382
-205.14	8.512
-199.27	12.399
-194.43	8.115
-195.53	6.204
-188.31	9.357
-189.81	6.619
-184.12	10.704
-158.15	7.716
-122.29	-10.937
-79.538	-27.499
-51.994	-38.381
-53.221	-38.398
-76.743	-40.76
-86.689	-38.103
-94.216	-39.097
-96.399	-18.298
-14.535	19.027
162.46	37.794
535.62	109.19
1117.2	180.22
1617.6	184.47
1885.6	180.66
1923.4	171
1616.3	134.33
1045.8	92.797
594.87	63.488
361.05	46.037
214.49	32.645
131.94	19.557
74.71	10.184
35.386	5.123
17.516	5.731
-0.376	4.739
-8.586	3.524
-11.298	4.417
-18.744	4.015
-27.517	5.363
-39.904	5.138
-52.584	0.788
-66.126	-1.356
-73.949	1.677
-78.355	3.78
-80.648	5.53
-80.685	3.361
-94.43	-6.081
-104.27	-7.06
-106.25	-6.983
-107.34	-10.6
-108.73	-8.204
-112.26	-6.499
-112.94	-5.629
-117.55	-6.801
-115.6	-8.731
-114.24	-6.366
-116.9	-5.438
-112.32	-3.673
-110.36	-0.137
-115.63	-6.713
-117.45	-11.676
-111.33	-11.034
-111.09	-12.795
-109.51	-6.601
-109.07	-5.151
-112.44	-10.693
-113.72	-4.602
-115.19	2.432
-109.66	-2.438
-107.21	-3.6
-106.67	-0.548
-103.2	-2.739
-102.94	0.157
-97.223	6.499
-92.303	8.544
-96.684	6.695
-103.62	4.816
-102.89	4.06
-100.96	6.733
-106.7	9.926
-100.52	9.378
-92.21	6.776
-87.544	6.206
-84.576	14.008
-94.254	15.237
-100.19	11.52
-94.824	12.553
-83.959	7.838
-83.02	7.844
-87.934	9.137
-85.072	7.721
