# Supplementary material for: Electrooculography-based continuous eye-writing recognition system for efficient assistive communication systems
Source: PLoS One. 2018 Feb 9;13(2):e0192684. doi: 10.1371/journal.pone.0192684 (PMC5806888; doi:10.1371/journal.pone.0192684)
Supplement: S3 Database — All the original continuous EOG data of participant 004, 005, and 006 used in the experiments are contained in this database. (ZIP) [file pone.0192684.s003.zip › continuous2/004/training/EOG_004_01_064.csv]

1.789	-6.227
4.429	-5.675
-0.972	-6.576
-3.084	-8.928
3.156	-5.402
9.13	2.589
8.935	1.271
9.021	-1.707
7.13	-2.711
-0.047	-3.404
-1.088	-2.084
-0.507	-0.71
2.862	0.746
7.042	3.591
4.642	0.022
4.881	-3.263
4.032	1.382
0.078	0.009
-1.495	-3.684
-0.001	-3.012
3.09	-1.049
3.435	0.319
8.983	4.222
13.346	5.448
6.904	1.866
4.306	1.028
4.655	-0.18
2.423	2.158
5.712	4.819
6.399	1.995
4.548	0.758
5.446	-0.119
2.303	1.171
0.73	4.271
4.011	1.212
3.726	2.937
4.907	8.052
7.969	2.519
5.273	1.48
6.202	1.754
7.022	-1.02
5.752	0.324
3.446	-1.466
2.935	-2.641
8.296	-3.489
6.847	-1.506
6.874	0.701
12.734	-1.249
12.301	-2.786
6.74	-2.964
2.961	-3.412
3.866	-2.131
5.921	-0.203
5.644	-1.067
9.256	2.568
14.538	-0.914
17.335	4.038
20.552	30.319
23.432	50.191
29.461	71.223
28.22	82.226
19.71	75.862
13.417	75.266
12.673	73.249
16.207	72.135
18.195	71.969
21.553	67.204
18.411	67.002
13.336	67.222
8.208	63.166
2.402	59.896
3.581	66.322
15.406	92.275
45.242	129.43
72.045	160.16
88.39	183.13
101.66	191.69
99.468	188.4
90.573	184.09
82.864	174.08
76.846	166.85
78.663	162.95
79.053	156.21
78.709	158.99
74.72	157.08
68.264	149.44
73.092	158.63
72.17	133.58
63.816	71.954
51.494	8.388
36.161	-56.415
34.091	-103.5
34.043	-143.68
26.698	-159.99
25.752	-152.88
27.659	-148.91
27.007	-143.37
25.496	-139.21
19.631	-133.6
22.904	-123.49
-14.786	-116.31
-106.05	-106.46
-169.78	-86.253
-195.1	-63.501
-203.23	-45.89
-209.31	-33.143
-215.72	-20.454
-212.89	-13.844
-205.39	-13.597
-196.92	-11.217
-188.06	-9.964
-177.01	-9.042
-169.97	-7.156
-166.81	-7.912
-162.85	-8.788
-159.99	-7.907
-157.22	-6.438
-156.22	-4.515
-155.75	-3.602
-152.34	-6.598
-143.56	-1.271
-111.16	23.124
-53.055	55.507
-9.24	80.253
19.8	106.05
51.147	132.78
77.05	147.09
101.2	157.65
108.87	153.41
100.57	141.08
91.41	135.3
87.897	129.97
86.26	124.65
79.182	123.81
78.774	127.39
78.015	123.14
74.061	122.55
73.963	122.93
73.219	120.14
72.715	116.06
74.301	121.33
75.317	121.72
68.71	69.993
54.827	-0.093
43.879	-57.509
37.649	-110.61
28.708	-143.23
23.722	-145.08
24.975	-138.92
26.089	-135.17
26.082	-130.09
24.931	-129.92
27.701	-123.08
24.085	-119.21
27.547	-116.36
18.622	-107.63
-47.58	-105.19
-126.54	-89.746
-174.93	-68.82
-189.6	-54.953
-186.38	-44.701
-172.88	-41.331
-158.35	-36.207
-151.76	-34.413
-144.2	-30.977
-140.32	-26.306
-128.15	-29.388
-121.4	-29.959
-126.79	-29.679
-120.13	-29.445
-115.57	-27.73
-113.65	-25.682
-108.15	-24.927
-109.26	-26.982
-102.5	-26.566
-105.62	-25.358
-130.83	-32.393
-138.72	-38.899
-132.18	-36.666
-130.82	-40.218
-128.88	-38.679
-135.5	-34.776
-145.03	-39.369
-139.6	-38.302
-129.86	-38.622
-123.87	-34.771
-119.76	-29.906
-118.37	-30.41
-118.88	-27.615
-116.61	-32.37
-115.63	-34.409
-114.83	-30.542
-109.56	-30.012
-109.08	-27.855
-109.37	-26.011
-109.68	-24.552
-107.1	-23.93
-101.86	-20.68
-101.67	-21.673
-99.108	-28.113
-96.446	-25.413
-95.578	-24.314
-95.037	-23.837
-68.946	-15.015
-8.906	-5.969
41.432	6.35
71.827	17.32
99.328	22.5
127.82	27.015
145.93	25.65
152.26	12.317
145.07	3.196
126.43	2.425
116.5	-2.402
112.93	-3.613
106.87	-3.094
102.62	-2.265
101.14	-2.207
97.636	-2.503
96.204	-0.534
96.293	-0.019
93.651	2.175
95.59	5.474
96.769	6.246
88.008	1.158
84.29	6.924
60.131	-3.075
-7.212	-48.773
-64.722	-85.593
-91.651	-110.91
-99.976	-127.81
-104.79	-131.25
-122.98	-130.32
-135.52	-125.35
-132.3	-118.46
-123.65	-113.57
-115.29	-109.44
-110.57	-105.99
-108.79	-105.36
-107.07	-101.24
-102.39	-102.65
-85.727	-126.35
-63.417	-164.37
-44.191	-196.53
-16.02	-216.85
17.099	-223.53
46.871	-219.73
70.822	-218.01
89.174	-214.79
105.34	-209.93
116.52	-206.59
125.76	-200.85
130.59	-196.03
133.11	-190.07
137.85	-186.56
141.29	-185.7
142.57	-181.63
141.46	-179.09
140.09	-178.45
137.53	-174.28
134.23	-170.76
133.61	-172.19
130.35	-162.08
124.16	-145.88
129.82	-130.4
141.59	-97.744
144.09	-57.925
144.44	-32.177
134.15	-23.245
121.86	-20.148
122.23	-19.337
122.42	-23.768
118.06	-12.122
92.823	7.007
72.931	13.074
75.691	22.226
72.536	24.431
73.641	23.806
74.399	25.292
72.307	23.653
77.765	29.107
78.56	28.111
69.63	26.236
63.364	25.972
72.299	29.093
44.209	31.385
-44.336	22.251
-120.35	26.794
-152.5	39.96
-169.61	49.36
-184.2	55.55
-185.57	58.469
-187.56	60.346
-190.92	58.189
-181.86	58.738
-175.02	60.673
-168.97	60.441
-158.72	61.412
-154.94	59.821
-152.42	57.049
-142.85	60.087
-138.77	59.908
-134.16	58.37
-129.44	60.007
-132.47	57.883
-128.02	55.066
-123.39	54.108
-118.88	56.308
-110.23	53.386
-111.24	45.199
-113.73	43.542
-111.84	46.059
-103.29	64.691
-72.608	104.95
-40.227	147.92
-24.954	184.41
-16.199	204.98
-16.652	213.08
-4.461	222.45
18.007	226.74
22.43	223.21
25.209	220.73
27.931	219.31
30.654	213.38
36.861	205.14
36.584	201.45
37.331	202.71
41	200.3
39.867	192.84
42.027	182.84
50.521	164.12
50.094	133.51
47.791	80.47
51.614	9.06
51.802	-64.406
50.558	-131.44
51.911	-178.27
57.194	-212.24
65.087	-237.37
72.495	-248.05
84.186	-250.26
93.499	-248.98
94.25	-246.57
103.54	-240.54
110.65	-234.41
111.42	-226.31
118.32	-221.04
118.01	-222.86
121.62	-220.41
123.1	-219.84
116.62	-220.12
117.11	-212.19
117.59	-201.17
119.71	-177.95
123.16	-134.73
122.43	-80.628
114.75	-35.812
103.62	-22.067
94.074	-22.78
87.968	-17.915
87.318	-14.174
84.347	-9.308
80.843	-6.941
84.678	-9.786
79.677	-9.022
72.687	-8.265
78.442	-9.656
78.616	-11.605
83.72	-4.402
70.971	2.09
-5.296	-9.072
-91.502	-9.075
-133.03	7.314
-152.51	20.287
-167.06	29.271
-167.8	33.283
-163.83	35.797
-155.85	39.155
-144.82	40.718
-144.41	40.364
-141.07	39.416
-135.35	38.176
-131.81	38.213
-123.17	40.292
-119.39	38.199
-114.42	34.354
-107.62	36.178
-106.16	38.256
-100.5	35.851
-89.598	35.927
-82.125	33.387
-78.422	31.84
-82.903	30.88
-96.812	28.74
-99.452	35.506
-94.2	25.685
-58.824	12.613
-31.883	-11.116
16.555	-7.49
128.68	28.473
265.3	42.087
611.74	121.75
1178.3	199.92
1764.4	207.3
2142.3	202.01
2192.3	183.01
1928.6	150.91
1334.7	103.52
756.28	65.815
454.88	44.228
298.61	28.774
204.27	19.404
147.69	15.371
106.66	10.861
78.266	7.179
65.245	10.709
59.51	12.096
56.166	12.072
45.303	12.153
30.133	9.96
14.731	9.595
-2.335	2.994
-10.838	-4.991
-24.385	-7.317
-39.069	-12.395
-41.559	-9.107
-46.906	-8.743
-54.31	-11.144
-57.021	-7.842
-59.826	-8.6
-57.873	-7.27
-57.722	-9.696
-62.267	-12.983
-64.928	-8.836
-68.089	-7.575
-67.802	-9.122
-69.028	-2.426
-72.521	-3.256
-72.644	-9.874
-71.579	-7.098
-72.66	-10.174
-74.373	-10.587
-73.895	-4.621
-75.961	-4.508
-76.503	-5.47
-75.97	-5.537
-77.252	-5.072
-76.049	-3.031
-71.899	-0.391
-72.335	-2.286
-76.313	-4.202
-75.189	-3.976
-74.63	-5.471
-72.208	-2.133
-67.494	1.34
-67.135	-0.029
-67.388	-1.302
-66.078	-2.31
-64.581	1.289
-66.908	5.651
-73.923	1.914
-73.892	0.261
