# Supplementary material for: Electrooculography-based continuous eye-writing recognition system for efficient assistive communication systems
Source: PLoS One. 2018 Feb 9;13(2):e0192684. doi: 10.1371/journal.pone.0192684 (PMC5806888; doi:10.1371/journal.pone.0192684)
Supplement: S3 Database — All the original continuous EOG data of participant 004, 005, and 006 used in the experiments are contained in this database. (ZIP) [file pone.0192684.s003.zip › continuous2/004/training/EOG_004_01_065.csv]

-21.103	11.683
-22.083	11.384
-20.342	11.699
-17.653	14.42
-17.892	13.079
-19.302	10.906
-15.625	11.852
-14.667	9.224
-16.394	7.319
-15.296	6.954
-14.635	7.346
-17.115	8.338
-14.527	7.382
-10.45	9.14
-13.283	8.539
-13.209	9.648
-13.505	12.556
-12.754	10.349
-7.983	10.022
-11.549	10.683
-11.257	12.804
-10.036	11.503
-11.687	8.956
-5.809	10.101
-1.901	6.704
-4.108	5.117
-10.143	5.723
-5.497	7.276
3.429	7.939
1.564	4.996
-1.572	4.079
-2.786	5.861
1.328	7.168
7.32	6.236
5.833	5.696
4.517	7.075
4.335	7.57
3.322	6.388
5.232	8.05
3.547	8.003
1.958	6.839
-1.016	7.043
-1.858	6.353
0.642	9.154
1.384	11.447
8.108	9.183
5.608	6.421
2.165	7.067
8.783	10.041
10.222	10.246
11.343	8.254
10.71	5.593
13.073	3.899
17.096	8.298
13.16	9.486
14.163	5.322
11.042	4.8
6.261	5.612
10.809	7.299
9.197	7.048
12.162	5.069
14.967	2.875
9.693	1.883
10.526	4.635
9.061	4.796
9.959	5.333
10.068	7.303
8.668	4.717
13.869	5.014
15.829	3.511
13.928	2.24
10.855	5.224
11.808	2.371
10.452	1.585
5.133	1.229
7.198	-1.299
7.885	0.409
3.739	0.164
19.504	-7.013
64.539	-16.253
109.22	-23.975
121.77	-26.937
107.51	-27.496
94.025	-28.63
87.168	-27.717
78.32	-28.72
72.132	-27.103
66.743	-25.123
60.348	-27.409
61.155	-24.526
57.757	-24.874
52.634	-27.474
51.734	-24.299
51.03	-26.274
60.219	-23.419
45.958	-12.543
-18.801	-7.241
-91.178	-5.411
-136.99	4.889
-151.92	23.602
-148.68	36.394
-146.5	45.93
-140.28	56.075
-134.08	59.141
-132.08	55.955
-123.95	55.523
-117.62	56.512
-114.53	54.674
-109.47	52.05
-102.4	52.104
-96.31	53.134
-94.659	50.936
-94.417	51.269
-92.921	51.199
-89.352	51.411
-84.912	52.528
-81.272	50.505
-86.42	45.454
-88.273	46.604
-71.819	51.819
-33.598	37.795
17.212	21.212
64.942	14.397
118.91	13.558
150.24	17.624
150.66	16.169
153.76	15.016
141.64	12.489
121.76	6.835
119.31	7.39
113.58	12.769
111.41	15.029
118.87	12.225
132.16	9.773
150.53	13.708
148.15	18.648
136.26	17.7
132.63	13.085
132.59	14.127
133.11	19.813
131.75	21.122
128.81	18.675
124.6	14.996
125.5	24.069
103.47	15.875
31.465	-30.567
-42.434	-67.789
-88.812	-87.91
-123.28	-92.711
-148.93	-87.385
-167.5	-86.511
-172.25	-80.569
-166.01	-78.255
-151.51	-78.175
-136.46	-72.515
-132.39	-64.383
-126.98	-60.002
-124.72	-62.956
-123.35	-59.594
-120.64	-56.866
-122.75	-57.682
-115.73	-51.763
-103.76	-49.53
-100.6	-50.471
-103.98	-49.311
-105.69	-47.733
-108.5	-42.994
-109.73	-38.857
-104.55	-41.609
-97.696	-44.977
-91.661	-43.149
-90.485	-37.533
-91.975	-36.935
-91.923	-39.209
-90.628	-36.115
-95.143	-33.073
-96.376	-34.285
-86.316	-33.265
-77.981	-28.459
-41.848	-31.742
26.19	-24.061
82.244	-3.668
129.48	10.902
147.03	17.746
125.77	15.742
109.92	16.07
103.98	13.932
101.38	9.968
97.481	9.035
91.542	4.72
85.061	6.261
82.074	14.365
82.319	17.706
77.775	18.347
76.895	17.273
78.819	16.045
76.976	18.269
68.481	17.837
66.502	17.935
64.185	14.546
63.276	13.832
54.57	13.776
-5.786	-7.871
-69.434	-27.971
-92.968	-38.161
-105.15	-47.674
-120.07	-53.276
-133.24	-55.548
-135.65	-49.519
-129.08	-43.992
-122.21	-44.018
-117.81	-38.084
-118.38	-32.553
-120.14	-46.852
-110.78	-69.425
-95.874	-94.729
-74.174	-128.98
-47.929	-159.01
-34.093	-179.78
-14.936	-191.12
14.537	-189.92
35.567	-187.19
53.684	-188.27
71.631	-180.23
84.768	-170.91
91.217	-167.27
87.004	-167.4
78.749	-171.16
75.595	-168.23
73.453	-162.68
68.642	-158.61
67.876	-153
69.662	-151.94
72.24	-156.62
72.567	-154.35
69.147	-147.49
68.282	-142.75
61.304	-143.84
56.331	-143.05
61.976	-131.52
65.124	-128.94
72.332	-131.48
76.797	-132.43
72.988	-133.3
69.953	-128.11
63.983	-121.59
65.398	-118.2
68.148	-111.92
78.22	-101.08
105.69	-80.099
122.9	-34.209
117.85	22.56
95.451	59.472
79.844	65.511
74.228	65.417
73.729	69.476
81.332	73.887
66.612	88.846
39.794	118.89
23.007	160.55
13.993	198.93
12.355	228.87
6.106	250.61
-3.869	263.89
-14.411	271.92
-24.094	272.65
-34.04	268.02
-45.265	264.25
-50.049	261.65
-53.313	256.66
-58.994	250.41
-59.701	245.55
-59.678	240.84
-60.702	242.11
-54.831	239.14
-54.328	229.64
-58.259	222.39
-59.644	206.82
-67.39	189.69
-81.412	148.27
-98.06	75.334
-109.77	-1.186
-114.98	-73.285
-106.83	-129.59
-94.307	-172.01
-80.639	-198.11
-57.796	-216.02
-42.451	-227.76
-24.192	-227.62
-9.062	-226.98
-2.024	-220.41
6.431	-216.46
3.84	-217.08
8.848	-212.21
22.384	-207.83
22.943	-205.6
19.006	-204.47
20.163	-198.5
20.452	-193.12
20.602	-191.69
20.894	-185.76
22.599	-183.35
25.908	-178.84
32.308	-168.25
55.508	-155.91
81.687	-127.47
104.8	-75.388
115.73	-20.295
99.195	4.189
90.234	13.001
92.456	16.426
86.273	12.324
79.356	17.309
73.69	17.404
74.644	14.189
74.064	15.342
70.24	13.287
71.613	13.115
73.563	17.517
71.067	19.718
70.195	18.897
71.707	22.514
63.322	24.079
68.702	26.649
42.399	25.187
-51.765	6.729
-132.94	0.505
-177.03	7.593
-198.02	11.188
-212.37	18.415
-230.25	28.375
-230.5	35.107
-222.27	33.455
-214.62	34.345
-209.09	38.116
-208.18	34.802
-199.44	31.9
-191.15	31.564
-184.51	31.332
-175.43	35.196
-168.99	37.235
-164.69	35.42
-166.23	37.279
-165.5	39.959
-161.53	39.092
-153.85	36.901
-146.86	34.027
-146.24	33.14
-146.21	33.705
-148.2	32.239
-135.38	34.796
-94.226	28.807
-35.004	14.672
14.745	4.921
39.032	-2.259
37.486	-1.944
18.899	-0.51
8.778	3.571
8.471	8.794
9.397	9.63
5.127	11.247
2.833	7.988
5.168	3.817
2.873	7.048
6.179	9.915
8.027	9.877
6.882	10.895
11.116	9.885
10.137	10.063
9.547	10.326
9.132	10.058
5.742	12.406
6.729	10.806
7.703	10.34
10.186	11.039
10.691	11.406
9.879	14.031
7.937	13.037
2.746	10.937
0.848	13.665
5.599	19.948
12.367	18.978
6.644	12.432
4.94	12.494
8.162	12.072
4.144	12.263
4.674	17.194
2.11	12.377
5.582	9.635
10.455	10.823
5.166	6.548
6.17	9.683
10.243	13.084
10.33	11.553
6.907	10.643
8.87	8.764
8.261	8.265
5.416	5.961
9.578	6.263
3.094	13.164
-3.384	14.116
-1.414	14.487
0.98	17.189
-4.152	14.763
-10.103	13.093
-4.306	15.208
-6.888	17.271
-10.702	23.526
-7.153	27.701
-2.841	24.574
-0.986	20.68
-4.204	14.138
