# Supplementary material for: Electrooculography-based continuous eye-writing recognition system for efficient assistive communication systems
Source: PLoS One. 2018 Feb 9;13(2):e0192684. doi: 10.1371/journal.pone.0192684 (PMC5806888; doi:10.1371/journal.pone.0192684)
Supplement: S3 Database — All the original continuous EOG data of participant 004, 005, and 006 used in the experiments are contained in this database. (ZIP) [file pone.0192684.s003.zip › continuous2/004/training/EOG_004_01_066.csv]

-7.739	3.647
-9.642	4.339
-7.789	4.783
-8.946	1.549
-4.357	1.779
-4.746	3.551
-5.088	4.583
-4.057	4.979
-5.268	5.569
-4.499	5.279
-4.957	5.743
-2.969	7.207
-5.687	6.821
-4.057	8.008
1.895	8.15
0.21	6.013
-3.201	7.227
-7.741	8.389
-1.399	4.634
3.917	3.427
1.046	9.181
0.585	10.012
2.379	6.466
3.617	7.88
3.174	7.887
4.919	6.902
0.926	7.289
2.594	5.886
4.952	4.784
1.216	5.172
2.81	4.352
3.714	-0.337
5.914	2.388
6.925	4.605
8.348	3.941
9.507	7.914
6.343	3.126
6.239	3.218
6.584	5.797
6.551	1.181
7.671	0.972
9.837	1.693
14.822	3.204
13.978	5.194
7.729	6.365
6.422	6.037
4.669	6.399
9.522	8.279
17.966	4.18
10.614	4.376
6.826	3.769
4.777	0.193
-1.698	4.264
1.69	2.211
4.193	1.022
4.439	0.772
6.401	-1.555
7.65	2.203
9.046	3.709
10.556	3.611
6.514	1.467
5.701	-0.34
6.819	2.798
2.759	2.14
6.154	0.424
7.962	3.006
6.214	3.791
4.562	4.06
4.351	1.463
8.191	1.504
7.53	5.186
9.258	2.372
7.574	-0.164
0.9	-1.326
0.347	-1.382
1.421	1.551
2.046	1.584
2.284	-2.888
-0.878	-1.669
-6.079	5.72
-7.623	3.919
-3.892	-2.327
7.181	1.144
13.177	24.34
23.001	69.228
48.787	113.02
64.874	147.33
76.373	175.6
86.176	195.39
84.318	208.24
85.446	212.86
84.129	205.65
79.45	194.26
78.511	190.05
79.407	184.91
80.096	182.05
75.08	184.74
76.734	184.57
76.095	180.28
71.723	178.09
76.278	173.67
76.404	172.11
76.934	178.27
75.476	148.63
63.686	84.896
50.037	18.17
38.899	-48.06
34.931	-98.145
35.504	-119.47
30.819	-119.08
27.689	-112.8
28.431	-106.1
23.368	-101.5
18.382	-95.771
18.555	-89.259
22.819	-86.979
22.652	-84.8
21.901	-83.864
25.747	-80.178
-10.384	-80.653
-83.568	-89.511
-135.25	-80.633
-157.35	-65.339
-169.56	-59.1
-181.72	-54.338
-186.05	-53.622
-180.23	-47.143
-174.48	-44.499
-167.34	-45
-161.51	-37.489
-157.55	-34.136
-149.73	-33.56
-142.89	-36.535
-138.2	-38.973
-137.02	-32.627
-133.64	-33.185
-134.98	-34.667
-138.49	-29.641
-129	-35.787
-120.35	-29.376
-89.92	0.762
-32.82	32.066
14.166	74.003
49.42	117.8
77.487	147.4
103.04	165.79
120.05	163.82
117.68	157.65
109.88	156.34
106.24	150.15
103.77	146.17
101.73	141.9
100.13	136.48
93.664	133.12
85.708	132.62
81.65	133.47
81.378	132.64
85.871	129.22
84.547	122.7
76.842	120.35
77.628	117.74
77.823	115.18
71.823	113.42
77.959	110.53
82.311	116.69
76.878	92.919
75.127	31.703
61.749	-26.286
50.719	-79.9
48.602	-114.73
41.079	-117.07
38.159	-109.07
36.424	-104.41
36.768	-99.94
34.85	-97.584
32.856	-94.601
33.705	-92.656
31.676	-85.713
32.996	-84.807
43.755	-106.48
56.069	-118.38
55.937	-113.33
54.947	-111.47
52.791	-112.54
46.308	-112.65
46.33	-109.06
46.752	-103.89
41.793	-100.54
36.992	-96.022
36.774	-91.877
37.675	-86.911
37.024	-85.406
39.431	-90.253
37.001	-88.344
39.291	-76.472
48.487	-72.432
43.22	-76.004
41.554	-71.187
9.907	-72.551
-65.577	-72.236
-133.99	-59.053
-182.54	-42.488
-194.29	-22.655
-192.44	-4.098
-193.94	11.047
-178.57	19.404
-166.5	29.828
-158.08	44.771
-141.48	58.244
-130.54	69.054
-122.67	71.977
-113.18	70.737
-112.02	69.419
-115.03	65.697
-109.72	65
-97.538	71.966
-72.806	82.559
-51.899	88.977
-51.562	87.879
-53.81	86.076
-55.013	83.889
-56.857	82.505
-66.305	78.21
-76.911	75.303
-79.472	73.438
-78.938	73.937
-67.588	69.397
-49.506	35.036
-15.638	2.059
28.681	-21.023
39.294	-38.316
24.458	-37.208
21.321	-26.999
6.085	-29.446
-23.05	-33.64
-21.237	-32.045
-33.293	-39.555
-7.763	0.955
64.478	25.966
223.43	54.536
620.09	142.84
1052.7	168.73
1442.4	163.1
1760.4	146.03
1835.9	111.36
1611.4	70.281
1125.4	16.86
692.61	-6.802
453.94	-22.417
301.56	-30.327
206.27	-35.168
139.45	-49.516
96.08	-49.515
71.32	-52.211
50.15	-57.095
45.163	-58.147
39.073	-62.143
31.09	-54.3
14.375	-59.458
-27.076	-75.204
-43.381	-75.117
-43.233	-73.438
-49.509	-69.964
-50.562	-66.278
-55.739	-65.634
-55.514	-60.087
-51.477	-60.116
-58.851	-61.609
-62.524	-57.626
-56.926	-52.94
-59.397	-21.35
-48.665	29.265
-19.463	82.277
4.215	136.11
12.405	167.67
10.94	185.97
13.538	194.66
15.853	192.34
13.015	186.96
8.583	175.06
4.305	169.14
2.072	166.05
-0.981	158.14
-8.189	156.15
-8.409	153.25
-5.233	152.78
-4.628	161.38
-3.404	134.35
-11.967	67.084
-29.201	-3.891
-35.858	-73.304
-34.621	-125.67
-33.163	-151.23
-34.922	-152.99
-41.652	-144.13
-39.09	-137.7
-42.092	-132.27
-42.253	-128.93
-34.861	-126.07
-39.873	-118.8
-31.914	-108.13
-58.245	-108.62
-142.97	-120.41
-209.62	-111.84
-240.87	-88.706
-254.18	-81.027
-265.24	-73.787
-274	-66.198
-272.03	-61.571
-266.95	-55.533
-257.04	-55.72
-248.27	-52.845
-241.66	-51.703
-236.58	-49.187
-232.58	-49.584
-227.09	-54.312
-227.77	-48.709
-225.38	-48.775
-210.33	-38.405
-169.76	-3.597
-120.97	36.92
-80.537	77.45
-42.299	110.28
-12.256	136.13
23.992	151.21
40.8	156
38.769	160.02
40.433	154.55
31.076	146.27
25.658	144.62
24.948	141.77
22.295	140.19
21.245	136.71
19.481	130.84
22.043	130.61
22.169	129.38
21.55	127.83
23.693	126.94
18.611	123.39
15.811	122.61
15.273	120.7
15.86	116.46
16.84	117.78
22.309	116.24
27.295	106.53
17.831	104.7
13.329	105.16
14.665	101.34
14.205	101.55
12.496	97.661
13.731	98.291
15.271	96.92
11.536	88.948
10.766	89.626
9.967	88.225
6.826	84.991
6.483	80.994
6.836	89.929
9.549	75.04
4.175	18.058
-11.615	-0.896
-12.364	6.365
-6.703	4.113
-6.893	7.46
-10.091	10.583
-10.557	11.369
-9.187	10.047
-17.826	10.651
-19.916	6.821
-14.812	4.292
-13.939	12.708
-16.585	12.322
-19.467	13.308
-11.285	15.043
-13.4	10.713
-15.157	16.629
-10.576	14.527
-18.062	8.946
-11.898	4.096
-13.452	6.849
-16.821	12.141
-22.263	-14.036
-40.651	-23.775
-36.442	-15.732
-30.924	-15.987
-32.31	-12.243
-32.165	-17.974
-32.784	-16.518
-30.28	-12.465
-28.358	-15.802
-31.233	-17.326
-33.811	-19.562
-37.138	-7.031
-39.612	23.626
-34.623	54.577
-25.486	79.031
-15.633	94.539
-21.508	94.451
-22.124	91.286
-12.039	94.556
-15.277	74.742
-4.154	30.452
23.065	-14.306
41.86	-67.593
48.357	-118.77
50.511	-160.46
54.935	-195.93
55.59	-201.99
54.218	-191.61
48.209	-188.11
43.444	-181.88
41.33	-176.4
38.434	-172.63
39.514	-164.78
40.023	-158.8
39.973	-154.37
36.384	-154.96
34.52	-154.36
31.531	-150.84
38.26	-143.28
46.098	-136.2
40.197	-134.8
33.732	-124.72
-22.324	-131.43
-102.42	-141.85
-147.84	-127.87
-180.24	-117.42
-206.77	-108.33
-226.46	-90.481
-232.41	-80.295
-237.49	-81.122
-238.85	-80.787
-228.97	-79.04
-228.69	-78.865
-225.36	-73.791
-217.55	-70.95
-212.9	-72.834
-204.94	-67.252
-193.53	-62.815
-183.13	-60.538
-175.45	-58.502
-162.07	-59.733
-150.17	-53.843
-145.73	-53.06
-144.13	-53.457
-146.98	-50.594
-155.45	-59.041
-164.99	-53.403
-169.25	-56.958
-118.41	-47.63
-6.512	-31.912
150.43	-42.476
520.82	29.601
1115	91.041
1715.6	89.5
2180.5	97.152
2443.4	72.324
2491.6	60.381
2359.8	59.991
1988.1	31.05
1335.6	-11.428
793.03	-46.595
524.38	-64.447
335.23	-74.761
223.59	-79.903
147.86	-83.194
95.019	-85.193
63.752	-89.685
30.901	-90.614
17.245	-85.934
3.363	-83.461
-5.331	-75.564
-11.834	-53.545
-23.187	-11.83
-30.514	38.058
-43.826	81.599
-53.412	116.02
-61.565	125.94
-69.129	120.67
-69.474	123.34
-82.458	118.11
-88.45	115.58
-84.583	118.19
-88.021	77.307
-90.998	12.387
-96.104	-39.257
-98.161	-75.761
-100.27	-84.305
-107.29	-74.046
-106.2	-68.614
-106.98	-68.102
-110.9	-65.76
-109.62	-66.009
-118.21	-65.806
-115.67	-59.38
-110.23	-57.127
-111.01	-56.906
-104.39	-44.415
-148.89	-43.915
-234.39	-45.802
-286.35	-22.825
-304.85	1.394
-309.53	21.408
-310.73	36.804
-313.42	46.826
-308.49	60.645
-300.11	70.995
-289.02	75.936
-276.85	83.877
-265.05	91.807
-254.26	94.659
-248.91	98.039
-239.36	100.26
-233.17	95.504
-231.88	89.443
-229.08	86.741
-235.2	85.825
-234.28	81.995
-222.01	82.892
-202.19	93.01
-162.98	101.52
-132.82	116.73
-114.72	134.32
-92.08	142.84
-73.474	150.73
-49.17	157.77
-33.394	160.4
-34.504	154.03
-34.246	146.49
-33.924	144.04
-35.656	136.36
-42.818	128.92
-44.614	123.07
-42.547	117.96
-47.233	117.83
-45.765	113.31
-38.478	117.97
-26.191	121.82
-17.191	101.54
-14.181	94.412
-14.438	90.586
-20.377	89.313
-15.897	96.856
-19.345	53.649
-42.488	-12.821
-55.648	-74.664
-57.786	-124.13
-60.684	-131.3
-60.251	-124.59
-62.35	-120.17
-63.305	-116.11
-59.116	-115.32
-57.289	-108.85
-77.65	-107.02
-146.47	-123.08
-216	-139.65
-243.49	-144.19
-257.94	-143.43
-265.81	-141.2
-257.34	-135.42
-245.95	-127.41
-236.76	-119.64
-229.04	-113.35
-223.24	-109.16
-213.94	-104.07
-202.84	-99.62
-190.2	-97.062
-186.02	-95.67
-190.48	-95.707
-190.64	-95.652
-187.71	-91.448
-185.21	-88.168
-188.66	-90.206
-183.11	-87.681
-178.76	-85.881
-186.6	-87.699
-190.01	-84.873
-182.48	-81.117
-143.06	-88.272
-90.491	-99.213
-51.373	-97.4
-41.117	-97.461
-54.9	-97.783
-61.171	-89.917
-63.325	-85.848
-65.952	-85.744
-70.573	-86.413
-72.625	-83.868
-71.952	-80.888
-69.661	-78.383
-68.898	-77.271
-70.782	-79.12
-66.994	-77.162
-69.958	-74.491
-69.967	-70.836
-68.396	-70.067
-70.309	-72.644
-67.052	-68.703
-68.915	-67.303
-67.328	-68.031
-64.06	-63.934
-66.617	-62.475
-65.104	-60.729
-62.198	-56.458
-60.23	-59.919
-57.542	-62.057
-56.796	-56.949
-55.459	-53.932
-54.293	-50.129
-47.557	-48.175
-39.729	-46.102
-42.335	-45.885
-45.842	-47.239
-47.285	-43.959
-47.262	-45.456
-42.981	-45.737
-37.695	-39.687
-39.375	-35.587
-39.832	-35.79
-39.812	-35.866
-44.083	-34.878
-41.428	-34.679
-41.315	-34.297
-39.598	-35.119
-37.716	-32.559
-41.594	-30.166
-41.72	-29.761
-43.12	-26.262
-46.628	-25.441
-50.228	-26.942
-47.02	-26.074
-45.562	-25.655
-47.731	-26.537
-45.058	-24.143
-46.134	-24.016
-39.649	-24.668
-36.866	-22.329
