# Supplementary material for: Electrooculography-based continuous eye-writing recognition system for efficient assistive communication systems
Source: PLoS One. 2018 Feb 9;13(2):e0192684. doi: 10.1371/journal.pone.0192684 (PMC5806888; doi:10.1371/journal.pone.0192684)
Supplement: S3 Database — All the original continuous EOG data of participant 004, 005, and 006 used in the experiments are contained in this database. (ZIP) [file pone.0192684.s003.zip › continuous2/004/training/EOG_004_01_067.csv]

-11.059	-8.858
-15.849	-11.148
-23.716	-11.478
-18.814	-7.642
-12.944	-10.337
-9.865	-8.342
-4.681	-6.364
-8.542	-7.422
-11.36	-4.675
-11.911	-11.751
-12.339	-14.568
-5.154	-8.761
-3.238	-10.555
-8.314	-7.91
-13.274	-8.045
-18.351	-12.636
-20.778	-14.478
-17.103	-15.631
-12.65	-11.891
-14.099	-10.954
-16.497	-8.205
-20.373	-8.425
-19.901	-11.762
-13.546	-5.143
-10.185	0.234
-5.868	-1.93
-7.74	-8.103
-8.296	-12.064
-6.274	-9.409
-11.285	-5.109
-14.158	-10.195
-17.755	-17.765
-17.369	-20.613
-15.962	-20.242
-15.473	-15.016
-13.312	-12.967
-17.861	-10.889
-23.009	-9.662
-22.891	-10.379
-21.358	-12.845
-17.426	-15.044
-9.574	-12.51
-10.162	-13.833
-11.678	-9.974
-11.244	-5.231
-13.912	-7.035
-9.012	-5.445
-7.016	-8.519
-5.324	-10.363
-4.419	-5.874
-8.245	-5.504
-7.672	-5.248
-6.327	-4.258
-2.433	-8.165
-1.013	-10.457
-2.363	-8.567
-3.353	-6.223
-4.773	0.469
-2.038	-0.71
-0.949	-7.389
-3.183	-4.416
-2.714	-2.198
-5.427	-2.208
-8.131	-4.755
-4.501	-7.124
-6.453	2.06
-14.658	26.4
-26.784	57.691
-36.583	80.387
-45.1	101.79
-52.648	128.4
-47.405	150.61
-44.9	163.69
-36.391	172.49
-25.391	175.02
-28.668	168.78
-22.803	166.44
-22.58	165.61
-26.731	165.72
-15.854	168.46
-14.698	161.83
-22.225	155.97
-20.958	158
-18.229	153.96
-18.631	145.32
-25.945	119.73
-43.174	72.885
-51.46	26.56
-48.232	-19.395
-37.601	-63.837
-21.273	-115.27
-7.243	-167.65
11.643	-199.32
30.292	-223.86
46.745	-239.94
65.061	-242.91
77.834	-245.59
88.235	-246.53
94.953	-243.84
102.6	-237.25
108.86	-229.04
108.27	-229.8
110.7	-221.96
103.66	-195.84
99.367	-157.13
102.29	-93.036
99.467	-25.937
98.015	29.992
92.525	65.61
85.368	66.469
77.489	61.823
74.716	60.716
77.495	59.367
71.348	57.982
65.2	50.827
64.712	55.606
71.101	53.948
87.368	40.386
89.995	38.845
81.427	39.091
77.844	37.778
74.702	35.23
77.667	41.77
75.124	35.489
70.626	36.376
69.352	41.412
55.606	11.701
47.661	3.855
51.097	6.389
59.722	11.014
43.744	7.826
-19.133	-32.629
-79.725	-70.926
-113.55	-97.666
-138.34	-110.03
-163.9	-112.88
-185.72	-110.57
-195.55	-103.65
-191.52	-103.31
-183.12	-99.369
-182.06	-91.46
-178.27	-85.207
-170.15	-79.812
-165.31	-75.529
-161.7	-70.758
-161.09	-67.853
-156.1	-67.608
-152.3	-55.203
-151.22	-27.733
-144.63	-9.273
-139.53	-6.09
-139.22	-3.888
-139.52	14.012
-133.13	45.399
-127.93	76.509
-117.92	111.77
-100.36	142.22
-85.889	157.3
-76.468	170.38
-70.334	177.47
-56.671	176.64
-47.422	181.74
-42.581	184.84
-38.083	181.01
-37.776	177.74
-32.313	175.06
-28.778	169.54
-25.121	163.44
-20.26	158.73
-20.706	151.5
-24.44	130.61
-31.901	87.679
-45.384	27.14
-55.088	-38.066
-49.219	-97.526
-41.382	-148.32
-23.331	-182.8
11.301	-206.02
35.466	-219.11
53.169	-221.82
74.785	-225.76
93.151	-222.18
102.04	-217.39
103	-218.28
103.07	-214.19
106.44	-211.8
108.48	-208.99
101.2	-205.97
93.874	-204.22
93.186	-199.53
99.544	-195.5
96.523	-189.79
85.158	-186.21
84.767	-184.75
81.527	-178.38
75.048	-174.78
74.164	-175.37
75.616	-170.97
79.25	-167.36
80.853	-161.25
82.173	-144.77
109.09	-117.25
149.16	-72.827
158.73	-15.938
149.59	28.009
138.37	42.149
123.18	45.056
116.83	48.225
117.13	47.031
111.3	44.568
107.22	43.079
105.4	41.875
103.48	43.509
103.63	43.962
99.88	44.649
97.554	48.46
92.886	47.062
87.473	44.471
91.199	45.947
87.464	45.502
87.171	46.825
89.186	47.922
41.492	36.605
-41.492	22.95
-111.2	18.691
-150.72	21.659
-163.66	22.465
-168.85	20.628
-175.58	18.27
-178.25	12.946
-175.8	10.276
-172.72	12.34
-164.09	20.106
-155.19	23.504
-151.84	22.767
-150.57	23.806
-139.52	21.993
-131.12	21.791
-131.85	22.533
-124.17	28.014
-126.58	18.85
-136.15	-21.365
-135.22	-63.463
-134.84	-97.958
-130.25	-122.95
-117.03	-137.41
-105.39	-147.26
-90.615	-147.26
-75.351	-147.64
-68.16	-147.64
-58.991	-144.29
-53.916	-143.22
-53.677	-142.09
-51.584	-142.47
-52.389	-140.79
-48.639	-136.41
-43.083	-133.7
-41.505	-133.23
-41.289	-131.24
-39.789	-127.16
-43.746	-122.65
-45.093	-125.59
-43.809	-122.23
-43.566	-107.45
-26.135	-91.15
4.603	-48.541
43.421	19.304
63.162	94.932
78.332	165.94
107.06	222.39
119.76	265.62
131.1	292.09
147.19	307.46
151.69	307.97
141.3	295.21
139.64	285.9
136.5	279.68
126.8	272.79
128.61	267.84
122.03	274.38
113.79	273.91
117.97	267.42
125.73	269.03
125.24	259.66
123.43	254.1
119.62	246.98
113.59	242.02
108.81	238.86
91.381	213.95
59.268	177
19.327	111.38
-17.909	27.145
-55.317	-43.869
-89.572	-103.55
-116.18	-153.39
-132.72	-183.84
-137.83	-200.99
-142.3	-209.42
-138.07	-209.29
-129.36	-206.93
-124.89	-201.67
-116.61	-198.38
-104.8	-191.46
-98.701	-190.23
-98.956	-191.67
-99.427	-182.97
-98.427	-178.93
-92.405	-175.76
-86.752	-173.54
-86.253	-172.06
-82.53	-167.85
-78.421	-156.09
-88.485	-128.88
-94.775	-88.822
-90.288	-25.897
-88.656	39.663
-85.518	95.246
-78.927	146.68
-64.215	178.8
-50.359	205.94
-38.666	225.25
-24.422	229.98
-22.248	232.49
-25.025	227.86
-18.335	226.12
-12.38	225.17
-15.218	224.54
-12.277	224.21
-6.351	215.06
-6.606	212.39
-4.504	206.77
-5.654	198.1
-7.958	190.38
-10.344	176.25
-12.445	158.46
-13.462	107.52
-22.785	33.369
-23.649	-36.683
-18.962	-106.93
-10.606	-156.38
8.732	-188.57
20.362	-218.7
34.234	-228.07
45.65	-227.13
54.992	-225.77
72.708	-217.09
80.306	-211.02
87.838	-209.35
94.461	-204.02
99.233	-192.85
107.68	-187.63
109.58	-182.32
114.64	-177.54
117.66	-178.66
121.23	-170.35
128.66	-166
126.78	-166.15
127.52	-158.45
130.83	-152.97
127.53	-146.15
110.11	-141.17
77.663	-128.82
45.696	-92
9.052	-44.243
-18.863	-7.453
-22.323	2.649
-22.286	6.904
-22.354	13.118
-23.07	12.108
-19.798	16.975
-11.344	23.756
-5.886	28.567
-5.361	29.287
-5.705	23.576
-3.819	32.454
-15.443	48.914
-22.269	54.589
-13.696	57.133
-10.909	54.345
-13.613	52.627
-13.184	51.469
-11.688	52.901
-13.572	56.928
-10.379	53.35
-5.279	56.069
-5.485	56.122
-7.442	51.079
-10.141	52.004
-10.977	51.825
-12.315	53.895
-11.031	52.143
-4.569	52.424
-3.608	55.675
-3.559	47.394
-1.393	44
-7.198	41.169
-9.569	41.951
-8.766	47.909
-11.193	42.063
-9.352	38.596
-8.783	35.503
-5.732	35.469
-4.413	41.12
-6.789	39.012
-7.795	37.511
-8.558	43.199
-6.195	42.601
-6.137	40.892
-6.316	43.649
-5.338	40.75
-8.244	38.862
-5.138	39.261
-3.647	36.69
-12.862	31.369
-7.203	31.76
0.088	32.608
-4.542	31.1
-3.914	30.95
-6.551	29.907
-10.753	29.254
-11.423	24.089
-8.651	21.458
-5.182	21.764
-5.974	23.458
-6.851	27.369
-7.652	27.845
-5.189	27.24
-4.971	26.059
-5.382	21.265
-3.687	20.361
-7.431	24.895
-7.612	23.87
-8.21	20.267
-12.893	16.948
-8.62	16.839
-5.528	18.767
-8.453	18.07
-8.512	17.83
-6.59	17.385
-7.177	16.652
-11.586	16.416
-13.44	16.714
-12.876	14.588
-10.578	9.415
-8.926	9.605
-8.814	14.762
-9.983	14.597
-11.465	16.606
-8.98	19.458
-7.874	13.323
