# Supplementary material for: Electrooculography-based continuous eye-writing recognition system for efficient assistive communication systems
Source: PLoS One. 2018 Feb 9;13(2):e0192684. doi: 10.1371/journal.pone.0192684 (PMC5806888; doi:10.1371/journal.pone.0192684)
Supplement: S3 Database — All the original continuous EOG data of participant 004, 005, and 006 used in the experiments are contained in this database. (ZIP) [file pone.0192684.s003.zip › continuous2/004/training/EOG_004_01_068.csv]

-10.819	1.682
-14.012	2.681
-13.677	1.82
-12.098	1.269
-11.581	4.512
-14.132	3.062
-11.123	4.452
-10.625	4.073
-14.109	1.623
-14.853	1.474
-13.143	2.805
-12.968	5.768
-17.321	2.909
-16.532	0.994
-14.64	3.198
-14.286	4.673
-10.444	6.234
-9.521	7.853
-9.243	3.934
-13.142	0.954
-18.921	2.842
-15.02	1.729
-9.683	0.412
-8.669	-1.3
-9.25	-1.538
-9.911	-0.938
-5.49	-1.493
-4.022	-0.416
-6.547	-1.847
-6.994	-2.023
-10.013	-0.602
-13.162	-0.442
-12.796	-0.204
-13.444	-2.871
-18.496	-4.149
-17.069	-1.576
-13.991	0.12
-13.478	1.908
-9.384	-0.899
-10.618	-4.225
-10.668	0.139
-9.621	1.302
-12.659	-0.651
-11.904	-5.722
-12.039	-7.036
-13.95	-1.632
-12.964	-0.81
-15.618	0.485
-15.923	-2.393
-11.451	-7.237
-11.044	-7.59
-11.23	-7.314
-13.438	-8.954
-15.281	-8.415
-14.714	-4.692
-14.778	-8.596
-15.195	-8.535
-13.153	-4.264
-9.378	-7.517
-7.817	-6.792
-8.103	-3.045
-8.518	-1.861
-6.377	-2.943
-7.308	-5.936
-6.327	-7.053
-5.283	-6.493
-8.83	-6.975
-9.064	-10.471
-7.34	-8.967
0.062	-6.506
-0.737	-9.46
-11.441	-9.709
-1.906	-14.529
37.231	-19.086
96.482	-12.101
127.61	-9.071
106.82	-13.49
89.582	-16.223
86.388	-17.582
82.221	-18.514
82.122	-19.776
77.786	-16.48
76.416	-13.047
72.271	-14.838
66.266	-13.74
62.311	-16.78
63.273	-14.698
58.391	-6.417
4.088	-10.174
-60.622	-12.314
-97.366	-10.982
-121.76	-8.019
-134.9	-4.379
-150.88	-5.582
-165.34	-3.802
-174.5	0.261
-175.91	6.18
-167.91	10.52
-161.05	10.3
-152.73	12.581
-149.06	13.322
-143.87	14.734
-133.43	19.366
-132.76	14.669
-134.35	11.45
-128.79	11.706
-124.21	12.204
-112.6	30.942
-86.731	62.144
-64.659	95.401
-54.027	124.28
-47.775	143.39
-45.001	151.35
-43.915	156.38
-30.605	168.56
-14.471	171.01
-15.109	166.25
-18.721	164.3
-19.021	161.9
-26.948	154.38
-29.293	148.29
-31.765	152.08
-37.243	147.01
-22.061	145.15
-7.961	145.28
19.991	138.03
73.124	145.63
117.55	159.53
140.01	162.43
136.28	151.33
137.45	142.07
141.25	141.4
131.54	141.85
129.48	138.72
125.08	131.69
114.03	125.12
110.97	120.8
110.02	122.49
116.34	119.59
116.19	115.89
106.63	115.17
104.53	110.46
100.43	111.46
102.78	108.33
104.57	107.64
103.5	104.84
102.68	95.622
97.075	111.4
77.504	90.045
16.236	7.756
-60.161	-75.304
-111.28	-145.2
-138.89	-197.83
-154.01	-236.28
-162.15	-263.36
-168.6	-278.45
-168.53	-279.55
-164.36	-277.58
-159.05	-272.5
-151.25	-262.85
-148.91	-259.25
-143.82	-253.27
-142.3	-245.97
-139.19	-240.16
-128.72	-243.04
-130.82	-235.69
-140.53	-199.65
-152.94	-152.24
-158.47	-96.321
-146.12	-46.935
-132.9	-6.904
-115.44	35.453
-91.434	69.341
-76.003	95.998
-60.22	117.45
-34.912	124.79
-2.908	124.12
20.877	129.33
42.861	133.8
73.14	130.25
102.76	126.49
138.28	112.76
163.97	84.874
167.29	52.803
177.43	20.651
198.71	-13.375
202.57	-55.643
201.21	-98.734
198.24	-138.47
185.45	-175.11
182.69	-197.42
169.15	-212.91
147.59	-231.23
135.27	-235.58
118.39	-235.91
104.61	-243.2
90.81	-243.09
71.806	-246
57.734	-248.14
42.477	-243.38
9.598	-241.37
-49.645	-232.04
-107.24	-200.61
-139.31	-142.88
-164.46	-81.345
-175.31	-28.926
-170.19	20.816
-157.25	62.842
-133.34	96.187
-114.19	121.93
-99.166	137.91
-81.935	148.7
-68.095	157.08
-56.091	161.79
-49.272	163.31
-50.04	161.73
-46.855	160.03
-44.579	158.17
-46.522	152.01
-47.149	147.82
-43.756	147.15
-36.146	142.7
-34.674	139.88
-40.258	137.48
-39.759	135.84
-34.237	137.19
-38.928	130.87
-39.648	126.25
-33.794	125.89
-32.229	122.94
-32.406	122.57
-33.552	117.87
-27.056	116.05
-13.994	113.44
14.638	106.96
52.355	115.81
70.311	123.46
69.96	123.27
65.14	123.83
68.042	120.9
68.359	117.16
61.483	116.31
61.459	112.44
66.977	118.39
89.71	129.35
107.23	116.55
104.09	108.54
99.715	109.93
93.342	105.63
92.923	101.94
96.228	102.88
94.92	104.67
93.898	102.75
96.441	101.09
91.786	95.437
91.809	107.65
84.265	85.328
28.161	-1.028
-51.987	-89.487
-119.14	-165.23
-160.97	-219.91
-184.41	-257.05
-191.04	-277.63
-187.73	-288.21
-187.53	-297.52
-181.05	-294.38
-173.26	-285.94
-165.13	-277.73
-159.8	-273.75
-158.48	-270.28
-148.56	-260.76
-141.1	-255.27
-135.99	-254.56
-130.57	-248.9
-129.84	-245.87
-122.44	-239.88
-136.91	-215
-167.79	-173.9
-182.7	-123.85
-185.88	-78.973
-176.11	-44.437
-172.31	-16.941
-162.56	7.158
-144.56	25.407
-134.26	34.836
-123.45	42.614
-121.09	50.056
-116.22	53.915
-108.38	50.535
-101.58	54.017
-88.449	67.051
-77.937	80.674
-71.202	91.944
-67.933	91.607
-65.748	93.95
-62.317	96.465
-53.984	97.717
-51.62	99.337
-54.171	90.75
-45.826	87.728
-36.778	74.989
-17.919	41.442
16.842	-0.689
61.895	-43.618
112.52	-76.572
151.25	-104
182.24	-122.01
199.08	-130.37
191.21	-138.1
176.74	-139.86
165.84	-136.65
158.01	-131.34
155.64	-125.71
149.5	-122.95
139.63	-113.83
147.58	-111.08
143.81	-106.11
125.77	-84.127
121.04	-72.044
120.4	-66.19
124.01	-58.902
114.24	-56.102
113.36	-53.813
116.88	-49.978
107.27	-47.702
107.82	-50.482
101.18	-52.437
96.902	-49.343
96.798	-45.177
95.337	-44.967
96.749	-43.107
90.393	-40.585
85.312	-39.862
82.774	-37.234
84.617	-37.069
82.561	-36.897
77.147	-36.841
78.143	-39.541
76.34	-40.062
78.363	-37.342
75.907	-37.341
78.738	-30.471
67.558	-24.874
-5.273	-36.102
-90.387	-37.253
-143.7	-25.582
-166.41	-13.286
-156.14	-0.256
-139.36	0.712
-128.1	-0.021
-109.4	7.387
-100.17	4.953
-86.546	11.703
-81.107	16.493
-108.22	-7.14
-115.57	-16.084
-108.73	-11.861
-106.86	-15.04
-98.427	-16.413
-96.677	-17.963
-93.526	-13.727
-86.769	-13.772
-100.49	-25.464
-111.8	-33.366
-108.18	-36.922
-107.8	-36.897
-107.87	-33.361
-108.88	-34.384
-107.92	-34.149
-113.55	-10.54
-112.08	28.112
-98.66	61.357
-87.007	89.977
-67.303	117.39
-50.473	142.6
-41.599	157.59
-33.257	165.27
-24.133	162.51
-17.87	158
-17.574	154.22
-14.148	150.16
-16.512	150.58
-23.719	142.39
-23.128	137.49
-22.762	132.93
-19.327	133.36
-9.055	144.25
6.155	154.37
22.614	166.4
29.725	170.92
28.956	170.37
29.455	168.8
32.732	167.62
39.175	169.24
44.704	162.9
45.208	152.69
47.428	147.83
39.826	118.58
26.924	56.78
18.52	-10.305
12.487	-83.602
12.254	-149.5
9.983	-186.81
18.708	-218.24
36.654	-243.24
55.522	-252.3
70.838	-258.38
80.58	-253.85
92.575	-252.12
96.257	-254.89
100.46	-250.16
105.86	-247.77
105.49	-242.53
103.2	-239.31
97.465	-239.17
95.512	-232.42
98.011	-228.68
93.71	-222.94
92.368	-220.29
93.595	-219.17
95.502	-198.49
111.26	-174.43
130.35	-129.58
155.75	-70.698
158	-43.175
139.96	-32.45
133.3	-29.627
124.21	-28.656
122.51	-24.296
120.8	-22.184
117.17	-16.976
113.96	-16.24
112.59	-18.226
108.68	-17.807
102.5	-18.279
118.89	-7.838
82.329	-4.691
-27.615	-19.41
-123.12	-15.896
-180.97	-1.878
-196.89	10.219
-192.64	23.341
-187.95	23.279
-181.69	23.583
-174.26	28.685
-160.98	27.839
-157.27	27.036
-153.25	28.69
-143.77	27.662
-139.89	23.897
-131.75	24.166
-130.44	27.225
-131.48	26.812
-120.93	24.385
-121.35	24.755
-119.52	25.961
-115.93	26.379
-122.32	23.63
-128.5	19.652
-132.14	21.26
-99.32	9.196
-41.011	-15.271
9.979	-21.518
24.189	-20.217
3.982	-21.89
-6.212	-17.588
-13.994	-15.156
-15.948	-13.923
-10.242	-12.776
-10.62	-10.316
-12.477	-8.182
-14.952	-10.364
-12.345	-5.809
4.312	-7.778
22.682	-9.139
23.82	-0.839
23.57	-1.627
27.341	-2.538
24.543	-1.953
27.104	0.297
29.653	2.494
25.273	2.205
26.397	4.243
26.032	0.893
23.719	0.65
22.936	3.151
19.397	2.784
19.245	2.581
17.454	0.077
16.618	3.863
22.077	7.201
19.139	8.259
20.926	10.075
27.018	5.539
19.781	4.801
18.036	5.571
18.257	5.508
16.618	9.759
18.147	10.891
14.442	8.235
14.808	8.921
14.844	9.399
12.046	4.479
14.361	4.501
12.037	6.155
11.455	4.459
11.812	4.276
8.603	-0.844
8.532	-2.774
7.866	-0.309
10.254	0.516
11.147	3.014
9.014	0.764
7.912	-0.118
7.999	0.922
4.607	-1.041
3.026	2.335
7.159	3.726
5.933	3.094
9.048	6.851
9.888	9.216
3.917	10.402
4.436	8.185
6.036	7.245
8.884	8.123
10.754	6.826
5.038	6.756
5.335	10.282
8.142	10.477
3.496	4.734
3.2	10.202
5.375	13.478
7.804	9.823
8.552	13.493
6.523	13.39
7.746	14.116
7.269	15.115
9.207	13.061
9.34	13.362
4.814	12.603
8.994	15.592
10.81	15.841
6.292	12.594
6.912	14.275
7.661	14.086
6.462	13.534
5.427	14.47
5.434	10.935
6.301	9.61
5.611	9.408
