# Supplementary material for: Electrooculography-based continuous eye-writing recognition system for efficient assistive communication systems
Source: PLoS One. 2018 Feb 9;13(2):e0192684. doi: 10.1371/journal.pone.0192684 (PMC5806888; doi:10.1371/journal.pone.0192684)
Supplement: S3 Database — All the original continuous EOG data of participant 004, 005, and 006 used in the experiments are contained in this database. (ZIP) [file pone.0192684.s003.zip › continuous2/004/training/EOG_004_01_069.csv]

-52.697	-25.502
-54.307	-27.271
-52.22	-24.558
-49.026	-20.96
-53.218	-24.28
-56.785	-24.339
-56.584	-22.177
-54.985	-22.543
-47.81	-19.56
-42.652	-20.42
-39.89	-20.781
-38.315	-18.085
-40.703	-20.203
-38.786	-18.524
-36.202	-16.354
-37.472	-19.517
-35.895	-18.603
-36.515	-14.26
-38.93	-14.736
-41.474	-18.282
-43.525	-16.404
-37.757	-14.453
-38.349	-14.585
-43.273	-15.663
-41.369	-17.988
-39.445	-17.187
-39.715	-17.357
-37.633	-16.421
-37.847	-16.351
-46.565	-15.958
-43.598	-14.192
-35.47	-14.645
-38.733	-14.137
-42.003	-13.897
-41.383	-13.706
-38.787	-15.612
-35.007	-15.385
-31.753	-9.403
-31.751	-5.821
-35.544	-5.693
-39.159	-7.857
-37.653	-13.019
-33.835	-15.504
-32.471	-13.12
-32.31	-11.286
-30.001	-15.107
-30.329	-15.113
-33.527	-12.863
-32.576	-14.503
-30.573	-10.266
-30.207	-8.185
-32.118	-8.727
-31.819	-5.854
-28.88	-4.387
-28.367	-1.813
-25.353	-1.42
-23.151	-1.564
-25.342	0.524
-26.982	-2.371
-28.662	-2.501
-27.617	0.669
-26.579	-1.212
-29.891	-2.111
-23.997	1.523
-14.604	2.586
-16.23	-1.867
-20.561	-0.012
-18.62	1.815
-13.552	0.083
-15.117	4.091
-14.401	6.516
-9.984	6.707
-11.503	7.979
-10.397	9.486
-9.795	8.652
-14.947	8.029
-15.459	8.196
-14.338	6.008
-16.226	4.601
-15.27	4.011
-12.041	0.575
-11.672	4.977
-17.329	26.35
-27.531	57.458
-37.984	94.215
-44.564	127.36
-49.452	152.67
-50.339	168.2
-52.52	177.86
-55.812	184.91
-52.895	186.48
-51.887	188.43
-50.773	185.42
-48.897	180.92
-47.951	179.12
-46.892	174.83
-45.394	169.68
-44.353	168.88
-39.608	169.56
-34.83	162.23
-36.414	158.34
-37.332	154.92
-40.712	141
-46.646	118.69
-49.148	79.294
-47.078	32.416
-42.496	-16.856
-36.326	-75.765
-33.231	-131.34
-30.987	-177.61
-25.211	-216.47
-21.571	-244.49
-20.507	-264.5
-21.917	-274.76
-23.794	-276.36
-25.178	-279.02
-30.915	-277.49
-41.997	-273.87
-58.306	-271.39
-79.794	-261.9
-107.65	-242.8
-140.06	-213.06
-164	-177
-183.21	-132.19
-200.59	-88.2
-200.43	-59.731
-191.72	-47.166
-181.87	-43.685
-169.1	-38.51
-164.36	-35.414
-155.64	-30.457
-143.88	-24.447
-140.15	-19.933
-129.25	-14.916
-123.85	-21.923
-128.33	-22.932
-123.25	-14.758
-123.06	-15.558
-122.73	-19.119
-120.88	-17.79
-110.1	-6.147
-51.034	-0.136
16.854	3.636
81.915	22.636
146.5	40.658
184.52	54.124
203.43	58.942
187.76	51.274
168.46	48.298
164.79	48.435
155.78	48.587
153.65	49.807
153.01	50.752
145.6	51.041
146.01	52.83
141.74	50.332
139.31	50.678
125.53	49.003
55.361	12.203
-20.097	-22.856
-70.948	-34.637
-110.4	-49.466
-117.26	-57.973
-113.94	-58.563
-117.45	-59.935
-110.31	-56.961
-106.79	-48.9
-106.7	-43.689
-96.878	-41.927
-94.755	-37.619
-94.454	-46.155
-77.398	-83.68
-63.531	-135.46
-51.057	-176.29
-26.187	-197.11
-2.233	-206.12
17.698	-210.68
36.561	-211.37
55.751	-208.3
65.161	-207.45
70.013	-202.93
78.426	-189.65
82.586	-180.92
80.796	-182.53
81.64	-181.47
95.49	-178.51
96.418	-175.35
93.164	-168.75
100.53	-165.97
98.387	-156.07
95.324	-157.09
84.157	-151.44
83.779	-152.22
70.607	-146.03
60.838	-93.899
128.86	-97.456
262.25	-72.982
630.03	29.131
1248.2	113.89
1791.8	172.31
2188.4	210.58
2452.1	237.68
2517.2	239.07
2455.4	243.53
2268.8	237.1
1840.5	228.8
1271.8	220.41
857.45	179.9
637.78	154.82
480.31	139
346.42	118.84
246.32	103.38
189.3	90.763
146.24	90.256
117.2	91.299
95.365	89.767
65.716	89.173
50.127	86.296
29.941	82.84
6.814	80.073
-8.475	75.632
-22.727	72.85
-31.706	71.552
-40.54	72.466
-49.766	75.733
-55.969	77.985
-56.183	82.839
-95.737	75.848
-176.03	65.513
-242.54	66.322
-292.45	68.502
-320.27	79.242
-329.6	95.276
-337.28	107.08
-343.31	115.52
-347.98	119.58
-343.31	120.48
-335.74	120.39
-331.45	116.31
-321.6	111.49
-314.3	111.45
-310.74	107.34
-305.59	103.92
-302.52	102.63
-296.9	103
-290.22	102.82
-289.34	92.888
-296.48	92.067
-295.35	89.287
-288.83	87.403
-268.16	93.043
-215.02	77.601
-160.09	66.628
-105.65	66.829
-64.892	57.109
-32.041	49.177
3.941	46.341
9.872	43.596
1.548	37.692
-1.251	29.69
-5.256	27.82
-10.279	28.015
-18.338	25.849
-21.445	26.96
-21.009	24.006
-25.006	24.86
-31.194	24.767
-31.965	28.115
-34.226	29.324
-86.543	-20.003
-160.49	-79.464
-207.21	-118.31
-231.16	-141.34
-245.96	-147.82
-268.83	-153.85
-284.43	-146.18
-287.82	-137.87
-280.49	-136.82
-270.78	-133
-268.71	-128.04
-267.26	-121.98
-262.63	-117.72
-257.88	-118.78
-258.61	-117.68
-261.93	-120.83
-260.97	-148.17
-249.24	-184.05
-226.6	-209.34
-197.41	-219.36
-167.19	-220.65
-144.18	-222.9
-131.28	-219.83
-118.84	-218.28
-105.42	-216.22
-97.564	-207.15
-90.969	-204.03
-84.075	-199.84
-80.745	-195.65
-80.566	-194.33
-80.135	-189.72
-78.693	-188.23
-75.711	-188.56
-69.587	-185.52
-69.315	-174.37
-82.833	-161.39
-90.057	-135.17
-90.876	-85.16
-102.15	-27.955
-106.04	14.711
-110.2	27.039
-111.95	30.702
-104.68	34.987
-109.37	34.431
-108.04	34.647
-106.6	32.542
-109.13	32.179
-104.44	30.934
-99.971	32.04
-88.098	36.205
-86.049	39.898
-98.309	47.292
-104.04	46.043
-102.11	43.353
-96.545	46.426
-91.738	46.596
-93.005	44.955
-93.52	40.527
-90.454	41.759
-91.226	45.872
-90.957	43.356
-87.387	43.276
-82.788	42.32
-83.7	38.775
-84.03	40.674
-80.027	41.074
-80.131	38.118
-78.645	33.814
-75.565	35.201
-71.208	41.062
-69.991	37.16
-71.877	33.081
-67.914	31.95
-68.072	29.258
-69.39	33.187
-69.139	35.609
-69.38	30.132
-65.566	26.02
-64.147	23.784
-63.249	26.787
-63.849	30.788
-63.447	27.308
-64.053	21.058
-66.2	19.433
-63.147	25.208
-57.021	25.404
-51.446	23.551
-55.558	22.16
-57.749	22.892
-46.346	29.432
-43.451	28.501
-46.551	28.958
-45.143	28.828
-52.478	22.956
-55.1	22.402
-52.491	23.102
-50.353	23.949
-45.423	29.223
-46.32	25.868
-46.65	17.131
-43.844	20.67
-41.291	25.704
-40.917	27.06
-39.296	25.935
-37.804	23.217
-41.29	23.507
