# Supplementary material for: Electrooculography-based continuous eye-writing recognition system for efficient assistive communication systems
Source: PLoS One. 2018 Feb 9;13(2):e0192684. doi: 10.1371/journal.pone.0192684 (PMC5806888; doi:10.1371/journal.pone.0192684)
Supplement: S3 Database — All the original continuous EOG data of participant 004, 005, and 006 used in the experiments are contained in this database. (ZIP) [file pone.0192684.s003.zip › continuous2/004/training/EOG_004_01_070.csv]

6.487	18.371
7.064	21.998
9.071	18.019
8.396	15.552
12.256	17.585
9.331	17.033
6.649	16.514
13.2	17.18
13.877	16.968
12.89	17.519
15.031	14.644
15.275	12.441
15.638	13.582
17.56	12.546
16.257	12.966
14.577	15.633
12.622	12.575
10.364	8.329
12.788	8.69
14.737	7.889
16.554	7.274
19.468	10.257
19.672	10.989
22.543	13.602
23.716	14.55
17.49	12.25
16.887	8.772
14.417	4.334
7.334	9.954
9.33	11.521
12.855	9.615
16.993	11.073
16.665	9.128
16.533	9.856
19.604	9.335
15.056	8.513
16.124	9.455
15.648	7.799
13.692	5.493
18.196	3.834
17.504	4.433
19.373	6.578
23.116	6.617
22.609	4.421
23.233	3.294
24.614	5.527
25.545	6.281
25.933	1.79
24.538	-0.142
22.732	0.807
21.218	-1.784
22.813	0.589
24.936	2.356
22.161	0.761
19.646	3.629
18.941	1.046
20.347	-4.928
20.698	-4.16
21.203	0.855
21.785	0.981
20.135	-1.038
21.656	-1.268
21.953	-1.115
24.715	-0.102
24.494	-0.737
20.602	-1.863
22.417	-1.926
22.026	0.665
20.031	4.706
18.847	4.919
19.56	2.622
20.878	-0.28
20.126	0.919
16.242	1.164
13.612	4.434
14.539	26.191
22.006	64.185
44.655	116
60.335	158.19
64.538	181.09
75.122	196.8
81.575	204.33
84.12	207.82
84.793	203.46
79.427	197.66
76.611	192.53
74.931	186.51
71.602	184.57
70.618	172.89
70.281	174.41
69.318	173.14
74.112	135.21
87.212	81.829
93.972	18.361
92.383	-37.551
91.81	-73.791
85.904	-81.461
80.107	-76.195
82.171	-74.096
82.715	-65.25
79.212	-65.893
73.846	-66.849
75.759	-60.243
79.432	-57.573
75.076	-56.64
83.383	-51.789
58.518	-55.836
-29.015	-69.545
-100	-68.152
-131.92	-62.102
-157.13	-61.572
-182.39	-56.185
-193.19	-52.934
-187.41	-51.986
-184.02	-48.998
-175.73	-47.505
-171.34	-44.144
-167.1	-41.73
-154.33	-39.667
-151.98	-35.296
-147.33	-36.196
-146.41	-36.356
-148.78	-35.124
-148.94	-36.358
-152.87	-35.903
-145.1	-39.151
-138.57	-31.873
-127.9	2.845
-100.24	47.111
-82.121	84.585
-71.136	109.67
-63.61	123.99
-59.195	135.77
-46.142	144.89
-38.333	149.53
-39.012	147.07
-36.813	143.35
-30.842	138.06
-26.117	133.09
-20.543	133.42
-17.877	129.79
-19.564	127.5
-18.087	126.53
-16.775	121.82
-14.219	118.93
-15.278	110.85
-25.592	78.89
-34.616	22.777
-48.596	-48.83
-64.985	-126.4
-68.79	-189.56
-65.863	-240.35
-53.666	-276.18
-41.402	-294.68
-27.209	-309.38
-5.82	-313.46
6.445	-308.99
17.707	-304.11
29.289	-298.02
34.595	-291.78
34.343	-287.26
33.493	-281.32
36.443	-278.12
38.584	-276.43
41.759	-268.42
43.413	-264.81
37.652	-258.02
37.005	-249.39
36.709	-245.28
31.136	-238.61
30.99	-235.15
30.924	-233.6
32.202	-231.02
30.851	-224.64
38.268	-217.77
62.965	-207.24
87.307	-192.17
118.59	-163
153	-106.64
165.07	-37.774
150.26	18.56
127.19	37.664
114.31	39.669
109.03	42.129
106.5	40.654
104.74	38.318
99.911	38.049
96.164	39.589
98.222	39.861
97.379	40.558
92.941	38.757
100.14	42.589
63.76	39.488
-34.241	30.773
-117.04	36.998
-159.59	51.322
-169.9	66.819
-167.37	73.898
-166.08	69.672
-163.17	67.21
-151.28	69.326
-136.08	68.69
-133.63	67.032
-128.67	65.145
-122.31	64.869
-123.46	62.574
-120.92	58.325
-117.38	58.729
-117.31	59.225
-117.81	55.665
-114.04	54.942
-107.05	52.754
-106.24	50.331
-97.894	55.171
-88.002	51.533
-96.818	44.944
-100.36	44.313
-98.824	43.578
-100.18	41.16
-98.807	43.776
-98.18	40.156
-95.926	35.158
-85.405	44.629
-33.515	46.47
36.779	52.507
88.437	65.381
136.34	76.48
167.8	82.022
189.22	75.883
195.13	70.198
175.95	65.648
168.07	66.786
164.97	61.321
157.59	54.921
156.98	56.399
153.55	54.138
149.94	53.931
147.36	52.614
142.72	50.701
144.74	49.11
141.78	47.263
136.47	50.656
134.09	48.219
132.39	53.365
130.29	56.682
77.086	8.277
-3.992	-59.221
-47.184	-109.19
-64.516	-144.05
-82.929	-161.44
-96.296	-165.26
-89.25	-158.26
-83.413	-155.95
-85.162	-152.69
-85.113	-147.07
-84.501	-142.5
-82.322	-141.84
-81.767	-143.52
-81.771	-141.05
-76.699	-161.21
-55.831	-187.03
-33.106	-200.23
-18.322	-211.34
-1.578	-208.61
7.162	-203.47
15.808	-204.83
25.036	-201.92
29.307	-193.77
33.735	-187.04
29.8	-183.14
28.78	-178.96
31.011	-175.98
28.203	-173.04
26.857	-171.44
24.674	-169.48
25.996	-164.84
31.902	-162.7
33.83	-155.67
34.098	-140.81
26.287	-113.01
9.501	-60.302
-5.295	7.043
-26.671	66.012
-55.686	107.98
-73.442	141.15
-75.963	169.71
-72.878	197.43
-59.576	221.85
-44.51	235.59
-39.134	246.82
-30.615	253.45
-25.315	247.35
-24.25	242.42
-17.649	239.67
-17.969	232.86
-20.008	229.52
-19.696	224.02
-21.29	219.28
-19.262	218.68
-16.662	211.46
-14.479	211.94
-8.663	205.58
12.265	166.76
44.888	126.48
77.534	90.572
110.44	43.409
142.08	4.761
167.17	-26.592
182.16	-60.238
191.49	-85.304
189.01	-108.73
180.57	-132.56
169.79	-151.8
153.38	-166.14
142.03	-174.17
124.3	-187.14
107.02	-196.41
94.44	-195.73
70.485	-204.85
35.205	-214.36
-21.901	-207.42
-91.028	-179.39
-138.25	-123.21
-162.86	-59.898
-179.53	-5.437
-186.09	47.151
-183.07	90.574
-169.76	124.45
-149.55	152.3
-130.14	172.52
-106.65	190.27
-85.395	198.62
-72.632	200.98
-58.91	206.23
-47.25	210.49
-37.64	216.87
-25.531	218.72
-13.239	217.24
-3.088	216.32
-5.585	211.19
-6.573	202.07
-1.946	194.85
-3.081	194.56
0.538	191.09
0.843	189.46
1.027	185.39
2.399	179.11
-3.565	181.06
-5.522	174.74
-6.3	171.29
-3.903	171.12
-0.816	164.85
-2.599	163.04
-0.224	158.52
-0.01	160.75
-4.293	168.42
-7.12	163.33
-8.522	158.09
-7.02	160.32
-0.073	157.81
3.144	151.19
-0.357	149.4
0.805	148.29
-0.425	144.16
-4.43	138.57
-4.911	134.99
-4.562	132.44
-4.616	129.4
-9.015	126.36
-8.864	118.97
-6.906	111.02
-17.551	85.346
-30.567	31.476
-43.533	-33.909
-58.038	-97.913
-58.74	-153.62
-50.302	-200.04
-34.955	-234.87
-11.917	-265.43
8.329	-285.06
30.307	-289.19
48.273	-290.77
61.478	-289.16
75.999	-283.63
84.225	-279.1
90.817	-275.85
91.521	-271.34
90.504	-265.32
95.907	-262.5
94.114	-261.06
93.067	-253.67
93.311	-250.13
92.924	-247.25
92.193	-245.49
89.421	-244.43
97.069	-233.56
100.62	-231.75
94.257	-229.42
92.417	-223.06
93.969	-219.63
78.718	-209.33
45.677	-189.91
17.066	-149.41
-11.822	-98.029
-35.824	-60.381
-40.437	-52.414
-41.486	-50.601
-39.985	-38.861
-37.011	-36.089
-39.751	-34.998
-32.265	-33.798
-30.299	-22.948
-34.544	-6.877
-33.508	-3.527
-34.699	0.441
-30.342	1.633
-28.901	3.539
-28.487	7.367
-26.055	6.746
-27.135	6.891
-29.251	4.755
-25.362	8.362
-17.887	13.046
-15.298	12.379
-19.068	10.636
-28.332	11.85
-27.21	17.681
-22.093	16.163
-17.673	14.815
-19.764	14.121
-21.782	12.88
-11.65	15.387
-16.851	12.861
-18.337	15.446
-12.085	18.038
-13.823	13.366
-13.267	12.296
-13.571	17.445
-15.055	18.133
-19.085	15.536
-16.116	18.272
-9.998	15.872
-10.04	13.337
-11.71	13.54
-8.003	12.328
-8.304	14.484
-11.84	16.045
-5.964	15.197
-8.051	15.936
-9.301	16.072
-6.248	15.412
-8.162	16.474
-6.067	14.866
-6.248	11.691
-5.303	13.482
-3.085	12.147
-4.102	12.561
-2.451	20.354
-1.845	17.62
-2.247	19.298
-4.009	20.818
-5.832	14.55
-2.72	17.869
-1.385	18.695
1.113	17.513
-1.174	16.063
-5.112	16.525
0.18	18.922
-2.49	16.406
-3.783	17.357
-4.255	15.804
-6.347	13
-1.184	14.696
-3.017	12.742
-3.386	14.547
