# Supplementary material for: Electrooculography-based continuous eye-writing recognition system for efficient assistive communication systems
Source: PLoS One. 2018 Feb 9;13(2):e0192684. doi: 10.1371/journal.pone.0192684 (PMC5806888; doi:10.1371/journal.pone.0192684)
Supplement: S3 Database — All the original continuous EOG data of participant 004, 005, and 006 used in the experiments are contained in this database. (ZIP) [file pone.0192684.s003.zip › continuous2/004/training/EOG_004_01_071.csv]

-20.769	11.075
-22.715	8.632
-27.337	5.741
-24.761	3.817
-21.361	2.391
-22.181	3.296
-19.544	4.553
-20.383	9.49
-22.96	8.524
-23.836	8.029
-25.386	13.576
-21.852	8.599
-19.537	4.148
-20.482	7.377
-14.793	9.459
-14.915	11.306
-17.517	12.392
-13.194	14.371
-18.432	12.216
-21.78	4.612
-15.774	7.306
-14.008	10.853
-15.921	9.044
-18.881	7.571
-20.934	5.821
-15.619	8.464
-11.449	8.054
-14.871	8.314
-17.992	9.095
-20.4	6.939
-19.622	10.394
-14.757	10.902
-7.888	8.53
-3.759	8.183
-5.054	5.419
-5.987	7.356
-6.534	10.557
-4.65	9.469
-1.797	11.459
-1.685	9.963
-3.666	3.913
-5.796	5.2
-4.006	7.403
-5.967	6.808
-8.364	7.522
-8.933	5.075
-6.259	2.527
-3.031	1.08
-7.837	0.162
-6.736	1.456
-7.126	2.01
-7.415	2.067
1.087	3.154
-3.153	3.695
-10.09	1.715
-6.429	0.75
-6.907	0.519
-3.622	-0.948
1.397	-0.39
0.752	6.059
1.636	7.151
1.788	-0.158
4.358	-0.826
4.777	-3.808
2.343	-7.675
-2.563	-7.852
-6.003	-8.163
-0.778	-3.305
1.409	-2.583
-1.595	-1.517
-3.741	-1.113
-1.365	-5.914
-0.275	-1.931
-3.097	-1.473
-5.082	-4.882
-7.131	-1.827
-6.118	-1.973
-6.436	-1.846
-3.966	-1.948
-0.426	1.647
-7.713	24.03
-16.825	52.433
-27.043	79.45
-38.858	108.68
-46.206	126.61
-46.513	140.81
-43.046	151.81
-40.709	155.04
-34.227	161.09
-30.019	159.61
-27.171	158.66
-23.91	160.81
-24.339	156.6
-18.833	156.49
-15.639	155.75
-15.77	149.28
-14.632	141.12
-16.12	135.88
-19.063	115.81
-26.91	74.434
-30.004	22.977
-30.705	-37.244
-34.331	-91.114
-31.839	-142.74
-23.497	-185.45
-10.907	-212.3
0.493	-234.39
14.313	-247.14
30.025	-252.55
37.55	-252.98
45.013	-255.38
54.251	-254.06
56.18	-248.98
55.304	-249.69
50.43	-242.04
16.971	-225.42
-37.135	-190.87
-77.16	-130.98
-96.762	-64.863
-106.22	-7.366
-111.7	38.997
-103.62	83.544
-85.589	118.55
-69.175	137.93
-56.088	152.89
-41.498	162.15
-30.828	167.16
-28.833	172.77
-21.521	171.76
-21.322	167.78
-25.861	168.75
-18.89	166.88
-13.774	164.74
-18.896	154.23
-36.312	110.55
-64.136	45.519
-87.009	-18.853
-103.32	-82.034
-111.16	-137.08
-107.97	-181.19
-105.75	-216.5
-98.673	-234.15
-82.151	-239.8
-61.766	-240.47
-48.665	-240.76
-41.74	-239.81
-27.894	-232.65
-20.905	-229.57
-18.313	-226.13
-10.204	-223.52
-8.094	-223.48
-5.084	-217.57
-2.607	-217.76
-0.705	-213.13
-3.88	-205.51
-6.286	-209.22
-0.793	-196.33
7.878	-181.66
53.984	-157.6
116.99	-92.276
166.76	-20.746
192.17	39.717
180.23	72.838
163.02	72.462
153.04	67.953
148.39	68.131
142.51	68.798
137.35	65.73
135.14	62.389
132.44	63.106
132.01	64.733
128.28	64.284
128.6	61.708
130.23	59.905
127.97	67.978
91.502	62.351
8.223	22.346
-55.325	0.349
-73.228	-1.612
-93.89	-12.105
-115.31	-9.426
-110.77	-2.244
-108.55	-1.436
-108.94	-0.624
-102.02	3.115
-100.71	7.59
-97.051	7.987
-92.436	6.869
-90.475	10.499
-88.441	14.163
-87.696	13.51
-82.837	15.412
-80.91	12.539
-81.183	12.364
-79.02	15.036
-81.883	10.357
-84.596	11.112
-87.341	11.928
-92.845	9.968
-90.898	11.474
-91.294	8.459
-89.934	8.904
-56.719	22.387
5.457	39.68
60.802	54.392
102.54	75.478
126.86	92.463
105.78	90.812
84.159	84.91
76.887	80.175
61.085	78.209
57.618	75.637
59.895	81.219
72.624	117.67
94.791	162.22
111.04	193.71
120.28	215.61
126.24	222.3
130.93	217.83
127.9	209.7
124.85	204.02
119.47	202.42
111.64	200.81
112.26	196.49
113.42	199.34
111.46	191.8
107.47	143.16
98.111	80.464
87.329	17.507
80.098	-37.628
77.905	-61.631
72.683	-65.986
66.806	-63.102
67.56	-58.194
67.85	-54.251
66.179	-49.484
65.821	-47.451
70.319	-46.246
69.115	-43.798
70.777	-37.289
54.959	-36.88
-18.819	-44.317
-94.901	-41.238
-124.75	-27.409
-134.17	-8.8
-145.47	-3.08
-152.5	0.838
-154.5	8.386
-150.78	6.119
-143.3	7.985
-139.84	8.476
-132.51	11.852
-129.72	13.069
-129.47	8.636
-125.02	9.835
-126.61	10.088
-119.75	12.561
-114.45	10.665
-120.53	11.051
-98.19	11.181
-45.271	3.416
12.806	-1.767
73.986	-8.736
120.68	-7.057
127.83	-4.945
108.34	-10.115
97.617	-7.437
95.037	-4.295
84.591	-6.091
82.33	-5.073
81.43	-2.589
75.017	-3.403
70.119	-4.733
66.748	-3.797
69.611	-1.977
66.882	-0.581
70.68	2.078
45.631	-18.427
-30.533	-56.546
-85.256	-72.716
-108.7	-77.94
-118.16	-77.128
-109.08	-66.935
-100.37	-64.996
-95.603	-61.849
-94.39	-56.167
-94.045	-53.525
-86.631	-46.627
-83.555	-42.689
-78.181	-38.287
-76.979	-41.622
-84.641	-49.351
-82.2	-45.558
-76.865	-43.176
-77.97	-42.131
-80.109	-39.014
-76.994	-35.982
-76.057	-36.257
-76.181	-41.031
-81.231	-39.68
-88.564	-39.321
-81.783	-34.595
-57.78	-5.32
-13.74	29.206
24.726	65.88
51.491	110.36
75.812	140.16
89.329	158.67
101.72	169.5
99.168	165.56
92.528	161.38
94.694	158.31
89.953	154.08
87.026	153.24
80.317	149.1
80.869	147.84
82.05	143.15
77.425	147.95
77.368	146.67
45.72	81.827
-9.159	-9.713
-54.21	-86.184
-86.335	-147.75
-100.65	-193.19
-103.39	-222.22
-101.07	-230.06
-100.8	-227.14
-102.08	-219.01
-97.156	-210.82
-95.304	-206.7
-93.528	-200.71
-88.217	-194.96
-84.599	-191.69
-77.333	-186.91
-73.818	-182.24
-77.577	-177.55
-73.917	-169.92
-69.333	-167.65
-72.737	-168.65
-72.602	-162.59
-71.843	-159.32
-70.046	-156.53
-70.42	-150.72
-78.89	-152.16
-78.702	-148.24
-75.941	-142.81
-76.141	-143.78
-71.148	-135.03
-49.803	-113.22
-7.257	-75.044
36.267	-15.795
57.851	31.386
44.151	34.716
28.316	30.494
28.113	37.009
23.319	36.303
18.859	35.254
18.797	35.568
19.113	35.364
18.092	34.237
17.073	37.056
15.45	40.019
17.734	36.171
20.939	37.235
20.296	38.521
20.256	40.553
15.047	36.589
13.295	30.283
16.581	34.385
17.603	32.181
15.853	32.936
12.291	31.305
14.57	28.379
15.231	34.417
13.538	33.288
15.096	31.209
13.364	27.448
10.406	23.15
13.431	25.852
14.033	27.139
11.271	28.4
12.097	26.837
10.572	19.602
11.823	21.4
14.399	22.481
11.577	20.842
10.037	25.674
10.847	22.428
14.414	19.651
16.775	17.896
12.933	18.205
11.959	25.621
15.045	23.403
13.012	21.38
10.651	19.415
9.36	15.997
6.675	20.696
7.593	20.188
5.867	16.876
4.871	17.015
5.847	15.757
2.656	14.264
3.084	16.087
5.119	17.185
5.452	14.042
5.925	13.331
8.711	10.257
8.957	9.489
7.703	15.145
10.05	9.557
9.884	7.576
12.376	16.286
