# Supplementary material for: Electrooculography-based continuous eye-writing recognition system for efficient assistive communication systems
Source: PLoS One. 2018 Feb 9;13(2):e0192684. doi: 10.1371/journal.pone.0192684 (PMC5806888; doi:10.1371/journal.pone.0192684)
Supplement: S3 Database — All the original continuous EOG data of participant 004, 005, and 006 used in the experiments are contained in this database. (ZIP) [file pone.0192684.s003.zip › continuous2/004/training/EOG_004_01_072.csv]

-20.618	0.305
-17.392	-3.375
-17.462	-2.825
-19.949	-1.957
-16.554	-3.244
-14.57	-3.131
-17.259	-9.234
-15.7	-10.197
-15.802	-6.986
-16.321	-8.186
-15.71	-11.036
-16.446	-8.622
-16.55	-8.805
-13.834	-9.146
-8.618	-3.609
-7.683	-7.059
-9.819	-8.193
-11.878	-7.825
-8.976	-6.635
-7.589	-0.837
-10.295	-2.791
-10.64	-4.663
-10.342	-4.782
-8.189	-3.207
-8.316	-3.006
-11.094	-1.461
-13.578	-3.19
-14.951	-11.136
-13.213	-9.596
-8.831	-8.356
-11.569	-10.59
-15.727	-10.127
-11.059	-8.044
-12.653	-8.41
-13.833	-8.392
-12.804	-6.351
-15.609	-7.082
-12.544	-6.425
-13.457	-5.739
-14.728	-7.316
-11.095	-8.645
-8.771	-10.565
-6.108	-14.295
-7.87	-11.335
-8.692	-5.605
-6.347	-5.297
-9.188	-6.617
-8.345	-6.85
-8.021	-4.363
-9.911	-6.005
-5.096	-7.586
-3.736	-9.606
-3.7	-12.226
-3.458	-6.876
-2.98	-6.664
-3.462	-8.767
-5.116	-4.372
-2.641	-2.176
-2.445	-5.29
-2.813	-6.265
-2.436	-3.23
-1.62	-3.72
0.984	-5.214
0.82	-4.186
-4.178	-4.482
-5.917	-2.626
-2.388	-0.911
-2.688	-3.59
-4.621	-5.45
-3.352	-5.643
-3.068	-5.281
-4.139	-6.58
-0.11	-4.945
2.107	-3.881
0.954	-3.434
2.885	-2.21
2.993	-5.39
-0.507	-6.654
-3.746	-8.648
-7.095	-8.821
-7.529	-10.829
-2.482	-8.5
1.839	11.775
18.782	41.656
46.702	82.712
71.337	123.67
86.504	153.34
90.869	177.26
101.02	192.18
108.61	197.89
111.11	200.42
105.98	200.53
97.265	197.2
95.596	188.17
87.715	175.66
88.652	171.12
92.052	167.94
87.876	162.13
87.523	161.27
84.628	155.33
81.595	146.63
80.407	144.98
79.519	140.77
78.249	143.26
80.537	144.6
86.705	110.73
82.871	60.729
71.828	8.116
59.231	-53.314
52.547	-97.589
52.105	-113.82
49.366	-112.59
52.061	-107.34
51.189	-104.55
47.273	-97.638
43.478	-93.658
35.453	-90.102
36.058	-83.86
38.424	-85.069
39.504	-83.955
44.096	-82.575
45.41	-84.021
40.908	-81.7
39.175	-77.158
37.772	-70.532
-9.042	-74.442
-82.906	-77.99
-120.28	-60.935
-137.54	-44.258
-159.26	-43.859
-180.52	-47.484
-197.47	-47.21
-210.34	-52.7
-212.36	-56.204
-203.83	-49.15
-195.38	-45.987
-187.59	-45.874
-180.43	-44.035
-172.41	-43.937
-172.25	-44.224
-175.1	-41.847
-172.31	-39.504
-174.38	-37.79
-168.22	-34.095
-157.17	-36.988
-153.71	-35.932
-138.32	-32.14
-99.906	-40.173
-49.735	-45.809
-32.188	-48.19
-47.036	-47.489
-51.018	-47.029
-51.478	-47.361
-53.874	-45.951
-55.851	-48.453
-54.839	-46.074
-52.015	-47.538
-56.424	-42.266
-35.865	-8.974
-0.213	35.879
38.572	85.335
81.123	129.79
110.28	155.96
135.9	169.16
138.99	176.51
137.61	178.11
141.36	171.94
142.58	163.29
140.2	157.32
133.21	152.78
131.97	149.03
123.96	147.81
127.15	144.71
127.46	141.52
120.83	135.91
123.04	128.6
117.02	123.04
112.64	123.89
106.75	127.03
100.2	125.12
105.02	122.3
100.48	116.21
100.98	130
98.603	120.15
47.549	46.863
-23.81	-34.741
-89.888	-103.94
-136.64	-154.81
-156.22	-192.98
-172.05	-227.65
-178.91	-242.16
-178.58	-243.8
-173.34	-239.52
-157.54	-230.05
-147.35	-222.88
-142.13	-215.62
-138.97	-208.89
-136.14	-202.13
-128.41	-199.42
-126.17	-196.74
-126	-190.2
-123.48	-184.86
-117.91	-182.26
-110.99	-184.37
-113.07	-181.37
-115.69	-171.86
-115.78	-166.87
-113.69	-165.84
-105.56	-161.72
-101.78	-160.58
-99.467	-154.78
-95.689	-150.47
-96.217	-157.59
-98.99	-151.7
-102.46	-142.2
-98.337	-135.29
-69.035	-129.14
-10.225	-126.16
52.771	-110.07
103.05	-83.223
145.5	-51.845
171.97	-25.501
175.11	-12.35
155	-8.52
131.75	-4.922
128.31	-0.96
123.2	-6.507
116.14	-11.158
115.26	-10.717
111.17	-13.046
116.3	-14.514
122.99	-11.295
120.6	-3.629
108.81	-3.589
110.06	-1.442
85.171	-3.526
-3.31	-19.642
-78.781	-27.975
-117.2	-24.641
-131.62	-11.057
-141.05	-6.358
-153.89	-2.331
-149.15	9.357
-143.31	9.54
-136.74	9.68
-129.04	11.732
-121.89	11.026
-105.9	11.303
-100.11	8.738
-93.214	11.98
-93.003	18.444
-107.58	20.163
-103.25	21.033
-95.371	17.461
-94.822	15.682
-92.924	14.355
-97.876	11.534
-100.29	9.207
-93.228	7.153
-87.53	9.31
-89.551	15.753
-86.805	22.87
-40.645	20.949
34.673	21.301
101.63	30.448
168.38	35.589
215.08	36.526
225.42	40.331
211.64	41.879
192.82	38.2
185.6	34.895
177.47	29.621
170.12	29.474
164.68	33.256
160.6	32.942
160.8	30.875
157.09	24.684
158.85	24.158
159.25	31.007
152.84	30.821
152.76	34.194
126.34	19.975
56.629	-25.955
-9.921	-54.27
-51.904	-62.504
-79.812	-70.908
-102.27	-73.22
-116.27	-66.69
-117.11	-59.307
-108.76	-60.598
-108.77	-57.385
-112.05	-51.912
-99.334	-51.852
-90.659	-50.215
-87.438	-49.986
-80.235	-47.446
-81.691	-51.027
-87.611	-49.748
-85.118	-44.448
-69.858	-70.798
-30.06	-106.86
22.035	-138.26
67.15	-165.4
111.24	-175.66
142.28	-178.16
157.54	-176.36
161.97	-177.39
159.06	-180.12
157.61	-177.06
153.53	-174.9
150.62	-171.88
147.39	-167.57
144.38	-164.22
140.46	-159.1
135.26	-154.4
136.54	-149.49
131.39	-151.65
135.94	-154.64
128.42	-139.97
97.636	-110.63
94.727	-61.449
88.269	-1.205
74.672	53.024
70.428	89.089
58.834	93.856
56.06	90.216
51.815	91.439
46.919	92.525
50.298	85.674
47.972	83.475
49.183	85.366
54.365	83.441
46.644	99.465
32.484	127.15
30.874	167.72
36.747	200.67
29.959	212.18
19.121	219.49
15.803	222.24
8.465	222.53
-5.343	215.33
-21.495	211.1
-29.887	211.92
-27.282	205.09
-26.711	194.79
-29.74	189.55
-32.041	191
-24.688	189.83
-21.123	187.54
-18.531	186.49
-2.735	180.31
-2.977	169.44
0.417	160.21
12.503	158.08
17.439	160.49
31.532	150.82
43.357	129.42
53.728	105.08
69.424	60.885
99.318	10.368
129.95	-34.461
148.16	-76.421
162.88	-115.78
152.83	-160.55
131.21	-195.67
121.46	-221.01
109.24	-236.99
94.809	-245.64
83.297	-253.76
72.338	-252.45
59.781	-255.35
42.197	-262
26.392	-259.7
14.056	-260.46
5.134	-258.53
0.157	-252.99
-3.781	-249.84
-3.637	-241.94
-8.37	-238.68
-17.019	-235.79
-17.692	-227.95
-15.859	-223.59
-18.789	-222.91
-17.081	-218.09
-24.437	-211.62
-60.16	-203.83
-102.3	-176.82
-137.38	-134.47
-170.09	-83.237
-198.54	-32.372
-213.23	8.322
-212.26	46.343
-200.26	79.415
-183.18	108.47
-162.7	133.04
-147.27	147.85
-132.88	160.29
-109.57	166.11
-96.902	165.69
-77.727	174.64
-49.765	187.31
-31.417	198.93
-11.815	206.97
0.67	216.5
6.662	224.25
10.576	221.5
16.036	222.9
21.746	217.11
18.559	207.88
16.234	206.25
14.041	202.86
12.58	202.18
15.276	198.34
17.538	192.04
18.847	188.43
17.75	182.57
17.947	173.6
17.441	167.42
16.979	165.72
17.511	160.94
26.24	154.41
37.248	147.59
47.098	130.55
75.858	99.383
97.979	65.602
121.62	32.909
139.61	2.514
126.84	-8.865
124.16	-13.355
123.22	-13.796
120.21	-14.177
116.55	-34.653
108.98	-44.073
112.35	-40.461
113.85	-38.512
110.02	-34.262
100.27	-34.693
98.575	-35.884
100.36	-36.01
92.603	-38.231
93.417	-38.531
89.018	-36.821
83.323	-32.051
95.55	-26.105
101.2	-26.007
92.258	-25.44
91.661	-22.948
89.173	-20.338
36.994	-42.702
-44.735	-84.93
-99.136	-102.39
-129.89	-109.06
-148.26	-116.46
-146.34	-110.74
-138.95	-103.95
-135.8	-100.35
-130.4	-93.816
-131.95	-93.402
-125.2	-89.004
-121.15	-82.204
-139.47	-89.691
-142.95	-90.498
-135.1	-87.148
-128.64	-85.321
-116.35	-79.018
-112.7	-75.808
-113.95	-75.866
-113.29	-74.677
-110.99	-70.854
-107.71	-68.316
-109	-63.076
-109.74	-63.225
-113.59	-64.274
-119.91	-63.968
-126.64	-62.642
-114.72	-58.735
-57.694	-64.352
10.533	-65.867
69.67	-57.903
122.32	-39.137
155.18	-23.931
152.05	-24.6
130.11	-23.024
122.35	-20.561
118.35	-18.149
114.69	-14.803
112.59	-15.55
104.4	-14.955
98.639	-15.296
98.581	-16.538
94.37	-14.279
90.819	-15.804
89.201	-15.349
87.639	-12.068
85.653	-16.657
86.553	-17.18
85.655	-16.133
76.399	-19.243
83.949	-10.902
63.264	-14.609
-17.379	-34.683
-101.17	-39.816
-157.29	-31.619
-178.42	-20.324
-189.16	-16.631
-202.63	-13.506
-202.63	-8.521
-199.9	-8.322
-192.85	-5.886
-182.28	-4.255
-176.94	-2.27
-169.44	-1.909
-161.65	-2.053
-153.1	0.606
-148.42	2.233
-146.84	4.777
-143.79	7.941
-140.02	5.334
-137.97	1.189
-141.89	2.629
-142	1.465
-139.97	1.487
-139.45	-0.733
-137.46	-3.316
-121.08	-0.216
-76.321	-2.505
-25.001	-5.661
11.585	-9.198
34.524	-17.335
46.285	-20.902
42.181	-14.972
33.673	-12.912
32.836	-11.943
25.201	-6.475
21.437	-6.469
22.045	-10.16
18.63	-9.122
21.606	-7.483
18.632	-11.112
14.956	-9.461
16.172	-6.21
18.032	-5.197
26.725	-6.262
26.431	-6.047
17.932	-4.282
17.406	-5.912
20.792	-1.22
25.778	-3.713
24.176	-7.004
20.47	-2.929
19.402	-8.527
17.608	-8.408
23.029	-3.34
21.294	-4.809
20.298	-2.936
27.279	-3.361
25.56	-4.454
22.045	-0.387
19.332	-0.174
17.784	-0.046
15.712	-1.123
15.086	-2.134
16.417	0.328
14.175	-1.405
12.384	-2.094
8.004	-1.303
7.674	-2.897
11.398	-2.094
11.327	-0.331
14.461	0.161
11.328	2.406
4.762	2.974
8.273	0.532
7.148	-1.044
5.489	-2.425
7.143	-1.699
5.212	-2.873
5.358	-4.342
1.661	-0.616
-0.34	0.657
4.103	0.813
3.999	0.549
3.881	-0.941
8.015	-0.487
7.746	-2.299
2.62	-3.598
-1.312	-5.513
