# Supplementary material for: Electrooculography-based continuous eye-writing recognition system for efficient assistive communication systems
Source: PLoS One. 2018 Feb 9;13(2):e0192684. doi: 10.1371/journal.pone.0192684 (PMC5806888; doi:10.1371/journal.pone.0192684)
Supplement: S3 Database — All the original continuous EOG data of participant 004, 005, and 006 used in the experiments are contained in this database. (ZIP) [file pone.0192684.s003.zip › continuous2/004/training/EOG_004_01_073.csv]

-7.675	-8.098
-4.965	-5.733
-0.975	-2.212
0.471	-6.524
-0.86	-9.069
-1.318	-8.613
2.652	-11.329
-0.97	-8.013
-5.712	-7.359
-1.561	-6.213
-1.624	-1.328
-0.714	-2.739
-1.727	-3.887
-4.475	-3.058
-2.58	-4.802
-3.879	-5.525
-2.531	-6.086
-0.522	-4.689
1.885	-1.801
2.801	-3.477
0.11	-0.354
-0.092	0.854
0.776	-2.884
2.585	-0.469
2.089	0.822
-2.024	-0.847
-5.068	2.308
0.163	5.493
4.692	1.461
0.344	-1.302
-1.119	0.207
-1.005	0.74
-2.669	0.642
1.335	3.561
8.428	5.459
10.389	2.978
7.802	1.509
8.995	2.962
9.962	1.904
6.61	0.17
8.791	2.53
15.382	-0.411
22.196	-1.427
22.108	2.373
15.769	0.107
15.437	-0.494
12.207	0.093
6.039	-2.09
6.508	-2.448
8.365	-2.982
10.051	-3.628
11.658	-2.161
16.186	0.79
18.613	2.795
16.405	0.848
14.508	-2.399
11.755	-0.01
18.857	5.338
18.327	3.513
10.126	1.523
16.785	3.835
17.53	2.497
14.989	-0.321
17.271	2.12
16.797	3.563
15.08	3.972
14.487	7.048
16.076	1.499
15.812	1.532
14.194	4.383
15.422	-0.25
10.27	1.117
17.549	3.338
63.676	13.058
118.6	29.174
164.79	45.204
175.27	54.18
150.44	47.844
134.2	43.045
123.68	39.118
119.45	34.981
114.01	36.211
104.82	35.059
106.02	31.111
107.31	27.268
104.73	27.522
103.17	29.197
103.77	32.442
96.454	31.641
88.415	25.911
91.232	32.496
64.892	23.512
-1.215	-8.829
-62.233	-30.482
-102.1	-41.802
-128.52	-47.779
-154.02	-50.856
-177.03	-53.616
-185.46	-52.079
-183.26	-45.746
-172.23	-40.383
-163.01	-38.526
-160.97	-38.986
-152.86	-35.83
-143.45	-32.842
-142.67	-33.921
-139.52	-32.359
-132.14	-33.07
-129.36	-31.087
-128.56	-29.697
-124.03	-29.488
-120.44	-27.71
-117.78	-28.317
-115.3	-25.907
-120.47	-28.643
-116.44	-26.495
-85.63	-8.317
-33.183	18.999
8.792	56.692
56.83	101.37
104.96	143.81
146.11	173.3
216.82	193.76
262.62	202.19
282.67	191.86
292.52	182.91
284.72	176.58
281.97	172.93
269.21	174.7
260.89	172.19
254.76	167.88
236.18	170.06
235.86	171.92
233.86	164.44
223.81	176.08
203.43	156.92
134.56	69.852
42.931	-14.404
-35.219	-86.017
-87.37	-142.78
-122.97	-178.95
-148.01	-202.11
-157.15	-202.12
-161.77	-197.66
-161.5	-193.28
-154.7	-185.62
-147.33	-179.67
-141.57	-171.86
-141.35	-168.49
-141.73	-167.76
-136.08	-163.04
-136.77	-165.73
-138.69	-172.25
-133.55	-170.74
-126.88	-168.75
-125.13	-168.44
-124.93	-166.89
-121.97	-161.46
-121.11	-157.69
-112.58	-151.59
-127.64	-128.61
-164.73	-89.186
-180.81	-41.985
-183.97	-3.646
-175.4	26.707
-167.09	37.941
-166.91	32.182
-159.91	36.518
-149.25	39.493
-140.87	37.63
-135.33	37.576
-132.42	32.808
-130.2	32.738
-129.36	41.753
-125.22	44.073
-117.72	42.559
-113.83	40.942
-109.33	37.471
-109.05	33.426
-111.34	35.468
-93.131	38.8
-35.522	24.603
36.574	8.494
95.882	-6.484
124.37	-14.872
109.65	-13.794
92.984	-15.439
90.466	-8.941
84.384	-6.606
74.931	-5.787
68.186	-2.303
63.86	-5.947
62.245	-6.193
61.114	-7.298
65.543	4.185
58.809	-7.296
12.433	-64.912
-26.554	-107.41
-43.117	-131.32
-60.155	-146.71
-68.964	-151.72
-79.149	-149.63
-88.65	-145.84
-85.089	-144.07
-73.704	-136.37
-67.475	-133.15
-67.963	-135.55
-66.387	-132.1
-62	-125.3
-59.014	-123.14
-58.193	-120.57
-57.258	-118.94
-56.655	-117.93
-58.718	-112.8
-59.07	-111.61
-58.454	-109.45
-58.998	-104.24
-57.397	-104.69
-59.583	-103.26
-62.079	-104.71
-63.795	-97.851
-74.343	-66.25
-80.318	-25.274
-82.592	22.08
-88.105	69.127
-83.363	107.58
-72.756	143.64
-54.213	177.48
-32.832	200.14
-20.258	212.7
-9.361	217.88
-3.75	221.62
3.691	225.22
13.368	220.92
18.654	220.18
17.042	217.64
16.827	214.43
21.62	212.87
14.862	199.72
16.286	197.28
11.935	179.85
-5.372	106.97
-11.517	27.251
-14.389	-30.973
-3.549	-85.8
17.426	-129.9
43.54	-161.34
70.978	-177.97
90.153	-184.54
120.25	-193.2
135.16	-199.43
119.92	-205.68
115.28	-202.4
114.32	-194.92
110.79	-196.07
111.79	-193.11
109.29	-186.25
112.15	-181.39
114.56	-180.48
114.81	-181.05
116.79	-177.53
117.08	-175.1
116.42	-167.6
108.79	-165.41
107	-167.44
95.05	-155.9
55.633	-134.35
24.3	-94.643
-0.653	-37.201
-26.288	13.061
-29.652	26.844
-29.452	28.024
-34.994	33.71
-31.006	34.422
-28.341	36.544
-26.84	37.52
-22.628	39.875
-18.247	40.736
-14.708	44.248
-13.398	43.314
-14.274	40.897
-16.529	43.975
-16.338	42.326
-15.843	41.213
-12.231	41.352
-8.214	44.559
-8.859	46.801
-8.606	47.005
-3.326	48.1
0.161	46.419
-2.992	46.073
-5.414	45.393
-6.46	45.036
-5.487	45.568
-1.425	41.77
-1.412	41.705
-3.531	41.12
-4.757	34.297
-7.429	33.685
-4.032	35.679
1.192	35.32
-1.637	35.603
-2.445	35.053
-0.203	32.102
-0.178	31.353
-0.712	35.028
-3.159	33.557
-0.721	32.164
2.846	32.018
5.373	26.869
9.582	27.292
7.352	31.237
4.104	32.037
3.177	30.513
-1.348	29.882
-2.539	34.202
5.474	34.254
6.987	27.522
1.419	25.759
0.371	26.185
-0.901	27.319
0.255	31.894
4.544	31.303
2.54	28.442
0.306	27.618
