# Supplementary material for: Electrooculography-based continuous eye-writing recognition system for efficient assistive communication systems
Source: PLoS One. 2018 Feb 9;13(2):e0192684. doi: 10.1371/journal.pone.0192684 (PMC5806888; doi:10.1371/journal.pone.0192684)
Supplement: S3 Database — All the original continuous EOG data of participant 004, 005, and 006 used in the experiments are contained in this database. (ZIP) [file pone.0192684.s003.zip › continuous2/004/training/EOG_004_01_074.csv]

-435.72	-18.436
-432.41	-18.386
-430.99	-17.54
-420.13	-22.125
-415.15	-18.164
-416.63	-16.292
-408.47	-21.354
-398.96	-18.439
-400.02	-18.095
-393.01	-21.601
-382.33	-21.297
-376.34	-21.88
-368.7	-20.494
-366.77	-15.186
-364	-16.32
-362.58	-22.413
-358.39	-20.36
-348.87	-14.141
-348.44	-14.901
-346.73	-15.057
-340.32	-13.425
-338.9	-13.716
-334.63	-15.466
-333.89	-19.011
-332.22	-17.812
-320.52	-16.79
-316.87	-19.029
-315.58	-15.848
-312.53	-13.238
-307.62	-15.733
-297.5	-16.045
-295.82	-15.899
-293.56	-18.175
-286.82	-20.884
-287.4	-20.207
-282.8	-22.876
-277	-23.818
-274.98	-20.514
-265.02	-23.631
-262.53	-22.435
-258.85	-20.405
-253.51	-18.783
-260.29	-20.219
-259.1	-23.062
-252.82	-19.163
-244.33	-19.207
-238.18	-20.376
-236.45	-21.734
-234.18	-19.625
-232.41	-16.318
-224.29	-19.066
-221.77	-18.384
-220.69	-16.889
-213.34	-15.825
-212.17	-14.431
-206.37	-14.452
-201.81	-12.621
-203.56	-13.196
-198.53	-13.311
-202.46	-14.628
-204.53	-16.647
-189.54	-12.48
-177.9	-12.682
-172.46	-14.196
-171.76	-10.104
-175.58	-11.039
-176.78	-13.351
-175.1	-13.324
-169.18	-14.52
-168.91	-13.795
-170.52	-14.845
-165.41	-14.137
-156.17	-11.268
-123.38	-15.193
-77.07	-17.077
-41.046	-14.303
-32.296	-12.102
-51.999	-11.714
-58.617	-15.485
-60.368	-15.834
-68.698	-11.543
-69.552	-12.036
-73.773	-12.537
-74	-10.825
-71.357	-12.838
-71.158	-12.163
-75.765	-15.815
-73.569	-17.048
-77.606	-7.925
-133.66	-11.273
-210.19	-17.328
-262.76	-13.714
-281.71	-4.013
-292.44	1.962
-309.49	1.099
-313.6	0.904
-306.07	2.697
-287.56	10.394
-279.22	9.288
-277.14	8.571
-269.88	12.024
-260.35	9.41
-247.74	9.868
-248.36	12.146
-248.07	11.961
-242.38	10.999
-240.23	12.369
-235.98	8.377
-232.17	13.244
-201.72	35.061
-154.64	58.512
-118.46	85.768
-67.107	117.44
-28.292	140.88
-3.307	158.86
30.495	172.99
45.304	170.23
50.599	158.93
55.774	159.68
57.052	160.91
52.914	152.56
49.615	160.37
31.788	131.47
-32.224	43.467
-105.72	-43.105
-158.95	-113.66
-200.35	-158.85
-227.85	-193.63
-242.88	-219.59
-241.96	-224.89
-234.09	-226.14
-235.08	-224.57
-224.45	-212.28
-211.52	-204.69
-213.16	-206.95
-204.85	-199.29
-202.77	-194.42
-205.31	-194
-198.65	-189.18
-192.13	-191.24
-180.68	-181.52
-179.77	-151.95
-170.19	-106.55
-139.62	-48.301
-119.92	4.865
-107.61	57.663
-98.712	98.667
-93.154	121.08
-86.715	137.63
-80.29	148.81
-67.196	159.27
-59.435	166.73
-54.113	170.82
-42.987	169.94
-39.384	169.17
-29.162	169.23
-13.169	168.11
-1.46	172.49
14.664	169.41
27.674	167.98
43.68	169.42
64.292	153.59
83.033	131.38
102.62	97.575
111.19	46.302
120.28	-5.985
129.9	-57.234
118.06	-109.36
105.39	-154.9
95.175	-186.59
75.973	-211.75
64.938	-229.5
56.294	-236.22
42.409	-239.93
27.468	-240.25
8.181	-241.92
-2.634	-241.72
-8.621	-236.07
-21.181	-232.3
-29.379	-230.36
-27.654	-230.89
-26.564	-224.77
-31.301	-219.57
-33.042	-220.67
-32.549	-214.71
-31.51	-212.78
-29.797	-208.15
-45.604	-196.21
-87.86	-182.06
-128.92	-144.78
-156.69	-83.975
-181.31	-28.735
-192.9	15.145
-192.05	61.223
-183.52	98.275
-166.74	126.92
-148.32	151.07
-127.03	167.67
-109.3	182.78
-100.49	187.4
-90.988	192.93
-81.457	201.37
-76.107	194.82
-67.527	196.33
-59.772	201.71
-52.517	199.88
-48.097	200.99
-49.334	193.69
-47.637	186.83
-50.644	181.11
-50.689	175.3
-46.813	171.03
-47.302	166.06
-46.013	167.54
-43.561	165.96
-41.844	159.32
-43.802	153.91
-45.509	151.88
-44.058	148.27
-40.117	142.73
-40.25	142.69
-42.275	140.36
-39.743	137.6
-42.055	134.82
-40.359	128.84
-38.882	128.02
-40.029	124.86
-33.252	128.37
-27.222	117.67
-19.546	74.198
2.267	42.096
43.949	20.084
79.387	-1.045
114.85	-9.546
140.68	-17.662
131.14	-20.52
131.41	-18.622
126.07	-20.271
114.6	-13.63
116.08	-18.059
108.19	-19.485
116.6	-12.483
121.68	-30.779
116.11	-33.528
118.1	-26.891
109.18	-29.187
106.54	-30.238
110.72	-32.951
111.18	-23.282
76.709	-47.754
1.199	-95.296
-52.892	-112
-76.813	-113.72
-71.927	-105.54
-57.669	-99.087
-57.874	-94.814
-55.893	-88.894
-55.611	-85.435
-53.268	-75.949
-73.109	-79.488
-102.81	-83.541
-100.74	-78.098
-94.201	-77.605
-96.025	-73.705
-95.508	-69.561
-93.794	-66.212
-91.541	-64.275
-91.822	-62.544
-98.984	-59.192
-99.628	-58.447
-98.839	-55.202
-103.92	-54.402
-105.97	-54.826
-111.17	-52.561
-116.3	-56.694
-124.35	-56.443
-101.08	-49.825
-31.723	-46.577
36.867	-32.806
100.2	-8.592
143.54	9.209
154.24	17.399
154.02	20.536
143.15	23.969
134.87	27.256
133.54	28.101
128.01	29.79
123.26	29.113
118.17	30.735
110.86	32.048
102.57	28.644
108.38	34.627
82.404	16.361
10.049	-30.441
-50.114	-58.396
-89.665	-71.387
-105.68	-78.84
-119.53	-77.187
-131.53	-70.759
-127	-67.274
-122.28	-67.24
-121.58	-62.339
-120.44	-58.376
-111.98	-55.336
-106.76	-50.519
-107.22	-48.38
-111.12	-46.779
-108.66	-43.959
-97.949	-39.068
-96.743	-38.38
-98.956	-40.742
-100.14	-38.77
-101.96	-35.199
-105.93	-32.215
-110.51	-30.629
-114.34	-34.331
-121.2	-38.547
-119.14	-37.204
-114.34	-33.687
-119.67	-21.862
-96.173	1.933
-37.934	33.004
6.636	77.426
38.735	128.32
71.215	168.22
92.909	196.44
106.96	211.98
112.04	215.95
103.89	213.83
97.704	205.91
100.07	201.38
100.51	201.37
97.358	197.58
93.448	196.39
91.836	193.97
93.732	194.19
95.538	189.62
98.875	146.23
96.514	79.081
95.744	19.653
99.25	-30.788
96.186	-65.893
89.64	-74.807
79.846	-68.957
81.86	-62.071
83.371	-60.902
77.302	-59.612
78.779	-53.472
75.773	-50.872
72.224	-45.417
73.837	-40.469
79.832	-41.969
75.859	-42.437
75.795	-37.136
76.292	-32.416
19.512	-40.299
-69.211	-48.1
-130.57	-36.532
-156.41	-17.572
-172.53	-7.926
-182.99	-4.833
-183.34	-2.745
-178.68	-0.283
-167.32	1.449
-163.44	3.172
-159.63	4.853
-150.49	4.985
-143.1	4.568
-140.16	6.177
-140.97	8.156
-136.51	7.644
-130.93	8.88
-127.6	11.139
-128.57	9.777
-131.75	7.714
-130.39	6.956
-130.72	6.109
-128.25	7.285
-128.05	10.149
-130.07	10.037
-125.04	11.78
-121.29	9.747
-95.847	-3.913
-47.982	-17.241
-3.461	-24.707
26.78	-28.914
28.791	-29.839
21.306	-26.218
13.381	-25.504
6.533	-25.608
10.079	-21.269
7.737	-18.357
8.822	-15.741
10.905	-13.164
4.199	-15.207
5.476	-17.608
4.247	-16.445
4.176	-16.278
5.916	-13.923
2.824	-13.352
6.696	-12.695
5.419	-8.886
3.597	-9.766
7.859	-8.495
6.736	-7.378
1.509	-6.664
-1.653	-2.487
4.25	-2.366
3.521	-7.156
-0.258	-10.549
5.521	-5.256
1.967	-5.736
-0.348	-8.054
4.792	-0.451
1.93	-1.964
2.751	-2.755
6.935	-1.901
3.341	-7.57
2.956	-4.809
2.816	-1.002
2.582	1.33
1.618	2.69
-1.24	0.1
3.274	1.255
1.305	-0.067
2.486	-0.272
3.404	1.339
-1.083	-0.332
3.343	3.059
-1.457	2.158
-3.569	-1.467
0.678	-1.574
-0.46	-1.045
-0.802	-0.122
-2.234	-1.673
0.292	-0.166
-0.195	1.741
0.098	3.037
2.727	3.621
0.206	4.051
-0.505	3.386
-4.864	1.553
-6.176	2.993
-4.982	0.756
-8.901	2.593
-10.739	3.88
-7.919	1.419
-1.907	4.152
-0.226	3.863
-3.806	2.284
