# Supplementary material for: Electrooculography-based continuous eye-writing recognition system for efficient assistive communication systems
Source: PLoS One. 2018 Feb 9;13(2):e0192684. doi: 10.1371/journal.pone.0192684 (PMC5806888; doi:10.1371/journal.pone.0192684)
Supplement: S3 Database — All the original continuous EOG data of participant 004, 005, and 006 used in the experiments are contained in this database. (ZIP) [file pone.0192684.s003.zip › continuous2/004/training/EOG_004_01_075.csv]

-29.098	-2.382
-30.285	-3.12
-26.72	-6.614
-24.628	-6.067
-22.043	-1.971
-22.324	-1.309
-24.354	0.195
-24.744	1.902
-24.446	1.475
-21.574	0.557
-23.837	-2.133
-23.723	-1.754
-20.961	-2.915
-24.613	-2.355
-22.275	-0.757
-18.185	-5.07
-21.114	-0.991
-24.451	0.197
-26.521	-3.859
-22.044	-3.302
-18.665	-3.498
-23.017	-0.198
-21.999	-1.61
-21.632	-6.586
-21.234	-6.862
-17.453	-5.274
-18.654	-0.744
-16.985	-1.116
-16.319	-5.883
-16.539	-6.509
-13.748	-4.17
-15.001	-0.189
-14.599	-2.813
-14.312	-4.166
-17.805	-1.72
-21.255	-2.102
-21.95	-1.572
-20.65	-3.695
-19.938	-2.38
-18.063	-0.498
-18.801	-0.681
-20.365	-0.673
-20.555	-2.9
-20.806	-1.664
-16.75	0.865
-16.052	1.103
-17.35	1.286
-20.454	0.155
-26.155	-1.023
-16.51	1.365
-10.995	1.986
-17.495	0.066
-16.606	2.306
-17.791	0.164
-18.206	-3.003
-14.767	0.993
-12.33	-4.206
-11.872	-8.928
-13.86	-5.033
-12.212	-5.195
-11.205	-7.87
-9.54	-7.422
-5.966	-2.132
-7.369	0.993
-7.798	0.882
-8.158	-2.495
-9.809	-3.823
-9.271	-2.322
-10.509	-1.588
-6.736	0.983
-2.754	-1.672
-3.597	-2.845
-7.154	-1.999
-13.27	-3.761
-11.857	-1.19
-9.546	-1.38
-4.283	-0.358
-0.362	1.713
-3.885	-2.46
-2.656	-1.879
-5.882	-0.445
-7.331	-3.672
-2.438	-1.282
3.419	21.423
20.399	60.185
42.046	93.826
56.503	122.76
70.337	152.78
84.76	174.86
91.406	189.1
93.78	200.98
93.614	201.63
91.799	196.82
87.35	192.83
79.733	183.77
78.222	176.97
78.115	174.11
73.284	171.06
73.507	169.85
71.736	164.42
68.318	160.74
72.862	166.66
79.864	148.5
87.206	99.198
86.542	44.29
80.069	-12.364
77.9	-60.475
76.316	-84.196
71.817	-85.706
70.836	-80.788
69.429	-78.487
66.97	-73.412
66.348	-67.68
61.797	-65.227
62.692	-61.308
62.154	-66.102
62.199	-65.464
62.003	-61.025
18.358	-85.035
-58.327	-113.3
-107.9	-119.69
-132.47	-117.25
-159.66	-118.85
-169.6	-116.71
-163.78	-108.82
-162.21	-101.23
-159.02	-95.293
-152.03	-93.393
-142.64	-89.398
-138.27	-83.308
-135.25	-78.465
-130.28	-76.722
-130.21	-77.018
-132.87	-77.423
-135.22	-78.771
-135.89	-81.628
-136.58	-70.372
-110.84	-32.667
-64.635	7.473
-27.872	45.646
16.514	97.776
52.582	143.68
72.014	170.27
92.903	188.32
104.86	191.59
98.883	183.6
90.699	175.22
95.221	169.06
87.241	163.31
77.523	157.96
79.911	159.04
76.916	157.49
78.923	157.16
76.5	152.44
72.071	149.62
72.539	158.11
77.739	127.32
84.776	65.614
74.89	8.339
68.607	-55.146
65.843	-92.806
58.308	-92.255
55.53	-89.05
52.722	-82.383
53.654	-78.159
55.029	-78.283
49.934	-70.918
42.721	-69.04
41.62	-65.919
42.514	-61.952
42.628	-61.793
42.945	-58.524
45.645	-60.296
39.912	-61.822
35.069	-54.995
42.801	-53.149
41.197	-56.277
45.731	-48.316
20.282	-50.948
-64.075	-71.459
-136.49	-71.003
-167.55	-63.813
-182.11	-68.358
-198.8	-64.983
-204.16	-62.34
-196.64	-61.818
-188.67	-55.639
-179.81	-49.796
-174.6	-45.732
-164.75	-40.714
-156.41	-38.281
-151.78	-39.124
-144.46	-39.18
-143.53	-40.088
-146.67	-37.291
-147.91	-33.5
-141.91	-30.286
-138.25	-31.021
-138.58	-33.31
-133.74	-28.521
-130.79	-28.574
-130.2	-32.49
-129.35	-31.128
-125.79	-28.186
-121.85	-27.196
-121.62	-27.082
-124.04	-30.221
-119.09	-34.051
-108.64	-34.528
-109.42	-35.28
-97.323	-29.616
-57.342	-20.545
-14.462	-10.079
24.383	9.218
49.34	33.332
64.119	65.759
87.391	103.3
114.02	135.67
141.45	162.05
156.34	174.34
160.5	175.67
159.61	169.96
150.15	162.93
145.71	159.7
141.14	153.08
137.32	154.97
130.62	146.4
127.78	149.46
129.97	153.38
91.977	91.664
23.764	7.301
-33.67	-71.493
-77.738	-135.18
-110.12	-179.84
-124.78	-215.06
-132.1	-236.88
-139.6	-250.08
-136.1	-248.87
-129.27	-240.71
-122.31	-231.12
-115.15	-226.25
-109.36	-221.27
-105.85	-214.55
-105.78	-213.4
-95.948	-206.64
-94.813	-200.57
-94.409	-200.54
-87.882	-189.31
-117.57	-163.21
-152.88	-122.95
-167.63	-74.453
-171.6	-43.328
-161.99	-34.867
-152.35	-28.957
-144.88	-23.566
-137.53	-22.431
-129.55	-19.637
-123.57	-17.753
-115.61	-18.532
-108.96	-19.658
-107.61	-19.452
-107.07	-21.794
-111.4	-20.478
-101.3	-13.903
-53.178	-16.296
13.305	-23.927
61.434	-32.675
101.79	-37.176
148.1	-37.76
185.71	-31.187
196.52	-19.373
178.48	-18.845
163.1	-15.602
159.54	-11.036
156.84	-10.383
148.98	-9.701
145.6	-10.08
146.17	-5.952
138.1	-7.469
135.04	-11.025
134.09	-7.293
129.05	-2.686
127.19	-2.024
126.01	-4.579
121.19	-3.843
120.9	-2.88
121.69	-3.549
118.18	-1.47
120	2.173
112.9	3.901
108.88	0.978
111.62	1.158
102.83	3.274
102.33	3.058
99.589	3.947
95.699	0.749
95.851	-0.358
91.388	6.182
86.568	7.73
81.349	6.13
84.45	8.894
78.262	8.489
76.942	9.059
77.12	11.298
76.693	13.767
72.556	14.725
3.258	8.253
-81.277	12.537
-122.67	25.66
-136.59	37.913
-143.55	46.636
-162.79	33.647
-180.5	11.349
-189.98	3.779
-188.8	2.282
-182.21	-0.175
-178.92	2.116
-174.3	4.263
-169.01	7.961
-159.64	12.777
-151.24	9.016
-144.65	7.551
-143.29	15.349
-150.03	17.734
-147.16	10.704
-134.71	12.127
-97.917	15.498
-32.562	11.275
27.165	11.955
78.615	8.115
110.97	1.584
107.22	3.629
86.665	7.027
75.105	9.323
72.506	8.821
67.424	13.365
65.256	15.333
64.916	11.414
58.925	18.573
54.515	11.711
58.583	17.043
51.829	15.722
20.289	-48.052
-17.714	-102.42
-33.124	-130.7
-38.553	-156.18
-55.151	-167.28
-61.331	-172.43
-63.15	-173.33
-66.578	-169.17
-64.306	-162.81
-64.77	-159.54
-64.065	-157.46
-60.167	-149.1
-55.36	-143.31
-54.889	-145.58
-52.926	-141.72
-50.133	-139.51
-52.09	-138.51
-56.665	-132.96
-55.132	-133.14
-54.507	-118.08
-67.981	-90.115
-67.138	-52.865
-66.268	2.789
-76.75	54.236
-76.913	98.948
-73.737	138.03
-67.254	165.66
-54.537	184.92
-33.448	201.76
-17.974	210.48
-13.652	212.75
-6.456	221.58
-0.488	222.73
4.994	221.4
13.205	223.82
18.02	225.48
24.507	216.85
27.77	205.01
25.685	210.23
29.485	196.16
34.073	163.76
41.726	130.18
56.05	88.907
76.862	49.307
110.94	9.127
133.95	-32.331
144.74	-71.748
159.3	-100.21
156.11	-127.8
146.28	-154.06
141.01	-167.45
130.63	-173.72
123.05	-177.28
115.63	-185.57
100.91	-189.06
90.355	-188.6
85.667	-189.77
77.987	-187.88
70.75	-187.72
65.327	-185.78
59.556	-182.75
58.09	-182.12
59.799	-179.73
51.595	-176.94
50.303	-171.73
52.393	-168.98
46.506	-167.26
46.582	-161.25
42.766	-164.03
46.399	-161.25
33.717	-154.48
0.522	-148.18
-25.788	-124.85
-67.044	-87.568
-105.37	-38.186
-139.97	7.049
-163.66	49.32
-168.54	89.006
-171.75	118.38
-155.84	147.83
-139.58	172.08
-122.56	192.13
-95.892	207.88
-82.761	216.41
-74.576	223.96
-68.612	228.41
-65.056	229.07
-58.866	230.29
-55.839	230.31
-48.005	228.79
-44.302	226.53
-43.077	221.69
-33.833	219.41
-28.067	217.8
-25.824	214.05
-25.272	212.76
-19.725	211.48
-15.153	209.05
-11.692	205.62
-5.964	203.62
-1.698	201.29
2.255	198.63
3.517	198.3
9.433	195.51
13.633	192.33
13.707	189
14.294	184.07
18.025	181.36
21.704	180.63
21.054	177.23
23.372	173.24
22.418	171.79
21.299	163.95
21.548	158.72
22.275	161.98
22.067	140.12
12.129	96.481
5.614	50.779
6.634	2.426
13.871	-43.354
22.99	-80.039
23.008	-92.61
22.509	-89.786
23.367	-85.107
25.261	-82.055
28.518	-78.154
30.121	-74.222
31.04	-69.207
26.99	-63.02
27.904	-64.651
29.363	-59.061
30.831	-54.094
36.942	-52.97
40.317	-48.667
41.535	-48.469
35.705	-44.646
30.644	-42.673
30.671	-39.303
33.759	-34.884
33.906	-38.242
35.928	-39.199
39.341	-38.675
38.429	-36.733
43.378	-28.639
43.474	-26.266
41.24	-28.934
40.771	-25.79
34.289	-28.756
35.512	-28.256
33.867	-19.668
14.811	-23.889
1.377	-28.217
-0.568	-27.901
2.844	-25.058
3.814	-20.637
1.796	-20.255
4.14	-18.543
5.697	-20.127
5.065	-22.537
3.985	-20.709
6.257	-18.223
3.959	-17.578
2.634	-17.205
4.118	-15.435
2.866	-12.928
6.665	-12.444
6.309	-15.151
5.314	-14.804
5.648	-17.368
1.202	-20.505
2.532	-17.085
4.839	-16.615
4.823	-16.483
3.918	-13.877
0.615	-13.792
1.493	-15.314
4.117	-12.497
5.794	-12.316
4.178	-15.718
6.497	-11.093
6.424	-10.347
2.698	-13.003
3.518	-12.009
-1.213	-11.765
-1.798	-10.622
-2.962	-12.306
-4.378	-8.288
-1.205	-4.762
-0.962	-8.26
2.484	-4.101
4.664	-4.402
5.718	-7.781
6.074	-4.527
3.891	-7.11
5.428	-9.834
