# Supplementary material for: Electrooculography-based continuous eye-writing recognition system for efficient assistive communication systems
Source: PLoS One. 2018 Feb 9;13(2):e0192684. doi: 10.1371/journal.pone.0192684 (PMC5806888; doi:10.1371/journal.pone.0192684)
Supplement: S3 Database — All the original continuous EOG data of participant 004, 005, and 006 used in the experiments are contained in this database. (ZIP) [file pone.0192684.s003.zip › continuous2/004/training/EOG_004_01_076.csv]

-103.57	-25.134
-99.068	-25.038
-93.92	-19.984
-90.651	-16.056
-88.663	-15.544
-88.033	-13.427
-87.16	-13.776
-83.926	-17.451
-79.58	-21.298
-75.431	-16.646
-74.838	-14.252
-73.201	-18.283
-71.458	-16.391
-68.82	-15.271
-68.809	-15.829
-71.806	-12.69
-69.627	-13.017
-72.205	-13.746
-71.003	-10.814
-65.803	-11.256
-67.626	-14.029
-66.464	-16.609
-61.837	-14.543
-59.432	-10.186
-63.82	-9.801
-56.565	-7.89
-48.313	-11.981
-51.589	-18.05
-50.894	-16.638
-57.01	-16.528
-58.383	-16.024
-52.884	-16.471
-49.948	-15.106
-48.036	-13.936
-43.77	-15.306
-38.798	-12.746
-40.031	-14.956
-43	-13.709
-44.925	-11.809
-41.599	-19.868
-40.724	-20.419
-41.813	-13.549
-37.281	-12.564
-32.42	-13.699
-32.345	-12.494
-33.53	-11.934
-34.625	-11.214
-36.579	-12.668
-33.772	-14.884
-31.709	-14.044
-26.713	-12.698
-24.038	-11.601
-28.337	-12.576
-31.66	-12.088
-33.732	-13.776
-32.385	-18.323
-34.143	-15.921
-37.747	-13.296
-32.713	-13.773
-22.119	-12.475
-20.889	-11.546
-20.262	-11.611
-22.969	-10.895
-24.091	-11.349
-15.364	-11.142
-14.998	-8.368
-13.973	-5.317
-18.45	-6.462
-20.302	-7.705
-16.282	-3.554
-20.815	-4.282
-21.82	-7.27
-24.188	-9.898
-29.718	-10.44
-27.026	-11.928
6.879	-18.36
62.601	-20.394
102.2	-18.181
103.01	-16.151
82.932	-17.662
81.074	-16.222
82.386	-13.352
75.329	-14.668
75.453	-14.76
70.559	-12.278
61.898	-11.517
60.673	-11.947
54.604	-9.515
61.807	-3.403
42.508	-2.713
-31.536	-7.307
-99.698	-9.346
-144.7	-13.088
-162.51	-7.202
-172.11	8.584
-183	16.223
-178.63	18.058
-164.15	19.978
-153.39	24.699
-153.9	26.115
-152.98	22.735
-151.7	23.761
-150.09	21.636
-147.72	20.261
-146.41	20.733
-142.06	18.628
-141.7	20.042
-142.93	18.488
-140.46	17.189
-144.25	18.308
-147.88	15.841
-141.56	14.227
-137.9	14.465
-138.84	14.749
-139.96	14.475
-137.02	15.042
-119.72	21.213
-87.156	22.484
-68.86	19.047
-73.925	21.867
-77.832	22.274
-81.598	24.958
-83.052	26.685
-76.763	24.472
-76.157	22.18
-78.442	17.982
-79.493	20.673
-82.789	18.283
-81.955	15.626
-75.661	17.709
-72.007	15.106
-68.444	26.501
-33.969	54.734
25.251	90.591
71.095	128.62
108.92	156.26
145.44	171.73
158.54	176.3
159.05	165.06
154.05	160.2
149.23	162.52
167.59	135.75
174.9	92.056
172.33	48.166
172.15	14.823
163.7	7.148
157.17	4.816
152.85	9.622
152.89	19.776
146.97	0.825
140.14	-15.684
132.97	-10.134
125.91	-10.687
127.97	-8.991
124.66	-14.312
120.85	-13.283
120.57	-7.748
116.26	-12.931
112.73	-1.025
87.159	-20.983
29.227	-69.759
-20.39	-95.561
-44.011	-116.58
-66.247	-120.27
-87.999	-112.38
-92.474	-112.27
-95.283	-108.1
-93.543	-101.01
-87.006	-99.672
-88.611	-96.676
-81.593	-91.31
-80.847	-93.339
-88.071	-88.105
-89.201	-83.894
-98.452	-82.019
-100.68	-80.203
-94.802	-106.67
-89.551	-145.19
-78.94	-174.99
-65.183	-199.71
-43.311	-211.08
-19.176	-211.44
-1.447	-210.69
10.288	-208.87
17.304	-204.53
25.836	-199.87
32.03	-198.89
28.938	-194.39
28.634	-189.16
29.594	-186.84
28.497	-182.03
32.363	-174.75
28.984	-170.95
29.318	-171.79
26.914	-165.35
2.206	-160.07
-19.96	-142.79
-48.512	-110.31
-83.224	-69.646
-111.44	-17.876
-131.14	28.963
-125.9	78.184
-118.28	116.27
-110.96	143.49
-99.268	172
-84.803	190.85
-64.987	206.21
-59.398	217.31
-55.104	221.95
-43.223	225.51
-37.552	226.38
-34.175	221.19
-30.414	215.34
-28.35	211.98
-20.031	211.11
-15.801	207.88
-12.939	205.74
-6.29	204.88
-6.144	195.03
7.522	188.19
28.639	182.22
50.379	174.3
83.794	166.4
115.06	145.77
138.99	112.01
160.15	70.024
180.9	27.14
201.11	-14.267
210.7	-54.729
206.3	-89.627
194.63	-124.42
177.49	-159.13
155.79	-184.52
132.13	-203.82
107.67	-216.5
86.225	-219.72
68.635	-221.46
41.502	-223.39
16.883	-217.55
8.503	-215.82
-4.155	-219.34
-18.601	-213.22
-22.25	-209.62
-27.652	-208.79
-34.603	-204.14
-39.621	-197.89
-69.39	-187.56
-107.1	-170.49
-127.27	-132.41
-140.97	-76.038
-142.18	-25.909
-136.79	19.094
-126.34	63.304
-114.48	100.06
-104.6	133.35
-84.505	159.21
-63.32	175.43
-48.952	189.49
-41.485	200.65
-41.438	205.58
-38.481	206.89
-30.739	212.06
-26.454	214.49
-26.24	208.27
-29.66	206.01
-27.932	206.86
-25.798	206.61
-22.874	202.75
-16.227	195.24
-15.529	193.19
-9.504	189.06
-6.951	183.72
-12.009	180.56
-8.667	172.26
-5.033	164.26
-10.302	161.92
-13.084	164.69
-6.59	159.12
-4.957	148.84
-9.677	144.5
-6.881	141.79
-5.016	135.58
-8.668	130.88
3.404	134.32
21.703	126.92
53.673	121.45
99.108	116.18
112.04	100.67
113.26	94.156
108.75	87.28
99.738	85.718
101.18	89.155
94.808	86.643
92.571	83.466
92.822	81.299
92.952	80.621
87.463	79.115
81.539	77.258
85.384	76.066
84.51	82.494
84.395	86.137
87.266	54.715
89.433	-5.23
88.662	-49.936
84.099	-58.147
81.751	-52.446
82.133	-52.82
82.596	-54.222
84.838	-53.976
87.229	-53.788
85.365	-54.406
82.121	-49.982
77.582	-21.355
75.161	20.725
76.21	33.732
73.904	26.595
71.837	27.535
70.405	25.615
70.725	30.999
67.684	35.706
61.987	-3.064
57.124	-60.618
49.213	-107.11
51.977	-142.54
50.114	-156.02
47.349	-154.5
51.197	-149.49
53.253	-143.8
55.493	-139.76
53.713	-136.24
59.793	-128.76
20.092	-126.25
-69.365	-125.89
-136.17	-116.65
-168.5	-106.73
-185.34	-102.02
-194.78	-95.097
-185.75	-83.387
-169.23	-76.141
-156.47	-71.174
-149.65	-65.582
-141.33	-62.487
-134.59	-62.439
-130.19	-58.291
-121.4	-55.086
-122.59	-56.67
-123.75	-48.104
-125.57	-42.076
-131.8	-48.593
-134.98	-52.977
-130.51	-51.059
-123.88	-52.978
-120.65	-53.591
-122.55	-49.194
-126.75	-48.658
-106.69	-28.6
-83.301	5.335
-79.245	35.235
-79.211	66.292
-68.31	91.642
-46.87	114.29
-35.315	125.69
-25.785	133.93
-10.624	144.45
-3.833	143.51
-3.821	141.07
-3.225	136.37
-3.938	132.52
0.066	131.64
3.785	127.13
0.559	126.51
-0.325	124.75
0.445	120.17
2.512	114.95
2.444	106.3
-1.271	101.27
-7.106	85.994
-15.758	48.12
-26.129	-6.388
-31.936	-71.1
-27.923	-130.55
-21.195	-186.06
-13.229	-234.71
-10.107	-266.25
-4.99	-285
3.453	-294.91
7.516	-295.87
18.464	-289.57
29.511	-289.24
31.517	-288.73
29.621	-284.93
28.839	-282.22
31.551	-275.02
37.493	-268.93
38.205	-266.75
39.009	-265.81
40.812	-256.24
41.231	-251.71
43.444	-251.98
37.201	-243.6
35.664	-242.64
39.201	-242.99
41.852	-235.65
35.877	-224.07
20.164	-209.78
26.313	-176.81
45.988	-109.48
63.112	-20.311
73.168	55.069
74.746	101.41
79.942	132.76
82.488	154.2
79.059	172.6
76.299	178.57
75.211	170.25
73.379	162.95
74.599	156.45
74.533	150.33
69.611	150.08
69.593	151.68
64.16	148.05
57.203	148.49
60.914	147.06
57.302	137.89
56.825	138.17
64.666	139.09
61.545	134.26
57.498	131.92
56.905	119.32
60.348	121.42
57.902	126.94
18.272	66.596
-41.868	-22.652
-88.997	-98.285
-124.28	-164.47
-145.95	-204.13
-159.19	-229.52
-160.4	-239.95
-152.75	-231.31
-154.28	-221.44
-150.46	-212.32
-142.54	-206.43
-134.29	-201.74
-124.09	-195.97
-118.96	-195.18
-114.11	-195.33
-113	-195.69
-115.11	-196.31
-116.53	-187.8
-114.62	-176.11
-109.81	-173.16
-109.59	-166.66
-104.42	-142.5
-77.106	-97.027
-39.703	-37.007
3.188	28.117
48.83	84.645
78.748	127.83
99.753	172.03
113.24	196.9
123.6	199.93
121.79	194.75
109.65	181.98
116.58	178.58
113.98	170.21
103.91	160.22
105.5	163.16
96.377	166.09
91.271	169.51
91.919	164.33
90.852	158.57
90.869	152.53
91.244	151.03
97.206	154.7
75.615	101.08
24.266	12.638
-31.332	-61.603
-92.415	-127.65
-130.35	-173.74
-133.63	-204.29
-135.37	-227.08
-138.33	-234.97
-130.33	-232.15
-118.7	-227.64
-107.05	-223.49
-97.634	-222.27
-96.494	-210.93
-106.61	-196.12
-107.8	-192.89
-101.32	-193.01
-101.14	-194.65
-98.6	-191.64
-96.327	-192
-93.762	-195.36
-83.112	-186.38
-47.148	-180.74
7.029	-171.51
61.397	-141.96
99.709	-103.8
125.08	-57.663
142.56	-21.644
133.07	-7.892
122.61	-4.241
115.58	-4.881
112.69	-2.428
111.91	1.079
102.54	7.681
100.66	11.447
100.11	13.393
94.206	12.277
89.712	9.562
95.483	16.288
48.386	4.207
-41.96	-7.526
-91.686	1.309
-115.89	9.792
-133.34	14.575
-150.52	13.085
-155.72	15.764
-147.89	18.76
-141.72	20.86
-132.72	24.273
-126.5	23.476
-120.42	24.828
-114.73	26.644
-109.61	27.09
-108.98	28.605
-108.41	26.494
-102.71	24.696
-103.19	25.588
-104.88	22.154
-104.05	19.657
-103.74	18.249
-101.12	22.811
-102.55	22.492
-106.08	19.728
-93.03	23.344
-63.989	16.878
-31.522	15.645
-1.464	13.947
23.941	10.081
40.191	12.76
51.784	13.109
61.452	12.795
56.06	8.88
46.624	6.247
40.066	5.455
39.141	7.196
41.713	10.43
36.94	9.339
41.817	9.158
44.769	9.198
43.278	11.032
46.294	11.88
42.397	12.576
41.269	16.882
42.104	16.774
41.752	15.738
41.848	10.166
41.791	10.153
43.429	14.289
49.591	8.341
49.241	11.621
43.53	16.109
46.791	13.518
44.235	9.296
41.583	7.175
45.005	13.897
45.467	14.416
43.006	13.488
36.348	13.08
35.262	7.668
43.138	12.398
48.817	14.179
44.933	8.253
40.089	12.703
43.268	13.868
40.199	7.852
34.617	9.718
34.315	9.996
34.28	9.774
37.461	13.104
32.393	8.061
27.89	10.333
28.524	15.796
24.872	8.73
25.888	6.763
27.399	8.488
28.029	12.409
24.507	13.465
18.242	5.246
23.724	3.683
29.272	3.729
26.782	5.376
24.653	8.7
27.68	3.883
25.609	4.474
20.725	8.797
23.026	8.08
22.493	11.088
23.243	10.611
23.422	5.516
20.703	7.854
20.229	7.512
19.173	8.567
17.251	10.454
14.005	6.813
13.849	9.183
15.115	9.812
15.179	15.303
16.638	17.451
14.364	10.793
