# Supplementary material for: Electrooculography-based continuous eye-writing recognition system for efficient assistive communication systems
Source: PLoS One. 2018 Feb 9;13(2):e0192684. doi: 10.1371/journal.pone.0192684 (PMC5806888; doi:10.1371/journal.pone.0192684)
Supplement: S3 Database — All the original continuous EOG data of participant 004, 005, and 006 used in the experiments are contained in this database. (ZIP) [file pone.0192684.s003.zip › continuous2/004/training/EOG_004_01_077.csv]

-325.63	-10.193
-318.69	-13.384
-316.06	-13.306
-307.94	-10.585
-302.72	-12.606
-297.52	-10.946
-293.91	-10.218
-290.12	-14.059
-286.57	-7.936
-282.26	-5.695
-274.94	-7.785
-265.54	-7.73
-262.42	-8.94
-261.42	-8.989
-256.23	-9.599
-255.92	-8.337
-247.79	-11.121
-240.67	-10.349
-242.2	-9.051
-238.02	-11.629
-236.26	-6.737
-233.08	-9.453
-226.53	-11.973
-227.26	-6.011
-223.54	-7.999
-218.51	-9.852
-217.41	-10.602
-209.49	-11.015
-206.41	-8.03
-204.28	-8.126
-201.72	-8.404
-199.56	-7.967
-188.31	-10.072
-184	-9.934
-181.73	-4.698
-174.05	-3.87
-172.88	-4.849
-170.66	-2.871
-169.06	-2.442
-171.92	0.587
-169.09	-0.993
-166.28	-4.023
-161.76	0.604
-160.84	1.044
-162.39	1.418
-156.57	1.124
-154.36	-0.764
-148.47	2.535
-146.28	3.696
-150.12	3.067
-148.01	1.842
-146.33	0.252
-140.97	-0.511
-138.58	-0.294
-138.12	1.529
-132.79	2.195
-127.33	0.63
-126.3	-0.409
-131.12	-0.872
-130.11	-1.478
-129.86	0.284
-130.2	1.347
-122.68	1.95
-121.66	2.748
-120.99	1.109
-116	1.075
-116.24	1.752
-117.01	-1.29
-117.3	0.974
-110.99	5.624
-105.04	1.606
-102.87	2.496
-99.534	6.322
-100.9	3.165
-100.53	1.564
-102.22	4.031
-104.12	5.967
-100.31	4.199
-96.798	5.067
-94.527	5.808
-94.637	0.596
-94.634	2.877
-89.085	5.021
-87.118	2.999
-91.066	4.795
-86.272	2.828
-82.5	5.201
-86.73	6.176
-86.247	1.985
-85.416	2.858
-84.291	3.021
-81.239	3.444
-83.515	3.143
-79.161	-0.723
-75.955	9.392
-70.208	39.793
-43.994	78.942
-19.199	115.62
7.335	142.48
26.11	170.16
29.953	195.37
35.77	207.04
31.761	209.58
25.079	207.98
22.743	202.77
22.111	190.43
16.22	184.19
9.097	187.17
12.474	184.97
12.439	180.14
12.81	174.84
13.322	170.14
10.703	164.53
6.476	162.18
2.591	159.75
6.956	151.08
5.232	157.47
4.76	158.87
7.71	153.58
1.468	151.48
-0.957	144.97
3.187	154.37
8.105	131.3
18.344	76.688
30.005	27.078
34.601	-29.364
35.123	-72.855
33.452	-106.12
31.42	-119.12
30.389	-114.28
29.327	-116.17
30.962	-112.29
31.44	-105.08
27.077	-100.77
27.334	-98.366
34.347	-95.277
28.363	-96.054
24.554	-95.221
34.264	-83.824
-6.48	-87.526
-87.68	-92.228
-139.19	-81.446
-169.03	-70.565
-201.76	-61.885
-228.25	-61.051
-239.84	-60.254
-243.03	-55.898
-236.63	-53.926
-221.06	-52.789
-212.74	-51.568
-211.76	-48.984
-204.51	-44.215
-199.8	-40.12
-203.59	-42.713
-206.96	-43.627
-205.95	-41.277
-205.01	-46.827
-202.99	-46.215
-192.69	-42.279
-153.81	-53.098
-94.91	-67.722
-41.716	-77.15
21.31	-79.323
69.819	-74.714
77.423	-71.048
65.647	-67.617
54.865	-63.369
46.845	-65.328
42.677	-62.475
39.682	-56.141
37.35	-55.317
41.822	-47.127
-0.308	-49.796
-91.018	-57.123
-153.51	-45.137
-172.91	-30.554
-185.37	-20.753
-197.71	-24.504
-199.52	-34.789
-196.03	-31.9
-192.59	-24.849
-189.61	-20.647
-181.36	-18.7
-174.31	-17.926
-168.23	-14.519
-162.56	-12.808
-161.72	-15.841
-156.79	-14.52
-154.07	-10.909
-155.44	-10.561
-154.78	-10.352
-151.27	-11.128
-149.13	-13.24
-149.45	-6.339
-136.83	25.429
-119.6	60.79
-95.488	88.428
-77.533	117.18
-72.802	133.52
-55.593	143.81
-50.7	151.41
-54.142	149.07
-53.086	147.62
-49.909	147.97
-48.586	146.36
-48.48	144.07
-39.968	139.2
-42.41	137.16
-42.842	135.91
-36.088	130.94
-33.605	127.67
-32.224	119.82
-29.715	92.992
-33.451	49.709
-41.99	-2.796
-41.542	-60.093
-47.516	-119.47
-46.174	-170.72
-25.929	-204.59
-5.573	-231.64
14.752	-246.41
32.686	-252.17
46.36	-256.54
53.892	-253.85
57.685	-251.8
59.074	-249.13
57.686	-246.76
61.471	-246.09
63.679	-245.34
56.816	-241.19
51.132	-238.85
53.606	-237.11
53.988	-220.24
63.998	-199.43
95.986	-161.2
130.69	-97.975
148.1	-35.922
139.01	9.535
125.53	22.098
118.02	20.617
113.06	23.936
108.77	21.512
103.94	20.35
103.21	20.813
98.151	17.135
99.892	19.89
101.45	23.303
90.544	17.971
91.936	28.172
86.504	26.913
22.204	-17.031
-65.976	-49.336
-122.5	-61.488
-156.82	-73.836
-169.34	-72.655
-162.49	-62.196
-155.21	-58.091
-152.84	-57.652
-149.91	-54.431
-146.66	-48.91
-145.48	-44.167
-138.25	-43.647
-131.83	-40.933
-126.3	-39.142
-120.19	-34.233
-122.87	-32.75
-117.56	-36.184
-109.51	-31.53
-112.4	-31.463
-106.96	-28.54
-106.65	-24.662
-117.59	-27.912
-123.76	-32.907
-132.33	-32.736
-124.87	-34.612
-78.049	-54.93
-0.895	-61.121
70.977	-45.561
120.5	-31.3
144.31	-17.91
132.09	-12.616
120.75	-15.547
117.64	-14.484
106.8	-10.592
103.12	-8.505
98.689	-9.88
95.076	-12.47
92.775	-11.275
83.806	-8.995
88.247	-5.644
94.451	-1.938
88.494	-3.544
91.627	-0.11
53.725	-2.145
-38.591	-18.832
-120.75	-22.66
-177.61	-16.296
-204.38	-8.096
-211.61	0.529
-207.2	7.569
-196.2	14.852
-185.93	15.248
-172.19	15.657
-164.61	20.772
-157.97	24.35
-148.38	24.732
-145.18	26.406
-149.54	27.057
-150.46	19.587
-153.96	19.947
-145.89	40.075
-104.68	69.226
-55.523	105.99
-3.952	143.87
47.11	173.23
75.534	191.04
98.235	197.76
112.72	198.6
105.46	191.29
105.51	184.32
107.2	181.78
96.667	174.28
92.895	172.84
92.186	166.04
88.86	169.24
94.295	176.76
67.898	117.7
0.669	25.82
-51.472	-54.147
-82.404	-119.16
-111.67	-163.67
-130.32	-194.32
-130.07	-205.67
-124.5	-210.37
-119.08	-209.7
-116.19	-202.69
-114.7	-196.48
-108.64	-187.05
-102.06	-182.32
-98.787	-181.09
-94.104	-177.22
-87.947	-174.06
-86.894	-170.47
-86.077	-168.25
-86.597	-163
-92.097	-162.59
-87.039	-159.24
-91.406	-139.17
-122.58	-114.93
-139.53	-70.719
-141.32	-15.95
-142.12	29.294
-132.62	72.195
-124.24	106.61
-106.73	133.73
-88.594	152.25
-75.587	170.12
-57.919	179.35
-51.455	183.16
-43.122	195.25
-34.012	194.91
-16.754	205.46
9.635	213.56
25.004	206.65
40.554	211.77
52.354	212.15
53.593	207.09
55.647	203.92
66.009	201.76
76.433	201
83.969	201.69
91.176	190.65
101.54	182.01
107.12	183.93
116.59	174.83
140.53	163.91
163.93	148.62
190.61	127.62
211.64	104.05
231.78	74.234
250.1	42.965
265.63	11.03
278.35	-19.9
286.2	-46.647
279.13	-86.362
230.42	-148.09
182.11	-194.58
139.3	-221.41
86.547	-242.59
41.336	-248.72
9.003	-249.16
-6.357	-245.36
-21	-241.03
-38.576	-237.38
-55.438	-229.65
-68.151	-224.23
-73.649	-217.65
-77.628	-211.79
-81.01	-210.8
-80.35	-205.83
-75.066	-196.31
-73.539	-193.61
-79.089	-188.13
-83.065	-185.8
-80.043	-183.06
-93.647	-160.74
-119.38	-135.8
-127.13	-95.009
-131.28	-40.226
-138.98	9.379
-145.96	55.389
-143.11	89.605
-127.77	122.57
-114.82	150.38
-96.308	165.57
-78.528	181.8
-69.202	195.8
-56.25	202.56
-43.543	209.23
-35.176	214.3
-23.335	216.54
-15.597	216.4
-13.968	219.63
-10.314	219.53
-10.757	212.33
-13.425	212.67
-14.208	208.71
-11.929	202.88
-9.982	195.25
-7.06	186.85
-6.907	187.91
-8.219	185.65
-7.451	176.09
-13.848	167.88
-13.605	168.66
-10.476	163.52
-3.552	164.17
0.551	151.72
-8.489	100.73
-10.022	45.744
-15.208	-10.838
-13.417	-59.467
0.865	-96.012
8.471	-110
13.692	-98.372
14.682	-95.313
17.155	-90.835
16.603	-82.219
14.865	-77.141
18.06	-70.243
16.117	-70.647
15.83	-68.825
18.357	-65.205
21.953	-66.631
19.823	-65.491
17.316	-67.011
18.006	-61.735
10.46	-53.718
8.848	-54.66
9.809	-55.087
9.381	-54.991
13.822	-50.552
15.818	-45.746
19.401	-48.524
22.13	-51.591
18.548	-49.63
15.977	-44.213
14.038	-44.249
11.296	-46.634
13.414	-42.589
15.05	-40.056
13.566	-38.498
13.01	-39.779
12.71	-43.431
12.292	-38.386
8.037	-35.386
9.379	-32.191
15.347	-30.767
9.518	-36.234
4.072	-32.953
8.212	-28.774
9.639	-27.393
9.664	-26.851
12.419	-28.685
10.126	-28.39
4.27	-26.97
3.23	-27.825
4.308	-30.83
2.41	-28.05
5.614	-22.724
6.829	-21.76
-0.159	-25.527
-0.172	-26.025
2.42	-22.368
1.374	-24.906
0.07	-23.085
3.278	-18.409
3.25	-20.354
-2.401	-21.53
-1.672	-21.963
-5.747	-20.416
-4.904	-17.305
1.322	-18.84
-2.386	-22.358
-1.549	-17.33
-1.845	-14.756
-9.542	-19.794
-12.52	-20.233
-12.23	-22.307
-15.738	-19.976
-18.935	-17.052
-17.462	-17.661
