# Supplementary material for: Electrooculography-based continuous eye-writing recognition system for efficient assistive communication systems
Source: PLoS One. 2018 Feb 9;13(2):e0192684. doi: 10.1371/journal.pone.0192684 (PMC5806888; doi:10.1371/journal.pone.0192684)
Supplement: S3 Database — All the original continuous EOG data of participant 004, 005, and 006 used in the experiments are contained in this database. (ZIP) [file pone.0192684.s003.zip › continuous2/004/training/EOG_004_01_078.csv]

-26.303	-0.483
-16.816	-1.053
-13.983	1.885
-13.555	-2.31
-3.186	2.328
-10.019	7.658
-4.805	9.626
-2.681	6.855
-7.454	8.729
4.051	9.619
10.195	8.763
15.568	16.198
17.398	17.561
9.852	18.748
7.608	17.745
7.836	16.171
6.318	15.537
7.513	15.971
10.849	17.645
12.014	14.2
13.427	18.902
9.821	19.993
9.429	17.648
10.171	16.284
5.526	13.355
10.357	16.686
9.036	15.112
7.941	18.376
14.438	18.331
11.173	13.921
9.998	18.436
9.657	15.385
7.215	10.523
9.421	11.349
9.579	11.27
11.346	12.465
10.76	12.483
11.736	10.413
11.042	10.064
5.94	9.572
13.009	8.407
16.058	8.717
14.095	8.182
15.977	7.155
13.982	10.908
15.486	12.322
18.089	11.686
14.288	9.972
13.831	8.27
15.156	9.082
15.83	8.456
17.095	9.707
12.066	7.151
11.924	5.809
15.24	4.904
15.516	0.4
13.934	0.323
6.113	0.223
5.019	-0.178
9.559	0.173
9.806	1.94
7.447	1.575
1.367	-1.195
-2.747	2.921
1.217	3.958
3.056	-1.548
-1.146	-1.233
-1.738	-2.485
-2.758	-4.017
-3.989	-3.823
-2.581	-4.25
-1.429	-0.199
2.02	-3.789
1.455	-5.106
-1.313	-2.85
-1.225	-6.44
0.082	-1.658
4.122	-0.466
1.998	-5.006
0.576	-1.872
4.384	5.879
14.588	26.703
41.037	65.599
66.037	104.51
80.52	140.14
87.79	170.57
88.06	184.54
83.221	192.95
75.665	194.19
74.322	186.92
75.591	180.24
73.598	172.3
67.742	166.7
60.021	160.17
61.538	159.44
59.472	158.84
56.582	150.22
65.971	154.07
64.201	152.28
62.647	153.54
60.834	145.91
30.459	85.789
-9.734	17.78
-44.76	-44.875
-71.721	-106.76
-91.581	-156.32
-124.49	-201.82
-156.69	-228.8
-167.87	-235.12
-167.17	-234.54
-164.73	-234.5
-160.18	-228.26
-153.46	-216.76
-153.06	-211.64
-147.2	-206.38
-143.01	-203.06
-142.38	-200.64
-139.59	-194.29
-142.01	-189.43
-138.57	-185.97
-129.6	-186.57
-84.886	-184.69
-17.374	-175.01
47.023	-149.99
110.18	-105.63
131.63	-67.004
124.08	-48.475
108.58	-46.315
94.658	-49.403
91.124	-48.733
83.081	-45.331
76.18	-42.551
74.06	-40.65
71.358	-34.159
64.034	-32.843
73.167	-28.492
61.969	-21.492
-20.056	-27.54
-99.504	-27.551
-138.51	-17.549
-161.17	-7.762
-170.68	-4.548
-175.04	-4.162
-175.22	0.504
-168.62	5.687
-161.68	7.762
-157.32	7.359
-147.14	7.77
-137.86	5.872
-135.07	5.228
-132.2	7.23
-131.1	9.507
-129.9	11.395
-131.56	8.935
-133.37	4.909
-129.33	6.529
-121.98	9.047
-113.24	8.82
-110.81	10.255
-113.66	10.581
-117.97	14.027
-113.61	16.212
-105.76	13.231
-105.78	13.068
-102.31	12.26
-106.01	14.884
-112.93	15.321
-106.74	13.613
-80.288	22.934
-18.86	33.391
42.563	48.011
92.082	70.144
133.38	80.791
155.47	76.628
172.3	67.597
172.68	48.878
171.85	35.648
171.82	36.579
156.9	29.468
148.76	29.35
148.25	35.619
138.08	30.626
133.09	29.114
135.19	26.881
128.25	24.551
129.59	20.896
129.98	15.201
128.31	18.203
133.6	16.524
132.09	18.345
126.18	21.875
125.32	20.041
120.52	19.21
64.029	10.235
-23.707	2.484
-80.999	3.858
-110.62	4.772
-131.13	3.756
-151.49	8.351
-163.52	7.608
-165.51	0.119
-156.32	-2.956
-142.16	1.381
-138.57	5.08
-137.66	2.946
-136.09	8.677
-137.48	0.03
-135.88	-38.136
-140.11	-87.466
-153.79	-130.58
-155.53	-158.21
-147.54	-179.04
-134.24	-195.92
-109.76	-203.6
-88.852	-206.93
-81.48	-209.99
-72.585	-204.82
-62.998	-201.3
-65.322	-199.99
-64.326	-193.64
-61.987	-187.05
-58.7	-181.83
-52.539	-182.16
-54.981	-180.09
-54.103	-181.85
-61.3	-177.62
-64.406	-159.98
-46.15	-141.8
-19.621	-104.35
21.197	-43.136
53.942	24.974
74.713	86.101
93.933	135.41
104.98	174.22
112.87	201.31
120.54	210.03
119.63	201.68
112.72	194.64
111.69	189.58
105.62	188.85
100.69	186.55
98.882	176.59
102.22	186.23
87.825	158.39
25.67	61.349
-36.85	-30.416
-79.35	-99.207
-115.08	-147.66
-133.72	-172.1
-131.22	-184.34
-128.59	-187.33
-128.04	-184.06
-119.18	-178.94
-112.66	-173.33
-109.77	-168.88
-109.08	-164.65
-105.59	-159.16
-100.86	-155.81
-99.877	-154.52
-97.684	-151.37
-98.252	-146.93
-98.692	-144.23
-91.387	-141.62
-91.366	-138.16
-95.093	-135.35
-90.277	-134.89
-88.943	-129.94
-85.769	-124.83
-83.199	-125.35
-84.793	-121.05
-82.329	-118.78
-83.152	-114.18
-80.052	-108.17
-75.915	-107.52
-82.441	-99.147
-84.74	-99.182
-73.357	-97.884
-55.795	-81.591
-17.924	-64.587
34.563	-37.115
77.515	-8.228
118.03	34.245
127.61	91.915
116.32	130.76
124.24	170.29
127.83	208.02
126.12	234.17
130.97	257.82
138.52	267.27
135.98	266.79
129.45	254.3
127.3	246.73
124.26	242.04
125.04	233.49
116.08	234
118.45	228.67
118.55	223.25
106.22	218.95
110.71	212.29
104.03	204.51
104.17	211.4
109.73	203.62
98.55	141.38
92.477	77.619
93.192	27.466
104.16	-15.198
107.01	-32.345
96.612	-33.96
93.764	-29.565
94.111	-24.17
89.558	-22.19
82.686	-21.249
81.027	-19.264
80.946	-18.469
78.713	-19.454
81.618	-16.511
78.474	-15.434
76.019	-13.333
75.235	-10.582
23.148	-37.529
-60.856	-61.681
-116.15	-64.899
-137.78	-70.284
-136.7	-62.428
-130.88	-56.081
-122.56	-50.7
-120.06	-42.63
-119.25	-42.035
-109.08	-38.247
-123.03	-40.663
-136.27	-43.268
-126.73	-37.167
-122.79	-36.63
-114.69	-40.186
-112.97	-38.07
-112.26	-34.476
-106.58	-31.32
-108.47	-33.038
-106.49	-34.417
-98.515	-12.289
-69.286	23.797
-32.912	65.805
6.828	116.97
50.451	163.88
80.571	196.66
104.98	215.27
111.76	227
119.21	224.34
121.14	215.17
110.18	210.62
115.02	203.63
109.42	199.01
102.61	194.57
101.58	188.29
94.821	184.61
101.55	184.08
95.731	176.82
95.542	181.4
109.22	183.82
103.95	133.27
92.385	66.642
91.225	7.44
104.82	-41.676
100.15	-62.259
90.85	-67.857
88.11	-63.381
83.872	-58.749
85.99	-57.273
79.807	-54.638
76.169	-55.109
76.066	-50.877
73.972	-49.322
69.381	-51.187
69.889	-48.397
70.135	-48.216
73.895	-40.292
51.52	-41.722
-36.045	-57.48
-115.43	-59.679
-163.47	-54.028
-195.86	-48.509
-202.81	-44.974
-203.57	-41.211
-197.72	-36.698
-191.01	-31.483
-184.71	-29.811
-179.17	-30.012
-175.6	-26.642
-167.25	-22.411
-161.44	-19.287
-153.87	-19.491
-152.05	-18.759
-154.2	-17.129
-146.31	-13.985
-140.43	-17.339
-139.34	-17.224
-138.9	-13.057
-138.35	-17.364
-138.95	-16.139
-143.31	-18.218
-145.86	-22.206
-145.57	-17.307
-122.84	-17.041
-73.218	-27.346
-28.654	-34.111
5.513	-32.964
13.665	-35.572
-1.552	-36.323
-5.076	-32.086
-5.281	-29.797
-8.277	-28.232
-8.809	-26.04
-6.162	-25.787
-8.054	-24.58
-12.424	-20.753
-8.03	-21.794
-5.049	-20.88
5.04	-20.004
17.756	-23.815
17.298	-22.08
15.935	-20.708
12.326	-20.423
8.062	-19.947
11.405	-20.992
8.278	-19.956
8.321	-20.055
12.195	-21.13
6.485	-18.331
9.677	-16.101
10.14	-17.378
5.053	-18.311
11.118	-18.591
12.113	-17.424
6.746	-14.778
8.308	-12.683
11.105	-10.559
8.829	-10.026
5.796	-11.264
3.943	-11.567
3.878	-12.747
2.882	-12.009
3.485	-13.863
2.146	-15.742
-0.575	-14.931
0.64	-17.6
-2.827	-16.137
-5.727	-14.65
-3.044	-14.928
-1.758	-10.769
-8.199	-10.591
-9.405	-13.202
-5.412	-11.033
-6.055	-12.771
-6.996	-16.622
-11.389	-14.392
-8.142	-11.25
-3.855	-11.742
-7.386	-13.618
-7.114	-14.778
-7.746	-15.092
-7.372	-12.663
-5.257	-11.801
-3.162	-11.292
1.33	-9.894
-2.168	-9.915
-7.079	-8.362
-7.254	-7.913
-9.022	-7.181
-8.75	-4.801
-9.237	-6.017
-10.708	-7.956
-5.814	-6.629
-1.986	-4.75
-5.805	-2.17
-8.64	-2.158
-10.928	-6.382
-12.755	-8.5
-11.742	-8.997
-9.778	-8.508
-5.78	-3.632
-5.532	-0.994
-5.894	-3.402
-3.906	-2.845
-4.11	-1.63
-3.351	-1.963
-2.629	-3.559
0.353	-4.333
