# Supplementary material for: Electrooculography-based continuous eye-writing recognition system for efficient assistive communication systems
Source: PLoS One. 2018 Feb 9;13(2):e0192684. doi: 10.1371/journal.pone.0192684 (PMC5806888; doi:10.1371/journal.pone.0192684)
Supplement: S3 Database — All the original continuous EOG data of participant 004, 005, and 006 used in the experiments are contained in this database. (ZIP) [file pone.0192684.s003.zip › continuous2/004/training/EOG_004_01_079.csv]

-22.634	-1.085
-19.432	-6.809
-18.722	-3.404
-24.797	-5.996
-19.376	-6.296
-15.482	-2.768
-17.212	-6.585
-19.526	-5.195
-25.525	-5.763
-22.288	-8.256
-16.787	-5.201
-14.079	-1.186
-11.615	0.294
-11.344	3.854
-17.648	2.687
-26.767	-6.639
-26.818	-8.444
-23.773	-1.739
-19.047	-0.927
-15.067	-1.382
-11.365	5.79
-6.438	3.922
-10.14	-0.221
-14.341	2.366
-11.53	1.226
-9.596	3.092
-12.211	5.807
-10.948	5.893
-9.441	7.734
-13.325	6.459
-12.924	4.91
-12.587	3.777
-16.352	0.97
-15.829	2.076
-15.532	3.055
-18.701	2.906
-17.833	4.182
-15.493	6.14
-15.989	4.577
-21.329	1.823
-21.333	4.534
-15.003	3.79
-15.309	4.31
-14.316	0.126
-10.782	-5.939
-11.466	0.32
-10.714	-1.085
-4.035	-4.636
-1.116	-1.031
-5.543	0.657
-4.285	-0.511
-2.398	-1.476
-3.51	0.658
-1.836	0.625
-4.053	-1.866
-3.531	-3.387
-0.069	-1.597
3.208	-0.124
3.938	-1.871
-1.802	-1.308
-4.514	0.948
-5.878	0.974
-3.564	3.409
-3.93	3.814
-5.226	-3.061
-3.553	-1.242
-6.686	-0.983
-3.985	-1.062
-0.368	6.974
19.763	0.045
63.717	-6.108
107.51	-2.981
129.39	-2.012
117.32	-3.977
104.21	-5.517
96.108	-4.91
84.316	-4.883
81.972	0.071
83.429	1.791
80.606	0.712
72.354	-2.422
70.783	-4.97
70.129	-4.652
68.651	-5.097
74.137	4.135
43.337	7.173
-24.422	2.629
-75.537	9.762
-97.899	19.575
-112.35	25.765
-132.92	31.083
-153.03	30.71
-167.43	25.312
-177.78	21.67
-185.6	18.992
-182.72	21.005
-173.29	23.625
-168.86	20.733
-165.57	19.077
-162.1	22.485
-155.71	21.883
-147.03	18.709
-139.26	26.908
-135.55	27.121
-138.3	27.911
-133.69	39.026
-122.55	36.726
-120.71	36.731
-117.5	36.082
-114.53	31.794
-118.79	35.731
-119.54	35.847
-114.49	35.386
-113.33	34.433
-110.9	37.897
-79.284	48.027
-36.153	50.612
12.985	53.099
65.235	56.739
105.28	57.462
150.75	55.081
179.22	46.652
202.31	41.252
223.35	42.736
217.06	42.619
211.62	40.048
204.09	36.894
191.44	32.838
181.72	36.263
173.08	37.701
168.12	36.249
163.12	36.489
159.73	31.556
154.52	32.55
152.3	34.393
156.82	44.434
152.14	46.431
101.02	4.725
25.005	-38.82
-20.095	-59.948
-47.558	-68.384
-75.593	-62.768
-98.995	-59.961
-109.17	-62.207
-108.24	-60.782
-105.67	-58.832
-103.54	-52.585
-105.44	-48.958
-104	-47.576
-94.797	-41.63
-93.687	-43.913
-92.73	-40.097
-86.728	-34.219
-87.862	-40.495
-87.744	-37.689
-88.38	-32.866
-87.473	-31.806
-87.563	-29.89
-94.63	-31.191
-95.156	-31.183
-94.219	-35.794
-100.28	-28.769
-87.912	-3.832
-52.342	21.996
-25.462	50.524
0.784	77.94
30.419	105.79
51.209	132.19
74.077	153.4
99.049	167.59
109.1	170.83
105.56	171.67
104.17	167.2
102.81	162.38
97.428	157.35
93.737	158.78
87.682	161.52
49.41	132.06
-5.897	104.59
-38.82	97.562
-55.204	91.22
-66.532	85.417
-79.832	72.874
-94.877	62.097
-99.579	60.587
-105.75	48.488
-116.38	31.995
-115.07	30.726
-113.72	32.719
-111.26	35.327
-107.12	32.752
-102.37	32.979
-97.391	32.758
-93.353	29.945
-86.558	35.921
-91.46	13.834
-94.061	-5.965
-95.531	2.057
-98.943	-2.834
-95.301	-3.546
-98.946	-0.278
-100.39	-6.437
-94.733	-4.534
-76.39	-8.106
-35.1	-12.776
21.346	-12.417
74.098	-19.267
118.05	-25.27
157.11	-33.853
169.13	-39.624
157.59	-40.171
144.08	-40.556
130.96	-39.016
121.14	-38.366
111.83	-35.441
103.96	-35.281
100.64	-35.948
101.04	-27.793
118.64	-26.954
144.27	-28.054
149.3	-22.529
142.98	-22.681
140.76	-20.321
131.98	-21.171
132.46	-11.102
126.76	-15.244
69.48	-65.895
8.599	-107.76
-20.478	-129.48
-41.245	-143.34
-64.466	-153.09
-82.406	-158.3
-84.446	-151.71
-82.814	-149.22
-80.746	-146.48
-80.553	-140.67
-83.199	-137.43
-77.124	-133.47
-72.58	-126.95
-71.796	-122.75
-67.392	-122.28
-68.075	-119.36
-68.03	-114.84
-66.791	-113.02
-68.79	-111.02
-69.498	-107.44
-68.374	-106.23
-69.24	-104.45
-69.067	-101.06
-59.373	-84.682
-37.941	-56.553
-8.594	-20.033
20.218	29.778
54.034	75.308
78.035	114.61
93.922	147.12
116.2	170.53
123.42	184.31
121.95	185.18
118.35	178.01
109.47	168.79
105.1	163.3
101.8	155.75
99.196	155.26
94.792	153.94
93.517	147.86
96.857	149.02
93.522	146.49
91.727	145.92
89.816	138.26
92.407	145.6
88.56	143.97
44.685	76.082
-12.555	3.352
-53.078	-55.938
-83.024	-108.08
-95.946	-141.49
-99.202	-168.05
-104.28	-173.28
-99.021	-169.78
-87.209	-167.63
-80.735	-163.19
-76.681	-157.77
-73.296	-152.4
-70.61	-148.95
-69.36	-142.09
-68.205	-141.65
-63.268	-136.44
-64.348	-131.11
-70.861	-137.94
-72.539	-135.06
-72.813	-130.79
-67.964	-129.17
-63.528	-128.34
-71.605	-135.72
-69.549	-139.08
-66.962	-129.92
-92.338	-101.89
-117.11	-64.328
-133.93	-31.039
-144.11	2.436
-141.8	26.644
-139.98	36.654
-135.45	40.725
-127.07	40.731
-121.64	41.914
-116.49	43.402
-110.3	40.003
-107.68	36.914
-105.92	38.858
-102.9	39.255
-96.196	37.361
-93.935	37.342
-94.847	36.262
-88.358	36.294
-84.246	36.548
-78.07	38.361
-71.711	39.098
-74.002	35.934
-76.913	38.491
-78.098	36.479
-74.34	30.883
-71.526	32.321
-74.567	29.962
-72.007	33.212
-54.285	34.628
-11.673	20.669
53.991	10.039
118.92	1.365
164.27	-12.429
200.2	-26.507
231.11	-31.133
237.36	-30.507
213.9	-32.109
191.3	-33.26
181.57	-34.582
171.84	-32.392
161.72	-33.564
152.21	-30.658
150.65	-25.175
147.46	-27.009
142.38	-25.563
140.52	-31.59
132.28	-39.361
131.97	-36.503
132.89	-33.557
129.09	-30.666
126.47	-31.232
132.01	-27.364
114.79	-22.891
35.321	-33.999
-18.332	-35.598
-21.113	-33.303
-24.273	-33.778
-18.254	-28.729
-18.879	-28.45
-22.544	-24.005
-21.096	-23.494
-23.999	-23.594
-20.899	-23.307
-19.778	-26.545
-22.234	-22.314
-24.548	-19.102
-24.287	-17.497
-18.055	-13.309
-18.161	-15.122
-14.843	-24.135
-10.626	-24.664
-16.892	-20.15
-16.961	-20.042
-15.869	-19.723
-15.364	-20.794
-8.848	-18.185
-7.629	-14.492
-10.246	-17.13
-10.76	-19.893
-3.037	-20.087
-0.063	-17.061
-7.751	-16.192
-9.468	-18.648
-11.823	-17.684
-10.058	-17.386
-6.811	-16.147
-8.281	-17.291
-7.34	-20.853
-8.919	-20.086
-6.241	-19.543
-5.838	-16.212
-9.218	-13.101
-6.756	-14.771
-5.945	-15.86
-6.165	-15.158
-9.435	-16.096
-8.504	-18.959
-2.14	-16.794
-3.996	-15.004
-5.407	-16.349
-3.4	-13.021
-2.543	-14.804
-4.26	-13.765
-5.931	-11.69
-9.427	-19.486
-11.551	-17.404
-7.256	-11.987
-4.996	-13.293
-5.25	-12.083
-8.631	-10.206
-8.11	-11.545
-9.638	-10.569
-10.152	-9.435
-4.553	-11.484
-6.836	-12.303
-6.25	-10.945
-6.029	-9.48
-7.169	-11.753
-2.127	-16.997
-0.865	-17.41
-1.413	-11.899
-4.968	-12.379
-6.602	-12.437
-4.272	-9.113
-6.844	-10.071
-7.975	-12.902
-6.226	-12.913
-5.592	-10.87
-8.517	-12.076
-9.689	-7.717
-9.346	-7.574
-8.946	-10.691
-2.745	-9.11
-3.32	-10.592
-6.246	-7.848
-6.43	-7.644
-6.366	-8.861
-2.985	-6.56
-4.045	-7.416
-3.646	-11.002
