# Supplementary material for: Electrooculography-based continuous eye-writing recognition system for efficient assistive communication systems
Source: PLoS One. 2018 Feb 9;13(2):e0192684. doi: 10.1371/journal.pone.0192684 (PMC5806888; doi:10.1371/journal.pone.0192684)
Supplement: S3 Database — All the original continuous EOG data of participant 004, 005, and 006 used in the experiments are contained in this database. (ZIP) [file pone.0192684.s003.zip › continuous2/004/training/EOG_004_01_080.csv]

-7.996	-9.708
-8.963	-8.232
-8.707	-2.935
-6.379	-4.026
-3.187	-4.944
-2.824	-5.833
-4.62	-4.728
-7.671	-3.6
-7.202	-5.847
-1.549	-8.369
-1.184	-5.194
-4.745	-5.349
-9.819	-9.692
-14.949	-5.657
-19.316	-3.156
-19.694	-6.67
-15.239	-6.683
-12.087	-3.159
-8.68	-0.491
-13.685	-2.029
-20.684	-1.734
-19.094	-1.622
-15.772	-5.576
-14.481	-6.545
-16.49	-3.029
-17.478	-2.893
-15.445	-3.713
-11.514	-5.786
-13.364	-7.726
-15.732	-4.145
-10.65	-3.859
-9.574	-2.508
-12.235	0.103
-13.993	3.478
-12.93	4.08
-8.743	0.631
-6.91	1.01
-8.324	2.265
-7.635	4.244
-6.27	3.374
-3.312	6.03
-1.868	8.949
-8.9	3.81
-10.989	1.24
-7.64	-0.785
-5.389	-2.656
-4.609	0.254
-7.292	0.687
-10.531	2.314
-14.102	4.79
-13.477	0.972
-9.634	-3.243
-10.012	-0.172
-11.701	3.241
-10.732	-4.391
-4.773	-7.64
-3.98	-4.535
-10.592	-3.124
-12.187	-2.298
-11.241	-3.76
-9.108	-2.563
-10.136	-4.98
-9.452	-7.056
-9.065	-5.629
-12.659	-2.939
-9.601	0.27
-10.511	2.12
-7.333	5.364
-0.902	0.606
-6.149	-1.665
-7.995	2.854
-5.535	0.977
-7.065	0.699
-12.763	3.218
-13.603	-0.698
-8.749	6.113
-11.306	28.031
-6.647	49.825
4.18	74.821
12.977	97.552
31.099	123.72
45.578	147.06
62.569	160.81
80.753	178.44
88.543	185.84
92.394	183.92
84.586	184.86
80.737	182.04
83.763	178.89
79.894	179.06
77.676	174.75
73.941	171.75
64.958	164.39
63.886	160.5
69.378	157.74
75.003	122.78
78.223	76.266
76.074	27.144
78.051	-24.921
77.687	-62.891
73.932	-83.906
71.045	-83.676
72.14	-81.997
76.127	-80.001
76.729	-69.359
75.783	-68.062
77.812	-64.701
67.898	-61.587
10.455	-68.94
-43.747	-65.362
-66.404	-57.557
-104.32	-59.994
-146.81	-69.845
-176.07	-72.105
-193.61	-62.774
-193.35	-54.383
-187.43	-50.315
-187.67	-50.322
-179.32	-49.114
-170.59	-44.353
-169.8	-43.005
-169.15	-40.805
-167.09	-40.765
-156.31	-44.144
-148.01	-19.426
-140.04	15.94
-126.45	39.658
-117.81	67.032
-105.68	87.51
-94.246	105.29
-86.642	119.26
-73.345	120.82
-65.96	122.29
-62.894	124.86
-59.879	126.09
-61.216	126.3
-56.479	122.34
-55.498	115.21
-51.984	110.84
-32.755	110.92
-21.561	104.94
-9.392	99.204
18.224	93.237
42.186	71.637
58.734	49.622
78.3	23.525
94.209	-11.28
99.003	-50.349
102.31	-93.268
102.06	-129.42
96.607	-164.78
91.8	-188.36
86.278	-204.98
73.228	-228.52
51.363	-249.15
29.937	-262.54
15.592	-266.42
11.509	-266.98
5.651	-262.58
-9.92	-260.92
-25.04	-260.37
-34.072	-255.35
-42.566	-255.64
-48.61	-247.25
-57.646	-232.71
-82.693	-212.18
-103.62	-172.16
-114.02	-116.08
-118.75	-54.3
-117.52	-3.401
-115.09	43.082
-103.68	85.575
-93.187	113.55
-84.66	133.18
-76.212	144.98
-71.305	149.38
-64.031	155.68
-57.973	162.19
-52.217	162.16
-44.44	167.03
-37.25	167.74
-35.223	161.25
-32.38	160.87
-30.531	154.18
-31.724	146.09
-32.45	144.75
-34.117	141.05
-30.359	137.87
-30.137	136.8
-31.788	132.95
-28.807	130.64
-32.331	127.26
-31.75	118.98
-28.756	123.71
-27.069	115.63
-0.92	76.033
49.791	47.97
106.91	25.037
154.66	-1.307
171.55	-17.549
162.48	-28.298
152.12	-30.02
144.63	-27.947
137.34	-23.188
132.74	-21.688
132.13	-24.321
126.94	-21.397
121.6	-24.481
125.23	-24.091
127.26	-18.459
124.05	-21.709
120.21	-17.698
119.09	-19.073
122.76	-12.839
120.34	-10.973
72.608	-55.968
13.141	-94.499
-10.879	-115.14
-41.213	-126.64
-80.034	-121.63
-104.73	-120.37
-111.82	-113.85
-106.07	-105.21
-105.34	-100.55
-107.98	-94.59
-104.85	-89.463
-99.865	-86.795
-98.304	-85.868
-101.03	-82.491
-100.11	-81.299
-98.681	-79.231
-102.96	-79.459
-94.984	-103.68
-79.911	-142.14
-69.082	-176.51
-55.427	-205.96
-39.245	-220.34
-21.573	-224.33
-4.717	-225.42
4.457	-221.03
12.049	-217.47
19.976	-215.21
26.694	-211.97
32.307	-205.49
31.628	-198.77
29.98	-195.29
26.494	-192.99
27.466	-186.86
28.993	-187.65
31.08	-187.27
24.293	-174.67
8.826	-157.84
16.001	-115.1
39.163	-47.397
70.054	29.869
97.453	89.748
115.49	136.42
125.36	187.82
129.42	217.58
133.24	233.23
131.8	233.77
127.01	225.55
118.66	218.66
112.99	214
114.77	219.45
118.86	184.77
114.58	115.52
105.72	58.074
100.86	7.73
98.641	-26.461
95.998	-35.72
89.484	-30.59
88.457	-27.661
87.524	-26.345
82.265	-20.154
81.697	-19.097
82.507	-14.879
78.067	-13.129
81.964	-13.797
75.901	-5.022
10.592	-8.524
-62.822	-4.678
-90.833	17.128
-111.65	31.932
-138.4	35.241
-159.55	30.418
-172.66	23.821
-178.08	12.216
-178.93	9.73
-170.62	13.339
-165.46	14.302
-160.81	19.361
-150.25	19.108
-149.04	17.916
-146.61	19.183
-142.25	18.133
-141.9	15.951
-139.18	17.184
-136.97	17.517
-136.9	14.321
-137.44	13.354
-137.14	11.113
-139.25	9.413
-132.33	13.014
-92.187	11.822
-30.242	12.085
23.227	23.876
75.8	34.913
131.32	42.323
153.36	43.936
145.83	36.995
139.92	30.144
127.13	30.166
115.16	34.693
117.16	37.69
115.04	38.503
111.81	36.889
110.32	34.525
105.6	38.884
104.32	38.032
98.662	36.018
95.446	42.363
107.23	29.565
117.47	-3.33
114.48	-27.878
110.48	-29.402
105.66	-26.355
103.42	-24.947
110.23	-19.536
107.98	-20.099
102.91	-20.156
102.08	-19.802
93.571	-22.589
95.565	-20.177
102.57	-15.294
95.236	-14.047
100.6	-6.934
82.055	-11.963
3.323	-34.361
-67.341	-39.524
-98.611	-30.763
-121.05	-22.526
-143.3	-16.739
-150.51	-12.451
-147.91	-10.751
-147.6	-8.647
-146.25	-7.013
-145.05	-9.2
-140.12	-3.402
-130.59	1.323
-129.73	2.355
-128.65	5.271
-122.84	3.974
-119.88	1.239
-114.52	0.591
-112.46	3.65
-110.58	3.403
-106.83	3.325
-106.04	5.581
-103.26	3.207
-99.011	5.356
-96.741	6.521
-89.783	7.608
-87.899	16.267
-102.63	32.135
-108.79	51.745
-106.56	55.428
-108.69	51.054
-106.42	50.978
-102.21	52.373
-101.59	53.349
-99.107	53.25
-96.099	55.281
-101	52.827
-102.97	48.593
-101.7	47.162
-102.26	45.595
-101.93	43.944
-104.21	37.371
-101.15	36.848
-83.113	38.077
-43.256	23.464
2.226	6.962
35.381	-8.198
53.858	-17.96
48.419	-19.924
36.357	-18.281
33.576	-14.527
32.268	-13.531
27.915	-10.955
24.869	-9.149
24.668	-7.636
24.264	-5.943
26.137	-4.345
24.868	-4.984
23.213	-6.672
24.379	-5.203
22.892	-6.913
20.948	-5.538
26.718	-4.145
39.057	-8.579
35.788	-8.15
31.132	-5.349
36.111	-5.378
32.005	-6.417
29.269	-4.959
27.695	-6.078
24.644	-6.969
26.176	-3.413
29.403	-3.904
28.845	-4.767
29.921	-4.19
35.549	-2.849
32.361	-1.827
27.371	-9.704
21.903	-14.246
17.632	-7.213
22.207	-4.916
24.173	-2.157
20.443	-1.065
17.761	-6.525
18.927	-3.19
16.709	-0.056
18.17	-1.986
19.928	-3.663
16.485	-6.678
19.983	-4.66
16.637	-5.206
14.241	-8.095
14.196	-4.055
10.686	-2.021
18.085	-3.009
18.355	-2.376
17.345	0.155
19.871	-1.382
17.766	-2.572
17.055	2.163
12.496	2.434
13.91	-1.735
11.748	-2.979
15.953	2.342
27.057	4.73
19.672	0.618
13.499	-1.271
10.258	-2.783
9.646	-1.779
12.393	-0.863
13.847	-2.884
18.611	-2.457
16.892	-1.595
