# Supplementary material for: Electrooculography-based continuous eye-writing recognition system for efficient assistive communication systems
Source: PLoS One. 2018 Feb 9;13(2):e0192684. doi: 10.1371/journal.pone.0192684 (PMC5806888; doi:10.1371/journal.pone.0192684)
Supplement: S3 Database — All the original continuous EOG data of participant 004, 005, and 006 used in the experiments are contained in this database. (ZIP) [file pone.0192684.s003.zip › continuous2/004/training/EOG_004_01_081.csv]

-23.852	6.133
-26.076	6.678
-27.653	3.613
-21.625	6.299
-24.474	5.851
-28.38	5.252
-29.124	5.046
-25.894	5.171
-22.09	4.673
-24.283	3.414
-19.397	4.312
-21.683	3.095
-24.589	5.667
-17.861	4.726
-19.463	-0.15
-16.123	0.921
-13.467	2.674
-15.693	5.184
-18.569	4.844
-22.134	4.103
-21.667	4.541
-19.735	2.571
-18.419	4.614
-21.135	3.781
-19.79	0.95
-21.459	5.391
-20.901	7.224
-17.26	3.082
-20.29	-1.393
-15.867	-0.378
-18.314	4.463
-20.491	4.712
-15.143	3.937
-21.696	3.826
-22.724	4.108
-19.946	4.689
-21.282	3.894
-19.102	4.912
-20.574	4.409
-22.911	3.763
-19.721	5.547
-17.885	3.41
-15.229	1.577
-12.076	4.51
-16.434	5.406
-15.727	3.153
-14.116	4.886
-17.405	5.542
-18.015	2.886
-19.675	6.541
-14.604	6.709
-9.692	3.585
-13.87	6.426
-12.986	7.597
-11.29	2.961
-15.034	0.189
-17.187	5.865
-19.515	9.93
-16.45	7.433
-10.388	5.49
-10.329	6.741
-14.747	5.975
-18.1	6.013
-18.184	9.79
-20.734	8.455
-19.049	2.016
-13.626	2.618
-14.938	16.487
-28.29	38.418
-44.737	64.828
-56.617	94.206
-60.82	122.74
-55.243	142.8
-53.646	152.08
-54.55	156.43
-54.676	160.61
-50.626	162.44
-45.51	164.67
-42.201	169.2
-40.596	165.89
-44.098	157.87
-38.608	152.64
-43.917	139.5
-55.377	110.09
-54.267	68.863
-57.245	16.783
-52.048	-37.363
-44.698	-87.581
-33.276	-135.16
-10.071	-172.58
7.57	-196.02
28.071	-206.33
39.782	-209.22
44.381	-212.46
54.008	-216.63
57.185	-219.98
61.67	-217.06
60.34	-209.45
57.234	-207.18
58.269	-207.93
59.307	-211.95
60.18	-205.69
28.353	-186.04
-20.276	-161.28
-51.331	-107.23
-71.88	-43.347
-85.612	6.119
-91.015	58.383
-88.348	100.06
-87.634	130.67
-79.797	152.75
-68.055	162.94
-62.885	176.33
-58.321	180.01
-57.474	181.55
-53.274	183.85
-52.527	177.32
-53.025	176.82
-53.51	174.66
-60.405	169.3
-57.342	164.96
-57.915	162.05
-55.643	159.9
-51.442	152.91
-63.525	146.94
-65.724	138.01
-67.593	131.92
-68.071	134.26
-57.965	129.25
-66.74	112.64
-91.51	75.722
-118.23	20.714
-144.5	-38.095
-159.53	-94.717
-157.96	-140.61
-142.24	-177.44
-112.49	-201.17
-81.157	-209.69
-55.388	-213.8
-25.448	-216.46
-0.204	-216.42
11.319	-213.1
23.177	-209.2
40.196	-209.45
56.247	-206.78
64.198	-202.75
69.16	-200.65
67.576	-186.88
61.975	-173.82
84.949	-145.68
121.87	-81.028
149.96	-12.471
162.82	43.336
156.83	68.567
149.86	66.103
138.38	63.846
129.77	62.877
133.27	62.92
127.46	65.692
120	65.381
119.34	62.032
111.47	59.56
108.7	59.372
114.34	64.168
114.32	62.457
118.8	66.128
104.75	62.223
40.042	22.252
-37.975	-8.429
-92.701	-20.831
-118.79	-36.001
-134.5	-44.955
-143.72	-41.926
-132.71	-36.772
-128.64	-38.855
-128.56	-34.926
-125.02	-28.114
-122.99	-25.999
-110.15	-23.067
-111.56	-24.237
-119.19	-27.095
-118.31	-22.41
-128.91	-20.627
-135.14	-25.658
-135.62	-24.008
-132.55	-23.733
-106.73	-43.855
-51.532	-74.418
21.998	-88.397
83.671	-76.249
126.77	-42.708
143.56	-12.4
130.83	-3.216
118.71	-1.03
113.9	2.149
108.69	3.719
104.11	0.978
97.477	1.734
97.787	5.961
99.675	6.511
98.335	6.111
98.424	6.797
92.726	8.034
93.099	8.188
93.275	11.306
91.5	12.224
92.945	10.09
82.835	10.043
82.233	10.462
87.867	12.947
84.009	17.229
87.251	17.587
88.101	12.884
82.565	9.024
81.069	11.527
86.787	15.197
86.283	13.741
81.197	12.764
67.208	4.083
32.401	-5.894
20.802	-2.607
26.141	-0.371
22.695	1.314
23.283	1.972
21.926	-5.776
22.271	-1.512
19.431	3.017
41.709	-3.619
93.824	-2.373
111.75	-0.007
99.897	2.021
94.402	1.461
96.704	-1.049
91.241	-1.065
87.873	0.687
89.75	1.501
90.575	3.092
82.753	6.898
17.127	-2.666
-76.966	-7.721
-129.89	-0.438
-152.65	7.945
-167.7	22.253
-174.21	32.539
-168.37	34.563
-156.82	34.052
-154.65	33.122
-150.49	34.86
-143.4	35.615
-137.33	33.546
-128.94	34.712
-129.34	32.397
-127.75	29.901
-123.79	31.321
-126.44	29.637
-129.97	30.122
-130.81	29.21
-129.55	27.915
-133.66	26.28
-139.44	22.718
-138.62	25.284
-137.42	24.353
-135.38	24.064
-123.95	24.278
-93.379	16.501
-50.617	8.648
-5.528	-2.08
33.713	-9.206
41.785	-11.717
34.93	-8.324
30.265	-3.5
24.574	-4.56
22.725	0.341
20.735	4.668
24.012	5.066
26.06	5.236
21.344	3.41
17.323	3.662
18.165	5.658
20.324	5.512
20.227	3.777
20.572	0.302
22.162	0.964
23.571	4.678
23.901	7.807
23.46	9.095
22.758	3.956
23.735	1.563
20.805	-1.311
20.134	-2.593
18.095	1.365
18.955	0.28
21.035	2.637
17.365	5.948
17.709	1.862
13.941	4.238
18.194	7.388
21.444	1.775
18.108	0.236
17.093	-0.38
16.523	-0.032
17.561	1.625
16.117	1.655
16.921	3.561
18.384	3.028
20.085	1.115
19.881	-0.639
16.428	-2.267
15.463	-3.66
19.123	1.305
19.967	4.982
18.871	0.873
17.742	-1.401
16.601	-3.271
16.272	-3.631
14.231	-2.63
15.16	-2.13
18.098	-1.09
15.489	-0.471
8.522	1.179
11.829	2.288
15.014	1.419
11.425	-0.417
12.348	-1.454
12.418	-1.377
