# Supplementary material for: Electrooculography-based continuous eye-writing recognition system for efficient assistive communication systems
Source: PLoS One. 2018 Feb 9;13(2):e0192684. doi: 10.1371/journal.pone.0192684 (PMC5806888; doi:10.1371/journal.pone.0192684)
Supplement: S3 Database — All the original continuous EOG data of participant 004, 005, and 006 used in the experiments are contained in this database. (ZIP) [file pone.0192684.s003.zip › continuous2/004/training/EOG_004_01_082.csv]

2.369	-13.278
2.222	-6.898
-0.967	-10.624
-6.967	-13.153
-9.24	-9.916
-8.247	-10.571
-9.432	-11.124
-7.875	-8.774
-6.559	-12.776
-6.156	-17.874
-3.851	-16.132
-3.062	-13.732
-3.574	-13.541
-6.184	-14.097
-8.215	-15.472
-4.415	-16.276
-8.128	-14.246
-10.449	-11.225
-8.727	-16.603
-15.444	-13.97
-8.303	-6.775
0.166	-14.983
-1.454	-18.194
-2.592	-19.446
-7.565	-16.827
-9.677	-9.869
-12.431	-14.086
-10.596	-14.596
-4.045	-12.831
-6.288	-14.316
-7.712	-16.912
-8.856	-19.607
-12.214	-16.243
-10.317	-15.542
-8.256	-16.534
-8.975	-15.976
-8.544	-18.272
-6.389	-20.866
-6.971	-20.637
-9.05	-17.464
-6.888	-16.652
-6.432	-17.773
-9.096	-17.49
-7.326	-16.905
-8.321	-19.153
-9.093	-19.436
-9.904	-20.124
-14.805	-23.635
-14.825	-19.152
-16.102	-16.731
-14.21	-18.178
-9.962	-17.06
-11.226	-20.699
-9.682	-20.394
-7.366	-19.957
-9.454	-20.799
-7.77	-15.251
-6.508	-15.965
-14.901	-17.496
-15.567	-16.709
-10.717	-15.25
-5.486	-0.173
13.567	34.593
39.527	78.833
63.987	118.19
76.045	151.88
71.962	171.29
67.968	172.19
64.332	164.01
56.382	161.98
53.426	160.29
53.235	151.92
54.615	152.5
56.039	149.25
54.17	145.39
50.141	144.02
47.892	141.11
48.684	136.64
47.427	127.93
49.023	133.69
29.09	103.31
-23.728	25.253
-72.106	-42.513
-99.729	-100.18
-119.12	-151.91
-137.34	-191.75
-153.04	-215.92
-155.87	-226.09
-150.56	-222.26
-151.5	-212.57
-152.43	-209.55
-154.53	-203.53
-149.36	-197.93
-142.09	-194.89
-135.78	-192.31
-124.09	-190.26
-125.46	-189.67
-124.12	-189.87
-123.06	-167.32
-115.6	-127.91
-71.043	-76.963
-24.826	-12.462
5.259	49.428
26.588	101.72
47.216	135.07
69.17	152.4
73.546	153.69
71.993	150.8
67.19	148.92
60.484	145.58
59.611	143.25
57.836	136.1
58.861	138.73
54.967	131.94
58.874	138.44
56.899	136.59
5.778	57.209
-62.228	-29.14
-107.1	-96.278
-131.11	-151.8
-146.03	-179.32
-150.49	-196.36
-146.61	-202.35
-142.1	-201.17
-136.26	-195.38
-134.5	-189.08
-128.83	-185.64
-118.39	-178.86
-109.21	-174.62
-108.23	-171.25
-105.3	-168.66
-98.519	-166.46
-125.2	-142.67
-161.65	-101.67
-173.84	-59.385
-174.19	-23.397
-162.9	3.673
-146.23	26.906
-138.45	32.917
-137	30.851
-130.15	31.596
-125.51	32.2
-123.81	34.786
-120.13	31.134
-117.02	32.573
-108.98	32.602
-104.36	30.75
-107.03	31.958
-108.93	24.718
-106.72	29.254
-87.43	23.251
-35.254	0.301
33.84	-15.784
101.38	-33.828
164.52	-37.946
200.13	-34.68
189.36	-36.996
166.11	-39.437
156.64	-38.63
151.35	-34.168
144.95	-33.456
137.11	-29.49
134.3	-27.237
130.19	-25.5
127.96	-31.431
133.38	-44.003
136.14	-39.534
133.02	-41.314
131.25	-44.602
128.06	-36.282
125.35	-35.901
127.84	-33.454
119.24	-28.777
117.44	-25.199
94.153	-24.923
8.501	-34.367
-61.78	-41.079
-73.402	-39.937
-67.795	-37.709
-67.769	-34.226
-65.679	-27.629
-59.551	-22.647
-58.993	-21.017
-56.933	-21.605
-50.609	-20.028
-53.53	-19.066
-53.372	-18.483
-46.332	-17.552
-46.836	-18.226
-36.03	-13.954
-41.448	-7.843
-79.182	3.241
-106.31	21.755
-122.32	41.256
-126.61	48.03
-124.1	38.417
-122.73	36.904
-113.79	38.396
-107.8	34.209
-107.01	36.408
-103.81	37.474
-103.37	36.482
-95.663	39.442
-84.186	38.214
-89.053	34.123
-88.485	38.268
-70.29	37.052
-25.68	22.826
39.677	9.581
99.201	-1.49
137.59	-11.938
132.31	-20.067
112.2	-21.693
106.11	-16.12
97.98	-10.799
91.158	-4.753
90.369	-7.541
88.763	-10.098
86.252	-2.847
85.494	-3.995
89.322	5.473
71.244	-15.026
18.146	-76.191
-21.669	-109.2
-40.557	-127.81
-59.249	-141.42
-68.992	-138.17
-71.863	-129.03
-67.425	-126.31
-63.54	-122.89
-63.212	-119.3
-53.543	-115.52
-43.793	-104.51
-38.423	-111.52
-27.453	-115.73
-18.683	-115.03
-13.734	-112.31
-14.055	-109.74
-22.565	-112.52
-26.559	-104.78
-35.428	-114.12
-22.701	-75.699
46.517	-51.686
195.03	-50.768
590.19	38.619
1365.7	136.57
2268.2	199.82
2965.2	206.19
3445.6	207.05
3757.5	215.28
3904.5	213.02
3861.6	225.9
3645.2	212.17
3166.2	204.52
2257.7	190.82
1437.3	151.23
1032.2	123.36
734.96	102.34
547.45	92.879
447.74	87.686
362.62	73.747
318.38	68.783
269.09	64.991
233.59	62.051
199.81	68.671
150.3	68.5
119.36	70.098
85.949	73.185
47.569	71.477
25.242	74.393
2.893	71.144
-15.634	70.456
-30.193	75.365
-73.296	53.953
-150.85	16.81
-217.55	-9.96
-256.84	-29.868
-298.78	-41.757
-339.75	-41.934
-355.55	-37.948
-359.57	-34.026
-366.64	-28.093
-371.04	-23.96
-373.76	-26.501
-371.96	-24.165
-369.23	-23.025
-363.16	-47.776
-350.25	-92.458
-339.39	-132.51
-323.61	-153.42
-310.27	-163.92
-297.4	-165.9
-277.48	-162.41
-269.34	-162.87
-263.92	-161.43
-253.61	-158.78
-250.98	-152.87
-247.9	-146.76
-238.14	-144.58
-230.14	-145.42
-224.64	-144.53
-216.38	-141.51
-210.57	-142.52
-211.6	-137.92
-210.74	-138.41
-211.38	-133.37
-219.41	-118.92
-231.93	-104.83
-243.67	-64.967
-258.38	-16.942
-285.77	17.472
-298.96	35.532
-285.85	39.975
-274.31	42.378
-273.73	45.255
-272.29	46.913
-264.99	45.636
-259.34	47.465
-253.37	47.576
-248.86	46.428
-246.86	47.867
-243.77	45.984
-240.31	43.163
-237.88	42.26
-238.08	42.629
-233.28	45.113
-232.84	50.878
-234.51	53.262
-228.08	48.446
-223.65	46.806
-221.98	47.441
-221.39	47.396
-217.92	47.184
-212.87	45.611
-210.46	46.092
-208.09	45.397
-201.36	45.307
-196.95	43.15
-197.45	41
-193.76	41.418
-192.53	36.959
-189.92	35.943
-185.51	38.188
-184.98	36.449
-182.02	36.77
-178.35	34.447
-177.91	28.734
-174.39	32.453
-165.73	35.523
-162.39	33.941
-161.41	31.543
-162.84	29.455
-162.98	30.445
-157.5	27.178
-155.7	28.825
-148.76	31.848
-145.2	27.713
-153.38	24.888
-151.37	25.118
-144.14	26.299
-141.78	24.093
-138.59	23.053
