# Supplementary material for: Electrooculography-based continuous eye-writing recognition system for efficient assistive communication systems
Source: PLoS One. 2018 Feb 9;13(2):e0192684. doi: 10.1371/journal.pone.0192684 (PMC5806888; doi:10.1371/journal.pone.0192684)
Supplement: S3 Database — All the original continuous EOG data of participant 004, 005, and 006 used in the experiments are contained in this database. (ZIP) [file pone.0192684.s003.zip › continuous2/004/training/EOG_004_01_083.csv]

-7.776	-12.227
-4.198	-10.896
-9.061	-13.603
-8.415	-13.575
-7.929	-9.542
-7.923	-8.277
-3.108	-9.361
-3.622	-9.669
-6.149	-11.354
-5.79	-7.945
-2.446	-3.882
-1.058	-8.458
-0.302	-9.17
-0.874	-6.814
-4.064	-6.775
-2.285	-6.231
-4.112	-4.973
-7.666	-6.591
-7.281	-8.767
-7.414	-6.016
-5.993	-5.035
-5.12	-4.704
-3.329	-5.009
-2.741	-7.086
-5.759	-8.454
-6.1	-10.425
-7.291	-7.286
-6.631	2.061
-3.799	0.944
-2.671	-7.136
-2.942	-6.933
-6.268	-8.113
-4.997	-8.247
-4.763	-4.799
-6.073	-4.835
-2.541	-4.194
-7.684	-5.365
-9.917	-8.064
-3.166	-3.888
-2.665	-2.227
-2.276	-8.521
-5.303	-10.167
-7.303	-8.371
-2.455	-8.499
-4.235	-11.122
-2.371	-9.211
-0.14	-7.417
-5.733	-7.34
0.067	0.561
0.198	-0.553
-6.185	-7.501
-4.213	-8.152
-3.002	-8.491
-1.722	-7.866
-4.945	-6.056
-4.281	-4.329
-2.447	-3.494
-1.798	-1.332
0.209	-1.567
-3.314	-5.53
-1.855	-1.321
-0.071	-1.234
-4.834	-7.975
-6.482	-4.766
-7.091	-5.528
-11.17	-6.414
-13.224	-1.903
-11.567	-5.412
-13.18	-6.247
-12.499	-2.959
-8.574	-4.566
-12.605	-9.215
-13.439	-8.579
-11.614	-3.95
-12.26	-6.1
-10.191	-6.58
-9.662	-2.735
-9.128	5.009
3.744	30.404
27.92	69.106
45.911	105.03
58.487	144.66
64.091	173.16
64.15	183.6
66.185	197.64
63.719	200.59
65.632	200.46
68.468	194.52
58.755	181.48
52.728	180.74
52.367	175.68
47.973	174.93
43.25	172.15
43.356	163.8
47.088	164.85
45.987	158.52
46.751	159.41
45.097	155.49
40.457	149.33
42.011	160.54
32.466	130.55
1.989	71.921
-39.418	8.88
-64.914	-56.585
-78.813	-106.04
-107.15	-160.97
-137.21	-204.74
-161.04	-227.39
-174.39	-239.59
-172.59	-234.85
-170.24	-227.47
-167.96	-224.75
-164.94	-218.73
-162.31	-209.15
-149.14	-196.06
-143.23	-189.98
-142.16	-190.65
-131.82	-185.12
-135.66	-185.5
-136.24	-186.78
-128.69	-164.67
-109.65	-123.24
-64.77	-69.599
-25.718	-6.712
7.507	51.309
38.003	101.8
61.916	142.97
76.07	164.83
81.222	177
85.498	178.55
78.844	164.73
73.996	155.29
73.842	154.3
69.654	151.41
69.107	149.15
69.448	147.49
65.562	139.28
66.219	142.12
65.155	140.29
60.074	134.35
59.949	137.25
27.635	85.883
-31.784	-0.256
-70.69	-69.087
-89.375	-125.65
-100.24	-168.89
-112.6	-203.69
-121.97	-223.75
-127.15	-229.2
-130.92	-232.05
-129.38	-229.74
-128.85	-223.9
-127.6	-218.43
-118.66	-208.75
-112.28	-203.23
-111.26	-203.22
-107.44	-199.29
-101.88	-198.75
-94.73	-189.22
-117.26	-158.67
-155.07	-123.3
-167.16	-82.747
-175.97	-45.749
-171.82	-21.298
-158.16	-11.781
-156.28	-9.757
-151.99	-1.861
-146.86	-5.327
-144.93	-8.504
-140.69	-4.174
-133.12	-0.385
-123.72	0.55
-82.385	-16.35
-7.856	-34.996
57.17	-47.768
108.5	-51.815
154.32	-45.596
175.58	-41.482
162.47	-36.515
151.43	-31.988
146.27	-28.689
136.25	-27.919
133.18	-25.852
126.04	-20.863
121.75	-21.363
122.9	-18.236
115.61	-16.549
113.31	-18.598
114.9	-16.913
110.06	-22.825
111.86	-24.05
106.97	-22.763
99.054	-24.166
100.1	-22.678
96.233	-24.198
98.155	-19.528
95.99	-19.401
89.851	-26.385
93.148	-25.432
89.144	-27.583
86.788	-24.419
75.022	-2.56
46.936	19.885
32.971	53.285
37.594	101.13
68.447	144.76
94.577	178.8
81.954	189.4
59.175	185.94
42.783	183.16
31.022	181.1
21.059	180.15
14.443	173.83
10.115	164.63
4.826	159.42
4.492	157.82
5.635	155.48
3.386	150.71
1.673	145.43
5.157	139.93
8.499	136.32
4.377	113.97
-3.143	64.837
-8.716	11.556
-5.577	-45.542
4.365	-99.97
18.984	-143.16
34.847	-180.79
47.724	-209.3
62.648	-230.68
74.732	-244.88
85.888	-249.49
95.999	-250.79
99.697	-252.85
97.748	-253.7
98.729	-247.3
102.91	-245.91
99.973	-245.46
100.77	-238.88
98.142	-240.94
92.61	-237.09
94.513	-227.91
92.591	-223.78
93.253	-213.23
89.726	-208.01
85.842	-210.92
85.027	-204.36
82.194	-199.61
82.322	-200.37
73.502	-192.78
67.913	-177.5
61.707	-150.38
53.544	-108.12
61.849	-48.097
66.22	23.336
67.685	81.8
81.635	135.58
87.544	183.47
81.108	203.36
70.545	216.05
64.236	226.02
61.928	224.22
52.425	222.55
46.528	216.29
47.302	205.83
47.457	201.55
47.9	203.73
45.6	207.22
29.329	199.28
13.835	189.95
12.031	189.98
12.474	183.86
8.63	178.09
9.328	178.89
16.893	175.05
16.482	172.82
15.769	170.98
11.847	162.13
5.772	167.05
12.068	160.99
15.174	108.21
11.413	39.807
13.859	-21.814
22.578	-66.729
21.443	-86.961
14.646	-88.735
17.756	-83.442
18.817	-74.347
16.622	-67.736
8.551	-70.989
9.397	-67.242
19.671	-61.72
12.807	-62.331
17.042	-57.366
-10.397	-58.423
-93.128	-68.396
-158.03	-72.82
-201.14	-73.707
-218.67	-73.327
-214.53	-69.914
-203.81	-63.912
-190.8	-57.558
-191.39	-55.973
-181.99	-52.188
-171.26	-46.997
-165.72	-46.998
-159.3	-45.796
-157.08	-43.172
-149.37	-40.198
-150.1	-35.943
-146.72	-30.327
-140.74	-31.447
-140.78	-34.996
-135.56	-30.255
-134.23	-27.901
-130.25	-24.001
-125.46	-22.305
-124.93	-30.059
-122.81	-28.858
-122.17	-25.627
-119.41	-25.438
-116.66	-21.64
-115.05	-23.278
-107.54	-22.293
-105.32	-21.977
-107.8	-26.849
-105.87	-23.1
-107.7	-17.871
-106.43	-16.678
-100.44	-17.725
-99.417	-15.454
-96.908	-12.592
-97.436	-16.851
-98.953	-16.803
-103.02	-18.211
-108.44	-14.955
-97.967	-11.078
-100.54	-17.407
-86.767	-2.707
-41.706	22.951
-11.849	57.883
22.518	109.37
43.939	144.03
59.576	169.97
84.724	193.71
100.09	199.08
112.84	199.59
123.98	204.6
139.03	201.88
129.73	190.69
110.61	178.87
104.55	173.28
92.646	175.48
92.416	168.51
100.94	158.73
101.05	160.22
96.834	156.16
96.389	160.37
100.69	156.32
99.801	111.79
89.132	56.097
87.311	3.382
97.724	-42.352
96.523	-83.41
86.886	-111.61
79.336	-111.37
76.395	-104.7
74.016	-98.731
74.786	-87.144
79.804	-82.908
78.558	-82.2
73.38	-80.003
65.86	-83.522
65.558	-81.043
65.368	-74.931
59.864	-76.13
59.934	-74.34
55.834	-71.694
51.66	-70.558
52.603	-69.465
55.85	-68.78
58.487	-64.604
60.588	-61.027
51.994	-64.391
2.719	-79.302
-59.346	-96.906
-94.789	-112.86
-114.63	-117.32
-138.68	-110.2
-162.93	-101.05
-166.41	-92.48
-157.66	-93.194
-148.55	-88.984
-145.23	-83.694
-142.83	-80.29
-135.72	-73.624
-133.55	-68.573
-131.99	-64.649
-136.02	-69.425
-133.67	-64.633
-130.77	-59.409
-138.78	-64.019
-132.66	-61.44
-131.48	-62.535
-122.77	-49.853
-83.883	-16.852
-43.604	16.075
-3.926	52.491
18.872	97.084
27.887	136.07
42.375	155.87
54.59	167.93
67.196	180.34
72.231	188.64
75.912	186.72
77.722	181.27
74.643	178.75
77.725	175.95
73.666	173.29
67.499	167.4
67.363	167.76
59.751	163.39
58.184	161.2
64.88	167.47
66.528	131.26
77.247	74.767
85.322	26.123
88.958	-29.28
97.805	-65.527
98.593	-71.071
93.448	-66.237
84.002	-66.646
78.824	-65.089
81.427	-58.011
83.23	-53.089
79.717	-50.061
74.087	-50.107
72.731	-49.787
70.423	-50.902
70.177	-51.275
73.911	-44.438
72.603	-45.584
66.285	-46.128
67.877	-41.391
68.217	-38.769
30.759	-43.255
-35.157	-58.933
-93.02	-62.457
-129.71	-55.064
-150	-47.202
-168.95	-36.739
-186.69	-32.836
-194.86	-36.398
-191.19	-33.936
-184.75	-26.555
-178.91	-28.045
-169.12	-29.349
-161.94	-22.415
-160.49	-24.411
-153.2	-26.917
-145.96	-23.475
-142.94	-22.172
-134.94	-15.156
-135.48	-15.898
-135.79	-18.118
-131.45	-13.999
-131.04	-14.5
-129.37	-13.376
-127.33	-12.909
-119.9	-11.792
-115.2	-9.745
-114.37	-12.106
-110.17	-13.103
-112.3	-11.312
-112.24	-9.123
-107.85	-8.985
-105.68	-10.418
-98.448	-7.524
-99.864	-8.52
-104.94	-10.236
-84.236	-3.431
-41.772	-8.028
7.908	-17.872
49.13	-22.873
54.844	-30.617
40.905	-28.553
30.713	-26.178
23.939	-25.629
25.23	-21.664
15.291	-26.556
5.487	-21.3
-4.765	-21.876
-11.126	-21.742
-4.531	-11.314
-17.027	-20.297
8.679	7.671
50.521	14.908
159.2	13.984
425.95	86.65
754.08	123.07
1080	125.65
1247.7	120.27
1129	90.882
825.17	61.09
550.74	40.113
386.85	32.239
271.28	19.03
198.44	10.733
142.39	3.018
95.694	-4.148
69.848	0.571
46.831	-7.833
38.585	-13.08
41.66	-8.356
36.404	-8.919
27.315	-7.667
14.791	-11.899
2.917	-15.084
-4.953	-13.229
-9.177	-15.135
-7.202	-16.542
-11.351	-10.598
-15.549	-10.548
-18.314	-15.363
-21.222	-12.836
-22.419	-7.006
-30.425	-3.191
-32.028	-9.602
-29.627	-12.304
-29.57	-9.908
-31.22	-7.335
-35.354	-2.763
-32.654	-5.842
-31.157	-8.837
-35.608	-7.865
-36.057	-10.511
-36.422	-10.707
-37.339	-7.699
-33.154	-7.474
-33.507	-5.17
-35.227	-4.643
-34.441	-3.993
-34.044	-1.59
-36.18	-5.739
-41.719	-10.305
-39.443	-8.199
-40.362	-3.796
-45.37	-5.746
-43.76	-6.881
-46.334	-5.405
-47.235	-6.55
-44.94	-3.123
-46.459	-3.776
-45.491	-4.908
-47.883	-2.682
-52.805	-9.444
-49.587	-12.884
-46.327	-7.876
-43.274	-5.791
-40.576	-7.201
-38.705	-5.755
-35.096	-2.743
