# Supplementary material for: Electrooculography-based continuous eye-writing recognition system for efficient assistive communication systems
Source: PLoS One. 2018 Feb 9;13(2):e0192684. doi: 10.1371/journal.pone.0192684 (PMC5806888; doi:10.1371/journal.pone.0192684)
Supplement: S3 Database — All the original continuous EOG data of participant 004, 005, and 006 used in the experiments are contained in this database. (ZIP) [file pone.0192684.s003.zip › continuous2/004/training/EOG_004_01_084.csv]

-27.135	-0.937
-24.324	0.556
-24.409	-2.099
-20.774	-5.685
-13.325	-2.206
-11.631	-0.327
-14.762	-0.526
-19.793	-0.305
-23.12	-0.809
-24.164	-0.079
-21.531	-2.485
-15.33	-3.94
-11.663	-1.499
-11.299	-2.652
-11.69	-4.97
-16.548	-3.957
-21.262	-1.966
-19.791	-1.908
-19.577	-3.803
-17.036	-4.837
-17.074	-2.981
-19.563	-0.704
-14.77	-1.799
-16.452	-3.172
-17.232	-1.121
-15.141	-4.742
-18.079	-3.73
-16.989	0.29
-13.04	-1.156
-9.781	3.25
-9.483	-0.303
-7.651	0.373
-2.878	10.283
-6.727	9.241
-10.937	5.782
-8.697	4.801
-11.355	5.083
-11.823	4.436
-8.295	3.527
-8.778	3.826
-8.496	4.68
-8.501	4.565
-10.189	2.628
-10.528	3.743
-10.671	3.908
-9.592	1.361
-7.213	2.662
-3.286	6.532
-1.951	5.723
-2.72	2.024
-2.999	3.246
-6.611	1.698
-8.658	-1.779
-8.587	1.275
-9.484	0.961
-7.449	0.295
-4.383	1.853
-5.381	1.621
-5.32	2.53
-4.736	2.375
-6.447	4.389
-6.347	3.002
-9.677	-1.664
-13.603	1.992
-7.641	4.71
-0.258	3.393
-1.209	2.723
-4.967	2.036
-6.955	0.015
-7.626	0.226
-5.286	12.578
-2.694	35.486
-5.49	69.495
-4.498	102.63
2.056	132.91
1.778	162.64
1.273	176.09
2.061	185.31
-2.733	191.62
-3.519	191.13
-1.788	191.84
-4.132	190.24
-3.608	187.7
-1.48	183.68
-1.995	175.21
-2.453	168.4
-1.808	165.01
-4.45	159.78
-10.995	155.49
-12.052	152.49
-9.385	150.64
-7.953	147.99
-3.741	141.33
-4.271	122.81
-16.053	79.759
-22.703	28.728
-16.179	-20.97
-0.369	-71.749
21.126	-118.62
44.501	-157.09
72.713	-181.51
90.775	-204.29
106.41	-220.44
122.5	-226.23
126.84	-230.55
130.51	-231.37
128.04	-231.43
129.65	-228.59
134.05	-228.08
131.59	-225.87
131.68	-219.11
132.37	-215.86
130.41	-213.85
124.88	-211.46
120.68	-204.89
122.82	-201.27
122.27	-196.68
111.89	-190.53
113.16	-188.61
111.86	-177.19
97.32	-168.48
92.61	-163.47
89.364	-155.15
88.318	-152.35
83.964	-152.17
80.353	-151.06
80.814	-145.84
84.612	-138.47
90.879	-130.77
62.55	-116.91
39.979	-77.892
50.17	-8.204
55.778	68.934
64.693	129.67
72.806	173.8
79.29	207.18
79.711	229.56
72.78	239.71
68.458	237.49
61.527	231.85
58.905	222.91
62.213	215.69
67.996	211.44
62.143	211.47
55.365	220.62
49.392	223.23
42.615	217.53
47.937	214.3
45.541	213.03
50.76	208.7
56.171	201.57
49.711	201.87
45.284	197.22
42.108	198.74
47.601	203.59
44.531	155.49
34.744	82.456
31.679	20.893
30.613	-34.767
31.148	-67.838
32.009	-76.853
26.842	-76.398
27.316	-69.966
35.105	-62.104
33.521	-61.11
36.142	-55.148
31.635	-54.36
32.296	-51.622
27.179	-43.89
-40.123	-54.121
-121.07	-55.548
-177.76	-51.152
-209.97	-48.868
-221.16	-44.947
-240.2	-44.114
-248.6	-39.093
-239.06	-37.566
-227.45	-31.107
-215.29	-27.663
-207.06	-28.138
-200.52	-20.662
-195.96	-20.193
-189.64	-23.811
-184.87	-18.931
-180.63	-13.999
-178.01	-15.476
-180.07	-17.468
-180.78	-20.683
-178.73	-20.16
-167.58	-16.73
-166.53	-16.717
-171.12	-21.512
-170.55	-21.884
-168.18	-15.119
-142.88	-23.463
-100.31	-40.798
-55.54	-52.646
-18.966	-55.559
-13.659	-51.999
-33.244	-51.041
-43.408	-51.981
-44.357	-54.449
-44.587	-50.312
-38.907	-43.831
-36.282	-42.327
-32.427	-39.954
-28.168	-27.854
-15.878	7.77
4.31	55.999
2.307	96.946
-16.239	122.05
-41.669	125.63
-62.613	121.41
-72.909	106.14
-90.407	77.562
-118.07	49.582
-144.61	18.704
-162.39	-3.225
-168.75	-11.266
-158.06	-10.375
-148.78	-7.07
-149.21	-8.026
-143.65	-3.892
-137.46	-0.333
-133.79	-3.279
-132.1	-4.66
-124.69	-5.786
-117.51	-3.996
-121.23	-2.49
-123.3	-6.578
-117.1	-6.397
-80.41	-16.512
-19.642	-32.279
38.458	-39.463
97.653	-44.875
140.85	-42.154
135.54	-41.417
108.64	-39.581
96.028	-33.278
88.808	-33.743
83.202	-33.942
81.031	-30.884
84.538	-27.688
77.265	-32.512
72.959	-27.287
65.62	-41.777
25.263	-105.64
-9.653	-153.2
-31.201	-178.48
-42.895	-196.67
-48.509	-202.38
-60.375	-205.04
-62.199	-198.55
-57.822	-193.18
-50.783	-189.29
-48.141	-181.37
-47.791	-176.62
-41.191	-174.12
-39.199	-169.97
-30.551	-165.84
-20.216	-160.83
-19.651	-157.46
-17.253	-155.15
-23.065	-151.2
-31.396	-154.46
-36.497	-146.22
-45.224	-147.19
-34.403	-132.35
4.967	-90.315
127.3	-88.78
319.27	-49.6
685.5	41.704
1400.2	114.25
2120	158.33
2578	181.23
2826.2	198.94
2880.2	213.25
2787.1	227.69
2354.7	236.14
1630.6	221.7
1089.8	184.62
818.47	167.76
633.4	158.23
481.64	137.51
361.88	123.15
277.64	109.17
217.78	99.718
171.43	93.689
136.3	87.349
109.81	82.278
91.256	84.405
67.631	85.492
31.69	84.428
11.685	82.404
2.853	78.651
-19.226	78.799
-35.208	77.745
-42.663	79.052
-38.098	66.873
-23.685	56.38
-32.057	61.347
-48.929	57.954
-55.853	55.937
-68.411	55.925
-70.169	58.752
-59.764	61.093
-64.194	55.169
-67.711	53.029
-67.568	51.475
-73.984	49.278
-75.898	50.963
-79.893	48.542
-79.584	46.547
-74.598	48.98
-109.55	26.58
-178.07	-17.369
-232.55	-49.709
-256.26	-60.82
-269.12	-64.967
-300.34	-73.089
-324.63	-70.598
-325.28	-66.497
-325.8	-66.924
-321.58	-62.412
-311.19	-60.979
-308.96	-59.848
-305.34	-56.986
-303.81	-57.574
-303.08	-55.834
-299.21	-51.722
-302.49	-53.866
-301.74	-54.079
-274.14	-45.881
-206.38	-32.983
-140.54	-17.372
-92.056	0.734
-50.426	18.017
-30.322	29.082
-24.575	37.781
-36.456	39.861
-48.286	36.318
-53.749	35.063
-58.637	34.903
-57.957	36.396
-65.862	37.787
-65.376	35.213
-58.698	35.019
-65.338	33.604
-63.978	41.229
-69.816	35.94
-124.43	-20.501
-189.35	-77.035
-218.93	-102.79
-241.99	-115.02
-272.72	-118.77
-303.78	-112.47
-321.97	-101.33
-315.14	-94.977
-304.82	-90.56
-299.68	-85.299
-294.12	-85.038
-287.43	-84.185
-279.58	-80.497
-274.01	-82.845
-270.62	-78.219
-267.31	-73.454
-263.9	-73.654
-260	-69.072
-259.02	-70.859
-256.65	-69.828
-256.47	-69.988
-254.36	-74.531
-234.06	-58.256
-194.88	-31.803
-143.08	-1.649
-97.887	37.82
-67.26	78.131
-48.452	113.94
-29.638	140.73
-18.573	159.29
-12.74	172.49
-0.512	179.42
-7.252	171.86
-16.799	162.47
-11.49	163.62
-8.727	159.55
-15.107	158.58
-15.536	163.26
-7.16	136.62
-0.928	78.711
9.359	22.754
16.747	-26.62
17.433	-60.171
10.541	-66.317
6.555	-61.514
12.645	-59.13
9.63	-55.638
7.34	-52.107
7.087	-51.936
2.68	-48.681
4.085	-47.746
2.288	-48.622
1.775	-46.34
1.109	-47.706
9.197	-42.179
1.364	-38.688
-71.644	-48.96
-141.48	-48.281
-170.46	-36.87
-197.88	-24.645
-225.11	-21.772
-239.63	-32.016
-241.98	-33.836
-238.81	-33.941
-228.47	-32.581
-225.83	-24.648
-227.23	-24.801
-217.27	-25.663
-214.68	-28.806
-211.52	-30.488
-206.44	-25.89
-206.46	-25.699
-193.66	-23.178
-185.32	-23.733
-184.29	-23.19
-183.14	-17.788
-186.62	-16.68
-183.38	-16.126
-182.83	-19.897
-185.91	-18.164
-161.39	-15.298
-111.44	-25.071
-68.62	-30.993
-34.627	-32.907
-19.979	-36.902
-28.979	-37.556
-38.354	-34.836
-45.583	-32.288
-47.879	-33.314
-45.052	-29.545
-26.818	-23.38
-8.926	-26.602
-14.771	-27.432
-20.958	-24.174
-17.926	-25.49
-16.301	-23.911
-21.962	-21.323
-21.532	-23.751
-22.734	-23.826
-28.833	-24.147
-27.081	-23.397
-30.186	-19.459
-32.933	-20.205
-28.248	-19.52
-28.729	-19.004
-30.396	-21.295
-23.584	-25.403
-19.593	-24.688
-18.382	-22.809
-15.557	-24.46
-16.615	-20.982
-22.272	-20.883
-16.804	-16.081
-8.66	-15.105
-16.752	-23.721
-21.419	-20.707
-22.86	-18.758
-20.387	-20.063
-20.394	-17.532
-21.889	-17.698
-15.332	-18.386
-19.751	-18.491
-20.691	-14.946
-17.728	-13.918
-17.389	-18.032
-18.215	-15.537
-24.211	-15.599
-22.565	-19.603
-23.95	-18.416
-28.184	-17.722
-25.513	-16.235
-23.722	-14.96
-24.036	-16.669
-17.959	-18.643
-12.109	-21.456
-13.715	-20.211
-14.412	-19.76
-14.83	-21.784
-10.877	-17.874
-12.343	-14.288
-19.492	-14.63
-18.715	-15.785
-19.749	-15.768
-19.462	-16.36
-21.279	-18.539
-25.667	-19.99
-23.908	-19.34
-22.405	-17.808
-21.422	-17.764
-23.154	-17.73
-21.788	-17.486
-22.181	-17.758
-20.372	-15.609
-13.065	-14.863
-22.445	-17.755
-28.799	-16.201
-21.037	-13.4
-22.141	-14.254
-23.284	-13.909
-20.996	-13.676
-25.622	-13.827
-24.711	-9.968
