# Supplementary material for: Electrooculography-based continuous eye-writing recognition system for efficient assistive communication systems
Source: PLoS One. 2018 Feb 9;13(2):e0192684. doi: 10.1371/journal.pone.0192684 (PMC5806888; doi:10.1371/journal.pone.0192684)
Supplement: S3 Database — All the original continuous EOG data of participant 004, 005, and 006 used in the experiments are contained in this database. (ZIP) [file pone.0192684.s003.zip › continuous2/004/training/EOG_004_01_085.csv]

-15.448	-5.746
-11.329	-5.382
-7.434	-8.313
-5.569	-6.26
-9.83	-2.735
-11.167	-4.014
-10.133	-2.179
-12.716	-6.803
-6.404	-7.819
-6.478	-4.253
-13.787	-6.859
-10.249	-5.954
-9.643	-5.991
-11.743	-6.845
-11.521	-8.714
-12.903	-9.227
-13.136	-8.104
-9.306	-11.659
-11.744	-12.57
-17.519	-8.83
-13.228	-9.077
-12.726	-11.089
-14.195	-8.48
-12.885	-9.386
-13.171	-10.963
-16.53	-8.213
-19.952	-8.147
-13.154	-9.531
-11.285	-7.416
-14.881	-5.928
-14.974	-9.405
-18.486	-8.45
-20.959	-7.846
-19.103	-14.831
-15.128	-13.412
-14.01	-9.806
-16.289	-10.74
-17.878	-10.091
-18.162	-13.102
-15.012	-14.769
-9.723	-14.454
-10.689	-12.6
-14.678	-11.029
-13.67	-13.77
-12.746	-13.739
-15.23	-13.958
-17.247	-11.711
-13.149	-10.261
-7.923	-13.209
-7.098	-11.949
-6.304	-12.134
-5.272	-12.016
-4.259	-11.891
-10.228	-11.881
-16.298	-9.941
-9.078	-9.589
-6.633	-10.723
-11.976	-13.13
-13.336	-13.442
-16.076	-14.258
-17.236	-13.306
-14.408	-10.634
-13.798	-10.99
-12.194	-9.926
-10.537	-10.387
-13.304	-9.581
-16.379	-7.988
-16.154	-7.172
-10.491	-3.361
-7.433	-5.954
-8.037	-4.578
-10.126	-4.117
-14.495	-10.038
-14.993	-10.503
-12.373	-12.376
-5.817	-0.97
7.59	27.056
32.044	64.703
60.734	103.02
75.569	136.26
71.765	165.66
65.991	181.25
64.263	189.9
57.039	186.04
49.142	178.81
47.268	175.07
46.567	170.02
44.261	167.69
43.144	160.49
39.174	156.67
36.08	152.99
41.337	153.71
43.559	151.44
36.075	151.27
31.439	156.7
19.345	114.91
-8.696	47.92
-39.783	-18.682
-71.717	-85.952
-96.584	-133.72
-114.16	-172.27
-133.07	-200.37
-151	-217.6
-160.87	-223.06
-164.7	-219.94
-167.91	-214.67
-166.56	-206.56
-162.77	-200.59
-159.98	-196.38
-152.44	-196.12
-150.39	-192.76
-148.23	-188.81
-137.24	-177.81
-128.27	-144.81
-90.134	-95.658
-30.189	-33.912
9.908	30.322
39.274	84.082
65.468	126.9
80.975	162.38
88.576	182.41
94.158	188.3
91.953	183.43
82.643	173.33
76.544	171.22
73.374	163.85
68.003	159.95
66.112	160.63
70.07	156.89
71.351	158.31
67.377	151.99
67.147	151.41
68.051	146.83
69.193	151.67
67.621	150.71
21.87	74.048
-50.464	-18.813
-101.77	-91.744
-139.63	-152.53
-162.96	-188.31
-171.66	-211.73
-173.56	-219.28
-169.86	-215.69
-161	-208.81
-152.78	-203.07
-150.86	-198.6
-144.97	-192.79
-135.51	-190.8
-131.93	-185.44
-124.94	-180.77
-116.18	-174.32
-137.7	-148.57
-173.03	-109.87
-184.7	-68.392
-184.5	-28.788
-177.26	-2.928
-165.47	0.754
-160.36	3.866
-156.06	8.715
-151.86	7.335
-148.58	9.832
-143.43	11.878
-130.36	10.796
-77.056	-0.816
-8.431	-27.555
49.303	-53.837
117.87	-61.452
160.06	-62.013
169.66	-59.345
161.12	-50.705
138.11	-48.604
127.87	-47.83
125.44	-42.702
117.41	-38.75
114.05	-37.011
113.43	-33.958
108.53	-33.384
107.73	-33.96
103.78	-32.504
99.321	-33.209
99.978	-33.358
96.514	-29.339
97.979	-28.068
101.98	-21.339
78.063	-4.33
38.144	23.383
9.538	61.271
-9.473	94.374
-19.803	125.21
-28.809	149.01
-33.824	166.1
-29.58	181.36
-21.846	187.34
-19.576	191.85
-20.299	196.73
-16.903	195.59
-12.79	192.78
-8.324	191.45
-7.296	188.74
-7.889	185.16
-9.253	176.42
-14.599	156.16
-18.996	114.06
-16.264	53.922
-6.511	-7.009
5.023	-64.317
16.208	-109.72
26.754	-143.07
34.722	-170.49
45.433	-191.59
54.111	-205.17
55.651	-210.43
55.719	-208.13
46.993	-202.6
53.847	-197.07
38.112	-183.23
-42.305	-167.56
-119.61	-145.15
-169.36	-107.78
-179.01	-80.614
-157.4	-70.983
-134.45	-64.087
-115.5	-54.299
-105.24	-47.613
-86.807	-39.95
-89.895	-40.278
-113.69	-45.922
-118	-39.442
-113.28	-33.321
-108.93	-27.218
-102.78	-23.118
-100.61	-26.13
-102.15	-27.648
-97.14	-24.233
-89.762	-17.199
-85.7	-13.783
-84.347	-16.984
-80.568	-18.016
-78.173	-15.518
-76.793	-11.643
-68.458	-8.304
-67.312	-11.819
-72.131	-15.814
-78.552	-14.996
-81.99	-13.123
-79.395	-11.065
-77.237	-8.481
-71.846	-10.372
-69.691	-12.306
-44.275	-14.681
17.322	-17.076
79.153	-7.967
131.4	14.066
168.86	43.767
188.78	51.258
182.31	44.912
163.11	50.994
159.21	53.329
154.19	55.32
146.21	54.978
143.43	47.184
134.86	44.044
122.72	43.009
123.55	45.177
130.92	49.657
133.41	48.223
132.03	46.422
119.87	42.878
117.25	46.501
103.48	41.033
43.476	3.224
-18.501	-26.011
-55.479	-37.717
-75.029	-51.547
-90.011	-51.809
-90.555	-42.142
-77.362	-34.304
-70.727	-25.323
-62.421	-25.981
-61.564	-30.164
-63.936	-25.93
-61.724	-20.382
-59.506	-15.318
-57.846	-10.13
-53.842	-25.212
-31.87	-65.009
-17.352	-108.86
-14.365	-143.86
1.188	-164
17.244	-173.06
31.176	-173.34
44.932	-170.47
55.821	-171.38
64.344	-169.17
69.973	-162.2
73.691	-163.37
73.804	-163.47
71.345	-156.47
65.038	-152.18
61.17	-149.9
67.853	-149.91
67.804	-144.57
63.932	-136.9
63.042	-135.42
57.292	-134.51
58.106	-129.91
60.143	-126.12
58.351	-123.81
62.054	-122.09
72.391	-121.29
76.967	-118.55
82.558	-114.22
82.317	-107.85
54.47	-91.168
6.136	-71.02
-42.339	-35.626
-73.164	11.151
-90.005	21.545
-68.572	51.425
-33.758	67.407
102.34	68.222
512.19	147.24
1195.6	208.5
1960.5	237.3
2490.1	257.28
2709.5	239.64
2720.8	231.14
2448	228.42
1815.2	197.64
1155.7	158.01
780.99	122.59
562.89	102.17
406.25	94.331
285.7	80.728
182.51	71.557
146.79	70.087
137.29	75.995
114.22	81.178
84.963	78.63
58.966	76.776
37.223	75.315
13.708	73.305
-6.249	73.061
-24.489	69.752
-37.572	65.083
-56.224	62.552
-64.078	59.057
-65.878	70.568
-96.662	96.471
-134.08	128.12
-158.23	166.42
-175.38	195.63
-200.22	207.53
-226.99	214.11
-231.6	227.07
-221.31	231.8
-219.28	229.64
-229.73	226.74
-234.91	216.7
-230.38	211.04
-227.3	206.81
-227.21	203.61
-227.83	200.5
-228.54	193.39
-229.95	191.44
-225.19	186.09
-216.92	186.14
-218.52	182.09
-215.21	174.29
-205.97	178.9
-211.01	142.77
-217.7	77.133
-219.79	16.172
-217.25	-47.234
-207.32	-98.95
-199.68	-141.62
-193.67	-173.64
-181.4	-196.32
-165.46	-208.8
-157.47	-212.95
-157.37	-219.64
-163.96	-218.86
-169.52	-217.34
-173.52	-219.04
-176.06	-215.43
-172.5	-211.18
-205.37	-200.84
-256.36	-174.15
-278.25	-126.06
-295.65	-66.32
-304.85	-10.83
-301.45	36.125
-293.02	79.181
-272.32	113.84
-252.75	133.27
-240.19	148.55
-227.38	163.55
-214.71	170.93
-203.8	172.35
-193.72	176.65
-188.03	177.73
-182.02	175.43
-173.87	168.55
-177.5	141.23
-189.78	93.518
-200.95	30.422
-205.81	-37.877
-203.03	-99.792
-197.33	-141.5
-181.45	-170.7
-160.93	-198.41
-139.7	-215.21
-113.4	-226.14
-99.206	-226.52
-93.146	-218.55
-77.305	-213.6
-61.768	-208.37
-51.386	-208.16
-40.472	-209.97
-27.365	-195.71
-15.748	-168.25
-0.346	-132.66
27.478	-84.828
41.461	-37.711
37.92	-11.2
28.564	-5.064
19.996	-6.134
22.838	-8.48
25.765	-7.261
21.809	-0.449
23.605	1.608
27.969	-4.126
18.818	-4.682
17.161	2.339
15.574	5.33
15.169	5.737
20.929	11.058
-16.309	-11.617
-88.352	-49.612
-159.72	-57.243
-203.25	-56.575
-218.71	-53.649
-225.54	-46.466
-212.59	-40.767
-198.53	-33.788
-193.62	-35.783
-184.77	-36.738
-176.84	-28.906
-170.67	-25.472
-164.42	-22.94
-153.14	-15.305
-157.89	-18.48
-174.69	-26.566
-169.39	-24.768
-163.68	-21.026
-166.07	-23.01
-162.96	-21.236
-158.7	-17.279
-154.47	-19.083
-151.41	-14.982
-149.07	-15.71
-148.15	-17.834
-147.23	-17.114
-153.57	-20.66
-159.61	-17.917
-160.6	-24.758
-153.86	-21.961
-109.67	-7.013
-49.003	-10.64
7.224	-4.533
40.86	4.841
30.58	5.166
15.698	10.843
9.456	11.239
3.984	10.815
2.914	11.841
5.144	11.262
4.743	12.529
1.232	12.391
2.388	11.726
3.753	12.791
3.312	10.276
3.987	8.28
8.031	12.641
8.073	15.378
1.733	16.653
-0.465	17.947
-0.951	15.967
-1.78	11.275
1.901	12.054
3.606	17.064
-0.82	13.967
-3.17	11.257
-2.38	13.884
-1.497	18.659
1.059	20.636
0.776	15.683
-3.153	14.087
-3.891	15.538
3.893	17.19
7.596	16.376
0.873	10.655
2.419	9.182
5.707	13.896
-1.261	15.04
-7.368	10.784
-8.38	9.953
-5.665	12.04
-0.518	13.914
-0.546	13.9
-3.772	11.859
-5.634	13.557
-5.958	14.325
-7.004	12.482
-6.368	12.885
-3.675	15.881
-4.042	15.958
-3.201	11.745
-4.22	12.713
-5.962	12.31
-7.904	11.913
-8.204	15.988
-7.334	11.352
-8.88	9.276
-9.859	9.089
