# Supplementary material for: Electrooculography-based continuous eye-writing recognition system for efficient assistive communication systems
Source: PLoS One. 2018 Feb 9;13(2):e0192684. doi: 10.1371/journal.pone.0192684 (PMC5806888; doi:10.1371/journal.pone.0192684)
Supplement: S3 Database — All the original continuous EOG data of participant 004, 005, and 006 used in the experiments are contained in this database. (ZIP) [file pone.0192684.s003.zip › continuous2/004/training/EOG_004_01_086.csv]

26.556	-6.37
29.214	-11.529
26.851	-10.087
28.193	-7.485
29.245	-5.402
27.562	-4.157
29.172	-7.641
28.667	-7.73
25.789	-6.652
26.991	-7.128
30.338	-4.365
28.976	-4.884
27.206	-5.611
27.398	-0.493
24.585	-0.94
26.409	-3.744
28.679	-1.706
26.756	-3.598
27.968	-6.101
26.961	-3.692
24.854	-1.031
25.066	-0.691
23.973	0.994
26.124	2.111
29.698	-1.184
24.048	-0.38
20.786	1.019
25.458	-0.183
29.825	2.115
30.709	3.276
25.358	2.998
25.859	2.218
26.564	0.616
25.821	4.433
27.196	6.748
22.501	4.222
22.504	1.66
25.653	0.853
23.966	3.425
23.873	4.437
25.038	6.341
23.74	6.986
23.053	6.889
22.638	8.911
23.208	5.869
19.684	4.059
18.865	7.461
25.044	5.471
20.897	3.382
17.027	6.658
18.896	4.176
15.983	2.36
17.684	6.685
23.959	11.315
23.189	13.533
17.707	10.543
17.691	8.421
19.974	6.556
14.801	6.325
14.161	11.162
15.583	10.414
13.575	6.582
21.706	11.804
36.048	33.404
56.855	65.554
78.611	99.369
94.989	138.27
107	170.35
104.74	188.7
99.979	203.01
99.132	204.05
89.03	196.79
76.781	187.02
68.658	176.44
62.69	177.38
57.613	172.04
56.843	175.47
60.391	166.88
63.002	113.73
65.385	60.724
66.702	9.972
70.31	-37.344
66.641	-67.299
63.379	-73.969
63.689	-68.49
60.743	-67.657
64.805	-63.445
56.661	-64.134
61.112	-56.376
49.024	-48.371
-29.31	-54.131
-89.129	-52.491
-117.14	-44.036
-149.11	-35.502
-170.15	-28.15
-187.01	-28.227
-197.81	-29.252
-194.84	-26.732
-185.6	-31.179
-178.88	-27.824
-175.57	-18.602
-166.2	-15.991
-160.03	-20.318
-160.39	-22.529
-159.48	-14.669
-163.55	-14.124
-157.85	-10.35
-147.38	-9.028
-149.89	-16.18
-152.51	-13.888
-150.27	-16.317
-142.88	-14.629
-106.75	10.392
-40.738	45.66
8.885	86.026
47.206	123.58
79.348	147.21
90.096	164.38
99.466	168.81
90.947	159.27
80.638	153.36
83.042	149.8
76.188	147.76
70.85	143.11
67.659	142.82
63.269	142.19
64.898	136.95
69.771	148.23
42.118	107.21
-24.765	7.995
-89.386	-72.658
-129.54	-134.29
-146.26	-175.22
-153.74	-201.49
-157.82	-216.75
-156.2	-212.43
-149.58	-208.51
-145.76	-204.71
-140.87	-194.23
-128.49	-188.08
-128.95	-182.49
-130.81	-182.78
-119.98	-180.39
-119.58	-170.99
-119.89	-170.26
-116.64	-163
-118.68	-159.61
-118.79	-153.18
-123.76	-119.92
-109.63	-73.021
-80.764	-17.486
-81.991	20.404
-97.779	42.363
-105.86	53.386
-99.116	53.531
-79.692	67.546
-89.237	42.187
-115.1	-2.229
-113.56	-7.542
-102.19	-5.9
-96.032	-4.17
-93.48	-9.653
-88.802	-9.108
-87.053	-1.424
-92.371	-4.081
-90.347	2.201
-93.164	4.213
-67.196	-2.047
4.836	-6.962
69.355	-13.411
125.74	-11.885
146.71	-12.834
116.03	-17.788
94.539	-13.585
86.571	-9.864
78.632	-7.191
76.387	-11.99
69.389	-21.896
68.542	-18.124
69.027	-13.101
58.874	-12.629
52.272	-14.524
57.819	-3.767
55.885	-9.975
18.529	-67.011
-25.385	-119.93
-50.001	-153.2
-66.72	-170.94
-77.433	-172.38
-83.653	-171.56
-81.164	-164.7
-70.585	-161.35
-67.261	-158.91
-71.479	-153.8
-73.365	-151.41
-68.135	-146.33
-66.113	-142.95
-66.194	-142.53
-61.952	-136.89
-65.059	-136.85
-62.442	-136.93
-62.09	-113.79
-68.415	-73.116
-63.207	-20.873
-63.041	32.845
-68.736	80.378
-66.107	120.72
-58.949	146.56
-45.975	169.87
-25.889	191.19
-8.1	201.8
1.612	207.81
9.936	211.46
23.731	211.36
31.021	211.07
34.897	211.91
39.651	212.03
42.694	212.28
46.332	207.62
46.545	201.95
65.612	200.84
77.117	199.45
88.487	195.49
118.08	189.33
119.74	178.05
155.15	157.98
188	128.67
197.84	97.19
261.19	67.348
313.49	30.402
345.36	-5.169
384.48	-35.356
403.58	-71.723
381.19	-115.88
337.35	-156.54
293.43	-192.15
241.75	-218.07
187.91	-228.63
128.93	-241.51
70.602	-247.37
19.933	-242.09
-26.888	-234.37
-72.191	-211.35
-119.55	-174.22
-156.43	-121.49
-170.33	-61.213
-172.61	-9.399
-173.83	38.808
-164.46	83.084
-136.99	118.83
-99.766	149.6
-75.546	176.53
-51.123	190.79
-28.798	200.65
-27.693	207.81
-9.626	208.04
5.956	210.33
9.012	209.03
21.23	204.19
23.093	202.15
23.493	204.02
24.444	198.63
21.255	194.47
20.746	197.49
17.574	188.19
11.042	179.7
6.485	175.72
3.098	172.08
4.824	169.84
6.264	163.46
0.224	162.43
1.101	158.27
3.243	152.9
-0.179	152.01
1.999	149.98
1.318	148.41
1.815	140.75
2.587	140.68
-7.755	141.43
-8.747	132.53
-6.323	127.66
-9.234	104.25
-19.861	48.856
-37.144	-14.932
-43.133	-76.838
-44.031	-136.25
-39.718	-182.92
-30.988	-220.49
-17.279	-249.37
-2.656	-268.7
8.475	-282.67
20.107	-289.78
27.28	-293.27
33.174	-291.66
37.197	-286.69
38.339	-284.85
40.071	-288.38
46.953	-285.85
51.679	-278.8
50.889	-275.77
44.011	-273.9
41.386	-269.25
43.678	-261.31
10.301	-249.75
-32.511	-216.64
-54.901	-154.38
-72.769	-78.704
-78.239	-10.317
-76.358	48.982
-70.593	97.577
-60.853	128.57
-50.753	151.7
-43.658	168.96
-40.303	177.33
-34.489	184.53
-37.923	190.77
-38.599	190.1
-19.417	188.87
-16.874	186.19
-25.173	182.93
-20.573	182.24
-23.436	178.44
-28.118	171.72
-24.761	166.68
-22.506	154.09
-30.725	112.1
-45.616	50.745
-56.949	-10.037
-59.779	-68.328
-47.601	-121.03
-32.9	-167.88
-28.081	-202.85
-19.566	-225.91
-2.624	-242.06
10.741	-249.09
18.667	-250.98
25.176	-249.71
28.403	-245.34
26.286	-241.54
20.733	-237.65
21.067	-230.8
24.936	-228.29
22.148	-222.04
17.893	-213.91
23.099	-210.12
37.715	-186.33
80.369	-149.28
138.71	-103.32
164.39	-58.624
163.31	-44.258
152.8	-39.594
149.94	-35.073
147.38	-36.919
143.01	-36.632
141.55	-34.408
133.72	-31.428
130.66	-34.127
127.02	-31.913
130.43	-30.581
128.61	-39.316
120.76	-34.529
129.04	-26.495
96.752	-37.859
-3.812	-56.226
-104.67	-61.083
-163.02	-55.084
-194.67	-49.292
-212.74	-47.274
-212.65	-40.654
-200.39	-33.401
-191.19	-33.347
-187.28	-31.117
-180.62	-27.925
-173.72	-25.334
-167.94	-23.388
-162.02	-22.788
-157.68	-20.591
-152.6	-16.245
-142.36	-16.727
-134.33	-18.588
-136.29	-15.868
-135.67	-16.166
-133.33	-17.07
-134.22	-15.887
-134.35	-14.775
-136.64	-16.011
-140.6	-19.774
-145.46	-18.901
-132.8	-9.418
-79.717	-13.727
-12.126	-30.016
34.103	-32.488
42.005	-33.958
19.624	-31.869
4.821	-24.654
1.173	-26.187
-0.094	-26.056
7.683	-24.481
8.758	-23.435
0.565	-21.036
-6.765	-13.711
-13.43	-7.395
-2.119	-20.474
15.094	-28.222
16.578	-20.321
14.98	-14.957
12.075	-13.712
8.795	-20.461
10.098	-24.397
11.43	-22.343
6.752	-22.153
6.977	-20.847
10.522	-23.25
13.202	-22.136
16.668	-15.322
6.451	-11.334
3.023	-9.819
10.387	-15.905
11.647	-15.277
12.769	-11.428
9.97	-13
6.814	-11.501
6.273	-14.411
4.949	-16.446
6.857	-13.498
4.928	-10.908
2.998	-12.311
7.077	-14.041
8.937	-11.767
8.832	-8.041
6.841	-12.9
7.573	-17.44
3.603	-12.691
-0.867	-13.168
7.5	-11.516
6.036	-7.657
-0.97	-8.682
1.918	-13.451
1.295	-12.984
-0.792	-5.844
-4.323	-5.368
-0.492	-7.104
7.145	-10.702
1.874	-12.428
3.171	-6.97
1.549	-4.957
-4.052	-5.49
-0.868	-3.084
-0.69	-3.783
0.127	-2.437
