# Supplementary material for: Electrooculography-based continuous eye-writing recognition system for efficient assistive communication systems
Source: PLoS One. 2018 Feb 9;13(2):e0192684. doi: 10.1371/journal.pone.0192684 (PMC5806888; doi:10.1371/journal.pone.0192684)
Supplement: S3 Database — All the original continuous EOG data of participant 004, 005, and 006 used in the experiments are contained in this database. (ZIP) [file pone.0192684.s003.zip › continuous2/004/training/EOG_004_01_087.csv]

-306.49	-10.511
-301.51	-10.62
-295.45	-9.281
-289.27	-6.462
-282.85	-6.63
-278.17	-9.497
-280.67	-12.593
-277.41	-12.883
-265.6	-10.429
-261.41	-11.828
-256.59	-12.269
-254.84	-8.228
-256.44	-7.4
-254.62	-8.447
-251.92	-8.586
-246.38	-7.082
-239.57	-3.837
-234.28	-4.826
-230.82	-6.327
-228.65	-3.227
-227.62	-5.202
-222.75	-7.208
-219.98	-7.553
-219.33	-8.37
-216.32	-6.741
-214.37	-5.904
-210.6	-3.702
-209.29	-2.259
-207.72	-5.079
-201.42	-5.271
-195.6	-2.503
-190.03	-6.227
-187.87	-6.482
-190.47	-6.339
-187.65	-7.869
-184.67	-4.921
-185.76	-5.851
-181.03	-5.229
-180.18	-4.65
-175.15	-4.254
-167.64	-6.291
-170.09	-10.361
-167.84	-10.563
-171.8	-8.436
-169.19	-1.787
-157.55	-1.159
-158.44	-5.466
-161.14	-9.209
-163.42	-8.758
-154.89	-8.571
-145.07	-6.775
-146.42	-2.156
-143.45	-9.842
-144.54	-11.222
-148.57	-7.662
-146.57	-7.221
-141.5	-1.638
-134.51	-0.786
-130.51	-4.43
-127.41	-8.038
-129.9	-9.083
-132.81	-5.191
-128.72	-1.684
-123.11	-0.648
-126.04	-6.775
-132.16	-15.774
-126.01	-8.782
-106.74	-3.634
-66.134	-10.653
-13.43	-11.265
26.127	-13.019
25.572	-17.534
-0.387	-16.684
-14.591	-15.583
-25.903	-15.795
-34.943	-20.472
-31.855	-24.64
-32.508	-25.632
-35.253	-27.639
-37.226	-21.688
-43.68	-18.437
-36.406	-15.297
-51.128	-10.2
-116.55	-16.549
-183.25	-12.438
-222.04	4.603
-240.8	16.302
-252.49	24.105
-263.75	26.931
-269.66	29.246
-274.46	37.716
-276.13	37.613
-261.93	34.098
-250.9	40.262
-241.64	41.802
-231.25	38.225
-229.08	35.793
-220.3	35.667
-215.9	37.263
-217.16	36.785
-216.51	39.189
-218.18	38.33
-214.85	33.307
-215.3	28.838
-208.38	33.725
-166	39.507
-108.75	29.871
-48.858	26.005
16.735	24.553
63.732	16.209
94.454	13.892
109.03	13.554
93.025	9.854
77.988	10.564
73.751	8.736
66.541	4.45
55.004	5.639
48.019	6.825
50.174	6.144
44.451	5.096
38.923	4.969
36.556	3.786
42.038	9.816
47.036	1.352
44.645	-1.13
38.846	5.819
-7.753	-35.866
-83.117	-82.202
-137.55	-104.16
-160.41	-113.12
-172.03	-110.85
-188.19	-109.91
-199.78	-103.21
-195.77	-99.042
-186.09	-94.724
-182.55	-87.814
-178.34	-85.11
-175.11	-88.386
-164.98	-111.69
-147.94	-147.4
-143.57	-184.47
-134.11	-213.55
-109.71	-227.2
-90.229	-234.37
-73.283	-232.06
-58.337	-225.4
-48.819	-222.34
-32.251	-218.53
-18.507	-219.26
-13.626	-221.84
-8.588	-214.95
-11.917	-209.18
-13.867	-203.53
-8.118	-197.58
-5.348	-197.74
-9.534	-192.39
-11.265	-190.94
-7.235	-184.35
-15.46	-170.74
-10.785	-160.03
3.244	-127.15
11.175	-70.131
35.309	-7.383
42.653	51.286
30.823	100.8
23.041	120.68
11.063	119.25
6.976	121.93
4.497	116.62
-3.732	111.31
-2.647	111.39
-8.585	104.28
-13.649	100.86
-6.253	104.78
-13.992	119.39
-31.512	152.79
-43.212	189.51
-45.925	214.02
-46.966	227.82
-45.261	240.42
-37.113	250.64
-37.892	250.79
-39.341	246.94
-36.156	243.97
-33.609	241.82
-29.86	240.72
-20.784	234.69
-9.077	229.92
-2.559	229.99
13.891	225.58
32.942	220.39
41.457	210.65
50.699	200.24
49.433	195.36
40.561	189.03
47.869	188.9
55.432	183.44
50.012	177.56
44.213	178.28
48.994	177.58
54.938	181.64
57.095	158.62
69.939	104.65
73.203	44.121
64.455	-16.116
56.592	-68.482
52.156	-98.568
51.81	-98.149
47.677	-90.437
47.007	-86.384
38.671	-83.236
32.826	-81.195
34.253	-77.552
30.895	-73.446
32.698	-69.869
32.72	-65.309
36.141	-65.185
35.591	-65.294
28.302	-62.745
32.937	-62.208
32.852	-60.086
29.445	-56.738
36.523	-48.639
4.693	-56.912
-69.687	-73.123
-137.54	-71.136
-181.32	-63.554
-197.04	-57.501
-210.54	-54.275
-218.83	-45.41
-209.9	-36.984
-201.52	-32.094
-195.07	-31.802
-190.27	-34.648
-183.46	-30.282
-175.74	-30.426
-171.92	-28.663
-166.3	-25.587
-164.24	-28.328
-161.76	-24.305
-157.37	-22.759
-156.2	-21.083
-150.97	-16.92
-147.99	-20.854
-147.41	-21.938
-150.86	-20.588
-152.59	-22.695
-145.3	-23.787
-135.87	-3.322
-116.07	32.32
-103.4	62.776
-103.63	99.542
-96.459	123.83
-85.163	133.93
-74.018	145.26
-63.854	149.65
-55.185	155.21
-48.129	160.99
-39.428	163.07
-34.802	162.91
-33.236	162.07
-29.272	157.16
-24.622	150.8
-9.01	148.99
2.683	146.52
9.543	146.5
38.077	145.65
65.043	143.22
82.807	139.59
114.78	136.24
127.37	132.96
144	117.99
165.01	104.98
156.55	105
178.16	85.407
199.38	60.132
189.62	62.33
185.86	47.146
186.41	3.284
170.64	-50.549
148.11	-107.66
136.83	-158.01
119.45	-201.52
104.18	-223.66
92.365	-241.98
75.458	-260.26
60.785	-268.06
47.278	-277.25
33.689	-280.97
19.52	-278.07
4.167	-277.19
-4.594	-278.48
-7.875	-270.45
-11.072	-262.89
-13.945	-262.68
-15.834	-258.62
-15.701	-252.59
-22.809	-250.11
-21.051	-249.01
-23.992	-239.1
-54.166	-221.13
-75.788	-188.19
-81.049	-132.93
-77.927	-66.327
-76.914	-6.504
-82.163	43.213
-82.682	92.864
-83.777	130.7
-73.258	156.91
-57.996	176.02
-55.467	183.83
-53.117	189.93
-52.727	196.41
-57.43	200.63
-56.148	198.41
-52.357	193.34
-53.632	191.64
-52.689	190.54
-52.746	191.09
-52.662	191.05
-49.602	180.57
-53.176	169.44
-52.946	169.16
-41.813	167.71
-39.217	163.39
-47.777	164.09
-45.273	160.02
-36.697	150.7
-40.357	151.03
-48.385	149.78
-48.714	149.4
-45.492	145.86
-45.316	140.41
-42.405	145.34
-27.126	119.91
-6.539	78.492
26.948	44.706
74.045	2.587
99.936	-41.455
104.12	-81.439
96.671	-98.619
87.792	-91.674
90.489	-82.366
86.178	-81.304
81.856	-73.261
77.69	-73.803
74.275	-88.419
79.16	-91.239
72.443	-93.268
68.474	-88.769
66.375	-86.282
65.22	-86.477
62.557	-84.854
61.434	-82.573
70.031	-71.756
18.723	-76.509
-71.167	-77.76
-138.82	-67.88
-188.16	-54.813
-203.85	-33.853
-206.01	-20.966
-210.67	-10.428
-212.71	-2.027
-202.62	3.406
-185.31	5.47
-178.52	2.023
-175.77	2.886
-168.46	5.861
-162.59	2.479
-161.53	3.019
-152.82	8.538
-147.16	9.981
-143.57	12.352
-141.04	9.508
-140.57	5.634
-136.34	8.408
-136.11	5.917
-135.12	2.226
-134.28	1.465
-135.09	2.454
-137	3.318
-137.71	2.272
-135.53	7.541
-114.08	-4.353
-69.929	-30.454
-24.75	-50.262
15.531	-71.974
25.443	-80.899
6.796	-78.617
1.663	-74.672
1.576	-70.656
-5.871	-70.453
-10.02	-65.358
-10.76	-60.871
-9.686	-60.409
-13.125	-64.553
-13.524	-60.047
-1.364	-44.448
4.067	-45.321
-0.958	-46.033
-0.008	-46.358
-0.68	-49.481
-2.126	-39.01
2.971	-38.25
4.081	-42.733
-2.901	-38.507
-9.136	-36.104
-12.107	-34.717
-11.42	-30.045
-7.651	-25.829
-10.854	-24.142
-11.95	-26.296
-8.758	-28.657
-8.085	-24.162
-8.063	-21.802
-8.343	-20.468
-10.709	-22.361
-15.426	-28.394
-14.007	-27.408
-15.632	-28.6
-18.338	-28.923
-10.271	-28.086
-5.568	-27.336
-6.165	-23.185
-5.482	-23.698
-6.214	-25.893
-4.74	-27.593
-9.809	-28.228
-13.743	-26.927
-10.688	-23.889
-11.203	-23.19
-7.691	-23.421
-5.451	-22.939
-1.612	-24.496
-2.62	-27.113
-11.91	-26.46
-9.736	-24.013
-7.165	-25.291
-8.175	-23.094
-9.03	-24.401
-12.498	-24.271
-6.077	-19.4
-6.628	-22.4
-15.071	-25.185
-10.215	-20.322
-7.694	-16.169
-12.034	-20.502
-13.573	-19.607
-12.112	-19.651
-14.229	-23.634
-15.009	-20.713
-16.009	-21.889
-19.477	-21.155
-10.6	-19.193
-9.91	-21.673
-15.315	-20.951
-13.533	-24.964
-17.154	-28.405
-16.559	-25.983
-14.977	-25.362
-14.747	-20.213
-15.631	-21.663
