# Supplementary material for: Electrooculography-based continuous eye-writing recognition system for efficient assistive communication systems
Source: PLoS One. 2018 Feb 9;13(2):e0192684. doi: 10.1371/journal.pone.0192684 (PMC5806888; doi:10.1371/journal.pone.0192684)
Supplement: S3 Database — All the original continuous EOG data of participant 004, 005, and 006 used in the experiments are contained in this database. (ZIP) [file pone.0192684.s003.zip › continuous2/004/training/EOG_004_01_088.csv]

-7.839	-14.856
-13.949	-10.788
-16.875	-8.476
-16.784	-8.709
-14.479	-8.162
-14.354	-8.927
-13.992	-8.651
-17.384	-9.787
-18.794	-9.115
-18.867	-4.783
-17.389	-8.444
-12.988	-6.358
-12.354	-6.223
-13.077	-13.626
-10.864	-7.113
-7.725	-8.18
-11.123	-13.196
-12.813	-10.44
-10.483	-12.668
-11.535	-10.254
-12.629	-6.339
-15.653	-11.515
-15.679	-11.926
-14.878	-12.607
-16.519	-18.137
-14.655	-16.013
-15.046	-14.358
-15.59	-16.329
-15.628	-15.877
-17.03	-12.297
-13.725	-17.378
-14.64	-14.12
-11.831	-10.484
-7.426	-15.004
-12.529	-5.778
-7.15	-9.202
-7.143	-7.287
-13.885	1.686
-4.515	-0.286
-2.226	2.006
-8.834	-2.639
-7.303	-4.194
-4.827	0.572
-5.894	0.202
-7.804	0.832
-8.054	-1.314
-6.501	-4.889
-7.862	-0.767
-11.477	0.968
-9.779	-1.293
-7.296	-1.246
-9.595	-2.233
-8.571	-7.755
-5.794	-5.795
-4.553	-0.322
-1.326	2.036
-2.743	8.695
-2.524	6.897
-0.51	-1.13
-2.135	-5.1
3.35	-4.528
1.469	-3.124
1.232	-4.281
7.09	-5.431
0.761	-11.573
0.461	-16.944
-0.549	-14.147
-6.252	-17.146
-7.996	-13.804
-0.349	-6.995
8.21	-4.999
18.715	-0.633
65.198	0.971
117.79	20.796
153.73	43.251
183.06	50.829
178.67	51.374
147.69	44.415
130.85	39.437
120.98	35.934
110	32.797
106.61	29.911
97.178	30.509
89.804	30.218
89.495	27.174
85.967	24.156
88.511	22.115
88.673	25.148
77.179	22.892
78.8	28.343
61.821	19.137
-5.742	-24.313
-74.32	-53.793
-118.41	-69.909
-144.99	-83.811
-168.48	-93.627
-197.2	-100.62
-208.22	-90.963
-199.69	-79.804
-187.57	-75.681
-175.07	-72.452
-171.72	-73.636
-167.1	-69.681
-158.87	-66.424
-158.96	-64.211
-160.25	-61.7
-155.87	-65.047
-153.48	-61.174
-160.11	-62.551
-165.04	-64.699
-169.93	-63.452
-169.67	-60.926
-146.58	-50.682
-90.419	-50.476
-12.672	-39.684
62.54	-17.308
120.53	6.299
158.91	33.522
165.4	40.335
143.16	38.407
132.39	35.924
127.05	33.124
116.37	34.523
111.88	30.519
108.6	34.43
106.23	33.208
104.94	35.162
99.133	42.756
61.166	0.547
-3.997	-43.257
-44.731	-59.64
-73.558	-75.657
-111.41	-77.831
-136.91	-79.723
-143.13	-74.942
-136.55	-69.372
-132.83	-69.54
-134.49	-63.352
-133.61	-59.617
-126.17	-57.271
-121.91	-57.742
-118.36	-55.035
-107.88	-50.455
-105.34	-50.36
-106.13	-47.389
-101.87	-45.348
-98.026	-43.655
-97.54	-41.302
-100.06	-42.009
-98.674	-43.176
-96.589	-42.043
-97.567	-40.441
-95.412	-41.076
-90.578	-28.982
-68.424	0.889
-40.272	35.704
-26.811	75.553
-14.918	108.8
-7.268	135.02
2.547	157.24
11.04	168.01
15.601	179.82
34.544	188.04
62.535	200.26
93.985	212.86
109.38	208.63
121.27	208.83
139.62	209.78
134.87	202.82
129.9	196.28
125.63	192.73
116.6	187.52
119.04	179.06
116.44	175.83
113.91	168.98
116.97	165.81
114.22	167.99
116.59	165.72
119.56	162.77
115.36	159.07
120.2	165.9
124.81	147.52
110.01	83.34
81.123	7.257
51.813	-70.75
42.061	-131.03
46.077	-156.04
41.524	-157.38
38.768	-147.7
41.042	-137.92
40.193	-134.39
38.623	-125.93
37.562	-118.89
34.591	-118.12
40.637	-113.1
47.754	-109.7
38.042	-111.02
37.968	-108.5
44.282	-103.16
43.397	-102.2
42.191	-97.413
42.135	-93.416
49.516	-86.222
17.143	-81.305
-64.242	-89.462
-121.31	-78.982
-141.22	-60.5
-160.53	-55.825
-181.41	-51.692
-181.39	-48.123
-170.18	-46.419
-166.63	-46.827
-164.72	-45.389
-161.5	-43.794
-153.85	-43.981
-149.44	-40.478
-147.76	-37.746
-145.32	-35.747
-145.14	-38.335
-141.27	-38.436
-139.42	-35.077
-138.66	-35.377
-136.31	-31.255
-133.22	-32.279
-131.11	-32.88
-129.8	-30.829
-130.81	-33.259
-128.48	-30.943
-123.32	-29.405
-122.14	-28.234
-117.05	-30.157
-115.2	-32.199
-113.76	-25.66
-110.41	-27.81
-109.56	-30.268
-102.18	-22.184
-95.062	-21.214
-101.27	-28.301
-101.88	-25.744
-86.12	-16.901
-45.542	-16.513
24.7	-9.301
88.913	-1.258
151.41	0.553
195.03	8.787
211	19.082
224.35	27.105
212.66	26.986
191.65	24.86
183.73	29.043
180.4	32.689
176.31	29.82
170.35	26.41
160.8	26.663
159.12	26.642
159.84	26.154
154.87	25.855
146.94	31.788
112.91	50.648
66.458	76.5
30.602	101.35
18.387	127.69
19.135	150.97
8.526	163.8
2.586	171.76
-2.926	174.54
-9.339	168.28
-5.898	163.07
-3.553	160.53
-3.295	154.69
-7.615	153.45
-16.072	150.96
-17.34	144.47
-13.866	142.05
-9.995	139.97
-8.911	134.86
-10.502	128.85
-8.646	126.7
-11.597	117.71
-21.605	92.799
-29.741	51.498
-34.294	-5.024
-27.834	-64.333
-5.088	-113.14
18.368	-154.54
36.964	-197.43
48.927	-234.66
50.173	-263.16
56.583	-275.64
63.016	-281.35
65.598	-289.66
70.287	-290.54
70.647	-294.43
73.215	-293.44
75.303	-284.38
76.751	-279.68
79.082	-273.21
78.847	-266.48
81.132	-264.19
78.108	-260.91
72.24	-259.25
68.973	-258.87
72.341	-246.65
74.861	-223.01
71.726	-190.11
99.165	-138.77
139.45	-66.935
160.15	8.656
179.89	64.273
182.35	97.436
168.71	106.46
165.49	100.97
155.02	100.92
148.1	100.7
152.86	101.95
147.06	96.045
141.18	87.343
131.41	82.372
126.44	83.814
136.32	91.246
130.25	74.494
121.78	64.78
123.14	67.621
118.35	65.638
114.78	71.238
108.23	64.016
116.03	66.677
107.46	70.532
40.826	34.595
-40.665	-10.412
-104.23	-36.434
-136.94	-46.426
-162.43	-56.178
-176.8	-60.984
-171.56	-55.77
-168.14	-51.917
-165.6	-47.544
-166.08	-42.653
-158.14	-36.058
-153.77	-35.221
-152.21	-36.525
-147.03	-33.089
-147.83	-33.514
-145.39	-33.859
-145.36	-35.113
-139.6	-34.739
-132.06	-29.463
-132.1	-29.622
-133.67	-27.38
-136.09	-26.902
-132.35	-32.564
-130.82	-27.423
-134.53	-23.338
-135.93	-22.932
-122.3	-21.203
-81.48	-33.055
-23.788	-41.815
38.466	-34.64
93.844	-16.166
130.7	7.439
141.94	14.933
129.58	15.529
123.62	21.384
121.74	18.561
110.18	17.238
106.01	24.55
101.21	22.622
95.702	21.412
95.436	21.358
95.21	20.153
94.493	25.744
93.094	22.443
94.324	21.704
92.584	19.498
93.185	20.584
62.977	26.053
-26.007	14.901
-107.1	18.658
-162.78	37.634
-210.02	48.387
-230.43	55.476
-231.74	61.329
-224.65	65.314
-218.47	67.207
-206.72	64.287
-193.77	63.496
-189.38	69.057
-177.37	69.347
-172.08	65.989
-166.15	67.718
-158.18	66.968
-162.06	62.985
-160.46	61.47
-163.5	56.106
-167.68	48.527
-168.09	44.257
-170.61	44.168
-166.19	44.901
-165.01	46.701
-163.47	44.031
-157.63	40.552
-150.88	36.939
-114.12	15.944
-76.908	-13.106
-43.457	-32.743
-10.136	-48.648
-32.588	-55.027
-52.697	-45.072
-68.306	-55.028
-50.055	-22.48
27.957	23.454
169.61	30.641
528.87	109.9
995.57	173.05
1440	185.21
1790.9	198.84
1869.9	183.32
1728.7	167
1373.3	134.74
904.87	97.205
592.99	73.987
410.43	46.818
284.12	36.279
201.2	26.236
142.23	9.779
112.1	14.728
83.734	14.921
66.054	7.049
52.019	6.362
30.726	3.779
20.185	3.502
8.158	0.519
-11.139	-6.498
-24.244	-6.033
-36.305	-6.543
-45.947	-8.891
-51.032	-7.628
-54.253	-7.445
-53.556	-9.165
-62.57	-10.052
-71.165	-10.721
-70.649	-12.158
-69.492	-10.111
-70.87	-8.852
-75.387	-7.693
-69.137	-7.699
-64.836	-10.851
-71.974	-14.725
-74.806	-13.699
-77.784	-9.929
-85.767	-13.669
-87.952	-17.958
-86.229	-18.433
-88.579	-12.561
-89.645	-12.956
-90.695	-17.407
-92.096	-13.952
-90.154	-12.582
-89.488	-10.689
-90.113	-11.635
-89.632	-10.909
-91.233	-12.984
-93.578	-16.696
-96.605	-14.629
-95.363	-13.332
-88.942	-5.863
-88.679	-8.039
-89.512	-12.19
-89.361	-11.337
-91.23	-13.11
-86.056	-10.707
-80.337	-11.751
-80.358	-11.985
-76.696	-13.873
-77.233	-15.557
