# Supplementary material for: Electrooculography-based continuous eye-writing recognition system for efficient assistive communication systems
Source: PLoS One. 2018 Feb 9;13(2):e0192684. doi: 10.1371/journal.pone.0192684 (PMC5806888; doi:10.1371/journal.pone.0192684)
Supplement: S3 Database — All the original continuous EOG data of participant 004, 005, and 006 used in the experiments are contained in this database. (ZIP) [file pone.0192684.s003.zip › continuous2/004/training/EOG_004_01_089.csv]

-7.461	-7.068
-5.6	-3.942
-5.203	-0.096
-5.619	-9.143
-7.74	-13.527
-9.006	-9.615
-6.018	-10.664
-7.73	-11.087
-9.489	-10.335
-7.172	-8.824
-7.967	-5.686
-8.518	-4.57
-6.781	-4.305
-4.442	-6.219
-6.158	-11.365
-9.438	-11.962
-6.966	-11.442
-2.902	-10.72
-0.283	-6.091
-0.659	-2.748
-1.635	-3.856
-1.813	-4.346
-0.692	-4.338
1.929	-6.944
6.37	-10.34
7.486	-11.717
-0.268	-5.59
-6.121	-1.3
-2.576	-4.199
1.336	-4.286
5.243	-3.369
10.074	-7.153
9.145	-6.336
7.691	-6.927
5.416	-7.43
8.826	-5.612
17.219	-8.526
17.923	-2.134
14.761	-1.052
13.058	-4.01
13.179	0.392
13.575	0.495
15.39	1.195
15.432	4.11
13.327	3.565
14.451	0.093
11.095	1.509
6.68	2.502
7.07	-2.056
6.297	-3.5
7.4	-2.297
6.698	-2.381
8.773	-0.544
12.84	-0.586
8.563	-2.08
6.35	-3.76
10.059	-8.404
9.687	-3.77
5.731	1.063
6.39	-1.167
8.643	-0.418
8.568	-0.767
10.006	-0.146
10.181	0.45
11.216	-2.163
11.707	-1.495
9.085	-0.974
9.45	-3.194
7.691	-2.116
11.936	-1.909
10.825	-1.412
4.266	0.706
11.85	-0.97
11.645	-2.986
12.958	-4.102
13.612	0.525
19.344	22.943
54.742	64.048
76.085	105.03
89.233	137.87
107.41	166.64
107.64	189.21
112.09	196.43
112.39	194.52
103.63	194.47
102.45	187.8
98.641	178.88
99.085	173.78
96.91	169.14
91.946	164.83
98.911	173.54
98.479	166.18
99.859	122.68
106.82	68.655
100.28	8.581
97.172	-42.499
94.035	-70.076
88.366	-69.601
93.943	-64.919
91.769	-69.938
84.799	-63.463
82.686	-58.435
74.06	-60.098
75.617	-53.171
76.384	-53.699
77.659	-53.472
82.47	-43.49
25.039	-46.641
-57.233	-45.244
-104.9	-30.178
-133.43	-12.808
-148.12	-3.565
-166.19	-4.549
-183.35	4.929
-185.77	13.378
-175.89	8.001
-171.45	7.33
-170.48	8.437
-164.2	12.248
-162.43	16.333
-159.79	13.012
-159.36	11.817
-161.65	6.699
-156.62	10.461
-154.33	11.795
-153.5	18.462
-128.13	52.987
-98.464	81.525
-86.002	103.47
-83.377	119.16
-86.645	124.53
-76.82	128.06
-63.121	129.47
-60.04	128.84
-60.792	122.53
-55.008	121.77
-44.263	120.63
-42.622	110.76
-35.756	109.9
-16.718	112.51
9.733	109.82
35.979	109.11
63.59	111.74
99.997	113.82
131.15	107.68
157.34	100.23
174.95	90.693
196.06	72.893
219.19	55.075
242.88	35.549
273.13	5.352
281.6	-30.287
284.81	-65.523
281.54	-105.79
262.6	-149.27
236.06	-192.41
202.78	-224.77
178.33	-246.78
152.09	-267.31
118.58	-284.47
84.987	-296.88
52.63	-301.54
20.282	-305.74
-3.777	-304.16
-20.407	-296.61
-28.599	-292.67
-31.88	-285.97
-35.729	-284.18
-30.684	-273.45
-52.272	-246.29
-96.165	-214.16
-127.01	-156.38
-148.64	-90.871
-163.59	-37.442
-170.1	14.602
-171.33	48.017
-164.55	76.955
-147.88	111.8
-135.41	133.42
-123.32	151.12
-107.8	164.88
-96.242	167.58
-94.148	166.55
-89.622	169.46
-81.792	170.51
-81.291	165.13
-76.718	160.68
-71.563	158.34
-66.469	156.75
-64.583	149.19
-66.838	143.57
-67.11	143.96
-68.69	140.69
-69.609	139.76
-66.937	135.97
-54.039	131.12
-39.792	135.97
-11.215	142.67
27.698	147.12
55.823	152.92
81.535	150.64
80.902	139.23
67.94	131.75
64.015	130.9
61.696	130.22
66.004	123
63.645	122.25
58.389	119.81
61.245	118.99
68.447	119
78.759	77.634
82.376	18.51
86.143	-30.606
94.415	-81.139
90.522	-108.37
87.787	-105.79
88.518	-100.68
85.297	-94.688
83.648	-93.842
73.652	-86.995
67.811	-82.432
66.737	-106.43
61.36	-114.05
60.144	-111.77
58.194	-112.81
63.819	-101.14
67.274	-102.85
70.045	-98.38
37.426	-90.657
-55.436	-92.106
-139.67	-79.722
-192.16	-62.537
-213.59	-45.878
-217.01	-32.304
-214.95	-26.761
-206.33	-23.214
-199.4	-18.256
-193.73	-14.144
-188.85	-12.358
-176.61	-12.157
-168.82	-12.801
-167.46	-12.09
-163.22	-9.464
-164.77	-10.915
-163.31	-12.531
-158.88	-8.576
-156.54	-6.775
-152.52	-7.662
-152.9	-10.105
-153.37	-10.105
-152.1	-9.238
-149.63	-8.324
-146.25	-7.974
-146.45	-12.023
-143.57	-13.319
-140.85	-10.884
-131.49	11.21
-109.61	49.181
-93.877	80.044
-83.648	99.929
-74.011	107.01
-60.51	113.95
-51.951	119.13
-44.709	120.11
-30.815	117.18
-31.949	107.44
-34.873	109.49
-33.063	109.46
-34.118	100.07
-40.194	102.33
-42.189	103.04
-35.263	97.113
-34.887	90.712
-30.161	86.258
-21.438	93.47
0.946	95.104
32.872	95.011
71.57	104.49
118.36	107.73
137.93	110.16
157.54	101.21
175.67	81.907
168.12	70.744
167.23	73.109
171.86	82.66
181.78	61.897
198.32	21.447
200.92	-19.501
197.22	-53.193
192.12	-57.225
177	-55.373
174.35	-53.978
175.09	-49.663
164.37	-57.129
163.92	-53.985
165.96	-47.503
164.78	-62.934
160.56	-70.404
156.5	-68.827
154.12	-66.547
147.03	-62.137
143.72	-63.136
138.26	-60.31
141.1	-52.391
140.16	-51.14
87.997	-83.692
10.732	-126.48
-51.759	-146.4
-93.578	-157.83
-111.47	-158.97
-113.2	-151.17
-109.58	-144.9
-108.2	-139.65
-109.06	-131.26
-107.54	-128.94
-103.65	-124.95
-101.05	-110.63
-113.02	-120.18
-129.71	-131.81
-127.57	-126.77
-120.87	-124.81
-119.18	-119.25
-118.54	-120.4
-123.49	-119.37
-127.73	-119.31
-126.35	-108.54
-124.76	-67.559
-117.7	-25.744
-105.25	24.104
-93.052	70.942
-82.085	99.238
-77.509	116.19
-76.994	122.45
-71.907	130.58
-61.723	131.31
-60.091	129.75
-61.741	129.34
-58.982	126.33
-61.647	127.62
-58.584	121.33
-55.588	115.26
-56.598	116.48
-51.817	100.77
-55.323	63.074
-60.456	10.032
-53.73	-47.628
-47.515	-100.39
-43.196	-157.22
-29.453	-205.43
-15.471	-237.14
-2.08	-265.22
15.034	-279.01
25.576	-283.69
36.123	-290.93
43.384	-291.42
47.83	-291.57
54.488	-288.66
50.386	-280.6
53.249	-275.73
56.656	-268.5
50.039	-256.66
53.153	-249.4
53.598	-246.58
49.892	-240.39
49.288	-234.14
47.997	-230.96
49.678	-228.78
51.064	-223.46
45.599	-214.91
45.146	-212.1
47.45	-209.42
52.074	-187.59
72.091	-157.67
98.381	-110.24
118.7	-47.744
114.43	-24.072
97.907	-20.157
90.334	-10.028
87.716	-7.783
87.417	-4.5
86.018	-2.466
80.219	-2.134
72.12	-1.444
68.755	-1.907
67.217	2.21
64.544	2.153
58.47	0.559
60.414	4.818
65.837	10.4
73.733	34.675
101.46	78.342
130.31	108.52
139.22	112.41
131.11	106.94
129.3	104.98
120.86	104.1
107.37	108.31
110.72	109.66
110.85	102.59
100.55	95.305
100.83	89.082
105.95	89.65
98.757	90.103
98.329	87.621
96.932	93.623
103	120.67
115.52	161.15
110.61	194.47
110.5	222.57
103.59	237.45
95.093	233.62
97.109	227.09
89.679	224.01
87.196	216.12
82.071	210.17
74.944	203.42
73.206	199.32
80.997	206.23
83.252	172.85
52.795	99.453
28.795	28.798
22.937	-28.977
23.58	-62.961
25.269	-76.756
22.875	-72.816
22.137	-64.087
19.393	-62.857
16.384	-59.054
13.528	-54.79
9.121	-54.021
15.74	-49.53
13.867	-43.972
-37.014	-48.647
-113.63	-50.266
-161.9	-32.155
-172.36	-7.561
-196.19	4.402
-234.53	6.415
-247.36	13.463
-250.33	20.901
-249.66	19.047
-243.5	16.191
-237.59	20.133
-230.65	19.38
-225.04	17.55
-214.3	25.223
-208.36	24.841
-206.84	20.222
-204.08	21.101
-206.4	19.543
-203.3	19.948
-201.33	19.281
-200.34	17.824
-197.42	19.982
-197.76	18.469
-195.54	15.56
-203.05	15.788
-207.22	15.556
-193.81	13.535
-185.36	13.893
-161.27	11.023
-124.48	-2.766
-114.16	-11.027
-110.47	-8.039
-104.25	-5.971
-103.63	-5.975
-101.39	-4.16
-104.76	-3.096
-104.98	-5.338
-94.519	7.544
-71.881	46.451
-27.487	94.869
17.27	140.13
78.098	183.02
136.64	210.76
148.51	218.49
155.47	218.75
146.28	207.42
137.09	196.73
143.08	192.52
131.29	184.04
126.53	175.47
120.77	171.37
121.41	170.25
119.43	163.41
114.02	169.57
118.22	161.82
77.56	94.834
8.298	7.609
-53.054	-70.764
-105.56	-139.5
-132.51	-183.76
-142.85	-211.58
-150.43	-235.99
-154	-235.89
-155.4	-223.3
-150.69	-213.96
-142.28	-202.09
-131.6	-196.94
-124.19	-191.78
-122.95	-188.03
-122.11	-180.36
-121.87	-174.14
-115.01	-175.28
-107.98	-170.53
-110.64	-169.01
-120.93	-166.02
-119.24	-164.7
-115.27	-161.61
-101.15	-138.95
-54.647	-107.95
-8.473	-74.622
20.56	-46.637
14.478	-36.28
-3.384	-34.932
-7.37	-28.851
-11.977	-25.005
-6.589	-23.004
14.186	-9.412
32.032	1.386
29.868	1.394
24.559	2.588
19.579	4.816
15.034	4.427
19.711	7.366
19.376	12.444
20.256	10.498
26.198	9.616
22.89	10.147
19.14	6.3
20.659	10.197
22.74	10.924
26.445	9.291
27.146	15.234
25.831	12.567
23.928	13.306
21.65	12.788
18.53	7.043
16.881	9.973
17.514	9.968
16.605	13.406
19.53	16.223
17.863	14.611
14.296	16.531
20.675	16.13
21	16.162
15.671	16.071
18.048	13.903
20.188	11.558
23.676	9.592
23.912	9.063
16.094	11.454
13.681	11.827
14.289	10.062
13.015	14.704
13.584	14.369
20.267	9.008
21.248	12.227
15.545	10.389
15.955	7.595
12.502	11.528
7.289	8.75
7.819	8.329
8.213	8.318
11.824	6.474
11.244	10.468
4.991	8.459
6.113	11.171
11.553	13.306
16.397	8.495
12.156	11.157
7.554	8.794
9.381	8.26
7.637	10.241
8.965	6.383
