# Supplementary material for: Electrooculography-based continuous eye-writing recognition system for efficient assistive communication systems
Source: PLoS One. 2018 Feb 9;13(2):e0192684. doi: 10.1371/journal.pone.0192684 (PMC5806888; doi:10.1371/journal.pone.0192684)
Supplement: S3 Database — All the original continuous EOG data of participant 004, 005, and 006 used in the experiments are contained in this database. (ZIP) [file pone.0192684.s003.zip › continuous2/004/training/EOG_004_01_090.csv]

-12.985	-1.746
-17.441	-2.74
-12.843	0.832
-5.702	-0.027
-8.066	-4.139
-14.492	-2.591
-15.045	-1.072
-17.424	0.172
-20.91	-0.407
-16.854	0.125
-16.252	0.078
-14.158	0.076
-10.604	6.098
-11.154	6.61
-13.308	0.918
-13.51	1.743
-9.551	2.513
-10.292	0.013
-11.08	-0.822
-8.719	-0.876
-9.208	1.239
-9.129	3.033
-9.342	0.537
-11.535	-0.795
-14.163	1.63
-12.128	0.055
-12.625	-1.461
-16.178	-1.533
-10.703	-1.887
-9.22	-1.35
-11.807	-1.261
-8.788	1.713
-10.188	0.059
-13.083	-0.809
-7.749	2.334
-7.599	-0.181
-11.959	0.565
-9.24	3.55
-6.23	2.736
-5.544	0.135
-6.796	-1.976
-8.472	-0.363
-10.318	0.068
-13.585	-2.579
-14.243	-0.711
-12.064	2.305
-9.931	-0.172
-6.833	0.01
-7.938	1.114
-12.651	0.907
-9.971	2.132
-4.327	-0.261
-3.085	-3.714
-3.233	-5.925
-1.635	-1.174
-0.794	1.697
-3.702	-2.184
-3.665	0.126
-0.667	-0.695
0.824	-1.961
2.835	0.399
3.152	-3.146
3.343	-2.365
2.336	1.434
0.264	-1.813
0.118	-2.967
-1.319	-0.79
-0.235	-0.612
1.16	-2.096
1.294	-1.365
1.163	-3.693
-0.705	-9.682
-3.33	-7.642
-8.888	-2.802
2.785	4.726
56.47	15.649
120.37	26.418
156.04	37.682
169.45	42.509
154.56	40.876
131.19	35.994
125.76	34.843
122.33	37.976
116.96	35.493
113.62	34.596
109.48	30.033
104.15	32.087
103.24	41.793
73.545	14.894
9.302	-22.371
-38.025	-44.649
-69.167	-65.183
-105.58	-72.033
-147.97	-78.155
-179.63	-81.982
-187.26	-74.622
-181.42	-69.249
-172.14	-63.761
-169.31	-59.664
-167.23	-58.565
-159.54	-56.417
-154.84	-54.945
-150.92	-52.623
-150.36	-48.93
-149.92	-49.409
-146.68	-52.187
-148.88	-54.951
-152.83	-55.561
-146.44	-44.088
-96.197	-36.702
-18.731	-30.914
58.627	-12.395
131.5	2.102
163.95	20.27
179.82	38.294
176.45	39.077
150.97	38.78
150.37	43.663
142.18	40.645
132.72	37.958
135.26	42.097
127.78	44.558
128.87	41.322
124.19	37.327
121.53	44.571
101.17	27.995
34.168	-18.84
-23.184	-46.923
-55.999	-57.532
-89.393	-66.523
-122.21	-67.9
-141.34	-61.969
-143.66	-58.663
-138.44	-55.296
-135.71	-49.551
-131.97	-46.065
-128.54	-43.419
-126.36	-39.563
-118.16	-36.204
-114.83	-37.277
-112.91	-38.113
-104.78	-35.718
-105.54	-28.528
-103.2	-22.067
-99.853	-27.149
-107.72	-33.12
-102.35	-27.592
-100.38	-23.799
-102.56	-21.542
-75.818	-2.224
-27.983	28.764
17.025	63.564
47.068	106.77
77.344	151.9
96.502	181.94
106.06	205.86
130.72	229.49
140.22	234.38
143.7	230.12
153.17	226.56
146.14	220.85
139.7	213.51
136.61	210.47
127.38	208.24
122.49	197.55
128.45	201.89
134.53	192.64
127.2	137.76
109.96	74.258
96.183	12.033
89.759	-41.437
89.07	-63.932
82.798	-66.104
79.704	-62.587
83.277	-57.47
79.764	-55.474
81.926	-52.058
81.744	-48.127
86.218	-41.675
60.998	-37.774
-24.707	-44.463
-95.008	-41.101
-120.59	-24.78
-134.74	-15.38
-153.94	-15.729
-174.55	-18.12
-188.36	-16.961
-186.47	-17.308
-180.67	-16.97
-181.91	-9.701
-175.04	-5.993
-166.44	-10.298
-161.85	-8.799
-155.84	-0.869
-154.96	-2.014
-150.28	-3.815
-144.27	-3.197
-142.66	-3.462
-139.95	-3.64
-139.23	-2.824
-132.73	2.38
-132.48	2.592
-134.36	3.793
-127.1	9.585
-128.39	6.509
-125.92	3.049
-120.96	5.263
-123.69	1.623
-121.3	2.245
-118.89	3.144
-119.49	-1.175
-118.32	-1.93
-113.58	2.188
-85.24	21.695
-24.757	53.275
29.28	87.89
57.049	120.08
91.407	148.43
129.3	166.74
153.34	173.64
176.13	176.38
180.4	171.15
176.01	165.32
177.36	159.88
176.33	157.43
179.45	155.63
170.03	149.69
165.79	149.49
164.86	144.47
155.25	139.35
158.13	140.72
155.5	136.48
151.38	129.91
151.59	132.26
146.18	130.95
144.93	132.66
143.13	137.52
116.71	88.303
65.461	11.648
9.97	-56.483
-35.322	-124.08
-64.551	-175.5
-89.981	-216.18
-111.5	-240.86
-126.1	-251.92
-136.73	-249.16
-135.96	-239.03
-123.78	-232.85
-113.57	-222.14
-112.12	-219.16
-107.9	-216.31
-100.79	-205.37
-99.225	-199.46
-94.074	-195.69
-87.887	-190.44
-83.671	-187.75
-80.588	-182.3
-74.96	-174.31
-65.134	-166.74
-88.002	-143.46
-126.57	-106.27
-150.32	-68.014
-158.59	-30.795
-148.1	4.332
-140.63	29.947
-131.75	39.981
-119.14	44.978
-112.84	47.951
-109.28	58.009
-105.28	70.714
-98.845	76.313
-89.895	80.148
-81.943	77.066
-78.241	76.367
-77.616	81.014
-67.892	94.661
-53.405	106.28
-50.125	105.23
-46.37	101.98
-40.135	99.713
-36.143	108.49
-25.706	115.81
-13.137	120.69
-2.285	124.28
-3.098	118.86
-13.286	115.22
-15.747	108.78
-11.583	95.59
14.613	79.322
50.266	60.992
86.924	41.194
125.96	21.77
151.96	-2.183
175.04	-27.267
186	-46.152
180.55	-56.234
169.58	-57.873
154.99	-59.28
143.3	-52.58
141.69	-46.41
138.78	-48.623
130.83	-46.595
132.94	-45.239
133.3	-41.692
135.01	-42.097
157.05	-47.005
167.04	-42.32
159.57	-40.099
158.4	-37.373
154.3	-32.292
147.79	-32.163
143.58	-31.28
139.74	-31.479
132.63	-29.08
128.14	-29.79
126.49	-33.229
121.38	-30.558
122.67	-30.79
117.7	-31.188
111.85	-27.377
115.28	-27.217
111.03	-31.036
111.66	-25.422
78.167	-18.073
5.739	-25.318
-23.626	-30.778
-22.988	-25.809
-26.65	-26.318
-18.842	-25.561
-11.441	-18.567
-10.723	-18.345
-6.947	-15.105
-8.497	-12.038
-7.85	-9.362
-7.746	-9.208
-12.749	-10.34
-8.202	0.155
-16.989	-8.002
-32.383	-19.58
-33.493	-14.437
-32.342	-13.445
-31.699	-11.414
-34.224	-8.58
-34.132	-7.622
-32.086	-6.146
-29.777	-8.728
-29.526	-13.168
-28.1	-8.924
-25.819	-3.783
-33.458	-4.193
-32.633	-4.993
-24.783	-6.883
-22.151	-6.788
-21.685	-2.957
-20.613	-5.427
-20.761	-11.59
-25.995	-9.243
-24.439	-8.035
-18.804	-9.905
-18.132	-10.103
-20.431	-12.965
-22.647	-17.1
-19.777	-14.243
-15.424	-8.689
-15.185	-8.532
-18.969	-7.697
-19.953	-7.871
-15.095	-10.13
-14.543	-8.366
-17.109	-4.883
-14.54	-6.122
-10.433	-6.636
-13.122	-3.66
-17.111	-2.025
-11.414	-2.21
-7.67	-6.597
-10.365	-7.053
-13.509	-3.882
-12.985	-4.384
-13.526	-3.402
-16.564	-5.165
-16.509	-5.432
-19.271	-5.188
-19.237	-7.254
-19.544	-2.634
-18.936	-3.95
-14.014	-4.614
