# Supplementary material for: Electrooculography-based continuous eye-writing recognition system for efficient assistive communication systems
Source: PLoS One. 2018 Feb 9;13(2):e0192684. doi: 10.1371/journal.pone.0192684 (PMC5806888; doi:10.1371/journal.pone.0192684)
Supplement: S3 Database — All the original continuous EOG data of participant 004, 005, and 006 used in the experiments are contained in this database. (ZIP) [file pone.0192684.s003.zip › continuous2/004/training/EOG_004_01_091.csv]

-13.193	2.728
-13.879	0.924
-17.405	0.728
-15.734	0.278
-13.75	2.178
-15.304	1.493
-12.451	-2.012
-10.907	-1.896
-10.761	-0.067
-6.979	3.241
-7.772	7.925
-7.114	4.851
-4.426	6.56
-7.951	11.789
-11.925	6.084
-13.366	5.909
-10.303	2.289
-9.124	-1.834
-12.765	2.769
-10.736	2.569
-7.359	3.842
-5.528	5.631
-2.064	5.944
-3.324	5.257
-0.903	4.614
0.67	1.9
-3.056	-0.939
-1.311	0.76
-5.938	-0.192
-5.088	0.02
1.979	-1.524
-3.461	-2.715
-7.974	-2.402
-6.466	-1.157
-2.971	1.937
-0.618	-0.029
-0.917	-0.035
0.823	1.259
0.224	-0.404
-1.987	0.225
-2.206	3.705
-2.141	4.019
-3.609	3.482
-5.961	2.779
-4.278	-1.168
-2.042	-2.461
-1.624	-1.795
0.335	-2.148
2.443	1.367
-0.152	3.855
-2.688	1.003
-1.825	2.59
0.055	2.221
1.323	-0.818
-0.153	1.107
1.129	-0.549
-0.567	-2.012
-1.291	-2.346
5.474	-3.988
5.705	-2.034
2.968	-0.279
5.14	-0.126
6.137	0.805
4.474	0.927
2.962	1.529
3.84	0.597
0.031	-1.657
1.163	0.636
25.117	-1.799
60.587	-2.624
100.75	2.102
113.74	-4.82
82.098	-12.943
54.293	-15.798
46.263	-15.336
36.541	-10.788
28.037	-12.817
25.895	-14.322
24.28	-14.114
21.585	-19.025
19.731	-19.124
18.212	-16.427
16.238	-19.803
26.352	-16.245
10.576	-13.222
-51.693	-17.256
-105.08	-10.346
-128.34	-1.122
-133.09	8.608
-141.33	15.277
-151.76	17.116
-152.78	21.224
-154.39	21.376
-150.38	20.72
-140.81	16.57
-136.42	15.16
-127.68	17.109
-118.46	16.097
-117.68	19.365
-116.87	18.304
-118.85	17.998
-111.88	20.236
-103.18	18.876
-106.63	20.438
-105.3	20.049
-95.942	24.476
-61.582	18.747
-1.136	5.842
60.55	9.949
117.99	13.69
160.62	19.408
179.59	19.079
169.31	11.086
144.09	10.051
126.42	4.302
110.32	0.234
101.77	-1.402
95.095	-5.528
85.491	-3.525
79.388	-2.356
75.682	-2.678
75.669	-0.318
73.744	-4.482
78.528	-2.667
77.601	-2.054
78.265	-1.972
71.368	4.752
11.423	-24.573
-64.623	-59.526
-119.64	-68.675
-148.79	-82.91
-166.28	-94.422
-177.34	-91.399
-167.18	-86.888
-160.69	-87.02
-155.58	-79.655
-148.56	-73.235
-147.99	-70.265
-146.86	-68.128
-146.26	-64.054
-139.8	-60.072
-130.47	-78.751
-106.8	-110.08
-70.383	-151.28
-46.191	-191.61
-21.325	-214.47
5.499	-228.33
23.976	-231.6
37.404	-232.1
46.144	-234.83
53.84	-234.27
58.483	-231.48
58.742	-227.42
58.125	-226.17
59.989	-224.6
58.356	-219.12
57.44	-218.15
61.26	-213.57
60.556	-206.59
54.25	-206.34
48.549	-200.3
52.009	-193.66
51.753	-189.83
43.662	-183.55
40.803	-182.37
41.343	-178.91
41.261	-172.86
40.909	-170.59
38.625	-168
39.752	-163.22
37.337	-157.49
34.752	-159.07
44.567	-154.53
37.912	-135.07
25.501	-115.09
37.72	-83.939
55.639	-37.246
55.728	-4.113
46.3	7.856
42.272	12.835
34.395	14.246
28.372	15.394
25.709	11.345
32.35	24.436
67.082	64.552
101.06	104.64
110.56	131.67
97.897	128.35
88.636	121.86
87.046	123.41
75.431	114.73
73.522	113.04
75.728	107.18
69.443	99.466
63.459	103.11
65.108	97.846
62.803	90.987
49.978	92.218
46.842	91.418
50.581	91.675
50.52	94.115
52.26	92.763
53.872	87.944
55.572	91.779
28.407	79.325
-36.394	41.357
-93.781	19.914
-119.26	11.957
-127.22	9.493
-142.8	7.334
-146.56	-0.715
-138.24	5.632
-131.98	12.729
-126.28	13.395
-120.99	18.062
-112.55	20.231
-113.38	21.546
-106.58	21.068
-100.42	21.659
-101.2	22.038
-93.041	21.232
-90.419	23.151
-90.076	24.176
-89.428	26.954
-89.39	23.391
-91.484	19.252
-92.167	22.173
-95.468	20.824
-96.772	17.285
-88.8	13.959
-86.457	23.181
-55.258	48.496
-0.472	76.779
29.702	102.02
42.881	125.02
60.085	146.65
80.44	162.9
91.36	175.7
99.631	182.37
104.92	184.48
107.87	179.62
108.3	173.27
94.136	165.2
87.705	160.85
90.113	162.95
82.693	130.05
73.847	82.248
54.679	32.627
36.764	-30.918
37.972	-62.711
30.46	-62.967
24.861	-57.943
33.603	-52.763
28.71	-53.013
23.34	-50.244
25.275	-46.586
20.615	-50.548
26.911	-43.335
20.142	-33.843
-40.341	-37.632
-117.31	-32.775
-165.73	-21.973
-175.03	-9.008
-172.1	1.758
-179.26	0.692
-174.02	0.513
-158.77	2.017
-145.52	4.055
-139.53	8.39
-137.93	11.469
-129.06	11.968
-122.72	13.753
-117.12	18.004
-113.19	20.021
-111.95	19.489
-106.45	16.702
-100.47	17.774
-91.179	20.993
-88.85	20.502
-95.625	18.515
-93.274	16.637
-85.595	17.678
-80.972	17.482
-80.36	15.234
-81.959	14.933
-79.567	25.141
-63.474	49.867
-37.217	70.511
-26.99	88.113
-17.94	108.69
-3.842	119.53
-6.359	124.46
-1.917	125.08
5.547	123.76
0.016	124.75
-3.061	124.57
0.353	120.85
6.481	115.58
4.246	112.95
-3.189	92.061
-14.395	45.112
-29.911	-8.004
-34.082	-55.11
-31.826	-101.85
-25.133	-149.66
-16.519	-190.31
-9.837	-225.94
6.211	-244.69
22.708	-253.33
37.871	-261.88
49.164	-256.36
54.242	-252.62
59.679	-255.13
55.382	-251.97
59.667	-249.77
61.959	-246.99
52.217	-239.78
57.393	-235.62
55.203	-236
52.348	-228.98
55.493	-221.04
49.568	-219.64
50.388	-214.06
48.631	-205.56
43.903	-197.89
41.7	-195.96
40.922	-194.63
42.941	-185.87
39.486	-180.97
38.152	-175.93
37.612	-169.45
35.274	-167.47
37.066	-165.92
35.523	-161.23
35.999	-153.21
39.811	-149.83
37.07	-147.73
34.941	-144.09
31.445	-140.32
26.901	-137.66
20.422	-134.23
17.05	-130.46
24.858	-124.34
15.886	-106.97
7.38	-78.544
10.589	-27.728
15.111	36.905
31.172	97.467
42.915	153.24
58.7	193.95
74.431	220.38
83.172	241.83
94.373	252.16
99.732	257.13
98.698	260.53
99.575	254.27
94.154	245.13
83.207	239.6
86.387	234.03
89.064	224.97
86.486	223.57
83.948	231.69
86.772	237.65
90.398	234.16
85.194	224.84
86.332	217.9
90.069	225.08
86.255	215
75.186	163.04
64.765	107.26
53.022	43.716
41.487	-6.103
35.606	-9.76
33.705	-5.657
38.497	-7.4
39.12	-3.616
38.359	1.768
41.074	5.901
35.268	7.772
32.993	10.01
37.993	7.044
40.327	5.276
29.49	4.461
-21.327	-17.6
-93.311	-29.16
-137.83	-17.822
-152.99	-9.734
-156.24	-4.237
-150.71	1.581
-137.11	9.706
-123.88	12.418
-117.88	15.716
-113.78	21.636
-117.14	22.5
-117.17	28.112
-107.42	33.238
-103.9	32.075
-104.32	28.19
-102.83	27.925
-96.762	26.179
-98.55	22.692
-102.21	25.612
-99.204	29.992
-83.313	53.359
-49.876	85.741
-15.694	111.37
10.194	143.6
28.458	168.7
55.084	185.4
74.109	194.41
81.33	197.87
90.669	202.25
93.16	199.78
93.248	197.3
92.643	194.15
92.542	186.72
88.904	180.87
82.375	179.07
83.696	173.42
82.728	169.82
78.363	168.07
79.097	159.05
82.201	157.5
81.038	157.29
73.509	153.84
75.602	156.13
74.854	151.19
71.989	149.19
76.545	149.22
71.228	123.4
67.034	84.517
58.341	35.824
47.635	-20.068
48.584	-55.428
47.376	-63.797
45.848	-56.994
46.484	-53.177
42.658	-50.06
48.618	-45.058
50.811	-45.88
37.64	-44.373
36.064	-41.22
34.898	-38.76
31.329	-40.071
32.398	-45.083
34.026	-40.123
37.246	-33.797
33.027	-32.839
38.381	-26.945
19.449	-30.305
-51.977	-41.554
-113.8	-37.423
-141.43	-28.954
-151.7	-26.003
-161.16	-21.546
-158.4	-15.808
-141.02	-11.987
-132.36	-6.998
-123.48	-2.333
-114.88	-1.347
-107.47	5.39
-107.42	9.462
-121.29	7.348
-126.31	8.224
-125.38	9.496
-121.33	11.192
-113.5	10.279
-118.17	17.115
-122.26	30.243
-115.41	29.861
-112.83	27.654
-108.39	27.156
-101.49	26.543
-97.576	36.93
-89.695	44.655
-85.04	43.327
-81.079	40.109
-80.551	41.891
-80.601	42.179
-77.75	39.046
-72.223	40.862
-62.933	40.069
-56.604	39.366
-40.615	25.475
-25.472	4.75
-15.302	-10.66
1.06	-20.335
13.064	-26.659
22.759	-36.114
43.699	-2.39
112.75	17.544
303.12	27.548
570.48	88.642
913.15	122.64
1281.3	136.73
1374.7	127.19
1144.5	91.085
793.93	63.073
512.07	40.131
348.39	39.843
235.69	35.313
153.03	20.373
101.1	16.118
80.171	13.55
58.727	8.768
44.29	3.714
42.904	6.925
31.786	5.856
26.612	-1.474
22.361	-0.011
8.983	2.246
-1.265	6.711
-7.305	9.524
-11.899	4.988
-14.07	0.703
-11.07	4.418
-13.087	5.147
-20.76	4.874
-27.786	7.86
-42.883	-4.352
-55.926	-8.425
-56.795	-5.028
-53.31	-5.855
-51.202	-0.495
-47.051	-0.483
-48.031	-1.073
-55.778	-0.371
-52.993	-1.57
-49.395	-0.436
-50.533	1.081
-46.686	0.782
-48.005	0.809
-48.71	-1.138
-46.182	-1.488
-45.963	3.06
-43.24	3.777
-45.007	3.334
-49.022	0.892
-53.257	-2.01
-52.844	-0.939
-48.342	0.107
-50.105	3.247
-49.595	2.95
-46.335	-1.274
-45.386	-3.131
-45.247	-2.732
-43.487	-1.431
-42.596	-2.784
-44.022	-3.795
-42.446	-2.3
-38.908	-2.098
-36.938	0.469
-36.727	1.904
-39.955	-3.43
-41.062	-2.226
-33.99	3.259
-29.943	5.642
-28.388	5.724
-34.948	1.169
-41.125	-2.074
-35.555	-4.554
-33.874	-4.567
