# Supplementary material for: Electrooculography-based continuous eye-writing recognition system for efficient assistive communication systems
Source: PLoS One. 2018 Feb 9;13(2):e0192684. doi: 10.1371/journal.pone.0192684 (PMC5806888; doi:10.1371/journal.pone.0192684)
Supplement: S3 Database — All the original continuous EOG data of participant 004, 005, and 006 used in the experiments are contained in this database. (ZIP) [file pone.0192684.s003.zip › continuous2/004/training/EOG_004_01_092.csv]

-10.021	5.315
-8.316	5.988
-6.962	4.087
-11.217	2.004
-10.169	2.659
-8.891	4.434
-10.573	3.259
-12.554	4.102
-12.117	7.713
-6.513	7.522
-7.828	7.729
-8.837	10.413
-3.216	10.023
-6.64	7.775
-10.446	7.216
-9.322	7.198
-10.769	6.191
-10.368	5.492
-9.577	7.575
-6.819	7.456
-7.243	4.504
-5.062	5.897
-3.667	6.667
-8.518	9.915
-5.113	10.247
-5.962	4.73
-7.745	5.529
-4.655	5.519
-3.689	5.673
-1.525	6.334
-3.552	4.142
-3.391	1.86
-2.387	0.645
-5.129	1.279
-9.248	1.565
-10.105	2.651
-4.485	1.208
-4.094	1.126
-4.157	4.124
-2.079	1.342
-4.658	0.613
-5.423	1.309
-6.564	-0.754
-8.408	2.262
-5.396	1.901
-5.501	0.378
0.167	2.553
2.449	0.433
-2.744	0.437
-1.577	-0.713
-3.906	-1.081
-4.85	3.047
-6.791	0.717
-7.389	0.188
-7.461	0.775
-11.775	-1.379
-11.339	1.376
-8.915	2.626
-6.456	-0.041
-5.716	-0.026
-6.132	0.807
-8.549	0.486
-12.184	0.955
-8.193	0.836
-5.548	2.81
-7.113	4.875
-2.398	4.078
-4.134	3.368
-9.724	0.967
-9.561	-0.213
-9.843	1.723
-7.1	2.586
-2.387	4.498
-1.413	7.212
-3.619	8.492
-5.141	7.768
-5.712	5.025
-7.213	5.948
-5.674	7.066
-0.972	6.912
-2.851	21.168
-6.048	48.382
-6.46	71.863
-15.45	90.94
-25.787	109.18
-23.413	124.44
-12.98	138.6
-5.165	147.47
-0.225	148.09
1.61	148.01
-0.706	144.99
-5.457	142.14
-10.58	139.04
-11.798	132.76
-13.04	132.32
-15.487	125.1
-15.515	113.97
-16.065	103.83
-22.314	72.953
-30.05	33.85
-24.329	-0.639
-7.33	-34.81
36.435	-60.208
111.34	-85.641
137.66	-123.1
96.369	-169.99
59.881	-211.65
38.724	-234.83
24.973	-248.15
27.778	-250.17
31.303	-247.98
30.958	-250.91
32.106	-249.82
35.182	-248.17
33.014	-242.32
32.056	-238.53
33.889	-235.35
31.081	-227.02
33.932	-223.72
38.086	-219.33
36.167	-212.49
30.876	-211.61
30.169	-211.19
28.021	-194.88
28.131	-173.46
61.638	-133.97
104.05	-66.957
111.06	-5.337
115.34	46.971
123.55	72.98
106.54	71.947
100.2	70.245
103.95	68.31
100.22	66.207
99.288	62.361
92.086	60.804
88.527	63.432
80.681	63.548
76.119	62.752
82.305	64.107
79.375	62.415
79.793	65
78.789	66.256
71.664	58.516
74.823	64.067
57.016	62.239
0.592	37.477
-55.124	18.571
-102.21	10.906
-131.61	3.645
-144.45	-0.63
-161.01	-2.191
-166.75	-3.053
-161.64	0.063
-154.42	-1.032
-147.76	3.668
-141.77	12.441
-136.7	11.051
-134.56	12.022
-131.82	9.967
-132.77	5.006
-132.28	5.648
-129.47	6.604
-126.46	7.297
-121.34	6.34
-122.07	2.794
-126.66	3.271
-133.36	5.982
-139.35	4.962
-141.59	3.675
-114.86	-2.898
-56.781	-12.529
5.448	-14.923
74.738	0.375
107.28	14.105
90.986	12.3
79.624	10.84
72.603	11.479
62.41	12.573
59.261	10.544
58.292	10.325
54.392	11.655
49.83	12.789
48.622	11.173
45.632	10.672
43.961	12.417
48.481	8.154
55.449	10.922
50.156	9.778
43.29	9.392
43.405	18.315
2.158	19.419
-56.37	27.618
-99.503	39.169
-131.62	51.606
-134.52	65.133
-134.2	72.692
-132.13	81.375
-127.67	81.831
-133.54	81.934
-132.49	83.327
-129.03	78.64
-123.84	79.907
-113.58	79.819
-110.66	78.12
-107.06	80.049
-100.51	73.697
-101.43	71.366
-101.16	75.444
-97.673	76.434
-97.366	72.832
-101.81	67.912
-104.34	66.211
-102.56	63.142
-96.237	63.188
-91.972	63.669
-94.266	61.452
-94.258	58.092
-93.914	63.761
-73.391	60.484
-48.62	43.086
-48.088	38.743
-47.17	38.207
-49.672	40.581
-51.998	41.399
-50.115	38.635
-56.125	41.655
-51.641	41.135
-52.423	38.538
-62.722	37.743
-57.798	41.364
-38.239	49.607
4.111	57.669
37.267	76.038
69.121	103.5
114.45	127.01
133.75	143.34
147.42	148.42
160.77	144.47
166.15	136.79
160.39	129.48
150.8	129.62
151.95	129.24
149.11	125.88
142.66	123.39
140.23	116.8
137.22	115.67
128.46	115.28
126.06	111.7
125.24	111.71
120.65	110.91
119.92	105.5
115.71	101.48
115.94	101
113.67	99.804
112.44	106.58
110.95	83.787
84.968	27.945
63.385	-18.648
58.025	-68.795
61.939	-105.61
62.333	-107.31
55.926	-102.06
56.157	-99.476
53.754	-94.762
53.296	-92.046
50.793	-86.822
49.753	-85.819
46.995	-87.068
42.127	-79.979
45.535	-79.669
46.185	-77.764
46.317	-73.037
43.488	-73.411
38.822	-70.281
39.73	-71.326
45.746	-65.77
36.062	-69.238
-15.935	-86.632
-72.365	-88.738
-94.072	-82.952
-108.21	-77.066
-120.05	-73.643
-112.67	-69.698
-103.07	-65.958
-101.56	-61.417
-96.306	-55.596
-90.852	-54.973
-89.53	-51.83
-84.401	-52.952
-79.527	-51.72
-81.127	-45.723
-85.12	-46.997
-83.405	-46.347
-86.954	-50.939
-87.705	-39.109
-66.123	-2.246
-31.574	32.529
3.368	72.302
26.88	107.19
59.502	131.79
88.939	151.72
98.214	157.33
113.9	158.67
116.1	156.8
110.92	148.05
110	144.02
109.31	139.01
104.27	129.88
95.375	128.59
95.498	126.71
92.525	118.36
96.952	119.59
96.834	123.28
91.97	117.34
92.235	119.8
86.032	117.17
81.572	111.64
86.425	124.62
91.809	102.38
73.278	50.527
47.709	2.098
39.798	-56.817
41.378	-96.352
41.943	-104.53
40.784	-99.362
38.702	-94.581
32.31	-89.2
31.972	-85.374
35.876	-85.872
33.625	-81.276
29.247	-80.677
26.891	-78.262
24.183	-78.314
23.214	-75.166
26.688	-71.314
24.366	-81.136
19.233	-77.828
18.859	-76.968
16.973	-80.025
14.423	-75.832
19.04	-72.346
20.019	-67
16.122	-67.435
23.416	-61.696
5.474	-59.782
-56.535	-58.277
-94.354	-37.332
-81.5	-11.777
-77.818	0.737
-102.17	0.441
-124.62	4.148
-139.57	5.24
-147.62	7.43
-144.99	12.868
-143.14	14.023
-144.67	19.031
-137.82	19.488
-132.43	20.097
-126.05	22.265
-121.39	20.96
-125.18	19.68
-120.61	20.571
-115.5	22.406
-112.12	19.984
-108.6	19.033
-108.37	19.375
-106.48	19.988
-103.77	21.713
-103.02	21.822
-102.95	20.087
-100.36	17.876
-99.882	17.865
-99.47	15.459
-102.05	12.109
-106.51	11.337
-102.22	10.037
-85.461	19.078
-59.763	32.095
-37.615	44.551
-26.8	63.822
-29.424	78.574
-26.535	90.233
-12.674	100.73
-5.657	104.96
0.841	105.06
3.332	103.27
2.091	99.593
7.045	96.438
9.065	91.485
8.003	88.219
8.312	88.511
7.994	85.921
7.571	84.403
9.66	79.072
9.509	71.761
6.469	57.405
1.161	26.066
-7.041	-14.833
-17.737	-65.022
-33.343	-115.82
-43.807	-162.33
-42.618	-210.18
-32.094	-243.94
-13.751	-261.25
2.89	-278.79
19.631	-286.76
35.303	-285.24
45.85	-284.94
57.906	-284.74
59.575	-283.33
58.98	-277.8
70.169	-272.49
73.937	-267.55
69.933	-262.55
69.24	-260.45
69.98	-256.46
70.887	-250.59
67.145	-246.46
65.805	-240.6
63.996	-232.3
61.255	-227.26
61.287	-226.71
57.73	-220.45
60.449	-218.03
57.666	-215.93
57.203	-207.74
61.98	-203.52
39.942	-193.24
10.839	-177.78
0.888	-137.72
-4.063	-79.417
-14.178	-25.037
-24.997	15.193
-35.598	22.231
-37.158	23.675
-34.365	26.624
-33.306	28.057
-27.028	33.113
-27.24	32.874
-24.609	34.874
-21.632	35.827
-24.03	36.123
-17.609	36.85
-18.401	38.473
-24.196	46.046
-29.295	48.26
-34.559	44.67
-33.458	43.84
-30.825	43.703
-25.926	42.603
-23.711	45.613
-23.804	46.14
-22.812	40.595
-19.998	41.868
-14.328	43.93
-15.377	41.537
-22.576	40.46
-22.243	37.016
-17.186	40.582
-22.07	40.018
-21.789	35.668
-17.022	36.684
-16.986	31.065
-13.286	33.408
-13.207	34.91
-16.352	34.511
-20.563	36.898
-15.756	35.657
-12.941	36.084
-17.794	32.159
-14.827	28.271
-13.667	29.928
-12.412	33.814
-9.446	33.78
-12.491	37.433
-12.451	37.769
-10.743	30.058
-14.221	30.929
-13.71	29.473
-13.222	27.501
-13.386	27.978
-10.52	24.2
-10.302	26.815
-11.657	26.983
-15.258	21.994
-15.971	21.311
-9.958	22.263
-6.665	24.768
-7.16	23.686
-5.551	22.342
-4.462	25.916
-6.618	21.58
-5.683	19.137
-5.271	20.735
-8.179	18.512
-3.761	20.625
-1.463	18.463
-5.276	17.947
-4.691	19.133
