# Supplementary material for: Electrooculography-based continuous eye-writing recognition system for efficient assistive communication systems
Source: PLoS One. 2018 Feb 9;13(2):e0192684. doi: 10.1371/journal.pone.0192684 (PMC5806888; doi:10.1371/journal.pone.0192684)
Supplement: S3 Database — All the original continuous EOG data of participant 004, 005, and 006 used in the experiments are contained in this database. (ZIP) [file pone.0192684.s003.zip › continuous2/004/training/EOG_004_01_093.csv]

20.285	-11.312
20.642	-11.225
19.003	-11.89
18.821	-10.346
20.329	-10.718
20.807	-9.133
13.149	-10.186
8.829	-12.772
10.172	-10.494
11.917	-14.772
15.181	-18.41
12.214	-12.192
9.266	-15.173
12.18	-13.293
12.272	-9.833
11.309	-13.983
14.484	-12.802
13.454	-14.115
11.477	-11.107
12.71	-8.806
14.815	-10.635
14.235	-9.366
8.062	-8.32
11.203	-7.616
14.058	-8.845
12.724	-8.233
15.134	-8.353
13.513	-8.902
16.519	-7.858
21.448	-8.419
20.665	-6.762
21.73	-5.607
21.394	-7.838
19.508	-7.056
17.962	-5.404
15.44	-10.969
15.92	-14.651
15.823	-14.856
13.739	-13.329
11.275	-11.107
11.231	-11.534
13.67	-8.465
11.956	-13.187
13.36	-13.78
18.208	-10.672
16.561	-15.8
16.001	-11.901
13.667	-8.15
11.081	-9.8
13.212	-10.336
13.813	-5.218
16.563	-4.258
15.142	-9.357
12.952	-8.846
11.914	-9.551
8.087	-7.082
9.858	-8.017
11.84	-11.093
10.097	-7.067
9.068	-10.803
11.698	-14.959
14.223	-10.949
13.234	-10.256
8.988	-11.331
7.592	-8.417
6.676	-7.251
3.475	-10.304
4.278	-10.827
1.054	-12.081
-1.144	-12.789
0.223	-8.545
2.713	-12.497
4.551	-6.576
-2.148	17.062
-7.832	40.982
-5.737	73.221
4.318	104.01
10.655	126.28
6.762	140.28
2.593	147.17
-0.552	155.72
3.744	155.77
3.466	154.43
-5.29	153.85
-5.604	147.18
-7.644	145.12
-10.305	140.28
-5.723	135.39
-7.205	131.63
-15.342	125.91
-18.568	121.1
-20.662	104.84
-20.477	84.211
-14.094	57.27
-17.544	16.755
-23.361	-26.057
-22.3	-65.179
-29.827	-113.77
-39.322	-165.28
-45.145	-200.9
-44.312	-238.59
-38.438	-262.4
-36.543	-266.14
-28.605	-271.69
-23.015	-271.78
-21.929	-270.56
-12.013	-265.64
-6.092	-255.73
-10.818	-251.82
-16.608	-249.31
-18.606	-250.05
-16.052	-247.2
-12.537	-237.52
-8.494	-236.09
-6.233	-231.14
-11.79	-230.55
-9.911	-229.27
-4.308	-208.66
3.109	-189.77
44.306	-146.74
90.076	-76.595
118.87	-12.576
137.63	39.163
130.2	53.413
115.85	49.372
103.31	52.044
99.267	51.615
100.18	52.548
90.827	51.013
84.427	50.045
80.102	47.92
80.177	45.506
76.546	47.508
74.223	49.264
70.043	44.961
64.454	43.693
71.222	48.311
26.021	27.625
-46.548	1.817
-80.083	-8.375
-99.995	-16.969
-119.38	-19.922
-132.07	-21.914
-127.15	-18.028
-118.65	-12.978
-122.77	-15.813
-125.19	-17.76
-124.89	-16.684
-126.39	-10.942
-122.69	-7.69
-121.61	-12.338
-124.33	-16.21
-125.53	-14.328
-123.8	-12.829
-118.23	-8.753
-116.83	-6.077
-115.17	-16.018
-112.01	-16.676
-112.17	-10.603
-109.82	-9.752
-105.76	-6.336
-104.8	-8.834
-99.87	-9.94
-102.64	-9.979
-115.71	2.19
-109.08	37.754
-94.389	73.524
-87.357	102.75
-79.695	123.34
-71.035	141.89
-59.691	157.95
-44.714	164.34
-27.543	169.01
-15.891	171.08
-1.265	169.39
8.144	168.14
3.289	166.82
2.824	162.12
1.197	158.67
2.589	156
7.003	147.68
1.099	141.12
4.59	140.42
-0.06	116.2
-28.38	63.511
-46.951	12.088
-53.36	-37.96
-47.622	-90.42
-34.432	-139.11
-23.439	-174.32
-4.442	-200
11.074	-221.81
24.888	-233.8
41.848	-241.72
46.909	-242.8
50.061	-240.4
56.093	-240.49
60.546	-234.78
52.852	-227.7
38.688	-219.62
37.96	-211.12
40.165	-211.36
44.338	-212.1
47.596	-207.97
39.913	-203.29
35.785	-199.14
34.034	-193.78
27.396	-190.01
30.88	-187.74
27.81	-184.41
29.412	-179.84
29.754	-170.27
-34.345	-154.83
-118.05	-126.37
-173.65	-81.909
-213.89	-33.698
-228.02	4.032
-231.11	31.911
-225.87	58.341
-208.07	76.847
-198.74	80.33
-187.51	80.674
-173.09	83.193
-164.78	85.06
-153.73	82.318
-149.04	78.272
-154.28	79.938
-152.51	79.66
-148.07	78.163
-146.76	75.307
-139.93	74.744
-120.3	75.787
-67.512	66.402
-7.765	50.954
49.066	40.167
99.706	27.188
94.517	15.231
73.626	16.541
63.974	18.737
55.085	14.859
53.124	6.619
44.899	5.817
40.077	10.348
37.11	11.733
35.46	8.722
30.769	3.678
24.104	5.33
23.939	1.142
24.462	4.058
24.455	4.591
26.153	6.151
27.106	11.757
-4.142	-28.038
-53.501	-68.33
-88.865	-88.502
-110.91	-103.71
-115.89	-99.963
-108.96	-99.34
-94.918	-98.364
-90.105	-94.309
-86.912	-89.676
-75.998	-84.175
-71.985	-81.861
-67.82	-78.198
-63.349	-73.721
-58.309	-73.032
-54.989	-72.891
-57.599	-68.693
-56.465	-66.95
-53.569	-60.993
-51.191	-55.052
-49.918	-57.749
-48.719	-56.961
-46.677	-54.433
-43.534	-54.295
-35.969	-51.389
-30.801	-51.246
-23.534	-51.59
-23.225	-49.938
-28.262	-48.364
-27.208	-34.741
-39.089	-9.413
-57.781	19.256
-76.355	45.956
-89.597	68.612
-93.017	92.502
-89.667	117.4
-78.621	133.03
-62.369	146.96
-40.584	164.84
-26.165	175.15
-12.803	186.53
7.613	192.53
21.011	191.92
27.692	193.15
32.675	190.88
35.786	190.56
41.044	188.39
47.293	188.41
52.169	186.71
57.248	176.88
66.419	168.96
80.039	163.34
92.297	155.75
108.97	147.09
129.38	140.49
147.19	128.63
168.69	119.3
205.65	112.79
234.76	98.122
252.6	85.474
289.71	76.501
310.41	60.906
312.25	36.625
322.89	11.138
325.19	-16.228
310.96	-59.573
284.79	-108.69
260.42	-144.94
235.56	-172.13
209.94	-192.89
188.58	-210.77
158.81	-222.84
126	-227.24
95.637	-231.64
61.481	-234.82
30.103	-232.62
10.27	-228.67
-0.146	-224.3
-10.603	-218.84
-22.257	-212.84
-32.347	-208.68
-44.035	-206.14
-47.82	-202.88
-42.599	-200.25
-41.612	-196.12
-37.614	-190.19
-46.753	-176.51
-76.177	-153.95
-87.246	-114.54
-85.072	-56.062
-89.516	3.566
-86.748	55.413
-79.03	97.858
-71.534	133.79
-57.52	159.29
-46.227	176.12
-40.032	190.34
-33.85	198.52
-28.57	204.22
-21.606	208.59
-16.888	210.58
-14.689	210.72
-7.101	207.32
-6.057	204.67
-8.803	203.72
-4.523	200.62
-8.351	194.93
-5.446	191.32
-4.152	184.99
-9.403	180.66
-0.221	180.57
-5.593	170.3
-11.967	166.13
-11.683	164.93
-17.42	158.69
-11.49	158.86
-14.096	135.51
-36.78	76.971
-69.169	10.332
-83.612	-28.046
-54.43	-31.466
31.435	-10.907
118.16	23.963
124.36	29.462
79.735	18.306
24.762	17.133
-23.871	4.564
-54.796	-6.427
-70.205	-4.227
-71.309	-2.572
-69.038	-3.722
-67.629	-6.395
-63.173	-7.343
-61.202	-6.678
-65.663	-8.673
-64.538	-4.528
-62.175	0.122
-68.395	-0.279
-69.89	-0.204
-74.777	-3.058
-87.632	-5.106
-99.115	-9.556
-109.12	-9.882
-82.216	-11.967
-19.398	-24.061
49.236	-30.46
101.94	-30.254
104.02	-23.92
90.76	-23.092
80.209	-24.447
71.626	-22.493
76.581	-26.724
67.064	-24.191
58.722	-20.548
56.205	-20.724
51.152	-19.123
48.096	-22.767
46.478	-20.87
48.657	-24.051
50.711	-23.105
50.726	-11.631
21.032	-52.43
-31.995	-112.03
-69.94	-138.7
-91.69	-156.85
-101.4	-161.23
-95.971	-154.41
-87.07	-150.43
-77.858	-146.06
-73.32	-140.38
-78.837	-137.69
-74.019	-136.3
-64.198	-130.53
-60.678	-127.68
-60.42	-129.73
-62.43	-124.62
-60.099	-121.19
-59.32	-120.15
-56.346	-116.24
-54.147	-115.53
-55.998	-115.15
-54.276	-112.98
-60.047	-113.48
-60.639	-115.64
-59.259	-101.74
-68.926	-67.381
-72.527	-21.292
-72.729	22.994
-77.607	56.87
-83.756	85.103
-79.743	108.71
-67.184	127.07
-56.174	144.6
-43.82	158.72
-27.757	168.18
-16.727	179.14
-12.986	180.75
-8.336	179.86
-1.761	182.71
7.069	179.08
15.644	178.2
26.807	175.85
39.939	173.14
53.801	176.29
73.825	174.5
87.868	170.7
97.295	170.04
113.71	163.87
119.6	156.61
123.22	150.02
133.58	138.96
133.04	131.27
136.68	113.49
145.79	85.997
153.2	57.256
162.72	22.92
175.26	-9.925
190.92	-39.701
198.68	-70.201
208.37	-99.719
221.81	-120.78
227.59	-138.41
228.23	-150.65
218.48	-161.45
206.99	-174.85
201.33	-181.28
188.73	-187.79
174.75	-198.01
162.23	-203.64
144.82	-204.44
127.73	-208.03
110.12	-210.32
96.883	-210.13
90.7	-209.09
77.459	-207.25
60.87	-207.08
50.113	-204.59
39.751	-198.49
34.956	-194.66
32.561	-191.88
27.043	-190.18
28.903	-189.71
15.583	-177.94
-22.953	-158.24
-57.359	-125.55
-81.054	-67.718
-100.81	-7.707
-118.91	41.998
-126.85	87.723
-116.22	125.54
-97.744	159.11
-78.417	185.21
-64.521	203.62
-56.53	215.01
-49.419	219
-45.945	224.47
-39.563	225.87
-39.06	224.53
-38.876	223.26
-33.797	221.47
-34.052	220.9
-32.638	219.03
-33.741	212.44
-31.198	207.02
-27.194	202.53
-26.224	197.27
-26.275	194.25
-26.488	188.13
-22.046	186.03
-22.834	178.38
-27.018	170.59
-30.076	172.72
-27.632	169.41
-20.951	168.67
-24.096	162.11
-27.318	158.68
-20.57	160.82
-25.145	129.96
-38.668	80.465
-52.396	34.716
-62.166	-4.164
-51.336	-43.572
-44.364	-70.256
-44.802	-62.259
-39.89	-53.562
-37.965	-49.936
-34.886	-44.731
-33.989	-43.37
-30.491	-38.208
-26.614	-38.903
-24.371	-36.099
-24.542	-34.774
-25.161	-31.618
-21.401	-25.736
-38.793	-45.478
-55.208	-51.237
-52.211	-41.805
-48.802	-41.47
-44.108	-36.838
-45.423	-36.232
-43.949	-32.55
-40.893	-28.921
-40.2	-28.973
-36.946	-27.942
-38.319	-27.407
-38.831	-25.515
-33.477	-23.397
-26.359	-23.505
-27.942	-24.497
-24.907	-15.597
-13.566	-9.419
-12.51	-10.358
-15.063	-14.594
-19.471	-22.854
-22.84	-16.492
-19.496	-8.902
-15.553	-8.039
-15.542	-8.046
-13.406	-11.28
-6.106	-8.993
-7.064	-11.649
-15.172	-15.33
-17.124	-11.684
-14.067	-10.058
-11.078	-9.355
-9.363	-7.39
-10.531	-9.002
-9.359	-10.864
-6.569	-8.762
-6.138	-10.667
-11.929	-7.138
-17.487	0.244
-8.991	2.035
-0.903	2.179
-0.81	-0.635
0.158	-2.798
-1.325	-1.821
0.852	7.865
13.422	16.427
26.906	13.673
30.292	12.425
26.864	14.727
28.974	14.017
28.031	10.911
21.153	8.812
17.482	5.101
16.99	1.821
15.214	3.508
12.223	4.119
