# Supplementary material for: Electrooculography-based continuous eye-writing recognition system for efficient assistive communication systems
Source: PLoS One. 2018 Feb 9;13(2):e0192684. doi: 10.1371/journal.pone.0192684 (PMC5806888; doi:10.1371/journal.pone.0192684)
Supplement: S3 Database — All the original continuous EOG data of participant 004, 005, and 006 used in the experiments are contained in this database. (ZIP) [file pone.0192684.s003.zip › continuous2/004/training/EOG_004_01_094.csv]

-11.102	7.336
-10.566	4.804
-10.843	6.557
-7.305	9.778
-10.879	6.905
-10.73	5.625
-5.169	8.652
-10.976	3.759
-7.213	3.465
-0.193	7.303
-5.43	9.933
-4.902	7.722
-5.151	2.336
-12.539	6.895
-14.91	2.253
-18.535	-0.319
-16.313	3.97
-10.23	-0.682
-9.385	5.92
-9.231	6.042
-13.928	-1.288
-15.126	-1.119
-12.877	-3.327
-10.774	-3.627
-8.113	-5.892
-11.174	-3.606
-10.134	-1.686
-5.91	-3.911
-9.013	-3.162
-9.111	-5.934
-9.186	-2.788
-11.934	-0.429
-7.389	-0.662
-8.968	3.142
-11.91	2.576
-4.811	2.015
-3.876	-2.653
-2.458	-3.831
-0.705	-0.816
-6.351	-3.005
-4.887	-0.306
-2.636	1.844
-3.637	0.054
-2.365	1.223
-0.975	1.635
-1.014	-0.67
0.021	-0.258
-0.902	-1.74
-4.764	-3.738
-4.431	1.584
-4.15	1.285
-3.299	-3.108
-3.143	-0.665
-4.293	-3.656
-4.198	-3.836
-2.066	0.88
-1.456	-1.635
-6.583	-1.684
-3.939	-4.048
0.801	-4.943
-3.578	-4.795
-1.173	-7.568
5.671	-4.324
7.115	-3.671
6.588	-4.732
0.802	-4.323
-2.442	-3.966
-0.916	-4.582
-3.699	-2.907
-3.417	-0.234
-4.824	-3.204
-6.945	-1.53
2.153	-2.783
29.142	-6.207
83.446	-3.158
119.91	-6.041
114.18	-6.567
96.469	-6.755
78.971	-9.737
73.767	-7.063
72.551	-8.128
67.627	-8.609
66.161	-6.603
63.467	-5.554
59.468	-5.547
58.262	-8.432
58.631	-4.827
57.784	-6.889
62.072	-3.942
39.333	1.783
-28.367	-10.16
-86.974	-6.311
-118.51	2.371
-139.63	-0.267
-166.85	1.243
-197.1	1.979
-211.91	2.142
-215.52	3.561
-212.22	4.729
-208.18	7.189
-199.2	10.868
-186.77	13.104
-181.79	14.547
-177.88	13.074
-171.48	11.665
-165.09	13.77
-164.48	16.592
-161.81	15.984
-153.97	13.247
-157.05	12.073
-160.72	11.249
-157.27	8.429
-158.78	9.635
-135.46	27.583
-80.572	54.485
-26.088	76.149
17.404	97.836
53.768	126.66
96.254	151.05
117.95	160.15
114.88	154.96
111.46	148.41
104.96	143.75
104.14	135.93
107.28	133.56
102.89	133.45
103.23	133.56
100.62	130.76
94.649	128.15
98.05	124.02
94.586	121.07
97.935	134.23
76.842	100.2
10.108	19.244
-49.014	-47.836
-88.281	-107.88
-97.815	-145.49
-81.504	-169.49
-71.635	-192.15
-76.095	-202.67
-85.952	-208.62
-93.3	-204.03
-101.42	-194.09
-102.7	-191.42
-97.809	-188.87
-98.69	-183.32
-98.424	-178.63
-95.395	-178.53
-94.321	-177.4
-93.736	-172.79
-97.572	-172.72
-97.703	-167.48
-90.964	-157.64
-90.969	-156.56
-94.5	-155.79
-99.971	-149.74
-94.567	-150.51
-89.635	-138.67
-105.8	-107.22
-110.16	-66.513
-110.59	-15.244
-115.1	25.974
-115.44	56.867
-124	84.413
-118.35	102.92
-106.46	113.96
-101.4	128.01
-87.865	142.93
-74.722	146.69
-65.518	152.52
-58.257	159.42
-50.899	161.18
-37.504	166.94
-33.566	169.93
-28.914	168.52
-18.617	168.69
-16.907	168.15
-11.753	164.86
-10.122	163.82
-6.282	163.47
0.902	160.48
4.046	160.37
7.668	156.6
13.222	151.45
22.505	150.42
24.58	144.44
32.241	140.03
45.21	123.36
48.86	89.834
69.398	62.065
104.14	33.631
142.1	6.334
176.39	-13.88
201.62	-32.557
231.39	-52.328
253.37	-66.948
267.22	-74.261
265.31	-78.426
256.01	-78.07
250.27	-78.558
241.24	-56.087
242.13	-26.916
237.91	-26.088
224.85	-26.62
223.82	-24.569
224.61	-21.783
224.58	-22.009
226.21	-23.943
219.76	-23.787
213.57	-21.989
216.38	-12.234
211.22	-38.134
183.69	-102.39
157.98	-155.75
139.14	-184.42
108.62	-201.96
74.389	-215.88
40.903	-221
6.92	-220.84
-13.414	-219.29
-27.104	-217.42
-42.348	-215.95
-47.521	-210.43
-49.937	-205.45
-52.749	-203.39
-51.505	-195.33
-53.561	-193.58
-59.222	-190.74
-56.916	-183.22
-47.541	-182.11
-51.656	-175.37
-51.058	-173.96
-47.702	-167.37
-79.737	-151.37
-114.74	-131.87
-131.58	-91.659
-140.84	-44.509
-147.7	-0.403
-161.48	34.69
-170.59	59.826
-169.48	88.777
-162.08	114.94
-152.71	132.48
-138.13	152.19
-124.22	171.29
-110.22	183.02
-94.852	189.12
-87.229	195.53
-75.302	201.37
-68.404	203.97
-63.32	209.06
-55.587	205.6
-55.956	203.14
-53.964	202.86
-55.718	196.74
-52.47	194.77
-44.74	191.09
-47.773	187.71
-52.822	180.68
-54.621	176.58
-50.422	175.33
-47.404	169.42
-46.66	166.94
-42.801	162.86
-46.89	158.22
-48.588	154.68
-45.52	151.99
-45.209	152.79
-37.447	152.45
-35.034	145.95
-32.058	142.12
-30.019	141.49
-33.21	138.32
-29.384	137.91
-32.58	136.26
-33.341	132.27
-27.896	128.2
-30.93	124.77
-30.77	124.28
-31.085	120.88
-35.441	115.02
-29.798	112.59
-29.822	110.87
-30.904	107.86
-27.3	108.63
-37.163	101.44
-49.629	88.127
-60.463	86.891
-68.619	83.55
-69.294	80.946
-74.217	71.046
-83.572	38.873
-85.871	15.904
-79.325	16.805
-70.804	22.109
-66.636	24.041
-62.041	36.773
-68.743	24.196
-94.192	-21.137
-118.19	-54.563
-135.13	-89.422
-147.1	-118.58
-149.56	-125.61
-137.84	-125.67
-134.99	-118.95
-130.72	-112.33
-124.81	-106.74
-135.57	-84.328
-126.25	-68.189
-120.46	-71.697
-116.32	-65.266
-102.94	-59.776
-105.59	-61.043
-105.48	-58.819
-103.65	-57.786
-100.57	-56.389
-101.49	-54.559
-101.56	-52.354
-96.676	-54.927
-97.136	-51.004
-71.845	-40.247
-14.066	-40.018
44.736	-41.793
101.78	-41.204
149.78	-46.675
149.12	-54.255
122.2	-53.886
116.31	-52.785
112.46	-53.687
102.14	-49.334
93.565	-49.205
91.099	-46.662
87.791	-40.809
84.481	-44.116
89.545	-43.801
81.907	-44.178
77.088	-43.131
77.551	-40.299
76.049	-33.738
75.657	-27.895
51.272	-68.949
14.56	-123.35
-1.78	-148.54
11.647	-160.62
32.696	-168.89
35.053	-181.47
22.903	-186.5
17.645	-182.3
11.871	-179.62
2.601	-177.32
-0.204	-172.33
-3.439	-164.66
-2.27	-157.35
-4.683	-155.35
-9.713	-154.22
-10.308	-150.31
-14.554	-147.44
-20.371	-142.85
-22.025	-140.88
-18.891	-130.08
-26.288	-103.5
-38.361	-66.936
-46.434	-19.875
-64.853	19.558
-81.951	49.668
-93.366	77.185
-102.02	96.77
-95.962	111.61
-82.346	127.21
-67.903	144.27
-49.997	157.64
-37.533	169.29
-31.801	177.38
-21.601	178.47
-12.063	178.46
-10.258	177.79
-6.755	177.71
4.207	176.9
11.214	173.38
26.985	173.36
51.772	174.09
69.554	167.12
107.53	161.93
134.4	162.29
153.07	157.71
194.29	144.34
205.52	122.57
209.81	104.76
228.67	88.344
241.56	60.415
254.03	30.864
260.87	6.744
272.87	-10.088
280.36	-26.284
280.61	-47.023
282.7	-68.774
273.71	-96.755
257.01	-125.39
237.67	-149.99
215.68	-169.55
194.29	-181.93
171.79	-193.77
146.16	-204.53
118.2	-208.87
86.543	-211.54
58.826	-215.45
35.033	-214.69
16.808	-215.58
7.275	-215
-2.048	-207.05
-4.194	-199.32
-2.852	-195.76
-10.379	-193.22
-9.091	-190.03
-5.61	-188.06
-19.173	-170.32
-35.275	-137.28
-41.433	-89.218
-26.784	-22.982
-17.435	38.258
-17.768	84.908
0.455	125.92
15.47	163.51
20.172	186.25
33.457	201.42
40.929	213.72
34.998	218.22
29.788	221.27
22.299	217.73
18.393	215.98
13.557	219.08
3.963	209.99
4.648	208.57
6.487	209.71
-1.256	198.7
-1.721	197.58
-2.829	193.81
-3.358	184.8
2.793	181.56
0.462	177.86
-0.081	172.2
-0.79	169.12
0.771	167.35
-4.21	163.39
-9.408	161.1
-6.173	158
-4.647	157.03
-4.408	155.5
-3.255	157.67
8.911	149.92
14.037	117.02
28.632	82.985
61.614	52.809
89.525	25.724
106.9	5.508
107.37	-3.732
100.9	-3.282
99.306	-0.52
98.689	1.182
94.882	-1.768
92.781	-1.77
85.416	-0.351
84.39	-1.578
84.625	-2.129
81.552	3.695
92.259	-1.462
87.319	-15.496
76.984	-14.122
78.057	-13.315
73.35	-10.878
77.423	-6.777
71.308	-12.705
70.214	-4.761
69.007	-4.787
8.081	-54.076
-66.063	-105.77
-126.96	-134.42
-165.89	-150.56
-181.53	-149.61
-199.24	-145.97
-193.04	-138.38
-180.5	-128.2
-178.61	-123.75
-170.9	-120.23
-163.79	-111.43
-156.86	-106.04
-149.35	-104.44
-143.52	-96.756
-140.82	-96.261
-142.92	-97.018
-140.23	-91.463
-138.16	-106.63
-127.82	-140.71
-101.15	-173.91
-71.726	-199.59
-38.374	-211.96
-12.878	-212.36
6.343	-208.28
19.748	-206.9
20.586	-205.98
26.626	-204.37
29.885	-199.41
28.277	-193.51
28.512	-191.95
24.998	-184.72
27.012	-178.03
27.817	-179.36
27.847	-174.41
30.238	-172.48
27.392	-168.95
24.006	-163.22
27.88	-169
30.494	-159.04
22.372	-142.52
21.783	-135.74
22.497	-120.4
15.273	-88.631
5.631	-36.707
-12.216	16.029
-20.933	37.97
-25.878	39.597
-33.278	42.921
-28.982	45.681
-28.13	45.684
-26.622	47.358
-19.219	47.968
-19.266	47.638
-24.394	51.592
-22.371	49.445
-19.651	45.983
-20.558	48.676
-17.591	50.858
-23.599	48.859
-33.025	47.568
-35.074	50.266
-30.373	48.633
-25.372	49.298
-28.583	51.84
-30.344	47.389
-30.577	43.932
-30.534	44.296
-25.501	43.793
-29.243	42.861
-31.699	39.158
-28.466	39.937
-33.26	43.643
-28.451	40.919
-28.827	39.781
-28.957	38.384
-22.826	39.025
-29.714	42.844
-28.05	38.344
-24.727	32.931
-27.897	33.826
-26.305	33.506
-22.93	31.221
-22.297	30.067
-21.016	32.052
-18.828	31.203
-21.315	29.309
-23.987	29.205
-24.167	27.069
-22.371	28.449
-22.273	27.245
-19.867	26.631
-14.867	27.86
-13.872	26.713
-12.72	28.419
-11.376	25.716
-13.01	23.694
-19.997	24.722
-20.127	26.902
-16.139	27.961
-15.39	26.254
-15.375	28.678
-18.733	24.935
-17.635	23.05
-16.056	23.06
-14.73	18.119
-10.898	21.713
-5.432	24.021
-8.232	20.397
-16.806	17.424
-13.296	21.277
-10.325	24.814
-16.186	20.072
-17.883	22.211
