# Supplementary material for: Electrooculography-based continuous eye-writing recognition system for efficient assistive communication systems
Source: PLoS One. 2018 Feb 9;13(2):e0192684. doi: 10.1371/journal.pone.0192684 (PMC5806888; doi:10.1371/journal.pone.0192684)
Supplement: S3 Database — All the original continuous EOG data of participant 004, 005, and 006 used in the experiments are contained in this database. (ZIP) [file pone.0192684.s003.zip › continuous2/004/training/EOG_004_01_095.csv]

-15.122	-9.532
-14.547	-10.71
-16.005	-5.587
-23.696	-5.961
-28.504	-5.046
-25.335	-0.204
-21.701	-2.172
-26.01	-2.647
-27.128	-3.368
-22.835	-3.054
-19.174	-1.312
-16.718	-3.514
-24.783	-5.838
-26.91	-6.18
-22.286	-3.449
-23.454	2.505
-20.294	4.959
-15.393	-0.911
-15.118	-2.806
-15.541	-2.528
-16.644	-1.676
-20.661	1.854
-20.905	2.995
-16.284	4.755
-13.762	0.332
-15.056	-2.361
-16.805	-3.096
-16.506	-3.932
-18.776	-1.765
-16.103	0.002
-10.094	3.842
-13.541	3.113
-14.656	2.77
-12.659	4.69
-8.234	5.261
-6.876	2.186
-10.427	4.634
-10.754	9.284
-14.555	2.744
-12.562	3.966
-10.157	8.387
-12.501	11.86
-14.417	10.09
-15.496	5.218
-11.773	10.548
-11.057	7.346
-8.195	6.875
-8.718	7.989
-16.673	5.582
-12.771	7.932
-8.093	9.277
-8.783	10.314
-8.964	7.351
-10.308	8.04
-7.634	7.462
-5.624	6.434
-6.598	10.469
-4.98	10.554
-2.311	9.583
-2.088	12.078
-1.232	13.636
-3.603	11.156
-3.967	13.17
-4.285	16.796
-4.129	17.191
-0.266	17.671
-1.788	17.94
1.781	17.663
2.434	12.844
-2.101	11.785
-3.916	12.924
-4.792	10.489
-2.929	13.144
-1.277	9.808
-4.415	6.605
-9.735	9.7
-7.997	10.027
6.712	12.422
53.101	24.018
104.31	41.906
140.9	53.243
165.69	60.483
151.18	58.955
130.34	55.254
118.74	50.76
105.36	41.811
99.837	42.252
95.548	39.109
94.754	37.874
91.076	43.069
85.585	45.09
88.611	45.369
89.614	37.65
84.085	36.123
87.402	37.424
63.903	15.869
1.501	-17.222
-34.563	-36.912
-43.78	-55.633
-61.887	-76.892
-96.99	-82.813
-130.29	-77.911
-143.39	-67.948
-148.08	-64.978
-153.68	-62.586
-150.63	-52.356
-141.7	-52.671
-140.86	-55.099
-134.6	-53.331
-127.1	-52.448
-125.91	-47.497
-119.22	-46.04
-119.99	-44.865
-125.98	-42.173
-124.97	-44.046
-125.25	-40.674
-128.43	-41.11
-129.77	-43.868
-127.15	-40.818
-135.69	-43.365
-124.57	-33.085
-78.912	-21.208
-20.163	-14.771
57.762	4.419
111.07	24.14
140.08	41.222
150.49	44.229
130.35	41.256
117.96	45.173
117.12	42.944
115	42.196
109.8	46.329
102.72	40.017
105.22	45.239
103.92	53.162
61.902	15.005
-2.347	-34.067
-52.302	-57.034
-78.598	-61.128
-94.859	-59.952
-119.03	-60.374
-131.13	-52.729
-122.98	-49.981
-114.08	-50.095
-112.93	-43.487
-110.45	-39.529
-99.928	-34.994
-92.464	-32.383
-92.121	-32.879
-94.583	-27.698
-94.629	-26.164
-88.964	-30.614
-87.087	-30.754
-91.886	-28.38
-96.538	-33.602
-96.095	-36.573
-85.255	-13.342
-55.824	17.855
-11.068	52.305
37.421	98.973
80.79	147.68
105.52	184.52
117.67	200.76
131.1	213.25
130.54	213.21
122.04	207.1
123.93	205.42
119.82	199.86
118.88	195.37
121.77	190.55
116.4	182.51
119.35	178.23
122.44	184.05
119.5	162.39
111.01	112.21
92.521	53.07
79.924	-10.571
82.116	-56.937
85.618	-79.216
79.582	-75.193
76.921	-68.545
79.797	-65.626
73.565	-61.334
73.205	-60.941
72.592	-58.617
71.301	-52.457
76.46	-46.338
31.89	-52.481
-49.229	-54.225
-99.386	-38.123
-121.43	-17.599
-144.62	-6.976
-162.71	-3.41
-166.54	2.819
-161.69	5.011
-145.58	7.414
-136.19	9.128
-131.98	9.163
-120.95	11.17
-117.5	12.774
-116.55	13.478
-114.24	10.839
-118.64	7.84
-120.71	7.133
-115.26	4.453
-113.72	-0.791
-101.24	11.966
-56.153	39.407
-6.635	60.496
21.773	84.482
52.044	112.51
83.319	132.41
94.151	141.09
105.6	146.79
112.16	144.21
103	135.63
102.91	136.33
97.093	131.09
86.575	128.27
90.103	125.99
87.308	121.45
88.946	123.07
93.06	117.27
88.563	125.3
88.722	110.48
82.4	57.439
72.885	3.267
71.698	-50.745
82.677	-88.436
90.225	-101.6
81.263	-97.635
78.99	-95.401
76.868	-95.286
65.262	-92.453
67.174	-86.824
63.707	-83.843
56.906	-82.151
60.948	-77.93
64.293	-75.419
64.278	-67.921
10.216	-74.608
-76.622	-78.154
-122.05	-57.329
-138.89	-41.318
-151.31	-37.329
-161.38	-36.023
-164.94	-34.966
-152.27	-31.686
-138.87	-30.187
-134.83	-30.091
-124.54	-27.229
-121.59	-24.649
-127.95	-24.534
-120.92	-25.107
-109.58	-20.127
-109.91	-20.94
-108.1	-19.937
-104.61	-19.114
-108.57	-22.57
-111.59	-18.89
-113.71	-23.224
-114.01	-24.524
-112.35	-25.804
-98.9	-14.34
-69.527	14.998
-27.773	41.816
8.132	74.649
30.678	101.62
64.267	126.66
88.845	145.58
94.638	149.34
91.331	147.28
77.035	140.13
68.21	135.46
57.72	126.6
46.296	118.54
39.492	119.11
32.962	116.92
32.143	113.53
27.875	109.71
29.091	108.09
28.939	101.36
17.498	77.02
6.461	38.095
-12.995	-9.822
-24.386	-59.904
-23.695	-111.38
-27.113	-164.17
-15.362	-205.03
-0.66	-236.67
9.692	-259.03
28.816	-266.66
39.313	-273.4
44.239	-274.16
47.888	-276.59
54.723	-274.49
57.131	-267.74
51.929	-273.69
50.207	-269.15
44.113	-263.62
49.403	-260.84
36.147	-241.79
-18.874	-218.96
-64.027	-181.04
-89.464	-113.98
-106.79	-55.169
-111.29	-4.938
-101.99	45.618
-83.317	76.591
-64.451	104.11
-43.068	122.07
-26.22	132.06
-21.46	144.1
-18.041	146.05
-15.422	152.85
-14.946	152.85
-12.905	141.68
-9.485	146.55
-12.428	133.23
-34.703	83.903
-72.012	17.958
-101.23	-48.608
-116.97	-104.07
-123.52	-161.45
-112.83	-203.18
-90.983	-226.68
-61.494	-240.21
-31.022	-240.31
-15.69	-242.35
-6.448	-243.55
8.68	-239.33
18.606	-237.09
18.707	-232.51
17.038	-227.05
22.079	-222.89
12.277	-205.01
-12.229	-191.35
-7.218	-188.74
-1.563	-165.31
-13.257	-127.02
-14.97	-80.78
-14.144	-31.647
-18.719	-14.058
-20.076	-11.465
-10.001	-2.536
-6.703	-1.749
-13.232	-0.58
-10.044	5.158
-2.724	8.894
-0.651	9.096
-1.864	9.957
-4.699	9.911
-1.811	15.496
1.713	19.63
-2.798	13.818
-5.268	17.208
-3.983	19.53
-0.257	16.582
3.087	17.813
0.268	19.713
0.066	20.684
0.995	18.572
-0.712	16.249
2.4	16.612
4.396	18.15
2.342	18.393
5.363	22.106
5.99	23.319
0.274	15.316
0.193	16.415
2.369	19.083
1.617	13.639
2.233	13.686
5.838	14.925
5.38	14.03
1.526	14.55
3.24	16.565
4.972	13.097
2.846	11.088
4.083	13.309
5.205	13.862
-0.515	14.54
-0.954	15.192
3.425	18.279
1.404	17.931
-0.615	16.1
3.606	15.138
5.423	14.904
-0.904	12.776
-2.824	9.923
-3.954	13.748
-3.627	13.932
1.505	13.314
0.339	14.369
1.617	12.403
0.996	10.236
-0.817	7.29
-0.393	7.766
-4.483	3.966
-4.174	0.872
