# Supplementary material for: Electrooculography-based continuous eye-writing recognition system for efficient assistive communication systems
Source: PLoS One. 2018 Feb 9;13(2):e0192684. doi: 10.1371/journal.pone.0192684 (PMC5806888; doi:10.1371/journal.pone.0192684)
Supplement: S3 Database — All the original continuous EOG data of participant 004, 005, and 006 used in the experiments are contained in this database. (ZIP) [file pone.0192684.s003.zip › continuous2/004/training/EOG_004_01_096.csv]

-22.138	-0.43
-18.734	1.472
-17.173	4.659
-19.059	1.607
-17.721	2.991
-20.236	5.026
-25.851	4.531
-21.215	2.867
-21.612	0.789
-23.416	3.552
-19.95	5.81
-17.897	5.496
-21.448	4.974
-20.62	7.191
-16.05	6.431
-17.66	4.25
-18.108	8.063
-17.762	9.232
-17.228	9.732
-14.521	14.657
-13.281	14.918
-14.484	9.819
-14.401	12.87
-14.992	15.621
-19.924	11.965
-21.024	13.559
-17.13	12.328
-19.545	9.963
-18.709	12.574
-16.898	10.443
-20.064	10.812
-16.275	18.551
-15.911	19.803
-17.263	15.105
-14.909	14.444
-15.376	16.302
-16.174	15.219
-16.278	12.009
-17.958	12.354
-20.107	12.908
-18.823	12.819
-17.834	13.278
-19.768	12.596
-19.218	14.96
-16.44	12.834
-16.83	10.524
-13.444	14.809
-9.913	13.987
-13.225	12.119
-11.408	12.569
-15.058	10.17
-13.853	10.354
-2.788	12.083
-8.353	10.277
-9.298	9.777
-4.875	10.578
-9.377	11.384
-11.79	12.761
-9.33	10.725
-7.635	10.704
-10.24	11.215
-10.479	9.853
-9.359	11.848
-7.635	10.468
-7.298	12.678
-7.683	13.319
-7.227	7.686
-9.282	5.849
-11.821	1.993
-9.197	3.732
-6.997	7.397
-10.966	6.531
-9.887	6.967
-8.993	4.099
-12.736	2.638
-13.782	4.085
-14.569	7.406
-7.463	10.37
15.359	1.873
59.442	-7.681
110.1	-9.132
117.02	-9.243
97.795	-8.586
86.345	-6.871
76.284	-7.504
70.097	-8.528
62.287	-9.166
60.928	-11.158
64.284	-10.351
64.966	-6.603
59.252	-5.449
57.258	-8.724
56.903	-8.733
58.226	-4.955
66.48	0.72
28.065	0.729
-43.768	-4.624
-89.431	0.402
-113.19	7.789
-134.91	11.006
-162.24	13.16
-188.02	12.644
-204.65	15.143
-208.57	21.783
-208.68	24.267
-210.85	23.56
-200.85	25.026
-192.45	26.732
-191.04	27.767
-178.71	25.521
-173.1	24.818
-171.14	26.966
-167.25	26.743
-169.14	25.292
-163.08	26.132
-156.63	27.206
-152.14	24.57
-139.27	35.557
-100.87	54.662
-45.848	71.223
0.152	98.47
34.888	124.61
59.596	146.68
82.295	165.31
98.835	170.92
113.76	175.75
129.22	174.42
125.51	164.84
114.95	160.66
112.47	151.71
106.62	145.38
103.34	143.51
99.797	139.15
95.428	140.91
96.789	139.84
94.933	136.51
93.387	132.27
91.686	131
93.189	126.67
96.214	129.32
95.193	138.42
66.158	90.888
2.793	12.871
-34.857	-44.363
-44.999	-92.494
-72.4	-136.64
-104.84	-174.06
-123.06	-196.07
-133.66	-204.19
-133.57	-202.64
-127.71	-194.6
-130.12	-187.93
-128.02	-185.38
-117.47	-180.61
-114.11	-177.42
-111.47	-176.93
-111.73	-170.59
-113.95	-168.03
-104.85	-161.66
-102.27	-132.84
-105.12	-89.419
-103.86	-49.19
-95.976	-11.202
-75.909	32.513
-67.151	63.526
-59.625	87.278
-42.52	110.21
-37.253	119.09
-30.335	125.6
-24.588	131.08
-17.172	132.13
3.399	137.8
15.878	145.09
31.511	147.37
59.051	150.2
80.882	154.34
103.13	155.4
127.54	152.82
148.07	154.1
166.52	152.74
177.25	144.3
194.77	140.19
209.81	133.31
222.5	120.36
238.56	101.82
245.18	82.303
261.53	62.704
264.01	31.059
265.06	-3.624
275.19	-35.309
264.32	-72.398
254.76	-108.96
245.34	-141.59
227.4	-173.48
214.33	-194.02
201.47	-206.33
179.02	-223.48
158.56	-232.79
144.64	-236.39
128.7	-241.74
113.83	-242.3
99.171	-241.89
85.65	-238.68
78.32	-235.39
76.628	-228.39
80.255	-219.53
77.496	-222.2
71.226	-224.09
67.679	-215.73
54.811	-192.28
42.32	-148.35
74.486	-79.419
181.66	17.509
292.37	104.79
346.83	169.97
356.36	218.4
327.78	233.34
280.05	237.72
222.87	235.49
164.5	226.58
104.29	222.61
45.553	210.79
7.003	198.13
-19.984	189.45
-35.744	182.24
-34.429	179.01
-41.495	176.48
-47.344	170.9
-42.07	166.9
-46.142	162.46
-48.346	157.09
-50.265	152.99
-54.539	144.89
-56.876	140.44
-61.579	137.08
-61.942	134.36
-62.486	130.42
-62.277	123.91
-60.529	124.49
-62.16	119.05
-56.65	114.63
-53.208	116.63
-55.841	113.84
-45.523	113.47
-41.648	111.59
-56.805	102.67
-65.689	96.165
-71.201	96.19
-74.773	91.892
-73.306	90.378
-75.663	88.551
-77.227	84.331
-80.811	82.766
-81.648	76.561
-76.559	79.791
-69.8	76.594
-64.1	72.548
-63.989	71.617
-63.041	52.494
-70.621	22.52
-82.937	-22.03
-82.071	-67.545
-79.359	-112.38
-71.155	-157.17
-56.071	-195.31
-42.401	-232.01
-26.35	-259.55
-14.485	-280.11
-2.826	-291.97
5.566	-298.77
11.425	-299.87
18.674	-294.62
18.26	-298.29
22.027	-298.71
23.78	-295.28
20.151	-293.41
18.865	-288.78
17.005	-285.01
23.169	-280.08
21.285	-276.21
17.395	-265.96
23.383	-261.87
19.237	-261.36
19.324	-251.18
20.212	-247.47
14.295	-243.69
17.981	-237.29
17.339	-228.67
11.772	-222.67
7.956	-219.83
7.841	-217.91
13.763	-213.68
9.909	-201.86
14.643	-186.98
41.16	-146.19
72.072	-83.769
98.697	-20.313
110.54	35.842
113.5	75.156
110.67	88.02
102.34	84.132
95.915	78.8
94.306	74.593
91.553	77.547
85.367	71.911
87.934	70.86
84.636	75.384
78.143	69.819
76.584	68.841
73.577	66.064
72.434	63.794
71.09	65.842
70.507	67.554
72.697	69.079
75.169	66.271
63.357	62.976
57.418	58.777
58.743	60.313
57.789	62.986
56.454	56.449
47.473	56.462
46.479	54.954
42.963	51.02
43.385	54.046
43.653	53.082
49.98	59.885
40.254	47.549
-29.963	-1.023
-102.85	-41.54
-155.54	-63.849
-193.35	-74.475
-212.62	-76.018
-219.33	-72.783
-217.56	-67.723
-216.89	-65.293
-214.44	-61.676
-210.45	-58.004
-202.74	-57.83
-195.2	-55.107
-192.37	-53.841
-190.38	-51.094
-182.33	-46.504
-177.78	-49.45
-175.03	-42.845
-174.48	-39.54
-182.93	-47.515
-179.9	-41.598
-173.36	-35.906
-170.13	-37.574
-168.81	-37.549
-171.9	-37.132
-169.82	-34.827
-166.29	-33.16
-154	-15.022
-120.1	26.63
-71.522	72.669
-17.36	123.45
19.225	161.05
31.173	176.99
41.369	193.18
55.552	203.51
65.021	208.44
65.371	207.7
68.193	200.38
66.503	195.76
59.265	185.18
57.522	181.01
59.383	182.13
59.531	175.82
57.431	173.23
62.725	169.58
61.427	165.79
58.214	164.82
61.498	170.7
61.833	161.05
63.274	115.31
62.463	63.62
59.283	10.446
57.405	-41.177
56.86	-69.442
53.418	-72.101
54.964	-68.753
57.909	-63.962
52.496	-56.487
51.05	-59.623
49.142	-57.104
46.894	-51.228
47.836	-51.066
46.753	-47.406
47.253	-45.368
47.118	-48.545
49.605	-50.629
49.569	-48.204
46.079	-49.042
55.494	-42.202
30.158	-41.68
-38.546	-50.404
-101.23	-39.023
-144.29	-23.172
-157.34	-13.147
-166.51	-5.154
-181.58	-2.162
-184.23	-2.045
-176.36	1.888
-163.61	4.98
-157.47	-2.18
-156.97	-6.587
-153.43	-5.191
-151.15	-1.682
-145.49	-0.467
-136.7	-2.321
-136.49	-1.75
-138.63	-3.883
-135.67	-2.369
-129.2	-1.576
-124.72	-2.552
-123.34	0.842
-119.26	2.954
-116.57	3.052
-116.45	-1.343
-114.76	-0.076
-114.47	-0.82
-111.45	-2.216
-111.42	-2.34
-117.69	-8.401
-113.04	-4.33
-89.349	-13.648
-39.114	-33.481
19.227	-47.674
36.174	-60.502
22.974	-58.727
15.15	-54.69
12.072	-51.648
10.153	-51.823
6.467	-51.152
10.201	-40.894
6.418	-45.314
2.62	-41.573
22.44	-29.483
30.109	-35.831
29.042	-31.327
29.64	-28.111
25.275	-28.486
23.174	-23.294
20.466	-25.829
25.914	-22.041
25.205	-21.936
20.79	-24.591
25.457	-21.956
25.721	-23.275
22.895	-19.255
21.66	-16.711
22.793	-20.703
20.851	-22.884
19.16	-22.296
22.353	-18.469
24.823	-17.546
25.516	-19.919
26.008	-18.557
24.721	-16.476
18.75	-18.011
20.168	-18.266
25.684	-16.246
23.499	-14.645
23.745	-13.589
23.775	-11.288
18.611	-10.688
17.826	-13.192
17.862	-14.044
18.741	-13.419
21.301	-10.346
15.021	-10.874
14.005	-14.613
18.173	-14.572
13.56	-15.211
9.934	-14.774
9.983	-11.985
13.804	-9.158
15.3	-11.866
10.575	-17.902
10.85	-15.1
10.819	-9.358
10.881	-8.517
10.348	-11.477
7.692	-11.453
14.273	-10.057
12.637	-12.298
10.609	-9.514
10.654	-10.07
2.45	-11.148
6.34	-6.176
9.305	-7.718
7.271	-9.359
4.893	-9.881
4.767	-9.178
9.274	-7.69
6.695	-10.677
5.137	-10.761
5.291	-13.274
3.826	-12.764
