# Supplementary material for: Electrooculography-based continuous eye-writing recognition system for efficient assistive communication systems
Source: PLoS One. 2018 Feb 9;13(2):e0192684. doi: 10.1371/journal.pone.0192684 (PMC5806888; doi:10.1371/journal.pone.0192684)
Supplement: S3 Database — All the original continuous EOG data of participant 004, 005, and 006 used in the experiments are contained in this database. (ZIP) [file pone.0192684.s003.zip › continuous2/004/training/EOG_004_01_097.csv]

-14.995	9.252
-9.134	9.63
-7.586	11.937
-10.621	9.416
-8.922	8.184
0.01	10.253
-0.867	3.885
-3.566	7.422
-2.389	9.695
0.622	6.807
2.961	8.208
-0.268	5.773
3.963	7.509
4.384	8.243
1.487	10.645
3.343	12.983
-1.409	11.905
-3.523	12.079
-0.776	10.931
-0.609	9.664
-1.086	8.983
-3.879	10.597
-3.291	10.546
-2.452	9.458
-5.288	9.691
1.668	9.816
0.58	9.684
-0.906	11.478
5.223	14.532
-3.213	12.29
-2.378	11.771
1.577	15.977
-4.426	12.63
-5.802	9.986
-6.101	10.033
-6.401	7.815
-6.907	11.229
-8.059	11.077
-9.742	10.291
-11.557	12.238
-13.048	8.912
-12.294	9.535
-8.552	12.522
-6.54	9.846
-8.452	10.949
-9.88	13.941
-10.812	9.225
-10.131	7.582
-7.519	12.346
-9.589	13.334
-10.558	11.911
-7.957	11.549
-7.519	12.835
-6.682	14.37
-4.876	12.919
-6.64	12.218
-6.375	10.335
-2.334	10.181
-2.738	14.254
-6.705	14.253
-9.357	13.822
-9.817	12.887
-8.754	13.747
-4.363	14.13
-4.997	9.713
-6.55	12.03
2.989	15.22
4.605	15.13
-0.795	16.434
-0.062	15.609
-0.715	14.306
1.973	17.052
5.353	16.07
2.909	13.351
2.5	17.049
5.082	14.462
6.323	15.273
10.392	15.721
13.924	6.374
12.578	4.367
12.727	14.198
21.049	40.738
43.516	75.08
63.095	108.85
72.662	139.95
78.608	165.91
80.533	185.96
82.112	198.71
78.493	205.27
75.961	203.97
78.03	202.12
75.366	198.8
67.241	191.76
61.523	187.27
58.229	184.6
60.186	181.73
67.044	178.95
63.446	174.92
59.528	174.39
59.246	172.21
58.555	170.98
60.385	170.71
65.593	140.26
69.847	91.448
61.363	39.675
51.82	-24.758
47.567	-69.994
46.554	-77.872
45.787	-77.022
44.062	-76.625
39.385	-74.831
36.024	-74.16
36.665	-67.061
38.558	-61.806
41.009	-58.867
33.576	-52.173
37.88	-44.618
16.791	-41.814
-49.43	-42.029
-92.42	-29.554
-112.53	-15.053
-137.49	-13.21
-161.22	-12.536
-171.72	-8.048
-175.19	-7.128
-168.82	-6.465
-155.99	-3.041
-154.06	-2.392
-151.03	-0.609
-146.37	3.357
-143.21	3.22
-134.59	2.731
-129.88	5.557
-130.77	2.075
-129.84	1.563
-130.17	4.106
-128.54	0.79
-124.11	2.438
-123.42	1.718
-122.39	1.689
-120.8	2.834
-124	1.96
-126	1.814
-126.23	0.141
-122.37	1.986
-115.71	5.854
-110.33	10.269
-67.72	6.292
0.089	-0.421
62.221	-3.163
122.21	-4.091
158.42	7.985
169.61	16.857
158.62	11.507
140.6	12.763
130.58	16.252
128.13	12.156
119.51	10.301
110.56	11.285
114.81	12.914
110.94	13.559
109.21	10.565
112.45	9.633
108.82	10.52
97.247	7.214
90.845	6.052
91.314	6.782
83.191	8.265
80.033	5.799
84.587	5.331
85.814	10.933
74.579	-6.661
59.985	-19.668
55.899	-15.382
60.915	-11.844
48.869	-14.807
-5.691	-41.737
-60.067	-64.01
-89.02	-71.299
-109.68	-73.302
-123.39	-73.959
-125.52	-73.497
-118.9	-65.284
-114.32	-63.517
-111.68	-62.072
-110.32	-58.12
-109.95	-56.269
-107.44	-52.524
-106.93	-54.246
-101.4	-46.359
-93.066	-49.767
-87.843	-82.612
-72.83	-117.8
-52.308	-153.07
-32.734	-176.93
-9.841	-191.42
10.051	-201.26
26.003	-202
37.626	-205.17
42.361	-203.57
47.979	-198.11
48.377	-195.53
46.458	-191.37
45.315	-186.27
45.035	-181.85
48.727	-181.42
46.798	-179.65
49.162	-173.25
47.46	-169.81
41.097	-166.72
43.815	-163.85
47.001	-162.25
48.421	-159.49
47.257	-160.56
48.602	-151.6
38.03	-136.43
23.94	-130.23
27.889	-123.19
28.361	-116.37
27.18	-115.77
36.189	-113.51
49.004	-107.66
54.466	-108.47
54.837	-105.11
57.088	-103.68
47.684	-102.45
41.505	-105.32
35.817	-99.867
11.422	-62.576
-31.381	-38.237
-35.194	26.087
38.474	79.225
157.25	86.548
473.52	163.13
1071	220.41
1709.2	237.22
2231.6	229.68
2627	200.54
2786.4	199.89
2641.4	192.75
2118.4	195.26
1401.6	181.75
910.31	147.66
635.31	134.01
449.23	119.94
315.74	121.02
212.13	146.29
164.91	177.08
132.31	207.47
104.96	232.49
81.252	244.84
48.54	239.61
23.457	230.49
7.898	236.28
-4.295	248.53
-22.909	247.79
-43.551	240.05
-55.139	235.26
-66.816	227.67
-72.652	219.17
-73.886	212.87
-89.258	205.93
-99.203	204.55
-100.29	200.55
-105.82	196.8
-111.86	192.34
-117.82	184.67
-115.29	185.83
-116.53	178.96
-118.94	183.23
-117.88	175.91
-138.39	117.1
-177.3	52.219
-210.59	-3.378
-236.07	-58.268
-256.15	-105.41
-265.08	-139.58
-276.03	-165.48
-288.92	-186.43
-292.41	-188.59
-290.1	-179.95
-289.37	-176.82
-288.63	-173.21
-284.05	-171.26
-275.86	-168.69
-270.56	-164.31
-267.58	-163.96
-261.05	-155.53
-266.52	-128.51
-262.94	-83.226
-232.38	-28.019
-205.98	22.406
-175.56	68.859
-144.29	113.76
-130.39	145.89
-111.79	170.23
-86.761	184.51
-69.459	186.07
-64.155	182.85
-66.831	176.3
-66.774	173.28
-61.825	167.05
-67.469	162.29
-67.71	162.33
-61.835	157.63
-67.953	157.04
-63.954	152.46
-62.491	147.44
-64.267	145.02
-63.424	142.15
-66.591	139.06
-64.725	128.31
-59.973	143.25
-58.621	134.8
-94.481	61.346
-159.29	-20.53
-207.91	-98.758
-237.19	-157.78
-250.67	-192.66
-252.19	-216.03
-251.9	-226.14
-243.95	-226.55
-231.12	-217.58
-224.86	-208.95
-221.38	-205.14
-220.21	-198.69
-212.54	-197.07
-199.52	-194.84
-190.21	-183.91
-182.54	-176.69
-183.88	-170.81
-183.12	-166.43
-181.87	-167.19
-182.45	-169.15
-176.24	-169.74
-175.34	-167.6
-170.24	-159.75
-168.69	-140.61
-151.19	-101.6
-105.79	-48.91
-72.049	11.419
-35.771	71.742
-3.705	115.05
15.01	149.41
37.154	170.49
48.704	182.57
49.101	189.14
48.346	184.19
41.865	175.85
38.495	165.66
37.703	164.24
29.807	162.57
34.817	160.07
33.872	152.05
29.721	157.58
38.635	162.58
2.773	97.492
-63.068	12.708
-109.62	-55.891
-139.78	-118.89
-152.02	-158.33
-151.49	-183.83
-153.61	-196.32
-157.27	-199.47
-145.01	-197.15
-134.27	-189.26
-131.75	-186.68
-126.95	-182.36
-125.57	-176.77
-124.23	-175.05
-128.11	-170.58
-126.99	-168.72
-118.35	-165.73
-118.93	-159.47
-122.68	-157.43
-124.04	-155.31
-120.8	-150.43
-118.37	-147.19
-114.08	-146.11
-107.08	-141.48
-108.28	-138.36
-104	-135.51
-110.26	-115.11
-115.95	-74.885
-101.28	-26.76
-97.569	17.782
-93.211	62.488
-91.603	101.21
-94.25	125.6
-82.369	143.64
-68.811	159.73
-61.349	172.95
-57.411	178.75
-45.054	184.43
-32.078	182.32
-25.071	172.76
-24.08	172.03
-29.438	167.88
-29.651	163.27
-28.949	166.62
-27.47	163.8
-22.384	160.95
-19.583	153.78
-19.939	139.02
-20.794	127.11
-29.351	106.63
-32.014	76.626
-25.576	27.843
-23.095	-36.204
-7.224	-91.536
6.578	-138.81
12.232	-181.73
23.946	-216.09
30.067	-243.25
29.514	-259.47
27.504	-263.55
29.325	-263.63
34.371	-257.51
36.986	-255.22
37.449	-254.41
42.962	-249.29
45.836	-247.73
41.471	-244.38
41.551	-242.27
43.578	-237.97
44.907	-233.42
43.817	-231.15
42.057	-226.12
40.509	-225.76
38.219	-222.52
35.329	-217.98
35.715	-211.88
36.201	-196.14
40.864	-174.96
83.032	-137.38
129.18	-83.221
147.43	-21.899
148.96	16.157
126.62	20.096
110.2	19.698
108.49	19.364
101.78	20.658
92.298	25.477
86.218	31.509
83.428	32.623
80.749	28.846
81.865	31.489
81.15	29.628
79.422	25.746
76.528	28.246
67.558	24.474
73.83	28.007
42.9	31.208
-53.102	21.557
-134.38	24.746
-182.99	37.428
-202.01	49.226
-204.6	59.485
-209.03	64.047
-208.4	66.206
-206.86	69.861
-193.53	76.96
-183.87	78.312
-185.58	74.674
-179.28	76.758
-170.53	73.662
-165.43	70.016
-160.61	73.766
-151.74	73.126
-142.81	71.026
-139.78	69.913
-139.23	70.34
-135.15	72.566
-133.49	69.33
-135.34	65.483
-136.6	65.923
-133.28	64.936
-124.25	66.114
-128.34	63.665
-139.64	58.655
-138.98	63.783
-115.43	54.173
-71.981	29.179
-20.656	13.97
24.319	0.161
29.276	-9.763
9.584	-8.17
-1.874	-7.526
-4.209	-7.879
-8.415	-4.228
-16.186	-4.815
-15.443	-6.511
-15.608	-5.907
-14.159	-5.495
-14.607	-4.649
-19.555	-4.44
-13.745	-2.49
-12.257	-1.617
-19.139	-2.354
-16.879	-1.979
-13.8	-1.723
-11.886	-0.852
-8.731	-1.057
-9.235	-0.876
-9.706	6.652
-11.286	3.641
-12.393	-6.574
-14.194	-2.995
-9.406	-3.464
-5.365	-4.368
-6.595	-2.034
-7.601	-7.892
-10.042	-4.508
-10.157	-1.053
-11.303	-5.863
-5.901	-2.385
-4.206	-2.601
-8.238	-5.26
-10.174	-2.828
-7.657	-3.017
0.627	-1.319
-0.488	0.731
-4.717	-1.436
-5.313	-0.11
-5.468	1.773
