# Supplementary material for: Electrooculography-based continuous eye-writing recognition system for efficient assistive communication systems
Source: PLoS One. 2018 Feb 9;13(2):e0192684. doi: 10.1371/journal.pone.0192684 (PMC5806888; doi:10.1371/journal.pone.0192684)
Supplement: S3 Database — All the original continuous EOG data of participant 004, 005, and 006 used in the experiments are contained in this database. (ZIP) [file pone.0192684.s003.zip › continuous2/004/training/EOG_004_01_098.csv]

-18.759	3.166
-15.719	1.722
-12.771	1.018
-13.097	4.596
-8.003	3.552
-8.83	8.918
-12.329	-2.861
-12.407	-0.982
-12.176	1.185
-21.065	-2.614
-23.757	1.142
-17.218	-9.596
-19.396	-1.575
-11.111	-13.289
-14.598	-11.748
-16.504	-3.604
-18.071	-14.011
-16.761	-4.33
-3.559	-15.786
-19.963	-10.866
-13.385	-7.737
-4	-17.957
-14.713	-5.592
-8.287	-8.569
-16.34	-13.338
-24.133	-8.219
-12.883	-13.015
-7.973	-7.193
-15.294	-1.925
-14.547	-12.706
-9.206	-6.398
-18.672	2.083
-18.27	0.326
-8.179	9.161
-8.486	15.889
-7.283	15.044
-10.081	12.363
-19.052	10.759
-30.507	15.064
-31.299	14.707
-25.892	16.298
-28.533	15.978
-26.22	9.567
-24.406	15.777
-21.844	16.753
-18.729	11.729
-14.396	15.118
-7.479	14.358
-7.851	15.171
-5.729	15.027
-3.042	12.648
-0.464	15.252
3.297	16.474
6.863	13.65
8.763	9.688
6.219	11.108
9.946	12.821
13.02	8.165
12.676	7.156
17.116	11.566
17.032	9.636
11.804	9.577
12.551	7.645
16.516	5.722
15.773	9.136
14.718	9.016
18.314	9.958
21.905	10.033
23.909	10.94
19.998	6.817
16.774	6.672
17.558	10.854
19.878	8.164
24.966	10.698
24.196	10.169
23.925	9.766
21.806	9.863
19.743	6.027
21.327	5.265
20.327	8.296
20.918	10.373
19.223	6.805
15.648	19.533
10.235	45.325
-0.799	72.313
-14.566	99.18
-21.822	120.77
-17.84	142.26
-12.473	152.85
-6.558	158.3
-2.748	167.48
-0.445	172.24
6.295	172.29
10.206	170.49
11.192	169.2
10.817	168.26
10.55	167.28
9.984	161.47
11.72	156.55
12.879	153.34
12.4	154.28
19.189	156.14
22.389	146.83
13.99	127.57
4.474	86.311
1.288	40.496
4.5	-2.292
15.714	-51.321
25.492	-99.737
26.037	-145.86
31.406	-180.12
40.837	-213.83
48.722	-235.92
58.093	-239.03
62.491	-242.83
66.997	-243.29
69.369	-242.55
69.688	-242.13
74.926	-240.46
71.241	-242.04
69.235	-239.83
70.68	-235.07
65.603	-233.87
60.069	-226.75
52.313	-224.56
55.466	-222.47
31.673	-204.05
-25.173	-175.24
-66.61	-127.69
-93.921	-66.383
-105.16	-11.218
-109.11	32.016
-105.21	71.47
-93.292	103.57
-76.299	127.65
-53.893	147.22
-40.343	158.88
-26.929	168.18
-19.368	172.88
-14.013	174.33
-6.67	173.29
-8.724	170.59
-8.616	173.83
-13.118	171.57
-14.965	165.23
-13.134	159.21
-27.772	129.08
-53.51	80.356
-81.207	29.842
-95.162	-26.08
-98.451	-82.073
-97.891	-130.36
-89.731	-168.6
-74.815	-193.97
-59.187	-208.7
-41.249	-216.75
-21.589	-215.72
-11.129	-216.28
-4.892	-218.59
-0.635	-208.96
4.181	-199.66
4.698	-193.22
5.333	-186.47
6.509	-186.16
2.404	-184.46
3.82	-178.82
8.486	-171.95
14.577	-165.49
18.575	-157.65
21.727	-154.6
22.006	-155.77
19.157	-157.25
20.778	-158.66
21.319	-150.11
27.951	-144.1
12.499	-131.63
-42.242	-108.98
-73.659	-97.108
-68.067	-88.859
-57.523	-81.279
-49.404	-73.571
-44.441	-68.816
-44.128	-69.016
-42.912	-62.369
-29.833	-54.498
-25.004	-53.912
-30.474	-54.589
-34.638	-53.71
-38.884	-51.805
-29.86	-42.115
-47.812	-23.783
-101.02	-2.701
-131.76	21.99
-141.08	50.26
-142.27	74.084
-132.68	82.26
-119.14	82.237
-109.17	82.864
-104.64	75.864
-94.259	70.421
-84.065	79.356
-80.79	85.388
-75.517	80.496
-71.405	82.071
-66.934	85.177
-63.725	81.913
-59.246	82.007
-53.945	80.829
-56.115	79.029
-52.895	82.458
-47.799	84.558
-45.397	76.75
-47.802	68.152
-51.888	73.18
-20.567	67.96
48.853	49.597
121.11	38.443
186.44	29.019
215.64	23.928
187.99	21.048
164.31	17.431
157.72	18.365
141.36	20.845
139.93	24.155
141.19	23.991
127.78	24.488
120.83	27.87
119.49	25.51
119.49	21.921
117.33	19.779
114.59	22.613
112.92	17.509
108.86	20.325
107.19	21.485
82.074	-23.558
50.366	-60.296
51.619	-80.895
59.213	-104.25
54.07	-112.02
37.709	-118.72
22.677	-118.01
16.968	-112.23
10.214	-107.67
6.54	-104.65
2.99	-103.36
1.033	-96.738
0.731	-95.986
-4.735	-98.615
-1.509	-99.239
2.702	-99.998
5.241	-95.986
8.306	-92.655
-1.388	-91.731
-7.716	-95.6
-6.925	-84.985
5.17	-65.063
44.818	-45.653
93.597	6.419
136.81	67.615
165.35	120.04
181.08	168.25
189.5	203.66
184.53	228.67
183.41	237.67
180.14	237.04
170.77	229.49
172.24	223.64
171.6	218.03
167.35	205.88
162.39	204.18
151.2	205.05
148.65	199.82
149.38	193.24
145.88	185.19
145.81	182.23
141.62	184.86
128.57	176.04
123.84	176.92
131.09	180.54
101.77	121.54
44.543	33.894
5.092	-39.468
-22.448	-103.88
-49.172	-145.93
-73.437	-173.09
-84.745	-187.8
-89.67	-192.06
-87.403	-191
-81.287	-184.99
-80.45	-180.85
-74.788	-177.46
-66.716	-174.47
-63.93	-169.83
-60.344	-168.67
-64.263	-160.3
-100.2	-131.7
-143.55	-96.855
-167.16	-59.752
-181.89	-27.732
-185.75	-3.699
-176.39	10.93
-173.55	17.214
-175.25	23.893
-167.74	26.216
-161.01	25.633
-152.14	25.105
-143.62	25.619
-141.39	26.708
-135.07	24.603
-127.13	21.25
-127.28	22.851
-126.13	28.529
-120.18	27.887
-121.17	25.481
-124.23	27.477
-127.51	24.039
-127.31	23.661
-115.7	27.578
-75.752	19.479
-10.17	13.23
61.093	12.372
128.1	1.598
167.52	-10.56
191.67	-19.354
191.31	-33.043
167.98	-38.764
169.75	-34.612
174.35	-37.611
159.65	-36.194
155.86	-28.21
154.54	-21.075
141.3	-25.796
141.44	-43.879
140.31	-46.41
134.58	-42.42
138.64	-43.542
130.79	-42.57
127.54	-42.318
126.5	-39.837
116.87	-36.632
116.74	-37.277
109.81	-36.862
110.85	-29.528
77.485	-33.385
-13.305	-48.049
-61.254	-51.336
-65.5	-45.85
-67.331	-42.004
-64.23	-39.053
-62.539	-36.999
-62.678	-37.894
-59.893	-33.938
-53.904	-30.055
-51.088	-28.718
-49.939	-27.391
-53.421	-26.733
-56.494	-25.198
-46.954	-24.656
-41.205	-26.672
-42.121	-32.129
-36.91	-32.418
-35.31	-29.578
-38.336	-26.555
-41.955	-27.299
-42.952	-27.908
-42.893	-27.505
-42.182	-32.265
-39.226	-29.383
-39.834	-27.706
-43.484	-27.894
-45.922	-25.72
-39.314	-28.099
-36.4	-29.894
-42.848	-30.549
-43.701	-31.142
-40.912	-28.41
-38.876	-23.161
-35	-25.087
-33.53	-29.074
-37.958	-29.318
-38.858	-32.098
-30.936	-31.269
-29.268	-29.06
-30.208	-29.758
-24.75	-27.094
-22.249	-29.283
-22.143	-32.181
-25.178	-29.842
-21.779	-28.81
-23.463	-25.415
-23.843	-27.112
-13.341	-25.646
-17.024	-21.185
-16.342	-23.064
-18.033	-21.781
-20.776	-25.86
-15.743	-23.018
-20.05	-18.658
-12.969	-21.072
-9.809	-19.256
-17.493	-22.361
-18.965	-20.593
-21.287	-20.979
-19.288	-22.959
-17.08	-20.349
-10.743	-21.515
-8.86	-20.062
-17.245	-22.007
-13.829	-21.477
-10.829	-20.006
-13.249	-22.985
-11.457	-20.104
