# Supplementary material for: Electrooculography-based continuous eye-writing recognition system for efficient assistive communication systems
Source: PLoS One. 2018 Feb 9;13(2):e0192684. doi: 10.1371/journal.pone.0192684 (PMC5806888; doi:10.1371/journal.pone.0192684)
Supplement: S3 Database — All the original continuous EOG data of participant 004, 005, and 006 used in the experiments are contained in this database. (ZIP) [file pone.0192684.s003.zip › continuous2/004/training/EOG_004_01_099.csv]

-46.931	-4.363
-47.931	-6.477
-46.375	-7.964
-45.052	-4.011
-45.091	-1.54
-40.96	-5.037
-42.007	-9.184
-42.268	-8.275
-41.354	-4.548
-40.821	-0.598
-37.624	-2.006
-38.119	-2.186
-36.135	-0.18
-32.173	-3.555
-29.018	-3.229
-29.337	-4.675
-28.799	-6.04
-24.773	-2.237
-27.747	-2.082
-31.918	-0.791
-26.094	2.382
-22.758	-0.699
-27.562	-1.665
-28.569	1.481
-33.137	-0.19
-28.55	-1.561
-25.482	1.008
-28.696	0.969
-23.336	-2.571
-30.559	-0.808
-31.953	3.511
-26.792	2.812
-22.638	2.962
-19.885	3.902
-27.797	-1.263
-28.745	-1.532
-22.961	3.333
-20.43	4.277
-20.389	4.865
-20.634	2.537
-22.545	2.284
-18.942	3.209
-21.123	-0.727
-25.185	-2.129
-20.304	-6.461
-22.251	-4.95
-15.84	5.937
-8.783	10.039
-19.138	11.251
-27.887	12.184
-22.858	18.809
-18.225	20.87
-24.592	16.231
-26.823	21.061
-25.122	18.505
-26.429	14.482
-24.674	19.139
-20.136	15.768
-19.504	14.587
-23.211	15.455
-20.293	16.551
-18.294	18.138
-18.418	16.145
-11.497	20.539
-9.078	18.152
-7.257	16.122
-7.026	19.922
-7.469	19.778
-1.394	18.675
-4.071	17.707
-7.028	19.841
-7.604	16.839
-13.936	18.098
4.488	24.508
46.17	31.443
93.611	49.259
157.63	69.76
186.32	76.382
167.58	69.425
160.49	66.683
164.91	63.764
158.12	56.653
141.7	51.832
132.63	53.253
128.17	52.241
126.93	50.089
127.67	56.516
124.22	46.831
121.6	43.279
110.52	51.38
99.18	49.387
106.79	59.615
94.875	42.782
41.282	-1.335
-15.902	-30.631
-47.247	-46.329
-68.967	-48.225
-105.82	-57.127
-132.99	-60.454
-150.27	-51.533
-162.16	-53.25
-160.29	-54.63
-154.02	-49.272
-142.79	-42.554
-138.76	-39.194
-144.14	-41.891
-139.68	-40.513
-132.4	-38.762
-136.98	-40.424
-132.75	-36.79
-121.75	-33.031
-117.37	-29.773
-118.92	-31.716
-123.34	-35.405
-119.58	-31.673
-113.24	-32.13
-116.03	-32
-124.33	-30.332
-118.85	-25.735
-100.86	-4.672
-60.759	26.06
-6.312	59.81
43.277	100.32
90.93	140.67
115.24	168.02
127.66	183.48
144.18	189.17
146.21	186.8
137.06	183.43
135.89	180.84
132.83	174.53
131.58	172.36
130.75	171.3
122.24	170.42
122.16	166.97
122.95	162.23
127.46	172.52
113.38	145.18
53.613	72.436
-18.262	-1.816
-64.913	-65.735
-95.292	-113.77
-125.49	-152.77
-140.59	-174.35
-144.3	-180.46
-142.83	-176.37
-138.57	-169.28
-135.59	-165.65
-129.04	-160.03
-127.78	-152.87
-120.97	-148.73
-108.27	-147.08
-110.15	-144.64
-113.96	-141.47
-111.62	-139.37
-107.41	-139.57
-100.82	-134.9
-99.508	-129.98
-99.204	-127.77
-91.829	-125.89
-96.251	-124.5
-99.791	-117.67
-90.327	-111.06
-93.208	-113.24
-100.34	-116.54
-101.48	-116.04
-98.301	-110.49
-93.994	-105.03
-70.316	-98.894
-12.917	-85.083
60.12	-62.293
120.06	-27.262
134.47	-5.869
124.62	-1.86
115.11	1.323
110.15	5.124
103.38	6.934
91.102	1.419
86.836	1.875
77.346	4.005
69.792	2.119
75.798	3.301
73.987	4.379
68.692	6.437
70.662	8.65
71.368	7.968
70.967	8.802
64.649	9.303
62.791	9.295
59.433	7.829
63.654	8.627
60.75	16.535
-6.604	13.565
-83.8	12.871
-134.84	20.757
-169.82	22.823
-170.83	29.458
-160.21	34.057
-152.28	34.872
-140.3	40.146
-128.6	41.327
-121.44	41.399
-115.31	43.112
-105.56	40.443
-100.97	39.333
-98.241	39.997
-89.002	41.185
-98.802	43.864
-120.14	45.593
-120.28	46.276
-111.7	44.968
-109.47	42.298
-104.02	39.132
-98.898	38.657
-96.512	39.364
-92.732	41.638
-94.258	41.895
-91.043	36.254
-87.521	36.674
-89.557	39.143
-87.547	40.628
-88.998	38.053
-93.608	31.264
-93.194	34.146
-93.352	32.906
-94.449	33.168
-66.525	38.702
-6.486	34.121
54.225	32.691
113.17	34.367
166.82	37.036
189.79	37.096
175.5	35.769
156.97	38.705
147.04	37.89
138.59	39.309
134	36.531
125.4	34.017
123.28	38.139
119.08	35.5
110.6	37.426
111.42	37.651
108.43	35.28
108.1	34.784
104.75	33.561
98.476	41.497
79.208	12.689
20.264	-35.771
-32.673	-53.043
-46.74	-56.625
-48.318	-50.218
-41.017	-44.305
-30.208	-40.955
-30.027	-35.875
-31.867	-37.261
-32.56	-39.827
-29.967	-34.045
-28.66	-39.157
-23.233	-70.05
-12.397	-112.67
-5.947	-149.06
7.951	-169.47
24.837	-181.47
36.45	-186.97
47.803	-189.45
55.958	-191.3
61.611	-188.76
63.436	-186.56
61.057	-185.3
61.308	-181.09
58.897	-178.51
61.671	-174.39
67.522	-170.17
61.714	-169.58
58.906	-164.03
60.696	-159.68
60.81	-154.42
60.944	-152.27
60.99	-152.75
58.845	-143.99
58.095	-144.33
57.919	-143.03
37.651	-130.35
11.04	-105.7
-2.39	-62.015
-20.056	-10.557
-52.856	41.196
-79.907	79.837
-91.603	111.12
-95.218	133.06
-97.905	147.61
-93.394	166.86
-76.873	183
-70.21	195.01
-61.117	205.85
-59.486	212.64
-55.939	215.39
-45.352	215.61
-51.191	211
-44.08	207.37
-40.802	204.81
-37.15	205.31
-21.867	206.06
-7.175	202.62
17.58	204.2
43.9	204.62
74.738	203.8
110.6	208.54
141.79	211.96
166.7	205.8
188.29	195.55
199.2	181.51
209.92	157.84
223.57	141.21
227.76	125.41
242.78	102.49
255.31	77.749
254.24	46.008
255.52	10.071
248.68	-26.934
239.12	-59.736
221.59	-96.87
193.11	-131.34
179.29	-152.9
166.42	-172.64
141.14	-184.73
112.28	-192.34
88.097	-198.67
71.191	-200.94
54.647	-204.32
47.864	-201.59
45.433	-195.62
35.438	-190.85
18.953	-174.52
-2.842	-142.63
-20.576	-90.44
-32.662	-24.327
-45.606	33.734
-61.599	77.217
-67.122	114.61
-63.767	142.27
-63.228	156.94
-61.053	174.78
-61.331	188.14
-59.191	192.29
-54.767	197.02
-57.466	196.9
-64.861	193.52
-68.651	193.87
-67.748	194.82
-70.661	191.68
-70.041	189.2
-69.951	183.97
-74.818	179.77
-67.819	176.92
-62.509	173.4
-64.031	176.42
-59.788	170.03
-59.974	162.56
-59.798	163.92
-55.351	156.49
-52.926	149.02
-42.05	146.44
-29.232	139.88
-20.954	136.71
-3.65	138.75
14.936	137.44
33.879	132.76
43.164	126.02
41.044	120.01
43.189	119.34
35.455	118.42
28.074	116.53
28.341	116.22
31.654	114.32
38.722	114.9
35.887	113.23
32.357	111.17
33.841	108.72
28.645	105.35
25.543	104.21
26.065	98.704
29.102	109.98
22.279	95.803
-22.253	28.403
-90.479	-42.196
-146.82	-108.39
-184.32	-167.55
-211.96	-214.31
-226.64	-241.16
-229.91	-250.85
-222.66	-254.18
-213.31	-246.35
-201.14	-235.97
-184.47	-227.62
-183.71	-219.18
-176.75	-212.57
-168.36	-206.5
-168.66	-202.47
-156.13	-199.54
-159.14	-192.16
-159.69	-193.06
-148.9	-191.21
-147.06	-160.09
-118.39	-110.03
-68.579	-46.324
-26.668	15.447
12.844	64.364
44.299	106.97
63.145	136.41
84.273	156.34
96.023	167.1
94.245	165.53
90.486	161.01
90.238	157.42
89.923	155.7
80.732	152.63
79.903	147.4
84.013	143.7
79.582	137.25
83.069	138.86
86.852	136.88
86.45	142.86
86.105	146.82
48.128	87.235
-18.306	4.061
-72.105	-67.69
-114.48	-135.53
-145.26	-184.23
-161.07	-211.53
-163.44	-225.49
-160.85	-231.75
-154.02	-226.97
-141.82	-220.58
-133.2	-215.97
-125.18	-207.08
-119.16	-197.7
-111.73	-192.38
-106.52	-189.78
-104.64	-185.69
-101.63	-183.1
-103.41	-181.35
-107.34	-174.87
-107.92	-171.22
-106.8	-167.78
-98.467	-162.25
-53.832	-162.66
6.468	-154.52
61.744	-131.84
118.83	-95.989
158.49	-52.061
163.92	-20.887
144.85	-10.764
137.98	-11.784
133.5	-7.812
125.62	-3.63
122.61	-5.016
117.5	-3.037
118.11	-3.381
112.76	-4.645
106.06	-0.323
108.92	3.466
107.54	5.004
101.79	3.459
99.637	1.788
99.208	3.547
98.363	0.372
93.708	-1.049
91.579	1.986
95.467	2.798
94.484	5.424
90.149	6.277
92.114	7.328
87.785	4.493
87.506	7.692
83.93	7.981
25.222	-4.44
-50.673	-2.215
-103.96	4.872
-136.56	12.225
-154.61	19.234
-181.32	21.825
-196.09	24.012
-194.29	22.43
-186.85	25.941
-176.11	27.285
-172.71	27.396
-165.96	30.257
-155.04	27.639
-148.69	30.116
-141.33	32.5
-135.37	31.127
-133.72	34.318
-131.67	35.274
-126.66	36.08
-122.58	35.486
-119.27	30.699
-117.64	29.74
-122.33	31.816
-121.32	30.575
-120.72	29.084
-123.61	31.709
-121.02	28.568
-121.67	25.586
-116.65	30.378
-93.625	30.909
-47.394	30.621
1.732	28.072
32.074	20.099
59.025	14.736
65.58	10.736
49.239	9.843
36.141	11.343
27.379	12.824
24.3	12.542
24.455	12.739
28.138	14.182
27.706	15.689
25.462	19.26
23.194	16.527
18.404	16.968
19.164	17.678
18.517	12.993
18.098	17.261
19.213	13.343
16.52	7.785
17.393	10.955
16.871	7.281
11.744	6.897
14.203	7.856
14.473	8.948
13.927	10.106
13.737	6.718
12.724	9.316
19.469	9.288
18.753	10.897
18.947	15.859
16.882	11.356
11.113	8.209
18.115	10.96
18.942	12.981
14.966	13.239
16.246	15.233
20.97	14.282
21.965	11.812
18.404	10.93
19.041	10.396
19.121	10.025
13.678	7.98
10.581	10.84
14.506	11.091
14.597	4.337
11.817	1.786
11.407	3.343
13.374	4.602
13.624	4.622
12.133	3.892
12.662	6.04
15.101	8.162
17.344	7.131
12.77	7.981
7.806	8.586
