# Supplementary material for: Electrooculography-based continuous eye-writing recognition system for efficient assistive communication systems
Source: PLoS One. 2018 Feb 9;13(2):e0192684. doi: 10.1371/journal.pone.0192684 (PMC5806888; doi:10.1371/journal.pone.0192684)
Supplement: S3 Database — All the original continuous EOG data of participant 004, 005, and 006 used in the experiments are contained in this database. (ZIP) [file pone.0192684.s003.zip › continuous2/004/training/EOG_004_01_100.csv]

-33.801	-24.309
-32.371	-23.398
-30.945	-22.852
-32.279	-23.715
-32.846	-24.516
-26.575	-24.058
-26.392	-20.524
-24.795	-20.387
-21.869	-21.846
-23.426	-21.795
-19.215	-22.935
-19.675	-25.74
-23.129	-26.679
-21.388	-24.149
-21.13	-21.627
-19.114	-21.314
-19.729	-24.535
-23.278	-25.576
-22.949	-25.788
-20.334	-31.339
-16.455	-30.002
-17.123	-26.974
-16.079	-27.454
-15.868	-26.788
-21.183	-31.257
-22.853	-33.955
-15.514	-30.387
-11.738	-28.569
-15.385	-31.871
-13.324	-29.07
-15.269	-22.674
-13.141	-24.344
-12.125	-26.173
-13.397	-24.285
-9.448	-22.88
-13.539	-24.292
-10.249	-25.213
-9.178	-22.575
-9.588	-22.456
-7.412	-25.005
-11.82	-24.366
-11.979	-23.689
-13.745	-23.898
-14.278	-26.172
-13.87	-26.175
-11.422	-22.994
-6.464	-22.623
-6.525	-19.759
-7.322	-21.78
-8.74	-24.115
-11.456	-22.869
-10.509	-25.962
-6.485	-23.556
-6.535	-21.71
-6.131	-23.488
-3.092	-21.275
-3.07	-19.485
-2.251	-19.398
-2.487	-20.114
-5.291	-18.445
0.027	-15.164
5.325	-16.184
3.652	-17.029
1.745	-13.879
-1.213	-14.715
1.033	-16.821
3.292	-13.844
-0.439	-12.679
-0.838	-13.27
-1.515	-13.404
-4.698	-15.267
-4.499	-15.412
-3.726	-11.588
-5.644	-9.088
-8.168	-10.301
-9.863	-8.129
-4.905	-8.03
22.548	-17.994
66.162	-22.964
106.15	-18.738
126.36	-20.579
118.81	-24.666
103.44	-23.141
94.227	-22.102
88.41	-25.293
80.469	-27.262
75.907	-25.807
74.793	-25.517
67.157	-22.467
68.495	-20.433
71.833	-18.879
66.196	-19.525
70.565	-17.892
67.606	-14.036
68.958	-16.193
74.038	-8.025
22.279	-6.471
-52.349	-8.89
-98.899	-3.721
-131.29	-1.343
-159.44	7.222
-184.26	11.479
-202.42	14.017
-213.21	20.131
-212.94	24.808
-207.86	28.535
-201.91	27.304
-191.78	26.47
-183.77	26.159
-177.13	27.932
-171.46	30.311
-168.45	30.343
-166.54	28.901
-170.97	27.171
-160	29.784
-104.46	30.694
-38.011	26.301
23.336	25.174
91.648	34.283
143.13	42.01
165.37	42.736
171.24	42.028
163.39	40.862
146.11	40.584
140.63	41.554
135.91	40.377
124.96	36.115
121.16	37.303
119.23	38.29
120.34	36.815
119.16	37.5
113.88	37.703
110.58	38.17
108.27	37.572
110.32	45.549
94.211	30.178
41.825	-23.756
-20.446	-67.494
-69.752	-84.333
-100.25	-86.515
-111.74	-84.961
-124.35	-76.642
-137.74	-69.538
-134.67	-70.682
-132.63	-67.581
-134.29	-64.629
-129.98	-65.005
-127.31	-60.189
-115.46	-70.394
-90.633	-100.49
-67.369	-130.46
-40.733	-156.64
-12.467	-168.61
7.768	-171.31
23.609	-172.48
33.48	-169.23
42.04	-164.53
45.313	-159.99
45.042	-155.71
45.846	-151.74
40.279	-149.33
41.892	-143.72
43.057	-141.89
42.305	-142.17
45.477	-136.9
47.332	-136.45
49.205	-128.75
28.916	-107.44
2.396	-81.598
-11.309	-40.719
-25.419	13.762
-35.432	61.509
-44.638	98.512
-45.604	131.46
-36.428	158.63
-33.807	179.23
-30.165	198.65
-20.54	217.72
-9.762	229.13
0.718	236.62
8.513	245
16.025	251.18
22.154	253.68
26.842	251.4
35.272	250.78
37.832	251.53
42.018	248.22
54.29	244.61
60.543	240.92
73.614	243.33
86.226	243.76
97.458	240.22
113.25	242.45
122.62	236.86
132.68	232.02
142.42	226.3
155.33	213.31
169.23	201.14
180.99	181.49
190.44	157.82
196.03	135.33
197.09	111.58
193.2	79.991
193.25	40.052
187.83	3.97
174.93	-30.864
167.3	-72.333
156.87	-109.44
146.72	-133.7
143.34	-152.79
131.73	-165.57
118.14	-175.96
105.91	-187.38
95.504	-191.05
86.353	-194.67
69.84	-200.97
54.344	-202.38
34.345	-198.52
15.108	-199.75
0.722	-201.74
-13.889	-201.82
-20.081	-204.42
-27.312	-197.51
-36.119	-190.92
-44.088	-188.14
-52.713	-187.88
-58.709	-188.54
-62.455	-181.6
-58.654	-173.85
-54.057	-165.57
-53.753	-162.48
-64.757	-153.2
-82.713	-130.43
-96.368	-104.31
-107.1	-69.839
-112.31	-32.278
-116.31	6.099
-122.07	39.257
-125.02	60.05
-122.97	69.161
-121.32	69.224
-116.87	76.802
-111.4	92.586
-109.51	108.6
-104.29	126.23
-98.688	142.45
-85.17	158.37
-68.904	176.57
-61.613	191.71
-49.95	204.55
-39.246	217.49
-29.913	225.41
-21.884	229.31
-20.739	232.81
-15.212	237
-7.08	237.24
-5.824	231.98
-5.756	230.47
-1.418	231.94
-4.996	228.61
-3.727	225.88
-0.107	221.07
-4.912	211.54
-2.235	206.29
-5.154	198.49
-7.411	189.43
-3.944	185.3
-4.868	180.99
-3.178	177.67
-6.866	174.25
-8.17	172.7
-7.863	170.76
-10.805	163.22
-5.925	167.47
2.691	156.6
20.141	111.75
46.306	73.092
71.588	38.347
83.801	-2.389
90.965	-43.889
98.735	-73.597
91.988	-81.85
89.981	-84.566
94.12	-80.57
89.258	-73.48
80.924	-71.964
74.215	-71.532
74.115	-71.45
76.792	-69.25
79.199	-64.619
74.723	-62.14
72.083	-62.607
73.727	-62.33
67.492	-63.529
70.233	-59.571
78.725	-57.076
81.797	-52.833
49.771	-46.434
-29.169	-52.304
-105.18	-44.005
-154.85	-28.884
-182.06	-21.801
-204.05	-16.621
-218.15	-12.711
-214.2	-7.265
-200.52	-8.497
-188.99	-10.096
-183.75	-7.322
-170.5	-2.379
-162.87	-0.071
-158.1	1.51
-147.66	2.905
-148.67	2.438
-151.3	3.605
-149.22	1.631
-153.55	3.882
-160.91	3.274
-163.97	1.262
-156.26	4.828
-110.05	1.985
-45.141	2.078
13.022	7.626
76.98	15.174
126.04	23.525
152.7	27.59
170.64	27.185
174.8	27.454
160.81	29.291
153.37	24.934
151.58	23.529
142.19	24.917
139.67	25.051
136.27	29.465
135.87	31.628
141.89	29.474
140.67	29.507
135.49	29.22
130.65	18.984
126.75	11.819
120.69	15.164
119	16.778
120.11	15.067
112.23	14.574
112.46	16.275
113.79	16.514
107.42	18.052
107.2	16.98
104.91	16.393
107.02	23.036
77.489	2.062
1.945	-42.221
-60.062	-70.323
-98.995	-82.282
-131.52	-88.594
-154.32	-93.764
-157.34	-89.488
-150.76	-83.255
-148.38	-81.637
-147.97	-77.99
-149.19	-77.109
-148.43	-73.338
-141.47	-70.802
-132.66	-70.337
-133.48	-65.445
-138.16	-71.04
-137.75	-69.658
-135.25	-63.257
-117.87	-85.422
-90.08	-118.63
-63.218	-148.97
-24.346	-167.7
2.007	-179.82
2.756	-194.11
5.363	-194.05
7.538	-198.04
6.148	-197.41
5.457	-189.29
5.075	-188.88
3.372	-180.79
-0.359	-179.16
0.782	-177.78
3.12	-173.81
6.879	-174.32
10.474	-168.31
6.19	-165.11
4.269	-163.66
5.214	-161.32
4.559	-155.36
8.26	-152.5
9.933	-155.47
7.696	-149.19
4.863	-147.12
8.63	-145.78
10.869	-141.89
8.541	-144.7
8.884	-131.19
-8.089	-106.94
-26.189	-69.911
-33.368	-10.713
-45.105	46.663
-48.646	94.216
-43.344	130.54
-31.224	161.89
-12.302	188.8
5.639	209.74
28.512	228.57
42.006	237.51
50.826	245.93
70.109	257.39
82.374	263.42
92.388	264.34
100.56	258.81
110.18	259.06
125.6	259.09
131.12	253.72
134.9	251.86
144.26	243.92
159.6	236.95
172.61	229.46
176.87	221.19
185.46	216.12
186	203.53
186.29	191.09
196.31	179.96
199.22	163.39
208.78	143.28
219.53	126.21
222.34	110.54
218.75	83.823
222.04	59.134
228.43	41.865
220.16	19.525
218.59	-3.63
222.62	-28.657
216.96	-45.023
205.82	-54.431
205.8	-55.596
200.45	-52.368
197.14	-55.817
201.09	-52.912
169.81	-90.676
123.83	-149.36
90.604	-175.87
63.552	-198.4
31.217	-216.03
12.651	-223.1
11.643	-221.46
-15.613	-223.94
-51.611	-227.88
-79.341	-227.86
-105.7	-233.22
-123.78	-232.06
-142.81	-229.12
-154.66	-215.54
-158.4	-201.58
-164.19	-201.44
-164.22	-200.37
-167.76	-198.05
-190.59	-186.79
-225.96	-168.52
-260.57	-147.59
-281.05	-130.4
-297.11	-117.68
-312.69	-96.53
-305.46	-81.721
-294.49	-74.741
-299.06	-59.029
-297.01	-44.606
-286.31	-47.061
-278.99	-47.796
-280.65	-28.988
-272.13	-23.43
-252.99	-22.347
-250.19	-1.588
-231.42	21.905
-201.46	50.058
-189.09	81.655
-173.43	114.37
-155.22	139.43
-131.12	157.58
-108.84	173.37
-94.675	179.66
-77.734	185.47
-72.544	189.21
-68.322	193.38
-57.612	197.27
-47.24	193.23
-34.913	187.73
-28.219	187.47
-19.474	189.51
-18.793	186.43
-23.997	180.41
-22.526	169.62
-25.958	163.74
-21.091	164.03
-17.039	157.72
-21.029	150.99
-19.029	148.28
-22.056	147.17
-21.378	141.71
-17.022	141.26
-24.181	136.76
-24.356	137.24
-16.959	139.01
-18.995	96.753
-18.11	40.85
-2.87	0.871
15.307	-34.578
30.228	-72.063
40.401	-98.464
40.612	-107.75
38.452	-106.13
34.572	-100.63
59.77	-94.585
116.5	-77.349
136.11	-70.936
130.89	-70.296
124.62	-64.794
112.03	-65.49
110.13	-62.224
102.05	-61.035
100.34	-63.013
103.07	-62.861
96.285	-61.493
100.88	-57.468
100.58	-55.788
95.644	-56.95
97.297	-53.223
93.288	-51.326
98.366	-49.216
95.925	-46.853
30.276	-56.873
-56.746	-56.395
-107.52	-42.047
-138.26	-31.291
-162.47	-28.533
-185.37	-25.614
-199.6	-23.422
-204.34	-28.64
-203.94	-28.858
-192.88	-24.997
-184.47	-17.654
-179.84	-15.387
-172.86	-17.23
-170.23	-14.256
-164.64	-13.304
-156.38	-11.992
-153.18	-12.202
-150.25	-13.48
-146.22	-11.322
-148.06	-14.244
-152.41	-14.947
-158.98	-12.071
-171.99	-15.614
-169.05	-13.644
-129.08	-14.228
-68.87	-13.363
1.987	-2.363
74.244	4.271
129.77	11.275
177	19.463
201.13	21.782
206.81	21.206
201.5	21.761
188.82	19.042
185.93	14.142
177.13	14.775
171	17.307
166.12	15.053
159.89	15.839
160.5	22.52
160.08	23.774
155.79	18.966
150.13	23.581
147.66	22.276
150.6	20.848
149.97	26.712
103.89	-13.701
36.502	-58.665
13.763	-67.856
-2.484	-80.517
-48.486	-91.623
-92.377	-96.103
-118.02	-98.626
-119.53	-97.087
-112.14	-93.977
-114.5	-89.333
-110.95	-83.201
-105.95	-78.992
-108.33	-80.627
-108.78	-78.154
-105.8	-74.782
-89.765	-93.831
-65.955	-124.96
-46.825	-152.67
-25.885	-177.04
-6.812	-186.96
5.972	-191.54
20.735	-197.33
33.213	-193.21
36.038	-189.68
38.912	-190.53
38.537	-189.08
34.398	-183
34.915	-176.22
34.756	-173.65
33.284	-172.88
34.263	-171.48
35.055	-162.35
35.547	-155.08
40.407	-151.16
42.404	-147.46
39.145	-152.33
36.944	-147.21
35.978	-140.74
36.465	-141.12
33.449	-135.27
34.124	-137.27
37.161	-133.1
24.85	-112.49
11.795	-80.732
8.5	-26.11
5.193	39.184
0.123	94.982
-6.494	139.06
-7.169	170.89
-0.367	195.37
5.365	217.85
13.84	234.41
22.833	246.46
28.3	254.11
38.28	259.89
49.147	266.37
51.912	266.8
54.762	263.74
69.555	264.67
78.74	266.9
80.654	265.21
93.787	263.75
101.87	263.55
110.35	259.86
128.75	258.3
129.73	254.9
139.89	246.85
160.88	238.37
155.59	226.43
167.21	215.74
186.53	207.43
192.03	196.76
207.03	178
217.04	156.61
229.74	136.34
235.11	112.32
233.28	87.93
235.52	63.063
235.04	39.83
243.05	16.182
240.81	-15.369
239.43	-43.931
238.26	-68.031
215.37	-101.09
195.25	-131.6
168.95	-152.83
146.37	-169.69
130.81	-181.24
96.585	-192.94
75.172	-201.48
68.001	-203.97
47.206	-207.87
17.487	-208.94
-12.659	-206.09
-41.502	-206.83
-63.124	-207
-71.395	-204.43
-81.902	-202.97
-92.726	-201.29
-95.041	-193.48
-100.9	-188.3
-102.26	-190.92
-100.75	-185.5
-98.01	-180.19
-91.645	-177.23
-102.59	-165.31
-126.83	-152.24
-152.99	-132.94
-172.42	-106.92
-178.04	-74.431
-185.11	-36.08
-200.07	-3.341
-214.74	22.111
-226.82	40.046
-228.19	68.626
-215.27	98.542
-198.62	118.4
-186.13	142.49
-170.91	159.68
-140.03	176.87
-120.98	192.68
-110.94	198.33
-92.559	207.08
-78.552	216.23
-62.118	217.14
-52.736	217.22
-45.051	219.79
-35.06	218.76
-27.639	216.28
-22.999	213.01
-24.999	208.98
-22.762	205.53
-19.075	202.12
-16.142	197.38
-17.452	192.21
-19.757	184.8
-16.236	176.71
-12.641	175.78
-12.317	174.32
-14.274	170.8
-14.146	167.76
-16.283	161.38
-18.333	159.32
-14.388	157.62
-15.551	149.73
-15.295	148.23
-6.872	149.08
-8.247	144.65
-9.236	141.08
-5.698	135.96
-7.009	132.93
-4.368	129.33
-5.017	122.8
-9.819	122.38
-4.847	123.22
2.012	117.46
1.471	112.58
-0.728	109.12
2.363	111.58
6.382	109.88
-4.116	76.964
-17.388	32.851
-26.933	-10.46
-38.901	-56.399
-42.589	-101.99
-39.332	-144.23
-35.154	-165.44
-33.339	-166.62
-29.532	-161.36
-26.998	-154.19
-31.231	-150.2
-26.237	-146.04
-29.337	-130.47
-49.279	-113.99
-51.229	-107.74
-45.394	-106.83
-45.546	-104.63
-36.601	-99.299
-32.27	-96.252
-37.096	-94.415
-28.52	-89.507
-18.95	-83.513
-25.397	-80.35
-27.158	-79.532
-27.195	-76.193
-27.408	-71.362
-21.641	-71.882
-21.285	-68.687
-15.898	-62.773
-16.921	-67.875
-21.623	-68.325
-16.64	-68.137
-19.4	-65.896
-19.131	-56.886
-16.184	-59.234
-15.64	-60.424
-14.555	-53.176
-13.049	-48.905
-10.739	-52.749
-15.105	-48.079
-15.24	-42.266
-10.718	-44.328
-13.165	-39.496
-14.371	-40.683
-10.906	-42.461
-8.848	-41.184
-2.159	-42.734
7.146	-38.922
3.931	-36.454
-0.629	-31.109
7.3	-26.893
6.487	-31.097
6.383	-31.205
15.437	-28.148
10.069	-26.209
7.914	-20.029
9.659	-16.656
7.245	-22.57
12.163	-23.294
10.314	-18.641
13.264	-16.351
18.205	-17.174
12.001	-20.99
14.607	-19.702
17.585	-17.382
11.633	-19.387
8.306	-14.539
14.51	-10.919
18.175	-12.897
16.498	-11.274
17.243	-15.777
16.898	-18.005
15.123	-11.849
13.719	-12.635
17.373	-16.323
