# Supplementary material for: Electrooculography-based continuous eye-writing recognition system for efficient assistive communication systems
Source: PLoS One. 2018 Feb 9;13(2):e0192684. doi: 10.1371/journal.pone.0192684 (PMC5806888; doi:10.1371/journal.pone.0192684)
Supplement: S3 Database — All the original continuous EOG data of participant 004, 005, and 006 used in the experiments are contained in this database. (ZIP) [file pone.0192684.s003.zip › continuous2/004/training/EOG_004_01_101.csv]

-25.767	3.98
-19.445	5.436
-19.915	6.742
-18.447	10.038
-16.635	9.13
-15.579	4.777
-12.837	2.789
-15.146	3.953
-18.446	4.542
-19.78	5.457
-19.948	5.714
-18.696	4.3
-19.522	4.014
-18.399	2.654
-15.187	3.123
-13.726	6.748
-14.025	9.022
-12.062	8.912
-8.473	5.47
-9.994	3.146
-9.734	3.272
-11.321	1.952
-13.109	-0.085
-9.148	0.131
-10.814	4.207
-12.839	7.522
-14.361	7.466
-16.234	5.473
-10.32	2.526
-5.864	4.04
-8.741	3.761
-12.737	2.122
-12.499	1.767
-9.083	1.582
-8.232	8.069
-9.695	5.391
-11.383	1.048
-14.879	1.609
-14.768	0.142
-13.238	2.682
-11.356	2.659
-6.924	6.633
-9.23	6.859
-9.311	1.995
-10.613	3.734
-16.164	3.122
-13.848	2.725
-10.328	5.569
-7.489	5.349
-9.531	3.759
-10.921	3.217
-6.446	4.552
-6.329	2.663
-6.043	3.465
-2.388	9.066
-0.756	1.343
-1.421	0.95
-3.176	6.224
-6.753	0.954
-8.404	3.307
-8.192	1.831
-12.552	-0.283
-14.663	2.223
-10.514	1.519
-10.338	2.184
-12.152	2.563
-15.152	16.004
-21.179	42.438
-31.1	68.039
-45.54	95.412
-53.739	121.8
-50.03	147.13
-41.399	170.12
-33.683	182.55
-19.806	193.36
-6.023	205.05
-1.606	207.05
-3.067	204.75
-5.237	203.77
-5.333	200.14
-4.276	198
-3.934	193.38
-5.586	189.31
-3.651	189.2
-3.586	183.79
-3.922	178.89
-2.674	173.52
-1.044	169.56
-0.618	161.06
-3.9	139.3
-2.091	115.09
-2.123	79.95
1.527	35.511
11.052	-9.564
35.621	-53.88
79.139	-97.664
115.67	-142.75
135.03	-178.53
123.24	-214.54
95.961	-243.26
72.568	-257.28
52.599	-267.19
41.249	-267.9
29.175	-265.75
23.39	-263.56
23.841	-262.47
20.251	-260.84
18.676	-257.23
17.067	-255.62
19.448	-251.7
18.253	-247.13
12.949	-245.72
13.129	-246.41
7.259	-237.88
20.409	-218.15
48.106	-191.67
73.94	-146.52
105.7	-86.94
113.61	-27.333
104.85	13.768
92.094	24.083
75.557	23.66
71.67	23.17
63.901	22.32
53.229	26.152
53.483	24.524
48.779	22.665
47.889	26.175
48.396	24.089
46.793	26.405
47.794	27.117
47.399	28.422
48.289	30.497
42.662	26.363
43.096	31.387
17.909	9.516
-41.873	-28.79
-91.682	-51.582
-138.07	-64.609
-167.18	-55.091
-177.58	-48.144
-186.13	-43.263
-179.27	-35.628
-171.14	-34.042
-164.6	-31.307
-158.37	-29.117
-159.75	-25.147
-151.82	-24.975
-143.38	-23.821
-143.07	-23.635
-137.76	-22.316
-132.71	-21.189
-129.9	-22.234
-125.78	-19.837
-123.73	-20.205
-121.45	-18.674
-119.75	-20.017
-120.12	-20.807
-118.13	-20.905
-119.53	-20.216
-123.5	-17.705
-122.85	-19.658
-119.25	-18.368
-87.045	-26.724
-26.11	-37.623
36.144	-37.468
88.969	-29.732
104.24	-18.393
90.591	-18.147
77.663	-17.361
69.35	-14.58
65.899	-17.286
61.178	-14.396
55.562	-12.465
53.476	-11.354
49.241	-7.426
46.106	-5.259
50.952	-6.035
53.843	-9.327
52.885	-8.906
49.383	-9.447
45.707	-9.388
39.237	-6.145
36.976	-4.516
42.294	-3.79
41.455	-7.459
44.166	-8.38
13.399	-8.621
-64.905	-15.307
-129.92	-12.469
-157.73	0.438
-163.58	10.306
-166.38	21.063
-170.29	27.849
-171.48	30.607
-165.27	30.408
-155.97	27.913
-150.28	32.196
-146.97	30.4
-142.63	29.681
-135.71	34.655
-128.43	33.64
-123.29	32.631
-121.43	30.976
-117.85	30.727
-115.4	32.525
-114.45	30.079
-113.18	27.549
-110.45	27.664
-103.46	28.903
-98.615	26.984
-96.64	24.231
-92.082	26.792
-88.281	24.604
-88.674	22.333
-87.068	25.929
-89.298	25.212
-86.143	24.972
-76.17	24.649
-80.201	19.765
-85.412	21.697
-75.708	26.055
-45.244	11.152
6.924	-13.73
78.147	-34.227
144.2	-37.096
184.53	-24.053
195.66	-23.645
175.66	-25.045
155.43	-22.289
148.78	-24.278
142.59	-24.72
132.41	-21.973
123.78	-19.147
118.07	-19.148
117.65	-19.128
120.89	-18.368
116.32	-16.315
108.25	-15.111
105.23	-17.129
108.46	-15.521
106.48	-11.868
102.25	-12.716
103.1	-12.643
97.76	-14.006
97.483	-14.809
97.156	-14.646
94.032	-11.482
88.221	-2.712
39.864	-1.971
-19.047	10.59
-58.517	30.843
-86.587	44.511
-92.495	62.451
-99.154	74.766
-103.87	81.736
-103.46	83.992
-103.75	87.697
-100.43	89.896
-97.778	85.526
-90.677	86.477
-85.239	85.821
-78.71	83.736
-71.822	83.826
-74.684	79.675
-79.811	77.189
-77.083	74.932
-72.422	72.554
-70.272	73.44
-65.116	73.412
-63.901	70.342
-65.376	68.331
-63.749	72.729
-60.467	73.606
-57.389	69.894
-54.104	66.855
-53.144	65.965
-57.985	64.748
-53.261	63.755
-46.395	63.672
-52.077	57.86
-51.012	56.068
-46.84	56.088
-49.355	53.658
-46.082	54.063
-42.326	48.831
-42.5	44.819
-34.952	49.386
0.889	55.682
47.305	65.743
78.953	80.878
113.35	102.14
138.89	128.89
150.13	152.8
155.65	166.3
150.11	164.93
144.91	156.84
137.82	153.34
128.37	152.46
123.62	148.53
119.1	140.73
118.3	134.67
116.09	134.44
112.75	131.5
109.54	129.12
108.44	133.07
113.67	126.23
110.67	120.63
105.25	119.61
102.87	118.06
99.257	119.53
95.232	112.57
92.587	111.82
95.054	94.202
93.388	47.596
81.742	-1.293
74.996	-54.91
74.78	-96.391
72.052	-106.76
69.87	-104.73
65.661	-106.49
65.466	-103.21
64.085	-99.599
59.765	-98.923
60.495	-91.876
60.389	-88.893
60.909	-88.714
58.06	-84.66
60.383	-78.026
54.445	-73.741
0.874	-87.267
-73.214	-103.47
-118.72	-99.549
-133.11	-86.484
-140.35	-77.844
-151.06	-76.208
-146.26	-73.849
-137.65	-66.364
-135.45	-60.451
-125.19	-56.584
-117.3	-55.731
-110.13	-54.557
-105.4	-52.988
-106.13	-52.204
-104.73	-49.711
-102.39	-50.259
-93.864	-50.439
-89.068	-48.704
-86.201	-43.067
-76.67	-40.578
-78.358	-42.67
-78.172	-38.433
-71.562	-36.815
-69.501	-38.893
-66.779	-38.911
-72.521	-36.064
-70.596	-35.385
-64.663	-34.261
-69.604	-34.039
-61.714	-32.674
-39.283	-14.015
-6.637	12.777
34.643	41.21
65.738	75.986
86.375	107.74
108.41	132.81
125.34	151.49
132.16	155.22
134.31	155.8
131.86	156.35
126.69	153.02
124.4	147.92
123.62	142.17
122.1	140.08
119.44	135.01
115.39	133.94
111.59	134.17
106.97	126.17
104.91	121.63
105.56	122.44
104.6	115.82
110.87	117.36
109.52	113.31
104.08	77.291
99.238	31.411
80.862	-26.51
77.573	-79.262
76.352	-118.6
71.67	-145.11
73.871	-142.08
69.775	-139.31
64.125	-133.18
57.004	-126.61
56.404	-125.44
56.74	-118.64
54.61	-117.38
53.214	-111.16
53.757	-119.3
54.073	-129.7
51.509	-117.28
49.716	-111.96
53.511	-110.78
46.056	-107.71
-11.834	-106.64
-83.905	-94.686
-118.95	-75.405
-125.92	-53.702
-132.59	-41.35
-140.83	-39.882
-138.52	-36.987
-139.48	-35.04
-140.71	-27.556
-135.09	-24.629
-126.1	-23.437
-118.75	-18.476
-118.81	-23.193
-117.42	-23.84
-114.46	-21.947
-114.54	-23.913
-108.68	-22.515
-102.63	-17.457
-101.84	-13.606
-99.43	-12.506
-97.468	-12.829
-95.716	-13.433
-89.838	-12.636
-84.717	-12.269
-82.05	-13.495
-79.788	-17.317
-80.805	-11.137
-77.412	-6.512
-80.564	-16.293
-77.613	-11.406
-49.261	10.531
-15.825	34.584
23.527	63.068
54.228	89.106
75.431	108.64
95.614	127.85
101.4	141.3
114.13	145.1
122.39	141.42
114.06	134.35
110.38	128.31
104.42	124.91
96.587	124.87
90.58	121.85
84.415	116.86
85.711	114.52
86.674	112.45
83.963	111.58
86.597	111.9
83.647	109.65
82.789	108.81
79.765	105.38
70.222	110.49
73.073	105.01
49.369	46.998
-3.202	-31.467
-25.627	-95.721
-21.483	-146.37
-27.284	-192.37
-45.765	-232.11
-67.104	-252.29
-84.774	-260.89
-91.522	-265.08
-93.434	-255.17
-94.097	-244.35
-91.273	-241.1
-89.471	-234.3
-84.793	-229.83
-80.875	-226.95
-76.12	-218.74
-69.667	-217.81
-70.758	-217.53
-70.482	-208.6
-68.933	-205.14
-68.454	-200.93
-70.986	-195.86
-76.654	-192.68
-74.199	-190.14
-70.907	-184.84
-72.32	-179.1
-71.764	-177.48
-57.084	-162.28
-23.103	-141.09
5.523	-113.64
28.86	-75.132
44.408	-46.855
33.705	-33.939
26.181	-29.294
28.819	-24.214
27.018	-19.728
23.122	-19.436
17.488	-19.963
16.2	-19.087
18.14	-16.639
17.936	-16.669
17.289	-14.025
17.37	-12.199
20.611	-12.902
18.773	-12.483
9.101	-14.292
9.772	-10.569
14.385	-10.868
14.325	-12.582
15.539	-8.211
15.074	-6.865
17.249	-9.166
19.462	-13.302
16.151	-13.296
15.233	-10.739
14.107	-9.818
14.002	-10.668
18.54	-7.359
20.756	-7.643
22.824	-12.311
22.713	-12.402
20.624	-11.188
19.556	-7.301
17.821	-5.567
17.72	-4.757
16.165	-3.586
15.079	-4.924
18.101	-6.378
18.079	-2.154
13.027	2.905
13.596	0.662
15.374	-1.352
10.058	-4.662
6.237	-6.794
10.02	-3.651
14.501	-2.384
11.004	-3.012
9.042	-5.244
10.074	-4.639
8.81	0.457
