# Supplementary material for: Electrooculography-based continuous eye-writing recognition system for efficient assistive communication systems
Source: PLoS One. 2018 Feb 9;13(2):e0192684. doi: 10.1371/journal.pone.0192684 (PMC5806888; doi:10.1371/journal.pone.0192684)
Supplement: S3 Database — All the original continuous EOG data of participant 004, 005, and 006 used in the experiments are contained in this database. (ZIP) [file pone.0192684.s003.zip › continuous2/004/training/EOG_004_01_102.csv]

-9.556	7.768
-7.328	8.385
-4.319	10.243
-5.162	7.268
-1.544	8.829
-2.974	6
-9.865	4.404
-9.147	9.892
-5.765	10.066
-2.294	6.347
-1.118	6.12
-8.428	3.092
-9.071	1.173
-6.035	4.737
-5.775	5.668
-0.444	7.921
0.712	10.432
-1.552	6.825
-3.952	5.305
-9.66	4.59
-9.983	5.821
-3.934	9.304
-1.605	2.859
-2.705	-1.419
-4.555	2.561
-5.7	4.564
-8.501	3.967
-9.985	4.417
-5.762	3.025
-4.202	1.051
-2.113	2.924
-3.312	5.985
-11.063	5.44
-13.263	4.72
-8.214	5.039
-4.882	1.968
-5.784	4.381
-4.354	3.016
-5.131	1.529
-8.324	7.367
-7.009	7.841
-7.006	5.779
-10.327	2.897
-7.442	5.583
-0.57	7.333
1.205	4.968
1.563	10.323
3.601	10.704
1.351	7.372
-4.754	8.812
-11.498	6.547
-11.524	8.395
-4.064	9.553
-1.126	5.836
0.811	6.589
-2.617	5.225
-4.698	8.974
-4.168	14.309
-8.121	13.198
-4.74	14.083
-6.738	7.737
-6.27	1.319
-2.635	1.611
-6.748	-2.376
-5.236	6.108
0.43	31.62
14.744	64.623
41.579	99.659
62.184	127.26
73.03	155.12
84.448	178.55
90.798	190.47
93.187	195.51
93.593	192.18
96.527	190.59
89.922	192.84
78.62	188.21
82.918	180.2
82.487	173.34
80.448	170.75
80.258	166.41
77.6	163.63
75.684	161.69
73.013	131.95
75.999	89.313
78.607	46.072
79.765	-2.767
81.222	-45.624
81.091	-76.048
74.352	-77.172
67.524	-76.602
73.14	-82.704
71.192	-65.634
57.351	-52.045
55.156	-50.841
61.65	-51.164
59.812	-52.591
59.429	-53.765
65.494	-56.737
63.127	-53.192
64.134	-49.866
55.743	-53.084
1.501	-62.612
-62.237	-73.938
-92.61	-70.802
-106.86	-64.673
-120.79	-67.88
-123.33	-67.937
-109.26	-65.198
-98.325	-61.447
-99.565	-56.513
-102.58	-50.922
-106.3	-43.419
-103.61	-40.77
-95.879	-40.286
-93.687	-38.847
-91.783	-35.198
-85.644	-35.511
-82.375	-34.881
-70.514	-11.041
-39.436	29.663
-14.462	77.795
8.272	119.94
31.223	147.15
50.178	168.42
75.539	188.47
85.831	197.38
82.191	191.09
88.052	195.58
89.905	197.42
78.263	192.05
70.489	190.02
65.903	178.79
65.805	175.89
68.905	171.26
66.682	158.97
64.512	157.19
65.689	156.35
68.466	154.41
68.995	160.98
72.026	150.38
73.325	104.46
67.158	49.911
58.097	-8.942
50.186	-69.401
46.266	-102.45
41.366	-104.75
37.109	-100.05
38.347	-92.46
34.861	-83.029
28.115	-80.735
25.856	-80.252
20.829	-76.078
18.77	-72.054
20.5	-72.922
22.184	-74.164
20.675	-74.41
18.806	-72.66
20.342	-68.896
16.683	-65.976
19.85	-59.91
-4.742	-56.087
-68.845	-50.725
-121.8	-29.875
-152.73	-2.736
-172.51	13.377
-188.01	25.781
-176.51	42.869
-151.21	55.183
-140.12	65.651
-130.45	71.678
-118.83	75.227
-104	77.131
-97.756	72.703
-101.13	73.924
-100.24	74.115
-98.392	70.704
-95.426	68.775
-91.852	65.505
-89.305	65.655
-85.926	65.739
-82.126	61.157
-80.243	61.354
-81.496	60.503
-83.642	57.266
-84.973	55.043
-82.548	55.04
-72.219	56.591
-46.804	35.751
-17.225	11.868
12.899	-7.071
52.596	-34.481
84.247	-57.526
103.17	-80.267
104.05	-92.45
89.046	-93.479
79.423	-94.437
73.337	-97.19
64.621	-99.327
56.17	-93.001
54.907	-90.109
52.92	-89.051
47.069	-84.986
46.157	-85.899
44.514	-83.778
40.965	-79.596
39.071	-80.393
34.824	-83.827
36.562	-85.212
39.705	-78.139
37.042	-75.689
45.13	-74.753
38.576	-61.333
3.586	-44.98
-36.67	-22.377
-77.253	0.227
-111.38	13.388
-129.75	24.207
-115.2	41.164
-87.59	59.544
-77.652	66.248
-74.168	68.474
-77.576	70.231
-80.222	72.168
-72.161	73.68
-66.101	72.902
-66.255	74.922
-63.813	68.132
-60.113	64.998
-57.653	69.798
-55.017	64.066
-54.453	61.287
-52.512	60.15
-54.369	59.11
-56.426	57.14
-53.188	53.5
-52.615	54.046
-58.145	50.506
-56.582	47.277
-50.967	44.917
-51.971	46.426
-49.541	48.328
-51.583	44.987
-52.731	45.426
-47.523	42.928
-48.546	46.141
-41.372	44.056
-19.523	24.211
8.388	6.081
21.967	-10.027
12.345	-11.28
2.28	-12.056
0.572	-15.942
4.633	-8.594
23.011	-15.549
70.249	-27.329
117.95	-36.029
149.11	-48.081
161.79	-54.452
140.25	-57.589
126.18	-56.365
123.91	-54.954
112.97	-55.656
107.3	-55.811
100.53	-59.868
97.388	-59.406
95.201	-54.262
90.347	-52.611
87.577	-53.445
86.766	-54.795
90.96	-54.093
89.66	-53.93
87.715	-51.617
82.075	-50.079
75.076	-48.094
71.47	-48.034
71.451	-50.481
79.555	-42.416
48.079	-42.122
-17.528	-45.156
-64.851	-38.362
-93.825	-27.852
-101.16	-10.942
-97.423	3.185
-98.755	8.342
-102.53	8.074
-107.19	7.84
-104.58	9.778
-102.22	8.906
-98.364	8.628
-95.727	7.178
-96.039	6.733
-86.251	13.94
-84.194	-2.12
-88.973	-42.621
-94.062	-86.379
-105.56	-135.66
-109.69	-183.08
-110.46	-224.47
-106.15	-257.58
-86.191	-279.59
-70.552	-291.28
-61.436	-292.65
-49.127	-290.62
-42.236	-288.9
-40.528	-281.55
-37.596	-276.86
-35.562	-271.15
-35.324	-266.01
-32.621	-268.26
-35.402	-259.58
-37.232	-250.77
-32.368	-247.34
-28.85	-241.96
-28.701	-236.81
-32.183	-233.35
-26.313	-231.49
-31.306	-215.81
-40.493	-187.74
-23.495	-139.55
1.608	-66.073
27.452	8.029
40.266	70.924
54.429	119.54
67.643	153.77
70.528	176.88
86.607	191.16
90.553	194.38
90.661	187
90.415	179.77
81.274	174.52
74.54	165.49
72.444	162.81
79.124	170.71
79.802	178.09
78.555	173.85
73.91	167.22
71.549	164.91
71.72	160.97
65.673	159.8
66.93	153.87
68.135	158.14
66.435	152.28
48.743	101.09
2.236	28.509
-42.006	-48.524
-70.536	-118.73
-93.05	-174
-100.48	-215.73
-95.327	-243.04
-92.974	-253.88
-96.596	-257.32
-105.05	-254.29
-114.15	-245.65
-114.65	-234.5
-111.82	-227.03
-106.5	-224.74
-95.792	-218.03
-93.132	-213.33
-96.645	-206.93
-96.18	-204.46
-90.259	-200.1
-84.854	-190.8
-81.652	-192.24
-81.28	-189.97
-84.871	-183.13
-84.898	-179.03
-87.751	-178.27
-87.904	-175.58
-74.963	-156.2
-51.296	-131.63
-4.822	-98.142
39.556	-48.159
49.719	-12.277
43.636	-0.714
39.861	2.107
36.678	4.388
28.248	10.292
23.718	14.437
22.305	13.461
19.037	13.431
23.871	15.888
23.538	16.716
21.15	15.195
24.477	15.54
20.578	14.377
18.431	13.984
17.726	16.495
15.473	17.084
11.028	17.482
5.727	16.57
8.399	12.921
5.282	13.713
1.274	16.181
2.809	14.861
0.31	13.859
1.117	14.347
-1.162	12.36
-0.809	9.42
4.866	11.92
0.541	12.202
2.031	12.129
8.496	13.682
3.644	13.992
-0.023	15.404
-0.901	12.477
-4.097	12.125
-6.106	10.599
-6.781	7.943
-4.786	11.698
-1.747	8.895
0.688	5.755
-2.45	7.946
-4.004	9.768
1.68	10.547
0.905	8.595
-1.362	9.517
-2.469	9.477
-5.092	6.241
-7.144	7.112
-6.811	10.238
-2.083	10.881
-1.994	9.435
-0.99	10.497
-1.835	11.858
-3.833	11.189
-6.59	11.483
-8.682	11.996
-2.97	10.099
-5.795	8.372
-7.698	8.514
-5.777	7.025
-6.156	9.613
-5.838	12.68
-6.332	12.551
-4.913	11.98
-7.63	8.032
-11.875	7.277
-13.312	8.791
-11.662	7.826
-9.333	5.578
-12.251	3.586
-12.672	5.256
-7.385	8.28
-5.597	9.166
-6.899	6.915
-12.103	6.544
-12.586	7.638
-12.485	3.749
-14.666	2.252
