# Supplementary material for: Electrooculography-based continuous eye-writing recognition system for efficient assistive communication systems
Source: PLoS One. 2018 Feb 9;13(2):e0192684. doi: 10.1371/journal.pone.0192684 (PMC5806888; doi:10.1371/journal.pone.0192684)
Supplement: S3 Database — All the original continuous EOG data of participant 004, 005, and 006 used in the experiments are contained in this database. (ZIP) [file pone.0192684.s003.zip › continuous2/004/training/EOG_004_01_103.csv]

-10.942	-8.278
-11.317	-8.399
-9.942	-12.986
-11.732	-8.468
-15.406	-11.345
-11.397	-8.893
-11.97	-1.865
-14.54	-5.14
-12.816	-3.81
-11.411	-2.743
-9.422	-0.88
-13.02	1.41
-13.697	1.383
-7.473	-0.443
-7.239	-2.555
-7.753	-2.328
-9.84	-1.164
-12.173	-0.744
-9.542	-6.059
-7.648	-3.433
-9.712	0.732
-11.779	-0.123
-12.77	1.753
-14.621	0.485
-12.345	0.134
-11.575	-2.879
-10.95	-4.858
-9.663	-4.827
-6.908	-4.373
-3.917	0.145
-4.322	1.305
-5.777	-0.475
-9.247	-3.616
-7.677	-1.858
-7.262	-0.015
-6.199	-1.456
-7.772	0.038
-8.951	1.239
1.332	1.492
1.803	0.924
-3.62	1.37
-2.16	2.688
-3.881	4.721
-5.447	5.805
-2.542	4.488
-1.921	3.43
-2.513	4.374
1.329	5.135
2.948	6.918
-0.534	8.543
0.114	4.606
0.631	5.403
-0.609	8.208
-0.401	8.036
0.768	7.301
6.031	3.928
8.26	6.623
4.779	9.089
1.173	7.854
1.134	10.175
0.648	11.453
0.136	9.324
3.167	7.76
1.758	7.901
3.209	8.768
0.919	9.918
-4.604	9.174
-3.994	12.949
-9.364	28.344
-10.86	54.719
-18.029	83.231
-30.691	110.04
-33.51	139.07
-31.163	160.72
-24.591	176.8
-23.532	190.77
-21.01	201.01
-7.382	207.18
8.278	208.74
14.316	209.36
12.809	205.84
11.621	204.9
10.421	202.06
12.948	195.59
15.157	192.07
11.246	185.39
7.44	180.87
4.041	173.19
-0.358	163.09
-2.616	156.75
-10.445	132.88
-15.193	95.479
-12.387	54.953
-10.592	9.964
-3.339	-35.239
-3.255	-88.466
-6.378	-137.43
-7.777	-176.58
-12.507	-211.54
-7.892	-232.54
-4.907	-246.47
-1.813	-255.43
7.174	-255.41
10.364	-255.77
12.295	-254.22
15.872	-249.34
19.82	-246.47
22.669	-240.51
20.865	-238.51
22.357	-236.72
25.301	-232.03
21.699	-230.69
21.581	-222.71
27.993	-223.2
32.02	-216.35
32.917	-194.69
46.303	-171.03
61.926	-118.56
76.658	-54.001
96.146	7.816
90.47	51.131
76.557	56.114
65.785	53.835
53.74	55.104
51.227	52.394
48.068	51.753
45.306	49.37
43.046	47.551
41.93	48.815
41.973	46.163
35.804	46.777
30.491	49.583
34.46	49.347
30.037	45.674
31.589	47.847
32.913	46.987
-8.833	18.159
-61.704	-12.873
-95.882	-26.308
-110.28	-29.081
-118.64	-28.301
-126.23	-24.75
-122.98	-16.372
-118.83	-10.922
-113.73	-5.87
-107.15	-0.596
-100.48	1.239
-99.874	0.044
-100.49	1.976
-94.838	0.738
-89.486	-3.16
-86.361	1.274
-82.792	3.637
-79.601	1.826
-78.154	3.787
-75.746	6.538
-78.952	5.782
-79.44	4.414
-76.203	4.236
-75.477	5.026
-74.954	5.805
-83.728	3.964
-81.579	-0.943
-71.165	7.049
-67.798	33.902
-66.452	65.328
-72.624	102.26
-67.474	137.21
-52.479	164.77
-44.618	186.46
-32.986	200.99
-17.442	212.34
-4.391	217.4
4.903	217.77
3.5	213.89
3.262	209.41
5.762	206.37
3.12	200.17
8.21	195.97
9.482	189.26
6.543	181.75
10.388	179.88
6.801	163.34
1.031	129.57
-0.863	86.738
-10.817	29.858
-25.197	-29.286
-30.752	-87.607
-23.07	-141.56
-15.307	-181.35
-14.233	-215.42
-9.777	-237.31
-1.123	-244.92
10.477	-248.04
16.933	-244.35
20.744	-237.11
21.801	-231.27
17.776	-226.08
23.272	-220.66
25.201	-216.39
22.185	-211.67
23.198	-206.38
16.875	-199.23
12.863	-195.04
22.277	-191.01
35.65	-172.85
57.383	-144.89
89.091	-104.12
106.33	-59.95
95.659	-33.359
81.647	-24.759
75.258	-25.43
65.231	-21.852
66.544	-19.521
66.418	-20.693
58.526	-17.497
55.453	-17.089
51.681	-18.869
55.609	-16.773
52.315	-17.142
53.01	-12.676
44.735	-0.242
-17.99	8.474
-86.481	21.592
-125.73	46.399
-138.49	70.08
-139.91	84.258
-146.84	104.93
-138.56	123.87
-125.14	128.54
-115.28	128.32
-102.22	124.02
-93.565	123.43
-88.938	122.1
-85.225	118.25
-79.974	114.37
-77.061	111.87
-75.511	110.97
-72.764	108.18
-68.874	109.37
-66.763	107
-68.912	105.16
-68.388	101.81
-66.672	103.98
-36.767	125.51
4.844	143.91
30.769	160.61
64.585	176.26
84.858	184.54
106.15	196.76
131.82	204.92
134.4	200.46
129.33	190.45
120.97	185.04
116.68	179.7
114.65	172.72
109.86	170.13
106.39	166.16
101.49	165.45
96.133	159.87
96.769	154.3
100.5	154.18
94.414	145.01
92.443	154.4
85.001	135.25
43.667	53.732
-8.803	-23.382
-29.462	-90.921
-18.526	-145.56
-9.962	-185.08
-13.716	-221.5
-33.633	-244.49
-47.552	-258.76
-45.81	-261.29
-50.403	-260.24
-54.237	-257.99
-51.186	-249.42
-51.309	-247.9
-57.628	-243.38
-56.787	-233.79
-54.791	-231.48
-54.516	-226.99
-50.576	-219.67
-47.558	-214.91
-47.551	-211.89
-50.681	-206.87
-46.727	-203.22
-43.365	-203.44
-46.116	-195.87
-47.368	-192.09
-47.544	-187.27
-51.033	-179.14
-49.928	-174.62
-43.097	-146.77
-43.952	-104.11
-39.618	-42.308
-35.278	30.104
-39.95	84.363
-44.857	132.55
-48.837	165.24
-34.254	189.17
-13.17	210.68
1.842	220.37
11.812	228.34
5.904	228.97
7.536	227.25
10.876	224.01
9.799	218.91
11.41	218.23
5.824	209.46
7.812	200.39
3.638	183.09
-4.942	148.8
-6.382	102.93
-9.582	46.025
-3.013	-8.497
6.374	-65.064
6.894	-120.38
3.276	-162.06
2.771	-194.14
3.597	-215.66
8.738	-223.6
18.439	-225.2
20.597	-225.27
18.016	-220.89
21.582	-215.72
22.538	-216.42
22.076	-215.59
35.583	-208.35
33.902	-209.17
25.864	-210.47
31.919	-204.28
31.125	-202.97
32.154	-197.3
29.973	-183.52
34.769	-150.94
57.874	-92.698
80.964	-22.064
92.554	54.768
93.054	117.47
95.463	163.84
98.024	201.12
97.741	222.79
98.063	233.28
97.578	230.92
92.783	218.45
90.44	210.25
88.211	207.8
84.811	206.11
84.47	199.91
79.767	195.11
73.791	193.8
71.625	193.06
68.727	189.2
65.291	183.22
68.699	191.72
72.099	177.1
73.198	120.4
74.155	59.179
71.23	3.542
66.456	-46.692
62.795	-77.297
56.258	-79.653
47.073	-76.623
44.515	-74.064
44.966	-69.006
40.544	-67.925
38.244	-62.796
46.678	-58.378
51.723	-55.506
45.799	-53.678
41.45	-54.157
37.807	-53.963
38.592	-54.648
42.718	-47.736
0.796	-47.756
-80.759	-50.498
-135.49	-32.461
-165.03	-16.261
-183.84	-12.515
-185.64	-7.291
-172.97	1.369
-155.49	3.753
-149.75	1.318
-146.63	5.826
-136	9.534
-130.06	9.935
-122.24	11.009
-115.39	9.119
-119.5	7.362
-120.95	8.569
-123.14	6.173
-124.77	6.339
-112.28	12.723
-72.422	-1.762
-21.194	-23.716
18.255	-27.725
43.212	-28.406
31.015	-32.035
8.018	-33.39
0.542	-32.154
-6.696	-34.299
-8.258	-36.784
-5.621	-37.559
-5.136	-34.651
-8.638	-28.335
-11.214	-26.781
-6.222	-28.428
-4.748	-30.307
-9.032	-28.719
-9.769	-25.912
-14.085	-29.469
-15.562	-29.279
-10.271	-25.037
-10.385	-26.373
-9.333	-23.389
-7.604	-20.154
-6.435	-17.687
-6.197	-16.424
-6.909	-21.295
-2.331	-16.266
-5.008	-18.162
-13.092	-29.143
-17.878	-27.657
-15.729	-21.006
-12.755	-17.849
-17.171	-21.165
-16.433	-20.134
-19.118	-20.33
-21.583	-24.025
-17.173	-21.283
-20.03	-18.564
-19.755	-16.826
-11.635	-19.224
-9.467	-19.384
-9.433	-14.298
-7.049	-11.969
-7.972	-13.113
-5.516	-12.757
-7.578	-10.433
-14.41	-11.811
-13.347	-11.959
-15.04	-13.138
-15.778	-14.711
-16.154	-17.167
-21.933	-16.554
-16.898	-15.907
-11.655	-18.688
-12.175	-12.937
-13.907	-15.259
