# Supplementary material for: Electrooculography-based continuous eye-writing recognition system for efficient assistive communication systems
Source: PLoS One. 2018 Feb 9;13(2):e0192684. doi: 10.1371/journal.pone.0192684 (PMC5806888; doi:10.1371/journal.pone.0192684)
Supplement: S3 Database — All the original continuous EOG data of participant 004, 005, and 006 used in the experiments are contained in this database. (ZIP) [file pone.0192684.s003.zip › continuous2/004/training/EOG_004_01_104.csv]

-20.113	-6.935
-17.426	-7.562
-16.086	-9.404
-16.293	-10.459
-16.402	-13.015
-15.951	-9.841
-16.692	-10.999
-14.512	-8.766
-13.886	-3.177
-15.576	-7.015
-17.621	-6.005
-19.763	-9.2
-17.084	-14.542
-19.633	-11.433
-20.657	-5.944
-17.21	-1.389
-20.275	-4.465
-20.234	-3.007
-18.3	-2.397
-17.072	-7.585
-13.716	-7.707
-13.925	-7.21
-13.006	-4.284
-10.26	-1.442
-11.835	-1.782
-13.375	-4.169
-14.731	-5.78
-13.696	-2.743
-8.576	0.374
-6.083	2.245
-6.158	1.23
-9.899	0.518
-15.671	3.485
-11.493	4.506
-4.777	4.196
-4.318	1.785
-4.813	2.85
-6.355	5.088
-5.979	3.895
-5.334	5.536
-7.563	3.061
-8.35	4.013
-7.862	5.075
-7.219	2.564
-6.327	3.539
-6.778	-1.427
-4.363	-2.385
-5.952	-2.061
-7.198	-1.412
-2.638	5.37
-1.45	1.322
2.276	-2.087
0.476	0.681
-2.862	-1.072
-0.754	0.951
-2.847	3.014
-1.148	2.589
4.765	6.687
4.846	8.186
3.09	4.664
3.066	4.948
2.255	7.386
3.782	6.656
5.503	4.439
2.528	6.424
0.179	3.513
4.765	3.631
2.435	18.457
-7.128	39.138
-16.295	71.315
-32.609	96.75
-42.559	116.85
-45.373	138.44
-45.685	144.26
-38.534	150.09
-33.504	156.93
-27.58	159.38
-23.413	161.67
-22.504	156.35
-22.648	153.99
-25.598	156.82
-17.758	151.18
-15.133	142.86
-20.178	133.24
-24.258	113.41
-31.705	79.4
-32.986	38.685
-33.952	-5.269
-25.57	-57.624
-19.989	-110.72
-18.845	-156.6
-4.323	-195.15
1.533	-219.91
6.885	-234.36
17.271	-243.61
23.483	-243.13
29.109	-243.27
31.697	-242.24
34.588	-236.76
35.866	-236.1
35.909	-234.25
39.935	-231.65
38.428	-224.15
10.421	-206.65
-35.19	-178.41
-66.228	-120.37
-88.203	-54.488
-112.02	-5.484
-121.43	46.451
-116.09	91.486
-98.494	115.22
-81.023	133.63
-72.558	148.63
-54.533	160.35
-44.276	167.3
-42.172	165.13
-33.883	165.6
-36.563	162.89
-33.219	161.57
-27.391	158.42
-41.084	128.03
-60.927	76.175
-72.816	18.643
-76.672	-37.855
-70.719	-97.5
-53.2	-147
-45.836	-180.82
-39.201	-205.1
-20.224	-212.65
-6.237	-216.06
4.818	-216.05
20.566	-215.43
37.128	-213.39
41.733	-208.27
35.996	-208.97
35.365	-205.89
39.021	-204.71
38.488	-191.62
47.282	-162.54
73.884	-119.36
110.98	-55.58
133.12	5.434
131.76	54.306
122.38	69.403
103.93	62.882
94.905	64.769
87.011	62.084
78.21	59.159
77.495	55.531
74.318	55.02
75.26	58.291
74.043	58.548
73.714	58.32
71.62	55.9
68.111	61.773
38.829	42.331
-23.374	-2.428
-65.835	-18.56
-93.236	-23.738
-110.67	-29.915
-102.03	-20.966
-86.267	-13.294
-82.67	-12.294
-83.846	-10.052
-75.671	-5.459
-66.31	-3.97
-59.444	-5.604
-56.961	-4.647
-58.107	-2.434
-61.719	0.558
-63.544	3.409
-56.426	0.624
-57.348	-2.056
-59.485	1.834
-56.624	7.047
-59.117	14.754
-59.457	10.602
-57.747	1.374
-29.761	6.685
36.002	10.438
88.943	16.588
131.22	39.036
153.13	56.509
127.53	56.911
108.79	57.295
102.92	56.944
98.536	53.021
94.657	51.027
87.409	53.032
85.212	56.307
80.362	51.621
81.493	49.5
76.111	46.729
74.638	42.831
75.1	46.858
27.046	42.107
-30.761	40.701
-50.662	54.853
-56.784	72.675
-63.133	80.521
-71.424	79.809
-82.483	83.045
-86.227	72.81
-84.683	43.384
-87.858	10.462
-88	-30.62
-83.899	-74.579
-79.469	-110.7
-70.2	-143.84
-61.869	-165.87
-54.837	-178.09
-42.878	-185.9
-32.19	-189.19
-24.689	-191.69
-16.461	-188.45
-10.623	-182.18
-7.791	-178.62
-3.885	-174.94
2.455	-172.18
2.525	-170.95
0.913	-169.76
1.27	-166.18
-3.601	-166.92
1.254	-167.21
-2.86	-152.47
-8.661	-129.4
12.554	-84.187
31.665	-14.966
50.867	58.594
62.812	121.86
59.382	169.29
61.167	207.86
61.652	229.36
67.015	244.01
74.828	251.31
72.857	242.64
70.64	236.33
66.544	230.6
63.651	224.55
67.202	218.55
66.259	215.23
64.666	214.84
65.272	209.15
67.504	209.41
64.711	202.29
62.1	205.15
62.665	196.36
25.088	120.42
-31.917	34.158
-61.534	-37.725
-75.537	-102.99
-87.07	-148.6
-94.146	-182.01
-92.112	-198.85
-86.705	-205.6
-79.992	-206.21
-77.004	-200.98
-75.724	-196.64
-67.297	-188.38
-65.941	-183.67
-63.705	-182.06
-59.087	-174.79
-60.403	-170.36
-57.163	-168.53
-57.609	-165.62
-63.617	-163.34
-64.883	-157.39
-42.073	-143.54
12.032	-120.05
74.84	-80.784
122.09	-15.476
130.66	40.532
113.54	55.035
99.409	58.078
93.761	57.481
86.608	55.185
76.736	54.769
73.944	51.582
69.758	53.414
63.222	52.043
60.154	49.528
60.637	48.258
58.977	44.074
61.375	44.183
62.535	44.812
58.743	42.764
60.746	49.717
24.2	56.115
-40.167	59.753
-78.073	80.863
-97.997	108.29
-104.65	123.21
-101.33	128.92
-99.545	138.2
-98.623	142.01
-92.19	139.75
-84.035	145.91
-83.097	147.24
-77.388	143.64
-70.188	142.7
-67.327	138.14
-62.252	132.79
-63.928	129.48
-67.336	127.82
-68.065	125.9
-66.005	122.83
-45.577	128.75
-25.531	142.25
-27.564	143.34
-35.517	135.08
-47.194	133.38
-53.853	126.76
-53.626	119.97
-44.82	127.06
-20.042	141.1
-2.418	158.58
12.766	166.56
19.992	165.13
19.128	159.17
21.425	152.05
14.748	155.45
7.921	156.01
6.089	148.52
9.236	136.15
8.186	109.48
-2.174	65.59
-11.821	7.711
-14.696	-51.616
-7.945	-106.93
-2.086	-153.38
2.531	-184.92
15.899	-212.7
26.21	-236.32
35.198	-250.66
46.63	-253.94
50.06	-249.18
54.626	-247.57
62.03	-242.77
65.265	-237.44
64.834	-234.46
61.906	-228.83
60.025	-230.23
58.057	-231.41
60.049	-225.8
64.65	-218.87
65.445	-212.94
64.649	-205.64
64.803	-201.7
65.548	-200.93
63.782	-189.04
77.328	-163.42
92.85	-122.4
94.545	-64.193
92.171	-11.952
72.153	7.62
54.438	15.694
48.957	18.369
40.956	12.961
40.551	15.02
40.845	14.078
39.901	12.417
40.294	12.378
36.529	14.24
32.895	14.77
29.49	12.573
39.562	21.273
19.855	22.748
-52.752	17.396
-119.6	26.946
-163.68	44.353
-179.09	60.726
-172.93	79.383
-159.92	92.763
-146.9	91.795
-144.09	92.393
-140.42	92.507
-136.13	89.645
-134.41	94.637
-131.68	102.49
-122.19	107.74
-106.45	107.45
-106.89	101.11
-110.15	94.347
-106.93	94.25
-109.68	93.643
-107.26	91.01
-103.1	89.894
-98.949	87.812
-99.786	83.03
-100.27	81.449
-94.938	75.962
-76.757	49.127
-32.236	26.669
15.256	10.991
45.188	-11.229
40.908	-19.906
20.404	-16.382
15.042	-13.724
16.73	-13.968
13.858	-12.282
11.381	-10.241
9.285	-9.925
3.941	-5.966
4.36	-2.985
3.401	-0.349
5.468	0.551
10.682	0.849
14.162	-0.176
14.709	-7.658
7.802	-2.655
7.188	1.544
10.755	1.14
14.53	1.923
8.342	-4.154
5.087	-0.163
18.596	2.747
16.332	2.722
14.772	-0.1
19.353	-1.541
13.618	3.916
15.125	-1.838
15.144	-2.047
11.848	-0.528
13.4	-3.614
13.033	-3.383
9.695	-10.085
11.218	-7.971
16.176	-5.039
17.627	-8.138
13.866	-0.268
9.483	-1.538
7.493	-6.601
9.659	-4.019
15.57	-3.297
15.903	0.127
14.346	1.002
14.291	2.197
12.387	-0.93
12.095	-4.635
14.405	-0.702
19.34	-2.101
20.364	-0.541
11.254	4.555
10.206	4.008
15.014	-0.826
16.632	0.287
18.215	2.473
10.235	-1.42
3.634	-0.045
9.511	0.213
