# Supplementary material for: Electrooculography-based continuous eye-writing recognition system for efficient assistive communication systems
Source: PLoS One. 2018 Feb 9;13(2):e0192684. doi: 10.1371/journal.pone.0192684 (PMC5806888; doi:10.1371/journal.pone.0192684)
Supplement: S3 Database — All the original continuous EOG data of participant 004, 005, and 006 used in the experiments are contained in this database. (ZIP) [file pone.0192684.s003.zip › continuous2/004/training/EOG_004_01_105.csv]

-3.211	-14.317
3.215	-17.617
10.7	-9.745
4.824	-8.761
-0.417	-11.312
-3.685	-12.388
-4.256	-15.131
-1.674	-11.133
-1.863	-9.498
-4.182	-10.566
-1.289	-9.951
-1.121	-11.307
-3.106	-10.782
4.308	-10.207
5.99	-5.662
1.271	-5.382
-0.593	-8.739
0.513	1.235
4.293	3.01
1.324	1.479
-3.745	0.021
0.284	-12.165
3.616	-11.511
3.119	-5.968
2.226	0.808
0.081	2.573
-1.74	-9.867
-9.329	-12.512
-14.341	-9.3
-7.595	-8.555
-1.71	-8.748
1.007	-5.466
4.437	2.133
2.095	2.169
-2.172	-3.612
-6.039	-6.141
-8.16	-6.082
-3.714	-7.348
-1.405	-5.568
-1.092	-3.479
0.244	-4.958
0.64	-4.309
-1.491	-2.526
-6.566	-2.417
-7.068	-1.735
-3.225	-2.741
-1.954	-5.092
2.31	-2.975
2.595	-2.895
-3.922	-7.131
-0.688	-7.29
-0.36	-6.27
-2.97	-6.043
0.018	-7.672
-0.529	-6.45
-0.659	-5.61
-1.844	-10.239
-2.055	-11.142
-2.709	-14.101
-4.952	-11.93
-0.862	-6.092
1.926	-8.396
3.589	-7.822
3.429	-7.358
5.32	-9.177
8.81	-4.915
0.601	-3.438
-1.487	-5.312
1.742	-1.036
0.852	0.112
2.225	-1
-0.725	2.294
-1.812	1.164
1.795	-3.418
5.264	-4.388
4.687	-3.481
0.551	-3.415
1.94	-3.735
0.383	9.091
-8.231	36.362
-21.679	65.564
-39.524	97.015
-48.562	121.51
-52.28	132.97
-52.636	145.32
-44.008	155.76
-35.315	160.81
-29.093	165.96
-25.785	165.04
-25.382	162.2
-24.201	156.43
-22.795	151.21
-22.741	152.85
-20.63	151.75
-23.636	136.59
-29.071	97.522
-25.844	43.858
-9.372	-1.307
28.073	-46.209
50.931	-99.343
44.335	-150.49
28.333	-194.49
13.17	-216.02
12.054	-234.06
11.169	-251.91
7.6	-251.61
10.948	-250.44
15.983	-249.6
18.92	-246.5
24.427	-244.79
30.521	-240.46
34.528	-234.86
38.862	-233.81
43.215	-227.22
49.821	-209.11
57.053	-176.84
78.33	-119.79
96.253	-57.567
92.703	0.885
86.412	43.635
72.852	52.303
62.245	48.841
55.715	44.799
48.793	46.526
50.606	41.564
44.032	41.324
44.511	44.746
55.208	20.751
52.129	12.786
54.246	18.827
56.065	16.526
54.219	20.518
56.83	22.565
50.42	21.152
55.6	25.926
39.209	6.966
-22.672	-37.633
-69.624	-56.818
-88.87	-60.482
-108.77	-57.949
-133.88	-53.039
-139.4	-54.876
-134.89	-51.024
-133.39	-47.636
-120.88	-41.975
-109.72	-35.167
-101.65	-33.808
-93.957	-32.512
-93.967	-32.511
-93.44	-34.399
-91.529	-30.601
-91.973	-27.017
-87.93	-31.073
-87.455	-20.042
-89.268	14.754
-82.335	52.256
-73.866	86.255
-64.795	114.26
-52.127	133.44
-40.868	150.71
-33.913	159.18
-27.617	160.13
-20.56	161.54
-12.669	162.72
-9.228	159.54
-9.346	155.34
-10.276	150.94
-14.191	137.69
-14.374	115.18
-14.016	75.539
-15.866	28.466
-17.466	-17.43
-15.897	-64.004
-20.036	-116.62
-27.883	-168.47
-21.738	-198.55
-10.57	-223.02
2.82	-237.83
18.581	-236.07
29.015	-238.16
34.935	-239.25
41.847	-235.34
44.892	-230.36
40.804	-227.03
43.574	-221.05
49.308	-215.78
45.073	-211.24
40.628	-206.02
42.621	-207.74
36.544	-203.03
41.421	-198.86
49.036	-186.83
41.727	-155.17
57.896	-112.92
77.842	-56.146
79.133	-1.769
73.953	29.043
64.041	31.354
60.272	28.846
53.583	30.14
46.998	21.936
46.709	22.296
44.499	27.467
44.056	25.843
41.901	28.13
41.309	26.659
39.588	28.922
39.444	33.612
44.48	32.088
41.965	28.251
36.96	20.886
31.843	23.4
27.14	20.668
34.761	19.533
31.862	36.351
1.63	54.183
-33.449	80.383
-55.158	111.6
-52.092	136.8
-46.207	150.16
-40.208	157.61
-32.573	164.34
-42.352	165.65
-46.855	164.88
-44.853	162.3
-42.225	158.06
-39.422	153.41
-38.238	155.29
-32.905	151.31
-38.29	140.55
-42.503	133.69
-40.829	129.16
-43.039	122.4
-39.511	119.51
-40.421	119.76
-58.072	78.562
-83.85	12.798
-101.72	-45.536
-104.61	-107.32
-99.893	-159.87
-90.977	-197.22
-79.425	-223.55
-68.458	-242.09
-50.598	-255.43
-35.266	-259.19
-29.838	-255.6
-20.164	-253.09
-10.977	-246.25
-8.468	-243.4
-9.09	-245.08
-10.236	-239.17
-10.569	-233.4
-7.331	-228.11
-0.902	-222.82
-2.091	-216.48
-2.162	-218.21
-0.578	-219.81
1.905	-204.68
23.696	-179.81
58.161	-135.97
92.759	-78.903
104.42	-18.195
98.277	32.951
91.532	51.338
76.383	49.411
68.488	44.624
65.7	44.563
60.309	45.696
60.663	45.221
59.605	42.665
52.462	39.619
56.615	44.307
66.714	36.966
65.178	26.872
62.481	28.51
62.001	28.309
59.977	29.013
60.294	31.911
60.013	30.127
59.906	30.049
61.901	35.18
32.985	12.786
-29.377	-20.024
-70.273	-32.564
-85.385	-36.367
-99.696	-37.102
-98.738	-41.577
-91.319	-41.495
-93.13	-37.239
-90.005	-32.444
-88.451	-29.823
-87.864	-29.029
-82.515	-27.848
-80.004	-28.976
-77.885	-26.2
-75.66	-27.448
-73.632	-28.762
-69.503	-26.122
-66.226	-24.745
-71.002	-24.523
-72.117	-21.634
-51.554	-28.477
-4.584	-48.389
56.496	-51.475
104.99	-34.916
127.1	-16.474
115.17	-12.547
94.121	-15.175
88.61	-14.312
81.616	-15.32
75.294	-16.438
71.044	-15.933
66.816	-14.304
62.785	-13.572
57.845	-12.027
65.839	-11.078
66.42	-12.558
58.731	-16.717
63.931	-12.605
35.085	-5.096
-35.372	-3.6
-98.244	7.552
-143.96	27.908
-165.77	47.201
-171.35	61
-165.05	72.33
-148.03	84.3
-139.03	86.775
-131.72	81.775
-126.83	78.839
-123.63	74.094
-118.02	71.266
-114.94	68.483
-110.5	62.146
-109.61	60.481
-108.83	62.529
-100.81	63.577
-99.389	59.496
-99.415	59.514
-95.549	62.729
-101.13	54.929
-102.22	56.082
-90.353	58.554
-58.277	38.146
-14.637	10.737
28.702	-12.82
71.864	-27.122
75.544	-34.421
63.349	-34.536
58.856	-34.855
47.006	-35.929
44.732	-32.208
41.329	-31.263
37.4	-27.615
41.449	-21.625
43.903	-18.206
36.391	-19.257
35.125	-16.51
44.037	-15.492
42.284	-18.466
41.678	-19.387
36.248	-23.055
29.213	-22.199
30.691	-21.478
25.614	-23.466
26.781	-20.533
29.836	-19.618
26.061	-21.062
26.561	-18.627
27.237	-18.224
27.066	-19.356
26.842	-18.954
24.812	-18.556
25.11	-19.054
25.061	-21.4
25.649	-22.339
27.812	-20.007
24.583	-19.756
20.993	-19.893
20.106	-18.207
18.421	-18.487
15.939	-17.899
18.808	-17.881
18.954	-18.715
18.843	-18.015
18.811	-16.687
12.954	-18.642
14.552	-18.369
11.465	-17.959
16.271	-18.581
16.654	-13.264
-0.774	-15.72
-2.797	-19.028
-4.548	-15.442
-5.189	-13.005
1.633	-10.937
-0.692	-13.204
0.275	-13.787
4.019	-15.667
-0.615	-17.456
-2.435	-9.112
-0.094	-8.535
2.256	-10.083
1.684	-8.945
-6.306	-11.041
-8.077	-5.786
-4.281	-5.476
-0.917	-10.438
2.869	-10.482
-1.646	-7.811
-2.729	-7.193
0.391	-9.421
-1.263	-6.405
2.519	-2.956
3.009	-4.701
-3.967	-5.95
-1.717	-5.667
2.586	-6.522
-0.364	-6.361
-5.841	-8.472
-9.682	-11.06
-5.322	-9.117
-3.964	-7.998
-6.746	-8.004
0.611	-8.984
3.281	-7.535
-1.671	-6.081
-0.954	-5.418
-3.16	-3.579
-2.91	-6.435
4.17	-5.22
3.269	-4.279
2.101	-6.417
0.865	-4.356
-5.366	-1.654
-0.231	0.891
1.49	-3.075
0.452	-2.406
8.883	-1.184
6.821	-3.948
3.374	0.366
4.662	-0.762
1.965	0.742
3.38	2.569
7.033	2.311
5.697	4.615
1.052	1.134
0.362	1.661
0.147	3.725
-4.655	2.424
-4.218	1.513
-6.783	0.465
-11.151	0.888
-9.174	0.935
-11.327	1.161
-11.132	-0.919
-9.755	-3.599
-13.664	0.765
-14.961	1.267
-15.202	-1.344
-18.367	-3.78
-13.367	-1.304
