# Supplementary material for: Electrooculography-based continuous eye-writing recognition system for efficient assistive communication systems
Source: PLoS One. 2018 Feb 9;13(2):e0192684. doi: 10.1371/journal.pone.0192684 (PMC5806888; doi:10.1371/journal.pone.0192684)
Supplement: S3 Database — All the original continuous EOG data of participant 004, 005, and 006 used in the experiments are contained in this database. (ZIP) [file pone.0192684.s003.zip › continuous2/004/training/EOG_004_01_106.csv]

-5.906	-16.972
-3.785	-14.371
-3.101	-12.965
4.195	-14.245
2.815	-11.382
1.846	-9.531
8.017	-9.333
6.511	-14.974
7.147	-15.725
3.226	-14.04
-0.786	-16.99
2.117	-13.958
-0.029	-13.572
1.262	-13.366
0.754	-12.262
0.858	-12.376
5.295	-9.17
2.622	-11.857
5.445	-10.865
8.535	-11.108
5.056	-12.552
3.452	-8.574
6.26	-10.023
9.419	-9.001
8.333	-10.762
8.829	-15.21
7.976	-14.488
7.467	-13.289
10.63	-7.515
9.345	-4.001
8.67	-10.572
6.864	-16.019
3.413	-13.824
8.171	-7.359
11.486	-5.077
12.013	-10.434
8.976	-10.018
6.706	-7.385
8.84	-9.31
6.519	-9.985
7.047	-13.583
10.09	-12.81
7.527	-13.797
6.821	-16.101
6.265	-13.419
2.65	-12.95
3.795	-7.825
2.623	-11.759
4.57	-19.716
10.488	-16.378
8.543	-15.141
7.132	-12.002
8.889	-8.374
8.451	-16.043
9.122	-21.458
6.973	-18.391
5.509	-16.181
9.462	-20.057
9.93	-17.164
13.587	-13.328
11.951	-18.488
7.443	-12.614
8.566	-10.21
0.639	-13.468
-2.129	-14.745
3.851	-10.043
10.19	-5.488
15.506	-10.891
12.78	-7.304
11.265	-8.142
9.016	-9.931
7.073	-7.014
8.516	-11.81
3.584	-13.286
2.601	-11.047
4.466	-14.351
6.359	-18.149
4.07	-6.331
-9.439	18.347
-23.351	43.902
-40.13	64.205
-55.817	84.581
-63.048	107.25
-65.352	119.97
-60.931	131.92
-51.833	142.39
-48.218	147.19
-47.552	150.3
-40.366	147.17
-35.571	148.28
-37.354	148
-33.988	143.59
-32.64	140.46
-35.884	136.4
-34.536	133.19
-36.811	128.55
-34.995	124.7
-31.155	117.44
-36.123	107.39
-36.484	85.659
-36.294	46.687
-36.057	7.919
-22.593	-27.211
-12.048	-72.384
-14.262	-124.47
-13.962	-163.51
-10.303	-198.66
-7.973	-227.77
-2.898	-242.77
0.933	-254.16
6.135	-255.83
13.237	-250.66
14.266	-248.13
14.248	-245.11
16.114	-243
20.199	-243.06
21.554	-240.71
21.999	-237.03
30.793	-231.46
34.392	-227.62
39.036	-224.94
57.942	-213.93
76.95	-189.29
111.85	-150.18
146.78	-100.6
152.5	-41.844
150.15	11.192
131.59	36.033
113.76	38.035
110.82	37.74
102.27	37.847
97.805	35.178
94.5	34.969
89.426	34.956
87.204	32.044
88.867	30.252
85.612	29.348
81.97	27.909
79.794	29.946
77.676	35.017
84.607	32.92
78.83	30.761
77.119	33.487
60.068	21.914
10.514	-2.067
-24.732	-17.124
-61.415	-27.163
-89.072	-39.639
-95.041	-43.916
-105.24	-47.498
-115.12	-49.07
-118.72	-42.368
-112.24	-39.539
-106.26	-36.343
-105.58	-33.784
-104.67	-33.883
-108.14	-29.038
-105.64	-27.538
-96.306	-25.316
-94.218	-22.874
-93.029	-24.916
-87.287	-21.188
-85.556	-21.422
-83.394	-24.995
-83.532	-15.748
-84.58	12.212
-73.931	47.241
-68.798	77.766
-65.964	104.71
-59.007	129.62
-54.641	152.03
-38.584	166.17
-23.991	175.69
-17.432	183.05
-11.89	183.6
-11.321	178.57
-4.463	174.32
-1.736	168.39
-4.093	164.88
-3.288	156.14
-10.548	139.05
-11.313	125.91
-10.108	102.58
-12.447	92.201
-13.546	77.358
-21.832	30.073
-30.017	-19.771
-38.213	-76.13
-38.97	-128.91
-29.115	-165.5
-13.858	-191.43
2.794	-208.46
11.148	-215.22
19.432	-217.1
25.825	-218.24
27.579	-217.05
30.117	-214.77
34.804	-207.74
40.534	-201.31
41.083	-196.09
41.41	-193.75
42.091	-190.59
49.674	-175.23
67.203	-150.35
94.096	-107.44
122.3	-50.079
123.51	-20.779
110.81	-18.281
100.38	-15.509
91.767	-13.391
90.6	-10.725
87.778	-11.399
81.558	-11.205
74.486	-8.086
73.446	-7.012
73.857	-8.265
71.479	-6.187
75.475	-2.28
73.975	-6.503
67.513	-9.276
66.444	-8
70.382	-3.863
45.097	-3.092
-31.321	-5.392
-100.2	3.501
-128.23	17.513
-133.15	31.748
-134.82	44.415
-141.78	50.213
-141.32	55.672
-139.05	59.773
-135.08	57.27
-126.66	57.74
-126.92	56.865
-121.81	56.62
-114.21	58.872
-108.92	54.009
-100.88	52.775
-99.12	51.935
-97.291	49.842
-95.64	51.6
-90.094	53.65
-86.044	49.162
-90.286	41.291
-92.696	44.799
-93.799	41.834
-88.298	42.042
-56.625	62.334
-4.52	70.024
46.814	63.902
98.966	53.154
132.45	36.512
151.93	22.736
161.66	13.728
146.96	9.688
135.25	5.297
120.04	2.011
108.14	1.351
106.45	1.989
98.817	3.463
98.195	3.213
92.616	5.616
85.373	6.529
83.957	3.026
78.604	0.62
77.313	1.226
76.832	2.542
75.139	1.214
73.805	0.614
70.504	0.77
68.112	2.272
65.405	-2.388
65.399	-5.065
69.559	5.957
50.811	-11.594
-8.116	-49.238
-65.293	-65.921
-87.803	-68.874
-94.819	-64.524
-95.756	-59.852
-90.257	-56.223
-84.937	-51.418
-83.511	-48.33
-82.312	-43.775
-73.637	-41.515
-63.938	-58.04
-53.3	-92.452
-37.552	-126.92
-26.635	-154.99
-16.772	-175.56
-1.032	-183.54
8.22	-181.68
17.363	-179.8
25.109	-182.73
27.223	-182.55
30.186	-177.97
28.11	-174.6
27.339	-171.5
25.067	-170.52
24.563	-165.66
31.133	-161.48
29.502	-161.04
21.538	-159.14
18.783	-158.85
21.787	-154.43
25.266	-149.18
24.033	-145.66
24.683	-142.74
27.529	-144.96
26.283	-143.36
32.199	-138.21
33.871	-132.22
25.724	-129.06
25.23	-131.37
26.91	-124.05
39.463	-110.35
70.639	-88.3
101.48	-52.155
111.62	-4.106
105.43	37.605
93.298	45.501
83.953	46.422
90.071	49.498
91.136	44.957
82.414	49.019
77.389	51.309
76.073	47.324
71.094	44.074
63.563	43.517
63.38	44.66
61.33	42.946
64.407	44.212
70.263	44.13
66.966	39.841
62.597	38.404
57.8	40.751
58.823	42.346
56.315	41.679
58.259	44.576
56.411	46.762
9.021	39.569
-59.08	33.267
-105.93	42.876
-120.27	57.88
-132.66	59.145
-152.9	58.636
-163.31	59.149
-174.38	54.732
-184.31	56.892
-184.72	56.863
-179.64	54.998
-178.16	59.752
-174.04	59.331
-164.24	52.309
-156.95	54.62
-153.02	60.999
-149.69	57.853
-144.23	53.885
-141.47	51.708
-142.61	51.375
-138.21	53.884
-130.24	50.659
-126.18	49.426
-124.59	52.373
-121.79	52.33
-121.52	54.248
-122.92	51.405
-114.02	56.75
-88.357	77.15
-48.271	102.02
-11.807	135.4
18.15	168.62
46.037	192.01
64.528	204.23
82.22	210.28
93.606	204.3
92.477	193.57
92.038	197.02
88.786	196.97
81.665	189.44
76.519	182.54
73.145	172.62
72.951	168.09
68.722	167.7
65.087	166.02
61.19	161.53
50.227	153.11
51.361	149.6
57.62	144.08
58.314	142.42
59.71	144.7
54.128	139.82
53.379	146.75
52.002	124.7
27.807	62.434
-9.051	-4.571
-36.919	-68.461
-42.343	-113.24
-40.012	-155.01
-48.705	-188.23
-59.179	-202.45
-63.036	-207.65
-69.105	-203.26
-73.757	-199.42
-70.435	-195.07
-70.478	-189.88
-70.433	-183.05
-64.438	-179.1
-60.061	-176.52
-59.811	-167.08
-61.384	-165.69
-57.416	-160.69
-54.015	-157.21
-55.135	-159.15
-61.026	-149.98
-66.291	-149.34
-57.611	-144.52
-41.902	-120.91
-13.863	-89.953
26.775	-43.949
49.118	-3.919
41.309	6.704
29.411	8.652
25.269	14.79
21.948	18.029
18.11	15.756
14.802	18.404
13.591	18.89
14.774	18.692
13.991	23.146
11.708	18.203
12.728	19.655
13.359	15.697
12.96	15.732
10.523	26.521
12.976	15.698
15.401	12.316
12.373	11.337
12.06	7.561
11.509	13.944
11.349	14.408
12.002	14.077
10.349	13.033
11.236	12.484
12.565	12.459
12.365	10.358
13.667	5.892
12.371	6.732
13.082	11.391
11.314	11.617
9.66	12.364
14.578	8.403
15.941	7.775
14.346	10.632
16.223	11.932
15.225	13.839
8.098	11.161
7.614	11.023
11.252	11.717
13.38	9.092
12.537	8.515
12.698	10.3
15.562	6.962
12.468	8.789
10.762	13.436
10.723	6.955
8.109	8.565
10.188	10.321
13.932	6.762
13.535	10.765
11.68	7.732
15.993	7.517
16.382	9.961
12.225	3.232
13.71	7.917
