# Supplementary material for: Electrooculography-based continuous eye-writing recognition system for efficient assistive communication systems
Source: PLoS One. 2018 Feb 9;13(2):e0192684. doi: 10.1371/journal.pone.0192684 (PMC5806888; doi:10.1371/journal.pone.0192684)
Supplement: S3 Database — All the original continuous EOG data of participant 004, 005, and 006 used in the experiments are contained in this database. (ZIP) [file pone.0192684.s003.zip › continuous2/004/training/EOG_004_01_107.csv]

-0.601	9.203
1.829	9.064
-1.473	7.367
-2.117	9.319
2.123	7.112
1.888	6.653
-0.213	8.357
2.37	5.072
1.234	7.566
0.543	8.238
2.107	5.291
-3.364	6.08
1.509	8.011
6.742	8.974
3.69	6.436
1.378	5.101
2.135	5.728
2.397	5.588
-0.306	4.518
2.076	6.568
1.497	8.191
-1.846	6.955
-0.053	5.561
3.289	4.201
4.602	4.74
1.502	4.276
-0.384	7.243
4.559	9.313
8.759	6.68
5.339	4.686
2.06	4.148
-1.663	8.189
-3.414	7.21
-1.862	6.182
-4.172	8.685
1.166	6.268
1.797	7.689
-3.296	8.827
-3.84	9.047
-5.775	8.839
-1.29	4.747
-1.648	6.344
-2.508	9.684
3.753	9.259
2.504	7.635
1.017	6.742
1.665	7.542
1.337	7.132
4.386	8.417
6.625	7.812
4.128	3.447
4.317	6.2
7.308	7.885
5.838	6.476
3.607	7.144
1.41	7.78
1.088	9.609
1.812	9.174
1.694	9.239
4.499	9.611
5.042	7.94
-1.047	7.147
-0.777	7.766
0.495	5.429
-3.566	7.007
0.746	10.783
2.819	6.72
0.176	1.662
-3.9	3.413
-5.686	7.715
0.032	5.302
-1.713	9.189
-1.137	12.654
2.519	10.294
-3.975	10.902
-4.375	5.385
-1.432	3.167
-5.499	3.153
-10.563	2.654
-9.552	0.446
-4.773	1.845
-10.434	20.472
-22.956	45.698
-39.082	72.75
-56.218	97.216
-61.692	119.28
-61.752	138.7
-56.564	147.75
-47.996	156.5
-42.522	165.12
-36.461	169.53
-33.12	169.33
-27.937	163.81
-24.12	164.26
-24.655	163.55
-25.618	162.86
-30.59	160.17
-28.384	151.45
-25.132	146.98
-31.891	137.01
-35.995	123.47
-40.412	97.472
-49.805	53.581
-57.305	13.219
-54.535	-26.664
-42.934	-73.255
-17.096	-116.05
25.072	-151.17
38.725	-182.68
19.179	-209.53
8.157	-227.04
2.124	-234.54
-3.071	-237.18
-1.335	-235.27
-1.374	-230.39
-6.914	-232.25
-7.756	-229.24
-6.597	-225.11
-9.524	-226.02
-12.529	-210.92
-42.916	-185.91
-85.608	-150.84
-113.02	-99.648
-138.09	-43.192
-150.02	5.558
-146.41	48.537
-134.37	91.131
-119.88	117.72
-103.16	132.64
-80.263	144.93
-60.547	151.22
-48.769	159.45
-40.98	165.07
-32.699	160.79
-32.382	159.28
-32.195	159.88
-28.732	155.78
-29.956	149.42
-25.691	142.07
-15.373	139.77
-8.47	134.12
-8.232	111.05
-4.439	79.265
2.348	42.513
3.913	-4.262
0.911	-56.622
-3.251	-109.22
-6.901	-153.67
-16.291	-186.63
-21.906	-207.08
-15.542	-217.91
-8.51	-225.1
-5.13	-225.37
1.088	-220.93
12.709	-217.91
18.702	-215.71
18.786	-214
20.331	-211.26
22.387	-200.66
22.469	-197.41
22.548	-195.82
18.238	-191.51
14.836	-195.13
24.744	-179.96
42.52	-155.91
74.144	-125.49
117.52	-72.245
145.95	-14.813
153.73	37.388
151.42	64.17
135.05	61.265
110.62	54.82
95.986	52.98
92.094	58.125
89.094	62.512
85.468	58.192
81.419	54.928
78.323	54.892
76.17	52.406
70.707	50.134
68.588	50.039
70.656	50.563
65.14	48.005
58.489	51.251
61.408	56.679
73.438	50.623
80.291	45.482
70.941	42.001
65.54	42.318
62.524	45.94
55.782	51.303
57.148	50.962
63.863	43.185
67.233	43.127
58.439	45.624
50.604	50.063
50.786	49.619
57.082	49.463
53.568	40.954
15.068	13.024
-28.104	-4.499
-56.83	-17.459
-77.872	-31.452
-93.34	-29.039
-110.22	-28.593
-115.9	-32.763
-108.52	-28.519
-106.73	-23.532
-110.76	-17.944
-105.84	-13.455
-97.741	-11.907
-95.146	-11.542
-89.324	-13.817
-84.171	-14.578
-84.867	-12.616
-80.936	-12.239
-77.735	-9.53
-81.176	-7.681
-81.678	-8.004
-78.791	-8.15
-75.595	-9.692
-72.896	-8.663
-72.063	-6.953
-69.767	-6.13
-66.999	-3.717
-70.324	-0.463
-74.069	-2.92
-71.027	-4.599
-64.819	-4.405
-60.929	-5.417
-63.32	-1.834
-66.717	-1.731
-67.283	-1.922
-68.628	3.164
-66.342	4.336
-62.639	3.877
-60.067	0.454
-55.832	-5.231
-49.969	0.128
-21.426	-1.789
37.63	-10.378
99.646	-9.71
143.75	-8.054
174.48	4.657
181.37	14.524
153.98	12.291
132.55	10.317
125.76	7.477
116.3	11.482
105.64	12.525
97.342	7.621
91.494	7.98
82.885	5.773
84.761	2.308
84.81	8.117
80.58	7.592
80.72	-0.023
74.473	8.917
71.119	8.456
60.948	-4.843
56.838	-3.3
64.984	0.469
71.616	6.913
74.961	14.77
35.154	10.911
-19.723	11.848
-52.094	21.646
-83.528	28.289
-110.32	34.398
-125.44	37.137
-137.47	41.309
-147.66	46.963
-139.36	44.802
-128.71	42.688
-128.43	41.09
-125.71	42.479
-119.54	43.759
-115.08	37.324
-109.85	38.503
-103.55	43.596
-106.79	43.941
-108.01	40.692
-106.18	36.045
-104.95	40.63
-99.639	41.885
-95.347	37.682
-88.37	37.468
-86.221	33.015
-85.387	34.692
-79.497	36.574
-81.31	33.497
-81.72	35.967
-73.578	34.116
-70.361	29.845
-70.746	26.6
-66.975	31.437
-41.423	49.912
15.038	70.13
64.355	86.551
106.51	106.23
141.32	126.22
151.73	138.79
170.24	145.42
184.21	131.77
195.89	106.21
209.57	77.637
191.18	30.085
170.49	-2.977
160.21	-3.985
152.25	1.439
150.64	6.425
146.57	10.281
139.45	12.78
139.1	12.166
142.18	10.081
134.12	9.395
125.4	8.228
118.91	9.819
116.37	11.11
121.98	8.993
120.23	7.75
116.01	7.86
116.34	8.066
109.42	3.8
104.36	3.596
102.69	7.722
100.21	6.884
103.5	8.447
99.745	6.806
100.98	4.335
99.975	5.095
58.54	-14.053
-2.546	-43.552
-43.017	-64.098
-58.516	-78.203
-80.836	-82.332
-108.67	-83.116
-122.01	-82.363
-131.31	-80.034
-127.58	-75.476
-121.63	-70.84
-120.68	-69.149
-116.23	-64.231
-114.49	-64.431
-110.72	-65.73
-105.56	-59.371
-96.849	-56.574
-91.317	-56.227
-91.064	-52.123
-90.512	-54.756
-91.647	-55.361
-74.56	-65.333
-43.405	-105.16
-18.947	-140.55
11.161	-165.47
34.576	-184.82
43.804	-192.32
58.762	-195.12
68.547	-189.33
67.369	-185.45
65.454	-185.29
63.829	-179.61
60.887	-174.44
59.745	-172.24
61.958	-166.85
58.97	-163.62
53.152	-164.33
51.365	-160.27
46.355	-155.83
44.226	-152.87
46.334	-150.89
42.064	-153.35
37.982	-151.49
39.082	-147.78
44.089	-143.51
41.71	-125.29
30.052	-104.07
24.337	-66.631
25.738	-3.253
31.55	58.262
43.532	113.42
54.729	156.44
62.737	189.07
73.196	220.16
74.738	239.48
77.713	251.91
86.498	258.1
85.204	254.04
84.169	250.94
81.435	243.94
78.879	237.2
75.049	236.34
72.483	231.51
73.593	224.03
72.066	220.75
75.188	215.67
71.378	212.9
69.928	212.81
73.338	205.3
74.253	214.11
62.96	196.59
20.768	128.3
-21.471	55.113
-43.034	-11.73
-62.95	-65.215
-87.366	-107.74
-109.98	-134.89
-128.68	-151.37
-130.26	-158.47
-125.91	-159.9
-129.45	-161.24
-124.84	-153.63
-119.46	-151.02
-117.13	-150.35
-115.89	-145.02
-114.18	-146.31
-106.1	-135.08
-99.75	-103.51
-75.036	-62.061
-30.897	-3.99
0.111	49.714
16.124	94.958
25.658	138.02
40.015	166.94
53.446	183.68
58.929	191.56
61.755	196.14
56.489	191.4
53.29	185.19
51.178	179.48
45.724	169.45
46.728	170.93
42.025	169.91
39.779	168.57
43.28	168.11
39.299	161.11
38.023	158.06
34.329	149.29
30.948	156.94
30.153	151.4
5.527	86.267
-38.533	13.657
-64.186	-46.077
-76.434	-96.855
-94.478	-134.15
-107.63	-162.46
-117.73	-173.6
-124.29	-176.74
-120.71	-178.34
-117.75	-177.63
-115.11	-174.73
-111.02	-167.73
-109.82	-161.44
-103.79	-157.47
-96.029	-153.27
-92.401	-151.49
-91.596	-150.21
-92.307	-143.31
-93.406	-143.57
-93.842	-144.39
-91.529	-140.18
-89.916	-138.08
-82.577	-132.05
-47.76	-137.41
-0.321	-139.13
43.294	-121.43
94.579	-93.73
129.39	-54.669
138.11	-28.473
133.81	-20.905
117.32	-16.76
106.43	-14.916
103.16	-11.339
92.118	-10.189
83.705	-9.214
81.048	-11.235
82.422	-15.296
78.106	-12.026
73.853	-16.383
84.084	-11.403
80.315	6.278
80.194	11.662
83.13	10.991
71.795	10.541
69.241	11.331
66.012	9.745
68.13	10.538
69.914	11.95
70.585	14.398
62.357	18.836
8.324	10.733
-46.934	3.063
-73.969	10.544
-94.985	24.759
-116.32	29.976
-134.2	28.714
-140.67	31.967
-146.19	36.758
-148.89	41.272
-141.6	41.839
-136.88	41.719
-136.13	41.513
-134.1	37.297
-130.15	37.104
-123.26	37.485
-117.57	34.403
-112.89	36.027
-108.45	39.035
-112.33	37.903
-116.77	35.823
-113.11	32.853
-114.27	30.945
-107.42	33.745
-71.011	34.754
-17.717	26.952
30.234	15.638
62.004	6.846
75.627	2.909
64.109	1.892
45.206	0.425
43.757	6.343
45.801	10.068
42.229	3.457
36.398	5.339
32.953	9.72
30.108	7.273
28.594	8.636
37.677	8.969
38.522	9.27
38.058	8.988
40.372	6.694
34.389	9.851
34.389	9.683
32.191	9.754
35.568	11.517
36.721	9.672
31.805	9.551
33.514	8.776
31.776	9.319
32.779	9.202
30.764	9.549
29.9	11.187
27.13	4.927
19.11	4.34
19.825	8.96
21.494	7.357
18.303	7.155
14.504	8.59
17.239	9.254
16.938	9.758
14.787	9.773
15.646	8.692
11.829	10.666
13.938	11.017
15.969	10.073
16.537	10.306
21.707	7.792
20.738	7.373
17.342	7.749
15.138	8.235
12.684	11.795
18.429	15.084
25.706	10.359
22.306	4.736
20.235	6.824
16.95	13.239
11.725	11.099
11.686	5.904
9.568	10.33
12.017	9.185
14.714	9.152
14.001	10.613
16.648	10.968
16.071	14.7
14.833	11.73
14.233	8.343
7.597	4.283
5.297	4.314
7.482	8.358
5.958	9.329
8.227	8.561
10.243	6.793
8.639	6.182
7.748	4.122
8.399	5.119
8.72	3.562
6.926	1.894
