# Supplementary material for: Electrooculography-based continuous eye-writing recognition system for efficient assistive communication systems
Source: PLoS One. 2018 Feb 9;13(2):e0192684. doi: 10.1371/journal.pone.0192684 (PMC5806888; doi:10.1371/journal.pone.0192684)
Supplement: S3 Database — All the original continuous EOG data of participant 004, 005, and 006 used in the experiments are contained in this database. (ZIP) [file pone.0192684.s003.zip › continuous2/004/training/EOG_004_01_108.csv]

-6.713	2.557
-11.69	-2.668
-13.043	-2.193
-14.955	3.415
-15.028	4.178
-10.436	4.558
-6.082	3.953
-9.63	0.836
-9.763	3.071
-6.731	2.387
-7.854	1.641
-11.378	4.723
-10.794	6.492
-2.09	2.343
-1.992	-3.296
-3.822	-0.19
-0.062	1.456
-2.547	2.962
-2.973	3.222
-4.719	0.573
-8.129	1.241
-2.097	-1.432
-1.28	0.458
-2.08	2.468
-0.671	-1.986
-6.496	-1.272
-5.9	1.282
-4.695	3.812
-4.102	5.155
-2.761	4.291
-3.333	3.941
-1.395	2.261
-4.575	1.049
-6.286	3.957
-5.109	4.635
-5.278	2.165
-3.483	4.366
-1.455	4.109
-3.946	4.006
-4.429	4.36
-2.219	6.057
-3.078	9.429
-4.812	7.264
-5.467	6.675
-1.339	4.813
-3.159	4.171
-5.519	4.612
-5.283	1.98
-10.068	0.579
-6.448	0.458
-3.741	2.661
-4.852	3.446
-5.291	3.091
-12.891	2.564
-14.332	-0.59
-10.116	0.47
-11.349	1.166
-8.806	0.556
-5.862	1.6
-10.599	-0.151
-9.523	2.253
-9.913	1.531
-11.491	1.932
-5.072	3.783
-10.969	-2.423
-15.329	-3.577
-10.355	-0.077
-11.627	0.074
-12.462	0.6
-14.444	14.53
-10.603	40.867
8.31	72.954
32.469	106.68
49.887	135.76
56.844	160.88
64.986	180.58
75.789	194.48
81.799	198.95
85.711	197.73
85.367	195.8
79.34	188.26
76.351	183.3
74.777	179.44
73.212	175.36
71.296	175.91
64.804	166.77
64.868	167.96
67.199	171.88
65.884	139.3
63.121	88.223
60.587	36.641
58.421	-6.301
53.951	-41.255
53.934	-65.301
53.006	-67.839
52.786	-63.445
51.696	-61.252
50.112	-59.184
47.39	-57.539
45.631	-55.46
46.554	-52.849
49.304	-49.273
51.851	-42.518
2.84	-46.582
-66.385	-51.592
-99.626	-47.425
-124.78	-48.713
-151.56	-47.295
-175.23	-45.453
-186.99	-43.963
-185.29	-39.59
-181.08	-36.904
-179.03	-32.307
-175.96	-26.86
-172.45	-28.61
-169.58	-31.086
-164.4	-25.376
-160.1	-27.095
-157.13	-30.084
-157.58	-25.573
-157.14	-23.316
-157.01	-21.174
-138.63	-25.463
-88.615	-39.046
-32.133	-51.11
32.77	-59.944
87.351	-60.54
104.63	-57.187
92.889	-55.937
81.676	-49.172
80.473	-46.157
77.344	-46.735
77.777	-44.378
70.83	-40.825
67.345	-36.201
60.888	-38.708
64.428	-35.477
69.359	-29.772
-1.088	-37.551
-88.258	-32.9
-123.48	-14.377
-138.47	-7.027
-144.3	-15.846
-138.33	-17.556
-129.05	-9.19
-124.82	-5.416
-130.25	0.837
-129.53	-0.11
-116.76	-3.648
-110.21	-2.03
-103.61	-0.88
-104.95	0.407
-112.22	0.888
-110.55	1.143
-113.68	0.108
-114.17	2.047
-118.37	-0.921
-122.7	-3.712
-107.1	-9.68
-67.985	-33.588
3.727	-55.664
83.627	-60.32
132.25	-45.936
129.14	-37.242
111.68	-38.563
109.32	-34.205
102.22	-37.191
97.163	-41.141
93.4	-38.548
87.03	-39.637
84.514	-37.501
81.343	-27.187
81.299	-20.611
84.018	-23.319
86.871	-27.269
90.844	-22.239
48.418	-25.559
-39.98	-35.991
-94.314	-30.53
-118.66	-24.257
-139.77	-20.789
-134.61	-18.03
-124.38	-17.459
-119.9	-11.379
-108.11	-11.67
-111.96	-13.704
-114.85	-8.935
-111.74	-9.06
-115.51	-9.606
-117.14	-9.756
-118.13	-4.822
-85.176	1.98
-20.04	0.805
51.188	10.396
119.46	25.745
169.19	36.944
187.95	38.25
175.41	35.689
157.87	41.163
146.44	40.018
144.12	38.964
140.21	40.169
134.35	37.639
131.83	36.946
127.76	35.393
128.11	34.86
126.4	37.024
120.38	35.43
122.94	42.482
112.85	39.797
48.046	-0.902
-27.74	-34.957
-76.514	-51.862
-113.18	-68.132
-117.1	-65.837
-100.44	-62.449
-96.891	-62.602
-94.537	-52.074
-86.545	-50.157
-82.07	-49.644
-77.995	-47.492
-78.735	-48.12
-84.597	-44.168
-82.704	-41.811
-83.6	-38.984
-76.426	-58.76
-44.304	-99.67
-10.877	-133.74
18.316	-158.66
45.41	-170.26
66.184	-172.07
81.198	-171.32
84.912	-168.81
82.682	-164.71
82.417	-164.06
80.801	-159.69
78.544	-154.62
74.713	-152.67
72.59	-146.38
76.473	-146.11
70.538	-145.26
66.541	-143.09
71.222	-134.13
53.499	-111.74
21.393	-83.645
6.226	-40.773
3.012	4.523
-5.296	47.38
-5.827	91.711
-0.763	120.45
-1.167	130.07
3.705	131.87
5.995	133.33
0.958	132.75
2.915	130.49
8.76	126.4
7.806	123.22
7.777	123.08
12.449	125.73
11.157	127.54
11.019	124.23
11.167	122.06
8.664	115.48
9.776	111.98
15.1	130.94
38.116	167.59
63.843	191.81
70.845	192.17
70.891	190.35
73.68	187.51
70.333	183.5
67.783	178.45
66.877	173.34
57.931	172.09
54.165	167.91
53.766	163.24
53.91	157.4
54.281	154.54
54.037	150.93
51.52	146.12
46.975	143.16
48.054	138.17
46.671	136.7
47.475	138.07
48.687	133.89
48.208	124.75
53.191	133.31
53.862	123.34
56.469	74.832
68.918	27.673
75.076	-18.665
75.077	-63.922
76.635	-93.165
73.198	-92.246
73.663	-85.024
73.036	-82.501
71.372	-73.483
74.877	-72.883
72.789	-70.936
66.93	-70.555
67.258	-68.79
68.969	-61.535
64.615	-63.801
63.982	-64.007
66.782	-67.664
59.364	-62.135
6.726	-54.73
-74.141	-61.243
-123.2	-47.198
-138.4	-31.878
-149.12	-26.854
-161.46	-24.131
-156.12	-26.242
-144.24	-19.49
-144.34	-15.606
-144.22	-14.77
-139.66	-13.523
-137.89	-16.367
-134.12	-11.535
-130.76	-7.904
-130.22	-6.859
-126.16	13.34
-118.19	46.433
-102.75	83.403
-80.058	112.42
-64.49	131.24
-50.891	146.45
-28.354	149.81
-20.511	155.99
-15.566	161.19
-3.582	159.5
-0.171	157.59
9.754	152.39
24.418	151.51
32.738	150.08
43.783	146.6
63.115	144.96
73.004	141.28
77.401	133.23
93.891	124.28
104.9	109.75
108.92	78.216
112.44	42.557
101.95	2.132
89.954	-50.164
84.093	-99.92
76.319	-149.68
65.888	-190.67
52.518	-214.75
40.707	-241.8
32.655	-256.62
48.324	-256.96
66.412	-257.73
56.346	-255.49
38.823	-261.77
21.196	-263.33
13.866	-254.01
9.035	-249.48
-0.862	-246.34
-6.521	-245.44
-15.349	-249.22
-16.237	-246.53
-13.318	-241.34
-12.692	-235.3
-10.888	-229.54
-11.179	-230.69
-16.795	-224.58
-34.505	-210.22
-55.962	-180.45
-86.291	-131.33
-111.21	-76.278
-122.42	-21.164
-130.68	29.518
-125.4	75.678
-109.22	111.28
-86.924	137.45
-66.653	161.57
-52.121	175.72
-43.701	184.38
-40.589	193.02
-32.447	194.32
-24.16	192.29
-23.02	185.94
-26.148	185.71
-27.144	189.21
-20.207	185.98
-12.875	183.26
-10.609	178.91
-13.695	178.94
-13.621	178.66
-8.89	170.77
-10.093	165.36
-6.788	162.17
-0.61	158.54
0.195	156.89
-10.034	141.15
-18.778	127.98
-14.699	127.38
-15.603	99.592
-24.564	51.285
-31.553	1.425
-27.795	-41.413
-24.7	-77.652
-19.508	-107.11
-11.474	-107.25
-11.886	-97.655
-13.329	-98.389
-16.055	-93.044
-16.718	-85.98
-14.042	-83.087
-10.952	-78.347
-4.797	-75.858
-0.863	-74.007
-0.913	-72.379
-2.306	-69.185
-6.14	-66.495
-2.706	-65.937
-3.408	-63.241
-9.307	-64.007
-5.503	-56.227
-9.236	-47.394
-11.253	-49.996
-8.245	-48.163
-8.025	-47.163
-3.505	-47.366
-4.018	-44.859
-6.868	-45.977
-6.06	-43.542
-3.884	-40.287
-3.486	-42.175
-4.952	-44.037
-5.158	-42.876
-1.395	-39.352
4.439	-39.428
4.834	-38.16
1.209	-35.287
0.656	-37.257
-2.282	-35.291
-4.717	-33.849
0.543	-34.354
-0.31	-31.251
-4.353	-33.197
-4.731	-30.756
-3.326	-28.574
-1.852	-32.182
-0.977	-29.872
2.29	-30.418
-0.901	-28.402
-5.867	-24.087
-6.379	-27.186
-6.448	-30.65
-6.518	-30.617
-4.406	-28.667
-0.416	-28.173
-1.732	-27.217
-3.477	-25.965
-2.331	-25.549
-0.696	-24.671
-1.214	-24.452
-5.356	-23.517
-7.454	-22.636
-6.988	-23.726
