# Supplementary material for: Electrooculography-based continuous eye-writing recognition system for efficient assistive communication systems
Source: PLoS One. 2018 Feb 9;13(2):e0192684. doi: 10.1371/journal.pone.0192684 (PMC5806888; doi:10.1371/journal.pone.0192684)
Supplement: S3 Database — All the original continuous EOG data of participant 004, 005, and 006 used in the experiments are contained in this database. (ZIP) [file pone.0192684.s003.zip › continuous2/004/training/EOG_004_01_109.csv]

-21.597	2.53
-22.816	-0.638
-23.072	2.227
-22.327	4.945
-21.79	1.506
-22.533	-0.118
-18.99	3.129
-24.9	2.782
-30.27	5.848
-17.555	7.549
-16.564	4.06
-15.735	4.187
-12.974	2.791
-19.65	3.727
-23.388	4.924
-23.645	3.791
-17.996	0.891
-12.662	2.478
-9.838	6.686
-12.505	4.359
-15.73	4.909
-18.762	5.753
-21.627	4.482
-17.575	6.84
-16.966	5.26
-14.841	3.114
-14.408	5.449
-17.278	2.484
-19.949	1.922
-23.345	3.08
-19.482	2.677
-18.133	9.536
-16.414	6.614
-14.164	-1.002
-15.208	5.182
-12.926	5.275
-11.378	3.674
-8.381	7.164
-5.468	3.528
-5.524	4.51
-5.6	8.37
-3.396	8.208
-1.53	9.333
-3.806	11.092
-3.965	8.819
-6.341	5.422
-8.675	3.735
-7.855	2.075
-8.102	2.097
-4.3	2.194
-6.958	2.961
-8.303	4.768
-4.847	4.213
-6.799	3.758
-6.34	3.408
-3.866	4.3
-3.35	6.475
-4.731	4.746
-3.976	3.849
-4.206	5.432
-3.615	6.579
-1.704	7.252
-2.715	7.523
-1.088	7.519
-1.419	7
-1.388	5.772
-2.106	5.997
-2.91	4.283
5.394	11.103
13.479	36.809
30.163	68.926
54.806	110.5
68.336	145.04
76.78	164.78
86.408	182.89
86.065	185.13
78.982	181.38
75.503	176.57
69.444	169.82
64.413	165.3
64.216	161.11
62.098	156.34
58.478	150.94
60.793	159.94
59.891	142.61
52.843	86.482
49.043	32.725
48.335	-17.951
53.13	-59.576
54.166	-78.925
51.325	-77.079
48.691	-73.372
50.184	-70.572
53.328	-65.331
48.873	-65.924
49.58	-63.35
43.796	-60.523
43.85	-54.431
39.476	-59.142
-10.133	-78.37
-58.675	-87.394
-81.788	-91.438
-106.08	-92.09
-133.02	-92.564
-145.54	-89.623
-146.45	-83.392
-144.48	-78.791
-136.59	-75.106
-131.7	-69.211
-126.67	-65.197
-121.24	-64.105
-116.86	-55.26
-112.34	-55.018
-115.41	-58.343
-114.77	-60.017
-111.26	-54.056
-90.26	-24.244
-43.249	13.527
-0.84	55.22
38.359	98.357
65.046	129.29
75.549	152.12
88.033	167.79
90.655	168.62
81.049	162.16
77.837	159.07
73.692	148.81
67.419	144
72.295	156.76
73.611	135.79
73.602	82.475
74.144	20.793
64.719	-46.529
54.872	-84.467
56.857	-86.584
65.098	-78.584
64.93	-75.062
62.049	-71.477
56.954	-70.109
43.268	-65.31
38.668	-60.01
44.002	-59.29
44.407	-61.396
49.21	-66.542
47.431	-65.253
41.787	-62.664
43.358	-62.98
36.832	-59.855
45.38	-53.728
22.318	-57.668
-52.432	-60.633
-109.12	-50.996
-147.86	-41.732
-164.13	-38.627
-173.19	-33.135
-179.56	-23.522
-166.92	-20.967
-159.81	-18.817
-154.4	-18.762
-152.25	-21.43
-149.13	-18.974
-138.03	-14.429
-131.7	-7.263
-125.99	-7.178
-121.91	-13.847
-122.84	-14.847
-124.48	-11.135
-126.26	-7.712
-125.27	-9.076
-123.27	-12.274
-119.71	-10.284
-114.11	-7.841
-114.8	-8.117
-111.15	-5.085
-105.38	-3.76
-104.74	-4.064
-99.152	-1.235
-93.574	-3.639
-90.568	-7.812
-89.205	-5.755
-91.334	-4.513
-93.693	-5.621
-91.167	-5.697
-90.772	-3.295
-90.789	-5.852
-85.65	-9.683
-66.839	12.649
-15.122	43.914
43.944	78.461
94.117	116.86
154.64	121.63
197.72	110.64
210.03	85.246
210.48	52.959
195.64	45.769
178.55	43.637
173.05	42.889
172.58	38.679
165.33	42.096
160.8	40.648
160.26	13.155
151.59	4.577
149.52	8.72
144.66	6.296
140.58	11.624
146.99	12.413
148.27	5.969
138.43	4.571
132.15	11.876
131.34	18.245
88.483	1.762
18.963	-16.091
-31.571	-19.434
-55.54	-17.004
-66.017	-10.581
-80.448	-17.344
-92.197	-21.937
-96.402	-19.961
-94.378	-22.928
-93.254	-20.092
-90.075	-19.563
-84.211	-15.108
-81.154	-10.207
-77.455	-32.249
-74.779	-71.673
-75.281	-115.28
-71.546	-156.28
-63.429	-184.55
-50.515	-195.36
-31.729	-197.9
-19.195	-207.28
-10.989	-209.6
-4.221	-204.33
-4.648	-200.63
-5.641	-193.67
-6.096	-186.7
-7.467	-179.93
-2.961	-175.87
2.648	-173.35
8.98	-174.52
14.942	-175.79
5.779	-161.29
5.415	-130.84
23.275	-78.25
46.623	-5.129
78.923	65.513
97.555	119.52
104.4	157.51
113.56	186.86
119.91	203.88
118.45	207.46
114.71	202.77
116.12	195.32
113.15	191.91
111.4	188.72
110.27	188.76
105.41	184.21
102.47	181.63
100.03	178.86
101.59	170.6
104.49	187.75
86.26	160.73
31.72	71.613
-30.005	-4.705
-69.681	-79.091
-90.858	-134.6
-101.2	-162.27
-99.771	-182.79
-94.442	-184.97
-90.643	-177.9
-80.164	-166.9
-77.655	-163.98
-79.396	-162.69
-71.179	-154.75
-66.304	-154.62
-62.777	-144.41
-63.997	-139.3
-69.891	-139.37
-68.979	-132.68
-67.384	-133.45
-66.067	-128.01
-40.808	-124.77
25.153	-120.33
94.915	-102.92
143.86	-70.02
167.36	-32.712
157.21	-18.755
139.38	-12.379
132.59	-6.015
131.67	-9.006
125.89	-10.971
119.42	-8.297
122.6	-6.744
122.43	-3.211
110.45	0.578
107.58	-4.4
107.97	-6.247
97.447	-3.085
92.644	-4.453
90.942	-4.653
86.281	-5.321
87.958	-4.789
93.464	-4.528
87.038	-7.22
91.584	-0.107
66.406	-0.737
-24.322	-13.496
-89.599	-13.274
-124.66	-4.708
-150.53	5.008
-154.53	11.187
-152.63	15.146
-143.55	19.549
-139.81	24.42
-137.09	30.821
-131.03	30.854
-125.2	23.555
-118.41	17.03
-118.27	16.104
-123.45	20.118
-109.49	28.303
-46.954	24.443
25.649	20.44
94.102	27.653
156.07	33.308
162.78	39.017
142.79	39.433
128.67	39.353
114.55	39.013
112.49	37.547
109.4	38.168
101	37.439
99.42	38.849
95.999	36.596
90.836	31.432
87.213	32.805
89.73	34.723
91.052	32.657
82.301	24.179
78.194	21.469
74.756	26.491
70.424	24.256
71.972	25.661
75.222	24.822
74.727	22.015
71.797	24.73
73.662	25.029
66.333	21.995
66.712	24.978
71.304	24.855
26.813	-1.294
-36.383	-25.762
-81.512	-38.682
-113.11	-43.828
-116.91	-37.479
-111.08	-35.848
-111.29	-32.186
-106.1	-28.908
-104.08	-31.166
-102.37	-28.919
-96.379	-28.964
-94.052	-29.972
-91.876	-26.558
-91.287	-25.244
-87.823	-19.249
-84.129	-23.509
-82.883	-26.536
-78.772	-21.903
-95.3	-38.906
-116.58	-42.823
-112.88	-34.423
-105.96	-37.732
-104.11	-38.188
-106.15	-38.938
-104.9	-37.206
-99.435	-29.084
-97.451	-31.692
-96.377	-34.702
-97.761	-30.494
-96.737	-34.636
-102.81	-34.733
-114.91	-34.681
-105.25	-31.642
-61.005	-20.113
6.743	-10.702
52.429	-2.799
49.243	-4.674
36.272	-3.997
37.323	3.743
34.958	3.744
31.958	4.078
35.607	5.293
35.072	1.532
30.96	0.568
29.174	0.967
28.593	3.202
30.036	6.706
32.962	2.052
33.35	2.064
31.929	6.186
33.321	7.017
32.34	5.772
28.312	0.502
28.03	0.338
26.884	1.802
26.342	1.197
29.524	1.35
30.187	3.996
22.869	6.38
16.614	3.973
15.981	0.833
12.095	3.96
16.643	9.191
23.559	9.626
25.218	5.485
30.732	4.204
25.353	8.243
22.769	5.271
28.207	2.338
27.082	5.566
31.335	5.055
28.843	2.043
20.651	3.654
20.005	8.181
17.589	8.203
19.179	5.751
20.774	6.188
18.072	4.902
21.811	2.657
19.838	2.876
16.206	4.292
19.883	6.785
17.766	5.476
19.665	5.325
21.519	6.128
14.599	2.093
14.224	-0.034
