# Supplementary material for: Electrooculography-based continuous eye-writing recognition system for efficient assistive communication systems
Source: PLoS One. 2018 Feb 9;13(2):e0192684. doi: 10.1371/journal.pone.0192684 (PMC5806888; doi:10.1371/journal.pone.0192684)
Supplement: S3 Database — All the original continuous EOG data of participant 004, 005, and 006 used in the experiments are contained in this database. (ZIP) [file pone.0192684.s003.zip › continuous2/004/training/EOG_004_01_110.csv]

6.488	11.175
4.063	12.325
1.866	8.074
5.134	9.142
7	7.366
8.885	10.111
5.499	9.428
-1.534	0.235
-4.735	1.885
-6.101	1.941
-5.13	4.846
0.439	7.956
6.803	3.73
3.353	4.516
-2.427	5.811
1.999	8.324
5.893	8.104
4.777	6.291
2.934	5.774
-3.214	7.452
-6.329	9.56
-3.88	7.536
-4.115	7.002
-2.535	3.102
-1.96	3.983
-6.259	7.822
-4.713	4.766
-1.134	5.604
-2.681	9.066
-3.773	7.815
-6.411	3.797
-4.385	4.085
-0.559	2.48
-0.67	0.946
1.281	5.773
0.217	4.378
-0.236	3.06
-2.596	5.3
-1.082	3.982
3.381	3.75
1.429	3.82
3.969	4.726
6.44	3.397
7.948	2.373
6.955	5.217
0.047	4.027
0.652	1.164
3.311	0.759
5.062	0.192
6.332	-1.09
2.818	-3.192
1.965	-6.485
0.665	-2.684
4.637	2.341
8.068	1.545
1.441	-0.79
1.208	-4.186
4.248	-4.779
2.714	-3.761
3.668	-2.132
4.974	-1.021
3.081	-1.615
2.908	-0.655
4.016	1.781
3.766	0.197
5.44	-1.597
8.046	3.532
9.748	2.975
12.334	0.256
10.511	3.13
5.778	0.857
6.193	2.325
4.38	6.495
1.92	5.493
2.072	3.399
4.192	1.38
7.617	-0.177
3.198	-1.243
2.616	0.619
4.842	-0.154
5.529	-2.529
7.096	-0.193
-1.009	16.547
-12.349	43.528
-26.039	65.845
-42.646	92.865
-59.413	114.22
-67.691	128.03
-60.805	146.94
-52.399	156.81
-46.714	161.5
-38.319	167.27
-31.258	165.22
-30.118	162.43
-27.717	162.82
-29.474	159.44
-27.638	157.79
-19.515	153.24
-18.459	147.06
-18.481	143.93
-21.035	136.37
-25.472	128.7
-32.954	115.22
-39.333	88.719
-46.07	44.315
-54.424	-8.371
-57.671	-58.335
-68.128	-117.87
-75.293	-168.94
-70.907	-201.16
-63.339	-231.13
-45.884	-249.35
-29.921	-255.6
-20.625	-258.04
-5.312	-254.65
8.143	-253.4
12.297	-251.1
12.299	-247.07
16.393	-247.83
20.974	-242.93
15.39	-238.09
10.205	-238.53
9.487	-233.61
6.769	-228.76
12.852	-227.06
15.159	-216.48
22.174	-198.49
52.526	-176.83
81.729	-133.26
109.49	-65.715
112.59	-15.242
88.571	-0.452
80.992	2.936
72.797	1.415
61.216	0.913
61.505	1.306
60.733	-3.732
55.562	3.098
45.28	13.478
42.337	8.183
47.242	0.229
45.122	-2.415
42.872	-0.509
48.07	2.159
51.033	4.927
48.495	6.759
45.069	7.128
43.779	9.285
38.13	3.016
32.928	7.733
30.32	7.395
-8.947	-23.259
-63.28	-50.123
-95.214	-60.179
-118.64	-57.603
-132.63	-52.772
-140.87	-50.472
-141.46	-46.292
-135.19	-41.96
-130.89	-37.365
-127.64	-31.837
-123.5	-25.286
-119.23	-16.083
-116.94	-12.883
-111.33	-17.093
-106.36	-18.623
-104.31	-14.171
-101.02	-6.948
-103.66	-6.418
-103.56	-8.106
-95.808	-10.379
-95.11	-5.644
-95.692	-5.235
-92.605	-11.609
-92.901	6.811
-92.008	38.554
-81.267	72.499
-67.627	108.71
-51.806	145.93
-36.018	172.25
-30.163	182.63
-28.904	192.97
-29.661	196.88
-21.085	203.29
-10.68	210.4
-8.692	205.2
-3.992	193.75
-3.945	183.08
-7.505	176.37
-11.808	153.46
-21.455	104.53
-35.757	47.773
-56.448	-14.808
-68.427	-83.673
-69.065	-137
-62.681	-169.35
-41.188	-188.97
-24.937	-202.68
-14.138	-208.34
3.057	-203.7
11.608	-201.97
17.72	-198.62
22.925	-190.2
16.557	-186.56
13.788	-184.12
18.624	-182.52
16.906	-182.75
15.105	-179.51
17.168	-178.71
14.956	-175.38
8.467	-168.14
5.691	-165.8
10.016	-165.22
10.44	-163.83
7.993	-158.92
8.726	-153.01
10.776	-143.08
15.017	-139.62
11.031	-141.69
5.554	-133.82
10.876	-128.69
5.456	-128.85
0.584	-128
4.482	-124.61
3.016	-122.9
7.815	-118.19
6.61	-114.95
7.071	-112.98
5.232	-103.75
0.089	-105.67
-1.704	-102.16
-38.725	-80.023
-77.676	-54.294
-102.08	-19.008
-134.35	22.801
-156.88	51.803
-162.08	74.276
-153.17	95.444
-146.77	99.219
-138.58	97.653
-125.3	97.749
-118.93	93.415
-112.17	91.135
-110.85	88.73
-111.45	83.679
-107.36	82.628
-105.86	90.59
-103.32	93.648
-102.02	88.273
-102.42	85.998
-102.09	85.435
-98.206	84.134
-84.699	81.032
-52.011	79.841
7.56	74.025
69.657	58.45
119.82	49.405
145.75	42.891
125.15	32.468
99.979	27.474
84.624	22.369
72.685	21.939
70.551	22.213
64.833	15.671
62.201	20.969
51.607	28.998
42.074	25.689
45.818	24.186
48.139	26.106
48.421	24.07
48.024	25.464
42.204	23.926
38.045	16.914
38.557	21.352
21.334	7.722
-14.84	-30.572
-48.02	-60.215
-60.675	-81.303
-64.67	-89.411
-68.334	-85.319
-56.595	-84.651
-42.339	-81.578
-37.386	-80.896
-34.972	-77.977
-36.082	-66.798
-43.341	-76.74
-46.579	-83.922
-41.987	-75.531
-40.229	-75.217
-41.734	-69.931
-37.149	-69.532
-29.597	-74.765
-26.705	-66.062
-26.738	-61.945
-26.224	-58.887
-29.227	-53.648
-32.464	-57.969
-25.736	-54.761
-26.587	-54.182
-34.31	-51.615
-33.683	-52.835
-31.249	-58.708
-10.979	-45.525
37.132	-43.122
108.3	-26.675
179.69	12.735
218.59	50.767
229.36	92.414
207.04	103.62
176.85	97.815
167.64	99.328
159.53	97.704
153.54	97.066
152.46	95.206
147.57	90.16
140.28	88.757
139.54	89.001
138.41	86.291
131.13	80.864
129.47	75.595
128.6	81.399
125.34	85.49
120.83	81.497
111.51	81.911
109.17	80.901
110.84	78.164
108.67	75.185
105.02	77.972
102.24	79.365
99.512	72.25
98.002	79.543
87.929	74.161
39.32	31.653
-22.895	0.49
-59.782	-9.3
-84.381	-14.458
-109.12	-8.936
-122.56	-4.723
-120.13	-1.197
-113.71	4.439
-109.54	5.767
-106.52	4.588
-102.49	5.314
-94.278	11.649
-90.249	11.677
-88.605	14.395
-78.528	18.893
-76.268	17.92
-77.45	22.062
-71.017	24.259
-71.454	23.639
-73.002	22.964
-71.692	21.772
-72.607	20.849
-70.206	20.032
-70.184	17.697
-70.967	16.515
-68.219	14.852
-70.223	23.961
-41.292	55.962
11.801	91.54
47.164	136.47
86.921	186.76
110.41	218.12
120.43	242.07
137.5	250.8
131.73	239.49
120.83	228.32
119.77	219.03
116.7	214.36
109.05	213.09
103.74	209.77
104.92	206.37
102.73	198.27
99.531	195.41
97.575	197.01
92.095	191.91
96.01	203.3
89.129	186.54
37.801	104.97
-32.975	16.236
-85.424	-55.09
-116.83	-108.44
-134.44	-142.25
-137.09	-165.69
-137.54	-179.37
-134.48	-176.79
-124.75	-171.66
-121.19	-171.08
-116.65	-167.84
-109.11	-160.31
-104.3	-154.75
-100.14	-153.08
-97.374	-147.68
-93.353	-145.06
-90.16	-140.28
-91.205	-137.2
-92.115	-134.83
-92.706	-127.68
-90.566	-124.9
-83.235	-121.95
-76.486	-116.03
-79.564	-114.06
-84.909	-115.77
-73.119	-104.92
-43.592	-86.64
1.404	-57.822
48.743	-11.729
59.246	15.955
43.604	19.821
40.038	24.024
37.722	27.798
33.966	27.884
32.496	29.183
30.322	31.763
32.912	34.113
32.433	32.325
28.932	26.231
26.463	28.251
27.788	30.906
27.895	26.807
26.83	28.118
26.6	30.353
22.856	31.019
28.413	31.998
29.826	30.281
25.907	29.887
28.766	34.262
30.246	35.842
32.439	31.744
25.793	34.132
23.854	37.101
30.354	33.499
25.554	35.699
27.333	38.228
31.303	38.018
30.399	36.984
31.332	34.751
27.304	36.824
25.216	34.643
21.831	32.365
18.643	33.109
20.459	32.687
21.477	34.633
20.02	33.624
22.309	32.978
25.85	32.796
22.409	30.205
19.108	31.92
18.926	35.234
19.559	36.542
19.996	37.952
23.623	34.402
24.562	33.198
18.94	35.894
16.866	33.321
18.657	36.434
19.408	36.921
18.57	32.508
17.992	33.532
19.238	36.142
20.213	36.167
22.743	32.783
18.279	32.56
12.14	33.205
15.991	32.085
16.679	30.932
15.199	28.287
11.716	24.398
11.318	27.533
13.399	31.758
13.188	29.183
16.819	28.667
14.39	29.2
10.751	28.375
