# Supplementary material for: Electrooculography-based continuous eye-writing recognition system for efficient assistive communication systems
Source: PLoS One. 2018 Feb 9;13(2):e0192684. doi: 10.1371/journal.pone.0192684 (PMC5806888; doi:10.1371/journal.pone.0192684)
Supplement: S3 Database — All the original continuous EOG data of participant 004, 005, and 006 used in the experiments are contained in this database. (ZIP) [file pone.0192684.s003.zip › continuous2/004/training/EOG_004_01_111.csv]

31.368	35.002
34.893	35.943
33.96	31.513
31.835	25.813
32.462	29.175
30.742	22.412
32.15	22.314
28.544	23.402
28.101	11.582
32.562	17.675
28.888	23.802
31.844	19.412
31.208	25.837
26.718	28.183
33.995	19.741
34.448	16.497
32.063	18.01
29.053	12.046
29.673	8.251
30.122	11.373
27.273	7.477
33.021	6.54
32.919	10.771
35.063	5.163
37.625	2.256
36.729	2.133
41.076	-0.84
38.935	-1.254
42.089	-3.136
42.038	-3.331
38.854	-4.688
44.27	-7.319
38.86	-8.075
38.51	-9.773
41.994	-8.875
45.434	-7.416
48.695	-7.991
42.747	-5.171
45.671	-4.909
46.995	-9.191
44.921	-14.248
43.178	-16.673
42.361	-14.194
49.192	-15.072
49.751	-17.043
49.971	-21.722
49.68	-19.632
43.892	-12.667
46.409	-17.859
51.437	-16.993
51.194	-16.476
53.517	-22.423
58.602	-15.752
60.113	-13.724
58.249	-18.261
55.86	-11.188
58.842	-10.442
61.544	-17.252
59.071	-19.057
59.342	-20.232
60.701	-22.62
59.119	-29.412
55.559	-29.226
53.786	-28.588
52.554	-33.683
51.208	-33.432
54.422	-31.762
69.601	-10.229
108.34	32.036
149.77	77.935
169.03	116.2
172.95	138.09
156.87	135.46
139.35	119.57
136.73	122.58
132.99	118.73
128.17	115
122.34	113.36
120.23	107.16
118.32	105.74
112.08	57.362
110.45	-6.458
109.93	-62.186
109.09	-117.26
111.65	-135.18
106.94	-133.21
98.76	-127.68
98.789	-123.17
100.05	-118.86
105.55	-112.78
77.533	-116.1
5.107	-123.37
-45.594	-122.46
-67.262	-106.33
-71.232	-93.876
-63.397	-86.577
-69.152	-83.942
-73.984	-87.491
-70.658	-83.837
-72.515	-77.634
-53.821	-47.779
1.291	5.861
59.645	60.632
97.906	117.26
119.25	140.06
115.03	126.92
96.905	123.08
89.542	119.54
87.797	117.8
91.068	120.27
89.993	116.21
87.03	113.07
86.496	105.19
81.881	110
86.819	96.842
91.854	34.822
93.19	-30.779
98.275	-90.269
97.69	-126.24
97.891	-128.09
96.909	-124.93
92.886	-117.94
94.134	-111.13
85.724	-111.67
86.771	-103.18
85.096	-89.264
22.222	-83.873
-67.161	-71.393
-123.58	-50.246
-149.78	-23.859
-159.41	-2.793
-156.14	4.919
-150.57	9.852
-142.22	12.253
-134.79	14.587
-131.11	12.494
-128.03	9.342
-129.54	10.259
-125.23	9.329
-123.22	7.814
-129.8	7.877
-106.08	0.512
-58.475	-23.599
-2.633	-43.574
51.166	-68.739
41.665	-88.394
29.288	-76.905
8.498	-90.496
10.888	-67.611
80.781	-47.865
145.09	-53.149
330.83	41.742
475.62	117.6
484.33	159.12
518.11	194.06
514.14	204.86
463.6	225.2
405.08	214.85
364.4	195.22
293.83	168.98
206.44	142.3
152.04	127.52
109.34	111.96
95.555	105.67
83.799	96.844
70.329	88.006
63.741	85.03
54.936	81.881
56.819	77.919
51.396	75.173
47.195	76.134
49.312	71.524
43.344	66.06
42.259	64.24
44.409	63.192
40.337	59.659
43.143	62.659
45.084	53.498
16.001	-6.705
-30.479	-93.583
-65.981	-173.02
-85.358	-227.43
-99.673	-266.99
-107.29	-296.07
-111.34	-305.18
-119.05	-304.7
-127.64	-295.95
-127.44	-289.7
-120.56	-283.1
-118.77	-276.89
-117.71	-275.18
-122.18	-272.08
-115.47	-269.57
-114.17	-250.92
-108.53	-210.72
-62.664	-150.6
-10.835	-74.115
34.125	4.443
60.33	68.232
80.975	99.103
101.86	106.27
96.065	103.34
88.519	98.567
87.791	94.136
81.995	92.479
77.951	92.402
77.993	91.435
85.189	105
72.756	71.155
17.109	-29.249
-34.941	-112.98
-67.072	-175.49
-99.216	-225.37
-117.99	-248.1
-118.46	-255.17
-120.41	-255.61
-125.51	-252.42
-121.52	-244.71
-120.71	-236.9
-119.3	-232.72
-109.93	-226.91
-107.62	-225.34
-103.8	-221.25
-110.32	-198.11
-146.16	-160.75
-173.64	-114.03
-180.82	-64.052
-176.29	-19.234
-162.53	9.289
-153.86	21.703
-143.41	25.271
-138.4	25.98
-136.27	26.854
-127.98	28.612
-127.87	26.819
-121.37	24.785
-112.62	31.996
-79.539	16.54
-0.016	-17.558
80.795	-50.985
163.2	-70.756
213.36	-67.771
202.85	-63.797
186.22	-53.957
172.85	-48.771
165.9	-45.026
166.12	-38.416
158.71	-38.342
153.17	-34.537
150.26	-34.494
146.8	-36.963
142.87	-36.869
143.3	-33.079
140.49	-32.24
136.15	-35.747
133.65	-19.968
138.54	-4.492
148.82	-7.831
138.23	-3.803
131.83	-2.376
133.55	0.106
129.98	-1.095
123.69	-27.501
117.15	-36.184
119.06	-30.59
122.18	-30.405
116.08	-20.926
51.889	-17.73
-29.826	-10.582
-69.452	13.245
-103.34	33.939
-120.11	41.652
-124.53	40.954
-121.72	38.457
-111.17	41.069
-112.72	43.075
-105.4	35.431
-103.36	34.917
-105.36	38.641
-97.88	35.625
-96.403	38.832
-97.369	34.183
-97.964	32.666
-62.643	59.449
-2.408	88.313
50.412	112.79
101.35	142.55
138.2	164.47
160.49	168.87
151.34	161.6
128.74	152.58
118.75	146.66
113.11	142.67
106.73	139.7
100.05	137.29
101.58	133.87
102.93	134.99
110.98	126.83
124.58	95.386
126.43	56.101
132.2	9.447
138.6	-43.756
140.09	-87.515
149.11	-115.52
147.47	-122.79
144.13	-115.09
140.78	-110.35
136.27	-107.14
131.98	-101.85
134.04	-97.336
134.06	-90.717
58.567	-90.504
-38.844	-79.217
-85.719	-50.174
-114.79	-26.607
-134.89	-17.224
-139.64	-15.304
-133.37	-9.856
-126.68	-10.067
-123.93	-7.682
-120.43	-2.532
-111.84	-2.94
-105.63	0.985
-101.28	1.292
-97.654	2.779
-100.52	4.686
-103.97	4.258
-103.81	5.728
-111.34	4.441
-112.71	7.188
-65.347	-4.106
14.921	-27.024
67.096	-36.582
71.997	-37.393
61.499	-32.28
56.17	-27.761
54.323	-21.489
51.645	-13.711
45.375	-11.524
53.252	-5.671
59.489	-0.648
53.168	1.107
51.092	3.435
49.249	6.649
47.481	7.114
47.288	5.069
47.817	10.296
47.08	14.18
45.191	15.678
43.291	22.515
41.99	26.479
36.916	29.058
39.09	32.435
36.707	31.578
23.84	31.106
24.01	33.826
20.311	38.593
17.664	39.574
21.973	43.105
22.306	46.145
21.96	44.949
16.066	49.197
14.725	49.311
16.34	49.019
15.335	53.514
14.879	53.845
8.902	55.942
9.944	60.518
9.644	59.095
9.469	61.108
10.569	64.056
7.224	64.037
16.005	65.168
12.228	66.081
6.869	71.512
9.239	73.678
6.756	76.217
9.743	77.735
6.45	72.665
2.037	75.697
1.972	82.393
3.71	84.146
4.833	81.503
3.592	82.187
0.92	83.097
-0.376	83.02
1.323	88.827
-3.445	90.688
-6.366	90.707
-4.833	89.36
-4.819	92.387
-3.895	97.934
-7.935	96.711
-13.592	100.93
-10.456	102.67
-6.272	101.58
-10.059	107.27
-10.63	109.84
-9.467	109.79
-15.453	111.02
-16.572	112.04
-15.984	108.44
-15.106	104.57
-14.34	109.03
-12.585	108.53
-9.526	106.88
-15.495	109.4
-13.294	107.88
-15.643	108.81
-24.543	106.21
-17.894	104.4
-15.672	106.96
-21.283	104
-19.561	104.12
-16.547	102.66
-19.376	95.216
-22.543	92.21
-23.49	95.601
-22.636	96.407
-22.608	88.533
-20.834	85.282
-18.809	85.291
-20.539	81.829
-24.113	83.034
-26.613	81.154
