# Supplementary material for: Electrooculography-based continuous eye-writing recognition system for efficient assistive communication systems
Source: PLoS One. 2018 Feb 9;13(2):e0192684. doi: 10.1371/journal.pone.0192684 (PMC5806888; doi:10.1371/journal.pone.0192684)
Supplement: S3 Database — All the original continuous EOG data of participant 004, 005, and 006 used in the experiments are contained in this database. (ZIP) [file pone.0192684.s003.zip › continuous2/004/training/EOG_004_01_112.csv]

-9.785	-32.251
-6.007	-32.913
-10.458	-33.428
-11.255	-36.171
-7.796	-39.041
-7.673	-38.996
-8.221	-38.975
-9.666	-40.886
-7.084	-40.437
-7.328	-38.361
-8.205	-37.83
-5.786	-34.883
-4.128	-31.984
-2.535	-31.263
-3.337	-32.618
-1.117	-33.533
-4.415	-34.092
-8.428	-35.381
-5.227	-34.37
-6.877	-33.807
-9.884	-32.744
-8.364	-32.677
-5.325	-33.093
-2.808	-29.015
0.633	-30.455
0.656	-32.098
1.121	-29.072
3.286	-30.947
2.54	-27.747
0.468	-25.963
-3.528	-28.267
-1.295	-25.457
0.589	-26.443
-0.06	-25.516
2.487	-25.623
-0.837	-26.245
0.89	-21.664
4.427	-22.775
0.186	-23.275
2.851	-23.993
5.332	-24.311
4.605	-19.831
7.111	-18.941
4.921	-18.684
7.374	-16.648
9.364	-16.859
7.239	-18
10.825	-16.523
6.925	-17.846
5.6	-18.958
6.477	-15.797
1.725	-15.901
1.649	-15.615
2.731	-13.441
4.478	-12.785
1.924	-13.077
-1.881	-13.75
-3.941	-11.876
-4.544	-9.473
-1.706	-8.498
-0.992	-8.257
-0.665	-11.528
-2.06	-14.065
-3.622	-15.636
-2.034	-13.245
-1.95	-11.027
19.297	-21.42
79.351	-29.673
126.27	-33.688
123.15	-38.138
100.09	-36.367
86.152	-34.314
80.706	-32.649
74.973	-32.113
74.252	-32.386
72.551	-33.311
69.399	-32.249
69.027	-30.199
66.481	-33.496
66.347	-25.867
28.838	-22.833
-58.844	-24.629
-132.21	-8.368
-160.79	3.217
-172.77	7.614
-177.32	11.776
-163.87	16.936
-152.54	19.449
-147.92	15.791
-140.82	16.839
-136.87	20.029
-131.88	21.737
-124.03	23.251
-118.81	23.08
-117.16	21.002
-113.69	22.3
-112.73	22.802
-115.13	19.296
-112.07	14.828
-112.39	15.973
-113.54	17.832
-115.74	12.282
-96.331	25.105
-38.712	51.149
21.151	71.538
74.102	98.243
117.49	124.92
141.13	144.24
144.31	152.28
130.31	143.71
115.55	137.01
113.5	135.53
110.25	132.41
101.21	129.29
98.16	122.5
94.809	119.74
90.862	119.25
91.199	115.33
90.931	110.83
88.859	110.46
85.767	112.81
81.162	110.47
82.337	110.83
81.71	106.5
83.478	110.67
76.047	102.81
27.593	34.695
-33.884	-51.714
-92.029	-122.7
-136.63	-168.47
-151.09	-193.24
-156.1	-203.03
-155.26	-194.93
-148.48	-189.73
-147.37	-185.09
-143.89	-176.88
-139.3	-169.22
-138.3	-163.66
-133.27	-161.84
-126.56	-161.73
-123.48	-156.76
-126.98	-131.52
-128.99	-84.634
-109.53	-26.184
-75.566	36.414
-61.182	88.953
-56.357	128.55
-40.466	158.17
-31.289	171.66
-20.281	182.41
1.877	190.28
8.015	190.4
17.093	193.41
35.294	186.95
48.299	180.43
71.977	173.87
97.678	157.78
131.45	142.23
167.14	116.49
192.98	85.753
212.07	45.116
221.81	-1.81
217.24	-45.281
190.66	-98.293
170.38	-137.09
165.31	-157.94
159.47	-182.5
142.4	-202.87
112.94	-215.86
89.538	-228.54
63.02	-235.06
34.07	-239.96
10.677	-241.44
-9.662	-236.91
-15.629	-235.69
-38.612	-223.5
-84.5	-189.92
-110.56	-132.1
-115.5	-60.36
-112.67	6.391
-105.35	65.705
-91.913	111.34
-75.541	147.07
-58.256	174.16
-42.884	188.64
-34.101	201.42
-24.771	204.76
-20.083	205.16
-11.757	208.74
-2.293	203.98
-5.429	200.94
-3.579	197.53
-5.933	189.63
-12.644	183.03
-9.413	179.72
-6.964	180.08
-4.926	175.2
-6.471	168.52
-8.175	168.06
-5.44	160.19
-7.405	161.5
-5.91	161.19
14.871	122.38
48.967	74.405
83.539	28.725
113.77	-20.86
130.7	-60.283
128.83	-78.058
118.6	-72.689
117.63	-65.924
117.04	-67.873
108.17	-62.938
105.5	-57.456
105.51	-55.938
99.877	-50.487
96.286	-51.765
93.799	-53.77
91.198	-52.756
91.212	-51.025
90.136	-48.362
93.02	-46.317
91.768	-47.085
93.863	-46.481
88.786	-41.589
23.239	-50.825
-58.868	-46.075
-100.79	-28.281
-124.57	-27.27
-143.53	-31.141
-147.56	-35.858
-134.33	-32.008
-129.66	-26.522
-133.19	-21.293
-133.23	-20.893
-134.5	-20.116
-135.11	-26.197
-136.91	-67.568
-139.78	-122.02
-144.05	-175.85
-144.13	-217.04
-135.99	-241.14
-121.16	-256.08
-105.49	-261.9
-94.278	-261.66
-81.507	-256.33
-75.028	-251.78
-71.999	-242.57
-68.342	-236.02
-69.677	-232.04
-70.351	-228.3
-70.598	-232.17
-66.175	-224.1
-62.018	-215.84
-54.042	-219
-53.712	-208.53
-46.128	-184.06
4.879	-132.66
58.436	-48.338
92.877	43.035
111.52	116.65
116.42	160.1
111.19	176.98
100.89	174.24
96.695	172.1
89.812	168.96
85.495	162.06
84.566	152.9
79.931	144.79
73.588	147.84
73.506	143.37
79.113	138
78.942	137.35
73.77	133.9
67.789	136.55
68.255	135.47
72.175	134.88
73.605	131.83
76.342	129.33
77.701	138.81
55.11	97.832
2.708	5.196
-49.874	-76.118
-90.973	-143.77
-124.02	-183.78
-151.58	-192.9
-164.77	-194.79
-155.46	-189.07
-143.52	-181.33
-136.74	-173.78
-126.83	-167.42
-117.88	-161.79
-113.55	-156.24
-111.64	-152.18
-106.65	-143.32
-108.83	-143.85
-117.23	-145.08
-115.65	-138.4
-114.15	-134.91
-112.03	-133.25
-104.28	-126.05
-73.683	-103.34
-0.726	-68.618
45.532	-37.241
36.422	-23.808
27.386	-22.651
22.306	-15.106
20.978	-5.653
18.131	-8.839
10.561	-8.677
10.988	-5.182
12.505	-3.429
11.514	-1.129
12.094	-0.417
16.148	0.939
16.969	1.113
17.85	2.726
16.563	1.65
14.211	6.426
15.995	7.581
18.905	4.817
20.954	9.138
16.897	8.651
16.241	8.618
19.616	11.259
16.475	12.348
15.767	8.985
16.024	9.447
16.005	14.027
19.609	12.22
14.033	10.38
10.846	13.494
14.358	17.334
13.789	15.679
15.617	14.229
13.461	13.741
8.35	10.383
7.317	11.646
7.25	17.116
11.03	18.841
16.419	15.07
15.692	14.505
12.253	13.62
5.052	11.484
-1.523	16.514
3.601	18.422
15.867	20.394
21.173	19.588
15.021	13.337
13.163	14.655
12.438	15.594
10.921	19.174
14.178	23.501
16.56	21.766
17.447	22.391
14.275	22.788
9.828	22.527
4.509	18.033
-0.006	15.941
-0.686	20.435
1.627	19.009
7.051	21.986
8.923	24.472
2.755	19.629
-0.112	21.608
3.187	22.471
-0.222	18.631
-0.782	16.144
2.873	15.038
-2.384	15.214
-6.345	13.716
-6.735	15.561
-2.875	17.972
2.151	16.509
0.094	16.843
-1.737	16.178
