# Supplementary material for: Electrooculography-based continuous eye-writing recognition system for efficient assistive communication systems
Source: PLoS One. 2018 Feb 9;13(2):e0192684. doi: 10.1371/journal.pone.0192684 (PMC5806888; doi:10.1371/journal.pone.0192684)
Supplement: S3 Database — All the original continuous EOG data of participant 004, 005, and 006 used in the experiments are contained in this database. (ZIP) [file pone.0192684.s003.zip › continuous2/004/training/EOG_004_01_113.csv]

-11.225	1.89
-10.329	1.02
-11.738	4.217
-9.816	0.991
-8.397	4.141
-11.117	2.724
-7.573	0.955
-8.358	0.592
-8.163	-0.211
-5.534	1.201
-4.757	0.639
-5.896	0.75
-7.868	1.806
-6.18	3.176
-8.801	4.672
-7.277	4.497
-3.931	4.999
-6.574	5.705
-7.154	3.166
-11.284	2.948
-14.535	1.06
-10.39	-1.708
-4.611	3.178
-3.54	3.688
-7.717	2.102
-8.993	1.671
-12.285	-1.347
-14.746	0.926
-10.045	2.671
-6.809	2.354
-6.779	1.134
-9.885	-0.081
-12.089	3.271
-12.974	2.287
-12.5	2.404
-11.198	3.362
-9.266	0.131
-8.076	3.849
-11.797	3.053
-9.336	2.632
-6.936	5.492
-10.84	1.274
-13.605	1.933
-16.061	6.301
-8.2	8.412
0.319	7.913
-3.89	9.601
-4.75	9.688
-3.979	6.481
-7.127	7.05
-9.337	5.846
-11.659	3.842
-12.313	6.608
-14.207	8.029
-16.019	9.446
-12.664	6.473
-11.648	2.513
-15.115	9.044
-13.875	8.957
-9.556	2.898
-9.832	0.234
-13.543	0.867
-12.112	1.108
-8.202	-0.915
-7.623	0.597
-8.364	1.242
-11.064	-0.349
-10.148	-4.918
-8.29	-5.54
-6.584	1.591
-4.184	3.009
-7.08	1.558
-5.391	1.758
-4.805	0.305
2.752	-0.683
40.181	-8.959
90.361	-15.21
127.79	-12.726
124.99	-16.399
102.2	-20.089
94.126	-19.386
85.183	-20.013
78.573	-20.264
74.623	-13.865
71.8	-12.474
74.353	-16.822
70.764	-12.749
74.123	-11.378
75.455	-11.44
68.492	-8.19
68.447	-8.586
68.061	-11.998
74.451	-4.126
43.315	0.261
-43.301	-5.965
-118.65	-0.643
-157.74	9.677
-169.73	23.26
-181.82	34.456
-193.1	39.034
-185.75	39.97
-179.24	40.944
-175.44	44.799
-167.95	45.452
-160.5	47.942
-152.64	49.994
-148.13	49.063
-145.2	48.343
-142.84	44.734
-142.44	42.586
-142.56	46.448
-137.76	43.753
-135.59	40.407
-135.8	40.059
-137.77	35.791
-142.75	35.459
-142.13	33.693
-139.1	37.502
-97.514	49.223
-37.057	67.307
21.217	91.077
86.719	112.5
121.41	136.29
127.51	141.63
116.31	130.63
103.63	128.6
100.71	123.9
101.4	122.32
94.711	125.32
90.022	117.57
90.859	112.35
85.157	112.56
85.288	109.58
85.261	112.34
79.569	109.4
78.603	111
82.447	119.36
61.094	70.65
11.335	-16.103
-36.364	-91.651
-72.505	-150.02
-97.632	-182.6
-109.55	-199.45
-110.06	-204.38
-113.05	-202.34
-115.12	-196.11
-109.7	-190.42
-109.42	-190.15
-107.3	-185.43
-98.432	-178.1
-95.442	-171.95
-97.96	-164.58
-98.41	-164.2
-88.763	-162.07
-108.25	-139.95
-149.19	-97.513
-164.17	-54.108
-173.31	-18.566
-170.79	4.437
-157.68	5.623
-150	10.43
-143.67	17.26
-138.13	19.101
-130.04	25.516
-125.87	22.49
-122.88	14.917
-118.37	21.027
-113.75	36.199
-101.18	47.14
-92.519	49.548
-88.284	41.094
-80.948	37.855
-82.629	44.635
-87.952	47.955
-88.536	49.673
-84.458	45.365
-82.178	42.786
-63.993	47.154
-3.907	44.638
72.473	41.663
142.57	41.377
200.21	40.597
231.2	41.454
238.51	36.186
225.92	32.446
208.78	36.203
199.48	34.349
187.3	32.703
172.83	34.424
164.14	35.973
166.09	39.265
174.07	35.939
182.63	10.28
178.57	-38
164.02	-83.005
150.1	-118.59
144.59	-142.4
139.24	-152.88
124.98	-171.16
121.2	-187.71
103.93	-196.26
76.5	-205.86
58.774	-209.22
37.334	-212.81
26.973	-210.71
20.657	-200.18
12.294	-194.5
13.76	-191.19
15.501	-188.4
16.743	-184.86
11.261	-183.08
1.821	-186.67
6.879	-182.72
1.067	-163.83
-12.929	-140.6
-4.469	-113.25
11.373	-71.031
17.856	-29.116
6.898	-16.868
-6.226	-14.807
-5.575	-8.938
-0.116	-6.446
13.08	19.109
21.909	46.69
15.274	47.707
15.251	49.705
19.943	51.19
17.192	50.51
17.524	51.383
12.47	43.945
9.908	44.431
14.558	49.418
3.32	51.017
0.406	52.692
7.922	47.857
7.842	45.592
10.625	44.797
10.357	45.637
15.955	45.744
18.568	36.187
9.288	42.328
3.552	50.374
-4.376	41.131
-2.914	37.689
0.699	37.978
-5.544	35.171
-6.465	34.674
-8.058	32.921
-5.044	30.723
-3.181	35.241
-6.853	38.106
-6.148	37.121
-7.244	34.28
-5.597	28.717
-8.073	28.509
-9.668	33.511
-8.333	35.274
-6.975	34.594
-0.793	34.889
-7.526	31.014
-12.533	33.33
-7.367	34.994
-7.289	30.323
-5.525	33.065
-6.892	30.186
-7.721	29.905
-3.834	30.522
-5.794	26.635
-6.795	32.073
-10.119	35.589
-11.227	35.692
-8.173	29.657
-11.28	22.413
-7.966	24.214
-5.786	25.412
-4.894	22.82
1.828	22.575
-4.698	25.418
-9.247	30.251
-2.424	34.456
-3.814	28.896
-7.39	22.92
-11.979	22.928
-14.698	25.324
-5.274	24.838
4.475	22.69
3.704	28.409
