# Supplementary material for: Electrooculography-based continuous eye-writing recognition system for efficient assistive communication systems
Source: PLoS One. 2018 Feb 9;13(2):e0192684. doi: 10.1371/journal.pone.0192684 (PMC5806888; doi:10.1371/journal.pone.0192684)
Supplement: S3 Database — All the original continuous EOG data of participant 004, 005, and 006 used in the experiments are contained in this database. (ZIP) [file pone.0192684.s003.zip › continuous2/004/training/EOG_004_01_114.csv]

-22.854	-0.559
-21.903	-0.49
-17.518	2.61
-18.691	-2.505
-19.048	-8.398
-19.462	-7.865
-22.298	-5.487
-24.004	-3.211
-25.552	-4.866
-23.168	-3.735
-20.408	-0.663
-21.059	-4.676
-19.021	-3.359
-18.71	-1.01
-19.053	-3.353
-19.832	-3.192
-23.315	-3.745
-22.705	-0.045
-19.817	1.169
-18.82	1.612
-19.608	1.95
-18.354	-1.225
-16.427	1.075
-18.567	-0.73
-21.404	-1.783
-21.93	-3.524
-19.484	-2.795
-14.644	3.581
-13.066	0.825
-11.851	0.297
-12.548	1.746
-14.998	3.453
-13.002	5.345
-12.143	3.553
-14.531	5.751
-18.568	7.537
-19.887	6.824
-17.648	4.537
-16.314	5.291
-14.94	6.448
-14.883	2.626
-17.346	5.55
-18.872	7.842
-18.401	6.332
-15.3	6.365
-12.848	4.803
-11.462	7.547
-12.328	8.751
-11.769	6.202
-8.722	7.624
-12.048	7.792
-13.772	8.606
-14.011	9.466
-13.207	7.832
-9.462	9.645
-10.795	8.227
-12.15	8.13
-13.131	7.644
-14.23	4.643
-14.332	5.263
-15.263	4.398
-11.382	5.621
-12.328	4.814
-13.846	6.604
-6.833	12.572
-6.682	9.262
-8.092	5.437
-9.695	5.143
-15.362	6.749
-15.573	8.443
-12.03	7.402
-11.474	13.068
-13.171	10.22
-11.74	11.686
-17.007	34.823
-25.602	61.532
-28.899	92.3
-35.804	122.52
-42.232	154.39
-49.452	182.08
-50.748	202.42
-40.986	217.41
-35.406	224.51
-34.585	227.72
-28.239	228.63
-21.626	233.37
-22.705	230.81
-21.845	230.99
-22.592	228.53
-20.638	218.07
-11.606	219.12
-12.482	197.9
-13.824	153.34
-9.337	99.19
-0.96	32.929
15.836	-24.804
23.216	-83.74
27.18	-134.28
38.038	-163.96
42.503	-191.83
47.13	-209.43
51.068	-217.6
51.762	-218.49
57.259	-215.11
56.285	-215.71
47.225	-212.28
51.008	-210.83
37.224	-193.85
-4.55	-148.49
-29.915	-90.039
-43.225	-24.153
-51.659	38.501
-61.138	89.046
-69.168	132.35
-61.009	165.2
-53.526	186.49
-46.775	202.99
-39.792	209.25
-40.338	209.76
-36.121	209.79
-32.424	207.86
-37.644	186.15
-49.134	122.65
-65.644	41.796
-74.07	-37.674
-73.688	-106.73
-68.468	-156.13
-54.33	-193.32
-34.6	-213.75
-13.562	-221.42
2.758	-225.03
9.854	-227.5
15.377	-219.63
19.839	-208.45
16.105	-209.24
17.298	-208.27
19.504	-203.4
17.872	-199.78
23.153	-192.7
28.149	-177.35
58.511	-147.61
111.14	-93.989
149.74	-23.314
163.15	36.107
147.39	57.16
128.92	54.348
117.76	52.935
111.34	51.175
109.93	49.383
103.8	47.645
99.003	47.643
95.655	45.777
92.706	47.297
91.441	47.701
91.642	47.203
94.772	53.753
56.92	21.85
-28.037	-29.872
-91.465	-51.769
-122.5	-63.692
-153.68	-66.415
-170.27	-61.921
-161.92	-56.103
-152.84	-48.941
-149.13	-47.553
-149.62	-43.61
-145.39	-40.371
-137.07	-36.264
-133.08	-30.789
-135.68	-31.879
-135.98	-31.233
-129.07	-30.009
-125.95	-28.095
-122.22	-27.169
-125.24	-29.934
-124.86	-30.86
-123.18	-32.297
-123.9	-29.505
-107.6	-25.482
-102.01	-24.372
-106.79	-24.39
-106.18	-22.827
-108.08	-23.312
-111.55	-29.362
-113.92	-25.173
-108.47	-26.539
-113.23	-27.306
-117.09	-23.561
-119.91	-21.078
-87.583	17.085
49.526	32.716
235.78	55.246
409.7	148.91
500.26	193.81
519.28	199.83
521.47	214.59
470.7	187.72
401.62	140.81
324.88	103.53
235.04	91.059
155.09	83.688
97.092	67.848
72.387	76.36
65.727	104.53
67.444	142.62
62.51	174.13
46.173	173.39
34.651	168.61
34.304	169.79
35.924	162.36
33.054	152.89
31.836	151.45
42.607	172.95
60.144	193.68
58.403	193.91
55.062	189.66
58.77	182.96
53.701	176.03
56.055	173.63
40.606	173.71
2.252	173.06
-20.389	183.9
-28.843	198.78
-35.057	197.62
-49.832	193.34
-56.95	190.64
-49.513	191.54
-50.695	191.47
-54.346	183.24
-52.461	178.62
-45.801	172.74
-40.248	168.4
-42.02	167.44
-43.757	161.91
-41.1	164.79
-47.109	143.12
-60.927	81.623
-65.344	15.706
-59.33	-54.139
-47.58	-116.51
-31.914	-166.44
-20.725	-207.57
-9.296	-231.3
14.397	-247.21
33.029	-258.06
44.109	-260.82
54.859	-258.8
55.424	-253.78
55.438	-248.69
55.853	-245.99
56.97	-240.14
60.393	-232.67
54.868	-230.28
52.981	-223.68
56.407	-207.89
61.678	-172.01
72.572	-108.06
89.267	-43.818
98.703	-5.44
90.455	4.504
87.205	7.987
81.938	10.19
77.556	11.224
77.515	10.432
73.418	8.271
75.46	16.492
38.703	-12.455
-24.689	-67.452
-70.244	-84.797
-117.58	-69.241
-163.12	-42.505
-196.24	-22.834
-216.6	-18.93
-222.04	-21.528
-213.62	-19.105
-204.67	-15.275
-201.14	-15.386
-193.9	-12.952
-187.45	-11.242
-180.58	-14.29
-171.49	-10.852
-169.29	-10.652
-167.17	-13.845
-166.53	-10.479
-169.73	-12.313
-167.65	-10.223
-161.69	-6.204
-155.39	-9.044
-155.75	-8.425
-160.04	-12.363
-143.91	-9.572
-80.241	0.856
-2.77	-5.167
60.603	-11.486
128.07	-4.416
181.44	12.533
196.35	22.62
177.79	18.965
155.72	19.395
142.86	20.023
138.28	20.049
135.13	22.485
128.29	19.506
128.7	15.351
129.21	16.324
125.06	16.372
121.64	16.368
117.1	15.693
121.24	19.943
118.39	14.816
60.991	-36.595
-17.508	-96.741
-64.618	-122.87
-89.329	-129.24
-98.135	-132.1
-95.188	-130.27
-90.136	-125.46
-85.852	-137.12
-67.893	-163.37
-38.243	-185.21
-9.8	-194.38
18.176	-195.3
38.743	-194.72
50.168	-191.19
53.915	-187.89
58.469	-183.24
64.03	-177.82
66.357	-176.77
66.465	-171.89
60.752	-166.06
56.032	-162.93
58.853	-159.36
60.44	-158.75
57.278	-154.06
60.524	-151.41
60.961	-151.95
54.494	-147.82
54.963	-149.31
53.932	-141.86
39.58	-122.92
29.355	-83.973
31.882	-15.567
20.739	50.951
-4.755	114.03
-11.364	168.7
-15.455	205.7
-32.862	236.31
-34.999	256.37
-30.705	267.76
-25.322	275.56
-17.287	279.24
-19.88	281.94
-19.819	282.52
-14.622	282.72
-11.807	280.31
-11.478	273.85
-14.264	265.19
-13.777	255.52
-16.079	244.84
-30.171	203.57
-47.467	126
-58.051	42.053
-59.422	-34.185
-52.926	-97.189
-40.783	-141.55
-22.564	-168.89
-7.493	-188.6
1.222	-201.77
11.634	-207.77
20.73	-207.53
30.583	-205.17
39.907	-200.2
43.882	-197.72
44.477	-196.79
44.171	-189.51
42.084	-187.59
42.831	-186.98
47.852	-183.01
46.731	-178.82
48.677	-176.26
49.113	-172.42
45.943	-170.16
46.288	-166.87
30.726	-149.1
6.254	-122.33
-8.582	-69.799
-18.918	-14.37
-27.444	2.114
-28.14	6.372
-29.938	11.94
-31.612	13.032
-29.711	15.419
-27.242	17.454
-22.516	17.241
-20.294	21.096
-14.646	24.156
-12.859	22.178
-10.32	23.093
-12.229	27.358
-23.734	31.634
-23.571	30.793
-19.928	31.699
-18.719	35.225
-19.85	36.587
-16.628	39.008
-13.547	38.334
-16.13	35.946
-17.107	31.269
-22.395	33.501
-13.043	39.912
-7.278	34.342
-17.289	30.86
-15.908	30.651
-15.76	28.134
-14.013	27.109
-11.919	27.375
-11.777	30.055
-8.847	31.779
-11.01	30.164
-10.186	28.071
-8.211	31.147
-9.976	31.963
-11.933	28.733
-13.075	26.498
-12.337	24.796
-10.553	25.539
-12.308	26.33
-11.451	27.771
-8.006	26.875
-3.955	25.874
-1.095	26.909
-5.236	24.126
-4.627	24.686
-2.87	26.925
-2.219	25.592
-2.203	23.292
-7.792	21.988
-5.377	24.255
-2.624	22.475
-3.343	19.224
1.902	22.285
-1.451	23.344
-5.627	20.91
-3.133	20.314
-3.582	19.682
-1.898	18.068
-2.325	21.231
2.344	23.895
7.707	19.776
1.796	17.552
