# Supplementary material for: Electrooculography-based continuous eye-writing recognition system for efficient assistive communication systems
Source: PLoS One. 2018 Feb 9;13(2):e0192684. doi: 10.1371/journal.pone.0192684 (PMC5806888; doi:10.1371/journal.pone.0192684)
Supplement: S3 Database — All the original continuous EOG data of participant 004, 005, and 006 used in the experiments are contained in this database. (ZIP) [file pone.0192684.s003.zip › continuous2/004/training/EOG_004_01_115.csv]

-17.502	0.211
-18.398	2.873
-21.483	4.151
-20.374	4.134
-22.118	6.38
-19.43	4.49
-19.522	1.103
-22.142	3.137
-23.952	4.337
-25.935	3.079
-26.788	0.601
-31.772	-3.136
-30.746	-3.698
-26.216	-3.732
-25.526	-3.948
-24.394	-2.063
-21.806	-3.722
-16.349	-5.224
-17.073	-5.863
-24.045	-4.767
-28.613	0.192
-29.676	-0.316
-25.893	-0.986
-24.973	-3.123
-24.544	-6.18
-20.575	-3.639
-18.684	-2.935
-12.885	-3.54
-13.305	-3.879
-22.189	-4.059
-20.316	-3.021
-15.21	-3.947
-12.634	-1.72
-11.802	1.591
-14.442	-1.978
-13.887	-2.453
-12.058	0.561
-9.658	-0.255
-10.705	0.282
-14.356	1.128
-12.852	0.824
-10.488	-3.065
-9.955	-7.363
-10.09	-5.708
-7.05	-5.766
-3.849	-2.683
-6.459	-0.579
-8.366	-4.692
-11.331	-1.155
-14.047	3.558
-10.633	2.257
-7.96	1.944
-7.625	-1.025
-8.051	-3.585
-10.397	-2.766
-16.008	-2.354
-18.564	1.127
-11.527	1.478
-5.926	2.59
-3.737	2.422
-2.607	-2.108
-7.038	-1.305
-8.426	0.416
-8.689	1.914
-10.027	0.331
-10.402	-0.548
-11.306	2.138
-11.379	-0.725
-14.702	0.842
-15.049	6.201
2.138	-1.79
47.98	-10.115
105.02	-8.05
130.55	-9.034
121.29	-10.309
108.33	-7.169
99.999	-6.942
90.818	-8.65
86.95	-8.1
82.485	-7.384
76.42	-9.875
76.588	-5.797
38.815	-4.766
-36.722	-11.339
-98.361	-2.088
-127.47	11.381
-134.95	19.476
-152.84	27.001
-168.72	30.656
-167.04	33.309
-161.29	34.988
-155.15	34.688
-149.44	35.289
-144.17	35.853
-139.46	35.588
-138.33	40.01
-138.43	42.743
-136.32	40.617
-132.14	40.817
-127.27	41.912
-121.17	39.528
-117.36	37.274
-118.19	37.687
-120.87	34.691
-123.81	34.71
-121.91	34.62
-126.91	32.489
-120.83	43.067
-82.044	41.414
-24.08	26.504
40.745	24.51
99.313	26.605
150.32	29.289
173.57	29.766
177.41	31.113
176.01	32.753
158.03	27.728
144.4	28.967
138.56	29.57
137.28	25.026
132.95	25.328
124.81	28.42
122.15	29.618
123.09	30.34
122.33	27.673
116.81	24.911
121.16	29.858
92.605	-1.432
14.815	-52.796
-57.557	-79.58
-113.34	-93.039
-136.71	-87.788
-126	-77.818
-112.61	-69.209
-104.76	-63.627
-104.6	-62.118
-99.555	-58.734
-89.695	-58.123
-83.851	-53.486
-74.934	-52.044
-69.345	-50.73
-68.888	-46.751
-69.099	-49.135
-68.899	-48.081
-75.499	-44.917
-80.333	-48.332
-88.359	-50.074
-91.546	-45.589
-30.74	-41.644
65.399	-30.087
128.97	-7.323
163.15	16.953
183.46	33.157
173.72	38.204
156.83	39.745
154.32	39.093
143.32	37.956
135.43	39.741
126.55	41.102
117	36.498
114.59	36.077
114.26	36.473
119.81	38.94
104.89	32.13
42.427	-10.212
-31.462	-44.904
-55.993	-49.973
-43.206	-45.889
-49.912	-47.274
-70.948	-51.238
-81.386	-46.176
-91.344	-43.275
-96.26	-41.041
-95.932	-43.27
-97.284	-45.7
-93.048	-39.924
-89.684	-36.438
-91.579	-37.498
-94.812	-39.419
-96.453	-36.357
-95.512	-37.61
-100.93	-29.895
-74.357	3.504
-17.662	43.932
25.077	90.552
63.382	135.19
83.661	166.56
96.695	189.36
105.21	198.41
97.369	201.87
100.93	199.12
98.938	192.72
89.686	190.93
86.767	182.59
80.202	182.09
75.801	177.86
76.191	177.54
77.246	179.78
51.247	117.05
-5.965	27.595
-51.657	-39.839
-69.003	-97.809
-78.897	-142.04
-94.387	-175.68
-110.61	-186.75
-123.22	-173.75
-130	-157.2
-126.21	-151.21
-117.36	-148.51
-110.32	-139.55
-104.67	-134.15
-104.77	-127.58
-100.35	-124.38
-94.997	-125.69
-95.171	-121.68
-103.61	-123.16
-106.94	-119.16
-112.13	-120.32
-124.09	-120.51
-116.96	-115.48
-112.5	-99.121
-31.909	-55.169
137.07	-52.285
309.75	3.883
425.77	94.807
465.04	117.44
509.56	155.51
523.18	157.91
523.24	145.69
520.76	147.45
464.02	125.11
400.68	96.599
320.66	60.267
233.56	44.984
158.35	37.355
89.574	21.486
44.249	12.758
24.294	13.165
19.538	14.499
17.001	10.404
13.719	10.861
15.33	8.666
8.528	8.811
-11.378	15.412
-19.354	11.924
-17.175	10.506
-18.569	8.654
-22.147	6.723
-26.734	6.646
-27.966	4.773
-25.97	10.638
-33.581	-0.676
-41.345	-10.198
-44.086	-6.236
-49.481	-12.005
-48.529	-10.835
-49.215	-8.837
-49.447	-9.659
-45.044	-8.037
-41.589	-9.69
-36.83	-12.094
-32.562	-9.98
-30.518	-6.222
-31.023	-7.124
-33.782	-8.945
-35.607	-7.903
-33.201	-9.688
-33.548	-10.671
-29.893	-6.598
-23.466	-10.667
-28.383	-11.19
-32.796	-7.681
-31.229	-10.882
-32.007	-10.012
-31.543	-9.046
-31.584	-8.565
-30.108	-7.483
-28.14	-8.707
-29.572	-5.066
-26.11	-1.703
-26.3	-5.574
-23.571	-5.236
-19.522	-5.091
-23.798	-5.105
-24.999	-3.575
-22.494	-6.754
-20.193	-4.157
-22.532	-3.805
-22.12	-5.93
-22.76	-5.523
-27.66	-5.67
-25.194	-5.046
-22.444	-6.222
-23.899	-6.341
-22.477	-5.62
-19.495	-3.371
-22.59	-3.791
-25.455	-7.164
-24.392	-7.2
-23.323	-7.261
