# Supplementary material for: Electrooculography-based continuous eye-writing recognition system for efficient assistive communication systems
Source: PLoS One. 2018 Feb 9;13(2):e0192684. doi: 10.1371/journal.pone.0192684 (PMC5806888; doi:10.1371/journal.pone.0192684)
Supplement: S3 Database — All the original continuous EOG data of participant 004, 005, and 006 used in the experiments are contained in this database. (ZIP) [file pone.0192684.s003.zip › continuous2/004/training/EOG_004_01_116.csv]

-37.26	-4.891
-36.736	-5.095
-33.564	-5.677
-32.306	-1.471
-28.712	-2.418
-26.095	-2.117
-24.309	2.95
-24.734	1.188
-27.084	0.254
-27.017	-0.71
-25.667	-2.76
-25.271	-2.226
-26.085	-5.116
-28.035	-5.082
-27.91	-1.267
-25.749	-1.699
-23.426	-3.078
-23.142	-2.589
-26.136	0.535
-26.508	-3.45
-24.781	-7.117
-25.312	-5.005
-23.867	-5.184
-24.802	-4.012
-27.166	-5.307
-20.406	-3.223
-17.513	-2.04
-21.143	-2.189
-23.471	1.7
-24.577	1.713
-21.588	3.77
-20.154	5.513
-19.592	3.581
-17.753	4.062
-19.434	4.579
-19.075	6.258
-14.662	9.401
-12.387	10.24
-11.119	11.783
-10.146	11.497
-9.943	9.053
-10.714	8.798
-8.834	9.676
-6.675	10.351
-8.127	9.445
-8.494	8.77
-9.358	5.461
-10.476	4.309
-10.621	5.756
-9.614	3.412
-6.133	5.747
-6.143	5.201
-7.248	4.54
-8.119	7.103
-11.948	6.81
-11.41	8.155
-8.69	5.509
-8.235	6.899
-6.129	7.915
-5.186	3.547
-8.06	4.718
-4.431	4.666
-3.376	5.939
-4.481	8.682
-0.119	5.815
-0.305	5.59
-0.797	6.183
-2.184	3.912
-3.673	5.559
-4.932	8.903
-0.895	10.982
-10.684	11.714
-46.002	15.283
-73.642	25.532
-88.479	37.705
-106.65	42.62
-127.83	42.865
-140.5	43.391
-149.55	38.375
-151.75	35.822
-146.65	36.48
-142.02	37.991
-138.09	39.939
-136.06	34.899
-130.19	34.525
-127.62	35.842
-125.9	33.318
-125.19	31.26
-129.25	31.195
-118.18	35.107
-68.027	30.925
5.443	22.342
67.387	16.041
107.4	5.572
106.93	-8.52
80.476	-12.864
58.051	-9.782
47.032	-8.005
37.78	-8.431
31.431	-7.534
40.398	-4.555
37.463	-8.188
34.346	-5.743
33.807	-5.133
30.36	0.154
32.643	-0.954
-4.29	-49.214
-69.043	-105.56
-106.08	-132.45
-115.82	-139.73
-120.61	-136.02
-114.27	-127.62
-105.53	-127.86
-106.54	-130.67
-104.35	-127.1
-100.26	-122.34
-95.467	-116.94
-86.972	-111.43
-80.893	-104.9
-81.915	-108.15
-85.477	-111.32
-87.783	-104.76
-85.77	-105.13
-83.978	-104.69
-84.155	-100.72
-86.906	-99.996
-86.192	-100.02
-78.751	-95.597
-80.073	-73.266
-69.602	-32.928
-45.65	16.811
-25.543	68.859
-9.606	117.23
-3.601	156.9
-0.629	182.31
2.005	199.96
10.015	218.03
17.968	227.79
30.868	233.59
44.262	233.23
41.61	226.72
40.996	227.57
43.67	223.94
46.545	219.31
49.31	216.07
48.1	212.27
49.48	206.67
47.662	196.87
42.592	187.03
42.558	182.08
42.211	179.82
38.721	142.03
37.383	78.34
44.689	16.23
55.82	-46.301
62.125	-106.36
72.339	-157.96
89.064	-183.84
102.89	-201.6
118.69	-215.22
135.26	-215.97
142.5	-215.93
145.13	-210.21
141.83	-202.33
138.92	-198.7
136.2	-191.26
131.96	-171.86
130.26	-142.14
120.88	-108.81
116.93	-88.784
116.73	-85.548
109.91	-79.134
106.93	-72.681
108.53	-68.168
65.237	-64.998
-24.471	-76.463
-84.309	-75.837
-110.87	-57.549
-122.9	-49.704
-119.56	-39.931
-105.98	-29.908
-97.506	-25.471
-98.158	-23.625
-96.041	-27.428
-95.925	-26.751
-96.828	-23.596
-98.362	-21.131
-97.886	-18.589
-100.32	-15.551
-102.34	-13.564
-99.428	-18.318
-97.668	-13.619
-83.299	18.415
-53.218	64.342
-19.853	116.5
-0.331	163.9
7.304	192
14.336	209.74
22.146	224.14
35.47	233.5
43.152	235.08
48.269	236.06
55.227	234.46
56.514	232.09
59.563	231.01
61.05	224.81
61.392	217.65
57.668	209.03
51.912	204.67
51.877	199.41
50.261	198.26
55.668	190.22
70.58	147.43
89.32	93.82
109.03	39.172
125.68	-14.706
132.66	-48.19
127.6	-57.074
118.69	-55.821
112.27	-53.603
110.54	-52.734
105.09	-49.588
108.45	-45.163
116.22	-63.236
109.79	-74.323
107.25	-62.251
103.8	-62.767
109.78	-61.387
99.286	-52.939
22.354	-50.158
-69.714	-43.241
-131.69	-32.33
-157.45	-21.616
-159.67	-18.256
-153.55	-16.182
-142.4	-14.111
-136.03	-12.434
-131.15	-8.548
-123.26	-8.97
-116.97	-7.487
-112.28	-6.358
-104.25	-9.087
-100.81	-8.479
-100.44	-4.832
-98.985	-5.087
-102.42	-5.394
-110.13	-6.66
-114.7	-9.167
-115.42	-8.466
-123.32	-10.337
-133.85	-11.738
-139.21	-14.151
-140.85	-15.178
-117.51	-16.982
-57.212	-30.113
16.851	-41.976
67.029	-48.286
72.91	-48.488
61.331	-44.463
54.759	-44.959
50.888	-41.037
47.83	-36.144
41.517	-34.914
36.924	-30.901
41.315	-28.208
40.53	-27.613
31.595	-28.957
29.567	-29.367
32.027	-26.416
32.316	-23.883
33.434	-25.487
34.949	-25.227
29.77	-21.088
25.773	-22.673
28.434	-24.596
28.913	-20.522
29.427	-16.985
30.65	-21.644
29.347	-24.625
26.408	-22.926
24.396	-20.571
23.429	-16.493
23.211	-16.122
25.33	-17.075
24.349	-20.411
24.413	-21.931
25.28	-19.098
23.754	-20.066
27.769	-18.181
30.323	-13.314
27.507	-15.243
22.575	-16.791
20.907	-15.059
22.462	-15.36
20.819	-16.638
21.525	-16.062
21.48	-15.306
19.697	-15.478
15.958	-14.878
13.999	-13.898
18.624	-10.047
16.029	-12.939
12.853	-15.805
19.731	-10.214
20.274	-11.973
14.446	-12.397
18.6	-8.606
22.37	-7.757
18.856	-5.824
14.414	-4.884
12.552	-6.555
13.82	-7.038
11.633	-7.656
11.613	-7.437
13.377	-4.86
11.675	-6.056
11.783	-4.112
14.068	-2.818
15.577	-4.016
13.594	-0.753
9.199	-1.08
10.901	-3.727
13.812	-3.896
11.937	-2.048
7.313	-3.414
