# Supplementary material for: Electrooculography-based continuous eye-writing recognition system for efficient assistive communication systems
Source: PLoS One. 2018 Feb 9;13(2):e0192684. doi: 10.1371/journal.pone.0192684 (PMC5806888; doi:10.1371/journal.pone.0192684)
Supplement: S3 Database — All the original continuous EOG data of participant 004, 005, and 006 used in the experiments are contained in this database. (ZIP) [file pone.0192684.s003.zip › continuous2/004/training/EOG_004_01_117.csv]

-28.389	-13.069
-26.901	-9.232
-23.87	-11.66
-20.083	-20.959
-22.43	-21.403
-21.196	-19.751
-18.252	-17.131
-19.519	-17.656
-17.434	-18.923
-18.585	-17.935
-15.621	-20.267
-8.966	-22.773
-12.007	-23.14
-13.37	-20.348
-16.679	-19.64
-19.602	-19.093
-16.607	-20.405
-16.757	-22.359
-16.076	-19.104
-15.95	-18.072
-17.364	-17.774
-15.382	-18.203
-11.51	-21.438
-10.419	-21.581
-10.52	-20.539
-10.243	-19.374
-8.364	-20.574
-7.907	-22.521
-13.569	-20.049
-12.012	-16.956
-7.957	-20.632
-10.36	-27.116
-10.378	-27.165
-8.812	-21.012
-7.116	-18.297
-6.437	-23.712
-7.648	-24.021
-10.69	-24.451
-11.901	-27.012
-11.74	-25.144
-12.687	-26.289
-13.883	-25.686
-16.508	-23.366
-18.041	-25.275
-20.15	-25.458
-18.257	-23.429
-14.953	-23.696
-13.956	-23.547
-11.41	-23.857
-12.029	-24.187
-11.592	-21.78
-13.459	-20.229
-21.493	-22.39
-23.897	-24.82
-23.29	-24.71
-23.365	-24.334
-19.501	-21.839
-17.226	-19.826
-18.326	-23.503
-19.746	-22.471
-20.813	-21.048
-22.437	-23.914
-21.937	-21.851
-16.622	-23.972
-14.354	-25.004
-16.163	-22.965
-16.161	-22.305
-15.622	-21.058
-16.351	-22.923
-15.819	-20.404
-13.102	-21.487
-12.17	-24.295
-13.379	-21.705
-14.5	-21.793
-15.617	-21.744
-15.105	-21.768
-19.047	-22.439
-22.258	-21.582
-20.863	-20.354
-23.455	-21.695
-21.814	-22.742
-19.106	-20.258
-17.854	-22.429
-16.175	-25.931
-17.581	-28.309
-16.76	-27.873
-13.542	-4.845
-4.561	33.704
4.366	74.353
5.529	115.48
-2.428	143.52
-19.144	160.16
-31.723	173.58
-38.961	177.09
-41.286	176.95
-38.727	179.77
-43.077	175.09
-49.586	170.68
-46.214	168.46
-42.213	161.09
-43.016	159.47
-40.86	160.21
-41.845	157.4
-46.032	154.4
-45.918	148.38
-45.185	143.37
-40.997	139.31
-40.64	133.73
-43.36	130.74
-35.278	128.61
-26.787	124.19
-24.718	97.431
-30.751	71.811
-39.266	73.396
-37.385	70.817
-31.999	73.345
-30.911	60.631
-30.586	12.261
-29.772	-45.431
-23.758	-107.12
-23.592	-171.11
-27.86	-230.64
-14.695	-271.69
1.827	-298.2
16.863	-314.56
36.734	-320.83
48.672	-322.48
56.06	-320.4
63.07	-313.52
60.486	-306.7
59.122	-303.16
62.334	-302
65.309	-299.57
63.373	-288.36
58.245	-281.44
62.36	-278.98
59.261	-271.75
58.494	-264.54
30.264	-250.28
-52.321	-230.3
-126.65	-194.84
-172.64	-138.04
-197.92	-90.376
-213.2	-51.007
-217.75	-21.306
-204.29	-12.528
-192.07	-9.8
-183.66	-9.259
-174.09	-2.68
-172.67	1.058
-173.25	0.283
-161.2	5.699
-151.82	5.901
-150.68	5.287
-146.61	5.314
-142.98	5.919
-140.46	6.136
-138.15	6.065
-138.35	10.319
-137.24	13.912
-135.01	13.991
-134.44	11.306
-133.12	8.32
-128.28	7.725
-122.18	7.251
-117.63	3.057
-110.43	21.989
-85.769	65.856
-46.461	112.07
-17.273	151.2
-1.237	170.68
8.831	180.26
11.752	183.3
14.333	181.68
17.861	177.44
20.363	171.12
26.017	168.98
28.745	164.89
36.537	163.26
43.004	159.25
42.643	151.17
43.18	141.27
43.097	128.63
45.589	125.71
39.742	122.9
40.3	124.86
42.593	113.19
36.786	62.367
42.417	-1.737
50.228	-67.076
59.762	-134.98
68.152	-195.25
69.613	-238.96
78.134	-270
87.245	-285.82
93.441	-293.59
105.23	-295.01
112.2	-292.35
113.21	-288.77
110.72	-284.36
110.69	-283.54
109.68	-270.31
107.14	-264.23
106.77	-258.99
79.708	-230.42
37.517	-195.26
17.853	-144.11
9.193	-122.21
7.416	-116.93
13.201	-99.861
6.276	-107.66
28.605	-66.87
80.802	-57.347
208.87	-62.325
391.07	29.732
476.29	87.028
507.37	103.69
501.26	105.96
458.62	71.103
413.43	34.5
368.8	15.508
330.36	14.998
271.31	19.264
218.23	13.283
173.52	-0.019
144	-5.599
129.06	-4.269
115.45	-3.036
111.4	-8.184
99.281	-10.44
96.053	-5.808
99.563	-3.705
89.684	-4.905
86.336	-6.893
86.935	-8.763
78.586	-10.067
76.111	-7.801
71.596	-8.829
70.815	-9.662
67.654	0.004
13.125	8.732
-65.9	20.152
-125.2	37.693
-163.81	54.204
-190.61	70.455
-211.79	77.103
-229.31	74.208
-238.59	75.687
-230.02	72.911
-213.15	69.326
-196.87	77.484
-184.84	80.632
-175.02	78.361
-166.74	78.624
-164.04	78.944
-160.22	78.235
-152.39	76.767
-150.83	75.174
-150.28	73.335
-148.44	73.512
-148.84	72.562
-144.71	67.758
-146.8	64.47
-148.19	61.018
-146.62	56.864
-145.57	61.436
-107.57	70.236
-38.26	78.147
23.316	87.53
80.708	103.45
130.44	110.15
159.31	101.79
160.79	97.315
142.4	87.351
128.81	81.112
119.85	78.684
114.44	77.563
116.39	76.989
117.77	42.57
114.06	14.292
107.82	11.566
103.81	7.418
108.16	16.91
110.42	2.713
109.43	-26.886
113.9	-26.082
105.68	-27.187
102.14	-26.118
104.92	-22.54
102.34	-23.094
106.97	-15.426
68.504	-44.645
-5.62	-89.71
-58.512	-110.64
-85.988	-125.71
-80.768	-125.32
-69.73	-117.84
-72.874	-116.52
-78.567	-112.65
-83.938	-108.84
-83.701	-105.88
-83.226	-104.5
-81.43	-98.465
-83.48	-100.96
-78.401	-132.87
-59.27	-174.57
-42.465	-212.97
-26.803	-240.78
-15.753	-251.15
2.177	-256.29
19.718	-261.13
22.632	-263.17
20.807	-260.68
14.626	-252.35
12.432	-246.54
11.907	-241.91
7.81	-236.87
8.743	-232.24
11.755	-223.78
11.401	-220.33
14.137	-218.49
15.244	-214.45
9.561	-211.69
13.911	-206.37
18.074	-202.34
11.732	-201.07
7.234	-197.85
9.773	-193.02
10.966	-184.64
-17.392	-165.11
-61.577	-130.31
-101.3	-82.509
-138.3	-28.25
-156.95	24.365
-163.79	72.034
-167.42	111.04
-160.52	141.39
-149.43	167.47
-136.57	189.74
-117.98	206.97
-100.22	218.31
-85.984	222.86
-74.313	225.31
-65.424	232.16
-58.443	235.17
-52.765	234.2
-47.116	230.45
-42.699	231.9
-28.146	233.87
-15.713	225.52
-17.951	223.82
-9.164	220.21
-6.026	213.69
-12.679	212.89
-5.562	212.9
-2.879	207.32
-6.72	201.2
-6.299	198.5
-4.084	191.57
-3.605	189.19
-1.648	182.82
1.771	177.93
0.657	176.83
0.673	167.49
-0.625	163.64
0.582	160.15
5.272	156.4
1.784	153.87
1.166	149.07
2.148	147.29
-2.314	141.45
4.914	140.12
16.862	136.81
25.232	123.76
30.643	117.58
28.975	116.11
29.532	116.05
24.093	113.01
19.548	119.5
28.755	113.57
40.858	64.657
57.968	8.174
81.921	-44.82
110.75	-91.792
127.02	-129.69
125.94	-154.02
126.38	-152.21
121.95	-148.57
113.19	-145.39
108.52	-138.72
104.17	-137.21
98.628	-130.7
92.862	-129.7
92.609	-120.97
93.666	-116.13
79.28	-154.82
55.724	-198.59
38.989	-230.31
25.401	-254.89
11.535	-271.07
-18.165	-280.32
-47.73	-274.97
-50.389	-271.04
-43.562	-266.64
-54.315	-252.68
-100.76	-224.37
-148.4	-181.09
-170.8	-135.61
-177.77	-101.27
-176.16	-86.602
-169.56	-81.944
-157.44	-76.634
-149.05	-67.856
-143.56	-66.79
-133.68	-67.505
-128.66	-64.098
-127.18	-64.032
-121.38	-56.149
-119.23	-52.714
-117.29	-54.856
-113.78	-51.483
-107.4	-49.273
-103.05	-49.788
-99.024	-51.017
-87.271	-28.45
-53.309	28.957
-2.843	70.513
4.753	72.088
-9.792	67.126
-12.379	71.72
-10.474	70.365
20.776	43.097
70.063	12.468
111.23	14.338
136.14	38.341
131.93	47.021
111.2	42.035
102.07	43.935
100.52	47.418
98.347	48.103
97.43	45.387
97.837	54.134
107.15	96.259
123.34	155.77
136.33	201.04
138.6	224.12
133.51	226.37
128.81	222.83
121.1	215.51
117.27	207.42
119.46	206.09
113.84	195.68
111.35	189.27
109.43	184.58
102.17	181.79
104.08	177.59
101.72	167.95
99.809	168.94
100.92	138.83
93.327	112.99
87.722	116.62
89.736	113.29
91.553	116.05
87.375	111.09
89.538	117.64
79.865	104.85
31.106	28.028
-33.007	-52.322
-85.328	-116.79
-132.63	-172.85
-162.26	-201.35
-148.78	-196.77
-130.46	-185.21
-123.84	-175.14
-119.05	-166.3
-122.25	-164.25
-113.42	-150.85
-109.49	-152.27
-114.35	-166.88
-113.28	-164.27
-117.5	-160.4
-119.05	-154.91
-123.06	-147.46
-126.9	-142.38
-117.14	-137.95
-107.86	-132.84
-103.86	-128.63
-105.11	-125.93
-111.25	-123.66
-110.29	-122.31
-111.58	-116.5
-118.78	-116.48
-109.93	-111.36
-74.315	-89.492
-19.123	-63.19
27.822	-34.885
38.468	-23.095
27.722	-23.307
22.288	-20.37
22.163	-20.586
18.367	-18.911
13.523	-19.311
12.553	-20.986
12.161	-24.852
7.435	-26.837
2.292	-24.39
6.592	-23.719
5.584	-19.144
1.659	-17.814
8.248	-19.009
7.036	-22.01
2.224	-15.058
9.959	-5.096
15.431	-6.154
9.467	-1.368
4.344	-3.066
3.546	-7.244
4.183	-2.015
3.432	-1.969
4.464	-3.862
4.162	-3.093
1.182	-4.084
3.861	-3.258
1.289	-2.361
-2.33	-5.13
0.379	-5.679
0.231	-2.404
-0.913	-3.54
-3.99	-7.231
-1.337	-5.356
0.04	-7.572
-4.15	-8.459
0.898	-4
1.478	-3.855
-1.997	-2.751
-1.578	-4.445
-3.864	-2.797
-5.113	-1.289
-3.791	-4.195
-4.572	-3.991
-4.525	-5.958
-1.749	-5.866
-0.72	-8.487
-1.631	-9.228
-4.204	-6.897
-3.313	-8.511
-2.547	-5.853
0.049	-4.683
6.316	-8.398
2.389	-9
-5.006	-8.394
-8.822	-8.306
-10.612	-11.551
-5.113	-10.773
0.566	-6.712
-1.76	-13.112
-5.013	-10
-7.96	-7.685
-7.885	-8.579
-7.943	0.12
-7.713	-1.751
-5.61	-2.482
-7.802	-1.524
-7.009	-3.238
-8.957	-2.395
-7.371	-3.76
-4.16	-1.597
-7.362	-1.268
-6.044	-2.499
-5.374	-0.696
-5.611	-1.114
-3.076	0.409
-0.386	0.219
-3.111	-0.806
-5.721	1.729
