# Supplementary material for: Electrooculography-based continuous eye-writing recognition system for efficient assistive communication systems
Source: PLoS One. 2018 Feb 9;13(2):e0192684. doi: 10.1371/journal.pone.0192684 (PMC5806888; doi:10.1371/journal.pone.0192684)
Supplement: S3 Database — All the original continuous EOG data of participant 004, 005, and 006 used in the experiments are contained in this database. (ZIP) [file pone.0192684.s003.zip › continuous2/004/training/EOG_004_01_118.csv]

-3.606	-14.489
2.268	-17.385
2.972	-17.363
5.649	-13.991
6.514	-14.051
-0.666	-14.396
0.497	-14.697
3.288	-13.766
2.812	-11.809
1.477	-10.713
-2.169	-13.857
-2.646	-17.325
-1.722	-13.074
-3.284	-11.598
-6.034	-14.651
-5.044	-16.491
-6.236	-15.757
-8.767	-13.487
-5.007	-12.071
-6.067	-12.053
-4.681	-12.978
2.012	-12.419
-3.104	-12.91
-8.412	-12.508
-6.195	-12.317
-5.602	-12.702
-4.67	-9.255
-2.252	-10.425
-3.951	-10.832
-5.256	-7.164
-4.065	-7.855
-0.473	-6.272
1.266	-5.292
-4.46	-7.489
-2.289	-9.692
0.436	-9.985
2.506	-7.871
4.085	-8.123
-1.414	-5.38
-1.111	-3.116
-0.342	-7.658
-0.819	-7.186
-2.179	-2.703
-0.903	-3.654
3.272	-5.019
2.771	-5.318
2.902	-5.573
2.528	-5.593
1.82	-4.914
1.253	-5.454
-2.819	-9.698
-3.281	-11.716
-1.074	-9.993
-2.551	-9.127
-3.356	-8.705
-4.632	-8.054
-3.962	-8.101
-0.507	-9.418
-4.414	-8.54
-4.775	-6.24
1.337	-9.216
2.096	-8.748
0.997	-4.914
1.817	-3.052
2.211	-2.985
1.248	-4.357
1.77	-5.042
3.683	-4.753
3.028	-2.476
3.922	-0.923
1.511	7.255
-15.777	28.184
-32.431	59.764
-49.081	92.578
-64.984	122.33
-71.506	148.66
-71.333	166.3
-63.676	173.54
-59.971	176.11
-51.388	181.63
-44.656	183.08
-45.962	181.56
-41.897	178.6
-40.628	172.81
-38.269	168.62
-38.292	164.26
-43.394	157
-43.768	152.37
-47.767	147.35
-46.635	145.69
-37.401	144.56
-38.955	110.3
-39.803	54.678
-35.886	-1.408
-33.237	-57.618
-27.079	-118.25
-22.65	-177.31
-24.793	-213.85
-29.124	-238.79
-21.369	-254.97
-9.697	-263.82
-5.146	-267.83
0.082	-262.87
-1.625	-258.73
-5.188	-255.13
-0.771	-248.96
0.207	-242.84
-0.665	-239.24
3.644	-236.96
5.694	-233.28
6.49	-233.71
7.397	-232.29
7.662	-227.67
15.411	-224.63
18.57	-212.15
31.063	-186.41
71.777	-137.11
111.07	-67.631
134.97	1.049
133.05	37.627
109.85	34.228
97.432	30.61
88.57	28.831
76.494	27.977
69.082	34.565
64.86	29.29
66.159	24.233
66.296	25.703
63.911	24.305
60.483	24.382
59.76	25.468
60.682	23.83
54.966	25.399
49.067	26.608
17.424	3.94
-60.584	-34.559
-130.43	-58.689
-157.21	-56.875
-164.39	-51.529
-158.75	-54.212
-147.78	-51.137
-143.12	-50.182
-139.57	-47.483
-132.83	-38.65
-128.17	-40.41
-130.82	-40.465
-129.65	-33.26
-128.29	-32.945
-126.86	-32.766
-120.95	-35.096
-120.82	-35.465
-126.75	-34.217
-130.57	-33.626
-119.2	-32.643
-66.654	-43.608
15.508	-51.553
92.428	-42.692
139.14	-26.463
129.21	-20.798
107.15	-20.801
98.209	-19.658
80.136	-16.812
70.287	-12.819
71.038	-18.372
73.596	-21.337
72.014	-16.888
65.672	-14.014
67.657	-12.949
69.68	-14.675
69.624	-20.166
67.468	-14.803
17.115	-10.568
-75.016	-12.195
-152.08	-0.34
-196.25	9.224
-204.27	15.489
-190.45	26.922
-170.77	31.538
-158.75	25.079
-157.79	25.64
-149.86	36.006
-138.58	33.191
-133.42	28.567
-127.38	32.641
-123.22	30.835
-120.98	34.016
-116.57	32.356
-112.91	24.2
-109.84	30.693
-112.87	36.173
-113.37	35.477
-110.9	31.369
-107.02	30.794
-69.589	28.628
-0.405	17.729
68.505	17.312
132.25	20.471
173.57	24.483
161.09	32.949
133.27	34.447
125.64	33.147
117.8	31.863
111.23	28.35
106.93	26.204
103.53	26.847
102.74	29.287
103.73	26.072
102.63	24.179
95.521	30.175
91.016	34.53
99.631	42.665
116.29	47.28
111.6	44.331
106.5	43.105
114.51	35.983
116.59	34.341
108.45	43.729
51.378	37.716
-35.83	23.023
-95.572	18.804
-124.54	10.16
-124.55	0.511
-111.18	7.795
-107.3	9.606
-101.14	8.469
-96.912	16.508
-103.59	-9.188
-105.11	-57.977
-104.1	-101.54
-100.77	-140.41
-95.964	-163.65
-94.608	-178.35
-84.631	-187.27
-74.328	-184.88
-72.118	-176.92
-64.179	-175.19
-58.965	-172.16
-57.15	-165.08
-55.031	-157.31
-56.278	-154.63
-48.215	-151.38
-58.772	-129.76
-79.136	-116.14
-74.578	-112.68
-72.354	-107.4
-74.518	-107.49
-77.108	-107.28
-78.168	-97.281
-49.406	-67.048
2.003	-17.141
54.585	48.42
98.387	111.96
123.26	158.28
137.36	183.34
133.66	185.09
120.1	178.33
120.04	174.28
111.35	167.23
101.88	163.7
106.1	164.98
105.23	159.51
102.91	159.34
97.055	153.5
95.362	160.43
88.277	157.66
42.127	79.657
-23.307	-10.497
-79.335	-79.966
-115.15	-127.75
-127.07	-138.58
-118.91	-137.39
-105.23	-128.45
-99.405	-120.3
-94.399	-113.59
-83.94	-104.86
-72.754	-102.61
-65.328	-100.12
-59.05	-94.594
-60.052	-93.953
-61.81	-94.235
-60.48	-88.389
-66.177	-85.641
-67.117	-89.601
-62.69	-79.59
-35.934	-45.782
20.882	8.525
75.071	76.778
115.67	135.02
133.67	177.51
136.91	201.89
129.47	201.26
117.24	193.76
115.07	187.62
111.33	187.49
106.9	188.06
100.55	178.47
97.863	169.53
94.081	164.34
87.343	160.42
90.721	155.12
88.717	156.46
84.14	159.12
81.979	154.79
80.411	151.15
80.431	147.02
78.267	145.15
77.5	140.68
80.47	145.8
65.509	124.99
12.639	50.002
-46.987	-21.05
-93.826	-78.351
-118.83	-125.79
-120.48	-145.2
-119.9	-141.83
-113.48	-137.67
-103.85	-132.76
-100.97	-123.18
-98.693	-121.44
-93.405	-118.56
-90.285	-113.58
-92.421	-110.81
-92.722	-113.46
-89.73	-107.63
-64.979	-72.343
-8.919	-19.241
48.229	48.287
88.938	110.05
112.61	151.46
130.36	180.27
128.3	178.39
116.15	167.97
118.38	166.52
113.54	161.83
103.74	155.62
99.195	150.96
97.996	149.02
96.32	148.06
96.671	149.02
95.51	143.72
97.738	152.3
84.209	133.84
19.842	45.006
-51.623	-45.739
-97.676	-110.28
-129.28	-155.49
-136.04	-169.74
-124.63	-164.92
-116.46	-160.53
-109.16	-152.66
-103.13	-145.92
-100.55	-142.61
-92.444	-131.7
-86.054	-127.29
-85.49	-126.36
-84.601	-120.16
-85.083	-123.18
-83.38	-122.72
-87.494	-118.62
-96.429	-122.37
-96.233	-116.35
-73.286	-117.85
-11.811	-125.49
64.946	-112.77
127.93	-89.778
167.96	-61.17
176.43	-42.224
160.63	-39.968
143.41	-37.085
139.4	-31.711
138.04	-29.067
128.21	-30.141
120.74	-27.83
117.16	-27.288
109.53	-30.02
107.25	-26.084
108.49	-24.29
108.74	-19.252
108.14	-15.397
106.21	-19.478
102.89	-16.882
96.04	-17.305
105.05	-11.448
79.384	-9.33
-14.192	-22.2
-104.5	-17.777
-160.84	-4.648
-183.27	10.433
-182.47	23.455
-171.63	24.903
-156.11	26.997
-145.31	29.86
-137.69	29.245
-129.46	27.1
-121.27	28.373
-116.1	28.236
-112.67	27.394
-113.54	29.03
-112.83	29.79
-108.2	31.453
-107.24	29.705
-107.39	27.021
-109.92	27.099
-110.4	27.699
-83.058	25.417
-28.895	18.778
23.351	6.675
44.397	-2.481
31.886	1.104
22.342	5.33
20.338	4.354
17.713	6.13
29.537	11.949
43.68	8.3
44.467	3.56
40.317	8.768
33.217	9.426
31.232	9.944
30.526	13.783
28.635	12.691
32.86	10.08
28.975	7.277
25.246	8.201
27.715	11.741
31.06	4.682
37.742	0.221
36.919	2.367
33.176	0.027
31.555	-1.03
25.641	-4.123
24.945	-3.747
25.69	-0.029
19.726	-0.259
18.787	0.54
21.896	0.551
21.049	-2.154
18.576	-1.703
19.09	2.487
19.524	1.89
20.723	0.658
21.089	-0.542
17.122	0.085
18.393	4.446
18.389	1.197
21.213	0.976
24.239	3.82
18.056	5.367
21.73	10.257
26.752	7.653
22.117	4.4
19.443	2.271
21.546	1.921
22.979	7.533
20.856	8.337
17.144	7.015
17.438	7.781
17.396	10.109
12.8	11.758
13.909	12.506
14.122	10.025
12.24	3.191
11.26	1.397
10.176	3.536
15.368	3
15.026	5.623
14.556	6.012
16.809	3.375
11.785	5.161
9.121	1.938
4.765	3.21
5.23	4.603
11.622	3.684
11.819	6.845
14.662	7.382
15.978	8.244
