# Supplementary material for: Electrooculography-based continuous eye-writing recognition system for efficient assistive communication systems
Source: PLoS One. 2018 Feb 9;13(2):e0192684. doi: 10.1371/journal.pone.0192684 (PMC5806888; doi:10.1371/journal.pone.0192684)
Supplement: S3 Database — All the original continuous EOG data of participant 004, 005, and 006 used in the experiments are contained in this database. (ZIP) [file pone.0192684.s003.zip › continuous2/004/training/EOG_004_01_119.csv]

-21.395	-1.77
-23.376	-5.168
-25.76	-3.87
-25.446	-3.092
-26.722	-4.076
-28.116	-5.754
-28.203	-3.727
-30.063	-0.433
-24.644	0.644
-17.259	-4.837
-19.953	-5.825
-24.811	-3.632
-22.858	-3.346
-22.429	-3.796
-25.457	-5.741
-25.228	-7.199
-24.869	-7.001
-19.658	-6.031
-15.848	-4.937
-15.593	-2.805
-14.037	-3.535
-20.384	-1.466
-22.274	-2.701
-21.891	-5.052
-20.79	-3.423
-16.716	-8.133
-22.415	-5.59
-18.846	-0.133
-20.583	-1.108
-26.642	-6.227
-16.001	-10.269
-13.629	-4.438
-14.624	-5.362
-9.239	-10.189
-7.003	-8.045
-9.563	-7.172
-11.577	-4.33
-10.499	-1.81
-10.135	-1.752
-11.074	-2.434
-12.336	-4.798
-16.033	-2.593
-15.623	-3.602
-9.733	-3.011
-6.701	-1.089
-7.112	-3.875
-7.562	0.117
-11.67	-0.405
-18.795	-1.875
-14.45	0.717
-8.358	-0.344
-5.256	-0.385
-6.057	-0.562
-13.346	1.937
-14.484	3.081
-15.949	-0.551
-14.967	0.659
-11.152	0.674
-11.251	-2.008
-8.868	-0.318
-6.958	0.692
-5.687	-0.199
-5.908	-1.611
-7.056	-2.119
-4.656	-4.007
-3.45	-8.866
-1.835	-6.009
-3.812	-2.206
-6.788	-5.866
-2.442	-5.803
-2.213	-5.384
-2.935	-7.062
-1.799	-5.659
-1.821	-6.662
-0.366	-8.787
0.035	-7.847
-1.231	-6.133
-7.051	-4.864
-10.005	-6.338
-9.323	-7.208
-7.961	-9.236
-2.991	-12.36
-2.258	-7.008
-2.414	-7.956
-1.369	-9.848
0.821	-7.998
31.565	-18.593
95.473	-16.456
151.56	-14.729
169.13	-22.275
152.11	-19.236
130.68	-22.133
116.5	-20.808
106.36	-17.34
100.79	-17.486
94.603	-17.698
89.126	-19.728
81.595	-17.152
79.116	-19.289
77.326	-21.248
77.465	-19.158
77.943	-14.859
40.892	-10.396
-20.866	-14.027
-76.432	-19.152
-114.31	-14.308
-128.98	-10.301
-147.84	-8.399
-171.12	2.046
-180.67	4.933
-181.97	2.512
-176.77	4.812
-170.68	5.307
-162.39	6.638
-153.86	6.761
-156.33	3.601
-159.6	5.614
-151.01	11.558
-145.89	12.18
-146.51	11.671
-141.05	10.278
-138.76	8.577
-137.16	10.224
-138.9	8.393
-139.59	6.869
-138.46	10.31
-106.52	30.57
-36.999	61.148
20.618	86.285
75.703	115.09
105.83	138.06
116.03	153.66
127.28	157.23
117.88	147.96
110.56	143.59
99.804	137.5
90.847	129.97
88.15	127.82
80.186	128.93
79.66	125.41
74.021	117.64
71.521	110.93
76.658	115.58
76.253	112.21
84.472	79.255
89.03	61.156
84.553	61.361
81.313	62.15
75.509	60.758
73.637	56.394
74.055	59.43
80.476	36.281
91.676	-8.927
98.284	-52.83
98.059	-92.279
94.734	-104.05
92.323	-100.68
88.333	-97.243
87.693	-90.337
82.441	-89.975
78.746	-91.605
77.174	-91.553
77.902	-91.516
78.322	-80.41
31.675	-77.555
-48.443	-87.417
-113.09	-79.223
-141.27	-62.175
-145.8	-47.693
-158.97	-40.91
-176.97	-43.068
-183.71	-37.438
-175.23	-36.225
-165.12	-38.092
-162.82	-31.489
-160.07	-30.269
-153.54	-33.181
-148.98	-30.561
-143.4	-26.056
-138.6	-25.602
-139.31	-25.223
-140.38	-25.762
-139.98	-23.85
-136.21	-21.729
-135.32	-24.644
-133.35	-24.667
-135.25	-27.258
-139.78	-26.833
-136.59	-23.984
-129.59	-18.446
-83.129	7.102
-20.032	37.435
25.851	73.357
79.283	109.46
111.35	126.21
119.1	132.79
118.68	127.49
109.14	119.9
102.92	115.29
93.108	112.19
88.459	111.12
86.781	104.41
80.712	101.31
80.105	101.65
80.253	98.506
79.597	95.15
78.628	95.792
78.645	96.156
72.483	90.4
72.493	102.09
67.669	87.709
10.268	3.837
-64.025	-77.186
-110.83	-133.32
-130.31	-174.83
-135.36	-196.41
-143.93	-204.76
-144.88	-199.72
-136.67	-194.31
-130.61	-187.66
-127.54	-180.88
-122.61	-175.15
-119.6	-167.77
-115.93	-163.89
-108.14	-162.53
-108.61	-162.78
-110	-157.21
-115.01	-152.52
-121.97	-150.97
-121.41	-150.38
-135.19	-152.93
-124.03	-134.21
-90.918	-115.88
-65.854	-95.855
-52.549	-76.985
-71.632	-77.294
-27.378	-35.365
52.982	-26.346
190.16	-6.049
394.81	100.94
472.95	151.07
487.98	166.72
489.46	176.74
411.32	153.61
273.99	115.21
140.46	71.829
55.727	44.127
-15.651	28.246
-67.346	19.909
-93.276	17.245
-110.67	13.933
-120.35	0.334
-123.73	-0.736
-123.67	4.225
-123.65	-0.994
-122.51	4.736
-121.46	5.53
-119.02	3.252
-118.49	2.892
-121.9	-2.178
-119.04	3.193
-110.15	5.411
-112.66	-0.017
-123.57	-6.655
-124.5	-8.151
-118.58	-4.718
-83.383	-9.74
-17.008	-10.93
41.886	-12.736
92.241	-20.489
107.41	-24.919
90.504	-28.911
78.358	-30.935
67.507	-32.939
62.448	-36.029
55.203	-31.877
44.594	-28.271
39.836	-27.469
37.082	-25.947
37.273	-31.109
38.423	-28.478
40.788	-30.25
42.251	-32.893
41.408	-24.399
31.481	-46.876
-5.559	-90.615
-47.094	-128.96
-65.572	-152.09
-73.795	-159.77
-81.731	-163.22
-86.036	-153.24
-86.903	-145.73
-86.667	-142.52
-81.537	-139.73
-75.092	-137.66
-71.994	-130.75
-69.356	-128.74
-64.924	-119.25
-62.752	-114.75
-64.506	-119.25
-63.36	-118.88
-63.833	-125.4
-66.14	-120.64
-67.684	-112.85
-65.439	-107.25
-40.922	-83.755
7.377	-59.231
59.54	-28.089
81.392	-3.892
67.263	2.873
59.314	12.138
56.947	9.884
49.861	3.499
52.384	4.062
51.397	5.533
48.414	9.835
48.041	7.223
44.881	5.714
43.904	7.868
40.869	7.187
37.403	12.933
33.913	7.949
28.799	3.096
27.411	5.483
29.376	4.63
31.865	11.034
33.381	8.991
33.732	8.007
28.334	9.504
22.881	3.914
22.739	6.862
24.53	10.421
30.429	10.875
31.899	9.783
29.282	5.709
27.696	8.86
24.594	12.482
25.295	10.71
25.848	12.87
22.217	11.144
23.306	10.327
24.978	14.161
18.519	11.645
16.859	12.959
17.71	14.22
13.024	12.005
11.646	9.817
9.752	6.457
9.771	9.716
12.671	9.62
9.187	4.65
5.078	3.154
2.28	4.001
5.673	9.84
12.812	14.107
10.065	14.333
8.755	13.587
9.875	9.838
8.093	9.84
7.517	8.918
1.987	5.211
3.632	9.821
10.223	13.3
4.868	12.247
4.25	11.457
6.728	9.325
7.53	8.65
8.911	7.363
5.077	10.786
3.675	13.342
0.96	8.547
3.097	6.119
7.229	5.105
1.041	6.246
-5.11	5.401
-2.793	6.049
4.528	6.255
2.329	1.478
-0.817	4.375
1.686	6.559
-2.47	3.067
0.553	5.12
8.172	7.577
6.041	5.268
3.468	6.226
1.684	4.654
-0.712	0.212
-2.813	1.372
-5.546	5.142
-2.681	6.554
-0.305	5.205
-1.386	4.679
-3.128	4.362
-6.44	3.018
-5.277	-2.559
-6.093	-1.549
-3.738	4.434
3.458	1.074
3.433	3.865
-2.529	5.483
