# Supplementary material for: Electrooculography-based continuous eye-writing recognition system for efficient assistive communication systems
Source: PLoS One. 2018 Feb 9;13(2):e0192684. doi: 10.1371/journal.pone.0192684 (PMC5806888; doi:10.1371/journal.pone.0192684)
Supplement: S3 Database — All the original continuous EOG data of participant 004, 005, and 006 used in the experiments are contained in this database. (ZIP) [file pone.0192684.s003.zip › continuous2/004/training/EOG_004_01_120.csv]

0.623	5.306
-1.24	4.263
2.733	6.449
2.221	6.781
-4.683	2.094
-1.786	-0.449
-0.013	3.836
-2.325	2.976
-0.595	2.51
3.525	7.495
4.434	6.238
4.729	6.136
5.522	7.984
4.235	8.329
1.275	9.019
1.061	7.096
1.066	6.695
1.653	8.548
6.169	10.269
2.445	7.671
0.276	5.546
2.581	5.02
0.225	4.008
-4.327	5.268
-6.02	6.784
-2.711	7.511
-3.938	5.796
-3.563	4.922
-2.302	4.379
-4.077	3.975
-4.474	2.363
-8.324	1.778
-12.191	0.427
-9.065	-1.422
-2.146	0.844
0.356	-4.004
-1.541	-1.578
-2.273	2.281
-3.73	-2.113
-1.483	1.73
1.35	2.642
-3.762	3.002
-3.665	1.057
-2.592	-0.307
-6.079	1.438
-2.742	-1.057
0.422	3.505
-0.047	2.318
-2.424	-0.889
-2.408	1.426
1.716	-1.84
3.12	-6.136
2.406	-5.798
0.144	-1.039
0.372	-0.348
2.647	-0.628
5.499	-1.036
5.826	-2.951
6.511	0.483
9.844	0.469
7.863	-0.669
6.348	2.038
5.774	2.419
3.094	2.003
4.657	-1.037
6.254	-0.483
4.915	2.954
4.073	1.427
0.408	0.026
-0.172	0.052
1.898	-1.041
3.285	-2.478
5.433	-1.547
2.991	-2.339
1.25	-5.296
2.066	-4.784
1.835	-5.144
4.347	-3.403
4.093	-2.088
4.543	-5.677
10.348	-2.837
6.771	-2.869
2.046	-2.52
3.126	2.242
3.342	-2.482
2.666	-5.266
3.066	-2.166
5.15	-2.465
-0.192	-4.897
-1.326	-5.398
2.141	5.144
15.987	33.979
60.376	73.765
105.57	118.01
123.69	152.23
130.93	172.66
140.31	190.82
135.41	191.81
118.89	180.74
104.05	172.97
97.722	166.87
94.077	166.19
82.768	161.55
75.679	156.76
72.905	153.4
69.247	148.54
72.103	148.26
84.847	144.62
87.692	133.33
84.426	103.05
83.639	53.482
70.688	-7.371
60.969	-63.168
58.631	-85.286
58.153	-82.311
55.18	-78.34
49.332	-79.329
49.894	-79.637
43.252	-75.967
38.021	-74.456
39.482	-74.242
38.799	-69.111
37.001	-67.385
38.35	-64.593
32.71	-64.897
-18.632	-73.649
-83.136	-72.081
-107.22	-60.885
-121.61	-46.1
-151.35	-43.638
-176.93	-44.039
-186.8	-35.897
-186.79	-39.04
-186.13	-40.505
-182.59	-39.419
-175.19	-39.382
-171.22	-35.043
-169.83	-34.362
-171.36	-33.772
-170.03	-36.215
-164.05	-32.555
-153.08	-28.429
-104.32	-39.767
-33.697	-52.488
21.551	-61.246
72.528	-61.31
101.8	-54.458
95.687	-53.214
79.985	-57.905
75.731	-58.336
80.659	-53.173
80.735	-52.491
70.672	-51.427
66.176	-45.085
64.487	-45.836
67.894	-47.423
58.436	-41.676
-7.212	-38.68
-78.876	-35.03
-109.11	-20.682
-113.21	-4.84
-123.79	-2.202
-137.37	4.376
-138.67	10.533
-141.69	8.569
-136.01	9.346
-127.94	9.1
-124.26	13.486
-123.54	9.972
-123.16	8.926
-118.92	17.701
-113.84	16.96
-104.73	15.797
-102.25	15.115
-106.05	14.362
-105.81	15.138
-100.81	15.256
-100.67	14.758
-101.93	11.266
-98.179	12.628
-99.81	11.863
-101.39	11.879
-84.898	27.279
-34.121	46.905
30.094	76.176
80.76	109.23
120.22	132.77
147.01	153.81
161.37	165.09
154.97	162.19
136.74	152
126.23	147.38
119.61	144.68
113.8	139.08
103.15	136.05
96.953	130.03
101.12	128.63
112.27	132.08
126.14	133.17
123.47	129.43
118.74	123.82
118.74	124.78
111.66	121.07
109.63	125.11
110.03	116.56
112.19	64.975
111.7	6.503
106.11	-51.312
105.75	-91.149
99.252	-95.791
93.529	-93.354
92.804	-90.313
92.523	-84.341
97.579	-80.903
94.548	-77.78
85.495	-74.923
82.582	-74.993
85.417	-72.099
82.542	-70.692
85.135	-68.686
82.411	-65.188
25.314	-69.348
-51.117	-71.36
-99.909	-59.504
-126.93	-44.74
-142.93	-38.135
-155.22	-27.653
-155.14	-23.779
-148.48	-24.287
-142.39	-20.357
-133.28	-24.222
-130.13	-20.687
-128.96	-17.144
-123.29	-19.301
-121.41	-15.113
-121.4	-11.765
-121.21	-10.745
-123.37	-12.27
-126.53	-12.817
-128.38	-10.862
-118.43	-14.45
-79.643	-32.46
-11.85	-58.748
55.546	-69.499
99.73	-64.941
112.87	-66.16
93.4	-68.951
74.728	-66.383
71.023	-62.622
63.118	-60.953
60.42	-60.537
56.378	-54.513
61.476	-52.578
93.327	-55.406
110.91	-52.836
108.22	-49.508
101.35	-49.176
104.78	-43.494
81.959	-42.002
3.63	-41.231
-62.322	-26.521
-96.551	-15.826
-115.64	-5.113
-126.39	-1.219
-119.25	-1.357
-102.93	4.721
-103.61	3.928
-99.626	9.036
-90.813	11.476
-90.709	7.21
-87.495	8.658
-84.329	8.599
-86.889	7.902
-85.355	8.626
-82.061	9.46
-79.341	11.891
-79.089	10.677
-82.978	7.704
-82.55	7.966
-85.943	5.477
-91.656	-0.197
-92.212	-0.362
-97.781	-0.79
-100.47	-3.242
-80.544	-0.633
-29.528	-8.931
35.752	-19.235
65.474	-24.182
52.954	-31.45
45.687	-28.794
45.028	-26.139
43.467	-23.359
48.563	-19.971
46.37	-22.871
42.285	-19.071
42.216	-15.962
40.201	-17.224
38.326	-15.416
37.654	-14.053
40.424	-13.853
43.007	-15.74
43.529	-13.299
47.904	-8.19
48.78	-9.605
43.593	-10.091
44.071	-8.083
44.452	-7.875
43.305	-7.587
46.186	-7
46.035	-8.112
45.725	-6.633
46.309	-4.848
43.638	-11.771
43.868	-14.143
43.519	-10.163
41.386	-11.003
44.365	-9.542
40.663	-7.362
36.408	-8.855
37.173	-9.908
34.003	-7.85
36.215	-5.371
37.759	-8.122
38.658	-9.225
39.355	-5.529
34.304	-4.291
34.209	-5.879
33.236	-7.528
31.905	-6.309
33.694	-5.486
34.333	-5.517
38.925	-2.949
41.36	-3.483
35.887	-2.646
34.494	-2.944
35.959	-7.637
34.505	-5.821
39.642	-2.155
40.978	-0.97
33.853	-2.071
30.884	-0.194
30.547	2.558
29.841	-0.19
30.147	0.963
31.702	1.805
33.205	0.055
31.231	-1.435
27.901	-1.861
29.713	-0.895
30.112	-3.927
