# Supplementary material for: Electrooculography-based continuous eye-writing recognition system for efficient assistive communication systems
Source: PLoS One. 2018 Feb 9;13(2):e0192684. doi: 10.1371/journal.pone.0192684 (PMC5806888; doi:10.1371/journal.pone.0192684)
Supplement: S3 Database — All the original continuous EOG data of participant 004, 005, and 006 used in the experiments are contained in this database. (ZIP) [file pone.0192684.s003.zip › continuous2/004/training/EOG_004_01_121.csv]

-0.031	-2.482
-5.98	-1.395
-5.078	0.415
-0.067	-2.298
1.76	-3.52
0.905	-4.644
0.882	-2.448
0.636	-0.783
2.16	-4.217
2.319	-3.183
3.316	-1.431
0.24	-5.561
-5.918	-9.39
-5.692	-11.829
-0.489	-8.534
4.251	-7.257
-0.552	-9.309
-5.622	-7.859
-9.154	-7.499
-12.058	-5.839
-11.032	-6.858
-7.253	-8.209
-2.247	-9.387
-3.917	-10.297
-7.204	-7.303
-10.447	-10.699
-8.106	-10.701
-3.951	-4.845
-5.928	-6.514
-0.06	-6.79
2.594	-4.529
-0.605	-5.578
3.587	-7.291
6.26	-8.766
2.761	-9.326
-1.132	-13.269
-0.482	-16.045
-0.864	-11.908
-0.407	-7.91
6.016	-7.161
8.753	-9.362
7.823	-10.464
6.209	-9.46
4.231	-8.074
9.725	-5.676
14.777	-8.064
13.536	-11.985
11.766	-12.493
8.65	-10.349
6.286	-7.161
7.336	-9.02
12.21	-6.214
13.649	-1.648
13.781	-2.734
16.693	-3.585
13.587	-5.399
13.031	-3.539
16.304	-5.222
15.928	-6.928
13.055	-4.287
8.34	-4.497
8.022	-3.734
9.638	-4.954
14.511	-3.883
21.224	-4.422
22.305	-7.464
18.303	-5.695
18.481	-4.072
24.15	1.499
21.093	2.783
20.157	-2.042
24.296	-1.565
24.366	-2.385
20.027	-4.466
13.933	-2.804
17.083	-0.704
15.121	-0.152
15.239	2.726
23.647	2.782
20.574	-0.467
19.474	1.46
22.763	4.442
23.405	6.43
17.146	5.11
6.882	0.242
7.609	1.596
17.318	16.023
45.835	48.538
92.661	90.431
122.5	127.73
119.93	150.97
102.59	150.31
86.682	141.26
76.565	133.65
75.887	121.54
77.913	116.19
73.828	112.06
65.32	105.45
58.857	108.13
54.159	106.23
48.123	106.79
47.936	101.27
57.631	58.904
66.876	4.198
72.477	-45.497
77.232	-84.54
73.159	-98.374
67.324	-94.06
62.095	-88.818
58.447	-86.104
54.018	-83.715
53.75	-78.3
47.149	-73.398
-12.262	-80.859
-95.703	-79.395
-143.04	-64.183
-152.35	-55.372
-149.45	-49.399
-144.75	-46.616
-137.59	-44.08
-131.75	-37.922
-129.96	-35.617
-126.08	-36.334
-121.78	-34.853
-121.83	-36.021
-118.54	-38.441
-119.73	-35.157
-124.61	-35.485
-125.08	-32.188
-100.72	-28.173
-44.304	-34.038
16.653	-35.14
70.006	-33.412
86.303	-34.506
66.192	-35.192
54.917	-33.296
50.812	-32.288
41.895	-31.775
37.684	-31.111
36.224	-32.983
30.669	-28.544
25.69	-25.507
27.291	-27.087
30.348	-27.881
34.92	-25.28
33.746	-25.333
2.747	-52.73
-46.946	-82.452
-91.322	-96.852
-114.99	-113.64
-118.31	-120.9
-113.3	-114.78
-103.84	-106.35
-101.82	-111.95
-86.758	-136.3
-54.916	-159.34
-25.326	-173.4
1.267	-182.22
18.214	-186.76
30.739	-189.02
39.967	-189.96
43.548	-188.04
41.225	-183.97
36.397	-178.81
32.365	-172.3
29.682	-171.07
29.908	-169.83
32.278	-167.6
36.762	-166.09
37.277	-155.9
51.245	-131.64
79.26	-82.863
96.38	-17.038
98.034	31.143
84.914	45.072
73.84	45.994
74.026	44.884
69.718	41.379
65.644	40.454
65.625	41.238
60.817	40.517
61.856	37.768
58.115	34.59
53.635	35.046
50.327	37.147
11.337	17.295
-53.815	-14.458
-110.76	-31.856
-129.26	-38.705
-121.39	-38.341
-121.99	-36.808
-122.77	-36.188
-122.77	-32.443
-122.44	-28.452
-117.4	-30.188
-116.86	-25.927
-120.35	-27.769
-104.71	-57.502
-68.852	-93.008
-37.909	-125.44
-7.942	-147.77
21.591	-152.02
41.632	-150.58
53.87	-149.13
61.543	-146.65
60.653	-143.54
58.537	-139.84
57.333	-137.19
50.608	-134.62
48.844	-128.51
43.249	-124.35
41.426	-119.24
48.533	-113.12
49.345	-113.69
48.166	-113.23
47.607	-111.39
44.754	-108.59
39.338	-102.79
36.377	-104.01
32.725	-101.34
34.989	-80.982
50.533	-36.823
66.385	26.42
74.115	93.848
81.091	156.68
86.098	197.76
78.601	216.98
72.609	214.86
69.461	202.79
63.794	198.05
58.508	195.23
54.832	192.58
55.439	184.85
54.44	183.58
53.269	180.42
50.477	175.93
49.213	174.66
54.529	133.21
61.407	72.223
70.126	20.304
79.012	-10.59
75.629	-12.712
68.177	-12.295
68.505	-7.999
64.255	-7.466
69.494	-2.481
52.1	1.994
-24.027	-3.709
-98.822	3.986
-140.52	10.029
-155.3	11.399
-150.52	14.381
-143.4	14.563
-141.06	13.675
-141.11	15.594
-137.67	16.567
-132.16	14.324
-129.41	14.598
-131.27	8.141
-132.77	8.178
-136.71	7.361
-145.2	5.797
-142.39	11.488
-141.48	4.817
-146.89	7.566
-146.6	0.382
-146.71	6.47
-115.21	41.96
-32.884	46.456
124.6	71.407
294.12	125.43
370.05	145.46
404.26	142.61
409.79	125.86
370.05	98.428
312.35	71.266
246.4	44.01
177.01	32.598
109.04	21.417
63.294	4.75
36.931	3.893
23.091	3.688
12.477	0.627
4.712	-1.147
3.412	-2.221
-1.227	-1.151
-2.11	-3.648
-0.445	-5.71
0.198	-5.257
-0.275	-6.126
-3.628	-4.232
-13.021	-3.797
-21.856	-1.949
-23.636	0.217
-22.067	-1.406
-17.858	3.669
-18.153	5.166
-18.754	3.458
-15.974	4.304
-16.822	2.362
-17.59	0.966
-17.185	-1.594
-18.132	-1.206
-16.316	2.993
-14.037	1.338
-13.91	-3.404
-14.288	-2.716
-14.185	-0.016
-16.779	2.465
-20.299	1.584
-21.162	-2.155
-18.852	-0.908
-16.802	0.467
-19.319	0.431
-17.979	-2.9
-18.511	-4.94
-17.161	-3.053
-11.674	-3.195
-14.157	-1.241
-16.656	-0.857
-18.756	-1.717
-20.21	-2.326
-18.252	-2.314
-18.921	-3.414
-20.868	-5.1
-19.347	-4.606
-16.535	-5.661
-15.985	-2.865
-13.483	0.079
-12.739	1.518
-16.252	-0.783
-14.973	-4.764
-15.579	-0.806
-17.084	-0.964
-11.726	-4.092
-11.121	-3.719
-10.629	-2.439
-2.547	-1.481
-1.411	-3.51
-2.377	-2.901
1.582	-1.762
1.078	-3.804
0.092	-5.466
-1.988	-5.639
-2.788	-7.165
-3.898	-7.149
-5.431	-2.69
-4.503	-2.881
-6.401	-3.771
-2.025	-4.129
