# Supplementary material for: Electrooculography-based continuous eye-writing recognition system for efficient assistive communication systems
Source: PLoS One. 2018 Feb 9;13(2):e0192684. doi: 10.1371/journal.pone.0192684 (PMC5806888; doi:10.1371/journal.pone.0192684)
Supplement: S3 Database — All the original continuous EOG data of participant 004, 005, and 006 used in the experiments are contained in this database. (ZIP) [file pone.0192684.s003.zip › continuous2/004/training/EOG_004_01_122.csv]

-21.112	4.994
-22.924	2.437
-26.908	1.755
-28.029	2.303
-20.546	4.212
-15.604	6.148
-15.244	6.49
-12.741	6.646
-14.521	3.223
-13.806	1.765
-13.827	1.386
-17.526	-0.62
-17.668	-3.026
-17.375	0.399
-19.359	4.815
-21.092	1.347
-19.753	2.554
-17.462	1.983
-15.662	0.569
-20.646	2.366
-26.476	-0.372
-25.357	-4.956
-28.598	-6.072
-26.905	-2.287
-16.776	-3.959
-16.318	-2.203
-21.417	1.474
-21.63	-0.206
-22.838	-0.459
-24.18	-0.257
-22.192	-0.109
-22.315	1.99
-16.832	4.207
-10.43	-0.368
-10.896	0.48
-12.747	0.752
-16.993	-2.655
-18.111	3.069
-16.612	2.105
-15.603	1.552
-14.118	6.142
-10.856	6.428
-10.461	4.503
-14.976	0.356
-16.478	2.495
-15.962	4.664
-12.444	-0.045
-13.839	-2.645
-18.641	0.215
-17.371	3.936
-18.072	3.268
-18.984	1.02
-23.471	1.416
-25.393	2.769
-16.835	1.137
-14.078	2.858
-12.708	4.612
-8.315	4.386
-10.349	8.365
-13.558	9.433
-17.6	9.031
-17.315	7.275
-13.77	5.211
-15.893	3.669
-15.574	6.076
-14.463	4.37
-15.169	-4.273
-18.137	0.447
-16.297	4.478
-11.081	4.478
-15.389	6.566
-17.179	5.463
-12.755	4.872
-9.768	-0.063
-10.931	-5.199
-11.888	-3.576
-8.188	1.308
-8.241	1.593
-8.901	3.096
-10.961	2.272
-14.268	-4.265
-13.632	-3.119
-16.57	-2.107
-20.369	-1.515
-54.719	-2.67
-126.89	-9.067
-180.35	-4.949
-206.19	3.719
-222.01	12.317
-229.39	20.08
-227.56	18.691
-214.62	19.542
-202.23	23.288
-195.5	23.449
-190.59	22.497
-182.36	23.124
-174.09	21.687
-172.21	20.453
-168.25	23.775
-158.26	24.082
-154.7	26.943
-161.35	27.138
-160.87	23.782
-160.39	25.035
-162.51	28.266
-155.56	29.57
-153.94	26.716
-154.98	23.61
-154.48	17.781
-150.27	18.185
-114.48	18.392
-46.875	13.246
24.412	10.532
94.981	10.817
152.27	13.326
167.49	8.032
144.08	4.296
119.14	4.949
111.18	3.505
106.08	1.496
102.4	3.082
94.504	4.9
86.702	3.205
85.783	2.291
84.407	2.649
86.029	3.666
83.586	1.913
82.125	0.847
81.651	-2.027
80.547	2.231
68.787	-13.688
24.635	-71.687
-18.569	-119.18
-46.512	-143.06
-73.682	-159.14
-95.16	-170.54
-105.3	-175.56
-112.23	-174.25
-120.69	-169.06
-119.85	-162.33
-120.48	-161.02
-120.15	-158.52
-113.92	-152.2
-111.84	-147.97
-109.61	-148.1
-108.38	-146.15
-107.76	-142.53
-105.38	-137.68
-103.91	-130.49
-99.949	-128.02
-97.623	-126.02
-95.533	-125.28
-93.796	-122.12
-92.364	-118.56
-90.114	-112.55
-92.529	-95.746
-86.508	-90.616
-86.209	-90.37
-92.133	-85.373
-88.505	-85.454
-90.213	-81.723
-84.551	-78.018
-77.028	-69.504
-76.666	-41.879
-68.687	-1.13
-69.56	47.445
-65.935	99.581
-47.707	147.4
-38.786	186.52
-25.811	216.16
-5.16	240.33
13.155	257.91
28.379	265.52
34.594	270.45
42.295	275.32
53.586	275.8
57.296	273.73
60.189	266.68
64.324	262.62
66.842	259.87
74.211	250.92
79.977	250.79
80.249	241.45
79.642	214.67
83.692	178.45
94.332	120.64
109.87	61.994
162.64	16.706
261.06	-20.964
328.22	-57.942
313.68	-104.37
268.36	-141.35
229.13	-165.38
185.28	-189.26
143.23	-204.21
117.37	-209.44
112.74	-209.48
105.75	-207.51
91.955	-205.71
82.184	-202.91
75.015	-202.4
78.713	-200.99
78.99	-199.01
76.51	-196.46
78.955	-193.44
77.055	-190.28
74.37	-181.89
71.387	-179.82
68.414	-174.23
63.693	-158.44
63.559	-131.98
72.192	-78.056
81.05	-14.441
84.054	46.454
86.117	110.48
89.53	159.51
89.143	186.33
89.209	208.38
87.886	233.25
89.996	252.71
90.097	256.17
81.52	250.81
78.131	241.4
75.182	231.14
69.07	228.32
66.216	228.06
64.409	224.86
64.281	217.9
64.782	211.38
62.793	204.22
58.979	202.16
62.625	207.22
73.528	204.02
77.372	191.19
76.855	185.18
77.56	186.9
81.531	159.65
92.325	104.02
105.58	45.371
116.85	-14.445
113.97	-47.047
104.71	-46.352
103.79	-42.776
98.428	-45.112
99.13	-47.124
103.21	-43.644
93.394	-38.401
87.824	-36.926
89.868	-34.713
84.362	-35.895
87.456	-33.163
77.22	-33.749
6.872	-57.347
-74.653	-67.225
-120.63	-55.753
-150.2	-49.378
-180.56	-47.882
-196.2	-47.742
-188.79	-45.499
-182.07	-41.922
-179.74	-38.824
-173.16	-35.15
-167.89	-28.469
-163.7	-25.042
-157.01	-22.162
-154.79	-19.692
-154.42	-19.696
-151.73	-18.565
-146.2	-20.411
-136.42	-18.11
-130.35	-18.025
-131.44	-18.253
-129.96	-13.449
-130.83	-14.197
-139.26	-16.707
-143.09	-18.421
-129.41	-5.694
-77.978	28.45
-16.622	67.61
29.119	108.4
66.599	150.39
88.712	183.97
110.86	206.51
119.21	212.47
111.61	200.82
108.61	190.31
104.45	186.17
103.84	182.62
98.814	184.42
94.497	182.86
91.251	175.43
81.92	172.22
78.39	171.81
78.387	167.33
78.643	158.47
76.511	163.34
75.954	162.41
72.884	151.83
70.059	155.88
77.576	138.15
86.202	96.628
96.878	52.917
107.12	1.748
114.46	-47.246
113.84	-79.511
107.06	-86.276
100.61	-86.174
90.772	-88.254
91.762	-84.484
90.877	-79.334
84.04	-73.549
87.539	-72.131
83.931	-74.409
74.407	-74.471
73.061	-71.876
73.036	-69.125
73.787	-66.344
75.784	-64.604
74.344	-65.071
76.321	-60.174
41.766	-60.654
-41.606	-71.026
-119.2	-76.395
-167.89	-77.956
-189.57	-75.879
-209.08	-74.269
-214.92	-75.934
-200.73	-69.706
-197.18	-62.501
-190.98	-57.617
-185.05	-54.54
-181.46	-55.796
-168.81	-49.561
-161.08	-41.024
-157.95	-40.469
-155.97	-43.141
-150.56	-42.994
-142.35	-38.989
-139.26	-37.66
-138.63	-37.817
-137.29	-39.641
-132.2	-41.607
-126.39	-35.854
-124.15	-32.45
-123.8	-31.454
-122.59	-31.126
-123.37	-33.264
-118.55	-30.557
-112.34	-30.43
-116.39	-29.261
-116.06	-29.228
-112.37	-33.781
-109.55	-32.737
-104.44	-26.083
-71.166	3.767
-13.925	47.251
34.162	83.606
83.218	122.07
115.44	150.06
133.71	165.8
142.88	175.89
133.14	171.19
124.43	163.19
115.36	159.51
109.87	151.36
103.28	144.33
95.299	140.81
91.314	137.66
87.462	134.26
87.957	130.32
87.825	128.94
89.043	123.66
89.716	122.58
86.86	121.88
81.168	116.53
81.949	124.64
68.905	96.691
10.285	17.343
-60.906	-63.44
-119.69	-135.39
-158.51	-178.85
-173.74	-199.04
-178.81	-209.23
-171.98	-201.06
-158.38	-196.98
-151.25	-196.92
-145.4	-186.35
-140.62	-177.21
-134.76	-170.58
-121.39	-163.11
-117.25	-158.04
-121.86	-160.84
-120.89	-166.45
-121.5	-163.8
-123.07	-157.56
-120.82	-155.41
-120.03	-153.68
-115.1	-146.84
-109.19	-144.87
-109.72	-144.21
-109.27	-138.09
-104.61	-131.12
-102.87	-127.91
-103.42	-129.55
-88.924	-119.36
-46.399	-97.626
8.281	-72.304
49.664	-36.241
71.25	-7.143
68.19	-2.891
57.569	-0.415
55.003	8.197
47.73	8.584
42.844	7.826
44.201	7.261
42.968	3.46
43.58	1.478
46.432	5.038
45.391	9.355
42.97	8.501
45.466	10.073
45.554	10.809
41.722	11.412
39.324	12.406
31.56	9.737
23.881	9.898
22.979	10.546
28.59	11.283
32.121	9.725
28.197	8.616
27.543	9.723
27.147	8.329
26.142	10.349
25.58	12.891
21.776	11.112
21.382	11.667
21.378	11.939
20.022	11.182
21.51	14.12
21.578	15.102
23.922	15.151
25.97	13.112
24.32	10.446
24.225	11.914
19.397	12.176
13.087	14.694
11.387	13.961
7.607	6.468
6.914	5.104
10.519	6.296
8.096	8.732
5.471	11.786
3.977	12.099
5.463	10.33
12.344	3.484
11.657	3.191
10.059	7.655
5.31	6.242
-2.311	3.36
2.777	4.475
5.547	5.852
5.243	7.003
5.629	8.427
4.624	8.498
5.921	13.491
2.457	16.452
3.15	15.312
2.275	9.474
-0.969	8.86
-0.408	13.265
-4.302	8.239
-0.518	11.895
9.826	15.487
7.111	11.533
2.376	11.126
8.82	9.71
12.564	10.657
7.368	10.838
1.781	8.983
8.742	8.511
12.915	7.276
6.88	4.754
3.006	7.473
-1.815	9.961
-4.062	5.888
0.58	4.67
7.23	4.75
4.507	5.574
-1.575	6.554
-3.857	5.895
-2.215	6.801
3.074	5.919
3.633	5.689
2.332	5.354
-1.22	1.545
-4.674	1.597
-5.529	2.03
-7.729	1.7
-6.179	4.497
-1.689	8.115
