# Supplementary material for: Electrooculography-based continuous eye-writing recognition system for efficient assistive communication systems
Source: PLoS One. 2018 Feb 9;13(2):e0192684. doi: 10.1371/journal.pone.0192684 (PMC5806888; doi:10.1371/journal.pone.0192684)
Supplement: S3 Database — All the original continuous EOG data of participant 004, 005, and 006 used in the experiments are contained in this database. (ZIP) [file pone.0192684.s003.zip › continuous2/004/training/EOG_004_01_123.csv]

-4.588	3.127
-3.569	3.334
-6.9	9.712
-10.513	9.735
-11.834	1.475
-16.666	-5.326
-23.062	-4.535
-22.172	0.241
-13.845	-0.336
-5.589	0.857
-5.834	2.58
-12.687	-3.816
-25.297	-4.065
-39.418	0.837
-45.004	-0.76
-41.044	-1.488
-31.118	2.574
-16.49	3.667
-10.821	3.246
-14.277	8.044
-13.634	7.817
-14.377	2.6
-12.515	-1.738
-2.968	-4.287
1.602	-3.225
-5.462	5.023
-6.48	15.027
-3.009	11.962
-9.137	6.109
-12.853	4.113
-14.339	5.145
-13.979	4.152
-8.378	2.606
-5.322	7.553
-5.353	4.956
-6.058	3.581
-6.067	8.672
-6.456	11.052
-7.316	11.133
-4.072	4.769
2.024	3.89
4.02	7.59
-1.043	10.327
-2.637	10.594
1.643	7.903
-1.818	8.756
-5.477	4.501
-1.042	7.173
-0.661	11.13
-0.09	7.946
5.598	5.823
4.752	2.018
1.336	6.692
-1.541	12.179
-5.56	12.372
-4.946	8.39
-3.205	4.693
-0.288	5.888
7.646	7.25
10.987	8.763
2.075	4.96
-0.545	7.921
7.409	11.177
6.013	6.611
0.235	8.642
1.196	7.429
1.349	7.72
0.016	5.083
1.352	-0.988
-0.616	1.805
2.423	2.953
9.407	6.189
7.417	6.406
6.044	4.603
8.776	5.72
9.527	2.23
10.158	2.377
8.107	3.898
5.63	3.812
7.95	9.131
9.379	9.94
8.585	5.958
11.261	5.707
33.877	10.107
85.568	27.125
143.79	45.838
166.63	51.998
145.73	51.71
121.86	49.251
112.3	47.203
101.12	47.128
90.225	47.46
88.806	44.574
86.577	41.312
84.328	41.315
85.088	39.655
83.286	38.441
81.427	36.936
83.175	40.505
82.401	41.991
81.331	39.351
88.807	45.617
64.951	28.189
14.227	0.198
-26.799	-16.359
-67.109	-39.814
-102.68	-55.013
-138.7	-61.097
-159.49	-60.822
-157.95	-57.811
-156.51	-57.59
-151.4	-54.755
-146.6	-53.758
-140.62	-51.055
-137.72	-47.655
-138.82	-50.082
-134.9	-51.559
-132.14	-49.036
-128.84	-44.471
-130.71	-43.009
-130.72	-49.745
-130.88	-54.532
-138.43	-53.055
-142.07	-53.214
-139.52	-47.116
-103.28	-42.966
-32.38	-40.846
40.035	-12.683
104.93	22.829
144.26	42.676
138.15	49.206
116.09	45.061
102.22	38.83
95.024	37.429
90.363	40.086
80.626	37.822
80.269	34.594
82.528	34.516
79.889	36.355
75.886	40.179
66.654	39.289
69.11	40.983
74.413	41.128
69.159	35.03
73.281	42.372
57.109	33.714
-6.964	-12.423
-71.8	-48.783
-109.1	-64.475
-129.17	-65.478
-136.85	-56.591
-136.07	-56.078
-133.36	-53.961
-129.16	-49.078
-127.62	-43.799
-126.11	-39.416
-121.62	-39.048
-120.85	-39.194
-119.16	-40.244
-117.01	-37.4
-116.07	-35.513
-113.22	-36.838
-110.53	-35.437
-106.88	-37.305
-104.96	-38.669
-104.57	-34.17
-105.59	-33.112
-109.01	-36.645
-111.67	-39.115
-100.25	-27.525
-56.806	-0.518
-1.24	37.046
52.601	90.976
100.47	143.64
125.53	180.2
134.69	198.27
127.37	193.73
115.18	185.02
112.02	179.81
105.44	171.65
100.22	166.95
95.001	161.27
89.331	159.71
93.93	162.2
95.381	153.78
93.039	156.06
95.71	150.45
103.15	105.24
120.3	51.721
124.96	-0.548
118.41	-51.872
117.38	-83.358
107.94	-88.687
104.78	-84.916
106.17	-81.787
99.198	-76.056
101.65	-75.492
104.85	-74.655
101.31	-71.374
100.29	-70.198
94.034	-71.363
93.088	-67.721
75.969	-63.532
0.885	-70.681
-87.696	-66.312
-132.84	-56.474
-147.81	-50.8
-160.14	-38.751
-160.16	-32.938
-150.74	-29.78
-144.7	-28.341
-142.58	-28.396
-138.29	-24.198
-129.66	-21.877
-127.01	-22.541
-123.09	-23.178
-130.82	-18.437
-149.46	-16.515
-147.53	-19.904
-139.3	-17.376
-139.48	-16.345
-138.2	-16.417
-138.97	-15.551
-136.01	-15.507
-129.72	-12.815
-132.36	-19.288
-138.43	-23.072
-134.37	-17.842
-95.623	-25.626
-24.07	-48.377
52.206	-67.566
120.86	-67.306
162.97	-55.637
162.81	-50.003
142.79	-49.957
130.39	-47.214
126.03	-45.224
122.45	-42.916
112.01	-38.508
104.64	-39.317
102.69	-43.866
97.76	-40.97
97.869	-36.293
101.36	-35.488
101.89	-32.968
98.951	-33.156
100.72	-32.664
60.73	-35.978
-31.419	-41.233
-94.297	-30.754
-123.28	-12.265
-144.11	-3.792
-145.34	-3.064
-134.65	-2.443
-131.83	-3.82
-128.77	-1.958
-120.51	-0.219
-116.03	1.156
-108.15	6.223
-104.4	6.561
-104.94	5.188
-105.05	3.707
-104.35	2.829
-101.94	1.056
-101.86	0.634
-97.607	5.156
-102.37	3.47
-105.34	-3.65
-108.58	-3.054
-92.139	-1.455
-20.477	-8.189
53.473	-9.411
119.76	0.797
166.81	19.052
174.99	29.79
161.16	26.061
142.1	24.696
134.95	26.758
124.38	27.066
119.12	26.528
119.17	28.281
115.13	31.857
113.15	30.508
111.24	28.06
107.09	26.09
103.72	27.9
101.94	28.345
95.976	25.47
98.067	28.16
66.784	4.319
-13.195	-32.341
-66.528	-48.116
-88.601	-55.051
-98.953	-54.083
-96.685	-48.132
-100.97	-41.353
-104.14	-42.674
-98.238	-44.983
-94.638	-41.159
-88.655	-35.896
-81.391	-33.274
-82.895	-32.664
-76.361	-26.042
-73.482	-28.087
-74.662	-27.129
-72.815	-25.188
-85.231	-35.036
-86.25	-34.756
-83.413	-31.936
-86.95	-34.412
-84.184	-33.038
-85.889	-28.749
-88.972	-30.222
-91.652	-32.559
-97.5	-31.222
-94.446	-26.721
-54.44	-19.532
14.741	-12.488
63.159	0.426
67.328	9.473
56.597	12.128
52.663	13.079
45.871	12.282
41.654	15.562
44.233	22.374
49.022	21.454
49.339	15.004
44.456	17.243
41.769	17.812
40.494	17.774
39.734	17.283
40.836	13.703
40.275	12.71
39.538	9.149
39.518	10.3
28.913	7.325
19.902	3.763
21.318	6.392
19.611	3.22
15.104	2.866
12.017	3.506
9.773	3.342
13.556	7.587
22.852	5.473
22.749	2.518
20.869	3.176
20.618	1.196
17.709	5.771
19.183	6.996
19.652	3.893
20.935	3.581
21.159	1.654
14.12	4.615
10.501	6.135
13.028	6.965
12.481	5.827
13.604	2.75
16.235	4.866
17.232	2.956
17.806	5.094
15.302	6.573
14.056	1.155
