# Supplementary material for: Electrooculography-based continuous eye-writing recognition system for efficient assistive communication systems
Source: PLoS One. 2018 Feb 9;13(2):e0192684. doi: 10.1371/journal.pone.0192684 (PMC5806888; doi:10.1371/journal.pone.0192684)
Supplement: S3 Database — All the original continuous EOG data of participant 004, 005, and 006 used in the experiments are contained in this database. (ZIP) [file pone.0192684.s003.zip › continuous2/004/training/EOG_004_01_124.csv]

-2.697	11.445
-6.125	16.089
-7.513	12.934
-10.375	13.278
-10.086	12.917
-8.539	8.067
-7.314	10.972
-8.175	8.823
-11.237	8.889
-9.277	13.887
-9.815	9.985
-8.324	7.905
-5.653	5.083
-8.991	2.308
-9.006	6.885
-8.895	4.196
-10.038	3.973
-8.956	4.143
-6.558	1.959
-7.009	4.133
-7.034	0.298
-5.797	-1.267
-8.324	-1.476
-7.62	-1.696
-4.764	-0.021
-3.751	-2.237
-3.365	-2.182
0.297	-0.968
1.653	0.325
-2.42	5.135
-1.54	5.076
-1.478	0.379
-4.904	0.908
-7.92	1.444
-7.019	1
-4.546	5.408
-6.385	4.536
-6.338	3.667
-8.353	4.234
-5.053	1.058
3.169	1.838
-1.156	-0.912
-4.404	-1.518
-5.438	-0.682
-6.367	-0.159
-4.319	1.596
-7.358	-1.399
-9.39	0.077
-5.625	-1.764
-3.679	-5.3
-8.177	-3.656
-8.985	-1.89
-9.239	-2.268
-9.342	-3.747
-4.625	-2.852
-3.11	-5.237
-5.087	-4.736
-7.852	-0.582
-10.867	-2.534
-11.103	-3.67
-12.492	-2.904
-11.849	-0.012
-10.493	1.742
-14.494	-0.21
-6.819	-0.4
-1.675	-3.85
-3.887	-3.147
-2.764	0.128
-6.896	1.466
-7.069	1.447
-4.434	-2.242
-4.223	-2.532
-6.743	-2.296
-11.458	-2.904
-11.845	-1.572
-10.21	1.125
-8.449	-1.158
-7.825	-3.648
-10.34	-3.41
-11.921	-0.522
-14.55	21.946
-21.212	55.593
-33.278	91.591
-40.398	130.66
-38.189	160.34
-35.323	183.4
-27.886	200.33
-22.722	209.79
-18.934	215.87
-12.823	217.33
-13.312	215.54
-14.126	213.32
-12.154	213.74
-10.547	211.25
-9.744	209.24
-7.228	202.72
-3.778	193.82
-5.746	181.9
-13.14	138.83
-17.861	81.144
-15.182	20.669
-18.173	-43.765
-25.886	-107.96
-18.46	-164.81
-2.632	-200.74
17.395	-219.41
37.302	-228.15
46.781	-239.19
54.876	-239.03
56.37	-239.33
58.036	-247.33
62.836	-244.45
58.186	-242.31
54.795	-237.81
49.262	-234.19
23.865	-225.69
-12.738	-193.1
-42.309	-144.37
-66.98	-81.09
-82.706	-12.244
-80.704	48.756
-75.304	105.59
-66.932	146.99
-51.807	172.36
-44.092	190.3
-41.539	198.34
-38.597	205.84
-33.563	211.97
-33.168	212.25
-34.803	209.99
-34.176	205.22
-39.976	201
-44.841	186.4
-56.339	166.94
-73.081	141
-87.286	85.02
-106.76	11.724
-129.69	-65.486
-154.53	-140.04
-167.22	-196.42
-162.31	-233.23
-150.24	-259.44
-134.16	-269.18
-114.96	-269.42
-94.337	-270.8
-77.149	-267.15
-65.016	-261.22
-57.694	-254.62
-46.973	-250.17
-38.319	-246.34
-40.909	-243.46
-39.404	-242.63
-37.36	-237.44
-38.833	-232.06
-37.269	-229.38
-41.632	-222.17
-43.085	-218.97
-32.921	-212.82
-19.919	-198.85
8.051	-184.49
57.676	-146.02
109.27	-89.841
149.72	-32.72
167.74	20.505
160.67	57.768
145.13	68.69
130.56	63.272
120.66	62.499
112.01	59.523
104.34	58.307
96.007	59.363
88.148	56.453
87.902	52.82
87.517	52.925
85.841	55.666
82.804	54.369
82.1	55.296
82.099	57.12
78.001	53.541
74.86	51.887
73.118	57.776
42.093	37.332
-29.388	-8.212
-80.221	-34.206
-98.241	-43.29
-120.09	-48.51
-136.86	-52.071
-133.23	-46.517
-125.98	-38.217
-130.15	-39.386
-131.53	-37.376
-123.84	-35.498
-117.93	-34.754
-117.34	-29.666
-119.31	-29.661
-119.81	-30.931
-118.04	-29.198
-115.68	-27.397
-110.59	-26.684
-107.98	-26.233
-110.14	-26.955
-105.22	-25.445
-101.14	-20.297
-99.968	-20.455
-95.597	-20.908
-97.115	-22.095
-101.79	-20.339
-100.94	-15.041
-95.713	-14.448
-91.691	-12.633
-88.593	-15.93
-88.49	-20.249
-86.976	-15.725
-82.737	-11.655
-84.481	-13.272
-81.854	-16.344
-73.075	-14.674
-84.387	0.589
-108.66	26.616
-119.97	41.105
-125.46	41.592
-129.32	40.873
-123.23	39.492
-112.13	41.382
-104.82	43.415
-92.788	45.407
-93.961	43.28
-109.25	32.61
-106.66	32.61
-97.432	32.922
-88.105	27.553
-85.834	30.29
-87.075	33.481
-82.839	33.825
-85.055	34.929
-83.614	34.575
-83.83	26.136
-86.709	22.755
-82.277	26.858
-82.403	30.517
-65.17	34.521
-1.116	27.004
72.605	21.825
139.7	26.729
187.64	24.203
177.75	17.977
153.15	15.33
139.38	17.159
128.71	18.854
125.23	19.294
116.99	21.924
114.72	19.427
113.45	15.757
109.59	13.077
110.84	19.158
107.73	22.037
110	18.669
111.98	22.324
80.009	-14.77
24.168	-70.706
-20.388	-102.32
-42.485	-120.72
-58.764	-119.78
-72.124	-117.9
-64.564	-113.18
-59.441	-104.65
-61.138	-108.06
-54.374	-106.94
-53.682	-101.61
-48.816	-99.277
-45.082	-98.062
-50.68	-95.787
-43.502	-89.999
-39.307	-89.599
-41.352	-89.586
-39.032	-85.832
-41.683	-82.561
-42.797	-80.778
-46.28	-82.142
-49.901	-78.885
-60.471	-79.836
-60.922	-72.975
-56.674	-79.351
-49.941	-73.468
-6.621	-31.915
53.904	-48.006
184.34	-24.566
341.05	75.991
444.59	135.78
514.92	175.08
553.6	216.49
579.81	238.82
584.07	244.41
562.56	248.1
517.37	242.75
463.63	225.87
421.58	225.92
362.05	241.33
266.37	242.76
170.46	245.82
106.93	257.95
70.416	267.56
48.034	274.97
30.647	272.67
16.858	270.08
9.103	270.86
0.197	261.72
-5.881	251.83
-8.04	247.51
-12.668	242.32
-11.832	239.09
-9.106	232.34
-14.807	217.82
-22.682	201.08
-24.7	174.44
-34.4	123.2
-45.24	53.182
-43.41	-16.075
-39.123	-83.631
-33.722	-142.51
-27.286	-186.02
-18.573	-218.89
-7.594	-234.53
-1.471	-243.83
4.311	-246.59
12.317	-241.06
22.124	-236.42
29.924	-233.47
27.252	-236.14
26.946	-230.96
25.182	-225.92
21.064	-226.41
19.549	-219.43
16.87	-216.23
21.051	-214.97
20.631	-213.1
20.408	-210
10.509	-198.64
-3.535	-169.07
5.735	-107.82
16.639	-26.869
26.437	52.88
41.303	113.15
54.94	157.67
65.804	193.09
65.476	203.42
56.144	196.01
54.501	191.12
51.497	187.73
44.011	182.54
41.933	177.52
36.8	173.89
41.201	170.08
44.744	166.23
43.108	172.7
45.7	169.54
39.63	163.48
39.457	168.75
48.243	134.02
59.98	68.068
72.095	6.181
80.831	-48.606
82.955	-80.338
79.436	-88.325
80.178	-81.998
77.898	-74.78
74.766	-70.069
70.999	-66.35
64.45	-67.575
62.497	-66.394
63.252	-63.195
60.694	-62.824
60.009	-55.673
64.41	-49.087
18.279	-62.21
-78.614	-76.741
-143.79	-73.088
-178.69	-60.168
-211.63	-48.471
-219.22	-40.412
-206.84	-34.081
-203.26	-32.029
-200.45	-30.065
-193.65	-25.221
-189.96	-24.256
-180.49	-23.082
-171.54	-18.613
-168.59	-19.29
-166.93	-22.197
-169.68	-19.409
-168.56	-16.065
-168.72	-18.342
-171.49	-19.857
-169.38	-19.589
-169.55	-19.276
-138.92	-9.199
-75.937	-4.462
-21.561	-10.665
9.308	-12.737
1.544	-13.76
-16.704	-16.783
-25.448	-18.665
-30.717	-14.56
-32.577	-9.839
-37.007	-5.827
-29.416	-8.309
-19.687	-17.304
-19.932	-20.001
-19.294	-17.612
-18.265	-13.989
-18.817	-15.54
-17.734	-17.681
-17.878	-17.896
-15.083	-19.712
-11.847	-18.583
-13.115	-14.875
-8.836	-11.633
-4.749	-11.284
-4.064	-10.648
-1.754	-8.952
4.893	-9.167
9.136	-6.333
5.64	-4.232
3.758	-5.726
4.715	-4.56
7.283	-7.543
10.655	-6.613
12.198	-4.067
9.389	-9.289
5.845	-8.068
5.338	-5.195
9.603	-4.231
13.906	-6.681
14.354	-6.589
18.533	-2.095
21.104	-3.897
17.24	-1.479
11.411	1.453
10.611	-1.111
10.606	-3.081
10.029	-4.865
10.864	-4.504
9.713	-2.998
11.177	-2.561
12.207	-1.246
12.103	-1.479
8.025	-2.545
5.378	-2.955
6.028	-7.188
6.089	-7.303
9.691	-4.105
11.199	-6.517
11.18	-6.606
8.549	-7.776
6.921	-11.111
7.703	-9.003
9.633	-7.577
12.25	-8.665
8.323	-7.893
8.69	-7.843
11.698	-9.869
10.684	-8.216
10.4	-6.095
8.763	-5.768
8.616	-7.093
8.11	-8.28
9.003	-6.006
11.599	-5.849
12.368	-6.681
7.921	-10.197
3.057	-10.56
8.56	-1.465
13.467	-0.244
10.091	-8.366
5.084	-8.556
