# Supplementary material for: Electrooculography-based continuous eye-writing recognition system for efficient assistive communication systems
Source: PLoS One. 2018 Feb 9;13(2):e0192684. doi: 10.1371/journal.pone.0192684 (PMC5806888; doi:10.1371/journal.pone.0192684)
Supplement: S3 Database — All the original continuous EOG data of participant 004, 005, and 006 used in the experiments are contained in this database. (ZIP) [file pone.0192684.s003.zip › continuous2/004/training/EOG_004_01_125.csv]

1.456	-4.995
-0.307	-3.367
-2.641	-5.745
-1.319	-6.554
-1.942	-6
-2.963	-4.226
-2.094	-0.633
-2.208	-0.276
0.74	0.266
3.192	-1.383
2.14	0.916
4.187	3.128
5.066	1.282
5.267	1.598
3.054	-2.039
0.131	0.51
5.08	2.291
8.414	-0.471
10.952	0.01
11.972	-0.912
4.029	-2.749
-0.189	-5.822
-1.183	-4.417
-2.459	-1.7
2.956	-3.042
8.23	-5.076
9.136	-2.972
8.734	-1.233
8.206	-3.101
0.939	-4.485
1.628	-3.854
10.199	-1.927
5.356	-1.797
-0.335	0.646
-2.595	-2.232
-0.455	-2.588
4.583	2.314
6.065	-0.476
7.537	-0.786
7.15	-1.047
7.266	1.452
4.167	4.304
1.625	3.39
4.156	4.516
2.232	3.696
3.212	3.007
7.744	2.254
7.495	3.571
6.553	5.096
8.106	5.463
8.877	5.333
7.608	3.1
3.522	1.972
2.236	3.683
6.491	6.091
6.486	4.519
7.411	3.354
7.452	5.22
6.697	3.308
8.526	2.856
7.682	6.964
11.162	6.436
14.515	5.876
12.521	5.883
7.938	5.457
1.105	5.951
-4.692	4.209
-0.692	3.453
0.975	2.623
-0.251	4.664
7.946	6.01
5.03	1.438
-1.402	0.401
-1.009	4.878
1.545	7.968
6.872	10.074
8.931	11.715
11.884	9.528
12.615	6.188
5.622	8.424
4.106	14.245
4.523	13.951
2.149	8.045
-5.307	7.179
-47.856	10.354
-101.75	12.153
-134.16	20.187
-160.83	25.71
-175.35	20.026
-168.2	16.721
-158.81	19.932
-156.61	21.939
-152.57	18.411
-147.41	17.31
-144.43	16.56
-136.97	17.636
-128.9	24.993
-125.66	25.884
-117.72	19.644
-116.52	12.807
-119.27	16.212
-116.85	18.016
-116.95	13.053
-110.6	12.097
-111.01	11.058
-99.263	12.59
-40.859	12.223
31.475	11.943
98.212	9.321
136.68	2.774
125.01	-2.711
101.21	-6.863
81.306	-7.427
65.516	-9.204
59.919	-6.322
55.663	-6.825
53.718	-6.102
52.009	-3.019
50.623	-6.73
54.488	2.301
37.239	-23.059
-10.759	-79.676
-51.914	-112.55
-72.397	-129.92
-84.779	-129.04
-88.497	-124.5
-88.048	-122.03
-87.555	-117.52
-79.002	-116.94
-76.142	-113.88
-75.661	-107.82
-68.672	-106.49
-65.059	-106.95
-66.388	-99.611
-75.988	-102.05
-79.253	-103.71
-74.398	-100.44
-72.891	-102.02
-74.016	-96.491
-79.146	-99.073
-84.436	-98.635
-81.371	-95.136
-69.882	-91.489
-44.443	-64.514
14.72	-24.705
88.993	37.35
144.4	112.71
179.34	172.32
188.92	207.04
176.65	204.34
161.7	191.24
152.36	189.84
146.12	185.93
139.16	179.29
133.98	176.09
131.47	171.79
129.64	165.38
127.04	163.92
124.53	162.17
122.48	157.14
123.18	157.09
119.79	153.53
118.33	152.02
119.13	148.95
114.18	145.15
115.49	156.13
90.612	120.34
29.243	33.798
-36.366	-49.363
-89.45	-111.23
-122.91	-143.41
-138.78	-155.01
-136.7	-147.07
-127.58	-140.74
-121.98	-137.4
-123.74	-132.49
-120.86	-133.77
-114.89	-127.32
-112.53	-120.98
-110.35	-121.6
-111.34	-122.17
-110.42	-123.4
-106.24	-104.65
-65.174	-63.576
4.18	-13.434
64.617	53.657
114.48	118.67
131.98	158.93
122.57	169.37
106.38	164.29
99.698	161.42
99.145	159.99
89.237	154.22
81.896	151.7
81.414	149.13
83.096	144.08
83.926	145.54
84.355	139.96
91.567	149.16
74.626	125.44
4.131	32.208
-64.423	-50.287
-110.37	-113.77
-144.18	-153.94
-142.71	-156.34
-128.15	-150.85
-119.78	-145.51
-113.31	-141.55
-108.61	-137.66
-102.98	-137
-96.559	-130.44
-96.036	-122.94
-100.34	-131.84
-98	-135.59
-100.35	-134.32
-108.08	-133.85
-109.96	-129.02
-111.23	-127.1
-115.21	-125.48
-101.69	-123.06
-45.191	-121.99
30.635	-119.1
95.831	-102.69
149.82	-70.568
179.01	-43.265
173.66	-30.138
155.24	-25.854
142.73	-28.311
134.05	-29.259
132.19	-23.333
127.92	-23.355
115.15	-23.917
112.25	-19.409
111.79	-23.135
106.33	-22.955
103.67	-19.87
99.597	-21.955
97.824	-20.376
96.495	-19.565
91.917	-17.848
90.64	-17.487
91.748	-19.175
88.891	-19.16
85.353	-22.575
88.335	-16.273
54.593	-16.204
-32.728	-28.106
-105.74	-19.561
-141.53	-3.486
-170.12	2.969
-180.39	6.425
-165.47	6.908
-154.26	7.47
-149.61	11.361
-143.02	12.815
-133.65	9.774
-126.35	9.927
-126.64	15.793
-128.11	16.374
-131.18	14.031
-132.05	13.633
-128.14	11.904
-126.91	12.801
-122.84	14.755
-117.61	15.017
-120	13.214
-120.5	13.784
-118.19	17.03
-120.41	14.496
-122.49	10.045
-110.88	16.334
-67.139	36.65
0.312	62.352
70.553	90.967
117.21	122.85
138.19	148.28
142.6	159.03
124.99	153.27
112.75	146.17
105.9	142.43
100.07	136.68
98.256	131.39
95.172	128.03
96.215	132.41
96.336	122.77
108	84.849
126.04	36.057
134.45	-10.319
136.61	-37.309
133.96	-40.851
129.92	-37.93
127.5	-36.477
125	-35.179
119.01	-39.699
111.06	-35.733
104.05	-31.686
103.89	-49.558
104.12	-56.219
101.11	-51.769
104.54	-49.943
100.74	-47.914
93.704	-50.769
95.913	-47.398
90.433	-44.937
92.647	-43.031
89.966	-43.383
30.637	-65.273
-53.268	-86.262
-109.11	-84.059
-141.26	-74.592
-152.41	-67.183
-141.11	-63.409
-134.99	-61.595
-135.69	-60.602
-129.1	-59.616
-127.39	-56.634
-124.65	-53.421
-116.6	-48.589
-114.56	-48.663
-114.62	-47.566
-114.46	-44.328
-115.34	-44.848
-113.87	-40.349
-115.5	-41.047
-118.56	-43.777
-117.63	-42.115
-120.03	-44.524
-121.36	-47.569
-119.48	-47.032
-101.61	-27.759
-47.062	12.612
17.635	59.749
65.338	110.17
89.439	141.68
82.991	140.84
66.14	133.4
60.354	130.23
58.016	130.48
52.925	128.95
48.679	126.12
43.552	122.76
39.224	116.98
40.767	121.49
56.823	105.31
89.23	56.053
117.44	5.079
128.38	-33.586
126.54	-47.836
121.75	-45.786
117.65	-42.247
116.88	-37.978
116.31	-35.308
108.64	-35.499
100.2	-34.235
97.271	-30.13
101.55	-28.567
100.64	-30.032
100.18	-30.687
99.144	-31.924
94.448	-29.853
96.172	-25.411
56.905	-32.223
-21.409	-34.309
-86.669	-16.903
-127.09	-1.555
-152.09	6.736
-173.74	13.315
-176.72	14.708
-169.33	15.826
-165.5	17.57
-156.46	19.005
-146.33	19.126
-139.87	19.313
-137.35	19.415
-133.19	18.167
-126.13	21.815
-120.84	22.762
-119.04	21.874
-115.56	26.703
-111.89	27.155
-112.16	27.245
-111.03	29.123
-109.79	25.689
-110.37	21.913
-112.7	21.161
-114.35	20.815
-120.27	16.273
-119.5	17.478
-85.472	10.493
-25.969	-9.376
27.54	-19.172
37.969	-27.675
21.138	-29.896
15.47	-29.142
14.722	-28.184
14.873	-21.383
13.228	-18.529
9.817	-15.758
6.231	-15.319
6.75	-15.624
23.705	-17.322
36.729	-19.601
33.902	-19.131
32.847	-21.899
31.056	-23.298
25.039	-21.109
23.115	-20.805
24.588	-19.884
23.839	-18.446
25.693	-20.042
30.588	-20.462
31.573	-16.032
32.36	-10.4
28.77	-10.043
25.358	-9.203
30.292	-8.33
31.403	-11.916
30.134	-11.719
34.133	-12.429
32.428	-12.233
33.565	-7.55
38.73	-8.078
35.41	-7.873
36.335	-8.436
39.55	-15.048
42.51	-18.033
43.005	-16.834
36.629	-15.754
33.426	-12.819
35.644	-11.555
39.736	-12.257
39.974	-10.876
36.866	-11.955
34.699	-12.292
34.17	-9.346
36.089	-8.038
36.028	-7.583
35.003	-7.492
31.71	-8.139
25.436	-9.888
25.641	-8.755
26.628	-5.421
29.101	-3.721
32.948	-3.057
30.497	-5.314
29.076	-5.519
26.118	-5.829
26.468	-9.531
27.595	-9.46
24.009	-7.49
30.228	-5.5
30.996	-4.18
30.572	-6.735
34.926	-5.907
26.689	-4.744
24.433	-6.334
24.963	-4.887
20.918	-5.065
22.591	-4.257
24.682	-5.816
23.326	-8.409
20.603	-6.002
20.76	-5.688
19.203	-4.181
16.264	-2.762
13.614	-2.769
16.807	-1.887
23.179	-5.146
20.29	-6.766
16.768	-4.8
18.223	-3.738
16.821	-4.229
13.684	-5.712
16.623	-6.41
14.689	-6.737
