# Supplementary material for: Electrooculography-based continuous eye-writing recognition system for efficient assistive communication systems
Source: PLoS One. 2018 Feb 9;13(2):e0192684. doi: 10.1371/journal.pone.0192684 (PMC5806888; doi:10.1371/journal.pone.0192684)
Supplement: S3 Database — All the original continuous EOG data of participant 004, 005, and 006 used in the experiments are contained in this database. (ZIP) [file pone.0192684.s003.zip › continuous2/004/training/EOG_004_01_126.csv]

-13.649	-14.138
-10.531	-13.931
-12.107	-13.038
-15.536	-12.087
-16.275	-12.225
-16.974	-10.708
-17.254	-12.27
-14.081	-10.96
-11.539	-8.48
-14.889	-13.047
-21.275	-12.745
-13.196	-8.367
-11.786	-10.477
-19.591	-11.16
-17.132	-8.876
-16.714	-12.602
-16.217	-12.536
-15.077	-5.705
-11.509	-6.704
-10.092	-7.579
-16.689	-6.275
-21.502	-8.022
-21.194	-6.381
-17.26	-5.503
-16.662	-3.981
-17.361	-5.819
-16.838	-5.531
-18.208	-6.85
-18.541	-19.71
-19.658	-23.974
-19.491	-18.459
-17.901	-18.676
-17.882	-20.731
-14.271	-18.282
-14.29	-21.743
-17.401	-22.419
-14.309	-20.919
-13.617	-19.539
-17.888	-12.542
-18.459	-12.885
-18.269	-15.247
-19.013	-18.059
-15.253	-16.086
-15.926	-14.026
-17.061	-18.596
-14.801	-17.026
-17.889	-13.589
-19.74	-13.285
-23.016	-16.222
-24.102	-15.867
-17.99	-12.289
-12.743	-11.776
-8.869	-11.858
-10.695	-14.193
-10.861	-15.957
-8.213	-16.002
-12.409	-16.184
-14.46	-13.43
-12.954	-13.735
-13.738	-17.069
-15.322	-14.631
-15.538	-11.586
-10.406	-14.094
-6.27	-16.471
-7.559	-18.589
-5.136	-19.452
-6.567	-18.148
-12.03	-16.028
-10.891	-13.105
-11.685	-14.765
-12.455	-14.286
-9.781	-12.175
-13.957	-12.51
-12.637	-9.914
-7.341	-9.496
-13.075	-11.779
-14.032	-12.208
-10.288	-12.982
-7.29	-14.524
-6.005	-13.689
-8.702	-10.67
-8.976	3.4
-14.916	36.533
-21.869	74.587
-22.047	112.98
-26.672	147.46
-33.697	170.08
-38.06	189.63
-40.184	202.16
-40.202	205.48
-36.626	204.6
-33.437	196.89
-35.847	190.21
-36.062	185.37
-37.451	178.82
-39.253	179.29
-39.434	175.64
-39.014	170.14
-40.308	172.68
-46.44	175.26
-42.216	178.03
-37.932	151.24
-41.681	88.629
-42.617	18.566
-45.844	-49.509
-49.129	-109.33
-45.604	-160.45
-34.656	-197.33
-20.503	-217.56
-6.594	-229.55
9.961	-232.23
21.203	-231.64
22.227	-230.77
22.705	-224
21.404	-219.72
23.429	-212.09
28.689	-206.27
28.653	-204.12
29.981	-198.37
30.539	-196.02
29.791	-191.18
29.836	-188.99
28.471	-187.35
28.326	-186.41
26.756	-184.08
27.399	-163.33
47.931	-132.7
91.678	-84.331
134.41	-16.915
145.76	28.944
127.61	35.563
106.88	32.344
96.159	34.099
94.987	32.31
88.917	31.073
82.867	31.536
85.769	35.463
80.74	34.043
76.491	29.041
74.601	30.003
69.502	30.383
68.303	33
65.186	33.182
66.073	32.967
66.215	33.254
66.174	27.943
73.333	28.531
69.82	29.945
66.702	29.416
68.573	32.389
31.257	13.254
-39.57	-26.837
-86.05	-48.13
-107.85	-55.726
-120.52	-59.888
-118.54	-53.513
-115.89	-47.818
-118.33	-44.43
-121.1	-44.437
-117.14	-42.194
-110.75	-39.262
-109.01	-41.731
-103.32	-39.667
-98.32	-34.221
-92.153	-29.194
-88.904	-27.349
-95.382	-25.238
-91.339	-23.412
-86.151	-24.381
-87.098	-24.779
-82.938	-26.64
-79.788	-29.018
-76.77	-24.833
-77.518	-1.344
-73.546	43.702
-53.94	94.468
-37.858	138.35
-30.91	174.29
-28.054	197.74
-26.345	209.77
-20.889	216.74
-20.382	221.63
-19.529	219.44
-19.415	208.5
-21.217	199.66
-18.39	193.82
-21.194	189.57
-23.101	185.95
-21.349	184.26
-19.643	183.97
-18.474	181.31
-16.221	179.39
-12.462	173.46
-10.462	173.71
-7.554	166.33
-7.782	119.32
-5.485	56.685
3.894	-4.244
10.601	-65.393
13.666	-119.63
17.276	-160.24
19.96	-184.1
26.329	-197.54
36.754	-203.11
36.804	-204.27
34.325	-205.22
35.777	-202
33.735	-192.31
41.117	-185.39
46.036	-180.84
39.925	-178.68
38.09	-179.52
36.816	-173.13
35.552	-171.81
34.539	-172.49
35.684	-165.98
35.504	-160.36
35.833	-156.77
40.523	-155.49
36.039	-138.72
44.33	-92.795
74.01	-24.874
94.588	51.733
101.97	112.06
100.13	146.33
89.365	158.28
82.09	153.43
78.321	150.77
75.198	151.57
74.805	148.12
66.665	142.95
62.773	138.86
64.406	134.71
61.257	135.31
63.971	136.12
64.292	134.69
62.285	133.08
72.804	99.434
86.173	41.817
92.403	-11.817
93.171	-52.203
90.855	-61.17
87.615	-57.47
85.283	-55.134
84.622	-51.023
78.416	-52.437
78.097	-47.664
76.528	-41.516
78.995	-36.815
76.771	-32.156
12.744	-42.074
-55.692	-36.099
-82.007	-19.765
-107.27	-20.217
-127.85	-17.693
-128.79	-16.249
-118.87	-15.174
-116.68	-9.056
-117.22	-3.621
-110.38	-2.193
-105.87	-6.076
-108.76	-4.824
-113.12	-1.684
-111.2	-2.717
-108.69	-3.055
-111.56	10.917
-100.38	49.368
-71.625	100.64
-56.244	147.72
-54.665	181.38
-52.021	197.62
-47.468	203.49
-39.23	206.88
-31.514	208.71
-30.429	208.63
-33.367	206.08
-30.284	206.88
-28.868	205.42
-30.055	198.82
-28.467	192.85
-27.726	185.96
-23.751	179.29
-24.48	153.72
-23.703	98.695
-21.253	35.53
-22.629	-25.154
-15.877	-85.3
-10.353	-138.91
-3.489	-176.9
6.519	-194.3
19.048	-201.05
34.953	-212.18
39.422	-215.18
43.432	-213.33
44.137	-215.55
39.326	-212.3
44.856	-204.7
47.669	-198.76
46.225	-200.24
45.163	-200.21
46.475	-194.63
49.249	-191.04
47.972	-188.58
50.793	-182.35
44.697	-177.79
45.829	-181.44
41.574	-172.28
4.854	-154.83
-26.539	-131.06
-47.884	-86.847
-57.702	-58.242
-50.846	-20.273
2.36	2.898
131.61	-0.242
292.52	64.382
403.75	125.58
419.78	133.22
380.66	123.84
324.29	97.134
260.6	72.07
195.52	53.139
135.66	45.536
93.294	39.746
65.336	29.794
45.41	25.692
32.732	22.459
28.788	20.155
21.109	20.347
18.67	23.157
26.419	22.86
23.922	16.963
19.857	14.133
15.092	13.361
9.968	13.511
10.49	14.215
8.132	12.268
2.873	8.633
3.48	12.385
1.813	14.113
-9.577	9.194
-12.042	10.181
-9.343	11.122
-8.694	9.599
-7.371	7.261
-11.92	5.525
-9.84	4.016
-5.076	3.672
-5.215	6.748
-3.891	7.516
-9.522	6.441
-9.845	7.135
-8.25	5.638
-15.15	3.894
-12.693	4.117
-9.488	5.42
-8.104	6.913
-7.623	6.043
-7.909	6.265
-4.081	6.117
-3.648	6.307
-1.193	7.349
-1.786	6.045
-2.464	6.653
-0.642	7.738
-1.888	8.65
-3.687	9.046
-7.208	5.336
-10.016	4.482
-9.508	8.607
1.232	10.537
6.096	11.187
-1.58	9.231
-2.363	5.105
-2.517	5.698
-4.289	7.011
-2.74	7.707
-1.691	10.353
-1.136	8.763
-3.395	4.776
-3.235	8.114
-0.622	7.684
-2.235	3.196
-3.05	4.27
-6.621	3.932
-10.765	4.776
-6.492	4.35
0.752	3.277
2.503	6.55
-1.4	6.403
-1.518	4.326
0.846	5.85
3.359	9.625
5.93	11.203
3.777	8.393
-0.485	7.651
-1.657	7.564
-1.594	5.583
-2.389	6.904
-3.91	6.891
-5.79	4.984
