# Supplementary material for: Electrooculography-based continuous eye-writing recognition system for efficient assistive communication systems
Source: PLoS One. 2018 Feb 9;13(2):e0192684. doi: 10.1371/journal.pone.0192684 (PMC5806888; doi:10.1371/journal.pone.0192684)
Supplement: S3 Database — All the original continuous EOG data of participant 004, 005, and 006 used in the experiments are contained in this database. (ZIP) [file pone.0192684.s003.zip › continuous2/004/training/EOG_004_01_127.csv]

-25.338	2.642
-30.885	1.894
-36.612	2.661
-38.45	3.726
-39.518	2.718
-38.055	7.382
-36.508	10.9
-34.09	8.614
-33.093	9.198
-35.197	6.692
-36.493	3.68
-35.254	5.357
-33.447	4.974
-37.558	5.084
-38.148	5.021
-38.897	0.468
-42.052	-0.683
-42.752	0.113
-47.084	1.961
-47.957	0.348
-49.278	-1.162
-48.633	0.817
-48.211	-4.774
-51.983	-5.41
-48.192	-1.293
-45.596	0.684
-42.813	2.761
-40.204	2.973
-44.108	1.538
-44.421	1.622
-43.589	2.614
-43.506	2.776
-40.034	4.053
-37.963	1.332
-37.52	3.225
-37.532	7.316
-36.314	4.528
-34.268	3.181
-31.616	3.009
-32.14	0.528
-35.657	1.573
-35.682	3.606
-36.405	-0.236
-36.343	-0.226
-34.311	2.079
-33.609	0.607
-34.259	0.893
-31.958	3.116
-31.832	3.551
-34.188	4.29
-28.779	3.866
-24.905	-0.425
-29.328	0.708
-29.885	6.025
-27.957	7.651
-28.638	6.196
-24.455	6.477
-21.175	6.6
-20.831	2.828
-20.351	1.199
-15.446	3.284
-10.953	5.497
-12.876	7.575
-9.858	7.77
-8.438	7.241
-9.997	6.929
-12.141	3.692
-14.275	3.598
-10.229	4.472
-8.286	3.166
-7.92	5.574
-10.751	6.016
-11.883	4.363
-7.512	6.466
-7.038	5.973
18.705	0.066
73.571	-8
117.68	-14.154
131.5	-16.313
119.64	-15.738
104.72	-14.346
94.384	-12.731
83.777	-13.451
78.857	-17.156
78.511	-16.981
76.374	-16.151
74.117	-14.686
74.85	-17.417
78.036	-14.546
41.068	-9.904
-32.412	-19.529
-79.51	-13.276
-109.38	3.639
-143.62	10.153
-178.96	13.932
-200.66	15.052
-201.99	15.717
-199.65	17.906
-192.17	19.125
-183.15	21.408
-177.6	24.138
-172.16	24.002
-169.78	24.841
-165.62	23.824
-157.64	23.443
-151.69	23.9
-150.19	15.335
-150.55	11.427
-149.82	7.743
-150.5	3.986
-151.85	10.824
-152.2	9.438
-150.12	8.852
-105.45	15.49
-21.468	16.581
53.944	21.925
121.94	33.168
165.77	40.489
180.62	42.13
172.94	41.25
148.38	39.768
134.63	37.002
126.91	37.317
121.19	38.23
115.92	36.662
114.4	37.965
114.67	39.63
106.5	37.022
99.898	36.287
96.63	35.491
98.315	32.411
92.753	32.885
86.518	31.104
85.979	31.755
75.633	32.276
81.397	33.339
85.774	31.711
79.173	29.53
75.419	32.798
39.501	2.796
-16.348	-35.269
-62.753	-54.696
-87.407	-70.59
-99.262	-68.639
-107.34	-67.241
-106.81	-69.714
-107.7	-65.405
-105.56	-63.666
-104.53	-60.663
-105.93	-58.645
-105.59	-57.535
-105.25	-54.665
-103.99	-51.534
-105.32	-49.841
-105.52	-52.021
-105.13	-47.068
-106.4	-48.164
-108.82	-56.144
-101.43	-40.302
-62.294	-6.946
-2.445	39.742
52.481	88.953
91.645	122.63
107.95	155.15
120.33	187.2
132.28	198.79
121.41	189.47
104.16	181.19
96.438	182.55
88.799	181.06
81.143	169.93
83.318	162.25
84.956	161.9
77.682	161.84
75.944	159.26
77.807	158.97
80.594	156.81
88.105	122.47
101.58	66.631
110.85	12.473
101.75	-42.258
89.688	-75.46
83.922	-81.551
78.828	-83.456
79.472	-88.174
79.441	-90.327
74.865	-86.144
71.86	-75.949
71.378	-69.095
75.474	-69.344
75.35	-71.407
69.988	-68.778
68.762	-66.001
73.238	-65.578
72.435	-61.298
33.282	-77.392
-43.376	-104.66
-104.42	-107
-132.68	-99.284
-149.5	-93.851
-148.3	-86.317
-135.47	-82.063
-128.98	-81.44
-126.33	-80.235
-123.08	-73.239
-117.2	-69.333
-116.41	-69.231
-115.97	-61.523
-114.08	-60.183
-117.9	-62.345
-119.19	-60.696
-120.37	-63.802
-119.87	-54.892
-86.473	-22.768
-26.345	23.608
25.225	74.789
63.703	120.39
85.969	155.46
87.469	172.64
77.097	168.27
67.394	158.98
64.585	160.25
60.016	157.18
51.259	149.52
52.306	149.28
51.253	144.7
44.013	144.2
47.285	140.22
51.32	140.19
48.861	146.06
53.348	107.14
69.96	43.915
81.907	-16.128
82.901	-66.634
79.707	-82.813
77.871	-77.496
74.438	-72.629
73.472	-71.811
77.686	-67.08
74.59	-66.662
70.978	-69.693
69.981	-64.063
68.535	-64.205
69.013	-65.408
67.821	-61.461
70.895	-60.138
71.754	-51.33
31.679	-53.217
-45.262	-68.256
-108.07	-66.131
-142.58	-55.408
-164.2	-44.331
-188.46	-32.645
-210.34	-26.659
-213.31	-20.572
-208.48	-17.03
-202.58	-20.778
-190.48	-21.908
-183.78	-18.789
-180.28	-16.877
-177.94	-15.535
-178.34	-16.383
-172.83	-17.017
-170.33	-13.089
-166.37	-8.751
-158.55	-8.941
-159.61	-10.542
-157.47	-12.478
-158.24	-14.373
-160.4	-13.83
-157.88	-16.006
-159.88	-15.378
-152.53	-16.048
-147.64	-3.566
-111.08	26.243
-15.894	26.963
127.7	38.461
284.82	83.268
371.73	105.46
416.19	111.95
425.77	101.09
390.8	66.607
349.66	32.157
293.69	4.597
240.34	-9.063
193.58	-10.148
145.75	-12.345
100.8	-18.457
67.062	-20.311
55.5	-20.293
42.219	-17.9
31.774	-18.722
35.247	-17.419
32.561	-6.584
30.11	-6.465
26.337	-7.773
15.868	-8.423
12.757	-15.451
12.156	-15.065
8.022	-13.091
3.806	-14.763
6.105	-13.396
10.009	-12.92
7.685	-12.573
8.407	-10.12
10.729	-10.153
12.638	-8.383
11.536	-7.446
6.79	-8.674
5.216	-9.25
2.343	-11.341
-0.078	-15.059
0.921	-16.569
5.37	-12.505
3.153	-13.318
-2.674	-14.783
6.143	-11.114
13.998	-11.537
12.929	-10.764
17.045	-7.002
21.459	-5.651
16.306	-8.431
14.357	-6.372
18.407	-6.091
14.556	-12.589
9.091	-9.242
7.135	-8.814
7.866	-10.857
6.472	-7.924
3.824	-9.622
2.764	-10.172
1.637	-10.784
9.71	-4.141
15.592	3.858
14.816	-2.206
9.167	-5.471
5.251	-3.079
10.12	-3.105
5.12	-4.462
6.685	-7.35
13.033	-6.636
5.38	-6.288
3.941	-6.471
5.045	-2.203
3.43	-5.065
2.651	-6.198
-0.025	-1.873
4.963	-2.488
6.258	-3.03
-0.157	-2.244
-2.829	0.618
-8.177	-3.599
-5.338	-10.379
0.219	-5.218
-0.94	-5.617
2.05	-8.734
-0.442	-4.958
5.994	-6.166
11.656	-1.531
1.873	0.82
4.695	-4.182
7.929	-2.689
