# Supplementary material for: Electrooculography-based continuous eye-writing recognition system for efficient assistive communication systems
Source: PLoS One. 2018 Feb 9;13(2):e0192684. doi: 10.1371/journal.pone.0192684 (PMC5806888; doi:10.1371/journal.pone.0192684)
Supplement: S3 Database — All the original continuous EOG data of participant 004, 005, and 006 used in the experiments are contained in this database. (ZIP) [file pone.0192684.s003.zip › continuous2/004/training/EOG_004_01_128.csv]

-6.085	-3.018
-8.096	-2.275
-13.851	-0.335
-12.649	-0.103
-8.408	-1.367
-7.71	-1.107
-8.425	1.179
-8.851	-1.407
-8.754	-0.721
-12.207	2.387
-10.864	0.654
-3.986	-2.503
-6.128	-1.348
-10.118	1.846
-12.576	1.79
-13.38	4.108
-10.903	6.915
-9.899	6.208
-12.139	4.567
-11.261	8.891
-9.668	8.98
-12.251	4.816
-10.998	8.222
-7.361	4.699
-6.153	0.406
-7.486	0.8
-9.707	1.008
-12.182	2.565
-12.21	1.021
-10.371	2.932
-15.047	1.494
-17.396	-0.41
-7.123	3.754
-1.513	2.332
-4.645	3.407
-7.248	5.305
-9.96	2.364
-11.184	1.876
-9.542	3.137
-8.54	8.037
-8.589	7.908
-8.093	7.509
-10.458	8.641
-7.393	3.808
-0.096	5.883
-1.088	5.17
-5.539	-0.367
-3.542	0.662
-0.978	0.93
-3.969	-1.063
-5.168	0.24
-6.24	-0.141
-8.052	-0.094
-5.982	2.477
-3.164	3.25
-4.796	2.886
-5.367	2.55
-4.63	4.792
-3.889	3.524
-0.778	4.451
-3.073	5.279
-0.472	5.368
6.231	11.756
1.309	9.766
-6.609	3.627
-5.286	3.925
-0.86	5.799
-1.471	5.781
0.544	1.772
4.949	-0.505
7.373	0.792
6.12	0.051
0.5	2.604
-3.979	0.313
-3.395	1.434
5.834	8.161
12.688	1.671
8.102	0.195
0.728	1.407
-0.59	0.437
1.104	2.435
0.757	2.516
2.055	3.76
-0.233	1.554
-6.547	-2.335
-8.778	2.989
3.058	31.372
34.238	78.02
71.836	122.22
94.756	159.76
94.895	186.75
83.828	187.4
72.138	177.12
64.154	175.8
60.173	171.91
60.267	164.61
60.105	159.62
58.815	156.32
56.819	152.33
55.229	148.55
54.568	146.13
49.439	144.39
48.03	143.83
48.781	145.27
46.492	142.41
45.155	135.37
48.248	141.09
44.489	126.09
10.458	62.796
-50.818	-22.122
-107.14	-100.03
-134.37	-148.38
-151.22	-179.43
-169.31	-195.63
-171.79	-192.87
-166.26	-187.47
-164.99	-184.39
-162.85	-179.86
-158.64	-173.1
-152.36	-168.03
-146.81	-160.15
-139.1	-153.12
-135.47	-152.19
-144.37	-154.38
-147.43	-155.05
-145.47	-151.52
-145.27	-151.39
-143.81	-144.39
-129.99	-116.75
-83.719	-78.172
-21.033	-23.148
35.326	41.065
79.066	89.742
101.19	125.86
103.28	149
101.61	157.31
93.13	156.21
80.119	150.5
73.957	147.31
66.588	143.35
64.019	137.78
61.859	134.47
61.084	131.72
63.003	129.31
60.135	132.26
61.007	130.81
60.169	127.65
57.542	125.61
55.88	120.57
54.395	131.25
33.995	100.12
-23.03	11.17
-85.246	-73.779
-121.21	-141.37
-140.35	-176.24
-156.38	-189.63
-158.36	-186.6
-152	-172.45
-147.09	-167.81
-145.61	-163.42
-145.85	-163.05
-137.08	-162.44
-131.89	-156.6
-130.6	-156.45
-130.32	-152.83
-127.39	-145.57
-117.94	-145.6
-110.53	-142.39
-116.09	-127.98
-152.17	-98.58
-183.95	-60.313
-189.74	-27.788
-189.9	0.108
-185.75	19.966
-179.94	33.26
-172.71	38.708
-166.42	35.994
-162.29	38.239
-157.83	38.307
-158.93	41.529
-151.96	54.121
-138.77	59.267
-136.14	55.052
-129.44	53.183
-123.18	54.17
-124.63	51.829
-123.9	52.561
-118.99	54.502
-113.09	52.269
-109.5	50.181
-104.5	48.932
-98.742	48.428
-97.468	47.149
-98.483	46.232
-97.391	47.616
-94.594	46.572
-90.305	43.708
-91.656	41.366
-90.11	43.074
-78.328	47.431
-48.314	31.722
13.446	4.09
83.308	-16.802
151.07	-37.676
199.5	-50.231
223.59	-55.559
232.7	-60.502
210.68	-61.844
182.87	-61.772
169.86	-58.686
168.17	-53.839
164.66	-53.739
153.43	-50.147
159.51	-47.651
186.25	-52.811
194.09	-51.616
183.16	-50.494
184.21	-48.718
182.56	-44.717
176.53	-44.665
171.92	-40.466
162.28	-40.619
157.66	-38.956
154	-35.838
158.89	-38.371
150.89	-35.065
74.124	-38.062
-1.474	-39.537
-17.683	-34.87
-18.319	-35.775
-16.813	-34.813
-12.493	-31.869
-11.796	-30.556
-12.443	-30.798
-13.439	-28.252
-19.466	-28.306
-19.789	-28.838
-16.497	-25.964
-10.72	-28.914
-4.655	-18.848
10.14	19.99
45.93	59.908
65.235	71.695
60.304	70.14
56.17	72.138
60.325	72.345
56.392	71.881
54.144	67.417
60.235	84.848
90.15	122.02
245.04	123.47
456.16	139.42
568.26	178.92
594.3	160.4
580.23	132.05
566.51	125.75
560.47	99.184
547.01	64.905
531.14	41.506
504.2	15.011
444.65	-12.563
356.11	-36.376
270.3	-55.947
186.3	-51.096
105.66	-32.778
47.146	-25.956
3.347	-32.08
-29.138	-40.73
-41.934	-41.851
-27.863	-33.939
21.95	-16.841
51.402	-1.466
31.55	-3.639
13.476	-10.732
1.249	-9.964
-7.513	-10.425
-3.6	-8.727
12.439	-2.667
20.799	-0.29
16.406	-1.117
11.555	-0.253
13.074	7.571
32.194	12.241
37.354	12.267
30.774	12.261
27.633	8.944
25.514	10.035
27.456	6.94
24.524	6.964
27.867	13.421
29.189	11.828
24.254	9.693
20.802	8.564
22.742	13.671
30.152	14.914
30.789	13.464
16.476	11.476
-33.069	-19.141
-95.558	-60.352
-131.16	-86.684
-153.8	-96.908
-176.6	-98.806
-193.72	-99.468
-204.82	-98.676
-202.9	-100.12
-194.73	-94.814
-194.23	-89.615
-192.94	-86.6
-191.22	-84.057
-190.81	-86.81
-184.78	-90.383
-168.74	-115.03
-144.78	-149.88
-119.56	-175.31
-97.296	-199.43
-82.551	-210.6
-66.986	-216.75
-49.234	-220.17
-38.173	-216.18
-29.158	-213.33
-19.666	-207.63
-16.114	-204.02
-14.371	-199.48
-9.378	-195.32
-8.134	-195.17
-9.4	-192.26
-8.678	-186.97
-10.979	-185.65
-13.851	-186.37
-12.012	-180.07
-10.337	-175.05
-9.349	-170.32
-8.888	-168.9
-9.114	-169.66
-4.915	-165.93
-2.523	-163.23
-4.04	-146.39
20.804	-117.16
56.65	-76.942
82.615	-20.112
108.66	25.112
101.33	39.339
79.267	39.118
71.797	39.042
66.139	39.958
61.45	41.273
57.327	40.022
57.342	39.681
56.009	38.715
51.582	35.855
50.96	36.878
52.951	37.831
52.538	37.998
54.946	38.778
54.678	37.202
47.244	35.441
52.599	37.121
44.105	41.993
-22.842	41.304
-115.8	41.68
-183.77	50.541
-223.66	61.39
-247.54	71.805
-253.43	77.692
-254.64	79.717
-260.1	77.741
-257.52	72.754
-252.03	71.305
-243.95	72.235
-233.46	70.22
-225.55	70.189
-220.84	70.436
-216.66	69.58
-210.57	70.271
-205.36	67.826
-202.91	64.874
-202.71	62.617
-195.65	63.908
-196.17	61.811
-199.44	61.376
-168.79	67.487
-102.68	63.466
-24.696	59.86
47.621	64.689
105.39	66.621
138.11	69.106
143.96	76.766
129.94	76.782
112.06	73.861
103.05	71.667
94.53	67.678
87.445	69.508
85.055	67.18
80.548	66.817
95.43	70.199
114.29	67.265
107.65	66.059
103.25	63.386
105.33	60.956
104.51	57.35
99.577	54.204
91.752	56.959
86.755	55.18
82.866	55.715
83.868	56.535
85.429	52.21
83.719	50.764
90.455	53.765
68.79	38.41
6.137	-4.031
-42.697	-40.819
-77.88	-65.861
-108	-80.656
-135.89	-84.012
-159	-83.582
-160	-73.659
-152.73	-66.49
-152.06	-67.488
-159.39	-67.678
-158.55	-63.772
-147.69	-60.578
-147.12	-64.163
-146.98	-62.786
-141.61	-59.47
-141.81	-57.854
-138.44	-56.781
-137.9	-57.773
-138.85	-55.678
-132.13	-56.037
-126.92	-55.729
-125.71	-50.145
-128.28	-48.149
-127.61	-48.609
-123.25	-48.722
-99.485	-46.634
-67.628	-41.704
-69.369	-41.49
-81.206	-39.559
-83.206	-37.527
-89.885	-40.658
-80.704	-33.753
-31.076	-19.752
25.592	-6.486
47.599	1.322
43.806	0.604
36.048	3.536
32.885	5.917
35.045	5.313
32.843	9.29
30.804	9.29
29.983	6.672
25.077	6.888
20.699	1.458
17.489	0.332
19.506	6.899
21.48	6.984
21.499	6.685
19.037	7.463
16.711	11.237
20.067	15.519
19.452	10.543
12.708	5.727
14.281	4.732
17.632	7.695
11.704	10.922
14.09	12.263
13.891	12.3
5.355	8.394
9.991	7.745
10.63	8.75
4.793	7.414
7.345	4.543
8.975	3.621
8.208	5.539
4.929	2.029
2.973	-0.426
5.743	3.982
5.602	3.084
4.028	0.168
7.834	4.293
12.234	7.045
11.444	6.821
8.425	6.46
5.665	7.355
4.12	7.203
9.197	6.11
12.307	8.2
9.134	8.509
11.648	6.941
8.586	7.424
6.419	8.452
10.356	6.889
6.042	4.449
4.81	3.361
7.144	3.88
1.774	2.562
0.2	3.197
4.019	4.736
1.443	-0.943
0.525	1.434
