# Supplementary material for: Electrooculography-based continuous eye-writing recognition system for efficient assistive communication systems
Source: PLoS One. 2018 Feb 9;13(2):e0192684. doi: 10.1371/journal.pone.0192684 (PMC5806888; doi:10.1371/journal.pone.0192684)
Supplement: S3 Database — All the original continuous EOG data of participant 004, 005, and 006 used in the experiments are contained in this database. (ZIP) [file pone.0192684.s003.zip › continuous2/004/training/EOG_004_01_129.csv]

-15.161	-7.612
-15.562	-9.016
-15.128	-4.345
-15.947	-2.459
-17.544	-4.467
-18.491	-6.312
-17.164	-1.087
-14.597	1.914
-12.07	-4.216
-12.702	-1.411
-14.793	1.486
-13.656	-1.054
-9.673	4.508
-11.296	6.207
-11.675	7.807
-5.379	9.837
-8.261	4.442
-11.344	1.555
-8.031	5.138
-10.052	5.123
-11.964	-1.54
-11.351	1.117
-13.143	2.909
-14.947	-1.375
-14.67	0.477
-15.606	0.199
-16.017	1.99
-12.559	1.729
-11.105	-2.173
-13.681	-0.976
-16.006	-2.134
-12.911	-1.813
-8.852	1.54
-10.145	-0.731
-11.264	-4.124
-10.741	-2.098
-7.086	-2.427
-9.417	-0.785
-15.364	-0.59
-13.129	-5.221
-12.096	-3.324
-9.244	-4.251
-9.74	-4.35
-11.586	0.888
-6.641	3.479
-8.106	5.522
-8.35	3.599
-8.75	1.243
-11.328	1.692
-7.418	1.571
-8.455	2.825
-7.576	3.249
-1.181	4.32
-4.829	2.836
-5.588	3.881
0.338	6.701
-1.428	2.044
-4.05	1.519
-5.93	0.656
-6.598	-1.768
-3.41	2.382
-5.565	4.459
-10.07	1.649
-8.391	-0.544
-11.465	-1.152
-13.674	-1.853
-8.631	0.076
-9.919	0.169
-9.186	-2.043
-9.655	-1.984
-13.59	-3.624
-14.303	-4.251
-16.195	-3.507
-16.315	-3.572
-11.854	-1.875
-7.144	-2.54
-4.816	-4.798
-3.763	-2.9
-30.82	-5.151
-79.645	-9.68
-116.76	-5.449
-149.72	1.02
-175.48	5.631
-192.97	7.988
-208.12	10.738
-213.42	16.087
-216.41	23.565
-219.01	30.015
-219.02	25.677
-215.46	23.246
-206.72	26.947
-202.53	25.903
-198.3	22.673
-189.99	21.155
-179.17	23.874
-173.42	23.375
-177.26	20.97
-173.16	20.27
-170.88	18.545
-173.62	19.218
-166.09	19.944
-165.46	18.652
-163.5	17.579
-142.81	16.225
-92.233	12.782
-16.028	11.959
56.352	11.912
120.36	8.576
154.55	6.441
154.27	0.91
136.5	-7.323
110.67	-7.275
91.781	-6.683
79.229	-10.21
70.561	-7.925
67.193	-8.552
62.448	-12.376
63.983	-8.728
78.964	-11.418
82.71	-13.67
80.216	-10.159
80.904	-11.052
80.496	-4.71
65.316	-30.882
23.309	-91.511
-11.829	-131.33
-33.468	-160.52
-55.552	-179.75
-70.207	-183.8
-78.848	-186.91
-86.893	-184.16
-87.747	-176.07
-83.534	-169.84
-76.711	-165.26
-71.602	-160.81
-75.385	-159.04
-78.126	-154.58
-74.673	-148.34
-64.593	-147.21
-65.274	-145.35
-72.852	-141.67
-69.76	-138.6
-70.684	-136.84
-67.086	-133.58
-64.485	-131.39
-66.346	-129.12
-65.19	-127.26
-72.095	-127.45
-71.575	-123.45
-75.117	-122.12
-78.618	-118.85
-79.458	-121.82
-71.253	-102.71
-54.832	-76.208
-24.463	-57.327
56.467	-3.801
122.97	7.641
254.75	43.802
422.75	139.75
512.99	189.98
570.67	230
591.86	251.52
603.23	238.81
596.58	241.14
598.65	249.47
596.81	248.91
572.34	274.92
531.33	289.66
469.84	269.94
418.44	258.91
367.8	260.08
328.4	270.38
304.6	277.57
269.49	273.1
210.45	255.11
155.45	232.73
117.74	223.83
98.484	217.18
86.968	208.39
82.069	203.34
79.716	195.1
66.502	188.73
61.352	183.34
56.996	179.4
54.915	178.07
57.257	172.18
49.065	165.64
41.1	161.43
35.087	156.26
30.276	152.47
31.138	154.92
36.989	130.45
50.306	75.039
61.166	21.697
60.8	-33.001
61.538	-72.779
58.226	-82.562
49.69	-83.649
51.98	-79.597
43.94	-74.342
35.477	-72.985
39.482	-70.769
36.466	-70.996
37.514	-69.493
38.139	-65.634
37.111	-63.556
31.83	-65.98
29.828	-64.744
34.584	-64.378
33.36	-63.922
27.665	-65.049
-16.912	-90.722
-72.604	-116.31
-114.13	-122.8
-158.54	-120.15
-165.84	-115
-154.05	-111.7
-153.14	-107.96
-147.32	-102.36
-143.29	-98.925
-132.94	-93.066
-130.82	-89.998
-161.46	-97.76
-179.8	-91.888
-170.81	-81.713
-164.37	-79.998
-158.79	-76.484
-152.19	-75.065
-145.36	-72.384
-136.41	-70.514
-134.24	-69.988
-137.3	-67.974
-136.9	-67.697
-133.88	-64.798
-132.53	-64.555
-134.26	-66.157
-134.21	-63.477
-130.16	-67.54
-125.3	-60.196
-94.31	-28.251
-21.844	20.337
66.967	83.824
160.19	144.08
213.71	181.56
207.49	199.57
191.18	204.13
171.02	199
145.7	195.64
122.31	183.02
97.514	168.37
83.646	163.37
76.26	153.59
72.479	148.35
67.625	148.86
59.425	146.21
57.07	142.54
53.131	141.47
55.358	137.87
54.367	139.31
54.489	142.84
73.918	104.88
86.335	43.539
94.083	-13.133
97.642	-66.71
90.552	-90.888
85.424	-92.902
79.941	-91.779
74.294	-84.564
70.903	-79.239
68.704	-79.003
64.302	-75.282
60.221	-70.622
63.451	-67.518
62.798	-66.657
59.976	-66.663
61.884	-62.791
21.646	-69.203
-58.333	-78.699
-128.64	-73.962
-172.15	-63.536
-190.29	-54.154
-210.07	-48.856
-232.61	-43.929
-250.32	-39.366
-263.66	-32.199
-263.07	-24.986
-256.44	-25.804
-254.5	-26.095
-247.03	-25.551
-235.62	-26.099
-234.02	-20.246
-229.84	-11.763
-222.06	-9.331
-216.31	-7.171
-209.12	-9.131
-205.12	-11.913
-203.62	-7.495
-202.52	-8.206
-197.04	-11.193
-190.43	-8.244
-186.1	-6
-183.73	-7.605
-184.6	-8.453
-179.34	-5.688
-159.65	-6.582
-117.34	-19.737
-64.93	-35.574
-15.249	-49.899
28.812	-58.901
35.797	-63.263
14.48	-66.795
0.647	-63.569
-8.674	-64.282
-5.742	-59.942
11.188	-50.1
11.56	-50.781
1.823	-50.665
-5.169	-51.345
-11.36	-50.309
6.215	-41.742
23.724	-41.124
17.759	-42.95
16.03	-38.66
19.381	-35.31
16.172	-31.895
13.257	-32.512
11.319	-34.179
6.303	-34.538
5.667	-38.543
8.219	-36.633
7.039	-37.173
6.018	-38.331
12.361	-29.985
21.917	-29.652
21.333	-34.321
14.711	-32.781
15.812	-31.431
19.38	-33.828
20.618	-29.888
23.588	-27.062
21.91	-30.426
17.966	-27.992
18.166	-29.609
16.069	-31.164
18.003	-26.241
22.127	-20.908
17.772	-19.671
16.619	-23.036
19.042	-24.266
19.687	-24.021
17.825	-22.084
13.273	-19.8
14.273	-19.921
13.964	-21.188
8.902	-20.645
9.77	-16.443
12.527	-15.813
11.222	-20.381
6.27	-21.041
1.822	-18.747
0.728	-19.308
2.612	-21.018
5.517	-16.855
2.036	-15.193
0.465	-17.195
1.284	-17.468
-2.244	-18.843
-5.629	-16.07
-1.868	-14.8
3.495	-13.313
0.963	-13.004
3.554	-14.48
2.366	-10.908
-1.308	-9.625
0.672	-10.156
-2.634	-11.518
-3.82	-15.01
-1.484	-13.998
2.061	-10.874
0.086	-9.706
-2.105	-10.321
-2.44	-16.358
-5.308	-13.447
3.183	-9.227
5.695	-13.088
-0.57	-9.587
-1.631	-11.211
-4.951	-13.522
-1.738	-11.997
-0.22	-12.149
-2.426	-11.477
-0.593	-11.731
-3.658	-11.084
-1.195	-14.797
2.046	-13.607
-3.276	-11.673
-4.619	-9.882
-2.898	-6.903
-3.493	-11.599
-4.219	-13.853
-4.084	-13.598
-5.34	-13.027
-12.387	-15.793
-13.379	-13.129
-9.957	-8.715
-8.668	-11.901
-4.306	-10.882
-6.01	-12.204
-6.566	-13.575
-4.639	-9.074
-5.973	-7.346
-6.912	-8.111
