# Supplementary material for: Electrooculography-based continuous eye-writing recognition system for efficient assistive communication systems
Source: PLoS One. 2018 Feb 9;13(2):e0192684. doi: 10.1371/journal.pone.0192684 (PMC5806888; doi:10.1371/journal.pone.0192684)
Supplement: S3 Database — All the original continuous EOG data of participant 004, 005, and 006 used in the experiments are contained in this database. (ZIP) [file pone.0192684.s003.zip › continuous2/004/training/EOG_004_01_130.csv]

-2.524	0.467
-1.017	3.723
-1.305	3.855
3.457	5.11
1.894	7.1
0.678	3.829
2.156	4.902
-4.248	4.633
-2.573	4.774
5.347	2.897
5.912	3.657
5.927	3.01
6.632	0.177
1.705	2.672
-4.173	-2.193
-3.982	-2.879
1.83	1.598
0.951	-2.708
-2.921	-3.315
4.449	-1.06
4.829	-2.066
1.255	1.433
2.692	7.097
-1.012	1.33
-0.465	-7.156
1.316	-3.424
-0.145	-1.667
2.332	1.037
5.015	2.611
3.819	-1.533
1.622	-1.794
-0.451	-1.116
-0.115	1.644
3.302	4.264
3.041	2.745
4.125	-3.529
9.416	-4.95
10.725	-2.35
9.108	-1.508
8.48	1.54
5.215	1.082
-2.772	-1.357
-1.113	2.142
5.668	3.959
3.357	1.216
3.774	0.96
3.282	2.187
2.571	2.953
8.4	1.541
7.884	-1.076
4.497	-2.933
7.474	-1.138
10.587	1.639
5.522	0.433
1.168	1.242
2.64	5.282
2.549	5.69
0.316	3.794
-2.143	2.432
-3.711	4.99
-6.751	6.138
-5.963	2.369
-3.597	4.594
-4.072	1.916
1.924	-1.311
3.219	1.088
-0.424	-0.184
2.39	4.911
-0.388	5.595
0.068	0.879
6.016	3.005
2.198	1.88
-0.425	0.888
-0.732	2.373
-1.679	2.792
1.182	3.955
1.171	1.176
1.986	0.505
0.634	1.48
-5.112	1.222
-6.007	4.393
-5.587	4.864
-3.832	4.801
-3.123	5.71
-4.66	4.071
-5.146	3.048
-8.303	2.029
-11.363	2.443
-12.41	-0.266
-9.646	0.368
4.195	21.768
39.419	61.855
88.184	116.52
121.27	163.58
133.38	194.44
127.37	211.2
106.84	204.14
91.36	195.54
84.161	190.7
76.038	183.13
72.111	177.22
67.824	171.23
62.428	169.02
64.297	164.48
63.657	162.48
61.358	161.76
58.372	156.23
57.329	154.43
53.091	147.72
51.141	150.81
54.692	143.84
23.374	90.316
-34.055	18.856
-87.45	-52.676
-124.64	-110.34
-137.28	-145.22
-151.01	-167.36
-168.58	-179.94
-176.41	-178.71
-180.43	-175.44
-180.16	-172.91
-175.88	-163.19
-165.53	-159.17
-159.95	-155.91
-155.88	-159.06
-149.05	-150.16
-132.79	-118.87
-81.078	-87.426
-25.603	-39.186
28.095	17.499
73.417	68.727
86.649	112.22
100.71	143.43
108.79	162.4
94.845	157.09
81.285	148.03
73.364	146.33
66.84	141.9
62.229	140.1
60.922	138.09
57.881	131.44
53.196	127.3
59.578	136.3
62.609	135.65
57.156	129.39
53.937	133.28
54.284	128.18
55.134	126.45
51.362	124.97
49.777	125.11
48.301	122.35
49.375	115.88
52.68	128.34
32.274	88.761
-16.96	3.414
-65.595	-67.886
-102.9	-135.36
-135.47	-173.45
-156.3	-193.4
-166.74	-205.44
-171.84	-197.98
-168.42	-188.95
-162.98	-185.78
-157.31	-183.44
-151.46	-174.79
-149.39	-171.44
-143.88	-165.38
-141.85	-163.6
-142.27	-170.65
-136.17	-162.34
-135.4	-160.45
-136.97	-162.46
-137.92	-158.23
-140.02	-154.29
-139.29	-153.51
-138.49	-150.48
-123.95	-126.28
-84.104	-92.957
-30.848	-56.545
18.112	-10.293
59.402	46.425
95.526	98.381
114.42	135.84
124.43	166.02
129.31	178.86
115.7	173.41
102.36	166.72
96.73	161.16
90.802	157.23
90.832	160.39
92.18	157.08
92.8	151.55
88.819	149.61
84.472	150.6
81.454	151.05
73.792	139.62
81.366	147.4
70.446	128.05
17.285	42.562
-48.659	-42.923
-106.62	-108.58
-130.57	-149.46
-137.95	-166.21
-145.76	-177.53
-149.93	-181.76
-150.37	-180.88
-147.83	-178.61
-141.95	-170.2
-137.3	-166.22
-135.56	-163.12
-124.58	-157.46
-121.65	-158.79
-124.95	-154.71
-125.44	-153.55
-121.58	-154.38
-115.58	-142.81
-118.28	-137.73
-120.83	-136.88
-120.05	-133.45
-113.03	-130.9
-111.53	-124.8
-111.7	-122.9
-103.67	-119.58
-101.31	-118.16
-104.83	-116.64
-102.99	-113.67
-94.124	-117.04
-90.713	-101.01
-55.543	-69.238
12.193	-30.295
68.349	28.519
117.02	94.559
141.51	147.33
149.94	187.59
154.53	204.53
142.79	193.53
126.41	188.98
113.02	183.28
110.39	177.99
113.41	178.82
107.31	170.33
99.079	167.19
95.655	165.33
91.108	163.3
88.911	161.91
92.592	160.68
102.09	148.8
107.77	129.92
103.35	131
101.33	128.42
100.3	130.18
100.72	128.3
115.69	78.283
125.31	14.572
121.65	-39.009
119.06	-75.143
109.83	-79.762
101.81	-75.651
98.384	-74.173
92.957	-70.935
90.334	-69.903
88.846	-65.623
86.23	-63.42
83.013	-63.53
81.547	-56.553
79.3	-63.602
74.255	-72.49
68.64	-69.793
69.691	-69.477
66.143	-70.464
61.672	-67.956
65.763	-58.315
16.101	-64.16
-74.714	-74.169
-135.29	-61.122
-173.83	-48.72
-200.67	-46.879
-202.36	-44.709
-186.55	-41.349
-177.78	-37.035
-171.91	-37.517
-164.7	-35.417
-162.84	-31.918
-149.31	-34.67
-147.2	-26.607
-160.06	-17.376
-152.35	-16.845
-150.56	-17.052
-151.07	-15.97
-147.74	-11.781
-152.68	-10.891
-146.26	-8.6
-140.22	-6.496
-141.15	-11.912
-144.05	-9.543
-115.14	-3.508
-39.025	-9.324
41.502	-13.709
106.77	-1.941
149.21	18.159
170.54	28.385
162.16	27.285
139.54	23.695
132.67	24.493
126.02	25.96
121.63	24.668
118.18	26.92
109.94	25.213
107.48	23.293
104.7	21.938
111.39	23.788
129.65	36.851
129.66	38.283
120.12	34.872
117.99	37.944
115.48	35.59
116.31	37.344
114.25	35.137
111.17	32.846
110.33	36.018
101.81	33.282
101.66	37.004
106.3	34.937
110.35	37.328
98.115	28.143
34.353	-20.692
-24.923	-58.861
-51.48	-80.837
-80.83	-93.689
-103.04	-93.496
-130.25	-96.368
-154.64	-95.739
-156.11	-89.862
-159.15	-86.991
-158.24	-82.156
-151.97	-77.077
-149.85	-78.207
-148.66	-77.277
-145.24	-75.139
-138.41	-67.898
-132.07	-69.966
-108.37	-91.496
-79.178	-118.62
-63.003	-152.76
-41.506	-175.83
-18.065	-187.53
3.92	-193.85
22.793	-190.61
33.42	-187.67
36.687	-180.6
32.431	-175.59
28.966	-173.97
27.938	-173.32
27.628	-172.83
27.278	-166.68
25.433	-167.94
20.541	-164.16
20.514	-161.07
25.031	-160.38
28.785	-135.61
59.836	-100.37
110.39	-44.668
138.51	24.794
142.77	66.941
129.1	80.501
112.58	79.71
106.66	79.389
96.528	81.782
90.704	75.319
94.265	71.477
89.544	70.983
87.132	68.523
90.642	80.729
88.4	90.191
83.396	88.247
78.537	92.168
77.227	92.463
77.49	90.729
74.028	90.959
73.882	89.115
72.914	88.543
66.554	84.998
67.112	88.327
49.143	75.76
-10.774	32.181
-70.704	0.468
-99.631	-13.954
-125.92	-24.073
-159.79	-27.41
-184.67	-30.665
-199.14	-36.838
-197.48	-34.632
-193.1	-30.737
-191.89	-31.255
-182.97	-28.334
-177.5	-27.698
-173.58	-25.97
-164.41	-23.895
-160.4	-25.896
-161.42	-24.252
-159.35	-24.269
-158.04	-25.136
-153.24	-21.665
-145.48	-23.312
-143.69	-22.26
-140.48	-28.583
-132.61	-62.506
-117.89	-106.34
-92.971	-132.04
-64.012	-145.38
-43.119	-159.76
-29.786	-164.44
-12.391	-165.19
4.543	-163.6
11.569	-159.49
13.397	-160.3
14.772	-159.28
15.318	-154.95
19.061	-151.43
21.438	-148.47
19.326	-142.69
19.698	-137.9
20.19	-138.06
19.306	-137.55
20.604	-137.39
22.687	-133.05
26.077	-121.32
29.296	-113.82
27.172	-109.65
20.65	-106.61
23.17	-104.44
28.183	-89.255
29.614	-56.862
37.893	-12.064
38.039	32.671
31.972	51.614
27.781	53.837
23.718	53.858
22.465	55.143
21.246	59.335
24.796	57.816
28.868	69.652
28.662	78.608
26.533	74.769
25.286	78.504
24.997	75.903
23.416	73.079
19.608	73.989
21.121	77.215
31.63	78.872
34.664	72.917
27.993	72.826
22.747	71.491
23.45	69.075
21.458	69.12
19.705	66.521
24.237	66.674
24.305	67.778
25.364	68.157
26.661	64.507
22.948	60.79
20.83	59.962
20.804	56.473
21.123	57.657
20.888	57.018
20.973	53.285
22.383	55.619
23.241	55.129
21.108	53.539
20.425	51.627
18.431	52.167
18.887	49.208
24.461	46.142
22.977	50.131
22.068	45.234
24.12	49.277
24.282	52.347
22.468	47.096
19.807	48.73
20.346	45.193
17.763	47.973
14.35	47.722
14.903	43.296
12.381	43.851
15.878	41.782
18.772	45.796
15.499	43.553
14.942	39.467
8.823	42.768
12.695	44.368
14.916	44.509
4.911	43.239
9.385	47.148
8.499	43.948
5.294	36.349
12.681	37.5
7.881	36.054
4.834	37.143
0.782	36.914
0.387	36.745
7.662	39.832
5.392	35.778
7.883	35.148
6.897	33.27
4.793	34.795
3.697	35.809
-0.864	18.833
-3.574	11.813
-6.365	13.415
-4.247	13.034
-4.094	17.292
-3.617	14.293
-1.2	12.02
-3.72	20.269
-7.336	20.229
-3.835	7.02
2.719	4.972
4.458	9.886
3.531	10.53
1.663	8.255
1.324	5.505
4.157	13.912
10.005	18.487
11.615	12.85
10.454	16.371
