# Supplementary material for: Electrooculography-based continuous eye-writing recognition system for efficient assistive communication systems
Source: PLoS One. 2018 Feb 9;13(2):e0192684. doi: 10.1371/journal.pone.0192684 (PMC5806888; doi:10.1371/journal.pone.0192684)
Supplement: S3 Database — All the original continuous EOG data of participant 004, 005, and 006 used in the experiments are contained in this database. (ZIP) [file pone.0192684.s003.zip › continuous2/004/training/EOG_004_01_131.csv]

-18.226	2.053
-7.338	3.727
-8.218	-1.675
-12.93	0.012
-10.514	1.766
-8.468	0.469
-9.814	1.567
-12.896	1.426
-12.552	1.148
-9.307	2.137
-10.8	-1.282
-11.069	-1.868
-9.001	-0.674
-14.208	-5.528
-15.254	-3.134
-13.547	0.344
-12.735	-1.91
-10.447	-1.324
-13.605	-4.761
-16.716	-5.44
-17.175	-0.045
-16.221	-1.085
-11.678	-0.5
-6.381	-0.396
-4.534	-4.42
-9.961	-3.744
-16.639	-7.065
-15.827	-5.791
-15.622	1.091
-17.71	-3.204
-17.646	-7.473
-17.328	-1.207
-17.75	0.892
-19.912	-2.651
-19.951	-0.506
-17.555	-3.282
-12.551	-2.982
-7.838	-0.281
-11.786	-4.506
-17.556	-0.933
-18.347	1.866
-17.405	1.496
-14.6	1.232
-11.463	1.833
-12.347	-0.567
-16.063	-4.278
-15.074	3.212
-13.441	1.065
-14.796	-2.105
-14.334	2.605
-12.869	-0.766
-13.728	1.377
-16.499	2.405
-16.565	-0.573
-14.693	1.96
-11.572	-0.423
-11.922	-4.473
-15.593	-4.88
-17.282	-6.447
-18.266	-5.798
-16.986	-1.93
-16.468	-1.14
-16.367	-2.057
-11.084	0.148
-6.558	2.055
-7.06	-0.702
-4.829	-0.835
-4.582	0.532
-8.766	-3.404
-10.415	-5.745
-13.209	-5.883
-11.841	-3.92
-8.752	-1.31
-7.367	-0.16
-3.427	2.802
-2.155	2.542
-1.342	1.59
-1.376	3.052
-3.662	-1.249
-5.47	-1.792
-6.159	-1.115
-6.503	-5.504
-11.264	-2.835
-14.597	-4.296
-10.652	-3.189
-7.699	0.019
13.527	-8.388
65.276	-10.7
111.65	-7.51
131.19	-5.349
119.92	-3.897
101.17	-0.437
94.088	4.063
83.886	-0.867
76.544	-4.763
71.974	-0.39
69.851	1.8
66.612	-1.594
63.076	-1.162
71.17	5.413
49.516	1.677
-19.906	-14.135
-84.389	-19.792
-120.02	-14.814
-141.79	-9.842
-158.49	-0.045
-174.01	5.523
-186.91	7.811
-191.96	11.911
-188.6	9.408
-184.15	9.713
-182.27	11.179
-180.8	10.186
-173.7	11.141
-167.35	8.437
-165.39	6.307
-158.31	6.166
-155.58	8.082
-153.37	10.278
-150.05	5.661
-149.43	9.105
-105.46	31.977
-28.375	53.041
26.029	66.435
72.895	88.574
111.04	108.92
126.13	123.16
134.72	142.67
137.99	158.76
136.19	167.75
132.69	171.91
120.68	164.31
112.96	158.7
110.74	156.87
104.17	150.14
103.21	150.23
98.424	144.01
93.745	144.93
95.872	137.84
101.55	87.551
108.96	29.966
109.29	-24.238
110.56	-66.917
104.55	-82.858
95.863	-79.796
96.868	-71.347
95.582	-71.233
97.961	-68.217
93.022	-64.55
92.277	-63.502
91.931	-55.423
31.489	-59.167
-58.22	-65.743
-111.74	-55.286
-131.17	-40.589
-152.01	-31.85
-176.07	-33.897
-180.39	-31.534
-182.72	-23.845
-180.48	-22.152
-169.34	-20.61
-167.32	-20.925
-163.48	-22.659
-158.62	-20.005
-158.91	-15.286
-156.55	-13.12
-160.12	-13.924
-165.02	-16.222
-159.12	-14.669
-160.23	-12.618
-160.12	-15.607
-150.28	-15.076
-150.64	-15.475
-150.24	-17.848
-150.78	-16.105
-152.88	-14.051
-151.38	-13.052
-154.14	-16.033
-148.51	-15.468
-143.7	-15.848
-146.34	-15.06
-141.02	-8.285
-141.92	-9.701
-140.07	-9.833
-90.656	-13.017
-9.142	-16.217
72.352	-5.045
138.96	1.961
172.66	8.956
181.56	25.298
170.39	28.963
146.94	24.461
137.86	23.53
136.73	17.579
129.67	17.93
128.35	20.572
124.2	21.532
119.55	22.035
117	11.47
114.6	17.061
119.92	18.688
124.44	11.251
114.4	15.559
54.58	-17.089
-28.236	-51.139
-71.424	-57.144
-96.978	-68.518
-123.04	-81.062
-128.75	-89.065
-126.04	-92.583
-133.1	-110.54
-143.19	-138.03
-140.39	-156.98
-128.39	-172.74
-125.74	-178.14
-127.36	-176.12
-122.17	-174.74
-113.95	-167.82
-108.04	-163.76
-102.35	-161.31
-101.39	-155.89
-103.99	-152.22
-102.73	-145.65
-102.65	-141.53
-101.66	-138.83
-97.682	-135.35
-93.073	-138.92
-91.886	-130.89
-86.533	-103.53
-52.982	-69.162
-4.809	-15.108
41.633	48.766
78.86	99.351
101.11	141.17
124.44	167.21
125.74	171.02
118.49	171.87
120.99	171.13
110.61	172.05
111.2	168.23
110.03	160.93
101.33	164.66
79.408	112.55
18.92	18.541
-36.308	-53.836
-68.889	-113.16
-92.753	-142.64
-104.21	-149.85
-103.68	-149.2
-96.564	-145.68
-85.859	-142.11
-80.449	-134.49
-77.841	-129.57
-71.313	-120.27
-75.306	-121.6
-82.143	-131.01
-84.48	-131.03
-85.495	-131.55
-85.426	-130.43
-84.826	-126.17
-82.031	-123.27
-79.865	-113.6
-58.965	-89.272
-14.784	-59.349
39.543	-23.279
80.458	8.094
80.959	13.905
71.929	15.309
70.454	21.404
64.434	22.96
59.347	21.358
56.591	20.891
53.936	24.806
49.028	24.413
45.615	21.174
41.125	19.789
35.743	20.306
39.004	22.083
44.906	22.674
41.393	17.617
36.513	12.084
34.016	15.37
29.905	20.875
29.972	24.644
32.248	23.792
37.423	19.546
34.646	18.929
33.051	20.057
38.17	18.561
28.183	17.916
27.029	14.264
32.779	12.948
32.562	16.803
32.224	14.267
30.228	14.165
32.27	14.454
29.296	13.817
31.623	14.206
34.196	11.962
27.957	12.429
27.952	12.315
26.094	9.664
22.325	8.258
19.194	12.48
22.163	14.301
30.148	13.608
26.805	13.871
27.659	9.973
30.106	9.385
29.42	7.67
30.592	6.295
26.111	10.22
28.253	9.295
29.204	8.183
20.308	8.267
18.822	6.119
22.833	5.912
19.418	5.383
19.878	4.096
22.943	3.053
18.544	0.496
18.293	1.879
23.277	4.384
22.449	1.067
18.42	-0.463
