# Supplementary material for: Electrooculography-based continuous eye-writing recognition system for efficient assistive communication systems
Source: PLoS One. 2018 Feb 9;13(2):e0192684. doi: 10.1371/journal.pone.0192684 (PMC5806888; doi:10.1371/journal.pone.0192684)
Supplement: S3 Database — All the original continuous EOG data of participant 004, 005, and 006 used in the experiments are contained in this database. (ZIP) [file pone.0192684.s003.zip › continuous2/004/training/EOG_004_01_132.csv]

-6.183	2.108
-3.828	0.47
-4.276	2.285
-6.018	1.274
-9.108	1.692
-10.593	1.223
-12.704	2.704
-16.184	4.112
-15.351	0.319
-13.108	1.859
-11.531	2.9
-10.658	2.292
-12.193	0.953
-15.349	1.034
-16.808	3.797
-16.735	2.47
-15.423	3.34
-11.54	1.446
-12.856	-2.33
-16.617	1.027
-16.356	0.598
-21.067	-1.875
-15.4	1.422
-5.711	1.122
-11.11	-1.797
-11.129	-0.475
-11.339	1.316
-10.917	0.32
-9.042	1.538
-14.063	1.702
-11.958	-0.941
-11.969	-0.751
-11.525	-1.781
-6.4	1.837
-7.344	3.652
-5.914	-0.231
-5.165	-1.035
-9.312	-2.565
-9.007	-1.879
-8.79	-2.016
-10.637	-2.308
-8.951	0.186
-9.221	1.355
-12.029	1.727
-14.03	-2.026
-15.117	-4.098
-12.081	-1.037
-9.44	-1.523
-12.678	-2.418
-12.627	-2.65
-8.997	-3.263
-8.549	-1.978
-12.348	-1.828
-17.095	-0.797
-16.116	-0.881
-15.233	-2.782
-10.995	-0.529
-2.195	4.823
-2.439	5.976
-6.152	2.34
-11.693	-3.915
-14.527	-8.477
-9.237	-5.183
-12.035	0.273
-8.469	3.322
4.095	1.378
3.191	-2.12
-0.685	-1.554
-2.05	-1.076
-4.662	-2.104
-1.685	0.419
2.922	4.276
2.68	4.673
-0.072	6.271
-4.177	7.569
-3.353	7.368
-3.496	6.39
-3.636	2.86
-0.495	11.134
3.662	43.426
30.623	85.43
67.395	130.66
96.543	174.08
112.65	200.14
114.55	218.72
114.8	226.57
101.45	216.73
90.061	209.44
87.295	205.46
80.006	198.11
74.803	190.07
70.259	182.69
68.143	178.05
69.685	175.44
68.471	170.17
61.974	166.43
62.779	167.32
62.23	164.39
56.09	165.34
56.219	158.31
59.883	155.3
62.701	162.15
34.659	113.84
-21.604	25.99
-74.243	-58.411
-108.46	-130.01
-131.75	-178.7
-162.03	-213.31
-181.68	-230.2
-188.65	-231.05
-188.26	-226.47
-182.49	-221.28
-179.17	-214.82
-174.87	-210.15
-172.21	-203.08
-167.99	-196.85
-165.56	-194.5
-161.35	-192.55
-154.12	-183.53
-131.59	-146.78
-84.874	-94.117
-36.059	-32.682
16.01	35.5
54.81	92.239
75.003	137.17
90.051	165.02
97.652	177.39
102.97	182.85
97.422	178.75
90.378	170.22
86.901	161.5
81.452	154.56
76.346	154.96
69.735	154.89
72.477	152.41
74.571	150.23
71.539	146.76
73.043	144.89
70.969	142.17
67.768	142.83
66.182	137.84
67.006	141.31
62.659	129.22
19.587	53.195
-42.593	-32.392
-90.631	-106.24
-132.76	-171.06
-153.61	-205.31
-160.46	-226.55
-169.95	-234.92
-173.71	-231.88
-172.41	-229.83
-170.69	-220.92
-164.71	-210.28
-158.7	-205.92
-162.16	-206.94
-158.69	-204.08
-155.15	-197.52
-150.3	-196.22
-147.74	-181.67
-179.54	-149.98
-216.53	-108.64
-233.48	-62.403
-235.11	-24.011
-224.12	4.738
-210.39	22.464
-199.33	25.662
-189.32	24.422
-180.57	28.828
-175.11	30.244
-169.09	29.985
-162.45	30.088
-152.55	30.102
-144.52	33.881
-139.35	33.5
-138.87	32.107
-138.08	33.136
-130.19	32.923
-129.23	31.325
-128.92	29.371
-127.25	27.151
-122.16	25.041
-112.95	26.192
-108.81	27.196
-103.74	28.594
-108.1	32.278
-113.22	30.006
-108.21	29.498
-104.45	31.466
-81.531	17.803
-24.885	-2.882
49.693	-23.242
118.71	-34.463
176.07	-38.903
215.46	-45.713
235.07	-40.384
242.82	-37.616
228.93	-40.192
213.94	-36.627
205.57	-34.009
191.46	-35.636
182.49	-36.079
178.4	-29.549
174.14	-25.64
170.14	-23.478
167.14	-20.342
164.6	-18.222
163.7	-18.398
159.09	-23.217
152.47	-20.957
151.47	-16.534
146.56	-21.547
139.3	-21.652
137.59	-16.346
138.52	-14.92
135.56	-13.859
133.53	-13.793
133.55	-12.536
127.95	-14.194
131.9	-13.779
117.35	2.007
85.017	21.16
77.91	25.216
80.04	22.864
99.939	35.303
132.83	50.071
145.25	52.529
141.93	48.561
138.48	46.909
135.14	50.77
128.79	53.282
128.56	52.086
130.19	50.719
131.37	50.869
127.58	50.525
117.46	50.04
116.38	48.604
115.11	48.241
113.22	46.737
114.76	44.703
107.74	45.122
103.94	44.279
106.23	45.55
105.39	41.949
100.47	38.24
92.403	39.326
89.443	34.561
88.588	33.126
89.192	35.852
87.794	34.217
86.241	35.157
88.866	40.17
44.881	30.876
-40.902	12.632
-104.3	4.385
-138.94	1.257
-154.08	5.025
-170.63	2.864
-185.77	-5.459
-185.94	-1.946
-186.31	-1.284
-181.68	-1.869
-177.33	0.028
-170.63	-0.238
-160.24	2.576
-154.23	1.849
-147.62	2.861
-146.22	1.845
-144.35	-0.053
-146.39	4.46
-151.06	1.164
-146.44	0.536
-142.01	1.517
-139.91	2.468
-137.42	7.549
-140.09	-11.513
-144.28	-56.544
-144.59	-108.49
-141.02	-151.25
-135.55	-180.87
-128.9	-192.05
-123.63	-190.16
-123.36	-193
-121.25	-185.67
-117.19	-174.28
-112.51	-167.98
-104.57	-164.04
-95.034	-164.43
-87.845	-156.55
-88.423	-149.69
-88.806	-146.79
-81.072	-146.16
-81.61	-149.82
-86.348	-143.89
-89.373	-142.03
-93.383	-135.06
-68.409	-106.73
-12.623	-64.96
52.329	2.13
111.92	77.117
151.47	138.86
172.9	183.5
183.64	207.8
179.2	215.42
161.85	209.36
152.11	201.85
147.71	194.11
137.26	186.79
121.97	183.16
111.91	176.75
113.34	169.33
116.08	173.07
123.76	188.35
129.25	191.06
125.13	183.23
119.97	183.3
118.65	180.52
116.05	174.17
112.29	177.13
115.3	169.51
113.35	164.97
111.53	171.59
84.435	118.64
14.196	23.826
-51.509	-60.17
-98.374	-131.09
-122.62	-172.5
-124.28	-191.57
-126.39	-197.87
-126.5	-195.94
-129.01	-194.43
-129.3	-185.47
-122.69	-176.87
-121.45	-175.76
-114.55	-170
-116.83	-173.94
-120.11	-177.98
-108.57	-167.68
-106.05	-163.37
-106.9	-165.05
-103.42	-166.73
-102.13	-163.54
-104.08	-157.15
-101.48	-154.11
-95.379	-154.56
-91.43	-151.27
-89.818	-142.51
-90.988	-139.99
-89.915	-141.69
-91.4	-142.46
-91.584	-138.2
-88.488	-135.81
-88.371	-134.52
-84.631	-126.99
-79.474	-126.88
-75.816	-119.62
-51.438	-97.72
6.865	-67.406
77.347	-29.835
136.58	5.458
183.34	30.309
212.34	38.185
203	39.645
180.35	39.032
171.17	37.003
157.64	37.094
146.8	35.773
145.86	34.268
138.24	37.78
145.62	34.582
167.51	25.843
163.49	25.172
158.04	23.661
161.51	21.6
151.46	19.098
148.08	21.375
143.74	22.808
139.24	20.939
144.74	28.033
92.584	21.848
0.61	13.001
-56.341	19.941
-90.052	32.459
-113.58	48.361
-137.45	59.539
-157.51	58.763
-168.9	53.304
-173.99	53.042
-167.81	53.723
-163.78	56.013
-158.81	59.777
-154.41	57.246
-151.32	54.005
-144.07	56.281
-139.68	56.808
-134.2	53.807
-129.38	52.67
-129.58	48.277
-127.54	45.855
-124.95	44.156
-130.98	32.768
-135.46	28.27
-136.54	26.848
-137.19	25.573
-138.7	27.515
-143.3	24.198
-143.64	23.216
-126.52	21.857
-61.148	18.051
26.865	18.457
100.77	23
161.35	26.153
193.51	30.489
190.76	34.125
172.15	32.88
159.03	34.485
150	34.703
139.51	30.634
132.96	33.12
130.9	36.219
128.03	35.95
144.43	44.201
169.35	47.09
170.33	42.382
162.35	44.551
159.48	46.976
154.04	46.281
144.77	38.926
142.65	35.662
140.73	41.04
136.12	39.124
134.84	36.34
131.15	32.617
129.06	31.724
124.09	35.811
115.03	34.338
112.68	35.021
111.99	32.967
109.24	30.474
107.64	31.429
109.52	32.237
105.24	31.799
102.27	34.756
107.15	35.289
77.345	7.714
10.599	-29.744
-44.092	-55.647
-68.65	-66.647
-92.995	-70.531
-123.01	-77.357
-128.83	-77.476
-125.69	-73.44
-126.01	-68.099
-119.94	-65.897
-118.68	-65.364
-118.3	-61.461
-110.22	-61.92
-104.88	-62.021
-97.328	-58.421
-90.385	-55.726
-93.971	-54.929
-94.7	-56.652
-92.822	-55.202
-95.919	-53.897
-96.938	-52.442
-92.495	-49.927
-87.587	-73.483
-77.297	-120.72
-63.49	-159.11
-54.823	-185.68
-41.508	-198.5
-24.589	-202.16
-14.647	-206.89
-10.62	-207.03
-4.285	-204.41
2.12	-202.98
5.652	-200.92
9.531	-192.86
6.104	-187.91
2.305	-186.38
1.716	-182.28
2.27	-179.04
3.139	-174.93
1.125	-173.59
3.601	-170.83
4.459	-168.34
7.105	-160.64
13.232	-153.71
12.413	-156.75
14.271	-152.89
19.881	-149.44
15.872	-145.68
12.263	-141.99
13.989	-136.67
14.217	-122.29
19.447	-103.4
28.144	-66.236
35.778	-18.886
40.492	28.087
38.68	58.97
30.176	60.318
23.359	59.686
19.802	62.834
17.639	62.055
19.951	61.463
21.22	60.798
24.577	70.004
29.339	82.096
23.5	79.289
23.299	74.097
28.632	76.444
24.145	75.443
22.032	72.815
23.273	72.818
21.487	71.433
21.279	74.681
26.038	73.693
27.496	68.59
21.613	69.086
14.361	69.393
13.671	69.496
16.675	67.147
19.161	66.573
23.046	64.57
17.209	59.693
10.254	57.888
12.731	58.614
12.539	56.553
12.476	52.282
13.896	54.665
9.728	54.999
7.26	54.752
9.239	52.025
9.825	46.8
11.807	46.664
12.816	43.8
11.468	44.356
11.025	47.543
10.261	46.852
10.979	47.878
8.666	46.096
6.17	41.752
5.86	39.707
4.663	37.342
6.909	36.791
6.57	34.923
4.083	34.157
6.371	37.849
8.131	36.203
4.575	33.765
4.295	35.875
6.628	34.469
3.846	31.755
3.498	31.747
3.307	31.111
-0.244	29.075
2.572	27.635
8.32	28.428
7.74	27.217
5.807	24.432
5.329	24.5
4.591	24.156
2.274	24.638
-0.815	25.933
-0.844	24.586
-0.542	23.962
1.445	22.766
3.525	20.608
1.952	19.824
-0.995	21.231
-3.177	22.34
0.171	21.794
3.409	22.178
2.92	20.638
2.832	19.309
-0.84	17.701
-1.556	17.446
3.943	18.261
4.462	16.361
3.362	15.975
0.538	14.834
-2.046	15.772
0.807	16.644
1.92	16.31
1.307	19.007
1.54	18.126
-0.717	17.884
