# Supplementary material for: Electrooculography-based continuous eye-writing recognition system for efficient assistive communication systems
Source: PLoS One. 2018 Feb 9;13(2):e0192684. doi: 10.1371/journal.pone.0192684 (PMC5806888; doi:10.1371/journal.pone.0192684)
Supplement: S3 Database — All the original continuous EOG data of participant 004, 005, and 006 used in the experiments are contained in this database. (ZIP) [file pone.0192684.s003.zip › continuous2/004/training/EOG_004_01_133.csv]

3.88	7.088
4.203	9.923
5.253	9.293
8.308	6.322
10.711	8.607
9.563	7.077
9.638	8.853
11.055	8.077
16.42	7.068
18.161	7.986
13.371	5.397
16.465	7.849
18.814	8.036
15.091	7.717
17.572	10.199
20.921	11.241
19.548	12.68
20.314	12.972
17.591	14.415
13.519	11.245
16.284	9.955
14.474	12.322
13.018	11.048
14.81	11.516
13.28	12.268
14.307	13.409
15.301	12.283
13.875	10.933
11.845	10.747
14.66	11.041
19.489	13.11
21.789	14.615
21.664	15.199
19.913	11.159
17.617	10.617
13.938	14.793
15.293	14.024
15.706	13.487
14.598	13.402
13.17	14.7
12.468	15.245
12.398	14.992
11.516	19.403
23.219	20.755
30.744	23.418
28.584	26.276
32.842	27.671
34.342	27.359
30.19	23.859
27.978	26.302
26.425	27.867
20.032	25.109
19.241	22.821
21.809	22.057
18.271	22.643
17.547	25
18.452	27.728
18.587	27.688
21.662	28.01
32.471	29.321
36.14	27.9
33.115	26.326
37.494	27.495
37.216	27.108
38.37	26.615
37.444	27.034
30.757	26.673
29.814	27.845
30.084	30.09
32.307	27.546
33.847	26.07
32.322	25.821
32.88	21.744
31.363	25.068
27.472	28.231
31.115	28.61
36.221	26.822
36.314	22.439
38.072	25.385
39.247	28.475
37.786	27.991
36.237	24.439
31.836	21.912
26.843	20.755
24.621	21.093
23.312	23.798
27.202	21.48
28.292	25.726
34.422	20.659
72.917	6.872
121.09	13.165
155.1	18.086
165.79	16.828
148.39	17.975
134.57	18.322
129.91	19.274
121.22	18.032
113.84	15.616
110.54	15.697
105.41	12.643
108.67	10.594
108.35	18.068
55.28	12.614
-20.968	5.777
-69.628	15.258
-97.864	20.277
-126.32	21.313
-162.16	23.937
-182.46	27.171
-187.35	25.486
-184.88	24.932
-177.53	30.366
-171.71	28.434
-162.88	26.891
-159.5	25.48
-153.08	26.66
-144.39	26.99
-146.55	22.192
-149.98	25.944
-147.77	27.377
-142.65	29.965
-147.12	24.868
-152.03	14.765
-151.35	17.983
-152.71	15.458
-149.48	15.949
-144.33	16.014
-142.51	10.303
-129.09	25.285
-84.161	53.39
-19.737	86.798
39.663	122.85
81.462	154.93
108.11	184.96
131	203.66
148.62	213.3
154.66	212.8
146.49	202.86
136.06	197.66
133.82	191.08
132.01	184.35
129.55	181.85
124.2	178.59
119.02	174.21
114.89	167.09
108.58	164.38
109.03	160.75
107.67	156.94
103.45	160.69
109.76	141.28
111.65	90.038
108.32	25.023
114.39	-37.49
116.28	-82.042
111.32	-97.447
107.71	-94.599
107.79	-94.077
106.1	-85.903
98.118	-81.206
99.848	-80.701
101.86	-74.369
96.3	-70.24
100.47	-67.494
102.33	-69.006
103.47	-63.726
78.149	-64.468
-4.582	-78.083
-82.587	-78.532
-121.51	-68.76
-153.13	-60.266
-169.26	-56.292
-161.2	-53.713
-157.77	-52.553
-155.66	-51.428
-153.87	-49.807
-153.87	-50.2
-147.86	-47.615
-145.79	-45.133
-141.56	-42.993
-136.32	-41.708
-136.99	-41.011
-137.63	-38.926
-133.02	-39.783
-129.14	-38.334
-132.5	-38.409
-134.91	-39.301
-136.37	-37.439
-132.36	-40.025
-128.25	-39.585
-130.74	-38.176
-128.25	-35.031
-128.15	-31.89
-130.73	-34.502
-127.35	-29.095
-122.96	-26.096
-121.11	-32.295
-122.88	-30.675
-124.92	-29.313
-125.8	-27.222
-120.33	-21.766
-116.37	-28.373
-119.29	-29.644
-79.026	-25.989
-1.087	-26.6
73.784	-14.943
137.54	-2.954
176.81	9.107
187.4	22.872
159.2	21.114
136.85	20.68
140.4	24.838
137.9	21.734
132.63	22.293
125.11	20.195
119.4	19.346
120.6	18.277
135.45	12.809
146.62	17.069
138.08	14.661
132.56	12.144
131.61	15.962
126.4	14.745
123.18	16.952
118.86	17.747
111.28	14.402
110.57	13.679
110.19	14.417
108.98	13.94
109.06	13.486
110.89	18.735
95.665	9.015
46.669	-26.765
2.028	-54.457
-27.504	-73.669
-56.102	-89.638
-88.125	-96.637
-116.73	-102.27
-124.78	-96.323
-120.47	-89.818
-119.93	-89.352
-120.18	-84.943
-118.27	-83.311
-116.5	-80.854
-114.29	-78.743
-112.42	-79.247
-106.34	-76.832
-101.61	-73.973
-102.94	-73.14
-103.23	-71.997
-106.81	-70.553
-111.44	-69.375
-108.03	-69.641
-100.38	-63.941
-80.126	-33.379
-37.828	16.233
13.372	70.367
46.204	121.36
64.2	158.9
86.226	183.45
104.12	197.64
111.65	196.03
105.47	188.76
97.151	185.39
94.111	179.22
87.307	176.8
84.827	173.56
84.907	169.27
82.494	162.59
82.584	155.63
82.257	154.94
88.885	139.59
93.143	128.02
87.701	129.63
84.932	127.41
81.946	125.95
77.985	127.15
81.894	116.98
94.796	72.571
105.61	15.802
113.41	-36.071
120.83	-82.596
119.68	-98.049
109.3	-95.982
101.53	-91.585
97.916	-85.694
92.953	-87.121
92.808	-86.322
94.794	-82.402
92.925	-77.5
91.424	-72.807
86.696	-72.234
83.725	-74.945
81.424	-77.876
80.757	-74.341
81.139	-69.566
34.048	-74.677
-56.386	-78.747
-125.17	-71.161
-157.07	-60.009
-173.22	-50.353
-196.17	-48.978
-210.84	-52.677
-204.26	-51.573
-201.9	-49.912
-194.63	-50.833
-188.49	-54.573
-188.29	-53.086
-178.85	-46.792
-175.36	-43.847
-171.72	-40.158
-168.4	-37.476
-165.68	-40.75
-163.69	-40.806
-165.33	-35.808
-157.2	-35.404
-154.05	-34.393
-154.81	-30.442
-150.02	-29.585
-148.34	-31.989
-146.74	-33.029
-145.02	-32.144
-146.52	-30.573
-145.27	-29.79
-139.56	-25.215
-130.3	-25.51
-109.73	-41.288
-91.713	-51.551
-89.989	-50.713
-91.872	-48.334
-90.828	-49.439
-90.501	-48.664
-92.349	-44.62
-93.594	-45.531
-91.998	-45.972
-92.001	-50.893
-87.374	-45.223
-61.206	-13.101
-22.902	27.713
15.451	79.83
34.628	128.18
24.236	153.94
20.619	173.93
24.769	186.16
24.609	186.66
26.167	189.71
23.022	194.76
17.091	190.74
14.911	185.81
15.576	183.81
13.523	178.51
15.492	174.95
17.876	170.13
14.207	149.07
4.523	104.83
-4.739	48.647
-0.283	-9.243
0.331	-72.193
-6.613	-139.15
-0.304	-192.5
15.458	-224.32
30.281	-240.65
43.457	-252.09
55.081	-259.49
62.057	-257.86
66.444	-261.47
74.567	-261.43
80.182	-257.66
79.928	-261.28
76.236	-257.81
73.917	-251.89
73.17	-247.49
73.368	-245.3
72.476	-241.28
67.123	-234.95
66.133	-231.3
40.178	-215.62
-3.964	-189.2
-34.499	-152.37
-79.85	-109.51
-145.59	-76.732
-193.44	-59.078
-207.11	-47.631
-204.11	-32.661
-193.02	-22.829
-181.5	-14.466
-171.74	-9.031
-169.82	0.716
-166.37	17.208
-157.15	19.06
-150.78	20.573
-139.09	24.874
-135.63	22.73
-134.51	21.043
-132.9	22.686
-129.77	26.563
-124.38	25.33
-126.1	25.269
-124.24	25.213
-126.61	22.862
-125.62	23.78
-118.29	24.984
-93.496	30.094
-29.43	32.346
38.825	28.84
98.715	25.59
147.55	14.789
162.94	2.458
148.57	-0.961
129.3	-1.733
117.46	0.999
106.83	3.078
100.86	1.222
97.579	1.196
95.429	1.43
93.547	5.836
90.94	5.494
94.133	9.608
89.159	6.612
53.528	-47.515
5.535	-107.84
-21.808	-139.56
-33.631	-159.46
-43.507	-169.39
-50.853	-175.83
-59.624	-174.45
-62.549	-170
-56.759	-169.15
-52.718	-164.13
-50.838	-157.8
-52.478	-155.62
-54.883	-151.79
-52.875	-147
-49.337	-139.95
-52.728	-135.08
-59.36	-135.99
-57.997	-122.3
-55.782	-100.93
-46.01	-65.181
-24.365	-26.762
-16.054	-8.128
-32.56	-7.886
-36.639	4.389
-10.54	35.98
46.366	21.947
225.23	65.423
430.64	153.75
511.58	185.94
522.34	205.16
475.73	179.78
410.44	143.85
346.4	120.1
271.27	97.412
212.28	88.911
161.54	72.63
127.11	61.537
109.63	59.823
94.335	56.162
81.617	54.82
71.381	51.464
64.249	49.079
60.789	53.027
59.174	50.848
59.199	44.785
50.966	37.602
42.307	36.699
37.361	40.109
29.137	38.755
27.658	42.718
20.042	34.838
9.711	20.988
7.922	20.953
7.94	21.12
9.736	19.931
6.996	20.706
7.167	22.947
6.45	23.354
1.356	19.453
0.398	14.847
-1.927	16.18
-2.925	20.456
1.386	16.828
0.081	15.186
-1.553	16.791
3.272	13.412
7.045	17.8
13.166	26.796
10.885	25.488
7.898	22.915
11.263	23.539
11.379	21.323
13.964	23.066
10.349	23.392
6.35	18.441
4.975	19.953
1.847	22.864
4.556	19.838
6.144	17.165
7.549	14.426
7.095	13.617
4.18	16.228
5.139	14.623
4.72	16.022
4.912	16.61
6.035	14.822
4.581	17.084
3.753	16.426
2.529	17.179
-0.894	16.84
-0.688	16.212
-1.619	15.258
-5.169	14.161
-5.685	18.366
-4.423	18.014
-1.518	18.553
-2.784	18.715
-6.639	13.129
-10.804	9.858
-12.8	9.875
-8.507	10.981
-9.007	8.809
-12.817	5.323
-12.832	5.349
-7.637	9.046
3.527	9.864
5.262	7.866
