# Supplementary material for: Electrooculography-based continuous eye-writing recognition system for efficient assistive communication systems
Source: PLoS One. 2018 Feb 9;13(2):e0192684. doi: 10.1371/journal.pone.0192684 (PMC5806888; doi:10.1371/journal.pone.0192684)
Supplement: S3 Database — All the original continuous EOG data of participant 004, 005, and 006 used in the experiments are contained in this database. (ZIP) [file pone.0192684.s003.zip › continuous2/004/training/EOG_004_01_134.csv]

-13.832	13.799
-16.978	12.079
-23.327	14.382
-22.956	12.304
-19.516	10.836
-17.663	13.23
-15.389	11.653
-15.495	13.575
-16.287	8.77
-11.108	1.349
-8.4	3.866
-8.832	1.27
-7.079	-0.754
-11.592	1.099
-9.01	2.161
-4.889	1.206
-8.451	-4.948
-6.093	-6.507
-7.114	-1.595
-7.934	-1.081
-8.068	0.588
-8.29	0.431
-6.984	-3.06
-6.868	2.257
-1.13	5.562
0.201	4.046
-6.763	3.003
-9.466	1.906
-5.557	2.383
-2.433	3.374
-0.111	3.861
-2.717	2.113
-7.011	0.903
-4.416	-0.537
-5.133	-1.347
-4.71	-0.22
0.207	0.914
1.99	1.936
1.429	0.145
0.385	0.505
3.949	-0.305
1.474	-3.617
-0.492	0.462
3.266	3.52
2.282	1.142
6.403	1.533
5.573	-0.086
3.126	-2.975
3.484	0.769
0.569	1.849
0.99	-0.541
2.939	-1.716
6.132	-3.337
5.128	0.454
8.41	4.288
8.274	3.798
4.233	2.238
6.963	1.071
7.264	3.661
11.716	2.387
13.739	-0.336
15.746	1.503
19.293	2.059
16.388	5.25
15.28	4.198
14.407	-0.653
12.001	-0.599
8.586	-3.905
3.829	-3.899
4.651	-0.979
11.767	-2.923
14.51	-3.24
11.029	-3.209
7.984	-1.474
9.289	1.216
8.871	3.134
6.182	4.294
7.816	-0.861
8.098	5.347
19.685	31.82
44.912	63.341
71.644	103.04
95.044	143.27
104.95	170.98
109.97	186.78
109.88	189.7
103.98	188.98
99.801	180.89
94.688	174.57
88.998	171.31
84.599	164.72
81.854	172.42
79.118	154.09
79.341	98.839
87.536	44.93
97.841	-5.384
94.844	-42.379
88.835	-52.982
84.378	-51.904
78.248	-50.838
78.086	-47.786
72.079	-48.74
75.884	-41.193
60.755	-36.16
-12.361	-49.613
-76.645	-63.185
-109.1	-71.948
-143.09	-76.581
-176.81	-78.314
-193.71	-71.163
-186.34	-63.329
-179.53	-62.451
-177.78	-58.779
-170.27	-54.164
-169.32	-53.426
-164.25	-56.124
-155.52	-53.294
-156.19	-49.583
-153.01	-47.223
-156.45	-48.118
-166.93	-49.987
-148.78	-32.378
-99.967	1.834
-44.983	41.304
1.131	78.628
38.475	108.77
65.698	126.12
82.579	134.8
88.411	132.73
76.566	124.38
74.711	124.96
78.221	114.53
75.272	118.98
70.578	109.82
24.321	31.909
-40.323	-53.157
-88.179	-127.38
-120.78	-177.02
-131.16	-194.58
-134.64	-210.36
-130.63	-205.23
-122.54	-197.36
-120.95	-195.6
-119.51	-184.84
-119.99	-181.17
-122.84	-175.23
-124.29	-170.79
-129.75	-171.29
-122.74	-165.84
-72.919	-166.52
-7.114	-157
50.859	-128.89
100.83	-98.274
128.72	-58.397
136.41	-30.42
124.44	-25.676
111.34	-22.213
108.62	-22.754
100.76	-20.905
94.665	-19.294
93.941	-20.048
92.04	-17.581
89.897	-23.39
96.107	-20.162
76.749	-16.416
-8.648	-27.924
-96.562	-31.931
-138.61	-23.716
-163.06	-13.745
-171.34	-12.229
-161.93	-6.953
-151.27	1.593
-144.66	1.845
-142.33	5.2
-141.3	9.297
-135.79	9.33
-130.12	8.57
-132.55	7.618
-135.5	6.721
-139.7	5.808
-143.12	0.049
-145.29	-0.698
-126.29	22.847
-67.862	56.562
-12.589	83.852
34.08	117.61
79.109	151.79
107.46	170.31
128.38	183.24
131.2	182.82
116.61	170.1
113.95	169.19
111.39	161.37
106.83	161.72
106.01	163.27
71.07	100.05
13.547	11.813
-36.721	-64.224
-76.736	-124.29
-94.94	-153.66
-99.406	-172.62
-103.19	-174.02
-103.53	-166.65
-95.488	-163.28
-86.227	-154.83
-83.534	-150.13
-81.969	-143.86
-78.839	-139.13
-73.691	-137.04
-74.56	-132.61
-74.196	-134.46
-71.933	-121.25
-86.978	-92.766
-105.61	-59.09
-115.76	-9.438
-120.95	37.065
-122.25	74.85
-114.36	105.25
-102.65	125.97
-91.163	144.49
-76.199	155.36
-60.913	166.79
-44.896	180.59
-31.412	186.06
-17.736	186.31
-3.981	188.53
20.242	195.51
53.2	196.5
86.856	196.45
123.24	204.1
151.4	199.82
184.22	184.09
213.44	163.28
230.75	140.05
250.47	115.45
263.59	81.078
273.8	49.868
276.2	20.567
270.52	-11.22
260.31	-49.904
241.53	-92.374
226.58	-119.73
207.94	-142.31
185.86	-166.41
166.38	-185.56
142.31	-203.73
118.33	-216.97
95.939	-222.95
66.232	-225.99
35.733	-227.04
14.579	-231.41
-6.002	-236.9
-19.977	-237.32
-39.856	-232
-69.414	-232.1
-91.101	-230.4
-125.09	-221.25
-160.2	-209.72
-190.57	-188.73
-223.77	-165.95
-241	-137.8
-252.92	-111.14
-263.24	-90.841
-260.6	-68.693
-253.14	-47.768
-244.09	-23.188
-229.26	4.787
-216.25	31.907
-199.53	63.326
-169.23	99.619
-143.54	127.1
-127.66	146.27
-109.07	161.8
-89.526	174.98
-75.105	187.11
-64.173	194.47
-55.763	195.45
-48.383	194.17
-39.077	196.67
-32.79	196.74
-28.585	191.51
-28.307	187.89
-30.869	185.45
-32.139	177.48
-32.509	179.36
-24.292	166.17
-12.14	115.01
8.546	65.242
55.275	19.874
109.4	-20.244
137.09	-46.513
139.11	-59.993
132.08	-57.064
121.84	-49.201
123.31	-44.655
141.43	-44.547
153.22	-41.325
148.96	-37.964
141.08	-39.169
138.44	-39.024
138.26	-38.492
137.47	-34.74
134.3	-32.43
129.19	-33.312
126.04	-31.545
119.84	-30.836
121.92	-24.705
108.25	-22.686
26.746	-38.674
-59.385	-47.861
-97.758	-39.456
-123.2	-28.204
-132.94	-24.85
-127.92	-22.938
-117.71	-17.225
-111.87	-21.128
-116.03	-20.204
-110.91	-10.24
-104.88	-9.265
-98.19	-8.048
-93.782	-5.52
-100.64	-6.505
-101.35	-7.184
-100.38	-8.365
-105.59	-10.853
-110.67	-12.73
-115.71	-16.101
-116.32	-12.015
-78.514	-5.725
-3.716	-9.762
65.173	-6.315
124.78	3.279
170.69	18.829
183.67	32.801
171.34	30.172
157.83	30.899
149.48	33.691
142.32	30.482
135.89	30.286
129.54	29.556
126.1	27.871
125.54	28.796
128.4	29.085
132.01	35.152
129.08	33.642
130.01	31.949
127.46	34.385
85.884	-3.837
30.032	-46.07
-5.252	-64.315
-36.861	-75.13
-64.985	-75.061
-72.824	-74.911
-70.562	-74.291
-71.765	-72.109
-71.571	-65.723
-70.226	-62.502
-66.515	-62.016
-63.139	-57.879
-68.273	-57.729
-71.411	-54.883
-68.352	-54.542
-69.443	-58.32
-74.951	-57.65
-79.757	-63.03
-81.244	-64.016
-87.06	-59.572
-95.207	-58.94
-96.204	-55.941
-97.849	-56.371
-104.09	-60.266
-102.87	-54.717
-78.122	-35.662
-24.667	-19.104
34.021	-6.887
58.845	2.547
53.181	4.121
45.388	3.323
45.341	3.7
47.689	4.789
42.264	5.62
36.643	6.909
34.615	4.364
30.43	3.703
27.713	5.203
30.253	3.91
33.273	8.239
35.663	13.526
38.8	10.294
41.265	7.11
44.069	10.037
44.68	8.391
46.925	4.219
46.83	7.118
41.323	6.193
38.836	5.18
37.705	8.861
38.972	4.842
38.373	3.888
31.838	3.929
34.008	1.877
38.651	3.988
36.561	1.374
36.039	-2.296
32.896	1.212
29.594	4.572
25.379	0.333
20.964	-0.362
25.313	-0.618
30.421	-3.38
29.88	0.61
27.045	2.573
28.727	2.433
29.986	4.76
23.206	6.005
23.001	3.925
27.187	5.294
23.714	8.897
23.593	2.607
24.534	-0.195
24.658	2.621
23.165	1.352
20.545	2.645
22.96	1.48
24.22	-3.605
26.271	-1.418
23.095	0.477
23.564	-2.425
29.094	-1.992
23.959	-2.658
20.942	-1.884
24.223	-1.074
23.044	-1.652
18.708	-0.557
16.804	-3.009
12.775	-2.679
14.632	-0.357
