# Supplementary material for: Electrooculography-based continuous eye-writing recognition system for efficient assistive communication systems
Source: PLoS One. 2018 Feb 9;13(2):e0192684. doi: 10.1371/journal.pone.0192684 (PMC5806888; doi:10.1371/journal.pone.0192684)
Supplement: S3 Database — All the original continuous EOG data of participant 004, 005, and 006 used in the experiments are contained in this database. (ZIP) [file pone.0192684.s003.zip › continuous2/004/training/EOG_004_01_135.csv]

-27.416	-2.364
-26.172	-0.964
-31.143	-3.196
-30.521	-8.755
-29.749	-13.002
-33.406	-8.487
-26.918	-7.166
-27.435	-8.637
-26.964	-3.11
-18.891	-4.696
-18.428	-6.322
-12.999	1.629
-9.399	1.809
-11.506	-0.563
-10.768	0.962
-12.108	2.784
-14.166	3.18
-13.247	2.449
-13.011	2.501
-13.256	1.276
-11.008	3.459
-11.307	5.488
-10.902	0.687
-10.055	1.785
-7.969	1.878
-4.55	-0.899
-10.964	2.142
-13.237	-2.225
-8.625	-3.951
-8.283	-0.496
-8.31	-1.817
-6.252	-3.33
-6.319	-2.819
-9.768	-1.108
-8.162	1.315
-5.548	1.501
-3.937	-1.681
-3.117	-2.26
-6.036	-0.335
-4.802	3.908
-1.03	-2.748
-1.889	-9.341
-3.377	-6.566
-1.782	-10.262
0.458	-5.042
1.959	-3.395
5.498	-5.764
4.754	-2.696
0.955	-4.141
-0.13	-3.464
-1.849	-2.328
3.447	2.955
4.918	-0.157
-0.426	-6.134
3.02	-3.773
2.168	-1.734
-1.43	2.384
1.014	2.398
-2.311	-0.581
-2.45	-0.715
-0.259	3.145
-2.788	5.101
-1.242	3.877
-0.938	3.707
0.022	2.578
2.987	2.383
2.098	2.446
0.189	4.38
-2.744	4.633
0.41	4.94
4.713	7.108
3.076	3.801
6.754	4.725
8.685	6.498
8.158	5.405
5.547	6.805
4.276	5.629
7.385	4.935
2.977	4.1
1.807	5.373
1.859	22.244
-0.895	54.108
-3.893	88.669
-13.008	123.56
-22.252	159.32
-26.617	182.48
-25.46	196.75
-23.156	210.13
-21.37	214.59
-18.25	217.16
-15.274	219.5
-13.124	216.21
-15.478	211.81
-18.114	210.46
-9.193	208.97
-2.121	202.53
-5.109	195.26
-7.731	188.17
-10.62	181.99
-14.28	175.83
-15.383	174.75
-11.462	178.64
-16.66	150.63
-27.596	90.639
-31.338	28.754
-20.285	-27.155
30.023	-73.963
84.919	-119.14
85.292	-167.03
55.438	-206.71
35.451	-230.66
18.099	-248.64
5.597	-259.43
-3.173	-258.36
-17.006	-254.63
-26.869	-246.07
-32.316	-239.18
-24.104	-235.11
-20.923	-214.93
-44.058	-177.74
-70.835	-121.68
-86.231	-56.298
-90.476	0.376
-92.43	51.004
-87.891	93.887
-80.843	124.69
-72.595	146.03
-60.186	161.49
-54.087	173.49
-44.956	180.35
-37.614	182.9
-29.862	184.47
-21.049	181.48
-27.185	164.23
-37.696	120.3
-46.199	54.612
-50.262	-16.175
-49.829	-81.548
-45.926	-143.05
-40.992	-192.81
-34.942	-219.69
-17.58	-234.74
-1.307	-237.96
8.105	-235.14
19.609	-233.12
25.401	-229.78
28.061	-224.11
29.543	-216.02
25.78	-212.25
27.836	-205.82
27.843	-201.79
23.211	-201.16
22.768	-198.77
23.092	-195.47
22.864	-190.47
17.003	-187.01
13.738	-181.02
14.398	-179.55
12.465	-169.15
16.293	-139.1
31.873	-100.5
59.105	-46.425
86.445	12.722
105.39	54.554
109.05	71.537
101.69	72.026
93.983	67.292
84.238	61.114
76.765	59.86
71.389	65.135
65.662	65.612
62.43	64.002
61.618	59.927
62.965	42.918
63.961	36.347
66.211	40.239
68.663	38.876
71.291	40.214
74.318	38.475
67.464	36.292
66.171	47.096
58.456	33.775
9.327	-14.247
-49.855	-49.208
-79.43	-65.402
-93.044	-68.516
-100.31	-65.842
-93.725	-60.042
-87.316	-51.595
-80.995	-50.724
-79.685	-50.286
-79.346	-51.092
-71.905	-49.341
-77.338	-52.627
-78.602	-80.539
-74.611	-118.9
-75.584	-149.98
-66.354	-168.04
-52.868	-173.18
-37.944	-173.48
-27.876	-168.01
-25.786	-164.56
-22.677	-163.61
-22.046	-158.3
-17.918	-158.08
-13.753	-155.27
-17.841	-151.89
-18.786	-152.32
-21.358	-147.81
-21.288	-144.41
-17.407	-138.18
-19.485	-129.74
-16.656	-131.93
-15.657	-132.41
-20.824	-131.65
-22.609	-130.57
-18.142	-123.86
-8.63	-124.51
-2.671	-109.1
9.924	-85
46.333	-55.509
93.742	3.974
137.04	61.941
157.1	106.01
141.09	123.99
117.25	116.39
104.62	117.29
95.114	117.28
90.41	110.69
91.936	107.65
89.238	107.53
83.106	106.51
80.536	104.57
78.737	105.59
77.478	103.01
78.732	99.902
75.1	97.873
77.413	97.142
56.038	101.7
-18.263	104.08
-87.389	105.7
-125.61	116.28
-142.91	134.04
-148.14	144.06
-153.09	142.96
-160.15	137.8
-168.23	131.18
-167.31	124.56
-160.76	119.03
-154.65	115.42
-147.69	114.1
-142.3	115.22
-141.14	111.8
-137.43	108.55
-132.92	105.42
-134.26	99.524
-126.08	105.85
-128.18	90.458
-150.77	32.623
-160.84	-27.943
-162.93	-82.206
-158.25	-125.8
-146.8	-146.96
-129.66	-161.03
-119.96	-165.51
-119.67	-156.31
-105.84	-150.46
-102.92	-145.56
-105.14	-143.04
-98.254	-141.02
-95.145	-134.55
-93.214	-130.2
-92.618	-124.17
-89.94	-122.36
-85.96	-121.32
-84.847	-119.71
-89.414	-117.77
-92.962	-114.1
-89.402	-116.91
-82.089	-104.86
-55.667	-72.359
-6.406	-25.092
46.9	38.57
89.65	108.8
116.24	166.57
137.25	204.57
151.61	231.89
151.48	236.55
142.09	226.84
127.67	216.81
118.37	211.41
112.91	206.08
111.54	198.91
113.15	203.3
107.41	199.11
105.93	192.76
106.34	190.7
102.12	187.55
102.73	190.99
101.56	182.54
100.09	185.93
97.996	178.03
57.899	108.25
-9.571	24.08
-58.868	-48.012
-88.648	-102.23
-99.496	-133.57
-103.99	-153.34
-107.88	-154.8
-102.33	-146.54
-102.93	-142.75
-104.28	-140.49
-107.12	-133.8
-110.55	-128.27
-104.44	-128.61
-101.69	-125.57
-94.945	-118.77
-90.28	-115.41
-90.586	-112.93
-84.925	-109.27
-85.035	-105.23
-86.708	-104.42
-87.848	-105.42
-91.135	-102.94
-92.093	-104.17
-86.748	-98.89
-57.142	-79.952
-6.514	-53.998
44.697	-18.261
75.433	13.032
71.166	24.246
56.537	24.02
54.458	27.206
54.365	30.325
48.65	28.122
46.291	29.748
45.718	31.804
41.146	29.852
37.226	33.204
37.443	33.855
39.164	33.388
41.178	34.366
45.382	33.635
46.047	33.782
46.881	30.866
47.388	32.279
42.724	33.772
42.769	33.825
43.154	34.819
41.235	31.066
41.162	30.253
39.815	31.783
37.707	31.641
32.652	33.954
27.08	32.287
27.519	29.761
29.196	30.485
26.81	29.111
26.785	28.296
29.401	28.997
30.183	32.48
26.482	30.006
24.392	25.368
28.389	26.467
26.227	22.936
21.112	20.446
22.244	22.847
21.683	24.204
18.29	21.713
19.431	19.028
18.663	22.531
16.705	24.04
13.676	21.295
10.549	24.657
14.867	26.693
19.792	23.591
24.509	24.598
21.686	22.848
16.962	18.662
20.043	16.309
16.228	15.861
13.821	18.512
13.249	17.501
8.378	15.023
12.406	14.918
14.254	16.307
15.656	16.358
20.286	16.727
12.387	17.168
12.17	13.888
17.986	11.17
14.358	12.033
15.166	13.66
15.622	13.024
12.597	10.355
5.816	2.697
6.25	0.85
11.15	3.702
5.204	1.588
6.41	3.768
