# Supplementary material for: Electrooculography-based continuous eye-writing recognition system for efficient assistive communication systems
Source: PLoS One. 2018 Feb 9;13(2):e0192684. doi: 10.1371/journal.pone.0192684 (PMC5806888; doi:10.1371/journal.pone.0192684)
Supplement: S3 Database — All the original continuous EOG data of participant 004, 005, and 006 used in the experiments are contained in this database. (ZIP) [file pone.0192684.s003.zip › continuous2/004/training/EOG_004_01_136.csv]

-7.477	1.586
-3.126	1.052
-2.05	0.987
-1.724	1.836
-2.006	2.011
-6.278	3.192
-8.258	1.95
-0.759	4.466
5.015	4.61
1.037	2.465
-1.365	4.612
-2.28	0.508
-5.786	1.026
-5.289	4.685
-2.307	4.04
-3.557	7.172
-4.07	6.337
-5.82	8.321
-8.542	9.175
-5.384	3.638
-5.124	5.413
-5.102	7.85
-2.862	6.491
-5.032	6.664
-6.327	5.927
-4.231	5.094
-0.017	6.144
2.204	5.732
1.258	5.375
0.534	5.48
0.957	4.678
4.397	4.098
4.699	4.203
1.273	6.783
-1.208	9.443
-0.502	9.228
2.68	7.852
2.823	6.147
2.123	8.363
-1.993	4.159
-2.526	-1.331
0.626	4.191
-1.705	4.372
1.494	4.665
2.092	2.296
0.164	0.656
8.404	6.89
12.132	1.413
8.682	-3.067
8.613	1.187
8.745	3.774
6.464	5.08
5.949	4.251
4.371	2.135
1.483	2.531
2.835	2.238
2.932	-1.705
1.457	-0.735
2.877	0.711
2.585	-2.43
2.74	-3.467
5.438	-4.192
4.545	-2.223
4.021	0.909
6.593	0.6
6.765	2.566
7.461	4.539
7.302	4.789
4.458	3.988
1.743	2.037
1.104	2.588
1.234	3.787
-1.392	2.417
-0.482	3.513
0.799	4.147
0.69	1.836
2.011	4.842
0.709	6.253
-0.287	6.058
0.579	4.395
1.157	1.444
-0.198	4.877
3.798	6.689
6.204	5.648
-0.124	4.193
3.725	8.132
11.268	11.512
10.51	7.514
6.566	5.909
6.176	3.51
7.228	3.05
8.815	12.893
21.72	33.686
34.51	57.593
49.351	82.389
63.803	109.35
72.468	129.04
87.831	145.28
96.364	161.76
102.25	175.65
108.42	184.43
107.26	182.9
103.09	177.06
93.951	172.19
88.357	169.47
80.865	166.94
75.032	161.73
78.487	155.15
74.612	150.49
65.61	148.38
59.399	144.77
58.868	147.42
65.016	141.49
73.269	106.25
79.862	58.616
84.779	14.369
87.252	-25.638
85.954	-58.511
87.485	-71.205
83.204	-71.492
81.383	-70.561
83.221	-65.453
74.851	-63.842
74.007	-64.276
67.633	-63.186
61.904	-57.198
49.82	-58.209
-8.156	-79.369
-74.171	-96.954
-114.25	-100.2
-143.19	-101.95
-158.7	-96.922
-153.42	-83.941
-146.4	-78.445
-144.26	-76.31
-142.49	-74.287
-140.96	-74.173
-135.82	-70.967
-131.72	-67.423
-130.59	-64.348
-132.65	-64.491
-130.95	-57.096
-109.6	-27.615
-71.218	11.176
-30.865	49.601
6.339	86.14
37.29	116.58
59.367	140.16
74.868	155.19
85.232	161.09
91.747	160.43
92.598	156.72
85.242	150.27
78.788	149.83
76.103	148.83
69.573	146.7
67.014	144.14
67.94	112.23
67.064	63.677
67.876	14.464
71.117	-35.339
77.212	-70.317
76.72	-85.238
66.174	-84.758
62.464	-79.903
62.425	-77.599
59.837	-76.818
58.097	-74.392
51.124	-71.14
57.97	-65.231
35.514	-57.631
-32.479	-54.885
-93.172	-49.134
-140.51	-30.917
-152.82	-11.206
-161.4	-0.306
-179.43	7.179
-184.24	11.711
-193.11	10.396
-189.93	8.597
-180.61	10.591
-173.18	11.576
-168.4	6.105
-170.61	4.34
-164.77	11.564
-159.91	13.429
-158.21	12.975
-153.43	13.294
-152.28	8.311
-151.79	8.397
-148.67	10.114
-143.73	11.141
-139.28	14.435
-138.37	14.867
-136.26	11.165
-134.51	10.105
-133.55	16.127
-127.49	16.974
-127.65	13.163
-126.38	16.904
-120.84	14.177
-122.94	4.354
-122.64	10.785
-123.62	10.389
-120.62	10.071
-86.924	20.547
-24.402	13.054
48.439	8.013
116.2	9.345
161	7.252
183.05	3.645
179.27	-1.227
161.5	-2.816
146.82	-3.871
132.83	1.331
134.29	-0.287
133.64	-5.859
125.43	2.582
132.61	7.333
136.19	3.788
130.03	-0.624
125.83	4.903
129.29	17.088
138.47	17.639
136.1	17.382
130.58	17.893
132.13	16.264
128.43	16.961
121.07	17.38
116.91	17.58
115.12	17.838
115.48	17.861
116.44	17.387
113.98	17.741
110.58	16.744
106.75	14.619
105.94	15.676
101.4	12.797
99.188	15.809
107.8	23.46
82.27	1.19
32.659	-26.774
1	-44.629
-31.507	-66.481
-70.342	-79.615
-98.999	-85.753
-117.16	-86.758
-125.94	-87.377
-126.82	-87.085
-126.02	-84.356
-125.78	-81.952
-124.72	-76.38
-120.48	-77.256
-118.74	-76.483
-120.58	-72.226
-120.97	-88.141
-112.47	-119.19
-98.281	-150.91
-91.941	-178.62
-75.988	-195.1
-46.856	-203.5
-32.022	-210.28
-20.494	-208.85
-8.419	-204.19
-8.769	-203.23
-1.019	-198.9
7.849	-191.87
5.528	-187.56
6.25	-185
7.849	-180.18
9.832	-177.34
10.159	-175.96
7.84	-173.67
7.818	-170.65
6.899	-164.39
9.912	-163.27
14.319	-162.44
12.352	-157.98
10.709	-155.67
11.466	-150.28
12.361	-150.8
13.293	-149.25
14.403	-144.04
14.633	-141.86
11.372	-137.73
12.852	-142.06
10.927	-134.7
3.435	-116.9
10.493	-89.707
25.516	-33.781
41.313	27.573
51.878	84.99
58.433	133.79
63.855	172.6
64.487	206.15
66.74	224.88
63.451	224.9
63.485	215.95
60.025	211.59
49.743	207.97
54.629	206.68
55.389	202.58
50.251	199.36
46.652	194.56
42.494	189.43
45.339	194.49
31.118	156.57
-3.191	84.795
-32.315	27.107
-54.923	-23.979
-73.787	-64.666
-77.763	-84.374
-70.597	-84.308
-68.031	-81.47
-66.525	-82.476
-67.404	-77.766
-66.03	-73.772
-61.773	-71.337
-73.441	-69.905
-92.69	-85.208
-111.42	-96.652
-121.87	-93.055
-115.13	-91.55
-102.35	-89.432
-95.235	-88.079
-94.26	-85.244
-92.032	-83.487
-99.371	-88.47
-109.46	-89.386
-108.16	-87.949
-109.26	-88.773
-111.06	-87.25
-112.38	-80.285
-116.97	-75.289
-113.21	-76.092
-109.25	-77.581
-108.18	-75.941
-98.94	-51.927
-77.473	-13.877
-41.909	25.286
0.469	71.54
41.069	116.63
71.73	157.38
92.765	190.13
109.9	220.84
117.77	238.28
113.7	228.09
99.039	213.95
87.218	206.39
85.174	199.97
79.828	203.77
79.055	204.83
79.145	196.88
73.289	188.93
74.631	182.31
76.342	186.46
51.953	145.88
1.484	65.488
-46.431	-1.157
-75.401	-64.109
-90.84	-102.62
-103.78	-122.17
-111.75	-132.87
-117.51	-129.97
-116.93	-131.09
-109.29	-128.72
-105.56	-120.28
-101.11	-116.8
-100.01	-115.38
-98.012	-112.47
-102.56	-101.05
-133.76	-76.322
-164.76	-45.856
-173.37	-12.06
-175.11	19.814
-174.57	43.154
-162.23	60.564
-150.33	71.479
-146.18	74.035
-139.79	72.323
-135.71	71.978
-127.56	69.999
-115.34	65.114
-114.5	66.8
-113.81	67.902
-111.43	63.501
-108.25	62.712
-103.79	59.418
-104.67	57.656
-94.366	59.049
-86.948	58.007
-94.73	56.731
-98.716	55.773
-99.797	56.579
-78.896	41.901
-33.584	16.567
14.485	-3.747
76.985	-24.775
133.98	-34.935
169.15	-34.65
199.44	-36.277
201.06	-34.392
177.91	-31.856
162.44	-30.671
151.3	-28.57
140.84	-28.426
136.89	-24.343
135.93	-22.313
135.6	-19.933
143.64	-18.342
148.09	-19.303
143.16	-11.506
142.89	-8.784
143.75	-11.897
138.61	-14.05
143.02	-7.76
119.17	-4.58
42.633	-12.55
-8.576	-8.294
-7.953	-5.285
1.453	-5.476
1.693	-1.734
8.598	1.829
11.206	3.2
12.189	-1.683
18.204	0.502
11.556	2.332
15.438	4.781
18.349	0.375
16.032	-10.838
14.531	-7.344
8.383	-2.909
14.22	-1.465
11.312	-4.492
5.047	-8.449
10.414	-6.271
10.422	-3.306
6.808	-2.412
5.333	-1.042
8.167	2.031
13.675	0.369
13.328	0.713
15.118	1.556
15.92	0.776
12.778	1.613
13.757	-4.073
12.313	-5.579
15.432	-3.901
12.275	-5.6
6.725	-8.383
6.945	-11.651
1.354	-7.243
1.514	-4.451
2.332	-6.072
4.261	-8.71
6.557	-8.776
6.49	-2.653
4.868	-1.991
0.825	-2.948
6.513	-0.603
4.857	-3.479
2.261	-0.844
10.346	0.915
9.857	-3.988
9.642	0.756
10.609	0.081
8.221	-4.992
9.183	-0.942
10.488	1.698
13.245	1.11
10.761	1.994
8.546	3.363
11.213	0.912
8.865	-3.259
11.055	-1.79
