# Supplementary material for: Electrooculography-based continuous eye-writing recognition system for efficient assistive communication systems
Source: PLoS One. 2018 Feb 9;13(2):e0192684. doi: 10.1371/journal.pone.0192684 (PMC5806888; doi:10.1371/journal.pone.0192684)
Supplement: S3 Database — All the original continuous EOG data of participant 004, 005, and 006 used in the experiments are contained in this database. (ZIP) [file pone.0192684.s003.zip › continuous2/004/training/EOG_004_01_137.csv]

-12.034	-4.47
-11.266	-6.013
-12.382	-7.589
-11.706	-4.216
-10.323	-4.09
-10.522	-1.113
-11.65	-0.222
-12.646	0.579
-9.836	2.379
-10.1	1.098
-16.02	1.663
-21.575	-2.574
-21.294	-4.104
-17.3	1.917
-14.111	2.693
-11.481	0.241
-12.244	4.532
-12.566	9.554
-11.189	4.355
-11.214	0.062
-8.987	2.286
-6.462	3.864
-6.492	6.779
-8.783	3.425
-10.493	1.158
-10.619	1.476
-10.5	-0.853
-8.5	3.526
-8.101	4.392
-8.846	5.674
-11.431	4.686
-15.784	0.46
-14.198	5.833
-5.168	7.288
0.931	5.601
-5.282	4.529
-13.029	1.821
-15.55	4.97
-12.312	8.198
-5.11	8.012
-3.043	6.203
-5.501	3.767
-9.235	4.698
-11.413	1.807
-11.906	1.947
-8.874	7.624
-4.011	5.373
-4.827	6.018
-7.798	5.157
-8.053	0.757
-6.23	3.981
-5.562	3.615
-5.402	1.575
-5.178	1.947
-6.068	1.668
-4.225	0.742
-3.138	2.531
-4.365	5.144
-4.138	2.664
-3.712	3.463
-4.119	2.996
-5.595	1.371
-2.768	3.827
2.61	3.349
5.319	2.933
6.605	1.03
5.258	0.345
2.841	3.293
-0.711	5.643
2.93	8.681
8.306	7.223
3.358	3.323
1.533	4.195
0.235	5.899
0.675	2.793
6.632	0.725
5.558	-4.203
3.243	-5.469
1.864	1.32
-0.775	1.67
4.999	7.587
19.493	0.548
49.392	-20.965
91.715	-30.541
100.19	-40.311
78.334	-43.966
64.267	-45.205
54.764	-47.615
49.984	-43.106
46.602	-44.292
49.923	-40.364
52.511	-37.745
48.975	-39.557
51.286	-28.823
15.524	-25.833
-43.27	-21.759
-81.459	-6.225
-120.39	5.203
-156.39	8.848
-178.36	9.12
-178.22	15.481
-170.03	16.009
-168.43	16.86
-159.11	20.322
-153.15	14.72
-150.17	16.401
-146.34	17.64
-148.92	15.299
-145.4	18
-143.06	16.428
-138.45	16.068
-97.712	15.408
-27.673	6.024
40.24	-0.215
93.453	4.317
131.41	7.708
141.58	6.324
122.34	2.068
103.33	0.576
93.559	3.035
87.641	3.044
84.782	2.004
80.937	-0.562
74.852	1.209
72.382	4.777
73.123	0.995
72.646	1.328
73.26	-0.571
73.617	-6.082
75.794	5.852
58.602	-5.182
5.441	-43.095
-48.783	-62.917
-78.143	-69.636
-103.91	-69.796
-133.28	-67.733
-138.91	-60.519
-131.16	-54.482
-130.45	-55.394
-129.28	-51.337
-127.43	-48.277
-120.72	-49.031
-113.33	-50.415
-112.27	-51.267
-111.94	-48.401
-112.58	-45.91
-109.28	-43.656
-106.22	-45.415
-113.64	-47.117
-106.09	-29.596
-55.203	1.396
8.817	40.94
59.935	83.125
105.59	119.48
136.64	144.26
140.79	145.98
125.6	140.29
113.25	135.44
108.9	128.89
103.93	126.1
96.528	123.3
93.851	115.03
92.75	112.69
88.068	114.6
87.508	112.98
89.107	115.42
84.235	108.85
81.157	113.37
70.42	102.27
27.174	33.958
-28.78	-36.813
-71.76	-94.241
-91.917	-136.86
-105.55	-159.07
-119.56	-164.71
-115.4	-157.66
-108.56	-153.44
-106.42	-147.04
-105.24	-142.74
-105.68	-138.33
-107.77	-139.63
-115.19	-144.73
-120.46	-141.04
-114.09	-135.98
-107.96	-136.33
-114.91	-136.66
-101.9	-116.17
-52.745	-75.573
6.494	-15.803
61.599	50.113
102.52	103.29
120.22	135
116.97	135.49
106.62	126.87
98.683	126.78
96.305	126.09
93.519	122.55
84.413	121.73
81.135	114.97
82.115	114.89
82.053	114.1
86.24	115.17
81.052	117.1
45.283	56.085
-8.135	-26.904
-49.718	-82.741
-77.667	-131.58
-95.766	-158.09
-103.17	-164.38
-108.46	-163.88
-110.26	-158.19
-105.11	-148.58
-99.845	-140.41
-96.729	-139.36
-92.363	-135.54
-89.535	-128.58
-88.32	-127.48
-85.639	-129.09
-89.156	-126.4
-99.24	-123.4
-104.14	-121.46
-96.757	-103.66
-72.085	-72.518
-26.678	-29.358
30.61	31.458
69.646	85.548
83.808	125
93.832	145.16
92.439	141.87
86.953	139.96
89.862	137.55
89.223	134.7
83.443	136.62
74.853	132.6
75.608	140.42
63.223	116.61
11.659	34.525
-36.187	-40.072
-59.805	-91.304
-71.634	-127.18
-79.39	-144.73
-87.609	-143.67
-85.429	-137.95
-82.603	-134.89
-81.183	-128.91
-78.25	-127.99
-81.595	-126.5
-81.342	-122.35
-83.331	-120.4
-90.601	-118.09
-95.94	-113.41
-100.5	-114.41
-92.777	-106.7
-61.148	-83.101
-13.962	-62.041
31.782	-32.391
50.176	-10.275
44.963	-6.664
41.38	1.295
38.081	3.751
37.251	5.876
35.655	11.244
34.267	9.458
37.381	9.217
39.298	10.691
37.922	13.013
38.899	11.687
37.436	15.304
26.044	20.203
23.543	16.196
27.257	20.876
28.445	23.238
31.26	22.948
28.636	27.433
22.398	24.129
24.356	24.433
25.145	26.386
23.142	21.547
28.339	21.136
30.27	22.491
31.219	19.424
31.893	17.592
27.623	20.311
29.687	21.153
31.71	16.899
30.632	13.649
36.354	12.465
30.487	13.804
27.145	19.633
31.251	18.605
25.826	13.234
31.063	12.113
32.484	13.429
30.272	15.424
30.197	14.733
26.621	18.401
27.115	20.445
28.849	21.281
34.581	18.936
33.219	13.143
28.977	16.75
26.382	18.942
21.392	16.491
17.882	16.246
16.165	16.315
19.214	14.255
20.399	15.674
18.8	16.606
17.723	14.151
16.789	13.858
18.954	15.515
15.24	13.733
10.753	11.057
14.56	13.662
11.428	12.329
13.294	8.399
19.666	8.986
19.309	12.567
24.202	14.996
21.823	14.705
19.438	10.887
22.308	10.312
18.906	13.181
18.308	10.618
18.954	12.12
17.567	11.585
17.464	8.1
18.75	10.55
20.025	8.952
19.147	7.027
15.313	8.894
13.64	8.785
15.885	10.033
19.364	13.316
19.17	12.042
15.995	10.62
20.083	12.19
21.231	9.791
15.418	7.07
16.294	8.899
18.886	8.239
19.192	7.029
18.706	7.061
16.825	9.036
17.186	10.83
14.455	8.692
5.036	9.584
1.252	9.697
5.382	11.926
7.916	12.497
