# Supplementary material for: Electrooculography-based continuous eye-writing recognition system for efficient assistive communication systems
Source: PLoS One. 2018 Feb 9;13(2):e0192684. doi: 10.1371/journal.pone.0192684 (PMC5806888; doi:10.1371/journal.pone.0192684)
Supplement: S3 Database — All the original continuous EOG data of participant 004, 005, and 006 used in the experiments are contained in this database. (ZIP) [file pone.0192684.s003.zip › continuous2/004/training/EOG_004_01_138.csv]

-24.246	11.577
-14.837	12.656
-13.09	7.126
-10.488	8.365
-8.986	10.332
-9.668	7.391
-8.46	10.605
-12.801	11.863
-16.693	9.161
-16.25	11.649
-10.611	12.057
-6.507	11.025
-7.737	12.763
-11.179	11.022
-11.205	8.754
-8.518	9.648
-10.865	9.585
-12.738	9.603
-10.728	9.658
-7.455	6.925
-7.596	8.542
-9.939	8.875
-12.486	7.651
-13.169	9.704
-10.247	6.572
-10.452	2.236
-13.688	1.521
-16.37	3.458
-17.954	2.623
-17.338	2.296
-13.875	4.384
-12.528	2.411
-12.098	0.841
-10.079	2.86
-8.674	4.073
-8.053	3.127
-8.938	3.016
-8.673	1.581
-7.133	2.506
-4.599	5.892
-5.496	7.116
-5.399	8.811
-0.84	8.35
-2.543	5.148
-4.192	5.172
-2.561	7.29
-2.981	5.995
-0.683	7.657
2.676	9.332
1.128	5.906
0.373	7.251
2.622	9.314
2.565	9.388
0.72	10.704
-2.924	8.761
-4.75	8.038
-1.786	7.169
0.565	7.714
-0.015	10.196
0.074	8.428
1.669	9.311
2.877	10.072
1.98	11.048
-0.415	9.068
-0.517	6.149
-2.198	9
0.265	8.192
1.205	8.82
-4.611	10.235
-4.583	10.963
-4.179	8.191
-0.654	2.639
-0.774	7.06
-0.295	7.127
1.688	7.188
-4.876	9.669
-2.466	8.094
0.114	10.385
1.068	4.827
3.326	3.587
3.031	6.627
2.412	8.129
2.744	12.308
8.219	12.238
5.293	12.825
0.516	7.494
0.776	6.13
0.974	8.833
6.996	20.364
25.536	55.073
56.752	94.728
89.555	134.09
110.32	165.48
112.59	185.08
106.35	190.82
95.747	184.44
86.5	177.93
82.497	174.83
78.984	169.52
76.49	156.52
72.191	158.42
69.994	148.61
80.801	104.49
92.358	57.437
96.016	8.705
103.86	-34.15
105.01	-59.357
94.45	-64.523
90.097	-59.009
88.841	-59.069
83.982	-56.733
82.026	-53.981
82.632	-55.465
85.831	-47.862
48.767	-44.4
-38.023	-55.276
-102.45	-52.931
-135.79	-43.775
-166.61	-39.03
-192.28	-31.802
-212.97	-30.601
-215.35	-26.136
-198.99	-19.405
-190.15	-17.617
-185.88	-16.122
-178.12	-12.776
-171.89	-15.387
-170.49	-17.115
-172.02	-14.058
-175.3	-17.367
-163.55	-1.978
-108.34	27.745
-39.254	56.123
15.611	82.543
62.782	105.12
92.947	125.14
105.56	123.49
100.53	116.15
86.329	112.82
82.185	108.4
80.788	105.6
79.138	105.76
80.747	110.43
48.784	61.498
-22.613	-32.87
-83.794	-103.65
-116.27	-150.33
-130.62	-173.15
-136.37	-178.57
-138.53	-176.6
-134.16	-172.33
-126.35	-174.6
-122.66	-168.53
-123.88	-159.54
-121.8	-155.9
-114.99	-149.05
-114.18	-145.29
-111.33	-144.24
-122.71	-130.41
-161.41	-100.76
-190.79	-67.509
-198.18	-41.013
-188.97	-26.199
-172.44	-22.965
-162.34	-22.112
-159.02	-19.231
-158.43	-17.635
-151.57	-16.977
-145.02	-18.909
-144.39	-15.814
-139.65	-11.615
-135.83	-12.665
-124.42	-8.928
-77.913	-6.722
-0.848	-10.037
68.007	-7.778
117.06	1.522
141.83	2.89
128.86	0.565
112.4	2.467
107.7	2.373
97.527	1.974
85.673	0.943
84.951	7.044
84.497	5.471
78.697	8.35
81.044	11.802
58.095	-36.204
16.762	-89.687
-6.123	-121.38
-17.847	-141.25
-17.689	-147.29
-20.147	-160.56
-28.116	-160.63
-29.084	-151.35
-31.306	-146.92
-29.358	-143.99
-23.941	-143.53
-25.255	-135.24
-27.062	-130.9
-31.251	-129.73
-30.067	-130.1
-22.95	-128.44
-29.868	-102
-34.27	-60.653
-33.083	-12.279
-28.511	43.908
-11.972	92.021
-9.99	132.46
-9.05	169.82
6.103	197.42
21.492	217.99
38.806	233.01
50.515	245.04
60.663	255.21
72.602	257.86
84.022	258.24
101	254.38
115.98	248.04
128.06	242.43
147.04	232.69
165	224.16
178.24	208.19
195.9	178.31
209.75	136.47
220.53	91.648
242.63	53.047
253.64	15.651
251.22	-17.448
252.83	-44.405
247.91	-66.558
236.56	-90.245
219.09	-109.16
200.81	-123.39
185.72	-143.05
168.88	-158.43
146.36	-172.8
121.64	-183.18
100.83	-187.9
71.055	-194.28
39.017	-199.72
16.642	-203.51
-0.663	-204
-16.845	-207.02
-39.493	-208.12
-63.714	-204.7
-86.239	-201.96
-108.82	-194.26
-128.95	-181.21
-156.28	-168.33
-186.21	-149.61
-206.05	-120.61
-224.17	-94.38
-241.76	-69.596
-248.88	-43.344
-245.34	-18.16
-240.07	2.007
-239.63	21.503
-233.73	48.017
-217.72	72.732
-199.49	103
-176.83	130.59
-154.97	151.95
-138.61	174.92
-125.74	188.53
-116.11	198.82
-104.56	208.1
-94.421	213.17
-84.646	217.06
-77.217	222.13
-76.126	221.89
-75.65	212.14
-80.747	202.23
-83.997	198.02
-82.665	194.46
-85.094	189.76
-77.786	188.56
-56.439	181.6
-22.039	173.09
30.722	164.93
83.398	159.76
126.18	159.16
155.25	147.47
151.79	138.77
139.44	139.74
135.56	134.58
125.81	127.06
119.24	125.47
117.86	121.8
116.39	124.47
117.12	114.66
122.47	65.101
126.94	2.641
127.55	-51.51
139.76	-86.236
145.35	-97.305
136.86	-92.506
136.75	-85.12
131.22	-85.357
126.71	-81.907
121.2	-76.364
119.89	-73.666
116.32	-67.283
41.608	-76.581
-58.493	-84.285
-109.72	-66.737
-140.29	-52.16
-157.91	-47.628
-154.66	-47.383
-149.51	-45.699
-151.14	-40.714
-148.8	-38.263
-145.23	-34.477
-144.06	-32.225
-140.19	-32.755
-142.55	-36.279
-153.48	-35.222
-158.65	-35.419
-124.5	-50.385
-59.072	-69.519
10.386	-81.202
67.898	-73.473
78.84	-67.183
62.223	-64.083
51.476	-55.861
44.317	-55.647
49.896	-52.977
50.658	-49.746
-6.991	-47.233
-93.375	-40.248
-141.91	-24.681
-153.44	-13.014
-143.29	-10.164
-131.58	-7.178
-125.09	-2.647
-116.74	0.752
-115.7	-3.934
-114.8	-2.965
-115.82	-2.265
-117.46	-4.61
-111.57	-1.274
-109.54	1.096
-114.05	2.975
-125.18	0.593
-130.77	-1.953
-133.12	-1.826
-139.2	0.894
-117.36	-1.196
-64.597	-15.12
-6.03	-27.445
39.952	-34.86
46.868	-33.806
35.15	-27.662
33.732	-24.668
31.702	-22.093
28.095	-20.937
26.707	-22.501
27.308	-23.467
21.814	-19.655
16.289	-21.359
15.547	-21.069
21.62	-18.796
38.591	-28.648
39.107	-27.762
29.239	-23.694
30.747	-25.897
30.604	-23.641
25.87	-22.897
27.216	-19.676
29.547	-19.731
28.851	-18.592
30.071	-16.484
32.3	-17.254
30.056	-15.627
23.17	-17.753
24.341	-16.3
30.435	-13.282
34.481	-14.171
35.733	-12.293
30.847	-10.499
23.979	-15.93
21.639	-16.765
23.229	-11.183
21.502	-11.395
20.815	-11.124
21.237	-10.869
22.797	-9.464
21.842	-7.929
20.042	-8.025
24.26	-5.537
23.711	-7.28
25.124	-9.64
23.493	-8.958
21.896	-8.722
25.463	-8.072
22.944	-7.438
27.272	-3.536
28.711	-2.321
24.439	-7.119
23.858	-6.585
19.95	-6.113
18.66	-10.309
19.584	-9.972
21.356	-7.374
21.837	-6.012
18.522	-4.932
17.958	-7.853
16.247	-6.258
14.066	-4.589
16.318	-5.951
17.511	-2.223
15.554	-2.492
15.275	-4.609
14.778	-5.733
10.93	-4.165
7.023	-5.334
7.993	-8.745
10.753	-9.192
12.806	-6.817
19.589	-0.285
21.796	-2.786
16.428	-2.687
13.604	-0.626
14.904	-4.006
17.683	-2.684
