# Supplementary material for: Electrooculography-based continuous eye-writing recognition system for efficient assistive communication systems
Source: PLoS One. 2018 Feb 9;13(2):e0192684. doi: 10.1371/journal.pone.0192684 (PMC5806888; doi:10.1371/journal.pone.0192684)
Supplement: S3 Database — All the original continuous EOG data of participant 004, 005, and 006 used in the experiments are contained in this database. (ZIP) [file pone.0192684.s003.zip › continuous2/004/training/EOG_004_01_139.csv]

-25.669	2.495
-25.783	0.69
-21.553	5.681
-19.376	5.48
-18.881	4.229
-19.238	5.882
-20.139	1.932
-23.479	1.3
-23.329	2.525
-20.419	-1.014
-21.009	0.688
-23.402	5.238
-22.306	6.759
-22.399	4.974
-25.296	2.252
-23.766	2.008
-20.116	3.538
-15.393	5.142
-15.864	5.257
-19.2	7.298
-18.912	6.571
-20.954	3.485
-24.521	5.635
-22.509	4.731
-17.954	3.217
-17.793	4.623
-16.796	4.343
-19.922	1.81
-22.75	2.468
-17.384	6.851
-18.251	2.795
-23.269	1.398
-18.784	7.531
-14.236	5.901
-16.067	2.487
-17.132	0.276
-18.441	-0.688
-15.9	2.5
-15.183	1.179
-19.644	2.929
-18.771	8.036
-19.756	7.713
-21.695	7.972
-18.02	7.361
-16.013	7.967
-12.38	9.547
-7.055	8.154
-9.493	6.371
-14.101	5.435
-16.199	4.565
-13.619	5.089
-8.028	3.842
-6.448	-0.204
-6.554	1.961
-10.384	2.783
-13.139	3.87
-11.332	7.452
-7.801	1.988
-3.916	0.957
-8.139	-0.988
-10.085	-2.285
-9.186	5.767
-14.778	2.798
-13.42	3.773
-8.167	8.05
-5.349	6.88
-4.224	6.969
-6.359	2.566
-5.213	1.666
-3.698	4.353
-3.184	7.155
-6.845	6.292
-10.268	7.304
-2.596	10.074
1.041	6.702
0.547	4.586
0.293	2.522
-3.953	3.348
-3.997	8.354
-8.507	7.943
-15.761	4.554
-11.911	3.669
-4.793	3.87
-2.385	4.97
1.015	4.669
27.326	6.33
73.632	19.165
120.89	32.019
146.44	36.806
132.42	37.615
113.24	33.709
99.373	29.8
84.673	25.405
78.553	24.137
75.547	23.913
74.992	23.186
73.862	24.012
74.09	22.277
71.256	19.522
66.72	16.6
69.261	16.998
66.359	17.784
62.455	20.93
40.738	6.249
-17.882	-28.163
-76.342	-49.754
-114.92	-61.082
-139.29	-70.639
-162.52	-72.992
-181.62	-72.106
-179.9	-71.024
-178.05	-65.735
-176.16	-63.669
-163.71	-59.156
-159.01	-58.581
-148.18	-74.174
-126.51	-101.21
-112.62	-136.07
-101.55	-165.33
-95.658	-189.65
-87.392	-204.12
-68.903	-207.07
-56.374	-209.69
-46.665	-209.74
-40.548	-207.98
-34.119	-204.08
-27.653	-204.25
-30.678	-201.88
-25.709	-195.38
-22.111	-193.7
-24.643	-186.82
-23.328	-184.65
-25.644	-187.87
-25.209	-183.77
-21.424	-181.46
-19.036	-179.14
-22.35	-165.55
-26.841	-143.4
-15.867	-107.65
13.093	-52.261
47.687	13.318
75.63	78.427
94.25	132.31
99.468	169.37
100.61	190.39
100.84	196.8
89.289	187.98
80.114	182.09
79.378	181.69
80.168	153.42
91.069	107.01
101.31	59.938
100.87	16.199
102.31	-9.99
99.156	-15.732
91.059	-11.862
90.147	-11.757
86.896	-11.512
86.179	-7.196
83.388	-5.515
80.323	-7.386
78.331	2.595
24.717	4.851
-55.356	2.9
-105.46	19.05
-141.55	25.988
-178.27	24.252
-205.58	24.443
-217.67	22.863
-220.6	19.289
-212.47	17.842
-202.36	20.647
-200.86	21.074
-198.46	20.434
-190.61	21.337
-181.03	20.306
-173.19	21.373
-167.85	23.24
-163.65	23.569
-161.85	23.941
-159.39	21.007
-157.78	21.134
-157.57	24.443
-156.04	23.835
-159.68	17.508
-161.15	17.184
-145.4	19.019
-105.16	17.035
-53.593	20.69
-13.933	17.201
17.575	12.33
42.78	10.615
46.61	10.203
40.295	14.202
35.791	13.527
28.957	13.017
27.94	13.622
23.888	13.892
16.325	11.855
14.428	9.857
9.129	13.051
6.786	16.03
8.244	13.428
10.85	9.725
13.101	10.802
8.06	12.519
15.24	16.708
25.283	20.101
19.76	17.303
20.471	15.332
22.379	18.569
17.534	21.375
16.603	19.682
21.472	18.487
22.743	17.904
22.14	16.213
26.27	18.186
27.848	19.437
26.377	19.058
21.102	18.255
19.139	16.469
17.351	13.155
15.459	8.567
18.323	19.156
15.982	25.7
17.684	19.974
19.483	19.95
18.7	23.068
20.175	22.666
18.97	14.26
22.025	15.654
23.392	16.947
22.279	12.409
20.407	14.607
16.977	14.101
15.009	15.833
22.001	18.435
28.392	15.592
17.623	14.305
13.374	13.949
12.914	10.925
12.086	10.962
15.039	13.46
16.162	14.73
19.823	16.154
13.513	14.597
10.442	14.571
12.564	16.88
11.209	16.698
14.374	15.216
12.884	13.972
10.244	15.187
10.732	17.016
13.362	19.772
17.776	17.627
14.924	13.643
8.865	11.371
5.838	8.8
2.152	9.926
4.701	11.09
8.927	11.004
11.294	11.886
