# Supplementary material for: Electrooculography-based continuous eye-writing recognition system for efficient assistive communication systems
Source: PLoS One. 2018 Feb 9;13(2):e0192684. doi: 10.1371/journal.pone.0192684 (PMC5806888; doi:10.1371/journal.pone.0192684)
Supplement: S3 Database — All the original continuous EOG data of participant 004, 005, and 006 used in the experiments are contained in this database. (ZIP) [file pone.0192684.s003.zip › continuous2/004/training/EOG_004_01_140.csv]

-7.291	-4.606
-12.784	-5.077
-13.346	-5.838
-8.786	-7.794
-6.578	-4.352
-9.665	-6.047
-10.788	-4.829
-10.66	-3.209
-11.17	-7.637
-8.363	-5.512
-5.702	-2.702
-2.026	-4.418
-0.295	-3.174
0.912	-2.768
2.139	-5.185
4.731	-5.958
8.788	-4.199
5.247	-2.217
-1.269	-4.976
-2.632	-6.93
-3.994	-3.956
-5.702	-2.96
-5.077	0.214
-2.486	0.172
1.777	-3.673
1.262	-1.251
1.542	-3.735
-0.024	-6.499
-4.146	-3.49
2.531	-4.097
7.053	-5.682
0.157	-3.353
-4.269	-1.687
-0.895	0.144
2.879	1.23
3.922	-1.285
3.632	0.2
2.14	-1.391
1.207	-1.468
0.273	4.508
3.304	5.452
5.698	5.314
1.198	3.889
1.328	-0.048
3.002	-0.524
1.424	0.174
0.228	-1.769
2.32	-1.735
5.919	1.625
4.673	5.886
6.465	4.82
7.401	2.614
4.732	5.482
3.548	1.861
1.79	-3.531
4.135	-1.859
3.166	0.343
3.976	-3.078
7.46	-3.982
1.713	-2.806
-0.1	-6.512
0.426	-3.546
1.387	-1.074
5.599	-4.15
6.988	-3.597
6.121	-3.135
0.633	-2.041
-2.627	-0.83
0.767	-2.76
2.324	-1.205
6.697	1.705
9.073	1.161
3.462	-0.046
3.367	0.22
2.061	-0.472
2.242	-0.636
5.911	2.651
3.77	3.564
4.829	5.05
5.509	4.37
2.31	4.381
0.381	6.888
0.346	4.826
0.984	4.92
2.296	2.645
2.721	4.293
5.225	4.649
28.102	-9.366
72.829	-19.848
116.07	-25.012
139.19	-24.877
136	-21.706
118.28	-25.332
108.38	-26.45
104.95	-26.732
95.648	-29.376
93.548	-24.692
90.888	-24.177
85.265	-29.881
83.527	-20.55
70.406	-13.835
70.747	-16.54
70.852	-13.369
69.055	-10.343
72.475	-9.117
29.346	-16.857
-36.181	-21.605
-83.796	-14.526
-115.69	-7.971
-146.81	-3.479
-173.3	1.074
-188.03	3.512
-200.62	5.744
-196.93	11.048
-186.43	10.502
-179.76	9.687
-171.99	12.451
-166.2	15.508
-161.29	17.353
-157.21	17.457
-152.46	20.448
-151.49	19.954
-146.18	21.142
-143.01	19.66
-148.83	15.19
-146	15.243
-148.91	8.336
-147.32	15.981
-111.6	40.358
-57.323	65.509
1.552	98.911
55.701	127.68
94.546	151.84
122.64	168.25
139.23	171.55
142.11	172.55
134.47	164.99
123	159.2
117.89	157.12
113.89	149.77
107.24	147.56
101.59	143.71
97.4	139.57
97.307	142.44
96.443	142.17
93.79	135.14
95.369	136.16
94.206	140.31
93.804	113.16
103.76	59.659
109.23	7.358
113.71	-40.037
117.61	-74.634
112.79	-79.723
107.26	-74.358
103.99	-72.601
100.62	-72.311
93.291	-72.389
93.527	-65.164
93.767	-66.394
92.656	-65.186
80.236	-59.264
20.587	-66.422
-49.628	-64.618
-90.088	-49.287
-114.89	-38.852
-137.54	-37.077
-162.77	-35.089
-174.21	-30.491
-169.92	-29.323
-167.91	-28.104
-162.07	-26.237
-160	-26.626
-157.57	-25.552
-151.47	-23.803
-151.84	-21.33
-142.33	-17.791
-137.45	-15.954
-136.17	-14.971
-131.91	-14.977
-135.51	-14.075
-133.3	-16.661
-133.34	-16.529
-133.9	-15.022
-130.32	-19.642
-133.73	-17.212
-137.06	-17.622
-129.19	-12.96
-89.179	9.633
-21.454	35.892
41.937	66.332
91.87	96.721
130.09	122.47
153.99	139.5
160.88	140.16
151.79	136.72
137.65	132.08
128.53	126.28
120.39	126.98
115.27	122.64
110.34	118.45
107.84	118.61
112.69	115.44
102.58	111.07
96.276	111.08
103.81	115.67
102.58	94.017
117.13	48.064
129.15	-0.307
124.18	-50.178
124.38	-80.142
116.91	-88.881
114.84	-90.616
115.43	-87.031
109.02	-85.386
109.8	-83.681
105.04	-83.534
103.47	-81.545
110.6	-70.095
75.669	-75.343
1.82	-82.676
-52.3	-67.868
-79.655	-50.217
-102.16	-40.215
-136.95	-43.327
-166.43	-42.74
-167.74	-35.999
-161.73	-31.908
-158.63	-28.445
-155.09	-32.744
-152.44	-35.47
-146.92	-30.438
-139	-24.281
-135.88	-19.488
-131.89	-18.861
-123.33	-20.214
-120.65	-17.748
-121.47	-17.104
-122.17	-17.2
-120.25	-18.465
-118.94	-20.131
-124.3	-20.482
-127.93	-23.058
-102.97	-5.047
-40.615	29.544
21.765	63.128
76.16	100.49
128.5	129.75
153.87	146.53
160.81	156.8
160.36	153.64
149.15	146.84
140.7	145.46
134.41	140.08
128	134.71
122.12	129.54
119.66	125.77
116.79	126.16
110.39	122.2
111.18	115.66
112.65	116.45
109.46	113.07
107.23	109.53
105.96	115.55
108.19	98.719
115.29	66.95
121.08	31.646
123.72	-11.704
117.46	-55.676
109.14	-97.466
108.45	-107.27
104.29	-102.06
99.683	-102.19
98.062	-93.682
91.227	-92.361
86.03	-94.793
87.427	-92.246
89.137	-88.113
87.624	-84.262
86.611	-82.67
89.237	-79.858
90.501	-76.594
82.247	-74.935
83.054	-73.069
87.923	-69.949
42.778	-77.486
-31.287	-82.531
-83.951	-69.626
-104.07	-54.299
-111.84	-47.588
-123.22	-48.366
-120.53	-49.726
-118.87	-45.479
-118.97	-41.346
-116.77	-41.119
-114.83	-37.969
-109.61	-33.817
-106.06	-29.466
-98.556	-30.374
-96.831	-34.435
-90.849	-33.351
-103.06	-33.089
-133.04	-34.844
-134.26	-35.207
-134.29	-32.069
-132.62	-26.197
-122.62	-27.081
-125.31	-30.09
-123.38	-26.09
-118.12	-22.132
-117.34	-20.55
-115.81	-23.991
-114.86	-26.446
-110.91	-26.236
-113.82	-26.048
-121.73	-19.708
-120.61	-16.505
-117.49	-18.907
-111.41	-21.634
-110.33	-22.251
-114.42	-22.867
-88.529	-24.827
-34.07	-26.435
16.992	-34.354
50.886	-31.93
61.945	-25.198
55.462	-31.647
50.812	-33.391
53.071	-31.383
54.004	-28.947
51.502	-24.94
44.092	-24.367
43.896	-24.37
45.445	-22.652
41.402	-21.111
53.423	-19.691
60.709	-19.617
51.038	-19.294
48.631	-16.062
42.354	-19.412
34.988	-22.412
34.701	-18.454
29.7	-20.199
26.721	-15.838
26.757	-7.887
28.291	-8.882
28.753	-3.358
23.894	-0.647
22.103	-7.572
23.923	-11.845
21.316	-12.585
18.931	-13.818
21.645	-15.164
16.859	-13.506
9.539	-12.403
11.637	-15.171
14.747	-16.303
14.48	-12.872
19.277	-12.246
19.569	-10.462
11.351	-7.78
12.637	-8.777
15.283	-6.953
15.085	-5.892
13.626	-5.946
12.703	-6.099
15.886	-11.967
14.736	-13.243
12.444	-11.661
8.881	-12.847
8.073	-7.021
6.972	-5.059
4.357	-7.693
10.863	-6.685
13.151	-8.594
10.29	-8.466
12.799	-4.753
20.184	-3.884
21.897	-3.538
11.758	-1.486
5.443	1.603
0.819	0.53
-5.603	-3.368
-0.491	-4.479
4.953	-7.025
5.887	-7.076
7.332	-4.147
