# Supplementary material for: Electrooculography-based continuous eye-writing recognition system for efficient assistive communication systems
Source: PLoS One. 2018 Feb 9;13(2):e0192684. doi: 10.1371/journal.pone.0192684 (PMC5806888; doi:10.1371/journal.pone.0192684)
Supplement: S3 Database — All the original continuous EOG data of participant 004, 005, and 006 used in the experiments are contained in this database. (ZIP) [file pone.0192684.s003.zip › continuous2/004/training/EOG_004_01_141.csv]

-1.325	17.804
-10.468	15.746
-11.55	18.027
-14.57	18.415
-19.408	12.677
-16.932	14.899
-17.824	15.917
-14.998	12.675
-11.822	12.195
-10.8	12.746
-8.649	11.912
-10.558	8.806
-13.873	8.459
-16.014	10.761
-12.176	11.177
-9.888	9.439
-12.044	9.677
-9.252	10.631
-7.873	10.538
-9.601	11.712
-8.549	12.169
-10.871	12.255
-13.64	11.756
-9.963	11.187
-5.942	8.14
-3.528	2.597
-5.592	4.542
-12.102	4.354
-13.956	0.404
-12.101	1.875
-12.873	-2.815
-12.953	-10.78
-15.06	-12.218
-12.551	-8.216
-3.493	-3.51
-4.679	-4.355
-5.825	-2.124
-6.782	2.758
-9.45	0.647
-5.709	1.133
-7.054	4.744
-8.953	3.299
-5.01	2.025
-1.623	2.954
-2.205	0.895
-4.304	-1.877
-6.329	-3.395
-11.353	-7.69
-14.906	-7.356
-15.177	-5.814
-12.924	-6.7
-9.978	-2.23
-9.968	-1.563
-11.323	-1.467
-12.692	2.798
-10.657	3.256
-9.406	4.68
-7.33	5.054
1.612	3.629
2.147	4.663
-1.308	2.576
3.291	5.588
0.811	8.199
-3.834	5.778
-6.306	6.124
-11.822	2.682
-7.463	5.507
-3.061	6.879
-10.624	0.915
-10.04	3.504
-5.871	5.1
-9.852	2.528
-7.317	6.517
0.806	26.95
29.916	69.888
75.115	120.81
103.41	165.69
109.96	187.99
93.543	184.5
76.728	176.86
70.703	168.88
63.389	162.91
54.037	158.85
47	154.04
46.898	150.16
45.776	148.05
41.869	138.17
42.74	139.08
40.463	143.56
12.013	91.599
-40.996	11.029
-94.233	-62.734
-121.73	-119.23
-130.38	-149.51
-148.2	-167.19
-161.19	-166.39
-163.5	-160.96
-163.88	-156.63
-158.32	-152.6
-154.23	-151.31
-151.5	-143.94
-150.39	-141.18
-152.09	-140.12
-152.34	-140.55
-147.83	-131.12
-109.39	-95.811
-51.509	-46.266
0.558	19.262
51.766	83.561
74.816	130.02
81.218	153.33
77.603	153.38
61.063	148.06
57.034	141.34
56.173	136.97
52.732	135.77
48.772	130.82
42.878	126.12
41.855	130.95
44.424	127.85
47.801	123.45
51.336	123.94
49.402	119.02
48.574	129.22
27.764	94.391
-32.267	3.464
-89.338	-75.039
-123.32	-135.12
-142.46	-170.4
-151.49	-177.82
-153.04	-174
-148.5	-168.62
-142.65	-162.74
-138.28	-161.37
-138.17	-155.84
-136.89	-148.76
-131.48	-143.99
-132.42	-138.55
-123.5	-138.52
-117.76	-128.19
-156.7	-106.98
-197.66	-75.873
-211.03	-38.084
-211.25	-9.233
-199.17	11.711
-188.36	21.878
-182.27	22.061
-173.11	22.271
-165.62	25.372
-163.49	24.209
-157.54	24.948
-146.96	25.956
-140.26	23.619
-139.35	24.603
-142.47	24.682
-144.53	25.323
-140.57	22.294
-136.57	25.16
-132.37	24.976
-131.23	24.068
-122.44	27.89
-73.048	11.766
6.376	-7.907
95.126	-30.568
175.84	-47.875
213	-53.057
196.35	-58.954
167.21	-56.171
156.63	-53.449
149.5	-48.66
145.73	-44.836
137	-43.697
138.64	-38.404
162.55	-41.621
167.16	-43.671
160.64	-37.391
155.44	-37.582
155.21	-39.391
155.91	-37.152
149.03	-36.76
146.1	-25.086
133.92	12.937
126.18	74.604
118.67	128.79
102.59	158.81
95.32	170.63
90.932	163.39
91.06	159.01
90.796	156.34
89.826	149.83
87.225	151.17
84.089	147.78
86.012	145.34
82.41	141.78
85.303	147.25
82.033	143.9
42.995	79.617
-14.062	-5.581
-57.669	-78.604
-70.233	-132.64
-77.868	-162.22
-95.028	-173.8
-101.11	-166.53
-101.47	-161.11
-99.159	-157.91
-93.923	-151.67
-90.711	-148.24
-90.303	-147.17
-87.111	-148.55
-86.04	-145.89
-84.784	-140.53
-74.542	-135.96
-97.69	-116.21
-141.56	-79.701
-160.67	-39.407
-169.6	-2.083
-168.11	25.298
-155.27	44.963
-144.75	53.584
-136.62	53.695
-128.92	54.162
-124.73	52.769
-125.28	53.56
-125.25	52.976
-122.45	49.907
-119.84	50.874
-118.42	46.937
-121.51	42.815
-119.18	50.601
-103.04	43.565
-56.093	17.945
27.653	0.01
105.02	-26.513
166.64	-53.386
214.21	-59.325
214.7	-59.982
196.18	-56.485
194.49	-49.228
184.52	-45.696
172.98	-43.793
167.19	-40.721
160.87	-39.529
156.28	-39.619
151.28	-36.691
144.6	-36.912
140.13	-40.065
145.68	-33.43
136.93	-7.159
121.89	46.474
120.51	104.38
116.07	144.62
112.4	171.25
110.2	173.6
105.25	169.06
103.75	167.81
101.61	160.87
95.651	158.83
92.583	154.65
91.167	147.96
87.061	146.19
85.989	143.89
86.172	137.89
86.855	135.32
86.337	139.59
86.548	139.23
85.416	136.06
79.352	129.62
80.245	128.26
77.256	131.11
81.189	99.485
98.197	42.728
101.73	-15.761
104.26	-66.305
104.08	-94.382
95.604	-98.703
96.724	-91.38
95.853	-88.365
94.215	-83.536
92.316	-80.721
85.793	-79.447
87.307	-73.299
80.756	-72.268
80.446	-70.785
82.829	-67.933
79.001	-66.281
89.277	-61.995
52.085	-71.673
-28.18	-87.239
-79.178	-90.186
-100.05	-86.227
-102.67	-74.85
-94.402	-66.539
-86.342	-63.544
-87.341	-59.734
-90.891	-57.273
-88.177	-52.681
-84.745	-50.374
-81.856	-49.473
-80.879	-48.994
-77.657	-48.546
-80.128	-47.466
-90.465	-50.178
-93.413	-48.855
-96.536	-47.276
-100.15	-49.274
-97.323	-31.501
-69.683	5.183
-13.728	42.972
37.687	88.279
75.321	135.91
101.05	169.58
107.58	176.43
101.46	161.51
95.604	149.97
87.512	146.91
83.631	146.41
80.335	144.93
75.649	138.19
77.079	132.82
68.646	128.56
62.81	128.6
63.748	131.54
64.335	125.76
68.844	127.2
70.736	109.47
79.572	53.435
84.953	-3.209
86.579	-51.414
90.014	-82.205
89.061	-90.488
91.644	-92.765
90.468	-94.577
86.511	-87.827
80.827	-80.19
77.892	-77.245
76.782	-74.086
79.69	-68.072
73.245	-59.613
20.386	-58.477
-39.043	-45.022
-71.368	-22.472
-100.73	-9.157
-126.63	3.459
-150.28	12.816
-174.99	15.145
-178.95	13.096
-168.57	13.41
-159.56	13.341
-149.3	10.348
-145.44	8.198
-145.22	9.128
-145.02	13.646
-140.57	16.116
-135.27	15.171
-133.46	15.295
-129.69	13.647
-133.36	11.133
-135.12	8.491
-138.66	7.727
-135.22	9.058
-101.15	-12.323
-50.882	-44.792
3.864	-62.002
18.226	-70.838
-0.289	-69.752
-5.879	-63.526
-13.313	-59.277
-15.759	-54.931
-16.603	-52.001
-17.672	-49.696
-11.425	-49.15
-13.119	-45.845
-15.68	-44.522
-17.464	-43.621
-6.326	-39.97
14.653	-42.448
13.69	-39.558
6.5	-38.056
4.198	-37.31
4.553	-31.672
9.947	-34.017
11.005	-34.071
12.82	-30.847
12.537	-33.104
6.187	-32.52
2.491	-26.027
1.517	-21.895
0.082	-21.092
0.241	-20.175
2.269	-19.338
5.736	-19.252
9.001	-17.467
6.171	-15.447
4.596	-14.745
3.954	-13.426
4.248	-13.546
7.6	-14.868
5.63	-14.169
6.88	-12.456
5.434	-12.918
2.375	-16.011
1.677	-20.103
1.865	-19.219
9.936	-15.053
10.852	-14.342
10.506	-16.064
11.767	-16.252
9.707	-17.601
10.76	-20.79
11.338	-17.493
10.72	-15.572
7.661	-18.841
10.098	-18.955
10.019	-21.074
6.591	-21.101
9.624	-18.495
6.87	-18.837
7.042	-17.143
9.012	-16.279
8.023	-15.843
12.426	-15.571
14.293	-18.148
12.232	-21.276
9.805	-17.974
9.693	-13.116
