# Supplementary material for: Electrooculography-based continuous eye-writing recognition system for efficient assistive communication systems
Source: PLoS One. 2018 Feb 9;13(2):e0192684. doi: 10.1371/journal.pone.0192684 (PMC5806888; doi:10.1371/journal.pone.0192684)
Supplement: S3 Database — All the original continuous EOG data of participant 004, 005, and 006 used in the experiments are contained in this database. (ZIP) [file pone.0192684.s003.zip › continuous2/004/training/EOG_004_01_142.csv]

-6.004	6.296
-5.602	8.702
-4.818	3.519
-5.786	3.882
-4.978	4.651
-5.582	0.604
-4.643	2.707
-2.093	2.227
-3.347	1.879
-2.423	1.336
-6.67	0.529
-9.062	4.694
-7.184	4.139
-10.538	1.492
-7.203	1.719
-3.383	1.143
-5.887	6.022
-4.137	9.541
-1.994	5.136
-3.427	5.311
-0.97	5.675
-1.218	2.321
-3.801	2.338
-3.538	4.283
-8.235	8.511
-11.137	10.557
-5.951	8.342
-3.684	9.639
-6.145	11.615
-5.163	11.181
-1.542	11.305
1.423	10.725
2.288	12.13
-1.689	12.616
-3.752	11.188
1.608	13.108
5.939	11.711
6.354	9.88
4.841	10.485
1.279	9.297
-1.195	8.974
-0.833	8.435
1.308	8.83
4.401	6.197
3.168	3.931
0.695	6.512
1.217	3.994
-2.01	6.137
-3.368	7.634
0.622	3.997
2.612	9.021
4.892	8.564
6.669	6.966
6.144	11.651
7.848	12.136
7.789	8.849
7	7.146
5.264	4.632
5.853	3.987
14.229	10.701
16.297	10.345
12.627	6.956
10.504	8.619
7.047	9.161
3.02	6.849
2.332	4.225
7.169	4.942
7.063	6.478
3.099	6.266
4.101	5.765
3.611	6.326
5.589	6.39
8.277	2.704
8.833	-0.319
7.935	4.325
-0.202	5.086
-1.546	4.03
2.258	5.227
2.898	1.94
2.829	3.158
0.88	5.255
-0.561	3.034
1.714	3.631
7.113	16.811
25.635	50.69
60.689	96.105
93.203	144.85
116.51	185.7
121.37	207
110.6	212.46
100.17	203.04
90.874	193.72
81.565	189.47
74.758	183.67
68.735	180.17
64.271	178.53
63.006	176.27
57.135	170.49
58.341	169.51
66.462	165.7
65.799	164.44
63.923	159.28
66.458	117.48
74.308	59.807
76.849	1.564
75.9	-52.441
75.121	-85.28
66.71	-89.393
60.859	-81.682
59.075	-79.313
57.829	-76.475
54.573	-76
50.252	-73.477
45.319	-71.949
51.506	-68.102
34.137	-64.127
-37.222	-67.787
-99.434	-61.376
-134.36	-51.229
-170.49	-44.3
-200.38	-36.186
-213.19	-35.734
-220.73	-34.409
-220.86	-25.326
-212.86	-23.582
-207.27	-22.548
-201.62	-16.667
-188.72	-19.234
-175.2	-20.134
-178.72	-17.053
-182.24	-15.985
-178.19	-12.541
-178.02	-8.614
-173.31	-3.918
-168.7	-3.506
-168.34	-6.082
-162.35	-13.26
-164.77	-18.805
-150.38	0.246
-82.418	29.523
-15.772	49.956
32.734	71.357
84.225	91.345
116.67	106.42
131.82	124.7
130.6	133.41
113.64	127.63
99.581	120.73
88.367	115.39
81.38	111.02
77.893	106.69
70.868	104.28
72.358	101.63
73.138	98.239
66.378	102.88
65.299	99.988
63.591	96.969
61.3	100.11
48.559	59.348
8.236	-18.127
-38.053	-90.736
-70.89	-145.51
-94.095	-181.7
-102.05	-202.04
-105.16	-210.39
-106.67	-213.75
-104.45	-207.5
-104.34	-197.89
-99.096	-193.34
-99.382	-189.05
-103.21	-181.15
-102.51	-176.8
-103.94	-174.25
-102.49	-171.23
-99.052	-172.18
-98.459	-168.5
-98.433	-161.22
-98.813	-160.62
-93.271	-161.4
-82.534	-139.77
-57.681	-98.035
-5.814	-42.317
48.712	32.779
87.775	96.628
114.7	145.21
126.96	179.19
120.62	181.87
108.48	173.28
102.59	166.91
96.758	162.58
89.203	157.08
87.925	153.7
90.279	150.04
84.727	144.03
82.25	145.41
83.909	145.19
80.342	142.83
76.578	140.8
71.247	137.51
70.565	130.86
70.142	130.72
71.112	126.83
81.698	81.349
93.155	24.323
102.62	-24.468
105.39	-75.345
99.482	-96.414
92.146	-92.159
92.079	-89.26
90.823	-89.525
92.086	-88.433
91.829	-84.911
87.731	-80.52
85.571	-70.68
34.993	-72.216
-45.182	-78.62
-96.908	-66.667
-130.23	-54.698
-159.09	-42.469
-184.04	-32.038
-199.21	-31.646
-200.39	-33.553
-189.04	-36.862
-181.05	-32.103
-180.23	-27.329
-173.73	-30.039
-163.3	-27.705
-156.37	-21.632
-161.15	-24.223
-167.85	-25.29
-162.17	-20.546
-152.29	-14.498
-131.15	12.128
-102.47	47.244
-83.597	75.932
-72.099	102.7
-69.056	124.25
-61.081	148.84
-39.546	167.79
-20.177	177.56
-12.479	191.44
-6.84	199.71
4.246	199.77
14.847	195.85
24.672	191.44
35.399	194.76
42.304	195.28
55.278	192.4
76.729	193.49
92.416	192.87
105.27	190.52
114.19	190.38
124.53	187.77
134.45	175.36
134.91	165.51
139.07	151.95
139.93	130.97
136.98	127.78
134.7	108.51
122.58	54.325
124.35	-2.064
137.9	-59.528
119.32	-131.32
70.576	-207.99
27.878	-260.23
5.61	-291.71
-4.963	-312.03
-12.723	-317.87
-16.883	-317.83
-22.477	-317.07
-32.678	-314.71
-37.143	-311.49
-38.6	-310.21
-42.319	-306.47
-45.458	-301.5
-49.064	-297.18
-52.252	-290.84
-56.328	-285.81
-64.081	-286.18
-66.774	-284.36
-66.961	-275.51
-67.764	-269.25
-60.605	-265.21
-74.064	-258.4
-113.51	-245.13
-147.16	-216.4
-178.83	-174.09
-204.29	-124.39
-213.04	-73.823
-213.76	-26.865
-207.28	17.901
-188.87	58.189
-165.47	92.784
-143.88	122.5
-118.72	148.89
-100.9	167.05
-87.017	181.04
-69.151	191.19
-60.191	194.89
-53.254	197.82
-44.144	199.07
-34.715	204.03
-27.377	206.11
-26.712	197.42
-26.169	189.82
-26.985	184.56
-25.351	182.62
-21.818	183.91
-28.127	172.94
-25.017	173.38
-15.513	170.45
-10.739	124.71
9.336	69.036
38.942	12.905
76.915	-35.986
115.96	-68.911
130.86	-94.095
124.37	-101.44
116.3	-99.466
114.57	-98.182
105.08	-92.235
100.97	-83.714
103.92	-83.047
93.226	-78.443
113.06	-77.379
142.32	-81.799
127.69	-78.285
117.07	-74.234
119.49	-69.912
125	-87.811
133.9	-103.99
128.05	-95.555
124.56	-91.831
125.42	-89.469
123.33	-87.626
125.1	-88.979
129.33	-85.846
124.04	-84.753
120.21	-86.918
117.44	-86.075
108.59	-85.69
112.66	-79.647
67.177	-79.9
-27.134	-88.774
-97.044	-81.079
-145.83	-62.4
-176.53	-48.841
-194.41	-41.886
-196.75	-35.495
-187.83	-33.679
-180.15	-33.377
-174.17	-31.866
-171.18	-31.986
-163.15	-30.097
-155.98	-31.02
-151.15	-28.631
-144.82	-24.167
-139.36	-27.53
-136.5	-26.078
-137.45	-25.92
-141.9	-34.069
-144.12	-33.867
-140.59	-31.821
-137.8	-34.195
-136.86	-34.076
-137.39	-31.858
-138.67	-31.818
-135.72	-27.631
-105.03	-26.875
-36.443	-35.259
41.433	-31.721
109.49	-27.335
150.69	-27.026
159.57	-19.112
150.53	-14.645
135.03	-16.653
126.84	-18.786
121.16	-17.072
116.9	-13.647
108.94	-12.64
107.71	-11.276
131.91	-10.458
134.17	-9.72
119.41	-9.296
119.33	-3.503
118.78	2.086
123.71	-1.228
125.85	1.19
122.42	-1.779
122.46	1.574
108.02	-4.696
62.317	-45.861
11.23	-80.284
-19.53	-99.856
-43.896	-108.03
-74.761	-111.36
-108.28	-113.16
-121.35	-108.34
-115.62	-104.61
-114.07	-96.713
-113.03	-89.63
-110.01	-93.121
-106.99	-90.17
-97.351	-93.057
-83.497	-118.59
-69.754	-147.27
-57.021	-174.38
-42.544	-190.17
-27.496	-195.25
-17.906	-196.92
-5.72	-199.71
2.481	-200.47
6.452	-193.75
12.653	-192.32
17.003	-188.42
24.999	-186.29
27.041	-188.76
27.458	-182.66
30.673	-177.27
28.493	-175.35
28.758	-172.25
29.419	-169.06
28.569	-164.69
28.725	-160.49
30.032	-156.07
28.986	-154.37
26.708	-153.97
26.702	-147.41
27.854	-145.2
29.082	-144.04
25.08	-130.32
23.949	-110.32
25.15	-78.43
26.526	-29.726
26.493	7.939
22.068	19.516
20.667	24.891
20.462	28.06
20.622	30.471
19.556	32.656
25.147	28.355
26.857	28.757
20.558	29.593
21.495	32.435
17.494	43.732
12.968	48.762
14.927	49.088
14.832	50.996
12.368	52.298
13.029	55.333
16.384	57.129
17.722	56.31
18.478	54.029
22.268	53.031
24.813	54.738
21.32	54.486
22.065	54.776
27.27	57.524
27.794	55.511
23.276	54.576
18.859	55.138
17.631	49.322
17.856	48.424
20.773	48.234
16.994	47.827
8.579	50.848
12.707	50.84
16.965	51.101
19.465	45.889
23.612	43.834
19.807	46.985
18.117	43.502
22.318	44.721
24.51	40.517
19.805	34.565
16.681	40.162
15.024	36.848
13.245	36.203
14.99	39.636
14.574	34.685
14.294	31.173
10.681	28.455
8.419	29.819
15.295	31.563
21.639	31.444
21.868	30.671
20.07	28.607
17.393	26.203
13.422	24.163
12.288	25.594
11.8	23.66
11.899	21.097
15.555	22.007
12.497	24.851
12.566	25.964
13.183	23.826
4.162	25.717
10.26	26.053
15.875	20.898
14.637	19.216
17.888	23.758
13.163	29.023
12.447	29.326
10.967	28.154
6.345	28.472
12.326	28.01
16.762	27.321
16.319	25.944
16.817	23.82
17.347	23.279
17.409	24.633
18.856	27.035
