# Supplementary material for: Electrooculography-based continuous eye-writing recognition system for efficient assistive communication systems
Source: PLoS One. 2018 Feb 9;13(2):e0192684. doi: 10.1371/journal.pone.0192684 (PMC5806888; doi:10.1371/journal.pone.0192684)
Supplement: S3 Database — All the original continuous EOG data of participant 004, 005, and 006 used in the experiments are contained in this database. (ZIP) [file pone.0192684.s003.zip › continuous2/004/training/EOG_004_01_143.csv]

-16.149	5.593
-15.553	4.928
-6.594	2.513
-1.233	3.669
-4.869	4.983
-7.015	3.498
-12.37	2.145
-17.192	1.779
-16.451	0.675
-15.418	2.077
-17.439	5.768
-18.355	5.486
-19.175	5.952
-21.914	6.293
-20.419	5.034
-19.46	5.76
-19.256	5.575
-19.318	5.217
-21.614	2.197
-20.598	5.535
-22.455	7.992
-27.567	-1.803
-29.384	-2.856
-31.613	-1.31
-35.44	-3.818
-38.729	-3.719
-38.694	-2.246
-37.286	-0.675
-39.066	-2.882
-37.225	-3.195
-38.046	-1.116
-42.421	-2.712
-37.458	-2.183
-33.751	-0.188
-35.923	-2.291
-35.275	1.284
-34.445	-3.304
-36.863	-12.043
-35.476	-5.068
-35.305	-4.444
-38.478	-7.409
-33.353	-4.842
-33.343	-3.529
-36.149	-3.243
-36.05	-6.942
-38.725	-5.207
-36.435	-1.647
-34.494	-3.031
-30.42	-1.103
-25.085	-0.62
-23.267	-2.95
-25.778	-2.694
-32.32	-2.191
-32.884	-4.843
-28.98	-6.22
-25.136	-3.841
-25.259	-3.266
-23.709	-1.186
-19.527	-1.325
-20.03	-2.386
-16.133	3.528
-11.886	4.192
-14.911	0.131
-15.073	-0.712
-14.721	-1.219
-20.065	0.675
-19.742	-0.893
-17.465	-5.524
-19.752	-3.903
-19.325	-3.514
-17.827	-0.849
-18.68	3.121
-16.169	1.292
-12.918	4.059
-13.24	4.303
-15.741	-0.14
-24.267	-1.344
-26.575	-2.811
-24.119	1.126
-26.47	18.602
-33.565	43.146
-45.704	72.838
-54.048	103.26
-60.03	128.57
-65.976	159.22
-67.613	184.18
-64.352	201.04
-59.297	217.38
-54.284	225.77
-49.578	230.54
-46.634	234.4
-45.379	235.08
-43.344	232.68
-42.858	229.53
-41.518	222.78
-34.548	219.11
-31.313	216.56
-34.235	208.93
-36.053	204.69
-41.358	185.49
-45.553	145.9
-39.735	98.993
-36.13	52.779
-26.634	11.384
-22.352	-40.506
-33.774	-101.08
-34.229	-152.13
-32.17	-187.76
-27.101	-211.66
-18.26	-229.42
-11.963	-240.7
-1.785	-247.23
2.187	-247.69
5.804	-243.32
8.662	-243.57
4.909	-239.71
9.657	-233.65
13.35	-228.51
9.167	-224.82
10.505	-224.16
10.524	-218.04
9.505	-212.49
6.756	-206.93
7.273	-206.54
12.308	-197.57
15.29	-170.96
38.001	-132.25
71.637	-73.459
102.75	-17.18
118.92	18.688
110.67	28.226
103.12	28.301
98.854	32.461
89.042	29.899
82.322	30.25
78.299	30.874
69.357	28.029
65.724	27.532
67.336	29.61
65.887	30.696
62.171	26.348
58.39	23.335
53.952	26.44
60.105	30.706
66.874	30.284
60.672	29.859
60.073	28.966
60.624	28.05
61.555	26.893
57.977	25.753
57.222	33.578
39.25	21.211
-28.774	-18.396
-91.325	-45.646
-121.89	-55.196
-135.32	-57.309
-150.09	-57.095
-173.55	-59.616
-182.88	-59.13
-183.06	-55.252
-176.99	-52.539
-167.51	-51.691
-164.59	-54.173
-158.81	-52.173
-151.55	-44.551
-152.76	-43.983
-154.54	-45.925
-147.91	-44.405
-141.68	-44.571
-138.09	-43.789
-136.39	-39.518
-138.31	-37.928
-140.66	-42.395
-145.52	-40.798
-146.58	-37.734
-144.83	-38.889
-142.5	-37.256
-107.38	-44.945
-39.295	-52.048
26.882	-46.832
88.567	-38.245
143.4	-24.981
171.27	-11.45
167.33	-4.947
152.5	-1.934
141.82	-2.203
134.42	-4.501
124.78	-0.365
118.85	2.548
121.59	1.123
115	1.143
104.78	0.299
109.7	3.411
108.31	3.671
106.69	2.363
103.66	11.385
40.172	7.889
-46.583	0.334
-107.61	12.275
-152.95	25.269
-175.3	36.945
-188.27	48.122
-195.2	58.585
-202.18	67.324
-205.48	71.307
-195.25	76.273
-190.45	74.804
-184.4	70.513
-172.99	68.939
-169.35	67.594
-172.01	66.894
-169.53	65.817
-163.36	65.501
-161.05	65.287
-156.06	63.27
-148.68	62.411
-145.88	63.647
-148.99	60.302
-148.38	58.154
-143.5	58.746
-142.1	57.864
-139.03	57.173
-137.28	53.085
-137.51	50.574
-135.14	48.752
-133.68	49.504
-129.71	52.782
-127.94	47.526
-125.88	44.702
-125.94	44.354
-128.46	45.243
-107.58	42.626
-82.739	24.44
-76.239	19.572
-73.972	28.217
-66.839	28.978
-59.067	27.007
-55.157	25.57
-48.969	28.001
-46.631	32.03
-47.23	34.608
-45.339	29.518
-47.058	22.695
-51.011	24.178
-49.699	26.328
-29.158	25.563
17.821	19.024
69.169	11.097
110.64	7.072
145.11	-0.103
146.9	-6.19
123.82	-5.869
111.73	-5.229
106.26	-2.718
98.245	-1.373
92.76	0.009
91.311	-2.578
84.967	-9.17
79.019	-5.457
83.42	-6.001
94.898	-11.955
99.315	-11.635
95.945	-10.718
92.445	-7.464
88.178	-3.914
87.218	-12.177
87.199	-12.218
83.928	-3.119
68.523	-30.011
41.617	-78.102
14.206	-115.12
-1.922	-138.24
-7.519	-153.48
-20.053	-164.73
-30.715	-165.98
-38.754	-164.77
-44.925	-160.22
-39.95	-154.54
-42.63	-151.86
-42.899	-143.94
-33.4	-139
-33.613	-141.39
-34.28	-139.63
-35.242	-136.9
-37.404	-135.52
-40.512	-131.67
-44.481	-133.4
-36.496	-129.57
-32.901	-111.2
-32.582	-93.192
-6.003	-70.292
11.346	-50.128
14.678	-48.284
14.427	-47.293
0.527	-42.427
31.272	-39.268
51.112	-14.331
130.91	-2.425
290.2	11.119
372.18	93.03
441.62	130.35
470.03	118.04
459.3	133.03
454.1	124.54
404.89	100.3
346.08	75.72
283.47	62.724
225.19	66.727
176.12	64.324
125.6	60.299
82.572	56.054
46.841	49.645
20.765	48.825
-1.519	46.126
-20.355	40.835
-19.119	59.175
8.547	105.45
39.793	156.02
61.304	196.45
65.914	214.09
51.665	209.3
46.042	202.5
45.798	197.69
39.121	193
31.445	186.29
29.003	177.74
28.29	172.68
24.448	169.75
25.074	167.56
25.853	165.63
23.657	161.98
23.335	156
21.292	150.96
16.018	146.2
15.749	138.69
15.684	136.49
15.572	138.72
19.609	134.87
23.193	132.08
20.446	123.82
18.878	125.42
22.942	130.04
-3.68	75.746
-53.473	-3.564
-94.905	-72.266
-124.94	-130.6
-139.83	-157.89
-149.05	-175.85
-147.18	-179.05
-140.76	-171.29
-140.08	-170.85
-136.21	-165.46
-133.07	-160.55
-126.64	-154.92
-121.27	-148.64
-119.33	-144.04
-114.29	-141.53
-111.33	-144.48
-106.66	-144.52
-105.7	-140.21
-97.085	-136.03
-96.41	-124.99
-130.85	-98.359
-153.95	-64.829
-165.62	-35.244
-183.88	-7.533
-188.52	17.091
-190.36	32.254
-187.3	43.578
-172.59	57.415
-162.19	63.76
-157.46	62.587
-153.44	61.285
-148.94	57.662
-146.18	53.754
-144.71	53.946
-139.36	54.263
-132.01	53.29
-124.38	53.464
-121.66	53.096
-122.98	52.174
-118.81	48.887
-115.24	48.857
-117.68	47.532
-114.68	41.437
-109.23	41.573
-107.38	40.736
-103.36	37.546
-101.4	39.194
-99.768	37.158
-97.451	31.736
-98.973	31.025
-98.923	31.767
-95.493	28.345
-90.909	26.733
-90.788	28.772
-92.267	26.058
-90.456	25.691
-88.578	23.761
-81.057	21.96
-77.945	24.811
-81.578	17.09
-80.607	18.324
-72.496	24.537
-45.332	10.251
-8.266	-6.241
47.229	-17.469
113.43	-27.81
162.39	-40.407
208.78	-56.411
236.15	-67.832
244.78	-69.121
243.25	-64.584
224.44	-64.481
202.83	-67.044
188.21	-66.937
186.63	-63.221
180.91	-61.098
170.89	-59.266
169.33	-57.64
174.09	-58.409
172.5	-61.831
166.24	-65.105
160.4	-58.607
155.11	-52.691
161.9	-51.407
111.98	-56.194
14.838	-63.518
-24.624	-60.061
-23.644	-57.117
-22.131	-58.792
-17.142	-55.95
-11.719	-53.45
-9.974	-50.165
-8.998	-44.705
-6.796	-44.821
-5.705	-44.912
-2.176	-44.055
-0.471	-39.699
-3.272	-37.199
-3.018	-38.524
-3.382	-37.119
-2.346	-40.476
-4.603	-39.601
-10.024	-36.607
-5.459	-40.138
-2.563	-41.73
-2.155	-39.268
-2.497	-34.984
1.388	-27.728
11.915	-27.087
11.305	-34.463
4.848	-32.469
1.682	-25.868
-0.23	-27.155
2.835	-27.425
6.732	-24.692
6.404	-24.398
3.939	-25.237
6.237	-26.656
6.911	-26.842
-1.033	-28.388
3.506	-26.359
7.856	-21.589
2.838	-22.551
1.347	-23.503
-0.479	-20.886
1.461	-22.858
2.824	-26.059
6.93	-22.392
7.036	-20.303
4.138	-19.139
7.91	-15.73
7.764	-16.035
3.264	-18.4
0.049	-19.291
2.17	-20.966
3.893	-20.183
6.969	-21.616
9.906	-23.159
9.134	-13.892
6.083	-9.867
-0.15	-13.658
2.099	-13.321
8.724	-9.65
9.912	-8.419
12.707	-8.576
