# Supplementary material for: Electrooculography-based continuous eye-writing recognition system for efficient assistive communication systems
Source: PLoS One. 2018 Feb 9;13(2):e0192684. doi: 10.1371/journal.pone.0192684 (PMC5806888; doi:10.1371/journal.pone.0192684)
Supplement: S3 Database — All the original continuous EOG data of participant 004, 005, and 006 used in the experiments are contained in this database. (ZIP) [file pone.0192684.s003.zip › continuous2/004/training/EOG_004_01_144.csv]

-14.293	-11.249
-12.544	-12.388
-8.153	-9.265
-3.402	-9.407
-3.598	-13.605
-8.389	-9.427
-9.57	-10.985
-7.925	-9.369
-7.564	-6.32
-6.045	-10.792
-1.591	-13.06
-1.733	-12.315
-0.123	-8.208
0.443	-10.48
0.759	-12.468
1.933	-12.848
-0.548	-15.392
-0.62	-12.428
0.413	-12.738
1.509	-11.761
-1.532	-8.059
-4.807	-10.996
-5.276	-13.039
-1.298	-11.316
2.223	-11.761
-6.179	-12.456
-10.216	-11.676
-5.613	-10.809
-3.88	-11.913
-3.268	-16.692
-2.698	-16.778
-5.115	-12.776
-7.192	-12.927
-4.776	-10.955
-5.366	-8.471
-5.584	-7.616
-5.287	-7.26
-9.293	-11.245
-8.333	-11.505
-5.854	-10.897
-7.086	-10.704
-10.393	-11.945
-9.116	-13.576
-0.47	-9.061
2.383	-10.473
3.346	-9.319
3.982	-6.098
-0.244	-7.823
-0.48	-6.533
2.98	-8.024
-0.558	-9.872
-7.474	-9.378
-0.567	-7.953
2.836	-6.303
-2.621	-9.063
-0.617	-9.567
0.909	-6.494
1.579	-5.412
-0.556	-3.563
-2.837	-3.257
-0.956	-4.33
0.594	-6.037
3.785	-5.871
0.906	-4.268
-0.911	-6.328
3.527	-7.546
2.278	-6.08
-0.628	-4.854
-2.526	-6.735
-0.521	-6.772
-1.043	-4.455
-1.576	-4.713
-2.182	-5.526
-9.309	-6.602
-0.516	-8.243
-14.122	-8.811
-61.228	-6.124
-98.25	-0.901
-136.8	5.819
-166.29	10.387
-184.22	13.171
-195.35	17.048
-200.66	18.255
-206.51	17.985
-200.16	16.878
-196.38	16.666
-191.83	16.071
-182.96	14.309
-180.2	13.009
-176.57	11.439
-169.01	13.145
-165.04	15.541
-160.48	20.324
-113.45	18.07
-27.895	11.002
43.296	5.729
99.264	0.209
140.27	-1.658
140.97	-9.611
114.54	-15.146
89.497	-18.004
75.542	-21.632
67.944	-17.62
61.846	-16.175
55.247	-18.518
49.794	-13.988
44.317	-18.145
43.113	-15.209
47.053	-11.922
24.51	-62.106
-14.135	-113.93
-41.18	-140.83
-62.676	-161.41
-72.096	-163.18
-80.204	-167.89
-85.235	-169.57
-79.406	-164.66
-79.025	-162.47
-75.89	-158.74
-68.294	-156.83
-65.039	-150.01
-67.136	-145.95
-68.91	-146.94
-69.658	-141.9
-74.833	-141.44
-76.067	-139.97
-73.705	-138.37
-73.217	-139.67
-59.291	-125.47
-11.871	-105.75
57.376	-74.73
127.6	-25.903
179.44	23.615
206.09	65.212
200.57	79.357
169.96	75.15
158.97	75.395
153.69	71.56
144.35	69.827
140.86	69.675
132.98	67.514
131.78	67.885
125.38	61.6
121.33	65.795
114.84	60.912
94.453	40.701
88.083	38.982
90.383	39.662
92.878	38.658
92.018	39.196
92.012	39.124
91.705	38.52
85.779	39.432
82.821	36.846
83.256	35.482
84.227	38.834
55.105	12.979
3.687	-29.713
-32.46	-55.163
-53.258	-59.738
-80.411	-62.644
-117.38	-67.564
-128.64	-65.718
-120.58	-64.812
-114.51	-60.81
-109.96	-56.431
-109.4	-56.096
-107.64	-55.339
-109.12	-49.915
-109.79	-45.589
-106.76	-46.018
-103.91	-44.439
-99.06	-46.2
-96.943	-47.879
-99.05	-42.983
-100.51	-43.955
-103.01	-44.184
-109.11	-45.027
-116.75	-48.238
-103.97	-37.285
-52.605	-15.884
7.067	23.457
62.145	78.455
106.41	130.72
127.7	171.22
132.53	194.2
119.3	193.79
104.21	185.72
98.827	184.02
92.365	178.08
85.076	175.64
87.701	171.82
89.65	166.36
82.698	163.78
78.738	159.89
77.438	154.12
77.219	150.82
80.785	153.33
91.488	121.99
104.25	61.787
106.81	6.32
107	-41.228
105.53	-66.926
106.15	-68.795
108.58	-61.864
102.58	-57.384
98.967	-55.492
93.558	-55.475
90.087	-52.315
89.28	-51.785
94.524	-48.533
79.725	-41.624
2.022	-44.353
-83.054	-36.829
-127.23	-24.279
-150.66	-14.623
-174.9	-4.872
-193.54	-4.113
-202.83	-5.696
-199.81	-4.327
-191.24	0.677
-190.5	2.4
-178.03	0.705
-172.33	-1.303
-175.74	-2.534
-170.06	1.623
-169.46	1.58
-163.59	-0.816
-156.78	1.009
-156.82	0.702
-154.55	1.128
-154.8	-2.436
-151.27	5.22
-134.91	43.897
-107.63	90.63
-80.135	133.75
-62.481	166.71
-45.838	185.5
-26.511	202.58
-10.452	210.93
-1.39	210.39
3.129	206.55
9.636	205.2
7.765	203.93
3.739	196.76
7.877	195.41
8.652	189.59
8.687	181.57
9.164	171.15
9.126	140.98
7.076	89.451
3.079	24.348
2.801	-39.171
-7.081	-104.64
-20.003	-167.38
-10.042	-212.67
12.451	-239.73
33.895	-252.81
54.027	-259.12
63.994	-258.63
71.989	-257.55
73.849	-257.04
74.818	-248.8
81.033	-245.62
74.454	-246.38
75.095	-244.73
78.209	-247.21
75.17	-242.77
78.292	-236.34
79.012	-231.18
72.986	-222.29
70.414	-221.75
70.155	-216.27
52.936	-199.65
30.3	-175.69
13.084	-122.97
1.528	-64.064
-3.489	-40.339
-7.139	-35.584
-5.878	-29.839
-5.617	-23.835
-9.33	-18.103
-4.91	-16.091
1.738	-15.639
0.234	-16.386
-0.641	-12.761
-1.371	-7.283
-1.861	-10.311
4.902	-7.069
3.475	-8.529
-6.551	-18.762
-5.146	-16.262
-4.164	-14.59
-7.157	-13.52
-8.525	-9.102
-11.778	-8.798
-7.717	-7.059
-3.536	-6.698
-0.36	-7.723
1.478	-6.438
-0.522	-4.041
3.445	-5.235
0.922	-8.497
0.515	-4.942
8.924	-3.289
4.278	-3.575
0.282	-1.886
4.643	-4.148
2.989	-6.404
-1.714	-6.357
-5.426	-4.739
-5.665	-5.063
-4.569	-2.786
-3.372	0.712
-0.526	-0.258
-0.35	0.952
-2.61	-1.935
-2.163	-2.361
-1.74	2.389
-3.945	0.101
-3.437	1.232
-3.82	1.054
-4.671	-1.609
-1.223	-0.17
-2.453	-0.295
