# Supplementary material for: Electrooculography-based continuous eye-writing recognition system for efficient assistive communication systems
Source: PLoS One. 2018 Feb 9;13(2):e0192684. doi: 10.1371/journal.pone.0192684 (PMC5806888; doi:10.1371/journal.pone.0192684)
Supplement: S3 Database — All the original continuous EOG data of participant 004, 005, and 006 used in the experiments are contained in this database. (ZIP) [file pone.0192684.s003.zip › continuous2/004/training/EOG_004_01_145.csv]

-0.453	2.617
4.559	4.496
3.598	2.224
-4.931	3.62
-0.74	0.943
3.028	3.109
0.982	5.53
1.817	4.751
4.535	7.752
3.367	7.521
1.022	4.643
-0.231	5.44
-0.933	6.082
0.695	5.383
0.576	6.082
-1.908	5.741
-4.56	4.065
-8.59	3.014
-11.633	3.543
-9.148	3.114
-6.07	2.274
-8.462	4.22
-8.062	3.495
-4.535	1.144
-4.644	2.453
-4.412	2.388
-6.824	2.015
-9.703	5.691
-7.801	5.853
-8.802	4.764
-7.27	4.187
-2.509	-0.904
-3.306	1.954
-5.921	7.267
-6.24	5.518
-4.858	4.923
-5.198	4.211
-3.74	5.209
-2.51	5.402
-3.512	3.491
-2.753	3.463
-1.43	2.614
-3.084	2.503
-7.039	5.13
-0.847	8.177
1.803	3.612
-4.081	1.337
-5.114	5.023
-7.664	3.244
-5.598	3.217
-0.366	4.338
0.634	6.363
-1.057	6.426
-0.718	3.62
0.909	5.166
-0.801	2.017
2.196	0.536
0.275	2.898
-4.392	2.407
-1.46	3.508
-4.365	2.689
-5.482	0.186
-2.795	-0.218
-2.926	1.876
-1.312	2.528
-2.467	2.267
-4.526	1.536
0.405	0.052
4.828	0.655
0.832	0.071
0.442	0.329
1.199	1.45
-0.47	0.391
0.18	0.091
-5.179	-0.968
-9.596	-1.263
-8.668	-0.882
-6.489	-2.467
-4.016	-2.377
-4.112	-4.099
-1.829	-2.514
-5.663	-2.971
-6.886	-8.197
-11.608	-1.467
-61.121	5.906
-119.01	11.438
-153.41	17.797
-177.99	21.218
-190.27	24.202
-198.87	19.8
-195.4	17.775
-185.06	19.353
-179.78	18.107
-171.27	19.396
-164.26	20.707
-162.29	19.967
-157	18.531
-150.4	18.382
-148.1	15.489
-146.23	14.85
-121.37	19.419
-46.009	21.461
39.272	25.231
104.4	24.043
150.14	14.894
156.06	1.876
132.41	-10.747
107.4	-15.076
94.686	-17.321
83.816	-16.911
76.15	-13.986
73.347	-15.008
70.514	-13.8
70.087	-12.48
66.615	-15.959
68.507	-9.397
54.529	-27.284
8.09	-82.087
-35.396	-120.94
-63.138	-146.84
-82.498	-160.31
-90.257	-158.94
-85.418	-157.01
-78.216	-155.31
-77.513	-153.19
-74.206	-147.94
-69.347	-149.68
-68.686	-143
-63.963	-132.11
-61.377	-134.27
-65.223	-131.35
-68.026	-128.79
-68.857	-127.31
-68.948	-122
-69.942	-122.19
-72.844	-119.88
-69.651	-117.38
-38.298	-113.56
20.552	-101.72
89.248	-85.118
148.97	-57.152
188.41	-22.718
204.2	-2.355
187.09	1.269
170.85	5.423
168.09	4.537
152.92	0.445
140.7	-0.383
131.83	-3.982
124.61	-2.051
127.73	-1.408
123.82	0.129
118.33	0.074
113.61	-4.773
105	-4.406
98.148	-3.408
93.109	1.195
99.047	3.644
102.64	-1.069
93.626	-1.789
87.756	1.471
84.055	1.984
85.649	5.307
84.684	5.92
84.964	0.506
86.064	1.955
33.534	-2.447
-51.92	-11.959
-106.06	-6.677
-133.54	3.206
-154.37	5.488
-165.48	10.005
-156.71	16.342
-147.38	16.089
-147.7	17.487
-135.98	21.562
-127.85	22.503
-126.23	20.287
-121.4	20.189
-119.23	18.923
-111.61	17.081
-114.96	30.129
-119	51.39
-105.83	75.569
-71.668	109.19
-15.822	147.54
28.366	173.51
61.902	184.15
98.434	190.14
130.68	188.57
156.69	177.28
173.28	152.98
180.92	121.75
173.52	80.439
159.07	34.86
148.94	19.995
136.07	22.121
132.36	18.445
130.57	19.202
118.99	21.528
113.68	23.039
109.64	21.144
108.17	15.662
107.09	15.78
105.25	16.933
108.25	15.843
101.48	15.886
97.173	14.796
96.869	12.36
89.886	8.701
88.584	7.04
90.683	8.195
89.052	7.214
92.977	12.682
73.589	1.32
13.899	-37.14
-39.558	-60.929
-72.498	-78.676
-93.63	-94.727
-114.13	-97.241
-139.58	-100.37
-158.93	-96.879
-164.31	-91.443
-156.93	-83.019
-145.34	-75.146
-142.43	-78.999
-146.25	-75.849
-140.49	-75.657
-138.86	-75.363
-141.48	-72.424
-132.53	-97.216
-113.94	-134.59
-92.176	-168.56
-70.485	-192.74
-49.023	-202.18
-28.817	-207.04
-8.687	-204.17
3.47	-197.7
2.837	-190.95
-2.76	-189.53
-5.479	-192.94
-4.149	-189.23
-2.178	-187
-3.478	-183.39
-2.982	-180.87
2.558	-180.13
12.583	-166.24
35.887	-148.87
76.81	-121.87
120.86	-78.615
152.43	-30.45
159.44	1.736
138.02	7.636
121.1	9.009
114.31	11.557
103.78	10.284
101.67	8.329
100.29	7.971
98.757	8.966
100.03	8.989
99.967	8.083
99.623	8.347
94.277	7.906
91.542	12.361
55.539	14.03
-32.127	6.961
-112	15.614
-159.62	30.557
-191.65	38.789
-216.21	51.193
-216.99	57.039
-203.6	53.636
-196.15	52.094
-186.85	54.066
-182.51	55.944
-178.55	56.135
-168.98	57.44
-165.02	57.857
-165.79	55.105
-166.03	55.717
-166.19	51.992
-163.88	47.587
-160.19	48.757
-159.95	40.278
-144.41	48.403
-92.336	81.507
-26.699	111.52
26.607	144.73
70.868	171.35
106.99	173.2
128.61	172.06
128.93	171.98
115.43	161.64
104.81	154.28
98.843	149.32
91.244	143.7
85.338	140.66
84.294	132.08
83.748	136.17
94.495	149.77
104.85	148.4
98.278	143.57
95.074	141.28
91.009	137.44
83.991	130
84.207	131.81
87.13	111.11
93.859	53.127
97.444	-0.849
101.99	-49.778
105.75	-73.585
101.19	-71.436
103.26	-67.85
99.272	-67.717
89.63	-63.546
89.744	-58.584
91.42	-63.215
95.523	-58.164
53.263	-58.377
-39.168	-60.607
-109.92	-51.999
-145.49	-47.171
-161.87	-43.628
-181	-46.907
-194.27	-49.234
-186.94	-46.705
-181.6	-42.703
-176.65	-40.855
-169.7	-40.271
-166.14	-37.506
-156.61	-40.681
-151.52	-37.911
-147.04	-32.625
-139.63	-34.553
-143.09	-36.864
-145.62	-38.767
-148.4	-40.198
-153.52	-42.112
-152.33	-41.927
-151.44	-41.778
-147.85	-37.657
-112.36	-39.835
-47.172	-54.627
13.051	-62.133
52.362	-69.689
53.876	-71.13
36.489	-67.641
28.246	-68.586
25.502	-62.11
27.795	-58.97
28.122	-58.561
26.766	-57.19
28.121	-55.454
27.019	-51.197
27.51	-49.527
27.969	-52.085
27.336	-51.794
36.042	-46.313
36.843	-49.386
26.168	-51.874
24.899	-47.99
22.45	-47.829
19.266	-46.008
20.052	-43.193
23.211	-44.93
27.976	-44.079
27.023	-42.919
26.714	-45.444
25.012	-40.761
32.194	-38.579
36.224	-39.051
29.545	-38.927
31.533	-41.899
25.711	-41.548
22.746	-41.032
28.857	-36.931
28.722	-35.187
32.425	-36.97
33.496	-34.025
28.564	-32.311
26.282	-34.709
24.904	-34.137
22.65	-32.441
20.241	-32.504
22.035	-31.296
22.56	-31.642
21.378	-28.963
19.145	-24.468
13.683	-26.206
14.858	-27.526
19.371	-22.984
21.097	-23.395
19.688	-23.571
17.314	-20.301
19.51	-21.563
16.449	-24.525
11.489	-27.405
13.012	-24.655
12.039	-22.099
16.09	-21.527
