# Supplementary material for: Electrooculography-based continuous eye-writing recognition system for efficient assistive communication systems
Source: PLoS One. 2018 Feb 9;13(2):e0192684. doi: 10.1371/journal.pone.0192684 (PMC5806888; doi:10.1371/journal.pone.0192684)
Supplement: S3 Database — All the original continuous EOG data of participant 004, 005, and 006 used in the experiments are contained in this database. (ZIP) [file pone.0192684.s003.zip › continuous2/004/training/EOG_004_01_146.csv]

23.633	10.257
20.263	0.963
16.168	5.98
13.225	7.485
15.426	3.762
14.448	1.601
16.361	-0.357
18.524	3.425
14.592	4.246
14.289	2.782
13.335	4.061
18.395	4.016
19.057	1.534
15.38	0.711
16.096	4.601
14.735	3.032
16.172	0.617
14.113	4.218
10.943	5.627
10.206	4.053
10	2.89
12.587	5.347
9.445	5.698
6.47	0.752
8.138	-0.314
7.284	2.07
9.302	-0.765
9.426	-0.322
8.293	3.483
7.511	-0.944
2.312	-0.966
2.131	1.387
3.165	-2.441
4.25	-0.905
5.196	-0.308
3.703	-2.611
5.018	0.854
5.096	1.982
6.365	-0.619
8.791	1.806
8.966	2.254
11.987	2.463
12.231	5.244
10.464	1.539
8.332	0.078
5.922	-0.038
11.298	0.925
10.748	3.13
9.815	2.175
16.356	4.139
13.995	3.879
8.805	2.392
5.596	5.961
3.913	10.372
3.649	8.112
3.002	3.797
4.679	3.35
4.484	4.816
3.554	5.952
6.393	7.124
7.884	6.935
5.608	3.294
6.006	5.678
12.091	6.664
13.701	4.08
12.267	7.898
11.463	9.67
3.432	6.002
5.741	5.643
9.226	5.199
6.637	3.049
6.783	5.284
2.844	0.941
7.694	-3.324
9.153	6.657
22.574	34.617
58.914	80.598
90.861	125.32
108.02	157.36
95.979	164.9
72.51	149.64
56.089	146.42
46.646	144.1
42.139	141.66
39.263	138.41
41.838	88.883
39.263	22.847
34.394	-28.366
40.103	-66.325
39.791	-77.959
28.535	-76.858
29.609	-75.21
27.648	-72.959
26.022	-66.672
23.089	-55.061
-32.237	-47.012
-93.307	-36.375
-123.08	-23.225
-153.24	-19.076
-175.63	-16.658
-179.36	-17.469
-171.37	-19.86
-167.58	-16.277
-166.26	-15.106
-166.31	-14.671
-170.15	-14.214
-170.42	-11.523
-147.41	-15.84
-86.714	-40.538
-12.98	-66.457
56.402	-70.628
87.111	-63.951
63.977	-65.766
44.52	-63.505
41.429	-59.36
32.657	-58.386
28.119	-55.942
24.972	-57.044
21.334	-56.839
17.316	-55.583
12.888	-54.31
19.945	-47.357
-5.718	-44.992
-70.259	-51.121
-115.39	-48.927
-134.07	-40.098
-132.84	-32.998
-123.73	-30.62
-123.41	-28.92
-119.82	-26.128
-117.12	-30.504
-126.85	-30.954
-131.07	-28.325
-134.93	-28.597
-109.11	-31.34
-29.558	-47.11
57.422	-51.994
111.05	-42.582
105.63	-42.533
83.007	-41.256
76.26	-38.634
70.732	-33.369
65.459	-34.101
56.955	-38.383
47.966	-32.029
51.366	-29.971
65.351	-28.729
64.272	-29.657
56.286	-28.301
56.232	-25.84
49.251	-32.5
42.475	-31.653
45.049	-26.426
38.991	-31.582
41.066	-28.614
28.099	-25.313
-44.339	-39.087
-111.44	-30.117
-143.43	-7.839
-164.84	-4.028
-173.59	-4.349
-167.61	-5.395
-159.32	-6.803
-159.33	-2.971
-153.37	0.823
-147.17	1.336
-148.6	4.645
-150.78	1.532
-154.9	-1.839
-149.22	4.109
-96.387	1.87
-13.723	-2.792
52.184	9.198
110.36	29.536
121.73	30.559
84.597	21.621
66.492	22.6
61.565	23.879
54.876	23.123
47.081	20.716
44.455	18.277
45.941	20.585
37.513	20.219
39.449	19.828
45.348	20.222
43.282	18.55
49.87	26.981
28.994	4.67
-26.001	-46.227
-58.591	-77.073
-71.597	-97.804
-79.538	-111.1
-69.139	-130.16
-56.289	-153.43
-39.187	-167.49
-16.324	-178.18
0.759	-181.5
16.047	-184.29
25.919	-185.02
33.301	-181.35
35.267	-179.71
33.857	-176.55
35.608	-172.93
33.123	-167.48
30.057	-162.19
29.603	-162.19
28.376	-163.59
29.148	-160.85
25.989	-152.28
24.666	-151.55
22.796	-141.84
0.176	-113.19
-23.207	-85.173
-18.298	-4.713
39.881	64.502
189.02	81.919
362.76	167.7
460.2	237.01
473.53	233.49
403.22	213.43
305.92	172.64
217.93	127.57
125.1	91.714
59.998	76.953
16.474	65.923
-9.085	60.027
-16.26	61.849
-25.854	54.988
-28.124	52.639
-24.895	50.799
-25.96	48.188
-27.709	51.998
-29.871	49.509
-31.125	44.377
-29.153	41.241
-30.732	39.612
-33.699	41.371
-31.795	39.66
-33.778	36.548
-31.946	38.502
-28.578	44.155
-32.769	42.924
-36.057	41.236
-37.955	41.08
-34.233	35.089
-32.731	34.931
-33.843	33.766
-30.638	30.895
-28.508	34.245
-27.784	31.59
-30.638	30.542
-28.627	31.685
-29.102	29.119
-30.616	29.627
-25.186	28.598
-25.646	29.136
-22.15	30.096
-18.256	28.734
-19.358	24.49
-19.917	23.244
-20.606	26.886
-21.51	23.921
-20.837	22.893
-19.778	19.993
-19.673	19.472
-10.634	20.588
-8.557	13.641
-12.435	15.288
-12.341	15.476
-13.713	14.05
-9.817	15.327
-9.286	14.372
-10.45	15.191
-9.489	14.385
-10.734	15.741
-10.815	16.649
-9.001	16.304
-8.389	17.643
-10.548	17.419
-12.102	15.437
-10.245	18.891
-7.352	19.515
-5.868	15.426
-2.033	16.795
-4.456	13.998
-14.056	12.676
-18.525	15.844
-16.922	16.339
-13.859	15.036
-8.504	10.675
-5.543	9.325
-9.663	11.795
-9.388	12.357
-9.121	9.557
-9.862	7.834
-11.96	8.125
-14.514	4.847
-13.161	4.87
-12.464	8.026
-7.688	7.288
