# Supplementary material for: Electrooculography-based continuous eye-writing recognition system for efficient assistive communication systems
Source: PLoS One. 2018 Feb 9;13(2):e0192684. doi: 10.1371/journal.pone.0192684 (PMC5806888; doi:10.1371/journal.pone.0192684)
Supplement: S3 Database — All the original continuous EOG data of participant 004, 005, and 006 used in the experiments are contained in this database. (ZIP) [file pone.0192684.s003.zip › continuous2/004/training/EOG_004_01_147.csv]

-4.237	3.427
-2.76	1.332
-8.793	3.247
-14.319	2.889
-4.018	1.59
-6.03	4.843
-9.126	2.968
-7.798	1.788
-16.163	1.726
-17.536	0.764
-16.781	0.101
-15.07	-3.126
-17.338	-3.894
-18.379	-4.985
-18.282	-1.607
-22.277	-0.588
-13.942	-2.66
-8.541	1.006
-8.84	-0.862
-11.52	-0.383
-12.775	-1.04
-8.762	-1.633
-11.251	2.773
-11.449	-0.12
-12.525	-3.079
-13.349	-6.512
-13.229	-4.164
-17.302	2.267
-11.47	0.843
-4.45	2.701
-7.501	1.718
-10.682	-1.475
-12.951	-2.665
-16.583	-3.868
-14.638	1.444
-7.785	-0.293
-4.926	-4.509
-7.845	-1.37
-10.792	-4.417
-10.655	-4.957
-10.027	-0.303
-5.994	-0.252
-1.513	0.616
-0.762	1.878
0.347	1.021
-2.077	3.465
-3.09	4.668
-1.728	0.38
-3.434	2.938
0.803	1.967
-0.221	-2.593
-4.119	2.255
-0.712	1.653
-2.85	0.717
-4.436	5.139
-2.984	3.97
-4.441	1.702
-4.631	2.573
-1.824	0.843
-3.953	-1.824
-7.589	-1.068
-3.374	0.465
-1.957	3.945
-6.097	3.131
-4.052	-2.787
0.435	0.334
-2.257	1.99
-4.235	-0.877
-2.55	1.405
-1.733	0.75
-0.584	2.651
0.709	4.404
5.289	2.05
6.404	0.074
2.615	-2.16
-0.879	0.856
-2.485	-1.29
3.602	-1.184
3.37	5.368
0.731	1.984
4.23	4.62
3.047	7.478
3.706	0.596
5.773	0.589
7.156	2.326
8.268	4.829
5.907	6.096
0.756	5.114
-2.011	8.58
-4.39	6.679
-10.622	2.107
-5.934	1.249
-4.58	1.854
-13.085	-2.179
-14.442	-5.18
-8.931	14.437
22.315	55.612
67.59	105.79
102.48	153.39
118.6	183.72
104.43	188.83
82.259	180.62
68.41	174.26
57.494	169.26
50.922	161.08
47.815	152.3
44.126	150.98
43.513	150.72
44.724	147.33
43.791	143.72
46.064	139.87
47.445	136.74
42.369	136.78
40.589	134.05
39.289	130.62
37.943	136.79
30.057	111.2
9.042	68.637
1.745	61.321
1.59	64.366
0.899	63.292
5.811	67.257
7.828	90.452
15.488	112.83
24.96	121.01
27.739	116.23
21.151	105.95
24.192	117.97
20.286	90.593
-42.243	7.276
-115.18	-76.062
-154.8	-145.02
-179.53	-185.15
-194.23	-201.46
-202.96	-202.17
-198.52	-196.97
-188.38	-192.29
-183.2	-184.26
-176.75	-179.83
-176.16	-176.99
-176.41	-174.17
-168.4	-169.59
-165.52	-163.59
-164.82	-163.83
-162.22	-169.17
-163.46	-155.37
-134.98	-116.2
-74.694	-65.753
-13.912	1.362
44.685	69.477
88.846	116.76
111.18	143.11
111.35	144.02
97.798	133.72
85.303	129.68
76.877	128.49
72.454	122.56
64.534	117.39
64.619	118.49
62.97	111.31
59.351	121.17
56.781	109.71
4.46	26.278
-65.173	-62.933
-109.89	-127.04
-130.36	-164.25
-130.63	-186.44
-143.62	-201.74
-153.31	-194.45
-151.15	-188.43
-147.8	-187.44
-141.11	-178.69
-137.27	-172.25
-136.08	-172.55
-129.75	-170.19
-129.02	-153.41
-161.78	-127.07
-193.95	-90.526
-199.2	-46.979
-204.09	-18.133
-199.31	0.553
-184.81	9.607
-178.83	8.019
-170.1	7.652
-159.79	7.964
-151.22	12.507
-145.33	12.956
-149.76	9.469
-146.58	6.641
-143.53	3
-144.86	5.664
-141.76	7.277
-143.56	5.699
-145.43	6.781
-143.72	6.47
-96.594	-6.393
-13.387	-28.324
61.971	-49.044
143.8	-68.72
190.96	-80.333
180.16	-82.317
156.66	-80.553
137.3	-76.984
126.4	-75.216
126.49	-73.726
124.16	-69.695
116.49	-65.773
109.44	-65.69
107.76	-62.671
109.04	-58.144
106.14	-61.601
102.32	-56.668
99.811	-52.586
100.67	-58.341
99.155	-51.575
92.4	-49.172
93.61	-50.18
93.247	-46.753
86.776	-49.586
86.261	-45.347
85.893	-41.551
80.477	-42.432
71.729	-44.094
61.93	-45.4
57.81	-44.012
62.087	-41.984
72.975	-40.022
81.031	-39.629
78.709	-37.13
79.709	-35.048
77.882	-32.489
71.707	-36.4
74.625	-38.493
70.946	-32.931
68.781	-30.211
52.669	-24.523
-9.112	-24.572
-76.654	-19.065
-116.39	0.877
-139.38	12.39
-161.32	20.852
-173.57	29.864
-170.83	28.485
-165.85	30.315
-159.02	34.721
-152.78	30.487
-146.6	27.78
-140.61	30.308
-137.79	32.444
-132.3	30.193
-132.2	27.531
-136.92	26.954
-138.23	26.31
-139.02	24.699
-139.97	25.709
-123.67	25.196
-69.794	12.054
-5.009	-1.76
62.56	-6.834
121.94	2.69
154.67	13.868
165.47	9.445
145.19	11.584
123.09	9.44
113.12	1.552
111.08	6.942
104.44	7.962
92.05	7.014
89.561	7.216
84.907	8.905
95.808	12.934
107.8	12.264
103.62	12.375
104.27	10.091
109.95	7.493
105.35	7.673
90.516	8.377
90.417	10.391
91.896	6.269
94.35	7.547
85.145	2.284
31.063	-28.996
-20.592	-53.837
-44.478	-61.552
-63.806	-66.951
-80.509	-76.58
-93.73	-83.76
-95.197	-91.421
-81.575	-113.38
-67.015	-137.66
-53.795	-151.48
-36.976	-159.12
-15.68	-165.65
2.292	-170.16
13.31	-173.44
21.949	-173.23
25.092	-171.66
30.834	-168.09
34.919	-166.05
33.734	-168.19
37.08	-161.11
33.241	-157
33.052	-154.25
39.224	-148.49
37.213	-150.94
35.893	-147.96
31.523	-142.95
27.548	-141.32
33.509	-140.35
37.915	-137.45
37.706	-136.5
42.85	-134.79
39.828	-120
37.179	-103.07
41.009	-76.618
26.315	-36.286
-0.177	6.944
-52.788	40.281
-117.64	61.434
-158.21	81.842
-179.12	101.73
-178.93	118.93
-172.83	116.37
-165.83	112.13
-154.2	111.32
-143.52	109.89
-135.87	115.8
-146.12	93.804
-157.16	77.172
-151.05	82.677
-143.26	77.522
-141.34	74.315
-143.09	71.551
-140.45	69.297
-137.14	67.97
-139.61	65.104
-126.9	68.471
-70.298	65.145
8.401	51.425
72.921	38.016
105.32	20.37
90.475	8.62
69.492	9.353
62.065	8.426
53.83	7.926
51.931	9.368
44.551	9.359
39.451	11.257
36.362	9.273
31.785	10.351
30.627	15.266
28.588	9.764
31.255	13.125
25.406	6.138
19.981	-33.115
13.41	-71.961
-0.728	-100
-3.649	-118.39
-3.589	-127.15
0.271	-129.57
5.299	-129.4
2.239	-130.21
1.343	-131.35
-1.221	-128.45
-8.837	-122.75
-13.795	-119.41
-13.067	-119.14
-5.558	-113.86
-7.741	-112.3
-5.158	-112.47
-2.36	-97.067
-13.832	-79.108
-6.693	-62.158
-8.459	-60.941
-15.603	-54.326
-19.641	-51.345
-14.135	-46.321
-9.031	-17.47
21.216	-20.687
183.07	12.042
349.86	74.701
440.42	125.01
487.18	166.42
458.2	160.78
390.43	147.43
307.52	122.29
226.95	99.609
155.83	89.787
105.61	76.264
78.324	74.518
58.777	66.332
51.304	60.172
45.453	62.785
41.664	62.523
39.942	64.198
37.3	65.616
34.352	61.944
28.527	56.63
26.573	55.424
22.102	51.159
23.357	54.408
25.515	53.266
12.842	39.267
8.386	37.42
6.468	34.799
2.177	38.847
1.901	41.783
1.556	40.387
6.865	45.385
8.402	42.716
6.727	46.152
9.925	42.592
6.613	36.216
4.858	38.55
10.909	36.323
11.425	39.238
13.363	41.328
14.226	41.372
10.64	40.663
12.858	39.421
11.286	43.169
10.113	39.69
13.731	38.997
10.462	41.911
9.544	37.81
7.275	38.648
6.127	40.052
13.638	36.368
12.361	36.489
12.518	37.513
14.15	33.936
11.776	34.71
16.598	39.526
17.338	40.335
15.004	37.659
10.951	36.612
10.352	35.762
9.014	30.809
5.243	31.41
9.897	34.412
7.946	33.479
6.622	30.957
5.257	28.349
4.158	31.579
8.144	30.288
7.862	29.856
8.579	34.397
6.547	31.288
7.084	28.678
6.705	27.14
