# Supplementary material for: Electrooculography-based continuous eye-writing recognition system for efficient assistive communication systems
Source: PLoS One. 2018 Feb 9;13(2):e0192684. doi: 10.1371/journal.pone.0192684 (PMC5806888; doi:10.1371/journal.pone.0192684)
Supplement: S3 Database — All the original continuous EOG data of participant 004, 005, and 006 used in the experiments are contained in this database. (ZIP) [file pone.0192684.s003.zip › continuous2/004/training/EOG_004_01_148.csv]

-65.311	-30.251
-63.154	-33.539
-59.678	-31.463
-58.92	-28.414
-59.478	-27.517
-56.307	-22.039
-55.438	-25.428
-57.119	-28.669
-54.662	-25.234
-51.471	-24.017
-49.503	-22.556
-50.846	-23.169
-49.153	-25.509
-45.099	-24.78
-44.658	-24.254
-41.058	-20.93
-37.923	-18.164
-39.542	-20.192
-39.094	-20.25
-35.529	-18.674
-40.195	-21.71
-41.807	-20.544
-34.522	-13.583
-35.296	-20.223
-34.564	-21.411
-31.428	-17.107
-34.055	-19.608
-33.737	-14.065
-29.019	-14.298
-22.744	-14.423
-24.791	-14.161
-28.106	-18.528
-22.844	-13.427
-20.258	-11.219
-19.068	-11.436
-19.156	-10.031
-19.567	-9.693
-18.547	-8.61
-19.489	-12.404
-17.827	-8.859
-12.98	-4.111
-11.73	-8.136
-14.786	-10.429
-15.13	-9.6
-13.776	-8.032
-12.409	-12.237
-8.418	-8.714
-10.088	-5.919
-13.741	-12.954
-11.162	-10.417
-10.843	-9.961
-11.376	-8.207
-11.199	-7.629
-12.175	-11.379
-13.227	-9.431
-13.539	-13.056
-9.272	-7.935
-7.72	-4.722
-9.663	-10.719
-8.55	-5.191
-11.741	-6.942
-13.487	-10.611
-8.043	-5.716
-9.447	-8.278
-11.358	-10.288
-4.931	-8.526
-3.811	-7.597
-6.146	-11.151
-2.179	-13.165
-0.531	-8.619
-7.672	-11.715
-8.842	-11.968
-4.29	-8.24
-5.314	-7.778
-3.667	-4.754
-2.198	-6.639
-2.334	-5.851
-2.78	-2.318
-4.079	-3.259
-4.091	-2.526
-5.172	-1.611
-4.377	-3.523
-6.322	-8.493
-12.759	-12.247
-14.933	-11.386
-13.985	-11.819
-15.689	-13.017
-14.933	-12.528
-11.778	-9.41
9.278	18.837
52.662	66.349
82.003	110.33
97.985	146.29
97.899	156.02
79.39	149.37
70.745	142.77
61.683	133.4
54.343	127.35
53.714	122.82
52.919	120.97
53.044	121.66
51.249	126.88
57.179	127.85
60.012	121.98
55.356	124.2
55.213	118.34
58.496	124.71
51.463	112.57
18.513	37.217
-33.076	-35.173
-82.332	-100.67
-114.98	-151.96
-128.71	-163.7
-141.43	-171.94
-155.34	-172.75
-149.68	-167.05
-136.13	-163.03
-139.02	-158.02
-145.95	-156.22
-143.1	-146.46
-135.37	-141.11
-128.8	-147.75
-125.66	-136.19
-92.239	-102.9
-38.013	-58.832
14.921	6.012
61.006	62.631
77.663	102.19
85.816	133.33
89.498	136.41
86.92	133.98
83.622	130.84
76.545	122.62
60.247	119.11
46.242	107.9
54.208	103.94
56.951	109.51
51.856	105.3
53.467	103.04
54.995	99.038
60.986	111.45
53.056	105.22
10.967	29.205
-44.598	-53.88
-100.42	-124.29
-144.03	-165.74
-161.36	-180.85
-165.99	-190.58
-157.76	-178.93
-144.87	-173.83
-139.91	-172.06
-130.88	-165.43
-129.18	-161.54
-136.56	-159.69
-137	-163.84
-139.16	-162.04
-142.34	-157.79
-125.29	-148.39
-123.54	-128.79
-162.32	-110.26
-192.07	-82.004
-207.15	-46.449
-213.19	-21.067
-206.97	-5.882
-193.92	-3.081
-178.2	-5.596
-172.54	-7.031
-163.92	-5.743
-157.22	0.705
-158.02	-5.282
-154.6	-11.143
-151.39	-6.718
-147.28	-6.457
-143.06	-4.32
-143.08	-4.027
-142.13	-6.228
-138.83	-4.61
-128.03	-0.716
-85.75	-10.504
-17.092	-36.339
48.094	-52.297
111.2	-64.025
163.63	-81.159
189.13	-84.328
197.02	-79.069
186.78	-71.566
168.94	-61.178
159.21	-63.088
149.99	-65.787
144.72	-65.23
144.84	-58.43
144.27	-49.703
139.14	-54.432
137.53	-54.313
143.02	-51.434
144.3	-46.452
144.53	-41.413
104.15	-48.231
8.509	-58.545
-61.178	-65.958
-65.195	-60.955
-62.789	-57.007
-60.313	-52.085
-60.366	-49.213
-62.332	-46.515
-19.894	-27.463
23.788	-18.305
160.07	15.067
351	71.517
424.79	106.39
439	116.01
392.18	102.06
287.96	81.549
169.03	44.222
46.259	12.769
-37.93	8.533
-97.704	4.198
-142.55	7.606
-156.94	15.616
-157.88	14.703
-156.45	18.103
-159.72	15.821
-165.49	8.151
-162.54	3.61
-155.56	3.83
-151.07	4.341
-148.08	2.568
-147.14	6.37
-146.9	0.347
-141.61	1.659
-142.8	2.025
-148.13	-13.229
-143.68	-15.512
-140.43	-14.721
-140.25	-13.05
-135.6	-14.469
-137.15	-20.78
-143.44	-19.67
-140.69	-19.993
-111.23	-19.459
-41.601	-13.266
36.879	-16.265
98.907	-18.711
147.88	-17.506
162.75	-29.508
137.86	-36.72
101.95	-33.021
79.981	-36.584
72.307	-39.091
62.065	-34.179
57.198	-37.054
54.737	-42.44
51.835	-39.696
59.513	-33.621
60.524	-37.024
58.808	-30.843
52.555	-37.963
21.367	-90.752
-10.306	-131.72
-30.87	-154.8
-47.034	-178
-46.233	-186.55
-47.355	-191.03
-56.743	-198.3
-61.203	-196.48
-66.447	-194.05
-64.485	-193.42
-60.841	-185.88
-62.06	-181.11
-62.087	-178.38
-60.185	-181.15
-60.262	-182.52
-60.652	-176.99
-56.485	-172.31
-56.394	-172.27
-63.614	-167.19
-83.826	-143.18
-117.16	-115.48
-147.83	-83.87
-154.17	-55.005
-147.65	-52.854
-136.64	-46.194
-125.91	-37.011
-127.55	-42.695
-131.36	-40.322
-127.06	-40.388
-124.84	-36.647
-131.07	-42.586
-100.12	-21.82
-59.756	2.479
43.579	-12.509
249.16	65.671
422.79	148.13
524	157.93
560.29	178.96
555.11	175.81
522.79	153.15
456.16	112.64
376.76	67.4
288.08	42
199.03	21.945
145.12	17.937
114.72	24.76
107.62	25.955
128.62	22.163
125.24	24.937
113.95	26.49
108.33	24.76
100.32	24.644
98.888	25.451
90.946	26.916
84.163	25.739
82.234	28.562
80.568	16.545
79.041	7.802
75.71	11.207
76.569	10.165
71.63	12.732
65.178	9.582
69.908	11.825
66.275	11.458
66.54	8.468
64.994	5.072
71.328	9.289
68.908	20.398
-9.084	6.836
-91.76	3.926
-136.19	19.796
-168.97	34.719
-187.93	45.07
-205.33	49.547
-212.56	54.344
-210.61	49.053
-204.02	45.59
-192.48	46.389
-184.16	46.498
-176.09	46.428
-171.73	40.236
-166.09	40.893
-160.34	43.794
-160.95	38.79
-159.34	39.448
-161.73	41.199
-161.63	38.498
-157.32	35.672
-162.79	29.262
-154.05	37.221
-100.39	64.791
-28.286	94.61
26.934	119.78
72.654	143.3
107.24	163.37
119.42	165.04
107.44	153.69
91.553	147.46
87.795	144.79
82.884	140.97
79.45	137.16
75.535	133.23
71.705	130.53
71.499	132.04
66.844	132.52
65.813	130.94
68.796	130.92
78.217	102.43
92.448	48.45
106.36	-0.321
119.19	-46.216
117.16	-77.1
109.7	-85.358
108.71	-79.296
106.61	-70.93
97.913	-72.116
92.488	-69.166
96.474	-61.017
97.378	-61.721
93.693	-59.998
94.582	-51.609
83.08	-56.001
23.293	-80.225
-60.647	-105.18
-114.34	-104.78
-143.89	-88.231
-166.87	-82.563
-165.85	-75.862
-154.46	-72.665
-151.64	-74.7
-145.9	-65.388
-142.95	-57.445
-141.72	-52.351
-133.46	-51.572
-125.45	-52.075
-125.64	-51.893
-124.42	-50.264
-119.9	-41.154
-116.77	-41.138
-111	-44.476
-107.61	-41.915
-109.38	-40.069
-116.61	-42.361
-122.49	-48.701
-107.49	-34.059
-61.388	0.269
0.871	41.563
57.852	86.231
96.296	125.86
121.32	155.47
125.88	159.1
108.29	151.11
101.22	146.01
96.79	142.02
89.21	142.51
88.102	136.21
77.256	123.13
73.199	121.2
73.43	123.15
67.609	120.52
71.003	116.71
72.019	119.77
71.704	123.71
47.717	74.085
-7.504	-12.594
-49.011	-84.659
-75.32	-141.59
-88.73	-176.55
-89.286	-191.11
-100.01	-192.35
-110.39	-187.14
-108.54	-181.04
-106.58	-175.36
-103.49	-165.08
-98.315	-159.68
-95.728	-164.18
-90.548	-154.56
-88.015	-148.03
-92.113	-152.41
-90.848	-148.55
-88.288	-145.79
-94.715	-143.72
-95.296	-141.16
-89.801	-135.05
-93.514	-128.71
-95.35	-128.81
-87.987	-119.59
-55.458	-101.74
2.094	-71.985
43.152	-38.35
46.106	-23.41
33.861	-21.214
34.414	-18.053
33.097	-15.278
27.865	-15.49
33.966	-11.17
40.276	-10.485
39.892	-8.123
36.086	-3.26
34.045	-6.587
36.387	-5.471
39.703	-0.688
35.928	-2.044
32.432	-1.612
35.096	-0.184
33.546	-1.154
33.318	-2.051
30.974	-0.012
27.612	5.988
29.07	2.466
29.643	1.852
31.218	4.898
32.459	6.27
29.258	12.991
24.212	8.808
20.115	6.259
18.169	13.824
23.533	14.674
26.584	11.468
23.753	7.778
23.236	9.421
24.582	18.348
23.988	14.586
27.142	11.379
30.953	16.152
28.921	11.165
30.564	14.582
29.671	19.62
27.244	15.485
28.394	16.839
24.185	17.748
15.041	16.083
15.468	14.824
18.154	12.587
15.257	14.121
21.271	20.409
17.922	17.965
12.405	12.2
19.404	16.75
18.379	18.57
14.131	18.508
11.673	19.239
14.301	14.186
16.973	15.487
11.661	18.497
9.915	18.483
12.417	18.873
15.128	12.759
14.039	11.562
13.766	18.37
10.865	20.216
6.294	15.535
12.491	15.761
8.403	20.588
0.997	17.588
