# Supplementary material for: Electrooculography-based continuous eye-writing recognition system for efficient assistive communication systems
Source: PLoS One. 2018 Feb 9;13(2):e0192684. doi: 10.1371/journal.pone.0192684 (PMC5806888; doi:10.1371/journal.pone.0192684)
Supplement: S3 Database — All the original continuous EOG data of participant 004, 005, and 006 used in the experiments are contained in this database. (ZIP) [file pone.0192684.s003.zip › continuous2/004/training/EOG_004_01_149.csv]

-1.705	1.046
-5.478	-0.825
-2.443	-1.83
-3.687	-3.976
-4.256	-4.974
1.318	-2.114
-2.233	-6.879
-6.812	-10.318
-12.274	-6.08
-16.259	-7.948
-12.435	-8.46
-10.976	-8.466
-12.819	-9.31
-8.973	-5.385
-8.627	-2.982
-17.242	-7.193
-20.071	-6.659
-18.936	-2.679
-13.987	-3.463
-7.549	-1.613
-6.607	-1.903
-8.963	-4.968
-14.42	-6.384
-16.246	-4.805
-19.185	-2.211
-24.445	-6.779
-21.925	-10.221
-16.867	-7.555
-16.471	-5.969
-18.062	-5.511
-15.069	-2.606
-12.763	-1.711
-13.89	-5.365
-15.519	-3.43
-17.607	2.233
-15.409	2.136
-15.833	-1.234
-18.854	-0.723
-16.479	-1.955
-12.03	0.285
-9.878	4.191
-8.358	2.205
-6.433	3.277
-7.924	1.769
-7.931	6.157
-10.325	6.195
-9.62	-3.245
-2.765	-0.269
1.204	1.654
5.817	2.356
1.694	6.651
-3.856	9.726
-2.593	10.372
-3.189	4.109
-2.724	4.002
-6.119	4.75
-9.629	3.392
-1.071	8.863
1.201	11.601
-7.925	11.863
-10.786	10.974
-8.504	11.35
-1.698	8.593
1.059	5.954
0.276	8.884
4.452	6.046
1.639	6.315
-0.106	4.534
7.5	3.295
10.846	6.273
8.092	3.638
3.006	1.751
2.81	0.3
4.996	2.643
3.108	2.684
4.066	2.596
0.841	1.28
-2.619	3.178
-1.811	7.681
16.779	-5.244
65.879	-13.146
119.99	-15.801
159.07	-21.338
163.59	-16.67
143.77	-15.135
125.99	-16.766
113.94	-17.066
109.38	-17.577
107.5	-11.122
98.929	-12.493
91.71	-14.169
90.688	-8.479
91.244	-13.63
95.761	-10.094
57.626	-5.206
-24.946	-7.555
-90.072	6.887
-125.52	22.241
-153.04	27.059
-183.95	34.127
-205.31	42.955
-225.17	49.773
-238.78	52.458
-234.92	51.189
-226.43	52.379
-217.08	51.158
-213.33	46.511
-209.85	46.365
-202.82	47.166
-198.28	50.097
-191.37	54.814
-182.39	52.9
-182.15	49.218
-179.1	49.11
-167.64	50.832
-167.65	48.541
-168.24	45.236
-163.67	47.287
-157.75	47.983
-156.13	40.578
-152.63	42.972
-109.3	66.329
-44.638	88.461
18.552	114.03
75.283	137.98
117.22	151.33
153.5	164.42
170.16	170.66
165.41	167.95
148.26	160.83
136.86	156.7
133.57	150.87
123.52	145.31
120.04	140.27
118.61	136.49
113.9	139.85
110.76	133.77
103.42	130.34
100.5	130.04
105.68	130.84
104.72	131.67
106.49	93.142
116.34	36.55
119.87	-19.507
119.86	-74.516
118.91	-100.9
116.08	-104.72
113.43	-100.48
106.68	-97.719
103.92	-94.662
106.41	-87.765
101.44	-88.023
95.174	-91.853
89.762	-88.715
94.66	-80.142
83.133	-78.9
11.962	-91.601
-62.757	-102.35
-95.45	-91.204
-121.9	-72.503
-152.54	-69.489
-156.79	-63.687
-148.15	-56.522
-149.15	-58.754
-146.43	-56.263
-141.12	-49.927
-137.86	-44.752
-138.53	-47.103
-137.8	-47.958
-130.57	-40.707
-126.39	-41.828
-122.78	-42.848
-115.89	-35.312
-114.14	-35.535
-117.86	-38.734
-118.15	-33.815
-110.97	-26.421
-106.56	-25.919
-107.24	-29.318
-103.03	-31.505
-102.62	-28.947
-95.256	-24.655
-52.469	-34.894
5.477	-39.99
54.535	-40.436
97.562	-33.413
92.939	-26.208
66.188	-37.576
83.178	-0.016
138.43	18.41
283.83	35.715
455.17	129.02
524.08	166.16
534.08	156.96
512.43	135.44
453.95	96.429
394.93	73.926
341.01	58.133
286.14	46.797
223.49	32.002
161.32	19.366
121.63	12.313
92.166	10.524
85.634	14.574
97.755	23.394
116.06	31.54
131.04	29.286
114.97	30.236
98.311	28.011
87.919	18.879
76.866	23.479
75.977	25.833
69.82	21.957
65.07	22.596
62.394	19.114
53.801	15.061
53.073	14.995
45.649	17.739
41.734	18.08
51.116	21.456
44.918	21.536
36.826	16.936
36.61	16.755
36.222	14.62
37.941	13.524
40.826	10.074
43.7	20.332
30.916	18.965
-25.572	-28.015
-106	-69.23
-156.36	-81.899
-180.73	-87.258
-202.13	-89.582
-221.22	-88.678
-231.49	-84.978
-224.22	-80.243
-210.38	-78.784
-204.22	-74.806
-203.89	-71.512
-199.34	-70.183
-196.9	-68.389
-193.62	-69.25
-188.56	-64.153
-186.64	-75.75
-166.72	-115.75
-141.67	-151.9
-124.35	-178.47
-101.1	-194.57
-79.714	-195.98
-58.732	-197.23
-38.751	-194.8
-32.091	-189.81
-26.984	-186.25
-18.119	-177.3
-19.672	-176
-21.86	-174.3
-14.959	-164.61
-13.707	-163.96
-14.959	-164.57
-13.177	-160
-11.533	-156.57
-10.123	-148.75
-9.969	-148.85
-8.998	-151.77
-7.928	-137.83
-9.826	-126.48
-12.919	-101.17
-4.906	-47.169
9.424	12.729
22.934	74.972
34.851	131.82
37.968	177.25
41.21	211.96
48.292	229.05
48.547	226.82
39.58	218.1
29.42	213.45
29.173	207.47
32.57	202.11
30.625	201.28
31.159	198.95
37.732	203.43
49.453	203.26
52.126	191.59
49.205	191.24
49.084	188.99
43.354	180.13
41.616	175.83
42.496	175.14
40.718	176.51
41.003	168.62
44.811	169.21
48.537	161.51
57.014	113.47
68.887	52.118
77.842	-2.299
85.863	-43.062
83.377	-60.781
81.385	-58.787
82.509	-55.8
74.662	-56.995
70.37	-55.265
69.675	-49.127
67.271	-46.341
66.897	-46.141
62.11	-44.528
58.607	-48.377
61.95	-49.188
59.79	-44.853
61.181	-43.062
58.844	-43.95
55.189	-44.987
55.927	-42.836
7.4	-38.263
-75.599	-32.485
-147.04	-22.323
-196.78	-2.4
-214.79	15.833
-222.29	26.046
-228.78	33.959
-232.02	36.31
-226.07	40.13
-209.24	42.339
-203.81	40.622
-202.45	45.188
-191.21	45.026
-185.45	42.87
-181.23	44.687
-172.29	43.348
-168.6	43.094
-168.6	39.449
-168.09	34.835
-165.37	35.723
-155.71	51.317
-131.95	92.587
-97.682	139.44
-70.703	174.02
-55.991	194.51
-42.867	202.84
-31.977	209.43
-24.788	214.92
-17.672	216.44
-14.874	212.78
-18.997	206.43
-17.91	198.58
-13.001	194.54
-13.707	193.17
-16.535	188.75
-21.178	172.5
-27.084	121.6
-46.975	53.981
-67.561	-20.884
-71.58	-98.215
-66.322	-159.33
-52.956	-210.16
-39.881	-244.08
-27.111	-265.11
-11.106	-275.13
6.538	-273.5
19.551	-273.41
31.016	-269.3
37.81	-268.86
34.884	-269.68
33.752	-260.93
38.625	-253.14
45.404	-248.96
40.717	-250.1
44.049	-250.35
52.716	-240.49
43.489	-237.33
46.474	-238.98
46.722	-228.44
30.492	-215.42
18.792	-195.34
1.048	-167.49
-16.447	-126.28
-22.755	-79.32
-19.711	-58.16
-17.537	-53.616
-19.461	-48.379
-18.128	-40.185
-15.969	-34.104
-10.398	-32.587
-7.089	-32.076
-5.187	-30.467
-4.239	-25.293
-5.789	-18.49
1.161	-18.288
8.411	-16.896
9.941	-11.39
7.727	-14.769
3.264	-17.263
1.68	-18.483
1.345	-20.201
0.63	-15.36
6.383	-14.646
13.458	-15.381
16.404	-7.878
15.621	-7.241
11.869	-10.818
12.975	-8.056
12.429	-9.57
16.501	-8.229
17.739	-5.373
11.497	-5.567
16.992	-4.918
17.912	-7.194
8.502	-6.197
7.429	-2.001
11.818	0.477
12.239	2.385
11.064	-1.949
8.16	-2.135
4.819	2.907
4.04	-3.399
7.605	-5.551
8.181	-4.179
4.676	-0.492
7	1.75
6.359	-3.474
5.733	5.567
7.989	11.571
4.549	6.961
5.816	7.767
7.565	9.222
7.094	11.193
7.888	10.088
3.824	5.973
6.863	8.699
7.089	7.073
3.982	3.519
6.678	3.25
5.978	1.913
9.116	5.567
6.78	2.662
4.469	1.504
5.703	3.06
