# Supplementary material for: Electrooculography-based continuous eye-writing recognition system for efficient assistive communication systems
Source: PLoS One. 2018 Feb 9;13(2):e0192684. doi: 10.1371/journal.pone.0192684 (PMC5806888; doi:10.1371/journal.pone.0192684)
Supplement: S3 Database — All the original continuous EOG data of participant 004, 005, and 006 used in the experiments are contained in this database. (ZIP) [file pone.0192684.s003.zip › continuous2/004/training/EOG_004_01_150.csv]

-1.983	23.711
-3.16	24.597
-4.709	24.095
-1.809	19.099
-2.897	19.501
-4.314	17.916
-0.428	17.694
-2.034	19.965
-0.318	17.318
2.066	19.286
4.189	20.407
3.529	16.351
-0.936	13.581
-0.912	15.456
-4.119	18.471
-8.655	16.376
-7.452	15.955
-5.549	18.054
-7.648	15.392
-8.416	12.732
-5.903	12.991
-6.802	11.605
-6.636	12.569
-3.435	15.097
-5.12	11.436
-5.106	9.979
-5.996	13.795
-6.12	15.152
-1.81	15.33
-6.143	16.152
-6.386	15.36
-6.161	13.117
-10.514	13.825
-7.027	13.593
-5.54	15.242
-5.933	17.683
-5.477	13.462
-5.451	12.843
-8.126	11.732
-8.712	9.752
-4.269	14.873
-1.604	14.866
-0.901	8.498
-3.31	7.76
-4.803	6.475
-4.815	5.772
-6.668	7.658
-8.926	2.848
-9.056	1.355
-11.561	0.88
-11.829	0.515
-7.437	2.9
-9.551	1.338
-11.816	0.023
-10.583	-0.966
-11.275	0.114
-11.737	-1.941
-10.475	-2.971
-7.452	2.06
-3.757	1.834
-5.855	-1.998
-5.512	-1.745
-0.147	1.139
-4.97	0.567
-5.222	1.423
-5.853	0.371
-12.562	-3.148
-5.759	-4.136
-5.626	-3.95
-7.065	3.058
-0.134	5.295
-0.462	1.67
-2.344	-1.586
-2.805	-0.797
-4.251	5.226
-6.225	5.728
-2.347	5.856
-2.556	2.038
-9.904	-1.602
-13.008	1.139
-13.669	2.158
-15.721	-0.494
-17.042	-2.425
-10.901	-1.473
-11.289	3.688
-0.153	32.47
31.29	76.46
63.333	120.15
95.456	156.36
109.97	177.08
112.2	190.03
103.1	188.54
86.724	178.33
81.815	172.54
79.196	168.93
74.022	164.51
69.431	161.75
67.415	159.61
66.522	158.83
67.716	145.72
71.556	99.706
75.214	47.115
80.61	3.33
85.886	-41.015
83.797	-64.754
76.025	-67.298
71.385	-67.161
69.053	-63.313
66.36	-63.086
65.468	-61.585
68.01	-53.147
62.379	-51.398
59.274	-51.376
61.728	-45.468
27.982	-54.743
-32.234	-74.309
-88.509	-82.708
-121.27	-85.062
-138.48	-79.654
-159.62	-75.191
-159.49	-72.548
-150.66	-65.338
-146.8	-63.893
-143.8	-61.949
-147.64	-60.866
-147.79	-60.565
-146.15	-56.807
-148.08	-61.577
-144.47	-57.649
-126.14	-34.951
-93.775	-1.986
-48.419	43.973
-0.255	92.537
37.353	131.06
69.201	157.76
90.479	171.53
91.139	168.83
80.816	162.51
66.649	157.06
62.026	152.52
61.778	148.83
54.204	141.28
54.878	146.24
56.23	131.34
66.315	76.675
80.473	24.767
88.833	-22.238
100.38	-58.649
92.842	-69.012
86.939	-63.689
86.108	-57.833
79.428	-59.944
77.983	-55.326
73.762	-50.624
80.494	-46.159
42.678	-42.357
-47.634	-48.946
-111.95	-39.515
-149.95	-26.441
-175.29	-20.068
-195.48	-10.187
-202.42	-7.013
-191.8	-4.387
-180.52	-0.691
-170.48	0.536
-162.85	-4.059
-159.92	-2.435
-162.39	3.992
-159.8	1.459
-154.34	0.584
-156.02	-2.447
-154.17	-3.556
-152.59	4.606
-152.82	8.944
-151.5	7.423
-152.74	2.365
-149.78	-2.748
-144.36	-1.151
-142.51	-2.707
-154.8	4.242
-163.33	17.623
-155.12	13.787
-143.36	13.587
-132.25	20.884
-127.18	19.937
-125.4	13.934
-126.14	15.484
-122.06	18.002
-125.21	13.663
-114.08	18.643
-55.957	13.849
12.25	-6.179
79.478	-16.427
130.97	-22.208
160.18	-24.707
168.21	-25.847
146.89	-26.918
132.29	-21.026
121.37	-19.633
112.98	-18.502
112.81	-14.932
108.92	-20.812
106.98	-12.779
105.7	-9.055
100.47	-55.495
87.249	-109.46
82.767	-141.31
85.521	-164.25
77.058	-178.85
58.969	-191.35
41.562	-201.58
28.736	-208.04
15.56	-207.13
13.424	-201.46
15.874	-202.2
9.27	-202.8
7.771	-199.62
9.44	-194.89
7.348	-190.69
11.668	-193.23
3.653	-180.53
-28.37	-160.31
-58.068	-138.03
-70.29	-84.858
-77.994	-23.344
-94.354	29.168
-95.992	80.721
-88.133	126.33
-78.369	162.94
-56.916	189.56
-40.114	207.09
-27.041	224.29
-20.413	232.11
-15.309	226.67
-8.859	231.21
-10.884	232.09
-13.575	228.68
-9.861	226.95
-4.163	219.54
-3.045	217.68
-2.615	209.76
0.309	210.5
-6.766	180.3
-29.485	94.036
-47.544	16.485
-42.993	-55.432
-26.069	-117.15
-2.813	-153.62
32.633	-174.84
60.42	-185.75
66.679	-202.79
69.136	-212.45
74.981	-208.34
75.398	-206.86
78.977	-203.06
82.156	-195.68
75.724	-195.62
78.353	-193.48
78.463	-184.69
71.689	-182.49
69.004	-179.24
67.254	-171.19
75.86	-166.84
60.942	-156.54
25.241	-128.79
5.144	-93.468
-0.182	-76.196
5.654	-70.679
8.282	-62.432
11.21	-59.507
11.463	-58.482
12.337	-55.748
15.71	-49.596
17.635	-45.212
26.069	-45.294
25.044	-39.854
20.259	-35.837
22.967	-31.895
23.735	-27.614
28.309	-29.281
32.227	-27.326
29.221	-30.25
28.62	-32.518
27.409	-24.821
27.47	-22.944
32.087	-20.849
32.499	-17.531
27.979	-24.592
25.924	-24.021
26.194	-0.505
26.664	21.926
25.069	26.056
23.559	28.026
22.667	29.345
16.101	26.787
11.106	28.238
10.158	29.519
9.271	30.495
10.843	30.953
13.171	26.417
12.946	23.484
12.69	27.172
12.126	28.186
8.723	27.711
6.854	28.609
4.869	23.375
4.765	22.927
7.439	27.861
5.609	23.506
5.714	23.672
5.459	25.557
4.525	23.997
