# Supplementary material for: Electrooculography-based continuous eye-writing recognition system for efficient assistive communication systems
Source: PLoS One. 2018 Feb 9;13(2):e0192684. doi: 10.1371/journal.pone.0192684 (PMC5806888; doi:10.1371/journal.pone.0192684)
Supplement: S3 Database — All the original continuous EOG data of participant 004, 005, and 006 used in the experiments are contained in this database. (ZIP) [file pone.0192684.s003.zip › continuous2/004/training/EOG_004_02_001.csv]

-6.166	-15.505
-5.46	-11.746
-0.085	-15.493
0.262	-19.006
-4.966	-18.005
-2.237	-17.831
-5.01	-15.68
-6.85	-14.511
-1.95	-12.797
-4.245	-10.669
-5.049	-15.194
-11.407	-16.356
-10.596	-18.329
-3.642	-20.88
-7.196	-18.406
-6.293	-19.983
-5.816	-21.912
-5.559	-19.71
-11.889	-16.273
-11.356	-18.821
-3.237	-19.284
-6.099	-15.928
-3.523	-16.76
-2.259	-16.728
-3.875	-17.804
0.348	-17.464
5.388	-18.022
8.899	-20.033
6.287	-18.03
-0.759	-18.717
-4.222	-19.394
-6.231	-21.748
-5.739	-23.498
-4.68	-21.202
-3.028	-20.635
4.656	-14.868
2.141	-12.238
-2.458	-15.039
2.537	-15.971
4.216	-15.86
9.121	-13.289
8.88	-15.276
3.131	-15.805
3.507	-16.643
-3.402	-19.187
-2.121	-16.58
5.143	-18.722
6.421	-23.13
7.787	-23.774
4.133	-18.053
0.716	-19.444
1.048	-32.307
8.707	-29.811
10.381	-19.369
3.617	-18.398
4.843	-19.76
9.356	-20.327
7.085	-23.978
2.984	-27.486
2.554	-24.879
-0.91	-24.728
-1.6	-28.383
1.229	-23.735
0.234	-19.969
3.191	-24.686
2.574	-16.122
-7.75	15.243
-12.457	53.711
-17.276	93.005
-33.607	131.9
-44.163	163.4
-35.088	188.48
-25.915	203.84
-26.403	212.01
-21.76	220.04
-16.919	220.88
-15.32	217.74
-14.615	217.18
-15.131	213.18
-10.511	209.28
-7.924	204.65
-5.026	195.94
-5.151	192.68
-12.127	190.4
-12.888	184.49
-11.231	182.1
-11.955	178.63
-11.756	172.1
-9.932	167.05
-12.784	154.42
-16.785	144.18
-18.474	126.2
-21.367	66.712
-12.705	-14.467
11.991	-95.593
38.94	-172.21
58.959	-229.28
68.817	-268.14
78.853	-294.15
99.321	-302.74
115.16	-313.2
121.91	-321.88
124.25	-316.85
126.35	-314.95
127.54	-309.35
130.99	-305.6
139.06	-303.89
135.47	-299.49
135.79	-297.74
137.33	-294.58
133.35	-292.44
136.93	-284.19
141.17	-273.47
128.45	-268.09
85.943	-251.46
47.912	-206.22
19.174	-134.66
25.439	-47.39
70.222	33.242
56.347	91.952
-4.12	131.41
-46.087	156.77
-69.914	178.84
-79.1	194.39
-75.525	202.59
-67.884	210.81
-62.952	212.11
-57.406	211.5
-52.306	215.3
-52.537	214.21
-53.283	210.17
-52.931	207.47
-45.314	210.37
-38.73	200.53
-46.081	147.79
-35.201	73.768
5.321	-0.76
67.825	-65.662
146.46	-119.47
172.81	-181.56
142.6	-225.44
116.97	-250.89
96.854	-278.31
86.038	-288.12
87.272	-286.52
91.164	-280.87
96.931	-276.43
106.92	-274.62
114.17	-266.55
112.85	-262.69
115.39	-256.92
119.72	-248.48
123.71	-248.16
128.25	-245.8
127.65	-240.49
129.84	-237.78
140.17	-233.15
146.19	-225.41
154.14	-214.82
173.54	-192.35
193.61	-145.5
208.67	-76.551
205.12	-4.299
190.79	63.579
177.76	103.16
154.85	106.97
139.64	105.83
132.17	97.542
128.41	105.06
101.48	85.233
8.776	11.032
-58.533	-12.098
-56.427	-1.348
-62.63	0.01
-63.569	4.987
-56.513	-0.79
-64.284	-5.858
-65.52	-5.267
-54.416	1.361
28.006	25.067
136.46	64.312
190.77	94.817
237.86	109.98
270.72	121.74
279.96	130.21
288.46	132.88
285.48	129.06
271.91	120.91
265.73	115.09
260.23	115.3
252.22	108.85
249.66	105.19
245.82	105.08
241.3	97.906
243.32	103.35
233.42	98.292
233.08	100.06
233.19	98.867
146.36	17.834
31.776	-71.652
-41.853	-132.02
-113.28	-182.45
-177.68	-195.61
-235.61	-199.34
-292.54	-201.08
-328.17	-198.75
-346.47	-195.05
-365.52	-178.4
-369.93	-163.61
-361.27	-156.3
-373.19	-140.28
-376.22	-132.79
-374.5	-128.44
-390.9	-93.303
-384.85	-56.855
-369.74	-41.255
-359.13	-36.629
-351.89	-30.016
-351.13	-2.242
-331.52	40.239
-294.69	80.291
-249.5	116.66
-211.61	150.15
-190.34	175.38
-170.16	194.82
-152.14	210.23
-136.56	219.72
-111.61	226.68
-88.561	231.2
-71.487	234.24
-46.766	237.37
-40.222	230.9
-50.107	220.12
-44.754	217.36
-32.227	212.79
7.815	191.24
93.292	142.45
185.48	99.494
256.69	72.702
318.84	45.732
365.46	29.934
378.21	11.615
372.1	0.342
353.4	-2.164
342.61	-5.348
338.29	-2.131
322.53	-5.264
308.9	-9.248
297.95	-11.725
290.83	-15.53
286.17	-13.862
282.63	-16.075
278.75	-13.442
274.24	-17.979
254.05	-69.442
221.78	-135.51
191.15	-186.65
153.99	-222.93
122.51	-244.52
63.073	-267.04
-35.877	-279.86
-120.64	-280.06
-189.27	-265.14
-242.67	-241.42
-277.93	-221.49
-303.75	-195.56
-310.98	-174.91
-307.56	-162.11
-298.92	-155.2
-292.88	-155.26
-284.91	-149.54
-268.84	-143.53
-260.89	-142.89
-261.64	-129.8
-255.34	-88.313
-230.29	-28.63
-200.08	41.426
-171.38	116.08
-132.06	175.97
-88.952	221.52
-58.22	250.29
-34.896	265.42
-15.715	277.48
-3.684	276.53
1.442	274.58
7.702	274.39
16.684	268.47
22.815	265.98
32.778	262.96
38.065	260.75
37.458	256.33
40.464	245.74
43.996	240.37
46.641	232.56
48.796	232.52
47.234	224.27
42.79	159.5
44.39	72.144
57.227	-5.655
72.765	-76.618
86.261	-133.89
99.188	-178.79
107.79	-209.49
115.23	-229.27
120.62	-243.46
121.69	-248.83
121.16	-246.11
118.19	-245.53
124.6	-246.5
107.11	-243.91
12.494	-232.66
-105.89	-202.6
-182.46	-157.33
-223.35	-105.13
-241.98	-50.257
-239.98	0.913
-219.54	48.925
-194.95	93.995
-178.51	124.84
-168.96	138.59
-159.22	147.2
-144.22	157.59
-135.37	165.45
-132.75	161.73
-126.98	156.39
-128.08	154
-126.52	148.8
-117.44	149.25
-86.543	140.83
-13.346	123.45
67.681	101.36
144.42	66.861
225.12	39.896
281.71	18.632
311	-10.092
334.31	-28.745
342.2	-38.484
355.8	-41.864
383.02	-37.292
376.21	-46.698
364.07	-48.051
361.39	-40.913
340.48	-43.501
337.5	-42.285
330.38	-46.131
324.8	-42.703
327.51	-40.747
237.24	-79.905
117.12	-127.48
60.932	-136.43
44.072	-124.75
44.569	-119.75
41.613	-116.58
44.911	-108.78
42.432	-101.15
35.39	-91.649
41.026	-86.515
46.276	-83.451
48.433	-78.16
53.042	-76.429
63.405	-69.945
34.515	-82.795
-38.001	-100.72
-102.69	-95.443
-160.97	-97.084
-208.23	-98.259
-242.36	-96.623
-264.02	-91.377
-267.72	-78.199
-266.92	-78.697
-259.58	-81.065
-253.17	-78.01
-248.11	-78.594
-240.78	-76.692
-236.62	-74.302
-228	-77.59
-221.85	-76.329
-218.95	-74.423
-212.22	-74.845
-199.78	-55.658
-180.76	-26.913
-170.17	-13.768
-167.54	-7.431
-158.88	-3.318
-152.64	-6.013
-158.41	-3.718
-160.73	-1.909
-157.41	-3.084
-140.69	0.635
-88.386	9.489
-24.4	39.12
28.765	89.156
71.276	152.87
94.992	201.85
90.701	211.74
81.892	207.47
77.184	203.82
66.738	199.14
69.168	194.68
75.499	213.35
102.9	253.62
152.18	289.4
178.94	310.7
189.39	317.8
189.68	316.34
180.17	304.75
177.2	298.11
179.66	292.11
176.53	282.67
174.98	283.2
185.15	279.97
184.02	267.88
181.88	257.64
194.7	251.6
187.66	236.97
178.56	227.13
182.89	222
172.53	210.01
167.91	207.84
168.43	198.31
154.62	191.2
150.1	187.71
148.41	181.48
144.48	181.32
149.5	134.06
134.09	42.001
101.21	-51.42
108.24	-122.54
156.79	-166.69
194.05	-212.35
176.78	-261.51
111.3	-302.57
50.867	-327.16
11.316	-335.41
-15.904	-337.86
-28.563	-335.74
-34.39	-330.15
-37.001	-325.91
-37.243	-320.04
-35.358	-314.35
-31.083	-312.81
-27.863	-307.93
-20.009	-302.18
-15.4	-295.79
-19.116	-285.72
-20.213	-279.64
-17.801	-275.29
-17.368	-271.23
-20.798	-266.48
-22.087	-260.08
-21.247	-255.11
-23.7	-250.74
-23.748	-245.18
-22.804	-233.99
-28.263	-223.22
-21.627	-201.1
-5.142	-149.78
5.932	-70.407
0.486	12.314
-22.73	80.036
-30.461	141.32
-29.479	184.51
-26.672	214.09
-13.398	236.62
-6.753	251.35
5.474	264.06
18.892	264.26
20.436	252.64
24.532	249.12
30.577	246.16
35.053	232.16
33.741	226
29.182	223.1
22.526	215.75
19.028	215.76
21.695	209.63
19.106	202.34
23.689	200.65
31.178	146.81
31.189	59.099
46.853	-12.924
81.684	-69.183
110.48	-105.66
126.75	-138.54
140.35	-158.77
150.99	-165.89
163.71	-173.33
166.26	-176.95
159.68	-175.84
166.76	-171.66
166.65	-171.07
162.11	-169.83
158.91	-168.58
158.91	-166.73
152.63	-164.09
78.695	-163.22
-36.372	-151.71
-137.44	-124.56
-204.49	-75.551
-224.79	-14.79
-226.57	34.89
-231.08	73.691
-242.71	101.2
-250.95	125.41
-243.56	149.98
-230.83	166.76
-222.83	184.23
-214.61	202.07
-203.83	212.62
-187.62	220.67
-168.48	227.17
-156.9	230.73
-146.97	236.93
-135.13	239.04
-129.65	230.06
-127.33	224.93
-123.8	222.77
-119.28	213.21
-101.02	211.27
-62.592	203.97
-6.536	194.15
51.528	194.96
91.859	179.42
110.2	167.82
114.74	162.35
110.5	161.33
103.13	152.09
94.97	87.521
75.108	11.611
72.667	-35.204
85.183	-56.565
83.849	-53.919
82.771	-49.068
78.795	-51.706
72.956	-52.843
73.066	-54.988
72.424	-51.409
71.743	-55.861
78.58	-90.063
91.516	-112.5
100.29	-115.78
108.29	-134.63
117.59	-159.28
128.45	-176.44
138.81	-184.7
141.74	-184.04
147.21	-186.34
147.54	-189
140.51	-191.8
138.49	-194.33
134	-189.32
132.69	-185.36
136.49	-182.84
135.99	-181.01
134.19	-181.68
129.74	-181.68
119.99	-179.9
111.75	-179.04
106.41	-175.16
104.81	-168.58
105.73	-169.15
101.3	-167.52
93.494	-158.43
86.271	-155.01
86.036	-148.47
85.356	-143.58
55.707	-154.62
-1.538	-159.52
-45.359	-168.16
-58.593	-172.67
-76.253	-167.47
-104.22	-169.61
-134.37	-167.63
-171.74	-165.8
-183.31	-157.12
-194.72	-153.03
-221.5	-142.58
-221.61	-125.8
-231.04	-127.04
-251.23	-127.15
-249.83	-123.36
-247.4	-113.93
-242.68	-105.65
-232.5	-106.52
-230.42	-103.19
-230.48	-97.431
-229.79	-98.023
-227.66	-97.704
-224.62	-92.477
-222.98	-90.956
-215.88	-88.592
-216.74	-84.197
-213.41	-85.115
-203.18	-81.101
-177.8	-71.204
-116.6	-53.336
-46.821	-5.965
20.449	69
32.939	120.37
0.349	128.87
-12.696	128.76
-22.319	130.2
-27.874	129.72
-28.619	125.2
-30.383	123.96
-32.658	123.39
-34.944	120.38
-35.023	121.69
-35.529	121.02
-30.857	117.67
-30.965	116.44
-32.274	121.28
-29.181	121
-30.149	118.85
-29.957	118.51
-32.777	113.14
-29.367	112.96
-24.007	114.02
-30.359	114.02
-31.802	116
-30.592	112.58
-31.976	108.5
-30.116	110.09
-27.021	109.09
-27.573	107.71
-25.439	108.89
-22.917	107.76
-22.13	103.69
-22.13	100.7
-27.293	98.913
-21.223	99.226
-18.329	100.32
-24.564	95.975
-24.276	96.801
-24.389	97.774
-22.461	95.388
-22.9	93.888
-22.1	92.122
-21.992	93.522
-25.03	89.18
-23.016	86.669
-24.01	85.199
-22.297	80.494
-22.886	82.61
-27.163	79.698
-25.744	79.556
-24.326	81.801
-21.308	76.654
-25.986	78.965
-27.731	80.653
-24.054	82.335
-27.386	81.111
-25.344	76.403
-23.576	79.566
-21.645	74.676
-20.482	73.358
-19.781	76.478
-17.772	73.329
-19.353	75.579
-12.306	76.333
-7.529	76.942
-12.736	74.895
-12.653	68.326
-10.183	69.964
-12.662	70.777
-14.31	66.351
-8.666	66.857
-3.964	65.326
-3.23	64.088
-2.02	65.98
-3.183	63.729
-4.65	62.958
-6.009	62.701
-4.648	62.873
-1.661	63.531
0.136	61.179
-2.686	58.94
-5.033	55.377
-4.116	52.471
-9.577	50.688
-6.826	38.023
-2.456	25.113
-4.249	25.48
-0.389	21.237
-0.841	15.391
-6.596	16.26
-9.017	16.898
-9.974	18.533
-8.376	17.182
-4.974	15.968
-6.521	14.53
-5.444	13.667
-2.308	14.604
-1.128	13.194
-5.133	13.457
-9.501	12.764
-8.192	13.216
-11.427	13.211
-11.458	11.79
-6.66	11.742
