# Supplementary material for: Electrooculography-based continuous eye-writing recognition system for efficient assistive communication systems
Source: PLoS One. 2018 Feb 9;13(2):e0192684. doi: 10.1371/journal.pone.0192684 (PMC5806888; doi:10.1371/journal.pone.0192684)
Supplement: S3 Database — All the original continuous EOG data of participant 004, 005, and 006 used in the experiments are contained in this database. (ZIP) [file pone.0192684.s003.zip › continuous2/004/training/EOG_004_02_002.csv]

-10.092	-29.47
-14.62	-25.415
-14	-23.912
-9.556	-28.898
-16.138	-32.83
-16.015	-30.659
-12.652	-28.84
-10.531	-28.622
-7.296	-28.034
-12.575	-28.922
-12.386	-25.997
-12.065	-24.214
-15.846	-22.616
-15.937	-23.382
-13.893	-24.017
-9.205	-20.422
-9.297	-23.057
-12.692	-21.508
-10.905	-19.382
-10.391	-24.075
-14.138	-25.092
-14.726	-23.909
-15.108	-21.06
-16.277	-20.632
-14.914	-23.409
-15.995	-21.744
-18.28	-21.41
-18.428	-20.212
-20.658	-18.996
-21.316	-21.723
-22.376	-22.325
-21.69	-25.194
-20.402	-22.511
-19.809	-18.272
-15.004	-25.257
-20.785	-27.572
-24.49	-23.727
-19.136	-26.332
-17.527	-25.207
-18.957	-20.958
-20.021	-23.731
-16.252	-25.079
-15.848	-25.497
-15.151	-28.615
-11.547	-30.627
-13.582	-29.811
-13.62	-27.416
-14.291	-27.834
-15.322	-27.859
-6.97	-25.26
-10.4	-24.259
-14.128	-27.656
-6.567	-29.678
-11.239	-26.08
-9.52	-27.001
-7.365	-26.899
-14.118	-28.162
-14.277	-32.522
-16.379	-28.505
-13.992	-29.127
-11.305	-29.134
-12.97	-25.502
-14.657	-27.008
-19.089	-25.39
-17.592	-24.801
-15.436	-28.392
-13.633	-29.221
-9.367	-27.558
-10.539	-27.311
-13.091	-28.751
-10.852	-26.522
-8.808	-25.873
-10.297	-31.362
-7.864	-29.333
-6.957	-27.716
-1.412	-28.568
-8.511	-18.821
-56.814	-8.668
-104.29	4.453
-132.28	26.652
-160.13	43.918
-187.99	47.599
-205.76	45.611
-217.59	43.098
-228.14	40.779
-231.91	38.646
-229.3	31.848
-221.2	27.783
-214.18	28.4
-208.72	26.655
-204.93	26.635
-197.65	24.802
-187.52	24.505
-179.76	24.047
-176.69	20.466
-172.36	27.183
-165.3	21.848
-171.82	10.004
-175	10.725
-172.16	5.245
-166.76	4.384
-162.87	8.282
-154.98	8.202
-103.59	12.177
-25.807	16.565
63.572	17.552
128.94	6.087
156.88	-15.684
177.49	-33.973
153.19	-43.502
121.43	-43.038
109.02	-42.855
90.867	-44.542
85.459	-46.767
75.525	-43.887
68.552	-34.652
68.079	-34.839
63.493	-35.823
64.852	-39.398
62.244	-40.668
58.184	-40.271
58.95	-36.596
62.803	-28.695
43.182	-68.093
-1.121	-121.58
-36.982	-154.7
-62.018	-184.91
-77.499	-191.02
-88.372	-188.71
-92.644	-193.29
-95.921	-189.23
-99.562	-180.41
-93.271	-171.69
-92.343	-162.38
-86.678	-159.57
-81.088	-158.51
-80.256	-158.29
-74.501	-153.59
-77.582	-152.81
-69.085	-154.25
-73.763	-126.14
-93.418	-84.618
-86.71	-33.616
-78.083	30.2
-61.413	85.282
-39.491	131.2
-29.483	170.17
-9.652	202.65
6.798	219.65
7.702	224.23
12.776	232.34
23.461	234.2
32.803	231.65
30.559	235.01
26.677	234.13
37.58	227.25
45.314	217.53
39.497	209.03
38.498	211.71
46.074	199.81
51.555	148.88
69.501	81.685
94.206	19.063
115.59	-39.623
131.55	-99.289
141.31	-151.56
154	-187.24
153.38	-211.01
144.91	-226.25
147.55	-229.62
148.45	-230.78
152.06	-235.76
156.74	-231.13
153.5	-222.54
158.59	-221.42
155.57	-218.67
154.59	-216.13
151.99	-215.68
148.54	-210.28
157.6	-203.23
89.711	-199.65
-25.209	-189.45
-106.24	-154.3
-170.99	-102.12
-210.16	-50.88
-226.25	-4.013
-224.39	32.709
-212.12	46.231
-200.84	45.009
-190.13	47.536
-180.76	50.891
-164.36	50.776
-153.61	49.886
-151.64	48.557
-145.33	48.744
-138.91	51.083
-134.95	54.036
-132.42	57.301
-125	57.179
-116.17	58.685
-115.92	58.241
-111.24	55.248
-106.69	55.955
-109.82	51.125
-108.75	49.981
-102.57	51.055
-100.35	50.352
-103.03	51.639
-97.398	50.002
-94.691	53.396
-93.833	52.708
-84.219	49.532
-76.872	52.609
-45.836	44.715
22.799	19.922
106.93	-12.456
187.44	-29.051
214.78	-29.744
187.84	-31.822
168.65	-29.467
157.78	-27.321
147.97	-25.901
144.26	-24.369
134.82	-23.165
126.77	-15.21
122.62	-14.044
123.61	-12.631
121.99	-12.003
117.72	-17.617
122.16	-8.21
114.46	-25.082
86.429	-75.744
59.778	-113.97
51.914	-136.21
53.773	-141.61
47.22	-140.84
41.792	-140.72
32.695	-137.47
19.862	-133.88
21.217	-128.24
19.563	-123.11
18.449	-122.86
22.268	-118.95
13.781	-116.16
13.599	-115.91
27.374	-104.45
48.186	-92.975
84.537	-71.43
128.01	-16.871
149.73	40.306
128.43	57.485
93.029	53.876
79.142	55.261
74.065	54.385
62.275	51.876
58.187	50.686
60.32	47.282
62.546	45.201
63.708	52.087
62.256	51.61
64.701	52.974
65.572	53.953
65.345	44.352
65.464	46.079
63.747	43.653
61.168	41.205
61.197	40.787
63.422	40.23
63.274	45.269
63.287	43.842
63.902	43.486
65.529	42.615
64.922	41.641
61.206	40.771
61.691	40.593
60.41	41.869
58.121	38.245
60.266	38.071
55.57	41.348
53.529	39.695
52.66	38.372
48.64	41.165
51.518	40.197
51.958	38.362
52.045	36.389
52.306	34.084
49.229	33.995
44.857	32.108
44.625	32.89
48.219	31.295
46.138	27.76
44.009	31.805
45.218	33.226
43.978	27.04
44.316	26.399
42.04	28.095
37.293	27.754
39.429	29.963
39.099	27.229
38.295	28.548
36.217	29.99
31.528	24.274
34.222	23.938
28.767	24.405
23.608	25.509
26.405	21.547
25.759	19.362
23.557	19.831
20.267	17.007
21.472	21.268
24.378	18.193
25.93	17.756
