# Supplementary material for: Electrooculography-based continuous eye-writing recognition system for efficient assistive communication systems
Source: PLoS One. 2018 Feb 9;13(2):e0192684. doi: 10.1371/journal.pone.0192684 (PMC5806888; doi:10.1371/journal.pone.0192684)
Supplement: S3 Database — All the original continuous EOG data of participant 004, 005, and 006 used in the experiments are contained in this database. (ZIP) [file pone.0192684.s003.zip › continuous2/004/training/EOG_004_02_003.csv]

4.374	-11.077
8.324	-10.46
6.335	-8.467
6.712	-15.302
6.022	-14.241
4.074	-10.705
0.499	-12.478
5.242	-11.122
11.848	-11.041
8.658	-10.379
8.48	-9.758
11.082	-10.872
10.232	-11.508
13.767	-12.066
18.612	-9.723
17.882	-9.031
18.003	-10.352
15.652	-10.483
17.023	-9.675
17.802	-8.564
15.674	-7.476
16.579	-7.516
14.668	-9.434
17.014	-6.057
19.841	-8.544
16.486	-11.554
12.838	-7.897
11.308	-11.01
11.252	-8.674
16.174	-7.258
18.197	-8.874
16.631	-4.118
17.097	-5.678
18.081	-5.533
20.573	-3.162
18.786	-3.917
18.447	-2.993
18.167	-3.846
14.617	-4.07
13.353	-5.326
10.677	-1.341
12.528	3.091
15.624	0.141
12.917	0.872
13.421	2.452
17.575	2.264
18.162	-2.357
18.144	-4.838
18.891	-1.972
16.152	-2.168
13.737	-0.746
6.286	-2.297
2.752	-3.959
10.43	-4.558
7.724	-6.539
6.935	-0.114
11.537	2.978
9.549	-0.351
11.569	-0.732
7.565	-2.159
6.982	-4.071
14.452	0.982
9.204	7.287
7.008	3.662
8.011	5.211
6.411	6.856
12.236	0.906
11.296	0.216
8.585	4.517
6.77	12.512
5.548	14.651
12.928	17.108
2.434	25.798
-14.223	51.38
-24.368	93.88
-42.233	127.9
-51.197	163.09
-50	190.74
-48.743	203.01
-49.778	219
-45.939	228
-40.158	227.7
-39.262	230.81
-35.728	230.32
-31.871	226.12
-34.872	224.67
-39.633	218.51
-41.966	216.09
-43.307	213.98
-34.941	202.29
-31.11	191.52
-36.476	184.51
-34.333	182.89
-28.333	178.52
-23.878	169.38
-26.856	166.93
-29.926	164.5
-27.996	163.31
-30.917	157.68
-31.989	148.15
-26.448	158.86
-29.724	138.44
-33.324	77.048
-24.437	19.283
-11.072	-39.25
11.585	-90.748
30.635	-143.6
42.838	-183.62
61.985	-207.48
78.308	-227.91
100.09	-232.35
123.89	-237.11
130.09	-243.2
134.63	-242.39
138.29	-241.56
133.58	-242.86
131.81	-238.82
131.78	-234.13
137	-229.33
138.64	-224.83
133.07	-221.98
127.03	-213.68
109.69	-216.29
81.36	-218.11
54.701	-216.75
35.03	-219.94
4.22	-215.18
-23.642	-210.61
-50.13	-207.14
-97.684	-202.71
-118.59	-195.06
-114.08	-188.87
-111.83	-187.49
-107.23	-181.16
-110.44	-172.23
-104.69	-164.33
-100.24	-160.39
-100.8	-157.87
-93.561	-151.83
-91.371	-146.19
-85.17	-137.73
-86.455	-133.96
-88.361	-135.35
-90.848	-129.68
-90.33	-123.13
-78.493	-113.7
-111.48	-87.933
-151.98	-42.212
-157.86	20.765
-154.27	86.084
-145	135.82
-137.32	178.19
-127.84	215.21
-117.46	242.65
-96.776	262.8
-78.08	271.89
-68.628	278.36
-58.763	283.49
-51.143	279.67
-44.872	275.96
-44.026	279.05
-38.214	273.71
-34.828	266.84
-38.077	263.31
-41.314	248.26
-43.46	244.22
-43.154	227.88
-43.382	164.3
-39.035	91.147
-25.773	20.691
-6.939	-47.91
16.923	-102.35
41.65	-142.12
50.439	-167.43
59.388	-183.51
68.647	-191.79
70.605	-194
83.871	-193.74
93.176	-190.99
97.103	-187.67
105.41	-187.62
109.86	-188.3
106.56	-183.08
105.84	-185.93
115.77	-187.05
97.634	-168.29
44.585	-139.7
3.426	-84.815
-27.714	-26.876
-49.363	-3.445
-48.026	4.265
-43.291	7.1
-37.184	12.748
-39.44	9.49
-20.875	25.769
16.064	67.712
102.85	76.92
308.42	117.72
467.74	173.24
511.53	174.29
486.67	166.89
395.96	134.42
295.89	92.709
206.74	73.862
140.12	69.537
76.543	94.753
19.029	129.2
-26.876	168.63
-60.579	211.25
-62.46	238.68
-65.191	261.53
-62.107	274.6
-52.653	280.64
-46.062	287.02
-34.37	283.97
-32.842	284.8
-23.952	285.71
-17.706	280.46
-19.706	280.84
-9.709	277.92
-8.863	269.75
-17.185	265.43
-18.381	263.51
-16.647	257.64
-15.15	250.32
-16.524	243.41
-19.254	236.49
-16.531	230.23
-15.2	224.1
-13.808	222.06
-8.024	220.44
-14.414	203.94
-16.881	200.48
-10.17	207
-23.445	158.56
-43.688	81.917
-62.334	11.079
-69.802	-52.285
-53.021	-99.108
-33.963	-140.17
-18.525	-167.47
0.807	-185.38
21.989	-195.46
37.03	-201.49
47.407	-205.45
56.561	-195.95
56.191	-193.11
52.151	-192.19
58.859	-186.94
62.168	-186.48
60.367	-181.89
66.76	-176.13
68.13	-169.56
53.179	-167.39
27.892	-165.59
6.041	-161.9
-1.836	-162.56
1.906	-157.59
6.386	-150.35
7.233	-146.62
5.844	-145.43
3.92	-141.27
0.008	-136.11
8.553	-133.55
-2.404	-118.66
-54.987	-89.325
-95.605	-43.437
-117.66	16.838
-131.63	75.374
-142.22	128.96
-145.56	168.56
-133.48	199.67
-120.28	229.36
-103.42	247.38
-84.548	266.18
-70.039	279.87
-57.85	278.54
-46.557	280.97
-40.336	287.31
-37.309	285.88
-34.069	282.81
-34.12	281.62
-30.428	274.22
-25.74	269.78
-29.36	262.31
-27.6	252.05
-22.407	247.22
-23.249	236.31
-25.993	230.19
-28.415	227.3
-26.963	223.76
-29.616	216.55
-25.851	211.04
-21.023	208.68
-30.837	162.46
-38.65	83.54
-33.303	15.817
-21.494	-45.315
-16.43	-102.28
-3.185	-145.11
17.954	-172.73
30.201	-192.94
37.987	-201.87
44.591	-199.13
57.075	-192.47
59.999	-186.16
55.663	-180.15
50.198	-176.08
45.999	-176.01
52.698	-168.05
28.067	-139.75
-3.216	-79.98
-14.314	-49.395
-13.984	-38.625
-2.647	2.984
51.522	5.034
228.16	33.078
410.07	95.943
479.08	112.91
494.43	119.73
460.61	94.215
371.76	46.03
264.47	8.183
172.3	-10.507
111.91	-13.997
64.205	-24.835
35.037	-30.506
19.944	-33.692
4.041	-30.727
-3.762	-30.102
-5.118	-36.55
-5.691	-37.657
-8.913	-38.562
-9.291	-31.245
-44.265	-14.258
-109.48	14.162
-156.18	45.993
-183.54	71.6
-185.41	83.856
-177	77.391
-174.1	75.823
-169.34	77.749
-163.72	74.604
-158.46	73.912
-161.9	70.171
-162.94	69.931
-152.23	77.057
-156.6	82.681
-169.07	103
-163.46	134
-151.13	158.64
-139.52	181.64
-128.84	186.69
-120.93	188.13
-106.7	196.59
-99.046	194.53
-99.422	194.92
-94.465	192.83
-92.675	188.14
-88.4	184.36
-81.589	176.87
-79.707	173.27
-78.104	170.67
-77.513	168.49
-74.576	163.64
-69.264	160.52
-71.874	157.53
-66.38	158.43
-58.964	147.98
-55.163	98.879
-46.584	51.426
-51.662	31.583
-60.81	30.172
-65.328	29.223
-63.659	30.1
-62.392	57.636
-54.449	100.76
-37.357	136.22
-25.255	150.14
-11.09	163.27
1.146	176.19
10.563	173.05
18.117	167.48
20.184	158.03
18.639	155.54
19.734	152.38
24.503	144.49
24.618	141.15
18.771	132.82
22.643	141.57
25.996	125.99
12.274	63.26
-1.143	0.002
-5.125	-67.762
-4.767	-126.4
-4.96	-176.37
1.348	-219.87
15.085	-241.63
34.79	-257.24
56.929	-267.48
73.823	-270.97
93.242	-271.33
108.66	-266.49
119.27	-261.28
130.76	-258.36
140.76	-255.87
146.81	-251.46
147.14	-242.28
150.69	-232.75
148.73	-224.8
144.52	-218.86
145.34	-215.37
146.62	-209.8
147.77	-204.02
142.69	-198.85
138.14	-189.4
132.28	-181.54
132.69	-175.61
131.78	-168.63
129.96	-166.8
129.61	-151.86
96.837	-128.71
71.366	-113.27
69.721	-96.123
59.022	-90.694
53.343	-83.241
56.727	-72.491
58.35	-68.523
61.719	-60.309
89.66	-59.902
110.35	-57.174
103.92	-49.832
106.4	-43.984
104.77	-34.602
99.543	-28.782
99.898	-23.142
118.51	-20.308
148.68	-21.99
154.33	-19.606
162.18	-16.831
188.04	-16.827
219.91	-15.694
245.44	-9.792
253.62	-6.752
255.02	-3.246
244.13	0.939
233.15	3.597
232.72	6.14
225.95	7.597
219.74	11.496
219.66	14.494
218.41	20.731
214.06	16.28
213.22	22.448
181.79	26.589
75.763	6.634
-54.399	13.185
-148.13	37.135
-216.13	72.15
-270.22	122.19
-298.56	155.41
-309.84	168
-319.41	179.66
-311.35	190.95
-294.17	190.33
-286.57	186.5
-276.07	186.97
-268.31	185.85
-262.84	185.69
-255.39	189.63
-252.4	190.85
-250.28	191.84
-248.46	189.76
-245.1	187.74
-234.89	188.95
-200.07	166.29
-130.44	124.83
-57.129	95.215
-15.933	84.439
-17.302	85.206
-34.091	86.957
-36.186	88.926
-34.733	92.369
-36.21	96.601
-36.334	100.87
-37.901	105.84
-38.226	113.43
-35.611	119.79
-31.284	123.65
-31.027	129.02
-28.847	129.14
-22.257	129.42
-18.773	137.46
-15.873	142.91
-14.764	146.08
-11.471	149.06
-7.755	148.98
-8.181	147.84
-5.592	145.86
-7.078	145.26
-7.603	150.68
-1.891	150.68
-5.053	148
-6.013	151.02
-3.536	150.35
-3.322	151.38
-1.647	154.45
-2.154	154.49
-2.263	153.96
-3.531	154.2
-5.563	157.97
-7.638	158.79
-7.424	159.36
-1.903	162.44
3.916	163.57
-0.119	165.2
-3.762	163.7
0.809	161.88
-2.96	163.81
-2.242	161.87
1.374	159.54
-3.893	161.88
-2.407	162.75
-5.058	167.51
-5.312	171.8
-0.768	168.41
-1.578	166.13
0.886	165.16
-2.72	165.22
-5.899	165.31
-9.429	165.08
-11.488	166.76
-8.522	162.47
-11.306	158.67
-10.37	159.43
-12.871	156.49
-13.522	156.45
