# Supplementary material for: Electrooculography-based continuous eye-writing recognition system for efficient assistive communication systems
Source: PLoS One. 2018 Feb 9;13(2):e0192684. doi: 10.1371/journal.pone.0192684 (PMC5806888; doi:10.1371/journal.pone.0192684)
Supplement: S3 Database — All the original continuous EOG data of participant 004, 005, and 006 used in the experiments are contained in this database. (ZIP) [file pone.0192684.s003.zip › continuous2/004/training/EOG_004_02_004.csv]

6.294	-9.336
6.332	-9.035
9.27	-7.872
7.795	-8.148
5.619	-7.523
11.225	-3.843
11.186	-3.912
12.074	-4.029
10.908	-6.279
7.501	-8.993
10.312	-10.077
6.631	-9.928
4.819	-8.34
9.372	-9.338
10.543	-13.445
10.799	-16.15
11.507	-13.275
8.417	-10.47
5.247	-9.93
2.829	-7.918
-0.854	-9.253
4.324	-8.941
7.922	-6.772
5.137	-9.053
8.006	-7.975
5.731	-5.812
3.047	-6.669
6.243	-8.503
8.427	-6.553
9.239	-4.546
7.955	-6.975
7.402	-4.909
2.896	-4.303
4.082	-6.137
9.612	-6.462
8.221	-7.398
9.68	-6.921
9.002	-7.465
7.164	-6.868
10.154	-5.668
9.384	-8.43
10.899	-8.349
17.132	-5.2
18.737	-7.331
15.762	-8.409
13.641	-5.83
15.31	-5.564
16.453	-8.694
17.232	-9.992
16.654	-8.174
18.861	-7.52
20.074	-8.813
16.805	-8.751
15.549	-7.23
16.426	-9.042
15.907	-9.099
9.856	-7.94
12.897	-5.859
14.787	-6.031
10.992	-8.404
11.827	-2.859
12.028	-0.23
16.635	0.011
17.197	0.439
16.56	-2.9
15.812	-1.513
10.523	-1.79
11.928	-2.137
12.838	-3.056
10.79	-4.347
8.787	-0.66
4.386	-3.861
5.335	-3.967
4.63	-2.61
2.187	-3.331
6.63	-0.481
3.162	-3.499
2.708	1.827
23.417	-3.599
67.846	-27.741
128.5	-45.146
183.58	-60.407
218.22	-64.165
230.46	-63.628
234.61	-60.981
226.3	-56.415
207.16	-57.651
190.52	-56.664
181.21	-53.383
174.33	-49.92
184.07	-55.413
211.86	-59.228
216.58	-57.827
209.01	-55.436
206.81	-52.811
207.19	-50.076
204.68	-46.318
200.04	-46.536
198.25	-44.007
194.1	-45.173
192.64	-46.612
190.09	-42.248
187.35	-39.119
187.71	-40.377
188.62	-40.961
182.45	-35.507
184.75	-37.108
187.69	-36.567
172.16	-37.503
183.54	-32.93
160.73	-15.257
57.033	-15.69
-43.823	-8.534
-122.71	16.244
-163.42	42.127
-179.2	62.039
-205.32	67.716
-219.27	74.603
-228.12	76.584
-229.03	77.12
-214.53	81.266
-202.92	80.932
-194.25	81.409
-188.12	80.754
-185.79	79.107
-182.38	82.567
-175.1	85.483
-164.71	82.027
-163.35	79.858
-165.05	76.817
-158.41	81.907
-140.37	82.833
-79.981	60.38
32.169	36.884
177.36	17.751
288.79	-5.434
311.46	-31.901
300.79	-51.062
287.57	-60.958
272.49	-67.075
266.95	-66.66
247.28	-58.094
230.93	-53.164
222.74	-53.555
197.74	-49.979
187.55	-50.15
184.21	-51.065
173.72	-47.277
171.28	-44.708
165.07	-41.882
164.31	-35.747
164.84	-36.493
156	-38.407
148.4	-38.312
142.41	-42.496
136.94	-41.221
136.32	-35.227
132.08	-33.513
135.3	-32.071
125.93	-22.328
37.422	-20.358
-71.084	-5.03
-137.09	29.492
-189.97	52.676
-220.68	76.69
-233.16	93.943
-241.37	104.92
-234.84	115.83
-220.52	115.75
-208.16	114.37
-198.64	113.18
-195.3	113.07
-196.66	114.87
-191.07	114.86
-183.23	110.94
-182.21	104.22
-182.9	106.7
-181.53	103.7
-172.52	104.3
-139.26	127.8
-87.256	157.7
-50.069	196.08
-25.522	231.91
-3.524	250.92
9.872	258.53
26.508	266.55
47.486	267.68
59.092	257.99
62.163	251.53
68.886	244.28
75.563	235.15
71.826	227.05
71.933	221.8
70.21	217.07
63.311	212.97
62.597	208.66
54.547	204.25
52.345	200.33
57.763	196.26
56.654	190.88
54.993	183.6
46.922	179.17
45.058	174.45
52.399	171.81
50.668	170.05
48.284	167.35
47.879	166.05
43.323	163.46
38.337	156.07
39.756	161.08
44.25	161.89
34.406	108.8
9.521	33.118
-4.94	-34.133
16.253	-93.071
69.295	-133.39
87.631	-175.09
37.888	-218.24
-12.738	-237.27
-39.396	-237.86
-59.8	-233.5
-69.017	-226.89
-68.704	-218.56
-68.664	-216.64
-68.847	-217.91
-66.712	-211.18
-70.285	-207.15
-69.646	-203.48
-62.052	-199.14
-59.145	-196.36
-59.966	-193.04
-61.559	-189.09
-63.459	-183.46
-65.421	-182.65
-60.588	-178.11
-58.187	-173.5
-57.226	-176.14
-31.407	-164.89
5.832	-139.43
31.902	-110.85
37.746	-72.939
21.938	-48.414
10.373	-44.069
6.015	-35.671
6.219	-32.908
5.958	-33.386
6.88	-31.141
17.466	-26.231
10.59	-8.854
-0.969	2.693
-3.994	3.779
-7.865	3.709
-6.317	3.959
-5.937	6.823
-5.314	5.118
-2.958	4.484
-6.903	6.102
-10.275	3.776
-1.409	7.044
0.236	7.083
-6.118	1.37
1.969	8.356
-13.395	0.948
-65.337	-30.39
-108.59	-48.112
-141.15	-54.744
-171.84	-58.065
-188.29	-55.208
-186.51	-53.078
-180.43	-49.275
-177.41	-47.473
-170.01	-47.291
-163.27	-43.675
-160.03	-45.884
-155.19	-42.556
-133.94	-39.034
-82.51	-58.531
-11.336	-83.751
60.38	-105.05
119.37	-118
154.57	-124.27
173.17	-128.24
187.43	-118.21
188.42	-102.08
180.06	-90.559
165.69	-88.452
149.65	-87.844
135.98	-84.049
124.65	-84.283
124.68	-79.823
132.31	-82.091
155.92	-93.473
167.61	-98.85
156.43	-101.46
156.42	-101.21
151.9	-98.671
145.5	-92.277
140.7	-89.68
131.48	-92.615
132.23	-87.6
134.62	-83.334
141.5	-86.448
153.14	-89.929
154.82	-90.01
153.02	-84.92
147.94	-81.96
139.05	-84.733
138.3	-86.326
136.72	-82.536
136.35	-77.875
137.95	-75.706
128.36	-79.661
135.18	-73.097
107.12	-59.131
-2.62	-60.859
-106	-49.985
-181.97	-19.198
-238.17	12.919
-270.58	37.478
-297.06	52.184
-304.51	60.671
-299.85	58.031
-287.47	56.468
-274.31	58.483
-270.09	57.886
-260.55	60.663
-249.58	60.599
-241.5	59.55
-231.39	61.992
-223.35	60.56
-216.66	56.347
-215.46	55.922
-214.45	59.914
-208.74	58.176
-210.44	53.407
-210.42	49.26
-205.67	47.051
-186.11	50.511
-122.27	37.755
-41.856	13.023
21.388	3.09
43.169	0.651
24.002	-1.894
13.187	1.274
11.257	0.482
10.966	1.953
11.006	8.703
8.893	7.968
12.809	13.991
12.624	19.408
10.786	15.523
11.159	15.552
15.045	16.554
17.812	15.569
18.681	16.216
15.174	14.858
11.076	10.525
14.771	8.941
16.096	10.167
19.872	9.987
23.624	10.264
19.704	13.101
8.087	6.701
-0.394	0.276
-4.155	2.186
-8.34	2.015
-6.337	0.518
-2.986	-0.138
-5.201	-0.444
-5.648	-1.202
-0.742	-1.369
-0.932	-1.593
0.602	-1.432
-1.354	0.987
-6.339	2
-1.568	-1.195
-0.553	-1.655
-3.594	-0.729
-4.425	-2.295
-4.135	0.727
-1.879	0.158
-0.437	-2.01
0.091	0.266
-1.213	-0.785
-1.861	0.414
-0.424	0.901
-1.702	-1.71
-0.829	-0.445
2.184	0.048
1.473	1.044
-0.359	4.15
-2.573	3.046
-2.92	4.871
-1.355	4.232
-1.4	-0.059
2.687	2.347
11.603	4.057
10.265	2.573
6.554	-0.47
9.891	1.805
7.672	3.407
9.562	4.542
10.975	5.508
6.916	-2.606
3.479	-5.135
-0.462	-3.704
-0.608	-2.6
-2.483	-3.082
0.712	-3.78
1.486	-0.489
-1.333	-3.275
1.184	-2.622
-1.351	1.749
-2.675	-0.916
-2.267	-0.916
-1.261	4.684
-0.401	3.527
-2.401	-3.429
-1.9	1.396
-3.793	-1.73
-10.237	-11.602
-13.954	-9.776
-11.362	-14.609
-9.037	-18.794
-9.176	-17.447
