# Supplementary material for: Electrooculography-based continuous eye-writing recognition system for efficient assistive communication systems
Source: PLoS One. 2018 Feb 9;13(2):e0192684. doi: 10.1371/journal.pone.0192684 (PMC5806888; doi:10.1371/journal.pone.0192684)
Supplement: S3 Database — All the original continuous EOG data of participant 004, 005, and 006 used in the experiments are contained in this database. (ZIP) [file pone.0192684.s003.zip › continuous2/004/training/EOG_004_02_005.csv]

5.729	5.523
3.348	8.962
5.839	7.955
2.993	6.734
-1.91	7.879
1.81	8.062
0.798	6.727
1.52	7.474
3.068	9.816
3.159	8.284
3.741	8.03
1.381	9.882
2.197	8.489
1.642	8.222
2.235	12.656
5.745	14.813
4.205	16.525
3.811	12.104
5.047	8.528
1.806	9.626
3.073	5.194
6.431	6.569
3.749	8.418
6.259	7.333
6.376	9.514
0.666	10.056
0.545	9.208
2.7	6.352
7.594	5.624
11.292	6.443
12.459	2.945
6.928	3.654
1.722	5.85
3.496	4.385
0.44	2.6
-0.411	-2.013
1.569	0.249
4.131	3.656
7.507	1.32
6.722	2.668
4.202	1.508
2.338	0.953
4.102	3.293
5.955	2.624
3.488	3.134
1.42	6.01
3.702	6.692
4.384	7.529
2.881	7.532
7.647	6.456
12.757	6.549
9.754	6.077
7.243	8.323
4.448	6.753
-0.718	4.606
2.302	5.446
4.94	6.411
5.562	10.008
8.248	10.985
9.378	9.358
11.636	9.73
10.609	13.04
7.894	14.167
6.206	13.976
10.317	16.11
14.606	14.478
11.068	11.417
9.682	8.758
10.37	5.794
9.29	6.51
5.703	4.874
1.183	3.455
0.991	3.719
5.172	2.038
7.921	4.431
7.984	6.296
3	3.486
0.918	0.524
6.798	2.812
4.107	8.573
2.545	7.277
6.664	5.611
7.33	7.084
11.29	9.48
6.779	11.842
4.612	6.34
-0.182	10.846
-39.014	24.719
-91.448	36.062
-137.12	53.598
-174	62.08
-200.41	62.732
-214	62.636
-209.88	56.569
-199.38	56.821
-194.62	58.162
-183.74	58.934
-172.7	55.857
-167.52	59.225
-158.66	66.156
-162.49	44.88
-167.53	33.802
-160.71	40.162
-157.85	36.651
-161.57	36.035
-163.81	36.695
-159.75	35.151
-157.79	31.709
-153.53	30.092
-122.96	31.222
-53.714	32.959
32.706	32.939
104.77	27.513
151.93	19.346
162.47	3.575
139.55	-7.235
116.09	-4.015
101	-2.733
88.186	-3.72
78.395	-3.146
72.042	0.886
67.338	1.438
61.896	2.903
57.437	3.563
54.766	-0.243
59.343	12.872
47.258	-10.087
7.762	-73.306
-23.216	-108.55
-25.506	-132.95
-18.71	-153.51
-32.705	-161.32
-50.37	-165.89
-60.069	-164.35
-65.417	-157.99
-60.522	-150.17
-58.04	-146.66
-57.859	-144.55
-55.219	-139.33
-51.788	-137.38
-48.033	-135.26
-48.185	-134.71
-45.569	-139.01
-33.964	-128.27
-6.004	-110.17
52.763	-91.926
117.69	-52.731
169.41	4.812
190.98	38.225
166.62	38.372
141.96	37.661
131.29	37.92
118.74	39.816
109.09	41.483
109.83	39.481
104.25	35.05
99.742	41.61
117.12	52.422
117.06	49.98
109.73	53.084
116.31	53.188
117.39	46.75
117.31	47.108
118.47	48.802
119.51	51.762
118.72	53.256
76.433	48.49
-11.292	45.509
-73.139	51.938
-104.47	60.865
-126.15	66.055
-126.08	71.043
-122.51	69.41
-116.57	64.566
-111.16	62.149
-109.29	54.8
-97.954	62.461
-89.662	59.634
-78.632	17.41
-72.499	-29.242
-76.148	-73.761
-68.196	-110.95
-53.507	-132.37
-39.592	-150.73
-29.886	-154.92
-24.641	-148.85
-18.952	-148.93
-10.201	-143.86
-10.016	-143.91
-14.385	-142.79
-11.075	-134.37
-8.084	-133.82
-8.401	-129.23
-6.317	-128.82
1.367	-121.82
6.993	-99.793
39.792	-76.324
102.48	-33.226
150.22	27.366
177.8	80.828
182.61	115.04
172.91	134.35
151.77	138.18
122.84	130.34
110.69	123.42
111.43	125.17
126.14	152.04
151.78	188.77
179.57	209.35
207.63	220.74
223.97	224.57
221.66	222.8
207.31	217.59
203.99	210.74
200.18	206.99
187.53	201.37
185.1	195.41
177.16	185.8
171.24	178.62
170.49	175.16
162.78	168.78
161.84	165.26
160.99	160.12
159.28	155.69
159.15	158.52
158.4	159.03
155.82	153.86
153.89	156.58
150.64	151.25
151.23	155.32
154.89	154.42
116.33	80.363
49.134	-15.122
-5.827	-89.648
-35.588	-149.85
-47.598	-183.91
-66.739	-200.34
-76.563	-201.52
-78.689	-195.2
-78.062	-190.3
-70.036	-182.02
-66.836	-176.04
-61.482	-171.56
-58.376	-167.93
-54.383	-162.44
-50.333	-155.41
-50.654	-158.34
-49.937	-155.41
-64.17	-156.19
-72.526	-166.45
-67.878	-163.15
-67.207	-158.4
-63.778	-155.96
-69.361	-154.42
-68.934	-153.68
-58.208	-136.13
-40.423	-105.93
15.917	-60.413
73.456	-18.518
78.286	-8.925
59.4	-9.761
51.77	-4.571
49.013	3.528
44.517	7.659
44.267	10.999
47.187	14.098
43.308	13.578
38.538	13.768
37.334	13.736
37.726	16.598
38.841	18.654
38.027	17.932
39.102	20.166
41.078	19.302
39.926	19.666
38.892	19.893
39.089	16.136
36.137	19.724
35.381	21.047
32.851	20.824
34.02	25.225
37.156	22.345
33.988	19.141
31.972	18.195
26.659	17.748
27.497	19.837
27.949	20.191
26.012	19.29
27.993	16.882
26.778	17.351
27.423	14.356
24.622	11.606
22.211	15.618
21.786	13.779
22.697	11.129
25.618	10.66
23.184	11.637
23.84	15.551
23.832	13.995
20.492	12.719
21.532	17.002
20.488	17.677
19.381	16.034
21.235	16.252
21.872	16.662
22.71	15.944
23.023	14.65
20.1	14.995
15.293	15.935
12.852	18.724
17.459	20.163
20.177	18.77
17.727	21.126
15.674	20.216
10.591	18.45
13.959	19.552
15.996	15.704
12.539	15.869
12.056	16.29
10.814	15.301
14.985	15.222
8.945	12.654
0.505	16.12
2.596	13.842
2.926	10.678
2.392	12.753
1.68	9.137
2.18	10.039
2.516	10.455
-0.787	10.296
-0.284	14.728
4.017	12.746
1.674	12.199
-2.757	17.686
-4.923	18.229
-5.035	19.058
-2.579	22.037
-2.634	19.996
-5.269	17.81
-7.501	17.33
-6.913	17.021
-5.716	15.785
-4.484	12.564
-5.483	14.275
-7.992	15.329
-8.504	14.55
-8.348	16.6
-9.457	14.855
-7.152	16.488
0.955	17.896
