# Supplementary material for: Electrooculography-based continuous eye-writing recognition system for efficient assistive communication systems
Source: PLoS One. 2018 Feb 9;13(2):e0192684. doi: 10.1371/journal.pone.0192684 (PMC5806888; doi:10.1371/journal.pone.0192684)
Supplement: S3 Database — All the original continuous EOG data of participant 004, 005, and 006 used in the experiments are contained in this database. (ZIP) [file pone.0192684.s003.zip › continuous2/004/training/EOG_004_02_006.csv]

-14.632	-33.539
-11.49	-33.908
-11.285	-35.839
-13.946	-35.126
-11.685	-32.389
-7.902	-31.963
-11.615	-29.326
-9.071	-28.3
-3.147	-29.98
-5.452	-25.537
0.173	-30.543
-2.36	-32.715
-0.741	-24.749
6.671	-29.643
6.769	-32.143
4.657	-26.561
1.082	-28.241
10.334	-28.311
9.664	-25.938
5.838	-29.453
6.897	-29.894
4.927	-28.949
8.624	-29.977
4.612	-28.57
-2.325	-29.289
-6.559	-30.495
-5.102	-27.754
1.671	-26.035
1.028	-26.249
-0.611	-27.225
-0.177	-29.631
-1.342	-29.79
-1.591	-29.322
-3.413	-29.972
-10.499	-29.38
-14.901	-27.237
-14.58	-26.476
-16.32	-27.132
-15.723	-24.56
-14.229	-26.42
-15.259	-27.787
-14.25	-23.448
-14.455	-24.665
-14.093	-24.97
-14.333	-24.944
-15.328	-26.388
-12.978	-25.145
-15.161	-23.059
-14.524	-20.699
-16.928	-21.249
-22.345	-21.818
-14.998	-23.239
-17.068	-21.767
-20.373	-19.586
-13.79	-22.464
-16.156	-19.886
-13.411	-21.375
-7.234	-26.836
-3.237	-25.122
-2.508	-23.708
-9.581	-22.789
-9.072	-23.26
-7.196	-24.349
-10.265	-22.829
-8.627	-26.911
-2.534	-28.993
2.221	-21.339
2.64	-19.897
4.714	-19.28
9.551	-19.438
7.5	-20.501
6.932	-16.879
9.948	-16.371
10.004	-15.877
10.31	-15.638
11.881	-15.395
16.343	-9.734
22.025	7.488
39.11	32.318
61.623	62.004
58.601	75.575
35.238	69.81
18.821	69.031
9.546	72.564
16.466	95.653
44.113	133.97
69.137	169.6
79.456	192.62
75.138	189.82
67.076	183.23
66.748	178.31
64.597	173.16
56.22	172.14
52.435	164.68
54.634	165.04
63.673	169.48
70.754	171.8
68.22	174.13
62.112	171.44
64.081	170.3
69.85	157.62
65.725	159.57
60.892	161.31
40.265	104.64
-14.88	22.079
-66.088	-54.441
-89.74	-116.11
-110.74	-160.37
-134.03	-193.26
-153.32	-205.11
-167.21	-201.31
-168.74	-194.85
-165.97	-188.94
-161.4	-184.32
-150.65	-180.52
-143.73	-176.25
-138.21	-168.14
-136.79	-165.29
-139.36	-168.83
-137.52	-164.25
-139.16	-162.63
-133.79	-160.25
-129.96	-136.57
-123.86	-99.929
-84.111	-51.073
-35.746	6.711
0.664	66.303
22.077	122.56
36.732	160.05
60.985	178.34
75.864	181.55
82.885	178.42
88.14	163.32
84.726	139.88
76.319	132.84
68.255	132.27
70.431	134.48
68.937	132.48
63.478	133.33
64.908	135.36
62.017	128.56
67.665	145.48
45.281	107.51
-29.573	7.815
-97.196	-66.561
-129.94	-133.67
-129.26	-180.31
-121.48	-204.83
-114.32	-216.07
-103.75	-208.76
-104.74	-207.44
-97.418	-204.52
-92.746	-198.22
-87.087	-192.05
-78.48	-187.23
-94.787	-194.99
-100.74	-195.6
-98.446	-188.14
-92.046	-185.06
-85.561	-184.34
-86.567	-181.53
-86.783	-160.73
-130.85	-126.36
-176.75	-84.584
-188.32	-39.939
-193.39	-4.065
-188.33	23.149
-179.34	35.924
-172.78	35.577
-170.9	34.66
-166.24	33.016
-159.38	31.789
-149.91	31.999
-141.94	31.39
-144.48	31.434
-144.47	30.74
-141.38	33.833
-139.23	32.983
-134.69	35.228
-122.2	36.895
-80.002	9.116
-3.053	-30.856
81.318	-68.897
148.51	-99.095
191.85	-121
219.4	-135.28
228.88	-135.56
214.67	-136
198.43	-131.79
191.08	-123.86
188.58	-118.64
189.64	-114.2
190.87	-115.89
206.22	-125.42
215.74	-131.87
204.98	-128.13
203.38	-126.41
203.78	-127.32
201.23	-130.08
196.38	-131.23
189.82	-127.88
187.38	-122.8
180.39	-120.67
186.21	-119.56
169.26	-98.314
123.02	-58.297
89.461	-6.813
49.871	52.928
31.543	108.82
31.806	158.01
31.545	200.32
37.52	229.04
36.455	241.81
43.818	243.56
40.129	237.61
29.744	226.59
32.972	217.22
29.467	212
24.589	206.28
24.831	198.54
28.945	192.41
30.964	189.05
31.121	187.01
35.967	191.13
30.716	180.98
29.118	183.68
32.821	185.57
11.996	117.98
-13.898	33.984
-35.966	-39.236
-50.655	-101.06
-56.306	-145.22
-66.44	-179.23
-63.287	-194.07
-50.917	-204.86
-45.766	-203.07
-43.46	-191.69
-40.903	-188.29
-39.017	-189.37
-35.923	-188.88
-31.939	-184.01
-32.716	-181.38
-33.09	-177.03
-28.781	-170.99
-27.272	-170.68
-22.828	-167.67
-18.974	-166.85
-26.95	-172.88
-37.33	-176.87
-42.691	-182.06
-41.278	-188.71
-40.224	-192.21
-38.249	-194.7
-31.478	-197.25
-30.132	-198.06
-30.039	-197.39
-31.493	-195.32
-34.491	-191.79
-33.525	-194.76
-29.049	-197.34
-21.572	-192.6
-16.943	-190.42
-9.272	-186.62
-4.545	-177.51
-5.424	-172.38
-7.569	-172.38
-18.247	-170.48
-22.202	-167.46
-19.646	-163.84
-16.117	-158.74
-11.569	-155.72
-10.47	-151.6
-9.639	-145.97
-7.404	-140.5
-8.568	-137.12
-8.981	-138.69
-4.651	-130.5
-36.023	-109.65
-79.328	-75.898
-96.486	-19.316
-118.27	46.396
-136.52	103.28
-145.02	150.06
-149.07	190.74
-141.93	223.3
-127.86	247.54
-114.38	262.47
-106.16	265.6
-98.24	269.08
-88.991	268.35
-82.076	260.18
-77.053	256.34
-70.711	244.29
-66.303	235.58
-67.071	229.49
-66.191	214.69
-62.068	208.79
-60.411	196.34
-56.055	189.73
-50.991	178.8
-43.557	120.83
-24.882	48.931
-2.711	-14.734
18.31	-65.069
34.751	-102.59
50.254	-133.16
72.625	-147.99
91.997	-156.46
104.97	-160.9
119.31	-159.25
132.65	-153.81
136	-150.27
135.62	-151.83
136.86	-152.33
134.46	-151.35
137.95	-146.56
137.12	-141.13
138.86	-139.85
137.42	-127.93
94.697	-98.9
30.188	-56.29
-20.666	-8.267
-35.384	10.597
-38.545	11.765
-36.9	18.644
-33.678	16.067
-22.716	55.46
71.91	82.448
238.17	77.823
401.23	142
487.35	180.65
476.26	163.38
413.07	136.91
331.09	97.62
249.48	74.23
182.75	61.099
128.53	59.654
83.734	55.867
58.232	51.075
31.41	73.517
2.618	102.39
-14.062	111.63
-25.935	105.67
-29.938	100.75
-35.394	99.185
-48.49	94.866
-54.131	91.459
-56.923	88.661
-61.54	90.499
-62.551	84.149
-61.427	80.654
-59.359	89.376
-52.274	58.065
-41.699	25.748
-44.789	26.641
-48.566	25.345
-46.858	28.329
-48.771	25.828
-45.845	22.086
-43.016	25.323
-41.885	26.897
-41.286	26.089
-41.329	24.954
-35.84	27.324
-31.052	29.08
-26.672	35.109
-34.438	27.878
-74.474	10.562
-112.4	2.573
-141.55	-5.777
-176.51	-8.655
-191.48	-8.327
-189.84	-7.971
-183.31	-6.069
-174.63	-6.063
-174.22	-4.684
-169.66	-2.565
-158.22	-2.044
-154.27	-3.432
-152.43	-1.499
-148.56	-0.104
-145.59	-1.345
-143.5	-1.625
-141.57	1.223
-128.62	25.315
-102.19	65.906
-72.368	110.76
-45.215	162.76
-34.252	205.96
-28.995	233.92
-17.405	247.29
-15.35	243.7
-23.585	235.58
-32.133	227
-33.821	217.93
-35.854	211.72
-37.144	205.43
-33.294	199.36
-31.206	197.9
-26.819	194.08
-24.488	186.68
-23.989	180.04
-25.477	170.85
-30.338	169.01
-28.063	163
-26.019	158.5
-26.284	156.75
-12.388	112.95
2.814	45.711
15.49	-12.772
36.937	-66.035
48.354	-108.27
55.126	-137.04
61.808	-150.27
63.386	-151.18
66.744	-147.96
63.185	-143.37
59.032	-143.05
57.35	-144.34
53.014	-138.95
52.981	-133.81
55.28	-127.33
57.58	-132.8
56.855	-157.95
52.329	-168.77
54.535	-171.2
58.087	-170.88
58.08	-164.37
62.806	-160.64
65.925	-154
54.055	-157.88
22.985	-165.06
-11.416	-170.98
-23.053	-173.86
-19.002	-167.42
-19.402	-162.5
-16.302	-154.82
-13.959	-150.15
-15.894	-146.31
-14.087	-140.7
-15.042	-136.34
-18.718	-133.32
-18.477	-134.88
-20.173	-132.56
-20.487	-133.13
-15.382	-124.1
-33.247	-95.154
-60.552	-58.624
-75.268	-11.739
-89.218	46.858
-91.434	114.75
-88.965	170.55
-92.832	206.22
-89.245	235.53
-81.211	259.33
-75.231	276.12
-67.997	284.69
-61.703	286.91
-58.935	288.9
-56.615	286.92
-52.717	282.12
-50.254	278.13
-48.885	272.13
-48.653	269.1
-48.468	263.32
-43.124	254.84
-37.503	247.13
-43.058	241.44
-44.361	235.71
-42.286	224.22
-41.333	223.99
-37.698	201.91
-45.219	133.23
-42.136	60.066
-27.576	-5.464
-11.813	-60.784
3.81	-103.25
8.77	-140.19
15.109	-165.45
23.035	-182.98
29.633	-194.55
37.101	-195.23
46.284	-192.86
51.698	-194.88
53.216	-197.9
61.163	-196.95
63.094	-200
67.43	-198.09
61.33	-185.35
27.905	-163.37
-3.347	-119.31
-38.249	-65.61
-61.149	-28.245
-62.961	-18.406
-63.55	-17.752
-58.127	-10.697
-58.172	-10.825
-53.053	-2.025
-40.268	3.048
-37.175	-18.127
-31.986	-23.209
-28.784	-19.343
-27.004	-16.171
-22.698	-5.682
-25.628	-2.538
-23.587	-1.384
-19.607	-1.967
-21.528	-1.045
-22.152	-2.452
-19.981	-7.804
-19.579	-10.267
-17.805	-10.684
-11.327	-6.549
-10.947	-4.26
-9.016	-5.641
-6.218	-4.575
-6.897	-5.461
-4.758	-7.345
-4.083	-6.53
-1.713	-4.47
-1.546	-4.91
-6.236	-7.128
-2.526	-4.823
1.344	-8.62
-3.394	-11.821
-3.023	-5.965
-5.448	-6.766
-8.535	-6.939
-7.081	-7.86
-12.441	-12.379
-11.373	-8.764
-7.405	-10.297
-8.754	-12.889
-9.819	-10.563
-8.714	-17.728
-6.276	-20.17
-7.419	-16.843
-6.671	-15.146
-4.207	-11.106
-4.312	-11.854
-6.725	-9.34
-7.692	-5.953
-9.325	-7.05
-7.607	-6.97
-4.11	-5.715
-4.946	-6.783
-0.452	-9.523
3.531	-8.709
1.88	-8.76
1.866	-8.205
4.22	-9.784
0.483	-11.628
-0.281	-9.35
4.055	-7.734
1.773	-10.357
4.846	-11.181
1.411	-6.291
-7.687	-5.795
-7.247	-7.695
-10.052	-8.961
-8.533	-7.242
-9.385	-6.581
