# Supplementary material for: Electrooculography-based continuous eye-writing recognition system for efficient assistive communication systems
Source: PLoS One. 2018 Feb 9;13(2):e0192684. doi: 10.1371/journal.pone.0192684 (PMC5806888; doi:10.1371/journal.pone.0192684)
Supplement: S3 Database — All the original continuous EOG data of participant 004, 005, and 006 used in the experiments are contained in this database. (ZIP) [file pone.0192684.s003.zip › continuous2/004/training/EOG_004_02_007.csv]

-2.976	-4.961
-2.939	-5.561
-4.175	-6.918
-1.504	-7.306
-2.919	-8.903
-6.894	-10.702
-6.396	-10.848
-2.881	-10.437
-5.069	-10.389
-7.075	-12.161
-2.684	-13.889
-0.537	-13.193
-2.527	-9.508
-4.098	-13.421
-8.244	-14.355
-8.981	-12.162
-8.072	-15.336
-6.594	-12.857
-3.8	-12.334
-2.995	-15.538
-0.7	-17.013
-3.184	-17.784
-5.721	-20.247
-6.049	-22.573
-7.069	-21.293
-5.636	-23.023
-5.664	-24.076
-4.346	-20.254
-2.406	-16.351
-6.007	-16.105
-12.155	-20.158
-14.629	-19.271
-10.564	-15.82
-5.217	-15.221
-4.599	-15.038
-4.313	-18.761
-4.939	-21.028
-6.35	-16.827
-7.535	-15.219
-9.602	-19.849
-7.051	-20.497
-6.655	-21.086
-8.821	-23.117
-10.764	-22.232
-12.043	-19.214
-6.428	-14.847
-4.778	-19.262
-7.83	-20.382
-5.055	-20.262
-3.567	-21.543
-2.747	-18.858
1.663	-20.491
2.047	-18.97
0.136	-19.348
-0.358	-22.02
-0.546	-24.994
0.39	-25.896
2.163	-21.093
2.897	-22.006
3.77	-22.062
3.019	-21.906
-2.09	-24.337
-5.011	-18.669
-4.236	-17.656
-3.282	-16.647
3.422	-13.825
33.467	-23.494
90.162	-30.563
145.35	-34.289
173.36	-38.841
167.94	-42.054
145.61	-40.407
132.57	-35.843
126.54	-40.276
113.87	-41.312
107.02	-36.888
108.46	-33.831
106.29	-35.334
112.64	-38.881
116.83	-35.056
111.49	-33.567
109.58	-35.295
107.02	-33.928
105.49	-33.636
104.94	-32.012
100.58	-30.417
97.154	-31.81
93.814	-32.797
86.933	-35.413
88.783	-27.827
52.89	-21.789
-34.234	-26.437
-99.885	-17.338
-139.8	-4.046
-177.57	6.228
-216.34	15.674
-247.13	28.124
-261.32	41.429
-270.26	45.868
-272.98	50.944
-269.77	48.483
-261.58	42.266
-253.89	39.144
-252.32	36.026
-244.7	39.299
-236.16	40.035
-229.7	37.799
-222	38.334
-222.4	39.997
-216.46	39.502
-211.18	36.026
-209.47	39.567
-164.7	40.322
-82.747	31.185
10.457	31.748
95.777	27.41
146.1	9.686
169.96	-2.355
159.75	-12.444
127.5	-17.358
106.48	-14.776
92.024	-14.421
81.654	-18.22
72.351	-18.019
63.568	-12.509
59.289	-10.967
53.93	-13.038
51.555	-16.594
52.656	-16.515
49.089	-17.89
46.401	-16.93
42.66	-17.933
39.553	-13.177
40.233	-9.807
31.662	-34.179
21.44	-38.355
20.438	-32.329
26.099	-37.264
27.988	-36.79
32.154	-37.397
39.288	-35.729
10.467	-53.374
-32.915	-76.067
-54.15	-82.085
-79.604	-90.397
-112.68	-95.718
-136.45	-95.79
-148.7	-99.821
-150.7	-99.128
-146.73	-96.863
-139.62	-96.41
-126.62	-90.157
-115.26	-88.908
-101.4	-103.78
-69.213	-127.07
-36.257	-150.4
-11.112	-169.81
15.972	-184.44
42.394	-189.16
68.12	-184.22
87.261	-184.47
96.79	-185.17
102.68	-178.05
103.35	-173.58
100.76	-167.55
96.933	-161.19
93.083	-160.29
95.242	-155.2
97.88	-150.85
95.516	-146.19
94.831	-140.76
95.032	-137.05
88.764	-133.23
92.546	-136.5
99.462	-124.03
86.998	-96.303
82.755	-58.488
89.69	0.727
82.305	34.926
67.112	40.229
64.918	47.202
65.326	46.58
58.396	47.989
79.802	57.963
105.62	62.856
104.6	62.202
102.68	61.135
95.606	62.112
91.623	63.689
91.134	61.837
83.803	58.585
78.186	58.072
73.098	59.133
75.062	56.691
74.15	53.196
67.409	52.319
64.249	50.424
59.989	46.763
59.65	45.566
56.685	46.771
52.282	44.204
54.18	41.382
51.293	41.35
53.874	44.007
58.442	45.571
56.112	45.207
52.339	42.124
53.132	43.693
55.968	46.354
16.966	24.317
-37.312	4.158
-57.747	-6.143
-78.334	-18.349
-104.71	-22.845
-128.92	-28.761
-148.99	-26.883
-155.74	-21.088
-159.88	-24.854
-162.32	-27.173
-162.22	-23.736
-154.94	-22.735
-146.04	-26.132
-144.11	-26.431
-142.92	-25.752
-138.2	-23.155
-127.23	-20.105
-123.95	-25.14
-122.62	-21.518
-112.04	-27.789
-82.751	-60.764
-37.478	-90.242
-5.68	-115.99
21.875	-131.22
47.847	-134.56
65.37	-139.51
81.368	-136.87
92.626	-131.37
92.212	-130.6
87.419	-128.67
88.698	-125.09
86.437	-124.93
80.949	-124.95
77.842	-120.68
77.65	-116.44
78.723	-113.09
76.08	-111.71
74.807	-112.69
75.694	-109.45
75.334	-109.47
74.826	-109.05
69.338	-105.52
73.605	-106.11
70.324	-91.062
39.517	-61.886
8.013	-21.608
-15.315	21.98
-24.87	39.847
-27.001	42.479
-28.195	47.57
-28.322	46.628
-26.932	46.409
-13.14	53.416
-3.06	51.545
-4.41	50.1
-4.476	51.073
-2.495	48.153
0.455	50.257
-1.004	50.329
-3.379	49.473
-1.573	50.019
-2.856	47.185
-1.249	45.148
2.051	44.269
2.694	45.547
4.34	46.807
4.702	42.482
8.92	46.314
-0.279	50.644
-16.976	46.896
-16.129	51.264
-13.997	53.148
-13.676	51.51
-9.707	52.304
-5.807	50.148
-4.276	49.015
-4.715	47.12
-3.702	43.727
-2.009	44.885
-1.953	44.155
-4.252	41.667
-7.186	44.645
-6.631	43.85
-2.278	43.776
-3.625	42.922
-3.625	40.748
-1.495	39.592
-4.643	29.47
-3.363	27.57
-4.885	28.419
-7.252	24.373
-8.908	28.255
-11.854	29.463
-8.762	28.185
-5.89	26.987
-0.648	26.341
-1.123	29.738
-8.33	29.172
-11.883	26.875
-9.78	25.973
-2.401	26.082
-1.758	25.227
-5.369	19.921
-6.911	19.68
-6.652	22.424
-5.269	23.645
-4.834	26.923
-2.813	27.969
-4.276	25.06
-5.132	22.823
-3.052	23.126
-6.989	22.433
-6.421	20.828
-4.061	20.469
-1.868	22.256
-1.697	16.442
-3.475	11.863
-1.111	17.159
-6.864	15.134
-3.596	19.287
-1.682	24.494
-8.204	19.336
-5.004	19.176
-3.777	19.239
-2.624	17.877
-3.464	14.757
-6.551	12.628
-5.097	12.114
-4.264	8.279
-3.64	7.193
-6.141	6.295
-11.611	3.846
-10.059	3.912
-9.23	4.101
-10.351	3.71
-8.851	5.281
-6.332	5.707
4.567	3.039
15.599	1.549
18.096	1.102
16.724	3.479
