# Supplementary material for: Electrooculography-based continuous eye-writing recognition system for efficient assistive communication systems
Source: PLoS One. 2018 Feb 9;13(2):e0192684. doi: 10.1371/journal.pone.0192684 (PMC5806888; doi:10.1371/journal.pone.0192684)
Supplement: S3 Database — All the original continuous EOG data of participant 004, 005, and 006 used in the experiments are contained in this database. (ZIP) [file pone.0192684.s003.zip › continuous2/004/training/EOG_004_02_008.csv]

4.645	-2.89
-0.837	-5.202
2.475	-4.555
0.134	-0.133
-1.785	-1.888
6.985	2.645
10.865	-0.251
9.698	-6.447
8.737	-2.25
9.766	-2.641
14.323	-0.344
9.546	-0.302
4.726	-6.838
9.48	-5.973
11.275	-4.82
10.171	-3.146
7.602	-1.495
5.408	2.159
10.079	4.971
14.969	1.932
11.882	4.386
10.668	5.43
12.32	3.558
10.833	0.842
7.637	-2.173
3.896	-1.98
3.49	-5.718
5.622	-8.92
7.045	-7.413
6.251	-7.413
4.182	-6.018
5.759	-5.135
5.666	-5.383
0.609	-1.602
2.679	2.153
7	6.245
3.227	6.786
0.98	4.928
0.84	4.628
1.272	2.566
1.251	2.38
-2.174	2.22
-3.548	1.966
-4.667	0.989
-6.551	-2.763
-7.088	-5.792
-5.762	-8.848
-7.349	-7.213
-11.485	-4.295
-11.46	0.219
-9.56	4.665
-8.86	0.015
-10.411	0.833
-14.037	1.661
-15.524	-3.639
-13.838	-3.796
-14.624	-3.927
-16.096	-4.245
-13.583	-1.373
-8.307	0.053
-8.984	1.827
-22.001	24.339
-30.152	62.14
-32.829	92.473
-41.261	126.77
-43.019	162.38
-47.289	191.14
-52.375	212.36
-46.819	222.42
-45.216	232.43
-39.926	237.49
-33.049	239.12
-27.756	239.45
-20.899	236.16
-19.576	236.75
-15.009	230.53
-14.209	221.42
-15.362	217.47
-16.152	205.12
-21.629	193.55
-18.302	193.21
-16.608	168.67
-26.613	121.5
-26.653	104.29
-17.374	110.56
-22.219	86.314
-22.467	32.069
-17.453	-23.846
-25.503	-85.88
-21.931	-139.76
-14.501	-176.62
-10.359	-205.02
-2.404	-225.48
-0.734	-240.26
-8.45	-243.11
-20.25	-238.97
-19.34	-232
-45.033	-214.86
-102.03	-191.53
-144.15	-167.15
-184.61	-140.66
-221.78	-111.34
-238.04	-83.397
-236.47	-71.828
-230.13	-71.864
-223.04	-67.621
-215.89	-62.185
-207.13	-58.764
-197.53	-52.828
-172.15	-50.18
-96.916	-62.132
-17.885	-58.957
35.8	-35.776
57.142	-32.007
30.31	-35.27
8.034	-33.258
-4.62	-33.716
-15.526	-29.751
-15.542	-29.888
-20.517	-34.616
-21.715	-29.462
-25.315	-27.403
-32.303	-29.363
-30.826	-29.6
-29.419	-31.969
-25.726	-20.319
-41.151	-40.997
-80.075	-95.919
-94.51	-126.7
-80.096	-150.62
-63.54	-173.44
-47.562	-188.43
-29.598	-198.78
-7.285	-201.49
16.258	-201.99
40.108	-198.77
62.862	-191.22
79.107	-185.78
96.679	-177.75
101.21	-171.35
95.12	-172.43
96.264	-166.3
96.003	-160.71
95.659	-156.71
97.624	-152.2
94.414	-149.22
87.481	-147.03
90.6	-146.74
81.491	-127.7
59.513	-98.575
49.295	-58.118
40.21	-21.791
33.569	-15.54
27.911	-9.458
20.763	-4.828
14.479	-3.937
13.294	-2.291
13.086	-6.638
11.311	-1.09
13.266	3.251
11.916	4.327
16.087	4.129
10.166	-11.683
-6.374	-17.357
-7.725	-15.878
-2.817	-15.604
-17.312	-1.488
-83.668	10.814
-158.38	28.788
-191.89	55.938
-208.26	79.901
-218.69	103.29
-225.95	116.77
-226.41	124.18
-215.15	131.65
-203.67	133.64
-192.3	137.26
-167.75	151.04
-130.88	168.11
-98.214	185.67
-59.293	207.41
-9.346	224.35
29.209	233.99
61.378	240.12
89.719	239.61
103.17	233.87
105.69	229.47
96.948	222.57
82.34	213.86
71.151	208.98
62.385	203.68
69.476	209.1
83.448	218.13
86.822	216.18
88.277	210.58
86.994	208.73
85.277	204.7
83.188	196.35
85.462	202.34
71.723	167.95
18.008	76.305
-39.899	-9.004
-73.295	-80.517
-81.559	-130.82
-80.363	-163.39
-84.066	-188.3
-85.857	-200.48
-82.015	-208.13
-76.29	-209.06
-72.431	-205.81
-67.504	-201.17
-64.473	-195.04
-64.066	-191.76
-62.322	-188.04
-62.342	-188.35
-47.97	-183.53
-14.538	-164.28
23.734	-144.33
67.27	-116.04
99.89	-65.385
98.511	-25.116
79.764	-16.952
69.06	-14.76
62.385	-15.369
52.342	-13.37
50.06	-9.262
49.968	-11.262
43.673	-11.515
40.532	-12.421
34.516	0.04
29.394	10.453
27.321	9.962
24.567	14.251
23.099	13.526
25.635	17.307
29.665	16.533
30.112	13.46
34.342	18.829
7.838	-4.439
-46.734	-35.457
-87.526	-51.302
-121.01	-64.002
-147.3	-63.757
-160.73	-62.66
-159.22	-58.735
-151.54	-52.43
-146.72	-46.747
-134.34	-46.811
-97.335	-75.919
-41.531	-111.06
6.632	-135.59
50.758	-152.84
93.42	-157.78
120.97	-156.54
136.32	-154.65
144.98	-151.45
141.9	-142.16
131.92	-134.97
124.8	-130.98
117.52	-124.05
112.95	-117.93
107.88	-118.17
106.65	-116.8
107.19	-111.93
110.13	-115.63
107.31	-106.52
65.001	-76.779
9.66	-35.838
-34.907	6.62
-60.897	27.007
-59.414	32.856
-50.299	35.162
-48.75	38.241
-48.73	41.794
-39.078	41.133
-30.471	44.256
-25.621	45.134
-23.286	45.24
-21.179	48.717
-14.898	49.344
-11.121	53.122
-10.042	56.492
-6.091	56.247
-3.072	56.087
-5.008	53.243
-4.711	51.522
-0.821	49.695
1.97	47.629
2.878	47.841
3.989	45.238
4.071	44.119
7.391	43.25
11.403	42.532
8.749	45.224
9.278	42.157
14.285	40.233
16.716	42.806
16.489	42.642
17.171	38.709
18.781	34.585
23.763	35.447
27.213	36.58
23.503	37.943
23.147	38.094
27.284	36.442
27.632	34.901
25.224	34.525
25.983	34.668
26.989	32.955
25.653	31.776
26.261	31.116
25.311	34.383
25.491	34.698
26.906	31.34
23.265	30.084
25.262	28.255
23.184	29.392
21.904	32.708
24.075	35.239
17.062	37.509
15.544	39.411
14.316	36.157
10.078	33.563
8.765	33.55
11.777	31.583
14.068	32.147
16.515	30.93
21.6	31.963
24.149	33.322
25.772	33.021
21.559	33.118
20.929	30.81
22.864	35.094
20.904	32.786
28.78	29.879
37.36	34.257
34.917	32.855
32.814	30.496
30.228	25.491
25.964	22.484
28.626	23.003
30.067	26.518
31.297	26.951
33.463	24.263
30.612	24.751
29.843	22.029
28.452	21.746
26.101	19.978
30.115	19.978
32.852	23.363
