# Supplementary material for: Electrooculography-based continuous eye-writing recognition system for efficient assistive communication systems
Source: PLoS One. 2018 Feb 9;13(2):e0192684. doi: 10.1371/journal.pone.0192684 (PMC5806888; doi:10.1371/journal.pone.0192684)
Supplement: S3 Database — All the original continuous EOG data of participant 004, 005, and 006 used in the experiments are contained in this database. (ZIP) [file pone.0192684.s003.zip › continuous2/004/training/EOG_004_02_009.csv]

9.304	-8.742
11.363	-11.096
9.737	-8.394
9.17	-9.602
8.193	-16.315
9.468	-15.306
10.184	-11.044
11.579	-14.561
9.637	-14.287
10.295	-7.338
13.291	-4.892
6.445	-4.377
10.752	-8.476
9.993	-10.4
4.964	-9.231
6.889	-11.146
3.108	-9.657
1.438	-11.22
2.267	-14.714
-0.269	-16.97
-3.167	-16.708
2.39	-12.618
6.919	-16.282
7.522	-16.841
12.199	-13.716
9.309	-17.795
6.028	-19.983
9.951	-18.904
5.096	-23.343
5.567	-23.914
11.403	-17.365
8.086	-15.092
10.361	-16.503
10	-23.327
5.734	-24.807
10.954	-17.357
13.477	-11.796
11.938	-10.25
11.567	-14.069
12.481	-16.206
14.639	-11.578
17.298	-8.124
18.638	-7.116
17.335	-7.534
21.585	-10.456
26.765	-12.439
24.016	-14.848
14.902	-8.99
10.823	-3.386
17.087	-9.077
16.632	-9.95
14.878	-9.519
16.662	-15.169
11.051	-16.821
11.233	-11.931
7.633	-7.634
8.442	-9.181
19.235	-12.673
12.699	-16.14
11.113	-23.289
16.008	-21.032
12.745	-21.522
12.114	-23.362
13.164	-9.663
13.444	-6.144
11.226	-8.818
12.592	-9.699
7.404	-6.524
3.449	-6.31
12.42	-11.222
1.808	8.41
-13.605	41.225
-26.424	74.126
-39.016	105.26
-42.349	135.98
-52.007	167.59
-55.612	188.41
-55.658	207.54
-55.04	219.26
-50.708	225.09
-48.318	230.08
-50.213	224.96
-52.017	222.63
-46.245	220.53
-42.002	217.77
-39.085	214.71
-36.423	205.61
-33.982	202.91
-36.582	197.29
-40.437	188.26
-38.828	176.2
-37.354	170.03
-33.261	172.11
-31.769	134.95
-31.297	70.239
-27.299	7.408
-15.552	-47.795
0.871	-102.18
13.319	-157.37
24.663	-192.93
34.628	-220.28
40.209	-244.58
45.792	-259.67
54.532	-265.05
55.46	-264.76
55.378	-261.53
61.686	-257.83
65.182	-252.28
72.104	-242.97
74.035	-236.19
73.02	-234.51
75.609	-234.93
65.57	-232.69
69.462	-227.98
45.789	-215.02
-42.733	-195.68
-119.41	-166.95
-170.82	-120.86
-213.52	-80.341
-226.54	-57.196
-215.07	-44.135
-203.03	-39.783
-198.03	-34.974
-193.15	-30.612
-180.57	-28.971
-170.35	-29.191
-165.76	-26.565
-161.86	-20.113
-160.26	-22.055
-155.1	-21.257
-149.52	-23.307
-150.35	-20.526
-143.99	13.618
-109.66	60.497
-68.997	112.23
-39.916	159.96
-15.816	190.76
-0.374	210.52
15.765	219.9
28.656	228.8
30.048	236.18
29.459	232.37
30.891	228.69
29.484	221.38
22.575	210.55
19.895	202.84
20.392	190.01
21.84	182.59
22.333	177.17
19.548	170.57
16.218	169.72
11.355	163.16
14.7	157.97
19.017	153.68
20.957	154.72
28.837	150.74
33.942	102.13
45.194	39.192
72.842	-15.628
106.45	-69.889
128.95	-114
150.34	-150.72
182.44	-176.91
209.13	-191.92
231.41	-198.14
238.86	-199.53
231.87	-197.91
224.23	-192
214.49	-185.74
211.42	-178.71
217.22	-174.37
227.22	-172.85
224.91	-172.51
214.84	-175.49
212.31	-170.67
203.37	-163.03
202.06	-158.54
205.78	-153.12
205.76	-148.96
209.71	-136.47
142.05	-137.32
5.14	-146.23
-99.498	-130.41
-162.25	-111.11
-205.62	-94.577
-232.72	-82.112
-246.99	-71.791
-248.08	-54.808
-242.72	-49.471
-234.93	-43.937
-225.56	-40.809
-217.21	-44.895
-211.58	-37.765
-210.2	-39.013
-207.04	-37.507
-195.79	-28.969
-189.12	-36.355
-190.54	-35.581
-167.85	-5.18
-116.66	42.671
-71.463	91.545
-41.55	138.59
-19.243	169.84
-8.778	179.63
-7.947	186.48
-6.98	189.77
-4.118	183.59
-4.128	172.3
-7.256	161.83
-7.639	154.49
-7.717	149.1
-8.211	142.64
-10.971	133.86
-14.224	128.85
-15.764	127.1
-18.074	118.04
-15.006	110.51
-17.496	106.7
-21.885	102.94
-18.846	102.56
-19.66	92.747
-15.304	104.17
-11.122	93.223
-20.964	14.419
-28.846	-57.243
-31.394	-121.66
-35.215	-183.95
-30.893	-224.26
-20.49	-257.08
-14.431	-273.59
-3.833	-279.09
1.211	-279.13
1.683	-274.41
13.168	-265.28
-15.171	-238.79
-72.05	-199.88
-114.84	-159.14
-148.53	-122.35
-151.96	-92.672
-140.4	-77.388
-129.98	-71.797
-119.77	-65.561
-111.57	-61.051
-101.66	-57.406
-96.095	-56.101
-86.033	-54.705
-74.002	-51.471
-71.343	-46.303
-71.098	-43.038
-71.423	-41.541
-67.538	-39.874
-69.021	-30.809
-82.355	-1.875
-82.391	24.15
-83.034	30.018
-91.024	28.314
-89.832	37.149
-77.686	58.608
-57.146	78.761
-48.789	102.15
-38.346	126.39
-24.844	143.64
-20.326	154.67
-5.938	158.73
-4.207	154.82
-8.976	146.49
-3.362	141.02
-6.531	126.61
-4.375	116.17
-3.926	101.21
-12.443	50.862
-13.93	-9.702
-9.923	-68.714
0.157	-115.76
8.655	-154.35
14.395	-186.92
21.72	-193.88
24.634	-193.86
26.553	-188.38
27.677	-180.11
24.191	-180.06
29.736	-169.34
35.65	-169.25
27.576	-203.67
25.789	-230.64
31.811	-243.64
34.601	-262.87
40.677	-272.07
49.296	-270.6
52.938	-269.63
60.073	-266.65
63.819	-264.31
56.942	-261.03
52.895	-254.61
51.843	-253.17
54.424	-248.15
51.873	-244.38
44.123	-243.49
45.517	-236.71
51.373	-236.26
53.674	-233.29
52.664	-229.31
57.037	-230.64
58.11	-223.76
57.434	-222.64
53.323	-221.7
10.628	-202.36
-55.466	-173.42
-104.67	-125.76
-128.48	-62.259
-137.31	-1.991
-144.63	53.255
-147.31	100.92
-140.67	131.29
-130.41	151.38
-114.14	171.33
-100.22	175.18
-101.64	166.36
-99.537	162.25
-93.731	161.71
-91.773	159.94
-85.723	156.81
-81.429	155.28
-76.653	152.72
-70.594	145.09
-67.923	143.28
-68.114	141.01
-68.939	129.76
-68.607	124.98
-71.998	124.92
-72.564	124.18
-66.772	116.74
-62.807	110.96
-46.897	113.5
-23.561	100.1
-17.674	90.778
-19.901	92.515
-23.785	87.207
-21.729	87.738
-15.704	88.14
-16.747	86.394
-15.415	82.832
-16.349	81.129
-16.732	76.325
-12.735	80.582
-5.621	74.804
6.381	22.436
31.317	-27.646
56.227	-59.386
56.315	-69.225
59.831	-65.961
61.359	-57.151
45.264	-18.055
30.828	29.52
14.744	68.342
4.657	102.07
0.076	131.07
-0.341	152.86
5.509	168.18
13.335	175.43
21.775	173.75
17.718	164.41
14.419	153.5
18.939	146.34
16.316	140.91
16.841	138.19
21.391	134.14
23.053	131.3
25.844	128.36
25.54	128.29
23.173	122.77
21.694	116.25
22.085	118.5
20.002	80.547
15.554	7.536
9.522	-65.518
5.125	-130.41
17.468	-178.24
38.114	-217.68
53.365	-243.97
65.846	-259.15
79.459	-266.73
87.253	-266.56
87.88	-258.87
87.16	-247.71
84.692	-246.24
83.53	-242.64
79.288	-236.26
74.976	-232.45
82.207	-223.96
95.084	-217.13
110.04	-211.15
112.33	-207.28
102.91	-200.22
103.39	-192.15
97.803	-191.74
97.94	-184.05
100.11	-179.33
99.932	-178.66
103.3	-167.88
66.549	-144.15
16.231	-91.873
-25.946	-26.059
-59.428	32.927
-71.151	85.902
-85.507	122.81
-93.23	145.96
-87.05	173.94
-80.525	194.2
-74.218	196.47
-64.42	197.84
-53.761	192.19
-53.72	181.96
-54.716	176.81
-49.811	170.49
-49.72	165.38
-48.679	160.95
-44.93	163.21
-42.4	160.48
-39.522	152.11
-32.471	164.44
-31.423	136.51
-38.788	57.778
-32.619	-5.815
-19.372	-63.64
-5.999	-116.61
11.698	-153.2
25.12	-181.59
33.645	-200.92
39.798	-202.47
44.617	-197.39
50.626	-191.14
45.59	-181.01
45.616	-177.23
48.808	-172.69
50.41	-172.31
49.96	-165.42
-18.003	-141
-111.79	-114.19
-159.65	-78.3
-175.75	-42.579
-172.76	-26.43
-157.15	-22.008
-147.79	-20.309
-144.35	-11.59
-130.42	-6.521
-122.02	-13.024
-112.86	-11.779
-106.59	-13.236
-106.39	-15.284
-103.52	-8.984
-102.09	-7.85
-100.25	-5.654
-105.1	-4.497
-113.75	-9.166
-118.56	-11.906
-124.62	-15.578
-118.69	-14.727
-70.747	-23.5
7.246	-47.984
87.681	-54.798
123.46	-53.93
109.35	-48.598
99.102	-35.124
97.67	-33.533
93.736	-31.709
82.993	-28.023
77.048	-26.989
77.458	-23.67
74.11	-24.436
71.19	-20.347
72.373	-15.139
77.705	-18.485
75.369	-17.662
74.1	-19.073
70.413	-18.845
60.056	-15.269
58.61	-13.95
57.033	-11.565
53.134	-11.036
56.063	-12.028
59.772	-12.629
55.404	-8.138
54.486	-7.339
63.116	-7.42
71.831	-8.211
72.434	-10.179
68.304	-7.962
65.761	-9.347
65.333	-8.331
62.582	-5.273
60.513	-7.152
65.417	-9.198
63.953	-10.783
64.692	-10.179
63.071	-6.704
57.433	-5.7
60.597	-4.309
56.87	-3.429
51.379	-2.748
51.653	-3.714
50.889	-3.87
52.708	-1.735
56.939	-2.148
55.344	-0.494
55.101	-4.916
54.991	-6.121
49.351	-5.906
46.613	-7.134
44.806	-3.65
44.023	-6.688
45.837	-7.495
43.483	-9.119
43.863	-8.541
48.68	-7.367
49.142	-11.615
46.934	-10.897
43.942	-12.963
43.291	-18.706
44.392	-16.097
45.821	-13.244
44.144	-13.606
43.946	-10.383
45.351	-12.14
42.531	-13.28
44.916	-13.065
45.576	-13.025
44.637	-10.35
47.416	-10.627
44.257	-11.846
44.353	-13.031
44.038	-10.469
44.652	-6.976
49.194	-1.559
41.102	3.974
37.199	2.081
38.816	-1.985
35.649	-2.385
31.434	-1.27
30.333	-1.459
32.83	-1.38
33.046	-5.718
36.294	-6.508
31.749	-5.995
24.786	-7.66
26.927	-4.742
29.114	-10.796
31.891	-13.954
38.019	-5.024
39.199	-3.765
