# Supplementary material for: Electrooculography-based continuous eye-writing recognition system for efficient assistive communication systems
Source: PLoS One. 2018 Feb 9;13(2):e0192684. doi: 10.1371/journal.pone.0192684 (PMC5806888; doi:10.1371/journal.pone.0192684)
Supplement: S3 Database — All the original continuous EOG data of participant 004, 005, and 006 used in the experiments are contained in this database. (ZIP) [file pone.0192684.s003.zip › continuous2/004/training/EOG_004_02_010.csv]

-37.203	-14.786
-34.11	-14.259
-32.407	-15.946
-27.698	-16.229
-26.124	-12.379
-28.258	-12.228
-26.566	-8.476
-24.504	-5.556
-29.589	-8.745
-28.131	-9.018
-22.805	-12.988
-23.829	-17.667
-22.989	-13.281
-27.08	-12.646
-27.382	-15.202
-26.214	-12.349
-28.966	-12.903
-26.636	-13.698
-27.111	-12.037
-28.208	-14.066
-22.299	-17.334
-16	-19.285
-20.238	-16.519
-24.254	-12.586
-24.327	-14.565
-25.463	-14.707
-22.079	-14.257
-18.818	-16.07
-16.632	-15.749
-15.348	-18.05
-14.801	-20.477
-14.686	-20.433
-17.345	-19.269
-18.364	-16.459
-19.468	-16.746
-19.349	-16.998
-17.184	-14.62
-19.257	-13.7
-18.608	-13.023
-17.262	-12.306
-17.525	-12.311
-16.248	-10.532
-20.058	-8.611
-23.686	-10.116
-24.865	-9.558
-22.35	-7.403
-17.921	-9.908
-20.122	-13.365
-20.078	-14.735
-17.612	-17.668
-18.871	-16.213
-17.655	-10.336
-20.816	-12.399
-20.293	-11.723
-11.604	-6.94
-12.34	-8.411
-11.823	-9.245
-9.088	-11.996
-9.849	-13.532
-13.39	-10.754
-15.234	-10.228
-13.58	-7.825
-13.264	-6.436
-9.29	-7.516
-7.768	-6.64
-1.34	-9.748
2.602	-11.44
-1.743	-7.363
-2.805	-8.261
-7.03	-9.883
-8.204	-8.65
-6.186	-5.861
-11.304	-5.106
-16.358	-3.963
-11.15	4.3
8.851	-3.079
55.639	-25.204
116.31	-45.316
161.03	-63.685
192.94	-68.93
212.68	-65.651
206.65	-66.849
188.24	-70.103
174.75	-72.882
165.56	-72.143
158.42	-66.304
157	-60.042
154.27	-54.354
151.45	-51.37
170.18	-48.351
146.07	-42.295
35.853	-40.513
-74.843	-33.246
-142.97	-11.901
-193.69	9.732
-235.27	29.458
-260.93	47.049
-272.28	58.272
-268.87	64.848
-258.82	63.55
-252.45	60.978
-242.75	60.215
-231.24	63.201
-222.53	63.53
-213.05	63.601
-182.65	67.112
-111.09	49.323
-28.88	25.042
40.283	7.749
85.195	-6.376
75.56	-8.622
49.084	-9.618
41.29	-9.624
30.996	-9.026
25.377	-11.001
28.74	-10.551
27.422	-10.422
27.238	-5.326
26.992	-6.177
34.462	-1.438
39.839	-2.156
18.207	-46.657
5.607	-94.669
16.498	-128.28
32.062	-153.54
53.396	-162.9
72.428	-170.2
86.408	-176.05
99.105	-173.88
106.39	-170.1
114.57	-168.98
116.62	-163.97
112.31	-158.72
114.75	-151.13
111.8	-148.57
115.62	-148.32
106.75	-127
67.64	-100.08
34.218	-53.467
6.949	11.275
-16.587	66.084
-34.296	110.26
-40.844	120.11
-38.969	116.64
-41.136	120.36
-42.121	118.86
-40.689	119.76
-36.747	121.44
-33.34	120.11
-27.139	115.17
-26.295	125.95
-37.015	164
-41.302	206.22
-36.95	239.31
-28.807	264.7
-19.987	279.71
-12.267	282.82
-7.166	276.69
-9.237	267.1
-9.379	262.36
-9.73	254.97
-12.535	252.2
-8.774	251
-10.151	242.86
-11.398	240.62
-5.909	233.23
-5.041	228.61
-6.19	222.8
-6.599	217.72
-9.278	213.64
-10.465	206.16
-11.769	203.47
-15.171	199.91
-10.895	211.47
-9.207	179.67
-4.032	104.27
16.135	41.906
32.629	-25.499
37.647	-87.905
38.697	-130.09
46.925	-155.95
64.545	-173.8
82.429	-185.06
95.049	-192.75
100.91	-198.53
99.997	-202.46
102.07	-202.38
102.28	-201.81
104.79	-203.53
106.99	-196.47
100.48	-196.14
104.69	-193.81
76.71	-174.68
15.428	-143.09
-25.233	-91.44
-61.91	-31.527
-94.784	28.169
-111.57	82.419
-116.15	124.97
-113.23	154.72
-109.26	180.63
-103.67	194.55
-89.985	195.03
-82.407	193.03
-87.654	182.55
-79.631	185.46
-79.664	157.31
-83.375	80.627
-72.199	11.209
-60.348	-52.417
-43.128	-105.77
-22.605	-139.82
7.003	-161.03
30.321	-176.9
45.4	-184.98
63.79	-186.12
75.225	-188.2
82.843	-185.66
85.107	-183.14
84.466	-179.99
87.538	-176.83
90.995	-169.45
75.844	-148.26
54.087	-117.74
42.443	-68.229
30.728	-23.882
21.885	-12.638
15.375	-11.778
13.783	-7.823
11.652	-5.216
12.59	-3.981
6.987	5.363
-13.246	14.766
-18.639	15.633
-17.09	15.634
-19.715	13.932
-23.556	14.764
-21.698	18.773
-14.261	17.505
-10.671	17.826
-6.481	22.546
-40.666	8.325
-101.5	-14.052
-141.28	-19.539
-170.03	-22.245
-173.5	-22.071
-157.18	-19.384
-148.68	-18.459
-142.56	-14.897
-136.48	-12.543
-134.62	-10.299
-128.51	-9.405
-122.69	-7.989
-122.49	-9.08
-119.39	-6.57
-124.16	-5.139
-123.71	-12.072
-111.65	-0.598
-92.284	32.376
-57.761	80.232
-34.206	130.38
-24.91	170.5
-17.221	202.32
-17.942	205.48
-29.078	190.91
-37.956	184.99
-39.993	178.97
-42.577	170.33
-44.996	169.59
-45.986	168.68
-43.497	163.48
-41.265	166.89
-25.225	148.23
-3.727	117.28
-6.809	114.18
-15.918	112.74
-18.562	110.75
-19.748	110.28
-22.655	101.6
-27.445	95.3
-27.165	93.395
-30.727	88.828
-33.875	86.816
-33.023	88.207
-35.664	83.445
-35.273	80.111
-35.647	77.445
-36.218	77.503
-37.315	72.342
-37.745	72.196
-31.424	76.325
-20.102	42.411
0.974	-14.212
18.433	-76.124
30.627	-130.27
43.264	-161.95
50.366	-174.88
54.592	-174.56
53.541	-177.63
50.779	-174.21
48.242	-170.11
50.113	-165.06
51.177	-157.81
56.063	-174.41
76.088	-197.87
82.93	-215.77
80.689	-227.34
80.352	-230.53
76.846	-233.12
73.945	-231.74
74.032	-228.8
75.346	-221.76
67.184	-220.07
66.064	-215.85
44.315	-190.26
-13.915	-157.6
-61.257	-118.73
-97.677	-78.652
-122.12	-50.774
-122.01	-37.087
-110.31	-31.639
-98.372	-26.494
-81.924	-21.655
-65.094	-14.193
-75.428	4.088
-85.457	41.514
-76.21	86.625
-68.913	129.78
-53.465	169
-41.512	190.65
-37.886	201.98
-30.689	210.89
-24.208	207.24
-22.013	197.08
-23.909	188.41
-22.297	184.73
-22.791	182.76
-27.97	177.48
-29.065	172.18
-28.517	168.23
-23.28	175
-10.096	157.12
5.816	99.931
32.061	39.614
69.974	-22.444
97.655	-75.243
118.78	-117.12
144.42	-150.42
165.61	-169.41
184.65	-184.36
200.58	-189.54
211.38	-189.65
208.63	-189.1
202.57	-182.76
206.68	-179.81
203.35	-175.84
198.58	-169.77
191.19	-166.98
189.12	-163.23
191.76	-161.26
184.04	-160.66
188.96	-154.66
183.34	-149.21
180.01	-146.73
182.27	-144.61
173.97	-142.46
177.83	-132.67
106.59	-126.85
-29.332	-120.58
-145.17	-95.395
-229.74	-59.819
-261.6	-33.534
-261.25	-19.033
-247.97	-8.066
-230.76	-2.552
-220.82	-1.633
-214.29	-2.514
-208.47	4.113
-194.22	6.806
-179.92	4.54
-183.92	7.241
-187.27	2.963
-181.85	5.902
-162.25	12.171
-98.202	1.46
-13.968	-16.475
27.924	-28.912
19.57	-31.268
6.835	-29.075
5.215	-23.638
2.518	-15.202
-4.174	-13.743
-8.978	-15.105
-7.915	-10.651
-3.31	-8.187
3.634	-5.762
5.316	3.01
4.918	8.188
4.352	8.616
2.181	4.319
4.722	2.58
8.891	5.508
12.086	2.119
8.536	4.398
9.931	5.54
18.259	-1.78
15.936	-0.564
15.335	1.208
17.958	-1.812
17.697	-1.249
13.463	-1.522
9.809	-1.17
10.734	-0.815
10.051	-0.44
13.811	1.055
14.499	-0.885
13.99	2.899
14.604	2.082
11.91	-3.852
13.79	2.313
11.483	2.95
7.741	0.86
4.101	4.514
-0.249	1.967
4.168	2.096
9.324	4.207
13.45	6.208
15.742	9.479
14.021	6.8
12.004	5.76
3.539	8.489
-1.83	8.985
2.473	10.334
6.191	11.937
7.732	10.972
5.612	14.014
3.913	15.069
5.024	11.553
1.881	12.692
0.475	11.308
0.161	10.503
-4.699	10.831
-5.728	10.024
-5.685	11.454
-4.136	11.122
-4.31	10.58
-7.516	9.99
-3.571	10.469
-0.732	9.761
-1.158	9.978
