# Supplementary material for: Electrooculography-based continuous eye-writing recognition system for efficient assistive communication systems
Source: PLoS One. 2018 Feb 9;13(2):e0192684. doi: 10.1371/journal.pone.0192684 (PMC5806888; doi:10.1371/journal.pone.0192684)
Supplement: S3 Database — All the original continuous EOG data of participant 004, 005, and 006 used in the experiments are contained in this database. (ZIP) [file pone.0192684.s003.zip › continuous2/004/training/EOG_004_02_011.csv]

-13.847	4.147
-17.437	3.476
-16.143	4.233
-15.816	8.47
-16.908	4.728
-17.433	5.938
-22.45	4.585
-19.383	-1.141
-15.98	2.184
-15.701	0.741
-14.51	-1.149
-19.461	2.27
-20.278	3.175
-18.454	1.873
-18.21	3.408
-16.598	6.209
-16.707	5.108
-16.322	1.95
-14.439	1.468
-13.488	5.319
-18.914	5.573
-23.626	2.419
-21.111	3.118
-15.945	2.722
-14.551	0.825
-11.581	1.616
-9.623	-0.079
-10.905	-1.982
-10.936	-3.133
-12.5	-2.911
-12.951	-0.27
-13.359	-1.984
-10.023	-1.395
-9.419	-2.681
-6.538	-0.942
-7.623	1.024
-12.593	-1.807
-1.87	4.552
-2.674	0.025
-8.498	-3.294
-3.477	0.662
-3.81	-2.579
-3.547	-1.017
-4.122	-2.646
-5.859	-2.685
-4.034	1.976
-6.248	1.203
-5.378	0.79
-4.945	1.928
-11.807	1.656
-7.675	4.304
-3.49	6.003
-2.475	6.036
-0.827	6.418
-5.222	5.568
-6.237	7.212
-12.721	7.252
-15.503	5.555
-12.366	6.192
-14.222	6.171
-14.314	2.545
-17.261	1.209
-18.807	4.488
-13.328	7.414
-14.964	8.466
-16.626	9.832
-13.686	17.582
-33.305	35.072
-59.052	65.868
-76.235	103.79
-91.638	138.7
-92.349	175.03
-90.794	199.73
-91.975	209.15
-86.839	214.38
-81.241	215.01
-77.479	219.15
-74.482	219.35
-67.939	219.09
-64.276	219.24
-63.815	211.16
-62.841	207.41
-66.034	203.07
-69.635	197.1
-67.524	196.12
-60.039	189.26
-58.987	183.92
-54.754	185.58
-45.851	183.03
-42.317	182.09
-46.315	159.33
-57.487	107.53
-65.674	54.692
-71.884	0.176
-64.956	-61.324
-41.345	-123.7
-23.517	-177.99
-10.814	-220.49
10.262	-245.87
29.465	-263.8
47.448	-275.69
66.08	-276.25
75.333	-276.41
76.847	-272.94
76.6	-266.54
80.937	-260.31
82.761	-256.83
84.234	-256.34
84.12	-250.52
81.566	-243.7
78.147	-239.52
78.172	-238.95
77.08	-228.35
26.626	-200.97
-43.765	-159.29
-90.189	-99.209
-124.23	-32.766
-147.38	24.664
-161.41	66.433
-157.81	104.72
-150.59	135.38
-139.95	158.85
-127.58	177.5
-120.97	180.93
-111.31	186.31
-108.58	185.69
-106.33	179.04
-106.09	176.54
-106.43	170.1
-100.21	168.92
-98.287	165.81
-96.539	160.3
-95.704	158.35
-92.423	156.89
-84.108	158.3
-87.187	149.8
-88.27	147.57
-83.431	151.84
-88.362	111.97
-96.737	35.77
-88.966	-33.049
-57.555	-93.611
-29.816	-149.78
-14.157	-190.01
-2.672	-222.47
11.779	-244.71
28.805	-254.54
39.98	-260.55
46.861	-260.75
52.918	-256.84
62.125	-250.05
67.638	-250.05
70.978	-249.43
67.738	-240.29
63.271	-234.47
66.484	-234.14
63.209	-230.79
60.177	-224.3
61.128	-221.82
62.409	-218.41
67.483	-211.88
68.346	-191.3
77.105	-153.85
102.38	-102.14
112.79	-54.152
98.713	-39.229
87.922	-34.965
82.956	-27.024
77.788	-25.557
76.536	-22.183
63.979	4.134
46.08	28.634
38.266	29.375
37.837	31.107
35.182	32.305
36.907	39.078
42.166	38.165
40.533	32.636
38.201	36.854
36.549	36.488
43.258	43.385
15.054	22.702
-44.875	-14.324
-88.951	-27.267
-133.94	-37.117
-170.82	-39.849
-192.56	-31.652
-202	-23.696
-193.76	-20.022
-180.57	-15.876
-172.5	-12.938
-166.88	-14.896
-160.88	-9.488
-158.22	-4.55
-155.79	-9.547
-152.58	-5.796
-150.12	-2.756
-148.16	-5.503
-146.16	-4.997
-141.66	-5.149
-136.36	-5.711
-131.47	-7.841
-127.85	10.95
-117.1	53.396
-101.1	97.099
-89.028	140.43
-75.347	178.18
-66.367	204.58
-54.408	226.95
-34.995	243.31
-28.119	244.76
-21.924	247.44
-8.027	252.81
-8.001	247.36
-8.255	241.44
-1.776	238.88
-4.604	227.53
-9.069	207.39
-10.269	203.79
-9.814	188.43
-4.482	135.11
4.185	87.189
6.595	45.173
13.885	-3.702
20.412	-60.982
15.028	-120.12
21.806	-160.49
31.995	-195.35
42.019	-216.47
65.724	-225.27
82.602	-232.13
87.36	-232.88
93.254	-236.66
98.17	-232.88
98.81	-225.47
100.4	-221.99
97.199	-219.04
91.034	-213.97
94.694	-210.54
97.078	-207
94.107	-204.8
97.756	-209.1
96.497	-196.42
60.879	-170.21
6.645	-135.88
-38.018	-83.68
-88.211	-22.263
-128.78	35.667
-138.32	81.191
-144.37	122.29
-149.38	154.28
-141.18	179.34
-129.34	202.44
-115.3	212.94
-100.82	220.6
-94.94	225.32
-93.446	224.79
-84.277	224.5
-79.008	221.6
-80.398	218.14
-76.782	215.77
-72.448	210.24
-69.271	210.78
-66.793	206.34
-63.175	200.85
-58.15	206.88
-63.13	168.87
-87.436	96.396
-113.57	23.543
-120.98	-48.842
-119.78	-105.77
-118.87	-156.07
-116.68	-187.53
-107.16	-202.97
-86.393	-215.44
-71.544	-221.35
-60.198	-223.77
-43.231	-219.69
-37.33	-218.46
-33.635	-213.92
-29.242	-205.09
-28.087	-205.41
-18.806	-199.59
-3.647	-193.43
11.006	-198.25
15.291	-198.1
14.993	-193.02
15.525	-187.99
14.581	-183.73
14.635	-182.44
18.031	-175.82
27.973	-166.67
51.431	-154.22
82.284	-124.96
110.58	-76.173
146.94	-7.999
169.77	44.675
155.21	54.24
134.04	55.158
120.71	56.955
107.52	57.838
105.03	76.074
102.26	87.92
91.986	84.27
90.211	84.794
88.466	85.372
82.083	83.696
80.551	82.86
82.028	82.997
83.088	79.433
81.478	81.426
75.66	84.071
75.29	83.892
78.39	87.688
44.16	63.647
-16.348	30.699
-52.991	14.614
-75.988	5.556
-92.715	5.039
-92.181	3.226
-83.794	4.723
-81.263	11.757
-81.412	12.801
-75.714	8.168
-72.689	9.631
-68.313	11.287
-64.035	8.807
-62.212	10.716
-59.389	15.794
-64.741	19.562
-63.664	17.299
-60.275	15.245
-60.255	13.672
-55.627	18.149
-58.482	20.426
-60.279	16.886
-56.889	23.56
-54.376	21.515
-55.612	17.898
-39.48	24.581
31.289	28.504
121.37	43.106
175.25	62.494
177.14	70.863
145.65	69.171
154.4	60.358
208.76	49.431
223.5	33.462
202.47	25.611
188.61	26.132
170.21	24.621
157.05	26.801
166.07	23.86
180.34	21.718
181.26	27.551
176	28.727
168.31	29.118
163.97	31.55
161.89	29.085
157.75	27.841
154.66	26.274
152.2	23.266
152.51	24.301
144.24	23.508
152.57	31.054
117.84	31.356
3.776	20.791
-89.422	32.044
-151.21	47.434
-193.08	57.298
-212.8	67.183
-215.08	73.439
-202.42	76.768
-196.76	77.924
-189.51	79.244
-179	75.367
-172.78	75.075
-165.48	75.576
-158.96	74.518
-155.47	74.327
-153.73	71.125
-152.38	70.619
-150.87	68.771
-151.52	68.764
-150.03	66.474
-146.35	63.534
-143.29	62.504
-142.58	60.186
-132.84	59.271
-87.319	52.732
-13.145	54.156
64.543	52.095
113.17	43.493
133.06	40.707
147.61	31.097
132.16	29.259
99.702	27.531
80.696	21.612
68.174	25.406
62.597	27.4
59.58	28.95
55.316	32.047
52.027	31.874
47.38	29.047
50.155	27.495
48.153	43.624
16.764	80.703
-18.206	120.47
-31.585	162.84
-37.457	196.84
-41.598	215.16
-39.172	229.41
-37.856	231.31
-35.701	227.89
-33.333	222.87
-37.862	215
-36.236	210.88
-30.71	203.46
-32.487	198.81
-33.354	196.09
-34.635	188.88
-38.041	185.18
-37.76	180.67
-38.132	179.57
-36.88	176.84
-38.268	167.81
-38.412	167.54
-31.645	164.8
-29.642	166.62
-33.407	158.61
-45.226	104.82
-57.412	33.484
-63.062	-31.927
-61.93	-94.751
-55.36	-151.47
-47.753	-193.4
-29.536	-222.67
-10.889	-244.43
0.614	-248.01
9.094	-242.45
8.916	-236.21
11.434	-223.39
16.204	-214.97
15.673	-211.94
14.615	-208.14
15.486	-204.06
10.405	-199.71
15.883	-197.88
6.506	-185.76
-79.107	-156.85
-165.52	-117.56
-201.32	-68.542
-222.88	-28.129
-221.43	-1.162
-205.07	13.798
-190.25	14.638
-174.22	18.663
-165.02	22.403
-160.51	24.325
-153.24	25.773
-149.63	21.849
-145.54	22.444
-141.56	23.82
-136.03	25.355
-124.96	26.898
-120.73	25.107
-121.56	27.258
-121.51	24.216
-119.48	22.215
-115.67	28.075
-114.64	26.799
-111.03	31.786
-79.365	29.964
-21.688	7.672
48.057	-5.203
121	-10.25
147.58	-13.366
132.59	-12.578
113.92	-12.128
99.705	-9.81
94.585	-7.87
87.355	-5.526
83.546	-3.728
83.11	-5.46
80.032	-6.783
78.545	-7.651
78.097	-8.767
77.474	-7.668
81.496	-9.108
96.711	-12.783
97.937	-13.678
87.439	-11.737
86.228	-11.054
82.356	-12.631
80.143	-10.246
83.366	-5.376
83.07	-4.193
79.561	-8.115
79.174	-3.336
81.163	-0.275
82.422	-6.388
79.916	-3.563
74.305	-7.418
71.647	-8.472
68.691	-3.607
64.324	-4.085
63.346	-0.078
62.949	-2.046
60.834	1.382
59.522	6.577
54.401	3.1
51.136	5.619
51.242	4.992
48.753	2.987
48.731	3.445
49.361	2.04
51.121	4.38
50.662	1.265
47.036	-0.387
47.989	2.461
45.474	3.665
41.875	4.993
42.814	-0.08
43.6	1.254
43.608	3.678
42.728	1.707
41.703	3.831
36.891	3.79
36.753	2.858
39.438	3.014
35.361	5.798
37.12	4.546
36.604	2.695
32.478	5.767
36.403	2.588
33.971	0.907
25.748	2.055
25.73	-1.179
30.009	-1.396
31.441	2.464
32.453	8.023
29.044	6.539
25.788	3.594
25.58	4.606
24.239	2.42
23.322	8.15
22.899	14.429
26.922	12.131
25.658	10.716
23.147	12.052
