# Supplementary material for: Electrooculography-based continuous eye-writing recognition system for efficient assistive communication systems
Source: PLoS One. 2018 Feb 9;13(2):e0192684. doi: 10.1371/journal.pone.0192684 (PMC5806888; doi:10.1371/journal.pone.0192684)
Supplement: S3 Database — All the original continuous EOG data of participant 004, 005, and 006 used in the experiments are contained in this database. (ZIP) [file pone.0192684.s003.zip › continuous2/004/training/EOG_004_02_012.csv]

-0.289	0.018
5.008	-1.883
2.059	-0.935
1.222	-0.913
-0.691	-8.674
-2.648	-7.142
-1.449	-3.81
-1.159	-4.283
0.508	-2.292
-2.909	-3.556
-5.087	-5.643
-3.589	-5.12
-3.939	-3.152
-3.536	-1.217
-6.474	1.664
-7.939	1.733
-5.467	0.086
-10.162	1.473
-10.076	-0.352
-5.689	1.271
-6.216	3.064
-1.915	0.463
-5.582	1.434
-8.655	-1.002
-3.549	-1.675
-7.06	-1.373
-10.362	-4.853
-9.587	-2.373
-9.795	0.376
-10.524	-1.614
-9.329	-1.116
-12.024	-1.491
-13.087	-2.087
-5.004	0.915
-1.581	-0.723
1.231	0.857
4.757	1.84
3.206	-2.541
-3.006	-2.747
-7.001	-3.093
-3.324	-4.581
-0.469	-6.77
3.268	-4.147
3.142	-2.227
1.267	-4.84
2.224	-1.43
-3.47	-2.288
-4.402	-5.093
-0.835	-1.46
0.383	-0.348
4.621	-1.3
3.652	-3.625
0.291	-1.926
0.709	3.416
5.607	2.658
8.028	1.802
4.057	4.735
2.889	5.309
2.817	3.552
2.664	1.5
-1.12	-0.241
1.74	1.575
4.459	10.474
4.619	42.889
25.019	93.95
59.077	142.81
87.939	184.63
85.628	208.11
82.214	221.3
84.332	221.18
66.182	207.96
56.506	200.37
51.222	192.38
46.623	184.94
44.477	180.71
43.978	179.84
47.271	176.18
47.846	169.76
50.552	168.65
47.805	169.83
42.01	163.95
42.928	165.73
49.114	171.14
50.91	127.08
46.581	56.256
51.591	-5.587
64.739	-64.497
85.263	-107.57
114.52	-137.85
132.88	-158.11
141.76	-168.85
143.76	-170.28
140.5	-160.96
143.98	-153.94
138.61	-148.55
131.78	-143.11
126.7	-140.32
120.22	-138.2
120.49	-136.68
119.23	-137.4
122.72	-134.15
102.91	-103.46
66.789	-71.936
51.245	-66.954
43.632	-62.443
45.873	-58.151
47.52	-54.343
41.582	-53.771
53.916	-51.242
35.798	-46.993
-52.853	-70.778
-133.45	-89.886
-181.19	-85.397
-214.96	-82.505
-216.48	-76.256
-203.57	-68.141
-196.69	-64.685
-189.97	-61.029
-182.19	-56.532
-175.89	-53.031
-172.46	-49.408
-171	-48.326
-168.48	-49.807
-167	-52.078
-162.34	-51.091
-154.45	-22.585
-127.89	33.041
-69.864	90.306
-26.364	145.65
-6.182	187.46
18.693	214.3
40.531	232.97
46.635	226.75
37.667	209.58
29.005	201.78
25.778	194.88
19.409	191.91
20.266	190.5
23.282	181.69
19.53	180.21
26.23	181.97
25.772	176.39
19.996	177.24
16.196	168.87
13.926	171.6
21.652	168.53
14.875	105.15
5.56	35.335
13.756	-28.042
30.851	-82.289
37.454	-99.536
26.744	-94.756
19.127	-87.438
19.76	-87.004
18.488	-84.079
18.34	-82.875
18.408	-77.058
14.311	-74.469
13.606	-77.388
17.455	-70.002
19.145	-65.349
19.013	-58.091
30.781	-62.436
57.295	-79.015
92.062	-78.427
106.63	-78.286
103.15	-75.897
104.03	-69.229
104.68	-65.434
117.09	-52.575
68.879	-44.64
-47.813	-39.975
-144.16	-30.185
-204.62	-16.204
-224.71	2.41
-230.86	8.486
-229.19	3.262
-219.16	4.839
-214.16	7.213
-203.68	10.447
-197	14.672
-192.54	17.774
-187.35	23.381
-190.19	19.594
-190.33	25.852
-161.11	22.367
-96.286	-5.701
-22.075	-25.086
11.72	-47.416
-6.326	-57.55
-24.012	-53.766
-29.125	-50.272
-40.461	-48.985
-45.299	-51.451
-36.398	-41.165
-17.246	-33.858
-11.978	-35.054
-21.114	-26.745
10.736	4.941
101.54	17.251
276.6	28.383
456.76	84.987
501.9	104.92
464.33	80.976
398.69	56.394
312.44	32.046
237.61	14.677
167.48	3.531
110.88	-5.025
77.084	-14.242
47.61	-18.809
21.296	-19.381
7.608	-21.106
1.141	-23.811
-7.354	-26.11
-12.663	-26.037
-17.82	-25.097
-23.335	-23.875
-26.096	-22.264
-30.403	-25.324
-27.964	-22.348
-28.752	-23.257
-27.603	-23.39
-28.38	-18.326
-77.423	-48.252
-133.39	-78.072
-151.68	-83.643
-158.22	-85.067
-150.21	-75.975
-141.87	-73.191
-142.99	-70.494
-144.19	-65.543
-145.59	-68.289
-136.31	-63.456
-131.43	-62.975
-132.74	-63.155
-129.42	-57.056
-132.04	-60.498
-125.99	-59.624
-113.3	-39.925
-89.558	5.279
-48.148	67.754
-15.068	124.9
9.67	166.57
26.789	193.27
44.506	206.14
55.243	202.61
45.226	195.34
34.023	189.9
30.843	187.07
29.109	183.91
28.189	180.35
29.206	177.7
25.06	176.11
21.896	174.7
19.823	167.4
22.919	176.47
5.953	141.75
-53.488	49.922
-102	-26.159
-129.61	-93.268
-146.88	-148.32
-142.66	-175
-130.85	-177.42
-118.8	-174
-116.82	-163.31
-118.5	-158.79
-107.4	-151.51
-85.827	-112.62
-69.396	-93.787
-71.6	-93.965
-73.967	-86.032
-71.593	-82.826
-68.038	-76.662
-66.23	-76.535
-70.036	-79.458
-69.126	-77.201
-67.515	-77.855
-63.234	-73.133
-39.681	-62.075
27.183	-32.308
87.852	-6.647
82.064	-7.589
57.498	-5.033
47.218	-5.448
41.326	-7.122
33.496	-4.839
29.619	-6.038
32.63	-5.74
29.733	-6.245
29.807	-7.245
26.097	-7.181
25.765	-7.156
49.014	-12.518
53.955	-19.626
48.698	-20.004
54.621	-17.496
52.503	-14.498
53.408	-12.907
49.785	-16.756
53.343	-5.589
35.736	-12.574
-27.914	-50.504
-68.548	-65.122
-94.494	-74.215
-115.33	-77.998
-110.01	-69.232
-104.76	-66.168
-98.346	-63.376
-98.54	-66.769
-103.54	-67.007
-100.59	-61.375
-100.74	-60.774
-100.28	-57.119
-102.97	-54.393
-108.08	-56.133
-106.92	-56.492
-111.05	-54.469
-110.88	-50.086
-109.45	-48.372
-92.968	-40.091
-25.828	-33.474
39.958	-26.612
70.99	-14.659
67.36	-16.375
46.186	-18.024
37.585	-16.952
25.738	-16.628
21.253	-17.671
22.382	-18.487
18.085	-15.356
21.291	-15.504
17.915	-14.648
11.931	-14.674
16.837	-14.555
16.581	-17.701
22.24	-10.868
10.174	-14.151
-45.458	-46.365
-94.9	-59.831
-117.89	-60.448
-119.45	-56.614
-107.52	-47.965
-96.606	-47.064
-96.98	-47.165
-100.46	-48.787
-89.775	-46.145
-85.843	-45.794
-90.534	-48.669
-89.774	-46.282
-90.565	-42.669
-88.02	-43.948
-85.295	-34.223
-66.781	3.554
-19.393	55.672
28.361	115.36
63.304	171.37
85.53	206.06
101.84	223.78
109.95	225.16
102.34	214.15
92.078	206.79
89.798	202
88.369	193.23
80.705	188.3
74.547	183.18
78.446	181.35
82.622	181.09
79.499	177.46
82.055	183.05
86.042	153.45
85.463	85.56
77.942	13.75
69.125	-57.07
84.56	-100.62
102.22	-119.86
102.19	-121.84
105.48	-117.68
101.41	-118.25
93.992	-112.02
88.687	-106.51
82.452	-104.96
89.917	-96.847
100.46	-87.034
107.8	-80.584
106.92	-75.814
109.18	-71.445
109.09	-66.509
102.28	-65.257
107.28	-58.786
57.774	-52.129
-52.479	-53.921
-145.44	-51.669
-202.25	-42.113
-214.48	-38.565
-198.46	-40.151
-184.66	-33.767
-180.31	-29.654
-176.39	-27.208
-162.8	-26.92
-157.04	-27.219
-158.28	-20.918
-155.44	-18.804
-155.16	-23.629
-155.4	-24.566
-148.5	-12.626
-112.16	-15.086
-35.894	-31.849
26.593	-40.576
36.138	-45.547
25.102	-46.396
21.752	-41.845
27.463	-35.187
27.993	-35.435
19.565	-35.868
17.242	-36.753
16.139	-37.523
15.573	-35.841
16.563	-34.128
18.101	-29.302
22.877	-28.153
21.544	-24.881
18.73	-23.905
16.189	-22.725
11.332	-20.637
15.397	-20.383
19.427	-15.975
9.035	-23.444
0.481	-25.625
2.078	-21.186
3.713	-24.054
3.814	-18.952
2.697	-19.641
4.878	-22.556
10.69	-16.623
6.438	-14.865
0.74	-16.426
9.968	-18.946
9.118	-19.946
-0.209	-19.261
1.982	-16.953
2.274	-13.947
0.656	-14.476
1.235	-13.709
4.214	-14.874
2.104	-15.251
-1.23	-14.105
1.982	-16.246
1.255	-12.855
9.423	-10.785
15.542	-10.423
6.49	-10.345
1.685	-11.298
-2.384	-11.883
-4.006	-14.692
-0.14	-14.641
1.58	-16.527
5.541	-13.36
6.366	-9.367
2.832	-8.08
4.801	-3.172
2.316	-5.471
1.129	-7.649
4.953	-8.928
1.363	-11.153
-0.769	-7.279
-0.481	-6.094
1.799	-5.575
2.123	-5.253
-2.584	-8.676
-1.995	-5.905
-2.182	-2.439
-3.238	-7.032
-2.375	-10.047
-3.535	-7.557
1.843	-5.741
2.098	-6.5
-6.605	-7.321
-2.052	-4.83
3.79	-4.403
-0.483	-6.117
1.247	-5.668
1.021	-6.664
-2.01	-4.764
2.022	-4.106
2.129	-6.954
0.473	-3.376
