# Supplementary material for: Electrooculography-based continuous eye-writing recognition system for efficient assistive communication systems
Source: PLoS One. 2018 Feb 9;13(2):e0192684. doi: 10.1371/journal.pone.0192684 (PMC5806888; doi:10.1371/journal.pone.0192684)
Supplement: S3 Database — All the original continuous EOG data of participant 004, 005, and 006 used in the experiments are contained in this database. (ZIP) [file pone.0192684.s003.zip › continuous2/004/training/EOG_004_02_013.csv]

6.828	14.249
7.797	14.351
3.33	12.815
-2.72	13.623
-3.951	12.515
0.72	9.55
3.43	8.863
3.089	11.685
2.438	9.73
0.141	12.145
0.259	13.197
2.572	11.321
4.108	15.549
4.567	12.15
3.042	13.76
3.36	15.782
0.863	14.897
-2.385	16.916
1.998	13.111
5.466	14.121
2.501	14.17
0.738	10.949
-3.43	7.821
-5.945	7.954
-0.24	10.266
-0.986	7.735
-0.207	8.478
2.037	9.214
-3.736	7.972
-3.564	6.719
0.952	6.773
-0.754	9.248
-2.006	9.075
-0.484	6.702
-1.556	8.242
0.623	12.362
1.66	9.672
-0.462	8.305
-1.323	8.547
-0.914	9.028
1.216	12.211
-0.837	9.432
-0.211	7.482
0.69	6.688
-1.184	8.318
1.202	12.881
0.519	12.798
-0.285	12.114
-0.515	14.124
-2.093	14.057
-4.568	12.881
-4.992	14.532
-5.077	11.739
-7.981	12.414
-3.041	18.485
1.165	16.931
-0.843	14.69
-4.27	14.208
-8.548	12.73
-6.565	13.427
1.293	17.52
-0.522	18.16
-4.602	16.528
3.331	19.64
4.832	17.289
-0.516	13.661
-0.186	13.07
1.471	10.761
-0.765	9.183
-7.908	7.421
-10.578	7.116
-5.801	14.158
-10.604	33.381
-30.93	59.532
-54.838	88.574
-70.851	116.52
-78.438	141.7
-85.229	166.44
-86.536	184.93
-77.363	202.49
-66.452	213.62
-61.855	215.98
-55.421	225.88
-46.621	229.07
-42.16	224.08
-36.218	225.37
-31.929	224.18
-28.437	222.88
-26.587	220.68
-26.627	211.02
-27.122	200.22
-29.946	192.32
-29.07	190.71
-29.701	189.05
-30.101	183.29
-32.02	176.63
-33.297	175.78
-28.498	176
-28.382	167.08
-22.749	172.49
-17.468	159.9
-14.154	102.94
-1.143	46.153
17.188	-11.961
41.262	-72.364
57.873	-123.28
68.694	-168.17
79.601	-199.72
90.131	-212.47
93.297	-210.98
87.056	-205.54
85.836	-198.48
83.754	-194.49
83.668	-189.82
76.672	-184.3
73.828	-182.03
78.843	-178.93
76.214	-174.94
76.757	-166.24
69.714	-163.21
80.796	-156.48
38.36	-145.41
-80.023	-133.22
-161.3	-95.951
-219.07	-52.872
-250.56	-18.816
-253.63	13.075
-248.34	38.563
-231.37	49.449
-224.6	46.01
-214.03	46.101
-207.1	45.225
-204.85	42.794
-195	45.897
-187.45	44.688
-180.77	43.903
-178.94	42.337
-179.6	40.167
-177.46	41.287
-173.48	44.276
-173.17	41.116
-167.44	43.41
-146.87	47.44
-100.83	14.727
-23.569	-23.745
57.089	-52.101
128.41	-83.538
178.04	-96.256
202.92	-95.29
198.42	-96.449
168.77	-95.958
148.89	-90.745
137.68	-87.254
128.9	-85.411
121.9	-81.092
116.15	-76.257
112.34	-75.259
112.34	-72.157
116.45	-64.362
120.26	-62.608
122.39	-64.438
114.55	-62.835
118.54	-53.996
92.175	-44.427
-3.639	-37.248
-89.074	-21.126
-140.3	-4.84
-178.37	10.205
-195.56	23.882
-194.82	32.077
-187.74	32.221
-180.02	25.222
-166.06	30.014
-151.5	35.482
-142.72	35.205
-141.74	32.82
-142.81	26.295
-136.67	30.914
-134.89	36.26
-133.78	31.861
-129.02	34.877
-127.62	36.328
-123.19	36.345
-114.02	44.392
-72.974	33.465
-0.975	11.174
62.069	-4.206
98.657	-8.886
86.132	-4.374
58.082	-4.64
50.319	-5.708
43.697	-6.339
40.391	-4.685
37.786	-1.05
36.385	1.093
35.611	2.591
40.329	3.471
49.886	6.535
1.93	10.252
-76.776	22.164
-117.84	44.791
-138.25	63.417
-152.24	53.097
-163.67	28.283
-155.39	23.201
-140.4	23.242
-135.61	25.172
-124.84	26.586
-117.64	24.219
-115.89	25.665
-112.66	24.559
-108.55	24.984
-108.66	23.177
-112.64	19.883
-107.89	24.571
-77.754	23.43
-9.26	13.207
74.771	7.21
139.39	1.711
167.1	-9.232
146.11	-15.628
112.14	-14.411
99.865	-13.656
88.971	-14.023
77.312	-14.548
73.936	-10.846
71.599	-8.404
78.181	2.342
70.59	-5.422
31.687	-56.914
2.396	-103.53
-8.015	-131.09
-24.115	-145.42
-45.714	-154.02
-62.372	-155.88
-69.726	-148.76
-64.912	-143.35
-58.319	-142.24
-52.002	-140.95
-50.809	-132.25
-53.989	-132.72
-51.715	-126.96
-34.391	-101.09
3.494	-65.2
39.853	-26.736
58.376	-1.341
38.004	-5.045
28.99	-1.701
48.262	29.328
118.83	29.382
311.04	65.196
476.08	128.31
514.7	134.22
476.54	121.35
388.72	84.603
290.26	52.386
200.25	45.694
106.3	39.102
-0.52	42.81
-88.624	43.231
-143.1	43.084
-172.82	51.468
-182.83	46.797
-182.1	46.947
-175.15	47.842
-168.43	38.439
-161.93	40.682
-157.93	41
-157.01	39.17
-151.21	41.911
-146.14	41.67
-145.31	40.291
-147.29	36.253
-145.3	30.234
-138.07	31.861
-134.77	37.85
-132.39	40.113
-132.42	34.923
-131.47	27.56
-132.78	30.723
-141.19	27.526
-138.81	25.918
-120.63	30.873
-74.804	14.712
-5.114	-0.538
64.077	-0.642
126.71	-4.24
140.85	-13.122
109.58	-15.889
100.03	-10.533
98.287	-10.864
84.644	-14.757
78.869	-10.15
70.021	-10.152
67.016	-9.871
64.412	-8.951
63.548	-11.507
71.863	-3.106
43.851	-37.71
-7.062	-103.59
-46.356	-143.94
-66.147	-165.78
-73.934	-168.23
-85.179	-169.15
-89.957	-167.33
-90.676	-161.99
-87.141	-158.73
-85.062	-151.29
-87.83	-151.33
-81.909	-151.35
-74.604	-146.69
-72.462	-143.01
-68.574	-140.12
-69.765	-136.38
-70.281	-139.19
-60.541	-132.66
-40.012	-104.97
13.382	-64.15
70.518	-15.177
74.925	4.737
55.611	6.061
45.93	8.695
30.111	9.664
20.571	11.305
20.072	8.381
16.745	3.939
29.118	10.574
52.49	35.075
120.34	51.013
268.78	81.737
412.22	121.49
491.04	136.77
519.72	148.14
493.39	142.72
414.62	120.26
304.9	85.361
201.28	50.808
129.98	41.763
80.52	33.759
47.916	22.103
30.045	19.2
21.973	16.514
17.999	14.933
17.22	14.982
19.865	15.721
17.195	18.472
18.947	18.687
16.945	16.574
10.605	12.462
10.96	10.337
7.732	13.763
5.8	14.456
1.206	11.026
-1.938	9.664
-0.834	9.048
-1.902	8.076
0.973	10.892
-1.653	13.151
-3.949	10.904
0.762	7.402
-0.128	6.847
-1.299	8.355
0.636	7.28
3.277	5.601
4.241	6.913
2.722	10.752
6.453	7.343
5.517	3.659
1.546	4.138
3.728	-0.577
2.028	2.385
0.257	3.147
2.388	0.101
3.831	3.588
10.655	2.248
10.18	0.481
5.453	-0.887
5.804	-3.434
4.355	-3.943
9.536	-0.457
7.896	-0
4.706	-2.083
5.651	-0.572
5.47	-0.2
8.157	-3.027
7.523	-4.127
9.306	2.671
