# Supplementary material for: Electrooculography-based continuous eye-writing recognition system for efficient assistive communication systems
Source: PLoS One. 2018 Feb 9;13(2):e0192684. doi: 10.1371/journal.pone.0192684 (PMC5806888; doi:10.1371/journal.pone.0192684)
Supplement: S3 Database — All the original continuous EOG data of participant 004, 005, and 006 used in the experiments are contained in this database. (ZIP) [file pone.0192684.s003.zip › continuous2/004/training/EOG_004_02_014.csv]

3.61	7.431
3.92	11.68
1.875	13.473
3.501	11.835
7.296	11.049
8.519	7.553
16.57	3.842
16.917	12.253
7.299	19.31
3.623	14.28
5.179	5.616
6.793	0.393
5.6	-3.238
6.082	2.068
11.123	12.8
7.491	7.031
-0.517	-5.762
-9.9	-13.965
-15.126	-17.06
-9.487	-17.046
-8.758	-14.153
-5.303	-6.712
-2.757	-4.897
-2.439	-6.521
4.715	-3.637
2.688	-1.508
-1.795	-2.381
-1.02	-1.572
1.688	-0.368
4.841	4.064
1.972	7.362
-1.877	6.022
2.701	7.099
6.2	4.855
1.208	4.798
-2.939	3.91
-2.399	1.586
-1.158	0.401
-0.301	-5.538
-1.335	-3.024
0.878	-0.177
3.863	0.141
-1.501	2.044
0.048	3.729
5.886	6.481
8.419	6.604
8.086	7.699
5.156	8.617
5.844	8.217
3.078	5.082
3.192	2.406
1.35	5.143
-3.477	4.623
-0.373	1.976
-1.406	2.909
-5.917	-0.829
-8.129	-2.312
-6.475	0.994
-2.981	-0.623
-1.896	1.844
-4.888	3.294
-8.122	-3.222
-8.003	-4.259
-6.206	0.111
-4.457	1.586
-3.917	2.658
3.91	4.699
4.187	1.036
-3.733	-0.872
-5.419	-1.916
-6.565	-6.085
-5.348	-1.589
-5.542	1.378
-6.427	-0.592
-8.249	-1.478
-7.464	-4.165
-3.54	3.066
5.603	26.047
31.985	52.012
55.769	73.267
60.478	91.25
56.799	109.94
55.33	138.7
57.249	171.26
66.55	197.12
78.796	217.76
87.477	227.84
89.674	227.95
80.819	218.29
70.046	206.66
57.473	203.32
48.961	196.43
47.268	193.44
41.803	193.07
38.218	188.97
40.075	191.7
40.141	186.75
37.94	186.59
41.363	173.91
52.22	122.8
64.623	62.364
71.156	-0.331
77.464	-47.219
83.865	-70.525
79.653	-74.624
75.564	-69.933
73.653	-68.399
70.374	-63.462
72.939	-59.489
70.47	-55.652
62.942	-68.46
58.1	-79.929
54.721	-71.605
52.171	-72.389
50.988	-73.225
53.887	-68.299
51.028	-71.102
50.532	-66.857
52.518	-64.993
50.257	-61.052
47.463	-50.467
18.6	-92.317
-33.965	-149.62
-76.933	-175.7
-100.18	-195.78
-114.83	-208.36
-129.82	-218.29
-141.99	-217.96
-139.88	-211.32
-131.23	-207.05
-131.74	-200.79
-130.01	-197.4
-130.21	-194.6
-127.32	-188.4
-116.67	-184.06
-132.44	-186.53
-156.07	-179.98
-158.09	-173.05
-153.79	-170.15
-148.38	-164.27
-143.69	-165.25
-146.8	-161.14
-146.27	-159.37
-133.96	-151.11
-151.05	-118.52
-182.18	-75.754
-186.1	-25.042
-188.6	27.313
-191.03	74.434
-187.29	113.33
-181.05	145.75
-168.82	174.15
-150.15	194.02
-132.38	207.71
-121.39	214.8
-109.13	213.96
-98.271	203.68
-92.017	179.65
-85.037	141.41
-71.723	90.434
-49.824	35.356
-30.256	-20.716
-15.084	-77.925
7.33	-125.02
22.206	-159.07
32.115	-180.48
51.815	-193.04
67.521	-197.06
80.175	-194.55
92.232	-195.84
99.445	-193.86
99.783	-190.52
96.6	-186.09
93.781	-182.59
92.145	-181.87
88.945	-177.83
92.493	-174.95
83.139	-164.14
26.523	-135.36
-38.389	-86.601
-86.716	-26.295
-115.31	34.138
-135.21	83.837
-155.63	121.86
-152.76	154.59
-142.85	177.75
-135.14	196.08
-126.87	204.18
-119.97	200.21
-112.04	195.11
-110.23	187.51
-110.3	186.64
-110.34	180.8
-105.07	183.48
-97.198	183.96
-93.046	132.66
-85.589	68.505
-76.821	1.445
-57.395	-67.378
-35.025	-117.89
-20.55	-159.82
-4.509	-186.74
7.64	-203.44
18.666	-207.2
37.713	-206.7
53.332	-209.01
58.548	-203.97
66.701	-199.95
72.474	-196.22
69.151	-192.13
69.994	-189.35
74.478	-185.51
74.574	-180.79
70.337	-175.94
69.25	-171.48
68.527	-165.32
61.672	-163.13
63.203	-159.51
60.628	-155.2
53.875	-158.07
53.943	-153.1
51.791	-152.44
54.349	-144.83
33.16	-118.75
6.711	-87.587
1.234	-28.907
-23.34	34.571
-51.519	89.917
-61.781	144.17
-65.627	186.25
-65.537	219.43
-64.654	238.45
-64.482	248.93
-62.466	253.92
-54.383	247.55
-53.073	236.56
-56.221	230.66
-52.516	227.13
-50.902	225.64
-46.005	221.08
-42.739	211.37
-43.772	212.08
-37.672	211.52
-38.667	204.26
-40.27	200.59
-33.982	192.81
-30.407	188.37
-5.509	195.14
19.195	200.75
17.706	196.19
17.761	196.19
14.957	196.15
10.365	187.22
16.209	188.35
32.546	168.23
61.205	125.1
92.371	86.935
117.19	40.041
141.2	-9.778
158.08	-49.27
152.49	-65.857
146.88	-65.404
151.04	-65.514
142.76	-64.854
132.6	-61.398
131.53	-54.418
129.38	-49.934
123.62	-52.785
121.2	-49.188
119.24	-45.272
118.93	-49.624
119.64	-48.569
114.14	-49.773
118.54	-47.335
83.225	-42.846
-22.113	-47.729
-117.29	-38.953
-168.98	-13.428
-194.33	5.575
-200.85	6.302
-192.77	7.129
-178.82	10.417
-168.92	9.377
-161.03	13.449
-157.55	19.848
-154.19	24.33
-149.83	22.635
-147.22	20.55
-145.05	21.53
-147.04	22.651
-143.98	22.273
-142.95	20.328
-121.73	22.513
-52.946	31.858
11.189	51.235
44.608	68.988
62.63	74.713
56.304	69.038
30.447	63.145
13.75	65.812
9.643	68.241
2.729	63.988
-2.332	59.226
-5.658	54.747
-10.426	49.4
-4.078	57.576
-21.723	48.884
-69.083	15.818
-89.991	0.98
-96.753	-7.447
-110.84	-17.145
-112.84	-18.167
-104.86	-19.635
-103.63	-19.297
-104.04	-18.143
-95.678	-18.459
-88.851	-14.751
-85.471	-11.336
-77.955	-9.495
-76.411	-7.319
-78.693	-6.178
-80.529	-2.503
-86.8	-3.866
-86.828	-3.131
-69.653	-0.389
-26.167	-18.85
28.564	-46.173
59.496	-67.541
55.554	-75.317
41.643	-70.002
35.747	-64.11
30.272	-61.022
42.792	-53.382
72.516	-40.271
77.253	-36.135
63.771	-34.037
63.626	-31.923
66.768	-32.237
61.762	-30.544
57.182	-28.135
56.688	-25.541
56.69	-27.658
57.27	-26.034
56.859	-25.881
50.747	-28.553
50.634	-26.825
55.747	-29.365
66.349	-20.608
91.768	-6.6
95.256	-4.895
81.557	-6.311
81.422	-4.861
81.619	-4.422
81.135	-6.595
80.336	-6.405
76.333	-4.881
70.351	-2.792
66.688	-3.175
60.535	-3.439
58.95	-4.852
55.808	-1.962
47.891	-3.895
53.605	3.586
66.331	39.255
178.81	50.157
382.82	74.27
504.23	136.74
535.41	148.3
541.57	137.05
522.11	138.72
476.04	118.68
413.34	90.299
325.68	58.149
231.44	34.104
160.02	21.96
98.798	10.856
44.928	17.064
-0.741	42.904
-29.427	81.617
-39.282	125.19
-42.21	155.22
-35.232	173.36
-19.725	186.73
-8.282	184.19
-12.452	174.7
-23.199	167.75
-29.832	159.45
-30.191	155.26
-30.24	152.59
-33.708	148
-33.75	144.39
-33.567	142.07
-35.363	142.4
-36.953	140.43
-40.727	134.44
-42.514	131.5
-42.589	131.31
-37.485	132.71
-14.165	131.13
-1.22	127.66
-2.591	126.33
2.652	122.62
7.383	127.49
22.217	109.59
43.705	52.177
67.838	-1.639
85.572	-57.646
88.546	-106.45
84.674	-119.82
73.864	-113.85
71.385	-104.92
68.573	-104.36
65.172	-102.04
68.976	-98.374
62.205	-96.664
62.781	-83.545
59.924	-95.727
48.469	-107.67
55.266	-96.411
53.999	-100.38
57.572	-94.899
38.505	-84.275
-48.53	-70.856
-133.21	-50.431
-180.09	-34.762
-204.7	-22.467
-216.14	-24.223
-211.63	-21.81
-197.45	-16.342
-190.72	-16.303
-186.85	-14.251
-181.87	-12.306
-175.83	-7.353
-169.53	-4.978
-165.24	-3.985
-164.97	-2.772
-164.44	-2.733
-165.07	-3.718
-161.33	-4.85
-143.71	-5.726
-107.01	-21.298
-52.141	-42.953
-3.349	-56.621
12.901	-61.23
1.653	-59.1
-7.252	-59.175
-9.91	-55.044
-10.497	-51.671
-10.055	-51.335
-8.36	-50.146
-6.319	-53.046
-7.137	-51.306
-5.368	-47.996
-4.432	-45.261
-0.174	-43.959
0.287	-46.356
-4.201	-44.241
-1.147	-41.961
-2.636	-40.086
-5.408	-39.221
-0.379	-40.26
1.531	-38.099
-0.872	-35.639
-0.848	-38.071
-0.555	-39.974
1.076	-34.835
2.888	-32.006
0.489	-32.425
3.61	-28.609
6.586	-28.788
6.317	-31.663
6.253	-29.515
4.288	-28.18
5.975	-26.482
4.486	-25.127
6.375	-25.71
12.081	-28.499
10.783	-31.763
9.767	-26.464
13.295	-23.289
16.069	-23.731
16.533	-23.164
20.219	-23.656
20.634	-19.504
21.602	-17.973
25.994	-16.092
22.858	-16.185
20.994	-19.166
27.824	-16.495
28.681	-15.905
24.532	-14.087
26.18	-12.107
23.515	-13.213
21.22	-16.05
22.395	-13.925
19.916	-13.642
23.665	-22.848
25.503	-22.528
19.717	-19.455
19.39	-18.579
