# Supplementary material for: Electrooculography-based continuous eye-writing recognition system for efficient assistive communication systems
Source: PLoS One. 2018 Feb 9;13(2):e0192684. doi: 10.1371/journal.pone.0192684 (PMC5806888; doi:10.1371/journal.pone.0192684)
Supplement: S3 Database — All the original continuous EOG data of participant 004, 005, and 006 used in the experiments are contained in this database. (ZIP) [file pone.0192684.s003.zip › continuous2/004/training/EOG_004_02_015.csv]

-34.885	-0.549
-31.753	-3.233
-32.072	-0.387
-28.442	4.037
-28.423	2.72
-31.718	1.316
-29.196	1.127
-28.553	2.681
-26.052	7.44
-23.193	6.148
-25.504	5.258
-23.648	10.389
-21.312	10.007
-23.065	8.803
-24.486	9.338
-24.843	5.726
-22.973	3.926
-21.614	7.937
-23.146	10.787
-21.588	9.881
-20.967	12.385
-24.064	13.524
-29.374	11.195
-35.699	8.837
-35.132	5.218
-31.545	7.035
-27.997	10.438
-29.589	9.151
-31.008	10.196
-20.982	11.102
-16.254	6.048
-16.826	2.41
-13.473	2.01
-14.265	0.699
-17.083	2.294
-17.863	3.189
-18.669	3.057
-20.95	5.411
-21.283	5.075
-21.093	6.018
-21.127	6.659
-18.612	3.528
-19.994	4.233
-16.734	8.736
-15.607	7.944
-25.249	5.579
-25.422	4.622
-21.172	2.429
-16.351	4.61
-10.31	4.711
-11.576	3.047
-12.836	3.633
-13.606	3.915
-15.002	2.044
-17.163	-1.966
-16.927	-2.919
-14.8	-1.914
-18.653	-0.295
-14.722	1.979
-9.976	4.639
-12.153	0.45
-7.619	-0.026
-5.307	2.817
-6.63	-3.038
-6.458	-1.016
-10.972	0.609
-15.956	-1.928
-16.398	1.782
-19.736	3.391
-20.568	-0.448
-18.486	-4.831
-15.253	-6.709
-10.966	-0.786
-10.479	22.619
-0.108	59.621
13.357	98.693
29.746	135.61
47.748	171.16
49.829	197.22
49.919	208.56
49.775	206.14
40.758	201.3
29.989	196.83
19.545	188.37
11.751	186.29
4.981	182.92
3.088	183.87
12.611	166.92
17.073	109.56
21.495	45.498
32.651	-11.981
41.034	-62.666
47.738	-91.732
44.974	-95.85
36.018	-98.315
30.205	-93.669
33.068	-87.69
35.56	-88.273
28.816	-83.262
24.6	-88.248
26.851	-77.497
22.681	-81.835
-18.6	-127.26
-87.857	-153.48
-135.39	-164.61
-164.45	-155.56
-198.35	-135.06
-226.27	-122.86
-240.72	-104.84
-235.76	-97.09
-224.39	-93.965
-220.8	-94.936
-213.98	-93.226
-206.88	-85.055
-197.14	-87.401
-187.86	-73.609
-177.79	-38.447
-138.57	10.186
-84.957	71.775
-44.24	127.56
-13.923	171.03
4.961	195.53
26.732	203.91
31.498	198.4
9.526	183.93
6.801	177.52
9.133	168.49
-1.954	163.06
-4.487	164.51
-4.339	155.39
-1.782	165.38
10.553	158.37
25.966	96.224
44.205	26.986
63.828	-38.561
86.586	-84.542
100.16	-100.49
94.805	-101.92
90.486	-97.747
89.024	-98.623
84.538	-93.165
81.718	-83.922
82.376	-79.683
81.232	-75.533
76.033	-76.063
80.405	-70.817
76.629	-69.993
76.491	-73.87
78.639	-63.895
3.809	-62.581
-106.26	-58.039
-177.02	-37.136
-208.46	-11.832
-202.24	9.968
-185.38	14.478
-170.89	14.998
-165.51	18.858
-164.14	20.965
-164.18	21.172
-168.85	20.137
-169.99	12.769
-175.98	15.835
-151.48	44.481
-125.12	55.064
-131.09	47.05
-127.55	51.241
-118.4	70.531
-34.536	87.233
162.06	72.992
388.83	76.362
527.48	103.29
535.83	90.038
475.41	48.96
381.69	11.152
282.24	-8.876
191.65	-11.325
130.8	-18.415
87.591	-26.148
58.106	-25.245
37.617	-19.706
-5.847	8.721
-36.097	56.683
-60.653	92.225
-90.325	121.8
-101.7	145.91
-103.29	156.44
-99.737	164.87
-95.285	161.07
-92.748	154.78
-96.324	148.59
-93.597	149.54
-83.492	153.01
-80.131	107.15
-72.559	37.245
-64.344	-30.445
-52.811	-96.261
-27.346	-143
-2.889	-180.2
18.654	-206.83
39.196	-218.84
46.664	-223.24
47.088	-219.56
43.339	-211.01
47.454	-210.39
55.306	-197.14
34.471	-153.47
13.723	-100.56
3.365	-61.872
-10.485	-52.76
-7.143	-55.242
-3.995	-52.406
-9.444	-50.028
-7.074	-45.343
-9.314	-47.151
-8.985	-48.595
-4.689	-42.72
-2.411	-41.976
3.554	-36.529
-38.508	-43.112
-108.73	-55.836
-142.63	-57.122
-171.43	-62.546
-188.18	-60.554
-174.46	-57.756
-164.11	-61.025
-159.7	-60.739
-151.13	-56.024
-143.17	-48.993
-136.41	-45.358
-129.89	-44.883
-124.67	-46.763
-127.97	-35.997
-128.23	-1.974
-116.73	34.808
-100.18	68.626
-75.249	105.03
-60.878	130.48
-48.128	151.29
-35.04	159.41
-40.494	150.17
-45.306	146.17
-50.057	139.75
-55.427	133.98
-57.215	132.31
-55.828	128.26
-50.709	123.09
-42.745	125.05
-12.991	134.26
28.855	131.62
66.28	125.77
95.213	96.813
90.947	58.344
79.262	59.989
73.626	39.662
35.142	-27.552
-14.014	-98.255
-44.159	-151.85
-59.736	-184.21
-66.599	-202.37
-81.977	-199.16
-87.437	-193.17
-78.829	-188.98
-74.42	-182.26
-63.048	-176.8
-83.547	-153.23
-128.65	-115.47
-158.48	-74.395
-172.56	-37.306
-165.92	-21.55
-162.75	-20.458
-149.4	-17.887
-134.72	-17.367
-139.26	-15.843
-131.45	-13.513
-122.73	-14.767
-126.89	-12.15
-127.27	-15.349
-128.47	-14.499
-119.05	-13.977
-55.441	-39.206
32.027	-76.81
112.91	-112.14
188.37	-126.9
228.31	-133.19
243.6	-137.34
234.87	-130.14
215.93	-127.65
211.98	-119.5
205.44	-113
201.88	-110.38
197.98	-103.28
197.02	-105.04
201.92	-90.911
171.11	-51.865
122.37	-17.163
96.362	-4.119
93.776	-2.844
95.704	8.449
43.159	10.698
-22.758	8.035
-28.107	6.986
-15.997	10.706
-3.412	49.864
90.159	72.576
295.69	86.183
467.09	123.61
513.1	132.03
482.44	108.48
411.44	72.559
328.81	49.751
246.29	40.863
182.66	29.492
132.66	21.132
91.026	13.257
67.501	8.589
43.758	5.229
27.013	0.642
17.669	16.339
14.436	63.549
17.084	114.99
12.718	160.62
2.044	195.81
-4.237	212.93
-5.681	218.32
-13.67	208.01
-14.919	199.28
-13.745	193.55
-18.006	184.9
-16.122	185.05
-15.125	179.71
-12.913	174.64
-13.451	173.87
-11.573	173.89
-9.786	168.08
-16.06	166.24
-10.655	172.48
-34.065	115.69
-93.183	21.991
-138.2	-52.943
-163.84	-116.59
-170.58	-156.28
-176.14	-176.73
-179.79	-176.58
-170.87	-172.17
-164.6	-168.82
-156.36	-158.91
-148.8	-156.66
-142.83	-154.75
-132.46	-149.6
-129.6	-146.19
-122.05	-144.18
-120.46	-136.18
-149.16	-105.69
-178.47	-62.131
-194.56	-25.28
-196.47	0.089
-186.96	9.455
-176.95	10.759
-166.95	11.211
-159.52	12.593
-152.01	15.118
-146.9	13.761
-141.89	16.417
-138.53	18.075
-136.5	15.422
-134.44	17.317
-137.78	12.3
-140.03	14.463
-139.94	13.639
-111.35	-22.336
-44.903	-64.972
34.233	-98.528
118.94	-119.19
176.8	-123.06
186.66	-125.87
172.26	-121.98
157.39	-113.86
153.56	-109.73
147.87	-84.859
134.47	-51.599
127.27	-43.3
122.95	-41.94
119.75	-39.587
124.89	-38.195
126.06	-36.897
118.18	-38.961
119.06	-33.855
116.63	-32.364
121.92	-32.475
107.01	-27.529
14.295	-28.525
-61.173	-30.628
-71.662	-25.601
-71.63	-18.155
-66.829	-17.458
-64.421	-14.096
-67.778	-13.473
-68.352	-11.838
-65.096	-8.804
-59.511	-9.734
-58.887	-11.009
-61.096	-21.023
-57.309	-20.108
-54.668	-18.353
-50.64	-19.494
-44.589	-15.532
-43.112	-18.768
-42.778	-19.629
-42.595	-22.054
-40.585	-21.549
-41.189	-15.015
-38.673	-13.939
-34.63	-14.241
-35.388	-15.669
-32.446	-15.058
-27.376	-12.124
-25.639	-13.793
-24.873	-11.115
-20.382	-9.942
-21.182	-14.193
-26.129	-10.338
-22.648	-4.868
-20.696	-7.192
-20.386	-10.029
-15.193	-8.723
-14.607	-10.477
-14.417	-9.178
-12.845	-4.51
-13.684	-5.469
-11.089	-1.992
-9.48	1.01
-14.84	-2.393
-20.781	-3.056
-18.083	-4.581
-14.138	-3.33
-20.346	-4.454
-24.315	-6.951
-20.295	-3.818
-15.296	-5.47
-13.341	-3.737
-13.679	-2.964
-12.863	-5.81
-15.7	-4.111
-15.127	-4.736
-9.516	-3.121
-7.335	0.524
-9.503	-0.165
-13.326	0.152
-12.921	-1.439
-15.093	-2.909
-14.764	-1.322
-10.579	-2.03
-12.209	-0.534
-5.42	0.527
-1.183	0.464
-7.093	0.108
-6.261	-0.353
-9.522	0.202
-13.545	-2.068
-12.022	-2.814
-11.147	-0.773
-7.28	-0.907
