# Supplementary material for: Electrooculography-based continuous eye-writing recognition system for efficient assistive communication systems
Source: PLoS One. 2018 Feb 9;13(2):e0192684. doi: 10.1371/journal.pone.0192684 (PMC5806888; doi:10.1371/journal.pone.0192684)
Supplement: S3 Database — All the original continuous EOG data of participant 004, 005, and 006 used in the experiments are contained in this database. (ZIP) [file pone.0192684.s003.zip › continuous2/004/training/EOG_004_02_016.csv]

8.276	-6.167
12.758	-5.565
14.645	-7.187
13.675	-11.231
7.094	-10.73
1.605	-6.608
4.689	-8
7.367	-9.584
2.81	-10.194
2.542	-10.922
0.055	-10.829
-4.27	-10.805
-3.502	-6.892
-0.982	-6.377
1.093	-4.76
2.942	-3.761
7.085	-7.432
3.897	-9.958
2.48	-10.831
-1.471	-6.455
-3.87	-7.441
8.249	-9.204
5.136	-13.695
5.532	-16.303
1.836	-9.655
0.905	-12.649
9.883	-10.79
2.131	-8.699
4.996	-14.604
1.217	-15.696
-4.073	-14.759
0.894	-13.708
-2.361	-16.25
-5.545	-19.287
-4.822	-18.893
-1.093	-16.123
1.57	-15.195
2.831	-14.953
0.599	-13.905
0.671	-13.323
2.824	-9.186
-0.719	-11.69
1.283	-17.656
3.563	-13.546
1.205	-9.973
2.232	-10.203
2.336	-9.252
2.636	-12.821
4.768	-15.645
5.266	-10.581
2.989	-6.421
4.687	-5.294
5.902	-6.339
4.857	-8.98
4.732	-9.292
2.916	-11.289
3.859	-15.234
-3.617	-14.496
-3.169	-12.721
0.436	-9.859
-1.599	-13.733
6.652	-18.832
0.383	-14.139
-0.482	-18.345
3.934	-20.565
-0.164	-20.958
2.077	-23.309
-0.091	-21.52
8.209	-19.085
0.05	-1.775
-28.183	26.197
-42.195	61.761
-56.299	97.196
-63.91	124.12
-69.598	141.7
-74.517	152.26
-73.41	162.74
-69.651	163.09
-63.779	163.31
-67.658	164.07
-65.764	156.52
-60.904	151.63
-65.312	148.36
-65.2	142.54
-61.536	141.36
-58.319	142.75
-58.834	135.02
-61.141	130.47
-66.389	127.1
-68.855	128.89
-56.536	135.61
-47.075	107.02
-45.082	53.148
-38.65	-4.314
-27.601	-60.664
-24.697	-116.32
-26.343	-172.29
-20.101	-212.08
-11.589	-241.99
5.871	-261.03
17.748	-266.21
17.203	-263.24
21.064	-255.52
20.13	-249.35
16.727	-244.53
16.141	-241.83
18.36	-236.25
21.97	-231.04
23.215	-223.75
22.239	-217.42
16.769	-217.08
17.168	-208.12
7.859	-200.44
-19.252	-198.11
-35.444	-190.08
-32.498	-182.84
-25.144	-180.51
-27.394	-178.35
-22.184	-170.94
-27.299	-154.01
-62.764	-123.99
-83.532	-79.762
-81.27	-29.365
-73.433	22.966
-61.463	72.682
-42.018	115.35
-14.806	151.83
0.702	177.08
13.383	193.78
32.092	199.06
29.288	187.75
14.905	175.52
6.803	169.7
-2.106	161.19
-4.618	160.21
-6.492	152.76
-12.488	151.95
0.351	164.86
23.049	126.94
42.501	64.945
66.801	7.73
94.801	-46.923
120.74	-74.339
121.55	-83.702
106.64	-82.021
101.8	-79.498
98.442	-75.042
90.5	-70.434
84.226	-68.331
83.817	-61.431
85.535	-58.22
82.664	-56.999
79.868	-55.47
82.264	-56.802
76.002	-61.102
81.223	-58.646
60.156	-50.161
-26.76	-45.48
-87.293	-30.182
-100.51	-14.044
-102.49	-0.908
-102.56	13.531
-104.66	12.236
-98.651	13.637
-92.695	17.219
-92.384	14.609
-93.275	19.133
-87.916	19.097
-85.626	17.796
-80.536	25.248
-57.911	17.423
-22.389	-17.816
14.681	-44.238
25.507	-47.306
14.557	-53.708
-0.797	-54.545
-16.868	-53.396
-31.919	-54.723
-34.223	-52.421
-27.89	-54.331
-18.225	-14.881
53.822	8.426
213.31	-2.214
395.46	47.559
493.74	92.408
484.16	99.365
433.79	93.604
375.08	64.716
307.79	48.692
242.18	52.131
185.32	51.47
142.32	43.015
109.21	38.658
76.012	56.006
56.768	83.612
39.309	106.93
30.499	126.48
23.257	127.71
-2.568	118.92
-16.094	114.26
-18.695	109.25
-17.986	107.56
-14.147	105.62
-13.797	94.825
-12.991	90.15
-12.991	86.06
-18.514	87.918
-16.096	99.813
-8.554	62.349
-3.323	-1.157
19.508	-52.902
53.429	-103.41
68.352	-129.65
57.997	-131.83
48.39	-130.27
48.619	-130.24
48.631	-125.95
44.708	-122.24
46.921	-119.61
49.055	-116.19
52.196	-106.93
38.192	-98.101
-32.958	-102.15
-98.748	-98.462
-126.47	-81.28
-146.87	-69.143
-154.41	-67.506
-148.87	-65.771
-137.15	-60.058
-128.62	-58.425
-120.75	-59.189
-110.97	-57.414
-104.15	-54.119
-99.779	-53.11
-100.35	-50.131
-96.292	-45.072
-91.863	-45.617
-92.282	-45.044
-95.65	-44.483
-101.24	-45.531
-96.583	-47.003
-89.388	-49.475
-83.745	-33.025
-60.198	5.77
-12.967	50.265
35.568	93.974
68.543	120.04
83.496	124.92
88.445	124.53
76.881	115.69
54.905	107.06
48.515	101.74
42.74	93.488
34.804	91.608
36.424	98.456
34.901	102.04
28.585	94.168
31.442	102.11
22.438	83.524
-25.959	4.428
-77.65	-72.939
-102.73	-138.99
-113.69	-189.75
-119.25	-213.12
-122.54	-218.92
-118.35	-215.35
-105.99	-211.99
-99.155	-207.05
-95.926	-204.66
-90.279	-196.2
-86.817	-188.17
-83.956	-183.98
-88.023	-178.24
-90.368	-181.77
-80.671	-165.47
-59.408	-127.58
-20.088	-78.096
20.493	-14.392
49.478	40.059
69.489	81.207
62.962	89.311
36.512	79.948
21.825	80.432
13.34	71.428
8.683	77.356
15.079	76.579
26.063	26.246
29.446	-37.643
21.501	-72.28
17.077	-71.565
17.412	-68.16
20.492	-65.794
22.941	-62.847
24.177	-59.703
29.535	-57.318
35.155	-56.741
39.436	-44.071
15.968	-57.836
-14.985	-83.636
-24.105	-89.974
-28.848	-91.928
-12.219	-83.482
1.83	-78.657
5.762	-79.57
14.92	-76.386
15.571	-77.512
22.465	-75.419
21.331	-70.235
-2.62	-78.633
-28.498	-84.757
-34.096	-88.127
-28.367	-91.269
-27.657	-87.748
-28.023	-88.32
-32.163	-82.316
-30.376	-78.835
-28.303	-80.71
-30.458	-80.938
-27.529	-75.481
-20.609	-43.147
7.782	4.67
42.331	49.954
61.443	93.231
70.957	123.7
67.099	137.76
59.765	136.75
44.303	131.08
22.817	122.68
17.773	113.59
15.854	113.72
8.355	111.23
12.122	120.89
10.044	96.685
-18.515	24.981
-46.306	-35.273
-55.571	-90.677
-52.227	-135.18
-53.713	-167
-62.116	-183.26
-57.532	-181.57
-57.194	-180.76
-57.291	-175.89
-50.584	-171.18
-53.611	-168.79
-44.688	-161.55
-43.175	-163.35
-53.973	-172.39
-50.899	-172.75
-50.798	-171.02
-52.268	-167.75
-51.767	-162.08
-49.934	-164.59
-49.318	-164.1
-50.923	-159.78
-46.678	-156.22
-49.098	-149.51
-52.625	-153.73
-40.734	-147.78
-20.002	-118.93
20.015	-80.123
62.832	-40.462
62.789	-23.95
41.831	-20.766
41.225	-17.084
44.01	-13.657
38.609	-10.335
42.456	-7.85
46.486	-5.989
45.006	-8.611
43.769	-9.141
44.937	-7.946
48.38	-7.178
45.944	-5.444
45.296	-2.761
45.708	-3.181
43.085	-2.937
42.494	-1.531
40.396	-3.261
38.57	-3.058
39.648	-5.046
40.134	-1.94
40.94	-0.973
41.049	-1.997
39.41	-1.297
38.926	-5.45
35.086	-1.815
36.389	-5.88
39.804	-13.535
39.207	-10.397
35.714	-11.285
28.472	-14.306
31.149	-13.599
31.461	-12.421
34.93	-11.316
39.786	-9.698
36.083	-10.164
38.481	-10.425
35.081	-9.459
33.41	-9.886
34.402	-7.832
31.838	-5.757
33.578	-5.821
31.454	-5.836
32.257	-7.956
32.762	-8.167
27.207	-8.174
31.713	-8.844
33.944	-8.455
28.553	-11.224
29.164	-10.164
25.285	-4.514
24.832	-4.71
28.206	-10.309
25.434	-13.3
22.996	-13.473
20.38	-16.918
28.556	-20.729
30.259	-19.403
25.333	-18.055
31.77	-17.71
28.074	-15.325
27.105	-14.379
31.937	-15.728
25.683	-16.093
24.632	-16.412
25.086	-15.993
22.309	-12.336
21.64	-13.154
20.247	-17.227
18.82	-12.769
14.687	-9.665
13.667	-12.346
13.312	-10.574
13.926	-9.913
14.984	-10.957
11.633	-11.72
10.277	-12.567
