# Supplementary material for: Electrooculography-based continuous eye-writing recognition system for efficient assistive communication systems
Source: PLoS One. 2018 Feb 9;13(2):e0192684. doi: 10.1371/journal.pone.0192684 (PMC5806888; doi:10.1371/journal.pone.0192684)
Supplement: S3 Database — All the original continuous EOG data of participant 004, 005, and 006 used in the experiments are contained in this database. (ZIP) [file pone.0192684.s003.zip › continuous2/004/training/EOG_004_02_017.csv]

-54.101	-3.943
-54.709	-3.3
-55.173	-1.418
-56.108	-0.809
-56.42	-4.092
-51.913	-7.363
-52.898	-7.482
-41.604	-6.787
-34.157	-7.929
-44.771	-8.001
-35.554	-8.418
-33.145	-9.974
-35.647	-12.007
-28.515	-11.466
-32.95	-9.941
-34.476	-12.296
-39.408	-10.477
-41.241	-6.977
-33.817	-6.493
-30.464	-5.686
-30.824	-6.056
-32.438	-4.88
-32.235	-6.984
-35.788	-7.54
-36.237	-5.315
-30.781	-5.153
-31.039	-5.398
-31.657	-7.751
-29.819	-8.189
-32.418	-6.526
-32.297	-6.726
-29.341	-6.963
-27.64	-2.663
-25.719	-3.824
-26.235	-5.105
-27.386	-3.621
-29.838	-5.393
-28.7	-5.383
-24.911	-7.67
-20.979	-4.925
-16.743	-1.118
-17.039	-1.093
-15.281	-0.064
-15.432	-1.488
-17.791	-4.526
-19.579	-5.629
-20.629	-4.998
-20.399	-5.824
-19.064	-1.856
-13.734	-1.02
-15.42	-6.883
-18.649	-6.281
-16.916	-5.901
-11.84	-5.73
-6.31	-3.706
-7.174	-5.914
-10.194	-5.481
-12.831	-4.325
-10.107	-6.634
-11.42	-6.217
-14.083	-3.785
-7.718	-2.004
-8.763	-3.532
-7.726	-6.452
-3.076	-3.11
-6.179	-2.487
-7.698	-5.206
-9.327	-4.354
-10.924	-3.169
-11.354	-1.553
-14.476	-2.551
-13.815	-0.647
-11.151	2.602
-9.613	-0.698
-11.877	-2.132
-12.241	-2.758
-2.943	3.127
-14.682	23.36
-40.341	51.891
-58.148	87.188
-73.556	119.72
-80.237	147.53
-84.771	170.21
-85.006	185.8
-79.724	198.17
-77.205	206.34
-74.86	210.15
-71.651	209.25
-70.761	206.12
-68.837	201.47
-60.133	198.77
-57.09	196.14
-63.441	186.79
-65.205	180.21
-65.776	177.1
-63.649	174.84
-56.666	170.1
-56.943	138.45
-61.718	85.251
-52.807	36.992
-32.966	-7.953
-15.551	-61.202
-4.525	-120.78
5.493	-169.26
23.843	-198.7
30.795	-220.38
37.214	-233.84
50.849	-240.6
57.751	-249.51
63.888	-254.45
67.521	-252.05
69.691	-245.27
68.544	-236.9
66.738	-230.16
64.66	-228.98
69.849	-223.51
65.802	-216.67
61.437	-218.82
67.679	-205.26
56.398	-171.96
46.9	-121.42
33.285	-55.584
13.051	-16.311
2.291	-10.253
-5.96	-8.038
-10.018	-7.163
-8.047	-9.521
-7.033	-5.557
-9.695	0.524
-7.249	1.572
-5.865	0.162
-5.872	-4.285
-6.599	-4.869
-8.214	-1.049
-7.316	3.625
-7.578	10.398
-4.477	11.302
2.996	10.219
7.974	7.502
4.139	2.7
0.228	4.255
-1.699	4.81
-6.818	7.143
-7.635	10.948
-0.537	9.325
1.667	6.847
4.63	8.999
-0.984	12.797
-45.47	-2.07
-87.163	-23.055
-112.13	-30.581
-139.3	-29.625
-148.7	-25.836
-145.41	-24.223
-139.55	-21.766
-135.05	-21.443
-131.29	-19.652
-126.97	-15.718
-123.65	-12.945
-116.6	-10.298
-114.29	-7.971
-115.23	-4.668
-109.95	-6.618
-103.85	-3.314
-100.36	22.422
-95.252	63.368
-87.826	103.8
-78.23	138.3
-70.14	167.38
-64.071	185.98
-57.535	195.05
-52.452	199.88
-49.228	201.2
-47.778	203.27
-44.916	199.94
-45.167	192.13
-48.327	183.35
-45.707	180.18
-39.678	182.03
-37.461	155.1
-41.176	100.72
-50.49	38.33
-60.064	-27.091
-62.626	-90.163
-54.318	-141.23
-40.671	-177.75
-26.17	-204.09
-6.349	-216.35
10.686	-223.85
19.12	-223.26
19.343	-216.44
22.557	-209.71
31.763	-201.65
34.091	-201.13
30.722	-200.4
28.443	-193.48
30.212	-187.74
30.378	-183.31
29.967	-178.52
29.536	-176
31.012	-171.74
32.935	-168.45
31.847	-168.07
31.509	-164.04
28.376	-160.25
27.129	-158.51
27.119	-153.22
28.546	-147.16
34.428	-140.38
38.321	-138.37
41.806	-140.3
40.017	-120.17
44.134	-86.618
63.863	-34.705
76.358	27.042
71.443	45.972
57.205	45.858
50.659	52.074
48.015	53.706
43.593	53.88
45.744	53.086
46.196	52.647
44.565	50.72
38.138	50.801
30.215	49.815
32.057	46.76
28.81	48.494
19.782	50.562
18.694	47.889
15.838	43.699
14.677	47.048
19.721	47.362
19.835	40.845
24.266	46.616
16.655	45.209
-20.857	25.208
-54.543	11.245
-71.377	4.258
-95.233	-0.392
-113.41	1.78
-108.54	3.236
-98.713	5.362
-90.8	11.051
-89.882	9.289
-88.239	11.699
-80.876	12.984
-80.395	8.953
-78.962	12.449
-76.996	12.84
-80.317	13.746
-81.174	13.678
-82.773	14.34
-67.525	16.66
-16.405	15.224
42.084	20.373
93.259	29.477
110.61	32.407
84.318	28.678
67.387	30.556
58.062	31.712
46.676	31.738
45.093	32.749
40.919	32.084
37.543	34.2
33.219	32.627
30.734	34.313
31.464	33.293
29.677	34.564
37.292	37.285
39.185	30.859
36.444	37.399
30.096	32.753
0.264	7.687
-10.549	-4.768
-0.254	-11.65
-3.6	-17.853
-9.263	-18.617
-11.9	-17.124
-11.737	-14.758
-15.384	-17.832
-17.88	-20.676
-18.518	-16.249
-23.866	-19.628
-15.528	-18.664
3.02	-1.11
32.72	22.553
76.761	62.221
104.97	105.04
110.34	132.98
106.26	162.02
102.7	191.52
105.45	212.94
102.44	216.9
86.731	203.54
76.819	197.01
69.897	190.69
66.053	188.13
81.847	193.72
89.451	191.68
81.896	186.31
79.073	181.24
76.959	176.25
71.476	171.36
72.108	176.42
79.715	165.02
82.596	111.66
94.186	48.7
102.54	-13.281
103.54	-62.511
111.2	-78.884
109.82	-78.728
105.17	-74.851
101.3	-69.1
97.084	-68.766
95.056	-69.982
97.269	-64.42
96.017	-59.694
91.745	-55.719
87.59	-53.995
87.023	-53.235
87.797	-52.336
82.233	-52.666
93.215	-45.921
55.439	-44.123
-46.608	-38.92
-113.29	-25.335
-137.03	-9.016
-149.05	-1.744
-157.18	-5.397
-155.68	1.43
-148.65	3.946
-145.91	1.486
-142.02	-1.009
-137.32	0.569
-130.5	8.592
-125.15	7.744
-122.3	2.784
-119.41	3.6
-118.48	6.605
-117.8	7.304
-115.02	8.495
-114	4.971
-114.55	1.459
-105.84	4.685
-99.807	5.168
-103.58	0.085
-102.49	-2.318
-101.38	2.161
-102.24	3.481
-101.41	-0.067
-101.39	-1.182
-94.887	5.27
-59.842	1.183
0.852	-17.432
57.551	-22.986
82.072	-26.252
70.585	-27.271
56.647	-21.68
51.029	-22.552
47.471	-22.03
43.919	-20.618
40.948	-18.682
37.869	-18.523
35.109	-17.985
37.971	-14.743
39.289	-17.957
36.337	-20.691
31.937	-21.536
30.172	-25.771
31.533	-25.113
34.423	-21.749
34.039	-22.708
31.478	-21.098
33.224	-18.126
32.869	-16.514
28.629	-16.313
27.851	-18.913
28.417	-18.757
22.917	-15.606
24.342	-11.572
28.624	-13.537
26.946	-19.013
27.446	-17.277
22.945	-11.639
25.808	-9.077
29.719	-8.616
26.444	-7.217
31.485	-7.211
33.778	-9.191
31.927	-9.985
32.741	-6.35
32.952	-7.676
28.035	-4.411
22.557	-3.392
23.526	-14.254
21.338	-13.053
18.085	-11.816
24.153	-11.558
28.958	-12.562
25.986	-13.489
24.415	-9.989
25.303	-15.266
26.135	-13.928
29.541	-11.602
30.404	-13.702
27.296	-11.997
24.441	-11.852
22.488	-12.537
22.408	-14.752
21.805	-12.665
23.753	-15.23
22.104	-18.473
14.893	-15.609
13.895	-19.438
16.889	-15.43
20.269	-15.715
16.405	-18.976
10.572	-14.626
8.933	-17.991
10.464	-16.781
18.163	-10.772
24.482	-11.029
27.075	-10.22
23.865	-11.066
30.174	-15.455
25.446	-10.037
14.777	-14.702
21.613	-15.454
20.226	-5.741
20.053	-15.244
18.888	-16.29
20.333	-10.973
20.425	-10.023
19.685	-7.219
21.304	-9.32
15.031	-7.976
16.428	-7.537
