# Supplementary material for: Electrooculography-based continuous eye-writing recognition system for efficient assistive communication systems
Source: PLoS One. 2018 Feb 9;13(2):e0192684. doi: 10.1371/journal.pone.0192684 (PMC5806888; doi:10.1371/journal.pone.0192684)
Supplement: S3 Database — All the original continuous EOG data of participant 004, 005, and 006 used in the experiments are contained in this database. (ZIP) [file pone.0192684.s003.zip › continuous2/004/training/EOG_004_02_018.csv]

-42.199	-10.1
-41.891	-11.854
-41.575	-9.674
-39.535	-9.822
-23.558	9.575
0.022	22.673
4.81	18.257
-0.542	20.126
-1.026	20.633
-0.629	17.194
-4.991	13.233
-13.501	13.805
-15.217	16.459
-11.088	18.245
-12.859	16.458
-9.037	17.402
-6.611	19.556
-12.786	16.386
-12.115	17.247
-16.859	17.776
-21.978	15.286
-18.815	13.615
-19.387	15.902
-15.732	14.788
-13.508	8.424
-16.102	9.907
-12.405	11.872
-13.592	12.145
-13.608	12.356
-9.241	10.499
-8.909	12.84
-7.246	15.315
-6.673	14.637
-6.129	11.654
-4.657	8.072
-2.608	9.733
-2.58	12.469
-3.948	11.915
-5.476	10.522
-5.801	8.757
-4.402	9.89
-8.032	10.873
-10.722	7.966
-9.352	6.601
-5.995	7.394
0.518	5.652
2.603	4.405
-1.236	7.128
-6.611	6.335
-13.088	4.855
-7.644	7.907
-1.351	7.499
-4.915	5.962
-3.987	6.548
-5.347	4.1
-7.148	1.568
-5.431	2.437
-1.731	3.522
-1.667	4.835
-8.207	6.834
-7.561	6.503
-6.31	8.469
-8.708	7.993
-11.814	6.527
-16.684	10.773
-15.662	9.632
-13.146	9.09
-14.536	7.195
-15.572	4.928
-11.35	7.882
-9.086	16.3
-2.506	48.456
28.009	93.297
62.246	138.96
77.106	179.69
82.529	205.73
84.385	221.54
76.652	222.49
63.043	214.05
48.46	206.16
38.367	196.56
29.328	188.16
26.066	189.3
29.479	184.68
28.822	184.34
36.094	185.97
35.072	174.85
29.355	185.1
13.232	157.31
-44.773	73.755
-103.95	-1.768
-140.67	-70.833
-170.09	-127.58
-190.41	-167.31
-199.13	-188.15
-204.64	-191.9
-205.13	-190.91
-198.81	-188.53
-191.48	-184.93
-181.47	-179.32
-174.56	-173.7
-162.59	-169.27
-155.19	-148.81
-144.93	-105.99
-106.73	-55.783
-61.189	4.903
-17.096	71.674
8.699	125.11
20.116	156.25
36.217	176.81
40.082	180.53
31.774	169.43
25.319	167.69
24.174	165.5
24.098	160.82
21.266	154.74
22.602	158.8
27.271	152.19
-6.204	90.324
-73.088	2.704
-119.61	-73.669
-144.31	-125.96
-152.27	-161.14
-152.84	-184.4
-156.03	-193.52
-156.69	-190.84
-155.78	-184.87
-150.49	-181.22
-148.83	-174.34
-140.53	-171.19
-128.93	-149.38
-121.97	-103.34
-103.4	-54.187
-74.908	3.099
-38.906	59.321
-9.421	100.02
9.65	135.35
28.075	158.51
32.861	157.13
26.213	148.16
25.517	142.08
30.992	143.19
29.234	141.23
27.061	149.54
25.319	140.3
-13.405	65.285
-75.441	-17.86
-112.78	-82.216
-122.37	-133.94
-115.14	-155.4
-103.93	-154.34
-97.514	-152.25
-90.418	-145.14
-72.672	-114.95
-21.05	-69.979
33.344	-38.071
40.098	-33.812
27.212	-34.498
18.052	-31.987
6.46	-34.024
0.342	-30.694
5.468	-26.225
7.282	-25.917
3.635	-24.563
0.661	-27.494
-3.719	-25.708
-3.226	-22.992
6.753	-25.61
10.361	-26.029
-0.437	-24.706
4.278	-9.253
-8.568	-24.955
-59.89	-64.64
-91.239	-73.922
-105.33	-84.534
-116.17	-83.229
-113.53	-71.394
-108.4	-76.141
-105.34	-79.502
-99.771	-75.169
-94.95	-70.047
-78.879	-88.609
-33.604	-121.53
11.714	-149.15
43.08	-174.6
78.125	-189.44
113.03	-192.66
139.63	-191.78
148.91	-189.22
144.42	-179.97
136.24	-169.66
134.66	-167.46
134.12	-162.18
136.08	-157.66
140.61	-150.9
100.3	-124.52
43.797	-82.815
7.021	-24.468
-27.519	35.244
-44.592	85.701
-47.98	133.04
-50.066	167.18
-47.035	194.97
-38.845	212.69
-31.761	218.92
-19.404	227.72
-12.945	222.15
-15.239	202.17
-18.91	160.61
-29.586	93.931
-29.254	27.551
-22.318	-39.232
-11.867	-93.944
6.909	-130.95
27.314	-159.97
53.286	-176.44
78.63	-181.59
97.899	-180.65
109.61	-178.8
113.51	-178.5
117.93	-176.5
121.65	-173.02
125.34	-173.56
128.42	-170.74
127.53	-167.29
129.82	-164.71
124.28	-159.38
117.84	-156.33
117.74	-150.56
113.92	-150.7
116.36	-146.51
92.075	-129.18
41.899	-107.36
3.014	-65.846
-37.105	-11.232
-68.335	29.59
-80.586	47.429
-78.071	48.074
-68.875	47.078
-65.983	51.427
-57.938	54.235
-49.261	57.56
-46.233	59.867
-41.355	59.215
-38.145	59.234
-33.455	61.19
-30.579	63.393
-29.927	64.126
-28.622	66.168
-27.166	64.541
-25.754	61.87
-26.539	62.066
-20.611	61.833
-16.64	62.341
-16.162	63.228
-10.726	63.606
-7.933	63.148
-5.301	60.808
-1.895	60.69
0.756	63.095
0.846	61.681
1.762	62.639
5.739	65.074
2.485	60.481
-0.617	56.689
-3.215	56.996
-6.189	56.678
-2.792	54.259
-1.176	51.892
2.507	53.008
-0.017	52.553
-4.614	50.324
-1.178	53.631
1.332	56.004
4.434	55.206
2.41	51.946
3.244	51.584
3.081	53.175
5.613	48.367
7.812	51.057
0.627	49.286
2.281	44.151
4.176	45.192
4.377	42.593
5.243	42.795
7.804	38.215
11.574	36.991
10.349	40.267
10.439	33.604
15.326	32.46
16.105	34.125
16.747	29.866
23.156	29.665
21.673	32.111
20.69	29.058
27.471	26.518
26.788	31.71
21.766	30.233
18.073	30.281
13.71	32.986
12.102	26.198
14.463	25.707
18.826	27.281
19.313	27.892
18.856	24.771
19.248	23.936
17.584	28.946
18	21.381
19.359	23.8
22.496	27.723
26.348	21.592
22.196	24.031
