# Supplementary material for: Electrooculography-based continuous eye-writing recognition system for efficient assistive communication systems
Source: PLoS One. 2018 Feb 9;13(2):e0192684. doi: 10.1371/journal.pone.0192684 (PMC5806888; doi:10.1371/journal.pone.0192684)
Supplement: S3 Database — All the original continuous EOG data of participant 004, 005, and 006 used in the experiments are contained in this database. (ZIP) [file pone.0192684.s003.zip › continuous2/004/training/EOG_004_02_019.csv]

-12.489	16.628
-13.247	15.709
-1.534	12.127
7.099	13.256
6.428	19.596
6.268	24.181
7.08	21.143
-0.425	15.397
-4.083	15.357
-1.364	10.837
-1.758	10.317
2.464	17.196
5.083	17.055
-2.29	12.58
-5.449	9.041
-3.235	8.474
-1.793	7.814
0.894	9.563
0.415	13.213
0.665	12.585
0.04	11.989
-7.304	11.301
-10.065	12.535
-8.621	15.244
-2.563	13.124
5.139	9.786
0.019	9.823
-8.998	10.321
-10.163	6.942
-3.271	6.404
1.221	8.764
-2.741	9.229
0.063	12.102
5.576	9.553
1.183	5.187
-5.464	8.257
-6.455	5.695
-2.575	3.632
0.452	5.205
-1.499	5.327
-6.104	6.976
-5.474	6.938
-2.66	9.113
-3.515	10.805
-5.399	11.504
-4.457	12.711
-0.767	14.087
2.075	14.613
5.154	11.635
3.77	13.714
1.113	15.913
2.567	12.613
-0.109	11.252
-0.962	10.351
4.025	14.365
3.85	15.761
0.838	10.491
-0.607	11.463
-4.373	11.361
-3.465	9.481
-3.57	9.051
-6.418	8.668
-1.415	7.296
-0.089	5.912
-4.677	8.517
-9.157	6.905
-9.178	8.152
4.404	17.87
52.237	26.842
109.9	39.39
116.13	42.647
95.214	34.113
80.318	34.395
58.776	33.417
42.723	28.832
36.776	27.592
27.86	26.293
20.408	27.046
16.736	24.316
10.933	20.702
7.324	21.383
7.095	21.876
8.849	21.361
5.322	15.752
-0.081	10.207
0.751	13.296
-5.142	14.257
-7.081	12.983
-6.532	11.075
-8.784	12.512
-3.281	21.178
-18.643	2.672
-63.421	-35.146
-107.36	-56.948
-139.71	-74.215
-174.5	-82.824
-207.66	-77.863
-227.01	-77.45
-232.06	-76.705
-223.49	-74.023
-215.1	-72.53
-211.9	-69.949
-207.98	-69.89
-199.43	-65.328
-182.91	-63.995
-176.2	-63.984
-179.86	-59.681
-173.38	-56.763
-172.82	-45.93
-174.04	-37.995
-168.47	-37.025
-167.73	-33.547
-160.03	-33.786
-156.25	-34.651
-152.65	-25.808
-117.94	-6.144
-63.297	27.895
-8.176	68.612
39.37	102.22
59.172	115.09
46.216	108.91
21.602	102.27
4.881	95.882
-6.005	92.316
-13.422	90.525
-17.743	89.817
-22.249	87.774
-21.426	90.138
-19.874	79.193
-8.613	34.482
7.382	-17.525
14.591	-65.6
32.794	-100.92
43.668	-117.07
42.797	-119.95
40.88	-117.82
40.194	-114.34
48.529	-111.14
36.872	-110.98
48.018	-102.95
43.358	-91.905
-45.585	-83.145
-115.31	-60.127
-149.03	-26.849
-174.87	-0.817
-178.87	11.965
-171.6	14.393
-162.98	17.232
-158.71	21.26
-151.13	19.859
-147.05	22.533
-139.31	27.202
-130.57	20.014
-132.89	19.349
-131.36	20.263
-130.68	12.893
-133.92	13.924
-134.3	19.234
-117.36	39.886
-63.175	76.95
0.946	107.92
55.046	127.95
97.319	137.46
120.53	134.93
122.64	117.94
115.9	79.519
112.01	28.417
92.453	0.501
76.023	0.725
69.659	5.921
61.922	7.832
62.622	8.353
62.38	6.692
63.677	5.706
69.972	10.807
65.952	6.732
62.349	12.425
57.513	13.786
9.356	-24.081
-45.199	-55.371
-67.952	-66.378
-92.782	-65.528
-107.87	-56.828
-107.36	-54.621
-104.4	-51.107
-98.421	-45.226
-99.782	-42.595
-96.993	-40.959
-86.626	-41.019
-77.709	-40.667
-76.366	-34.442
-75.553	-29.181
-72.856	-30.741
-76.339	-34.996
-69.969	-34.132
-68.293	-32.88
-70.057	-30.536
-67.072	-28.966
-71.169	-31.841
-63.323	-17.971
-34.88	16.939
21.405	68.332
87.267	126.23
126.81	171.66
142.32	198.85
143.57	211.03
131.75	207.56
116.43	195.58
103.82	190.03
94.865	188.72
96.239	184.51
90.975	175.91
86.565	172.01
90.584	165.33
90.329	172.28
90.734	177.17
51.112	114.03
-16.261	30.72
-66.708	-39.934
-101.61	-106.45
-108.94	-140.61
-107.89	-162.65
-111.13	-173.74
-105.97	-169.79
-101.44	-166.91
-100.64	-157.73
-101.09	-154.75
-101.63	-155.09
-96.707	-150.05
-92.035	-148.68
-93.843	-145.05
-97.528	-146.57
-92.778	-140.7
-73.077	-124.04
-27.588	-109.82
35.003	-83.268
81.016	-42.736
90.759	-8.228
75.321	1.381
64.186	2.882
59.9	6.7
56.995	6.588
51.431	8.234
47.327	10.399
43.51	7.876
40.693	8.88
49.455	14.193
48.271	8.342
42.385	6.289
39.065	9.003
33.642	6.489
35.762	16.01
38.412	22.947
37.696	21.675
33.734	22.844
34.063	22.351
36.343	26.13
34.01	27.503
32.092	27.758
29.894	27.731
30.988	27.426
28.031	26.649
32.723	23.419
34.095	27.044
-7.471	31.108
-52.2	40.685
-75.699	57.908
-90.629	73.636
-98.761	89.674
-107.08	101.04
-105.36	100.56
-101.14	100.51
-97.426	100.16
-90.007	98.148
-85.786	106.17
-77.739	96.099
-74.569	57.904
-79.828	8.094
-79.923	-48.819
-79.086	-103.87
-73.589	-151.04
-58.539	-184.31
-46.697	-205.03
-34.077	-216.22
-14.69	-221.39
-3.651	-223.3
0.28	-220.32
8.652	-218.87
15.725	-216.85
22.053	-213.17
29.269	-211.04
31.775	-206.16
40.024	-200.32
48.32	-198.5
48.878	-197.63
49.533	-191.87
49.602	-188.31
46.971	-185.63
40.865	-184.1
42.547	-179.5
44.447	-161.34
43.89	-140.58
54.604	-99.714
76.216	-27.726
99.906	55.304
107.4	126.4
104.29	173.35
97.257	198.88
79.417	197.58
65.751	187.59
64.682	185.63
75.383	196.34
95.572	214.24
99.623	215.49
90.743	207
91.469	206.2
86.927	201.65
81.799	201.95
82.089	207.42
48.815	153.73
-20.436	51.742
-77.356	-29.9
-101.69	-81.744
-116.5	-115.04
-130.74	-131.09
-136.53	-126.32
-133.66	-118.62
-128.53	-119.98
-122.53	-114.89
-111.9	-106.8
-106.52	-102.53
-104.51	-100.22
-98.817	-100.96
-94.346	-95.514
-93.604	-100.12
-92.197	-109.38
-88.806	-106.31
-88.029	-104.85
-84.731	-100.75
-81.391	-99.735
-84.687	-98.992
-87.977	-92.156
-90.684	-94.987
-79.022	-90.403
-37.269	-71.516
29.228	-45.488
96.985	3.996
117.13	46.564
94.554	53.455
76.551	52.142
68.419	53.604
60.203	56.392
54.068	57.346
50.603	51.534
47.659	51.161
52.291	53.653
50.218	51.413
41.848	50.945
46.552	51.622
47.998	49.966
60.151	59.208
60.326	52.107
14.378	10.769
-17.275	-20.781
-35.553	-41.673
-67.24	-49.518
-79.319	-49.504
-73.326	-58.184
-70.267	-57.513
-68.793	-51.206
-56.175	-55.846
-29.374	-77.067
2.177	-101.62
37.667	-122.36
70.917	-139.22
96.372	-142.38
110.61	-139.06
115.15	-143.19
114.25	-141.24
106.39	-131.36
105.48	-126.97
103.58	-123.99
96.979	-123.47
97.412	-121.77
97.066	-116.7
95.09	-116.63
94.348	-116.11
91.844	-112.68
87.666	-108.84
83.594	-105.97
78.911	-103.96
83.369	-100.76
92.025	-102.79
88.096	-101.84
78.778	-96.871
76.805	-95.038
75.478	-90.473
76.198	-92.309
82.255	-86.077
53.157	-63.631
11.081	-30.119
-5.187	24.486
-19.042	62.389
-23.514	71.226
-22.873	75.759
-21.801	77.436
-18.327	81.332
-22.396	82.102
-19.686	79.487
-17.108	79.858
-16.341	78.08
-13.552	80.76
-13.548	80.998
-9.991	82.022
-15.745	97.428
-21.149	101.39
-20.914	96.732
-23.238	99.142
-18.913	95.823
-16.282	94.85
-16.311	97.648
-13.978	92.69
-15.858	90.999
-18.2	90.593
-18.385	86.157
-14.108	86.762
-8.965	86.21
-8.925	85.246
-2.745	87.056
-0.751	84.2
-5.716	79.485
-6.169	78.827
-4.671	77.296
-1.511	73.429
-2.481	72.063
-0.572	71.364
-1.44	70.054
-7.175	68.022
-6.854	67.544
-5.719	72.814
0.481	69.5
0.7	60.638
-3.09	61.786
-0.491	61.621
1.184	59.1
2.082	58.185
1.541	57.901
-0.624	55.6
-5.689	54.462
-3.055	56.556
1.778	52.492
0.988	48.906
1.009	51.019
1.763	51.555
5.213	50.394
0.177	50.542
-2.634	48.088
-1.09	48.404
-9.915	51.468
-9.224	49.496
-5.321	49.414
-9.115	50.05
-6.569	47.34
-8.017	44.994
-9.554	47.877
-3.075	49.965
-1.62	47.017
-1.391	45.745
-4.485	45.312
-6.685	43.323
-1.214	42.43
0.843	44.543
-0.327	45.4
-0.878	45.154
0.21	44.099
-0.209	45.606
1.062	44.131
1.983	42.04
-2.089	44.48
-5.596	40.954
-1.616	43.055
4.046	41.886
4.034	36.647
5.058	39.074
2.103	35.82
1.824	34.84
2.106	33.729
