# Supplementary material for: Electrooculography-based continuous eye-writing recognition system for efficient assistive communication systems
Source: PLoS One. 2018 Feb 9;13(2):e0192684. doi: 10.1371/journal.pone.0192684 (PMC5806888; doi:10.1371/journal.pone.0192684)
Supplement: S3 Database — All the original continuous EOG data of participant 004, 005, and 006 used in the experiments are contained in this database. (ZIP) [file pone.0192684.s003.zip › continuous2/004/training/EOG_004_02_020.csv]

-15.563	-8.219
-15.503	-13.479
-19.066	-8.892
-19.447	-8.423
-17.799	-11.185
-18.813	-9.978
-21.628	-10.538
-14.502	-8.151
-5.153	-9.426
-7.341	-10.356
-11.949	-6.744
-9.198	-6.55
-7.307	-6.547
-10.608	-6.149
-11.803	-7.671
-12.122	-8.97
-12.995	-7.07
-13.108	-7.476
-17.089	-4.901
-12.151	-3.228
-3.779	-7.755
-5.332	-4.894
-4.186	-5.24
-3.784	-8.565
-1.321	-5.991
1.352	-4.965
-1.86	-4.006
-1.904	-1.098
-3.088	-1.653
-2.677	-4.647
-1.616	-4.642
-2.675	-4.786
1.349	-4.675
0.556	-3.644
0.686	-3.177
5.553	-4.334
4.196	-6.174
7.137	-6.05
9.296	-4.335
7.982	-1.432
7.541	-1.592
5.863	-0.598
11.156	-1.872
10.437	-3.425
2.59	0.592
4.794	0.127
8.029	-0.699
5.528	0.388
5.778	0.671
11.5	1.622
14.96	1.339
11.238	-0.013
10.092	1.668
13.076	2.935
12.201	2.127
9.856	1.946
8.886	-0.635
8.712	-0.776
11.688	2.379
13.609	3.55
15.794	3.922
19.566	3.278
14.526	1.453
12.311	3.957
13.304	5.365
11.042	4.619
13.647	6.008
13.249	4.166
11.094	3.222
12.192	3.861
12.514	6.027
14.68	6.4
15.99	3.932
8.151	3.217
2.138	4.103
4.299	7.556
5.581	1.862
12.946	4.96
48.113	28.66
107.25	39.39
140.1	43.595
127.74	46.671
109.53	42.383
99.018	44.384
89.135	38.925
86.903	36.969
78.991	38.093
75.202	33.663
73.545	36.098
43.571	22.982
24.314	13.746
27.722	19.594
26.083	17.654
23.601	18.238
21.788	17.881
23.233	14.373
22.682	16.32
17.23	15.075
21.21	15.463
11.615	14.123
-29.573	0.613
-68.819	-4.01
-93.575	1.731
-111.69	4.253
-134.46	1.684
-160.33	-7.706
-177.59	-8.957
-188.94	-7.157
-190.07	-9.759
-184.37	-8.527
-176.05	-13.629
-164.27	-10.541
-164.78	-10.176
-167.59	-36.957
-164.68	-79.196
-163.65	-121.31
-142.1	-146.96
-114.92	-165.08
-100.15	-182.34
-87.753	-196.58
-86.673	-203.68
-84.258	-199.32
-74.203	-193.57
-64.751	-184.94
-59.034	-179.07
-59.78	-176.3
-58.065	-169.67
-55.552	-164.56
-54.535	-159.39
-49.705	-158.43
-49.532	-155.07
-53.593	-154.31
-53.769	-150.94
-58.52	-147.55
-52.725	-153.54
-45.215	-132.48
-43.553	-100.81
-14.501	-63.955
20.834	3.153
52.803	80.208
82.246	148.78
89.971	197.3
88.139	223.02
87.529	236.3
83.216	230.44
69.092	216
61.279	213.1
62.096	206.79
59.239	207.44
58.397	206.25
57.335	201.97
54.688	200.42
53.18	192.91
57.465	202.11
36.358	159.41
-31.684	59.349
-88.698	-24.353
-106.2	-93.57
-109.14	-135.4
-108.88	-153.93
-106.42	-158.14
-109.08	-149.87
-106.52	-147.93
-92.852	-145.2
-84.144	-138.29
-80.998	-136.06
-79.318	-132.95
-73.403	-128.51
-71.165	-125.54
-69.477	-125.14
-65.012	-124.27
-65.097	-118.3
-58.393	-117.92
-57.878	-112.39
-60.857	-110.88
-58.541	-116.47
-60.774	-109.04
-57.808	-101.23
-26.135	-99.163
39.034	-104.39
104.96	-88.166
156.8	-38.628
194.73	28.487
199.04	98.703
166.55	143.19
125.66	166.1
95.876	185.11
82.708	196.48
74.491	189.65
68.372	189.13
84.425	211.8
107.49	225.65
111.03	219.51
103.46	215.49
100.69	212.4
100.45	205.93
95.1	200.85
86.761	205.92
92.556	201.08
106.25	145.36
112.13	75.746
125.87	19.242
134.89	-21.95
123.83	-29.614
121.36	-24.786
119.62	-19.731
116.2	-12.129
113.5	-13.947
110.85	-14.049
117.91	-3.104
55.667	-4.627
-36.52	-6.616
-54.62	-1.051
-51.919	-3.426
-47.42	-1.331
-38.05	2.841
-39.734	-0.117
-38.689	2.13
-40.335	6.521
-37.159	5.948
-33.076	8.722
-32.945	9.622
-29.217	9.304
-31.624	10.439
-32.056	11.039
-29.862	12.207
-28.723	10.163
-25.813	8.386
-23.797	10.476
-20.592	12.107
-19.509	12.233
-18.396	16.661
-18.34	16.603
-22.746	11.107
-23.373	13.008
-17.991	17.198
-3.058	9.108
48.664	-13.68
123.01	-25.925
153.39	-22.634
143.94	-22.5
129.31	-20.968
116.11	-18.672
113.79	-18.807
106.97	-16.624
102.81	-12.368
101.31	-13.735
98.122	-13.835
104.81	-5.772
57.02	-9.828
-23.057	-11.761
-60.99	-0.86
-89.432	5.422
-121.68	8.273
-149.8	8.492
-162.17	11.447
-158.26	14.46
-155.39	11.322
-147.28	13.043
-141.92	16.132
-136.63	15.234
-129.15	19.213
-126.87	18.91
-121.05	17.824
-117.83	19.587
-116.5	16.388
-112.96	18.215
-112.85	17.66
-116.59	19.367
-89.831	18.183
-18.633	7.521
35.722	6.097
46.424	5.593
28.574	2.74
8.831	2.62
2.97	5.09
-4.174	6.844
-9.926	8.668
-10.154	10.812
-7.675	13.754
-4.677	16.203
-1.21	13.792
-0.071	12.791
-1.75	10.824
3.074	11.248
4.862	12.281
1.005	11.237
-2.222	11.363
-6.036	12.105
-6.339	10.384
-5.734	6.042
0.475	8.568
3.737	10.605
0.115	12.92
2.677	14.169
0.223	8.863
-1.431	7.234
-0.618	7.497
-6.379	11.255
-5.259	12.548
-3.28	9.465
-4.891	11.094
-4.309	11.726
-4.362	11.988
-6.265	10.148
-6.04	9.222
-3.582	11.401
-7.844	10.163
-7.319	12.099
-3.541	11.504
-5.104	8.538
-5.987	8.008
-7.271	8.535
-5.755	12.196
-5.579	11.53
-8.215	9.898
-9.593	7.857
-10.753	7.643
-14.271	7.418
-11.339	7.085
-3.412	12.702
-0.903	12.014
-1.181	10.111
-5.51	10.006
-5.35	9.159
-6.049	6.183
-7.027	1.309
-3.499	5.099
-8.451	8.614
-7.972	7.735
-2.824	7.049
-2.366	5.64
-4.193	6.953
-5.54	9.14
-1.661	8.41
0.874	7.412
-0.003	8.956
