# Supplementary material for: Electrooculography-based continuous eye-writing recognition system for efficient assistive communication systems
Source: PLoS One. 2018 Feb 9;13(2):e0192684. doi: 10.1371/journal.pone.0192684 (PMC5806888; doi:10.1371/journal.pone.0192684)
Supplement: S3 Database — All the original continuous EOG data of participant 004, 005, and 006 used in the experiments are contained in this database. (ZIP) [file pone.0192684.s003.zip › continuous2/004/training/EOG_004_02_021.csv]

2.85	-7.597
3.693	-7.232
0.035	-6.593
-2.753	-3.231
-4.706	-0.713
-3.861	0.299
-1.4	-2.301
10.751	-5.926
14.903	-1.023
9.242	0.113
12.893	-2.996
12.992	-1.358
13.867	-1.707
11.737	-1.09
6.322	1.716
7.734	2.567
5.752	2.476
1.222	3.758
1.856	0.615
-1.362	1.324
-4.694	9.572
-0.882	7.605
2.456	5.031
5.817	6.128
5.098	5.947
4.267	12.259
-1.938	12.527
-2.206	10.759
8.565	13.596
5.787	9.689
6.605	7.956
4.084	10.772
-2.472	14.51
-3.305	18.39
-6.775	16.354
-2.27	15.549
4.276	12.365
4.889	11.081
-1.518	19.172
2.107	13.703
4.268	10.465
2.301	13.185
8.24	9.153
1.505	14.643
-0.831	15.378
1.403	13.567
-2.185	18.784
-2.762	19.811
-6.828	18.271
-5.476	19.434
-1.347	22.615
-5.08	22.921
-5.634	23.323
-6.261	23.947
-7.842	25.726
-5.18	25.453
-8.136	23.908
-13.807	26.841
-15.77	23.806
-17.143	24.804
-14.223	30.406
-7.831	30.92
-5.981	32.318
-9.393	29.137
-16.891	31.482
-16.259	37.615
-12.662	32.828
-17.822	32.143
-15.089	34.805
-14.637	32.008
-19.085	31.518
-18.651	33.671
-18.955	36.44
-10.68	36.952
-11.535	38.057
-18.251	40.483
-16.606	40.587
-24.155	39.946
-22.536	39.958
-17.525	41.848
-17.245	42.708
-12.314	41.216
-20.819	38.962
-26.732	38.787
-23.532	40.064
-24.738	38.87
-22.715	38.401
-18.55	52.566
1.883	90.006
44.073	144.63
72.9	196.36
72.252	230.71
54.942	246.86
29.174	243.44
9.396	233.66
-0.287	223.12
-11.728	216.12
-13.26	214.16
-10.07	206.93
-13.085	203.96
-19.763	200.89
-22.983	194.98
-16.755	195.66
-19.33	192.64
-22.084	191.23
-21.967	189.99
-23.242	186.16
-19.858	197.31
-34.645	177.83
-69.447	115.87
-99.695	58.891
-117.15	1.475
-143.19	-55.137
-181.34	-99.923
-212.47	-130.75
-230.43	-142.95
-235.87	-141.62
-238.97	-137.37
-231.8	-138.38
-225.33	-129.85
-219.94	-119.21
-199.41	-118.9
-177.27	-91.588
-125.75	-35.934
-63.678	28.052
-21.248	96.168
4.995	147.39
7.021	182.87
7.696	201.9
-3.258	197.75
-20.279	191.39
-22.077	189.85
-22.021	180.72
-23.974	183.07
-23.888	185.35
-25.763	174.49
-25.432	188.16
-42.5	156.76
-106.35	61.428
-177.23	-16.722
-223.05	-77.651
-254.07	-120.19
-270.1	-144.5
-264.59	-155.16
-253.81	-147.36
-247.85	-139.1
-237.68	-134.76
-233.46	-131.44
-228.37	-128.41
-228.99	-105.53
-250.7	-63.61
-261.57	-20.388
-251.85	10.241
-239.74	15.619
-234.39	18.405
-232	23.405
-223	23.104
-217.34	27.902
-216.35	27.232
-209.04	24.033
-201.83	24.897
-197.08	28.654
-194.39	32.021
-192.2	30.418
-185.93	33.966
-160.15	24.592
-90.232	-10.185
4.239	-44.458
92.723	-59.612
157.97	-49.273
168.84	-35.142
136.16	-35.175
110.63	-32.362
102.56	-26.953
93.887	-22.057
86.749	-15.994
83.66	-11.762
77.508	-9.045
74.552	-8.068
69.858	-7.242
60.686	-11.024
59.24	-8.802
58.837	-6.023
59.4	-8.516
62.133	-2.038
60.895	-0.572
58.379	-1.757
54.284	0.774
52.002	-0.961
48.628	0.169
47.6	2.646
49.77	6.023
48.578	9.377
57.23	7.629
63.738	6.124
59.436	4.91
59.291	6.931
55.616	10.187
52.424	8.035
58.439	9.762
55.68	10.099
59.043	14.109
44.783	24.686
-38.715	22.744
-125.2	31.628
-167.69	48.409
-191.88	51.838
-201.64	59.434
-194.82	65.146
-177.91	65.368
-162.06	67.602
-151.72	71.392
-140.64	75.075
-128.73	75.371
-121.74	77.09
-114.87	81.281
-111.61	83.787
-109.12	83.255
-106.73	80.874
-106.6	82.875
-105.27	85.644
-106.44	82.143
-104.39	78.519
-99.14	88.697
-64.669	125.93
1.104	178.69
55.802	228.95
93.021	265.17
105.19	273.82
84.397	260.93
60.837	248.85
55.001	243.7
50.746	237.25
42.126	231.3
39.466	226.32
38.627	223.93
38.409	220.28
40.568	214.55
42.129	217.25
39.71	211.37
40.743	212.18
44.361	212.87
7.433	169.64
-41.316	109.78
-58.846	53.443
-64.177	8.577
-51.872	-20.404
-40.095	-30.513
-38.977	-27.341
-41.065	-26.002
-24.874	-15.125
11.497	-7.59
14.977	-4.286
7.307	1.326
7.993	3.79
0.031	9.383
-0.037	10.533
-3.416	8.043
-5.828	8.158
1.694	6.817
7.487	11.206
12.631	13.86
12.106	13.578
10.082	17.441
12.099	19.665
44.728	30.957
76.666	26.91
60.775	19.384
52.012	22.298
50.152	22.038
72.02	64.179
153.97	70.941
303.94	72.65
482.19	145.95
572.5	175.95
590.64	170.31
553.77	156.12
466.69	120.69
380.59	84.997
295.41	63.559
229.22	54.996
174.25	55.882
131.59	84.994
121.18	127.98
112.14	172.76
99.331	209.85
90.342	225.48
71.349	220.64
58.815	210.69
56.182	207.18
47.259	200.42
43.143	199.65
41.061	195.1
37.876	188.94
44.342	196.37
47.162	158
46.809	84.742
51.921	23.044
55.6	-40.815
60.084	-79.568
64.157	-87.031
63.794	-83.353
62.503	-76.843
68.14	-73.224
64.919	-70.653
72.644	-64.896
60.495	-51.801
-27.691	-42.148
-106.64	-26.145
-151.28	1.739
-179.44	18.004
-178.18	20.237
-167.27	25.86
-151.74	33.429
-141.71	38.529
-134.14	39.752
-126.43	39.724
-123.15	40.504
-120.44	43.496
-112.12	47.446
-67.631	24.656
10.109	-13.933
89.565	-45.878
147.69	-56.309
152.42	-44.952
119.68	-43.827
98.762	-42.354
87.854	-37.726
77.34	-35.24
68.919	-29.029
62.786	-26.021
63.187	-20.674
58.479	-17.295
69.264	-11.927
53.881	-9.916
-19.531	-14.161
-76.185	-1.217
-122.65	15.749
-165.74	20.764
-174.7	24.407
-164.37	31.189
-152.56	33.89
-151.49	35.56
-148.85	38.82
-140.33	40.264
-139.28	42.059
-136.98	40.771
-138.01	39.892
-137.53	42.204
-94.82	41.305
-13.459	33.962
53.132	24.522
58.369	21.916
33.193	23.268
23.742	23.168
15.392	24.51
12.663	24.947
12.623	25.592
8.071	28.79
10.614	31.591
15.126	32.221
18.962	32.52
18.479	34.55
16.446	35.107
16.399	35.279
18.311	37.741
19.624	39.936
15.124	41.854
18.348	44.081
20.818	44.496
20.171	43.968
22.242	41.881
19.119	43.358
17.287	44.924
15.234	42.91
14.667	47.133
10.837	43.565
5.185	38.893
7.487	43.726
10.204	40.868
7.663	41.927
6.159	46.739
4.865	42.89
2.341	37.005
3.224	38.178
1.794	41.541
-0.632	37.205
-0.393	36.493
-1.287	37.031
2.765	41.764
9.157	43.865
7.933	39.937
8.008	44.608
7.004	42.046
6.464	41.26
5.127	42.826
0.474	42.773
8.435	48.191
6.618	47.462
5.716	44.952
5.16	45.465
-4.195	43.518
3.189	40.397
5.169	40.628
8.634	40.354
7.954	45.383
9.078	45.438
10.905	39.337
2.655	42.239
7.557	41.15
3.458	39.493
1.839	41.201
