# Supplementary material for: Electrooculography-based continuous eye-writing recognition system for efficient assistive communication systems
Source: PLoS One. 2018 Feb 9;13(2):e0192684. doi: 10.1371/journal.pone.0192684 (PMC5806888; doi:10.1371/journal.pone.0192684)
Supplement: S3 Database — All the original continuous EOG data of participant 004, 005, and 006 used in the experiments are contained in this database. (ZIP) [file pone.0192684.s003.zip › continuous2/004/training/EOG_004_02_022.csv]

-5.069	8.111
-9.843	10.53
-11.05	8.086
-7.523	-1.525
-8.702	-0.242
-6.531	6.772
-5.654	8.561
-12.17	9.87
-10.823	9.16
-6.47	4.796
-8.161	8.375
-8.285	9.803
-9.383	2.597
-10.054	0.484
-5.723	-0.137
-1.916	1.845
-5.106	4.846
-9.565	4.153
-8.567	4.545
-7.477	5.027
-6.916	3.607
-7.109	5.287
-8.331	6.189
-6.697	4.205
-7.302	5.765
-11.338	4.434
-10.923	2.746
-11.052	4.957
-12.122	2.472
-7.886	4.934
-4.873	8.375
-6.085	2.817
-12.069	1.255
-13.148	1.003
-7.827	3.332
-7.297	4.548
-6.622	4.871
-0.689	6.733
4.164	4.747
-1.41	7.014
-5.887	6.966
-6.83	3.401
-9.361	2.632
-6.448	5.484
-3.167	4.411
1.195	5.825
3.028	11.37
3.978	9.304
5.288	11.196
3.307	12.022
4.892	11.051
2.205	11.883
-0.153	9.102
-0.775	8.591
-0.42	5.024
1.323	3.545
-3.433	7.817
-2.719	7.883
-1.668	8.064
-2.599	6.605
1.236	1.566
1.979	0.672
3.866	4.889
8.499	7.639
4.999	4.848
1.721	3.915
2.97	1.48
-2.851	-2.107
-4.967	-2.937
-5.078	-2.679
-1.73	4.269
7.007	5.68
5.229	3.445
4.816	7.344
5.316	7.227
7.121	7.24
8.604	7.33
4.732	5.596
4.176	6.263
0.771	6.908
2.866	9.376
7.441	11.358
8.361	12.934
9.031	13.667
9.951	11.202
10.095	8.819
4.767	8.23
4.234	7.595
3.086	7.113
1.429	9.567
1.131	10.073
-1.684	8.02
3.347	12.979
12.579	12.736
47.481	0.525
112.7	-6.416
170.68	-14.534
194.01	-20.592
175.84	-18.564
153.67	-18.779
143.56	-17.564
127.49	-17.827
111.56	-18.693
102.57	-20.199
96.317	-22.987
94.517	-19.692
95.653	-19.427
90.673	-21.818
87.287	-18.469
86.158	-16.691
81.389	-17.021
83.765	-16.871
79.406	-15.741
74.51	-11.836
76.935	-13.452
73.035	-11.259
75.208	-2.728
38.248	-7.319
-45.451	-20.133
-110.09	-22.223
-160.56	-14.974
-215.42	-14.051
-260.86	-8.672
-286.28	-0.238
-288.85	2.96
-279.8	7.46
-271.44	6.493
-265.54	6.362
-257.42	8.373
-246.57	8.701
-241.25	7.755
-237.41	5.952
-234.41	7.851
-230.11	6.958
-219.87	8.109
-196.89	29.72
-131.45	68.234
-43.575	114.17
27.191	160.12
81.497	194.7
109.06	216.57
112.45	223.38
108.86	221.34
99.689	212.85
83.439	197.37
68.676	189.72
64.658	187.26
65.75	182.73
63.303	178.63
56.898	172.11
54.687	170.48
55.536	168.92
53.538	160.83
50.645	159.5
46.471	155.78
43.607	150.93
41.611	149.26
42.031	149.5
43.259	145.29
42.512	141.74
45.868	147.05
19.765	102.66
-45.254	21.457
-94.069	-46.652
-114.53	-105.82
-129.37	-148.84
-130.78	-175.32
-124.1	-181.84
-121.47	-177.06
-116.43	-172.09
-117.51	-165.39
-114.24	-158.97
-104.93	-152.08
-103.24	-144.84
-95.801	-137.56
-94.751	-135.36
-99.089	-136.64
-96.641	-131.76
-94.721	-128.94
-87.082	-123.71
-97.039	-97.427
-108.09	-50.032
-93.343	6.26
-79.002	59.264
-70.499	105.56
-65.086	135.47
-58.903	151.39
-57.904	164.84
-54.417	172.08
-45.153	177.7
-44.539	179.16
-39.146	174.64
-34.662	170.59
-35.068	164.77
-32.111	160.48
-33.083	157.57
-31.361	154.34
-28.888	150.56
-27.498	149.48
-23.603	142.55
-21.911	143.36
-16.81	141.31
-8.643	96.573
0.805	37.584
19.32	-18.626
38.602	-77.592
51.432	-137.1
62.714	-187.42
68.654	-217.21
74.568	-239.95
78.9	-255.23
80.467	-258.83
83.395	-264.69
82.096	-264.32
82.769	-259.97
81.396	-256.7
80.989	-251.28
88.497	-255.84
89.404	-250.02
91.531	-240.6
95.52	-241.58
88.973	-237.39
90.237	-234.74
96.371	-232.08
87.816	-226.63
77.064	-218.64
74.254	-209.12
76.63	-209.46
83.538	-205.39
84.657	-197.24
76.949	-200.82
82.256	-199.26
88.747	-191.39
81.921	-193.57
86.646	-188.81
85	-179.68
83.799	-181.19
84.521	-167.78
42.734	-143.02
-8.779	-107.86
-53.523	-58.131
-99.135	-8.956
-119.83	43.241
-125.56	90.513
-123.98	131.15
-102.21	169.69
-74.987	195.98
-52.445	211.27
-27.562	223.07
-13.219	225.18
-15.66	214.02
-16.301	206.68
-7.668	206.45
-2.879	185.89
11.05	136.17
33.771	92.546
40.261	75.562
37.865	71.282
33.823	78.232
35.619	85.066
44.862	83.566
50.609	81.621
47.541	76.307
36.967	73.389
30.062	78.216
27.576	81.231
27.711	76.841
34.702	70.97
33.282	64.144
28.534	58.817
33.607	55.577
31.342	74.812
45.677	124.41
75.748	161.7
85.386	186.01
89.5	202.48
95.981	209.13
92.076	220.51
84.251	223.34
80.747	220.9
75.317	216.39
73.381	207.99
73.46	202.02
68.221	195.98
63.484	194.7
64.479	193.02
66.877	181.51
63.198	167.83
58.288	154.14
55.378	155.29
56.663	150.35
61.913	101.97
59.486	39.829
49.469	-27.235
48.333	-98.645
48.437	-157.83
45.553	-199.78
50.907	-227.29
57.427	-251.13
62.486	-262.77
66.946	-258.49
66.188	-249.01
66.202	-240.64
69.285	-234.31
68.762	-229.26
69.654	-222.03
67.334	-213.53
66.374	-206.54
63.153	-203.78
63.645	-204.25
63.679	-191.49
-6.843	-169.25
-101.69	-144.01
-146.32	-106.7
-172.21	-72.265
-192.68	-56.819
-204.74	-47.968
-201.82	-41.88
-187.74	-39.361
-175.58	-35.273
-165.68	-35.834
-156.99	-33.536
-148.66	-26.642
-144.07	-23.707
-143.39	-22.29
-139.39	-22.162
-137.03	-21.902
-138.29	-20.498
-132.5	-17.599
-131.01	-16.018
-138.48	-17.998
-136.78	-15.608
-128.38	-18.335
-123.64	-19.855
-102.66	-8.373
-44.737	14.997
28.314	47.939
74.162	66.634
76.381	72.486
54.735	69.361
35.034	60.641
19.953	57.265
6.351	58.178
-5.27	57.67
-16.239	51.996
-20.895	51.208
-19.472	54.061
-18.073	56.415
-24.141	54.357
-25.586	50.683
-23.202	50.184
-32.617	46.973
-34.49	47.713
-33.769	48.99
-35.552	45.972
-32.366	44.284
-35.884	41.372
-35.071	42.745
-28.099	43.803
-28.247	38.961
-29.932	39.424
-28.051	40.132
-26.884	37.003
-10.912	45.22
27.513	65.626
64.392	72.878
92.281	64.96
108.98	62.218
101.71	59.357
87.491	58.768
80.835	58.018
72.399	51.619
67.97	52.883
60.682	53.034
56.417	53.153
57.195	52.443
49.725	48.303
52.105	52.882
34.778	42.288
-15.354	15.33
-52.316	-4.735
-71.428	-21.425
-101.05	-37.469
-130.74	-46.65
-131.92	-44.965
-128.77	-44.107
-123.72	-42.25
-116.55	-41.108
-116.32	-40.314
-111.1	-30.63
-109.44	-29.143
-105.42	-34.354
-98.038	-31.838
-79.156	-32.458
-29.303	-48.02
35.674	-64.815
87.094	-74.923
99.708	-77.81
80.61	-74.569
68.182	-70.96
65.904	-64.382
57.76	-62.321
49.255	-59.201
46.058	-53.054
48.752	-52.379
49.832	-55.601
49.417	-55.747
58.344	-47.692
61.668	-44.351
55.006	-44.763
52.547	-46.393
50.312	-44.993
45.99	-40.782
42.131	-47.023
38.924	-48.813
37.502	-41.894
38.63	-38.888
38.606	-37.732
33.339	-39.67
30.913	-40.896
30.149	-37.533
28.715	-36.874
28.293	-39.023
35.268	-37.724
61.298	-22.258
81.326	-4.997
75.356	-3.321
57.792	-3.152
48.513	-1.64
40.829	-4.201
34.101	-7.505
37.337	-10.413
35.403	-11.385
34.21	-10.617
32.117	-8.26
24.134	-9.159
21.899	-9.913
22.847	-9.099
22.271	-11.129
21.348	-10.134
16.208	-12.964
21.386	-11.725
21.746	-11.943
-24.335	-28.867
-73.698	-46.617
-98.511	-61.464
-114.32	-60.048
-112.8	-50.034
-106.92	-47.633
-102.61	-43.976
-99.862	-41.809
-95.28	-36.342
-83.468	-32.393
-77.281	-33.986
-73.161	-30.91
-67.203	-28.589
-64.991	-30.291
-66.69	-28.903
-69.486	-26.777
-72.335	-26.366
-80.535	-27.971
-87.547	-30.836
-88.242	-28.124
-66.842	-29.515
10.925	-36.186
95.348	-31.898
149.66	-18.931
190.34	-9.837
176.86	-9.428
143.98	-7.277
131.14	-3.134
136.86	-6.789
161.4	-9.238
153.44	-8.932
138.84	-7.693
134.91	-6.339
120.42	-9.361
118.89	-10.155
119.59	-11.225
117.87	-14.169
118.86	-9.741
117.2	-5.783
115.35	-7.006
109.45	-8.399
106.92	-10.25
100.94	-9.96
102.66	-7.312
98.23	-2.017
24.354	-10.258
-63.708	-12.517
-102.78	3.735
-130.97	6.655
-162.01	11.255
-181.82	14.022
-186.43	6.088
-181.58	7.521
-174.72	10.397
-170.68	11.861
-166.71	14.234
-157.76	13.039
-149.34	13.025
-146.7	14.24
-144.84	15.665
-143.5	14.945
-143.56	9.671
-138.24	13.314
-133.41	16.503
-131.28	12.68
-124.02	16.255
-87.24	9.792
-14.331	0.163
52.958	-0.355
97.854	2.346
107.11	5.972
84.39	1.555
72.903	1.351
66.221	3.698
54.29	10.052
49.654	14.996
47.051	12.526
46.618	14.765
46.794	8.608
42.631	7.48
40.111	12.04
40.234	7.674
42.414	7.961
43.915	6.843
35.912	4.913
32.914	5.115
38.037	4.033
34.902	9.233
34.456	12.171
36.372	9.208
33.137	5.982
31.125	2.417
32.518	3.234
34.79	3.678
32.191	3.752
32.44	5.517
31.591	2.646
28.824	5.126
29.852	8.856
28.204	4.598
26.428	4.553
21.959	6.837
20.907	7.729
23.903	6.97
21.04	4.964
23.093	5.8
25.798	5.961
21.946	7.039
19.999	7.023
16.306	3.793
13.215	2.848
11.429	1.98
12.175	-0.615
11.995	-0.392
5.755	0.648
6.259	4.139
10.599	3.821
11.488	-1.376
6.395	1.742
5.333	3.655
9.629	8.067
6.394	13.228
5.443	9.706
4.98	13.421
5.272	15.956
7.75	14.128
7.813	16.652
9.809	15.304
8.796	14.99
11.703	11.608
14.358	9.545
7.599	13.119
4.515	6.859
4.999	9.755
5.3	10.753
7.673	2.355
5.59	5.106
2.615	2.554
5.873	2.562
8.139	3.556
7.926	3.001
8.136	6.801
10.627	6.069
10.432	9.018
5.201	10.04
5.227	8.428
3.893	5.895
1.194	4.947
3.646	7.741
1.99	6.526
-0.823	6.651
0.178	9.222
6.583	8.845
6.273	6.064
-2.605	4.928
-0.51	8.169
-4.82	10.313
