# Supplementary material for: Electrooculography-based continuous eye-writing recognition system for efficient assistive communication systems
Source: PLoS One. 2018 Feb 9;13(2):e0192684. doi: 10.1371/journal.pone.0192684 (PMC5806888; doi:10.1371/journal.pone.0192684)
Supplement: S3 Database — All the original continuous EOG data of participant 004, 005, and 006 used in the experiments are contained in this database. (ZIP) [file pone.0192684.s003.zip › continuous2/004/training/EOG_004_02_023.csv]

4.469	4.384
7.093	3.26
3.988	5.65
8.569	8.883
6.216	7.788
1.613	6.064
7.14	5.502
7.758	8.126
6.887	8.803
5.848	4.166
3.459	3.569
4.909	5.219
6.701	4.057
6.428	3.83
7.535	7.719
6.425	6.206
8.404	0.446
12.182	3.294
8.987	5.745
8.715	3.015
8.063	2.718
12.439	-0.213
13.741	-2.165
4.891	-0.009
4.666	0.632
5.28	4.198
6.001	7.725
3.728	2.297
3.734	0.141
7.516	5.728
5.995	4.926
4.52	1.904
-0.843	-0.136
5.43	-2.397
6.322	-2.448
-3.314	-1.636
-0.875	-1.706
-3.42	-2.646
-3.293	-1.407
-3.462	-0.09
-9.074	0.001
-4.689	-2.483
-0.052	-2.952
-0.922	-0.659
-2.677	0.594
3.459	-0.333
4.72	-3.474
-1.294	-3.455
0.081	-4.021
-0.939	-0.586
5.115	-0.154
11.15	-5.651
7.963	-3.529
6.333	-5.953
3.244	-4.042
8.778	3.645
11.335	2.308
9.055	0.11
10.223	-2.096
3.301	-0.401
2.913	1.915
6.86	0.265
4.3	-0.204
2.875	-0.226
5.386	-2.531
13.466	-4.511
12.434	-3.74
6.586	-2.861
9.559	0.348
6.171	-1.001
8.362	0.521
-8.353	3.34
-72.305	-2.87
-129.98	4.295
-166.58	16.166
-201.77	21.174
-228.42	22.921
-234.68	16.96
-227.9	15.748
-221.8	16.571
-215.98	14.571
-210.92	18.75
-204.92	19.553
-201.94	14.766
-201.4	16.683
-194.16	17.714
-186.95	17.473
-183.85	17.099
-181.17	17.876
-154.36	19.109
-76.889	9.654
13.571	4.54
91.191	2.038
139.7	-5.844
122.56	-14.94
89.035	-17.579
73.31	-13.825
59.166	-12.682
54.749	-7.937
51.412	-13.986
55.395	-6.922
49.022	-10.456
5.747	-74.931
-41.317	-133.95
-67.587	-163.66
-83.64	-183.05
-98.267	-187.34
-101.64	-184.11
-103.76	-177.88
-106.08	-171.27
-101.62	-168.83
-99.939	-168.4
-94.234	-163.14
-87.104	-157.22
-84.325	-151.27
-88.543	-146.92
-89.267	-147.81
-62.869	-150.21
-11.152	-149.73
55.278	-135.52
129.69	-107.92
181.47	-70.1
188.7	-28.494
171.65	-9.557
152.39	-9.791
136.49	-9.415
126.65	-9.887
119.74	-7.09
112.12	-2.519
108.32	-4.315
102.47	-10.757
109.9	-12.286
121.8	-10.316
116.51	-11.607
117.38	-6.856
118.39	-7.102
123.85	-4.26
96.977	0.438
-4.14	-8.042
-105.96	2.161
-163.3	17.862
-182.1	26.781
-179.3	38.37
-169.57	46.756
-158.49	53.077
-156.95	51.413
-152.43	51.238
-148.14	49.972
-145.75	47.663
-129.62	69.946
-100.84	107.14
-69.122	143.19
-33.74	177.85
-3.019	195.84
21.538	209.97
48.488	210.77
48.694	193.57
36.233	193.78
33.94	188.74
32.34	181.8
29.839	176.97
25.445	173.36
28.104	183.38
1.057	137.66
-58.403	53.086
-96.454	-8.135
-97.313	-55.414
-85.094	-72.209
-83.345	-68.462
-74.264	-62.389
-37.3	-46.319
4.57	-36.18
13.702	-35.184
9.124	-32.076
10.47	-27.811
7.248	-28.658
9.781	-29.723
7.074	-24.452
3.054	-22.885
7.031	-23.729
9.876	-24.294
15.178	-19.649
8.974	-14.364
6.811	-16.191
10.497	-16.383
2.901	-18.854
2.963	-20.076
-1.564	-24.966
1.322	-19.221
4.681	-29.954
3.576	-7.545
55.124	36.964
201.42	23.644
429.88	102.4
567.51	191.39
569.04	211.05
534.39	242.33
464.33	238.01
392.76	227.87
323.16	210.87
244.31	174.62
184.44	148.45
141.25	131.61
114.43	123.58
86.973	127.22
51.355	146.63
22.93	166.57
-3.558	176.33
-25.441	185.09
-40.095	187.91
-44.18	186.07
-47.087	185.12
-55.001	180.89
-58.525	175.06
-64.936	165.11
-74.496	131.75
-88.576	67.781
-97.463	1.575
-94.419	-63.688
-91.086	-133.84
-76.979	-186.81
-47.93	-222.95
-18.046	-248.38
7.561	-260.4
33.655	-264.07
50.243	-264.92
57.209	-268.4
68.714	-267.37
70.431	-266.03
71.214	-268.03
73.745	-260.56
75.686	-254.58
73.458	-243.41
30.843	-217.32
-27.614	-182.23
-73.565	-125.86
-100.8	-75.439
-106.48	-60.028
-106.51	-56.451
-100.55	-53.803
-95.639	-50.125
-90.345	-43.478
-81.885	-40.486
-77.173	-42.07
-78.554	-35.631
-79.153	-15.75
-72.624	-8.184
-68.188	-10.144
-63.802	-4.888
-59.282	-1.569
-58.432	-1.884
-60.18	-2.038
-60.227	-1.435
-55.594	1.005
-52.049	5.829
-49.686	6.833
-45.689	5.102
-39.034	3.636
-35.052	2.551
-38.073	4.915
-44.629	4.46
-43.598	4.587
-36.498	4.624
-35.728	1.855
-32.035	0.771
-32.709	-0.587
-35.247	-0.349
-28.128	0.318
-26.533	0.747
-19.411	-0.234
-19.632	-0.501
-29.366	4.008
-22.443	3.662
-18.356	-0.403
-15.391	1.362
-11.68	3.109
-15.626	1.282
-13.219	0.793
-13.911	1.706
-10.837	-2.495
-9.574	-4.401
-14.195	1.96
-4.385	2.567
-5.563	-0.775
-9.789	-2.19
-2.5	-2.707
-2.915	-2.522
-4.62	-2.316
-1.147	2.07
-1.801	4.775
-6.785	1.568
-3.012	0.32
2.029	3.651
-3.517	3.548
-10.152	1.656
-8.588	1.023
-0.01	-1.432
-0.524	-3.403
-8.889	-2.168
-2.42	1.544
2.996	1.16
-2.159	0.078
-2.362	-1.271
-6.855	-2.53
-8.828	-2.296
-5.682	-3.915
-6.176	-1.385
-0.578	-0.641
-1.412	-0.31
-2.948	1.579
1.038	-1.044
1.007	-1.717
