# Supplementary material for: Electrooculography-based continuous eye-writing recognition system for efficient assistive communication systems
Source: PLoS One. 2018 Feb 9;13(2):e0192684. doi: 10.1371/journal.pone.0192684 (PMC5806888; doi:10.1371/journal.pone.0192684)
Supplement: S3 Database — All the original continuous EOG data of participant 004, 005, and 006 used in the experiments are contained in this database. (ZIP) [file pone.0192684.s003.zip › continuous2/004/training/EOG_004_02_024.csv]

-20.103	0.719
-19.55	0.592
-19.601	0.213
-17.485	5.42
-18.783	4.238
-19.843	2.639
-25.582	-0.474
-18.974	-5.276
-18.29	-1.959
-17.863	-0.532
-7.452	-2.628
-9.694	-0.083
-5.945	1.874
-8.864	1.539
-14.669	-1.887
-5.554	-2.163
-5.576	0.969
-10.937	-0.917
-12.128	1.334
-11.83	5.61
-11.901	4.542
-15.503	2.063
-17.227	-0.595
-18.655	-3.254
-16.279	-4.104
-10.645	-2.571
-11.811	-0.382
-12.141	3.259
-14.563	3.706
-17.028	2.2
-12.662	3.262
-13.733	3.196
-13.153	4.543
-11.694	1.142
-16.503	-1.427
-13.748	2.773
-13.911	2.535
-15.464	4.928
-10.135	5.521
-11.016	0.954
-11.321	3.106
-9.65	4.063
-10.697	2.617
-8.694	4.716
-8.582	5.095
-10.512	3.736
-8.025	6.092
-10.427	7.852
-12.746	5.12
-13.129	4.952
-14.37	7.629
-9.129	6.247
-11.117	2.689
-9.655	8.608
-1.032	10.303
-3.045	2.351
-3.07	2.218
-7.097	3.928
-11.014	4.565
-6.911	5.873
-7.901	6.431
-7.466	8.136
-9.361	11.153
-14.884	11.151
-18.387	9.613
-16.805	9.466
-15.542	6.299
-13.796	5.194
-7.131	9.1
-23.389	23.75
-54.506	55.97
-83.528	88.738
-113.98	115.05
-130.09	144.32
-137.18	164.82
-135.35	178.34
-127.17	190.57
-122.68	194.17
-116.89	197.72
-116.43	200.51
-113.48	199.98
-107.89	197.1
-105.52	194.71
-105.27	188.8
-106.81	181.67
-102.64	177.07
-105.02	171.17
-99.736	176.17
-95.691	158.97
-112.14	109.66
-119.56	56.561
-117.42	-7.626
-108.46	-76.653
-102.39	-138.8
-101	-188.82
-89.825	-226.12
-76.032	-248.84
-59.338	-259.51
-40.508	-266.42
-30.435	-266.77
-27.606	-265.01
-25.662	-260.18
-22.207	-254.01
-17.513	-247.06
-21	-240.28
-17.769	-237.78
-33.543	-217.5
-98.929	-184.38
-161.24	-151.07
-210.38	-111.17
-236.35	-73.903
-226.98	-52.598
-211.52	-49.634
-191.85	-45.544
-182.94	-39.531
-175.33	-36.423
-159.9	-28.801
-155.44	-25.332
-149.49	-27.691
-140.39	-28.69
-137.24	-26.092
-138	-25.639
-135.88	-22.421
-123.52	-17.916
-117.47	-18.968
-124.18	-20.261
-125.46	-20.095
-114.66	-14.885
-69.848	-26.732
24.204	-54.312
138.35	-65.464
232.71	-56.077
288.44	-32.365
301.54	-12.369
280.15	-5.678
258.43	-5.489
240.82	-4.386
226.63	-3.184
215.12	-4.855
202.5	0.991
204.11	4.783
199.5	2.046
195.98	2.172
195.95	1.128
185.17	0.823
180.1	1.447
170.75	0.869
170.2	0.16
164	18.688
122.47	37.816
84.11	31.019
76.123	34.024
80.243	33.628
37.354	9.245
-27.052	-19.117
-53.54	-35.849
-70.256	-45.14
-94.107	-55.923
-124.73	-57.974
-155.18	-63.9
-164.97	-63.662
-155	-57.358
-151.86	-54.369
-152.9	-46.929
-146.15	-50.594
-141.14	-50.546
-134.64	-47.357
-107.73	-70.399
-68.805	-108.63
-40.694	-139.81
-6.693	-161.09
29.195	-175.53
56.976	-185.69
84.137	-189.31
105.7	-184.58
113.76	-176.71
109.75	-167.59
106.2	-159.81
100.33	-152.7
97.655	-148.07
100.79	-145.48
99.517	-139.58
96.897	-140.75
94.393	-141.76
94.515	-138.26
94.253	-134.64
94.028	-127.33
91.365	-120.69
87.521	-120.08
88.638	-120.95
83.283	-103.83
89.387	-74.995
102.42	-33.899
102.94	20.713
102.11	76.053
90.953	116.46
81.187	123.79
72.945	131.71
48.087	161.94
35.489	206.07
36.201	247.7
36.844	277.82
38.373	302.23
31.373	302.47
29.204	294.71
24.967	289.83
14.639	279.59
12.093	278.68
4.121	280.52
-5.44	282
-3.398	282.02
0.277	276.17
-0.45	268.36
0.675	263.85
-6.996	257.56
-13.055	260.7
-9.058	256.52
-13.918	197.04
-16.46	114.49
-15.729	39.262
-3.176	-30.186
21.994	-82.609
40.576	-117.77
63.35	-141.45
79.352	-156.32
93.023	-164.86
125.87	-172.13
145.32	-176.47
137.66	-181.49
129.49	-188.17
116.53	-188.52
93.149	-186.72
77.573	-185.86
71.118	-178.05
60.239	-178.17
63.854	-178.08
71.949	-162.82
10.135	-155.97
-86.322	-144.48
-153.53	-110.57
-207.37	-66.258
-230.95	-29.188
-226.34	-11.72
-212.53	-7.043
-201.6	-1.697
-192.65	3.605
-173.35	5.318
-162.59	8.406
-155.5	7.674
-146.39	6.482
-149.12	8.014
-152	8.592
-145.87	7.178
-138.53	19.595
-108.32	67.285
-40.105	128.02
27.278	185.03
59.521	235.54
80.422	266.74
102.95	281.46
100.6	271.05
86.347	252.45
80.317	246.2
80.442	238.08
78.278	237.44
90.481	220.89
118.89	161.65
128.88	90.896
141.28	37.222
157.42	6.782
148.94	-1.776
137.74	-2.794
139.16	1.111
140.92	6.123
137.97	-0.491
132.11	9.084
132.84	7.061
143.98	-17.917
139.4	-16.013
129.07	-13.7
133.64	-17.65
127.37	-15.137
135.25	-12.865
134.3	-6.446
52.067	-15.817
-56.881	-15.303
-140.85	1.597
-205.67	5.254
-254.98	12.648
-270.71	14.878
-252.76	13.71
-239.3	16.962
-229.63	16.678
-220.33	20.364
-209.59	23.242
-197.58	28.416
-191.39	29.69
-186.54	28.073
-181.83	26.508
-177.47	20.397
-170.67	28.006
-143.1	12.053
-72.858	-11.022
-22.183	-25.228
-25.076	-37.091
-36.383	-24.797
-44.549	-35.009
-17.497	17.743
26.008	32.905
164.8	-13.051
393.71	47.444
503.69	68.328
526.21	61.159
516.1	64.454
461.24	35.049
399.94	24.212
328.39	29.852
254.93	48.818
189.37	68.308
138.4	93.329
98.234	115.22
62.638	108
37.15	94.813
17.128	94.505
1.327	91.481
-6.062	89.129
-11.4	80.947
-16.662	76.838
-6.068	79.902
27.555	52.774
62.39	6.641
88.917	-31.627
100.26	-47.792
89.325	-46.898
80.188	-44.132
74.298	-43.282
73.496	-44.284
65.766	-41.291
57.942	-37.659
63.088	-37.148
59.114	-36.012
68.258	-30.931
23.848	-33.426
-81.726	-44.907
-147.77	-47.22
-181.54	-43.465
-206.8	-46.01
-235	-45.133
-251.97	-48.67
-245.79	-55.708
-240.16	-49.092
-234.33	-59.922
-218.84	-94.898
-196.65	-131.8
-176.43	-166.05
-158.04	-190.74
-141.2	-206.1
-125.96	-217.65
-111.64	-223.59
-97.828	-222.43
-83.916	-221.27
-75.459	-220.11
-66.456	-215.16
-61.324	-208
-63.292	-203.15
-60.331	-200.46
-58.351	-194.12
-54.483	-190.29
-51.102	-188.98
-58.139	-186.15
-54.288	-184.73
-47.835	-175.02
-48.783	-157.73
-32.192	-136.21
1.728	-90.061
39.443	-14.525
65.604	61.878
80.242	132.26
84.608	189.38
85.123	220.14
81.625	241.08
71.367	242.8
67.423	230.86
58.221	229.05
54.899	226.83
58.646	222.7
49.464	213.66
48.579	214.04
52.47	213.83
47.911	208.66
52.23	218.73
30.688	165.43
-28.221	61.519
-73.53	-22.313
-101.51	-93.232
-117.44	-139.02
-120.67	-169.72
-124.61	-188.87
-118.3	-196.62
-107.44	-202.07
-99.753	-203.5
-91.554	-202.15
-91.844	-194.32
-89.576	-184.97
-86.318	-180.46
-81.338	-177.69
-80.181	-173
-81.774	-170.65
-71.546	-163.51
-71.618	-143.3
-57.583	-107.3
-18.7	-57.16
6.975	-5.604
10.714	22.548
2.641	26.425
1.43	30.965
-3.743	31.972
-5.909	31.382
-2.639	32.617
-8.448	36.651
-2.012	38.987
-0.403	35.08
-7.379	32.444
-7.787	29.908
-9.011	33.975
-5.327	32.55
-3.768	34.418
-4.235	46.311
-1.135	46.857
0.17	47.369
0.271	49.069
1.578	48.496
2.8	49.897
2.872	49.605
1.797	47.484
-1.105	41.658
-2.022	39.479
-4.389	41.366
-6.233	42.638
-2.222	42.437
-1.055	42.443
-1.596	39.944
-1.906	35.787
-1.328	40.18
0.214	41.087
-0.129	37.442
-0.121	37.294
0.577	36.903
1.523	34.189
-1.206	31.249
1.236	31.791
3.543	30.15
-2.289	28.543
-2.035	29.134
-6.607	30.526
-3.414	34.03
10.03	32.112
3.197	28.388
-0.72	30.075
3.46	32.712
1.94	33.375
2.554	32.24
2.205	29.461
3.19	27.678
4.348	31.471
5.395	35.62
7.947	35.179
8.717	35.766
9.47	37.256
13.788	34.975
7.73	33.398
8.223	32.615
13.426	33.666
0.038	36.153
7.948	34.276
