# Supplementary material for: Electrooculography-based continuous eye-writing recognition system for efficient assistive communication systems
Source: PLoS One. 2018 Feb 9;13(2):e0192684. doi: 10.1371/journal.pone.0192684 (PMC5806888; doi:10.1371/journal.pone.0192684)
Supplement: S1 Source Code — This repository contains all the source code of the DNN training toolkit used in this paper. (ZIP) [file pone.0192684.s004.zip]

Archive with 22 entries (21 files):
- dnn_traningtoolkit/bin/
- dnn_traningtoolkit/classify_train.cpp
- dnn_traningtoolkit/CTime.cpp
- dnn_traningtoolkit/CTime.h
- dnn_traningtoolkit/def.h
- dnn_traningtoolkit/DNNGradient.cpp
- dnn_traningtoolkit/DNNGradient.h
- dnn_traningtoolkit/dnninit.cpp
- dnn_traningtoolkit/DNNParameter.cpp
- dnn_traningtoolkit/DNNParameter.h
- dnn_traningtoolkit/DNNValidation.cpp
- dnn_traningtoolkit/DNNValidation.h
- dnn_traningtoolkit/init.conf
- dnn_traningtoolkit/io.cpp
- dnn_traningtoolkit/io.h
- dnn_traningtoolkit/kernel.cpp
- dnn_traningtoolkit/kernel.h
- dnn_traningtoolkit/Makefile
- dnn_traningtoolkit/parameter.cpp
- dnn_traningtoolkit/parameter.h
- dnn_traningtoolkit/ReadMe
- dnn_traningtoolkit/unbias.cpp
