# Supplementary material for: Electrooculography-based continuous eye-writing recognition system for efficient assistive communication systems
Source: PLoS One. 2018 Feb 9;13(2):e0192684. doi: 10.1371/journal.pone.0192684 (PMC5806888; doi:10.1371/journal.pone.0192684)
Supplement: S1 Source Code — This repository contains all the source code of the DNN training toolkit used in this paper. (ZIP) [file pone.0192684.s004.zip › dnn_traningtoolkit/classify_train.cpp]

/*
Copyright 2017 Fuming Fang, Shinozaki Lab., Tokyo Institute of Technology

Permission is hereby granted, free of charge, to any person
obtaining a copy of this software and associated documentation
files (the "Software"), to deal in the Software without
restriction, including without limitation the rights to use,
copy, modify, merge, publish, distribute, sublicense, and/or
sell copies of the Software, and to permit persons to whom the
Software is furnished to do so, subject to the following conditions:

The above copyright notice and this permission notice shall be
included in all copies or substantial portions of the Software.

THE SOFTWARE IS PROVIDED "AS IS", WITHOUT WARRANTY OF ANY KIND,
EXPRESS OR IMPLIED, INCLUDING BUT NOT LIMITED TO THE WARRANTIES
OF MERCHANTABILITY, FITNESS FOR A PARTICULAR PURPOSE AND
NONINFRINGEMENT. IN NO EVENT SHALL THE AUTHORS OR COPYRIGHT
HOLDERS BE LIABLE FOR ANY CLAIM, DAMAGES OR OTHER LIABILITY,
WHETHER IN AN ACTION OF CONTRACT, TORT OR OTHERWISE, ARISING
FROM, OUT OF OR IN CONNECTION WITH THE SOFTWARE OR THE USE OR
OTHER DEALINGS IN THE SOFTWARE.
*/


#include <iostream>
#include <fstream>
#include <string.h>
#include <math.h>
#include <stdlib.h>
#include <stdio.h>
#include "io.h"
#include "DNNGradient.h"
#include "CTime.h"
#include "DNNValidation.h"

#define N    1024

using namespace std;

void usage()
{
  cerr<<"Usage:\n";
  cerr<<"\t-l  learning rate\n";
  cerr<<"\t-e  end learning rate\n";
  cerr<<"\t-d  coefficient of decrasing learing rate\n";
  cerr<<"\t-m  momentum coefficient\n";
  cerr<<"\t-n  number of epoches\n";
  cerr<<"\t-t  training data\n";
  cerr<<"\t-j  teacher signal\n";
  cerr<<"\t-c  cv data\n";
  cerr<<"\t-y  cv lab\n";
  cerr<<"\t-i  initial model\n";
  cerr<<"\t-o  output path of model\n";
  cerr<<"\t-b  mini-batch size\n";
  cerr<<"\t-a  dropout (default=0.0)\n";
  cerr<<"\t-f  dropout input (default=0.0)\n";
}

void read_option(int argc, char **argv,Float *lr,Float *end_lr,
		 Float *decreasing_lr,Float *momentum,
		 int *epoches,int *minibatch,char *training_file,
		 char *cv_file,char *teach_file,char *model_file,
		 char *output_file, char *cv_lab_file, 
		 Float *dropout_rate, Float *dropout_input_rate)
{
  for(int i=1;i<argc;i++){
    if('-' == argv[i][0] && strlen(argv[i])==2 && (i+1)<=argc){
      switch(argv[i][1]){
      case 'l':
	*lr=atof(argv[++i]);
	break;
      case 'e':
	*end_lr=atof(argv[++i]);
	break;
      case 'd':
	*decreasing_lr=atof(argv[++i]);
	break;
      case 'm':
	*momentum=atof(argv[++i]);
	break;
      case 'n':
	*epoches=atoi(argv[++i]);
	break;
      case 't':
	strcpy(training_file,argv[++i]);
	break;
      case 'c':
	strcpy(cv_file,argv[++i]);
	break;
      case 'i':
	strcpy(model_file,argv[++i]);
	break;
      case 'o':
	strcpy(output_file,argv[++i]);
	break;
      case 'b':
	*minibatch=atoi(argv[++i]);
	break;
      case 'j':
	strcpy(teach_file,argv[++i]);
	break;
      case 'y':
	strcpy(cv_lab_file,argv[++i]);
	break;
      case 'a':
	*dropout_rate=atof(argv[++i]);
	break;
      case 'f':
	*dropout_input_rate=atof(argv[++i]);
	break;
      default:
	cerr<<"Unkown option: "<<argv[i]<<endl;
	usage();
	exit(0);
      }
    }
    else{
      cerr<<"Unkown option: "<<argv[i]<<endl;
      usage();
      exit(0);
    }
  }
}

void diplay_options(int argc,char **argv)
{
  cerr<<"command line: ";
  for(int i=0;i<argc;i++){
    cerr<<argv[i]<<" ";
  }
  cerr<<endl;
}

int main(int argc, char **argv)
{
  if(argc<2){
    usage();
    exit(0);
  }

  CTime time;
  time.print_time_now();
  time.tic();

  Float lr;
  Float end_lr;
  Float decreasing_lr;
  Float momentum;
  int epoches;
  int minibatch_size;
  char *training_file=new char[N];
  char *cv_file=new char[N];
  memset(cv_file,0,N);
  char *cv_lab_file=new char[N];
  char *teach_file=new char[N];
  char *model_file=new char[N];
  char *output_file=new char[N];

  Float dropout_rate=0.0;
  Float dropout_input_rate=0.0;

  read_option(argc,argv,&lr,&end_lr,&decreasing_lr,&momentum,&epoches, \
	      &minibatch_size,training_file, cv_file, teach_file,      \
	      model_file, output_file, cv_lab_file, &dropout_rate,     \
	      &dropout_input_rate);
  diplay_options(argc,argv);

  DNNGradient mlp;
  cerr<<"Setting parameters ...\n";
  mlp.set_learning_rate(lr);
  mlp.set_end_learning_rate(end_lr);
  mlp.set_decreasing_rate(decreasing_lr);
  mlp.set_momentum(momentum);
  mlp.set_epoches(epoches);
  mlp.set_minibatch_size(minibatch_size);

  cerr<<"Loading model ...\n";
  mlp.load_mlp(model_file);
  cerr<<"Loading teacher signal ...\n";
  mlp.load_teacher_signal(teach_file);
  cerr<<"Loading training data ...\n";
  mlp.load_data(training_file);

  delete training_file;
  delete teach_file;
  delete model_file;

  mlp.set_dropout_rate(dropout_rate);
  mlp.set_dropout_input_rate(dropout_input_rate);

  DNNValidation cv;
  bool cv_flag=false;
  if(strlen(cv_file) && strlen(cv_lab_file)){
    cv_flag=true;
    cerr<<"Loading cv data ...\n";
    cv.load_data(cv_file);
    cv.set_minibatch_size(minibatch_size<cv.row_data?minibatch_size:cv.row_data);
    cerr<<"Loading cv lab ...\n";
    cv.load_lab(cv_lab_file);
    cerr<<"Initializing cv parameters ...\n";
    cv.load_mlp(NULL, &mlp);
  }
  delete cv_file;
  delete cv_lab_file;

  Float previous_acc=0;
  for(int i=0;i<mlp.get_epoches() && mlp.get_learning_rate()>=mlp.get_end_lr();i++){
    cerr<<"#epoches: "<<i+1<<endl;
    mlp.shuffle();
    for(int j=0;j<mlp.row_data;j+=mlp.get_minibatch_size()){
      mlp.host2gpu_copy_data(mlp.data, j, mlp.shuffling);
      mlp.forward();
      mlp.host2gpu_copy_teach(j, mlp.shuffling);
      Float err=mlp.first_error();
      fprintf(stderr,"%.3f\n",err);
      mlp.layers_gradient();
      mlp.update();
    }

    if(cv_flag){
      cv=mlp;
      cv.weight_cu_scalingup(dropout_rate, dropout_input_rate);

      Float acc=0;
      int j=0;
      for(;j<=cv.row_data-cv.get_minibatch_size();j+=cv.get_minibatch_size()){
	cv.host2gpu_copy_data(cv.data, j);
	cv.forward();
	cv.gpu2host_copy_res();
	acc+=cv.accuracy(j);
      }
      if(j<cv.row_data){
	int seek=cv.row_data-cv.get_minibatch_size();
	cv.host2gpu_copy_data(cv.data, seek);
	cv.forward();
	cv.gpu2host_copy_res();
	acc+=cv.accuracy(seek, cv.get_minibatch_size()-cv.row_data+j);
      }
      acc=acc*100/cv.row_data;
      fprintf(stderr, "CV accuracy = %.3f%\n", acc);
      if(acc<previous_acc){
	Float up_lr=mlp.get_learning_rate()*mlp.get_decreasing_rate();
	mlp.set_learning_rate(up_lr);
	fprintf(stderr, "previous accuracy (%.3f%) > current accuracy (%.3f%),\n", previous_acc, acc);
	fprintf(stderr, "   learning rate was set to %f\n", up_lr);
      }
      else{
	previous_acc = acc;
	mlp.gpu2host_copy_wb();
	cerr<<"Saving model ...\n";
	if(dropout_rate){
	  mlp.scale_weight();
	}
	mlp.dump_mlp(output_file);
      }
    }
    else{
      mlp.gpu2host_copy_wb();
      cerr<<"Saving model ...\n";
      if(dropout_rate){
	cerr<<"Scaling weight ...\n";
	mlp.scale_weight();
      }
      mlp.dump_mlp(output_file);
    }
  }

  delete output_file;

  time.toc();

  return 0;
}
