# Supplementary material for: Electrooculography-based continuous eye-writing recognition system for efficient assistive communication systems
Source: PLoS One. 2018 Feb 9;13(2):e0192684. doi: 10.1371/journal.pone.0192684 (PMC5806888; doi:10.1371/journal.pone.0192684)
Supplement: S1 Source Code — This repository contains all the source code of the DNN training toolkit used in this paper. (ZIP) [file pone.0192684.s004.zip › dnn_traningtoolkit/def.h]

/*
Copyright 2017 Fuming Fang, Shinozaki Lab., Tokyo Institute of Technology

Permission is hereby granted, free of charge, to any person
obtaining a copy of this software and associated documentation
files (the "Software"), to deal in the Software without
restriction, including without limitation the rights to use,
copy, modify, merge, publish, distribute, sublicense, and/or
sell copies of the Software, and to permit persons to whom the
Software is furnished to do so, subject to the following conditions:

The above copyright notice and this permission notice shall be
included in all copies or substantial portions of the Software.

THE SOFTWARE IS PROVIDED "AS IS", WITHOUT WARRANTY OF ANY KIND,
EXPRESS OR IMPLIED, INCLUDING BUT NOT LIMITED TO THE WARRANTIES
OF MERCHANTABILITY, FITNESS FOR A PARTICULAR PURPOSE AND
NONINFRINGEMENT. IN NO EVENT SHALL THE AUTHORS OR COPYRIGHT
HOLDERS BE LIABLE FOR ANY CLAIM, DAMAGES OR OTHER LIABILITY,
WHETHER IN AN ACTION OF CONTRACT, TORT OR OTHERWISE, ARISING
FROM, OUT OF OR IN CONNECTION WITH THE SOFTWARE OR THE USE OR
OTHER DEALINGS IN THE SOFTWARE.
*/


#ifndef DEF_FILE
#define DEF_FILE

#include <iostream>
#include <vector>
#include <float.h>
#include <iomanip>

using namespace std;


#define DOUBLE
#ifdef  DOUBLE
typedef double Float;
#define cublasSDgemm  cublasDgemm
#define cublasSDgemv  cublasDgemv
#define cublasSDdot   cublasDdot
#define cublasSDxapy  cublasDaxpy
#define cublasSDscal  cublasDscal
#define THREAD_SIZE   1024
#define _FLT_MIN      DBL_MIN
#define _FLT_MAX      DBL_MAX
#else
typedef float Float;
#define cublasSDgemm  cublasSgemm
#define cublasSDgemv  cublasSgemv
#define cublasSDdot   cublasSdot
#define cublasSDxapy  cublasSaxpy
#define cublasSDscal  cublasSscal
#define THREAD_SIZE   1024
#define _FLT_MIN      FLT_MIN
#define _FLT_MAX      FLT_MAX
#endif


typedef vector<Float> fvector;
typedef vector<fvector> fmatrix;

enum ACT{
  linear,
  sigmoid,
  ReLU,
  LReLU,
  Tanh,
  softmax
};

struct Activation{
  char name[128];
  ACT type;
  Float a;
  Float b;
  Float c;

  Float lr;
  Float dlr;
  Float elr;
  bool set_lr;

  Float dw;
  Float db;
};

#endif
