# Supplementary material for: Electrooculography-based continuous eye-writing recognition system for efficient assistive communication systems
Source: PLoS One. 2018 Feb 9;13(2):e0192684. doi: 10.1371/journal.pone.0192684 (PMC5806888; doi:10.1371/journal.pone.0192684)
Supplement: S1 Source Code — This repository contains all the source code of the DNN training toolkit used in this paper. (ZIP) [file pone.0192684.s004.zip › dnn_traningtoolkit/DNNGradient.cpp]

/*
Copyright 2017 Fuming Fang, Shinozaki Lab., Tokyo Institute of Technology

Permission is hereby granted, free of charge, to any person
obtaining a copy of this software and associated documentation
files (the "Software"), to deal in the Software without
restriction, including without limitation the rights to use,
copy, modify, merge, publish, distribute, sublicense, and/or
sell copies of the Software, and to permit persons to whom the
Software is furnished to do so, subject to the following conditions:

The above copyright notice and this permission notice shall be
included in all copies or substantial portions of the Software.

THE SOFTWARE IS PROVIDED "AS IS", WITHOUT WARRANTY OF ANY KIND,
EXPRESS OR IMPLIED, INCLUDING BUT NOT LIMITED TO THE WARRANTIES
OF MERCHANTABILITY, FITNESS FOR A PARTICULAR PURPOSE AND
NONINFRINGEMENT. IN NO EVENT SHALL THE AUTHORS OR COPYRIGHT
HOLDERS BE LIABLE FOR ANY CLAIM, DAMAGES OR OTHER LIABILITY,
WHETHER IN AN ACTION OF CONTRACT, TORT OR OTHERWISE, ARISING
FROM, OUT OF OR IN CONNECTION WITH THE SOFTWARE OR THE USE OR
OTHER DEALINGS IN THE SOFTWARE.
*/


#include "DNNGradient.h"
#include "cublas_v2.h"
#include "kernel.h"
#include <stdio.h>
#include "CTime.h"

DNNGradient::DNNGradient()
{
  teacher_cu=NULL;

  teacher=NULL;
  row_teach=0;
  col_teach=0;

  shuffling=NULL;

  CTime t;
  int seed = t.generate_seed();
  srand(seed);
}

DNNGradient::~DNNGradient()
{
  if(teacher_cu){
    cudaFree(teacher_cu);
    teacher_cu=NULL;
  }

  if(teacher){
    if(teacher[0]){
      delete teacher[0];
    }
    delete teacher;
    teacher=NULL;
  }
  row_teach=0;
  col_teach=0;

  if(shuffling){
    delete shuffling;
  }

  for(int i=0;i<error_cu.size();i++){
    cudaFree(error_cu[i]);
  }

  cudaFree(Identity_m_cu);
  cudaFree(sum_error_cu);

  for(int i=0;i<dfx_cu.size();i++){
    cudaFree(dfx_cu[i]);
  }

  for(int i=0;i<d_weight_cu.size();i++){
    cudaFree(d_weight_cu[i]);
  }

  for(int i=0;i<d_bias_cu.size();i++){
    cudaFree(d_bias_cu[i]);
  }

}

void DNNGradient::set_learning_rate(Float lr)
{
  learning_rate=lr;
  update_lr();
}

void DNNGradient::set_end_learning_rate(Float end_lr)
{
  end_learning_rate=end_lr;
}

void DNNGradient::set_decreasing_rate(Float decreasing_lr)
{
  decreasing_rate=decreasing_lr;
}

void DNNGradient::set_momentum(Float m)
{
  momentum=m;
}

void DNNGradient::set_epoches(int ep)
{
  epoches=ep;
}

void DNNGradient::load_teacher_signal(const char *name, Float **lab, int row, int col)
{
  if(lab){
    teacher=lab;
    row_teach=row;
    col_teach=col;
  }
  else{
    teacher=csvread(name, &row_teach, &col_teach);
  }

  allocate_teacher_cu();
  allocate_error_cu();
  initialize_identity_matrix_cu();
  initialize_sum_error_cu();
  initialize_dfx_cu();
  initialize_d_weight_cu();
  initialize_d_bias_cu();
}

void DNNGradient::allocate_teacher_cu()
{
  cudaError_t err;
  err=cudaMalloc((void**)&teacher_cu, weight.back().size()*minibatch_size*sizeof(Float));
  if(err != cudaSuccess) {
    cerr<<"cudaMalloc failed!"<<endl;        
  }
}

void DNNGradient::allocate_error_cu()
{
  for(int i=0;i<weight.size();i++){
    Float *layer_error;
    cudaMalloc((void**)&layer_error, weight[i].size()*minibatch_size*sizeof(Float));
    error_cu.push_back(layer_error);
  }
}

void DNNGradient::host2gpu_copy_teach(int seek, int *shuffling)
{
  if(shuffling){
    Float *p=new Float[minibatch_size*col_teach];
    for(int i=0;i<minibatch_size;i++){
      memcpy(p+i*col_teach, teacher[shuffling[seek+i]], col_teach*sizeof(Float));
    }
    cudaMemcpy(teacher_cu, p, minibatch_size*col_teach*sizeof(Float), cudaMemcpyHostToDevice);
    delete p;
  }
  else{
    cudaMemcpy(teacher_cu, teacher[seek], minibatch_size*col_teach*sizeof(Float), cudaMemcpyHostToDevice);
  }
}

Float DNNGradient::first_error()
{
  Float error;
  
  teacher_cu=transpose_cu(teacher_cu, minibatch_size, col_teach);
  cudaMemcpy(error_cu.back(), teacher_cu, minibatch_size*col_teach*sizeof(Float), cudaMemcpyDeviceToDevice);

  Float alpha=1.0;
  Float beta=-1.0;

  cublasSDgemm(handle, CUBLAS_OP_N, CUBLAS_OP_N,                        \
	       minibatch_size, col_teach, minibatch_size, &alpha,	\
	       Identity_m_cu, minibatch_size,				\
	       dot_cu.back(), minibatch_size, &beta,			\
	       error_cu.back(), minibatch_size);

  Float coef = 1.0;
  switch(act.back().type){
  case softmax:
    cross_log_cu(dot_cu.back(), weight.back().size()*minibatch_size, teacher_cu, sum_error_cu);
    coef = -1.0;
    break;
  case linear:
  case sigmoid:
  case ReLU:
  case LReLU:
  case Tanh:
    pow_cu(error_cu.back(), minibatch_size*col_teach, sum_error_cu);
    coef = 0.5;
    break;
  }
  beta=0.0;
  cublasSDgemv(handle, CUBLAS_OP_N, minibatch_size, weight.back().size(), \
	       &alpha, sum_error_cu, minibatch_size, one_cu, 1, &beta, sum_error_cu, 1);
  cublasSDdot(handle, minibatch_size, sum_error_cu, 1, one_cu, 1, &error);
  error = coef * error;

  if(act.back().type != softmax){
    derivation(layer_number-1);
    element_wise_multi_cu(error_cu.back(), dfx_cu.back(), error_cu.back(), col_teach*minibatch_size);
  }

  return error;
}

void DNNGradient::initialize_identity_matrix_cu()
{
  Float **identity=new Float*[minibatch_size];
  identity[0]=new Float[minibatch_size*minibatch_size];
  for(int i=1;i<minibatch_size;i++){
    identity[i]=identity[i-1]+minibatch_size;
  }

  for(int i=0;i<minibatch_size;i++){
    for(int j=0;j<minibatch_size;j++){
      if(i == j){
	identity[i][j]=1;
      }
      else{
	identity[i][j]=0;
      }
    }
  }

  cudaMalloc((void**)&Identity_m_cu, minibatch_size*minibatch_size*sizeof(Float));
  cudaMemcpy(Identity_m_cu, identity[0], minibatch_size*minibatch_size*sizeof(Float), cudaMemcpyHostToDevice);

  delete identity[0];
  delete identity;
}

void DNNGradient::initialize_sum_error_cu()
{
  cudaMalloc((void**)&sum_error_cu, weight.back().size()*minibatch_size*sizeof(Float));
}

void DNNGradient::initialize_dfx_cu()
{
  for(int i=0;i<weight.size();i++){
    Float *layer_dfx;
    cudaMalloc((void**)&layer_dfx, weight[i].size()*minibatch_size*sizeof(Float));
    dfx_cu.push_back(layer_dfx);
  }
}

void DNNGradient::derivation(int l)
{
  switch(act[l].type){
  case linear:
    set_one_cu(dfx_cu[l], weight[l].size()*minibatch_size);
    break;
  case sigmoid:
    d_sigmoid_cu(dot_cu[l], weight[l].size()*minibatch_size, act[l].a, act[l].b, dfx_cu[l]);
    break;
  case Tanh:
    d_tanh_cu(dot_cu[l], weight[l].size()*minibatch_size, dfx_cu[l]);
    break;
  case ReLU:
    d_relu_cu(dot_cu[l], weight[l].size()*minibatch_size, dfx_cu[l]);
    break;
  case LReLU:
    d_lrelu_cu(dot_cu[l], weight[l].size()*minibatch_size, dfx_cu[l], act[l].a);
    break;
  }
}

void DNNGradient::layers_gradient()
{
  Float alpha = -learning_rate/minibatch_size;
  Float beta = momentum;
  int last_layer_index=layer_number-1;

  for(int l=last_layer_index;l>=0;l--){
    if(act[l].set_lr){
      alpha = -act[l].lr/minibatch_size;
    }
    
    if(l != last_layer_index){
      layer_error(l);
      derivation(l);
      int size=weight[l].size()*minibatch_size;
      element_wise_multi_cu(error_cu[l], dfx_cu[l], error_cu[l], size);

      if(dropout_rate){
	element_wise_multi_cu(error_cu[l], dropout_cu[l], error_cu[l], size);
      }
    }

    int row=weight[l].size();
    int col=weight[l][0].size();
    if(l){
      cublasSDgemm(handle, CUBLAS_OP_T, CUBLAS_OP_N,    \
		   col, row, minibatch_size, &alpha,	\
		   dot_cu[l-1], minibatch_size,		\
		   error_cu[l], minibatch_size, &beta,	\
		   d_weight_cu[l], col);
    }
    else{
      cublasSDgemm(handle, CUBLAS_OP_N, CUBLAS_OP_N,    \
		   col, row, minibatch_size, &alpha,	\
		   minibatch_cu, col,			\
		   error_cu[l], minibatch_size, &beta,	\
		   d_weight_cu[l], col);
    }

    cublasSDgemm(handle, CUBLAS_OP_N, CUBLAS_OP_N,		\
		 minibatch_size, row, minibatch_size, &alpha,	\
		 one_cu, minibatch_size,			\
		 error_cu[l], minibatch_size, &beta,		\
		 d_bias_cu[l], minibatch_size);
  }
}

void DNNGradient::layer_error(int l)
{
  int up_layer=l+1;
  Float alpha=1.0;
  Float beta=0.0;
  int row=weight[up_layer].size();
  int col=weight[l].size();

  cublasSDgemm(handle, CUBLAS_OP_N, CUBLAS_OP_T,	\
  	       minibatch_size, col, row, &alpha,	\
  	       error_cu[up_layer], minibatch_size,	\
  	       weight_cu[up_layer], col, &beta,		\
  	       error_cu[l], minibatch_size);
}

void DNNGradient::initialize_d_weight_cu()
{
  for(int i=0;i<layer_number;i++){
    Float *d_weight;
    int size=weight[i].size()*weight[i][0].size();
    cudaMalloc((void**)&d_weight, size*sizeof(Float));

    memset_cu(d_weight, size, 0.0);
    d_weight_cu.push_back(d_weight);
  }
}

void DNNGradient::initialize_d_bias_cu()
{
  for(int i=0;i<layer_number;i++){
    Float *d_bias;
    int size=bias[i].size() * minibatch_size;
    cudaMalloc((void**)&d_bias, size*sizeof(Float));
    memset_cu(d_bias, size, 0.0);
    d_bias_cu.push_back(d_bias);
  }
}

void DNNGradient::update()
{
  Float alpha = 1.0;
  for(int l=0;l<layer_number;l++){
    int size =  weight[l].size()*weight[l][0].size();
    if(act[l].dw){
      alpha = -act[l].dw;
      cublasSDxapy(handle, size, &alpha, weight_cu[l], 1, d_weight_cu[l], 1);
      alpha = 1.0;
    }
    cublasSDxapy(handle, size, &alpha, d_weight_cu[l], 1, weight_cu[l], 1);

    size = bias[l].size()*minibatch_size;
    if(act[l].db){
      alpha = -act[l].db;
      cublasSDxapy(handle, size, &alpha, bias_cu[l], 1, d_bias_cu[l], 1);
      alpha = 1.0;
    }
    cublasSDxapy(handle, size, &alpha, d_bias_cu[l], 1, bias_cu[l], 1);
  }
}

int DNNGradient::get_epoches()
{
  return epoches;
}

void DNNGradient::gpu2host_copy_wb()
{
  for(int i=0;i<weight.size();i++){
    for(int j=0;j<weight[i].size();j++){
      cudaMemcpy(&weight[i][j][0], weight_cu[i]+j*weight[i][j].size(),	\
  		 weight[i][j].size()*sizeof(Float), cudaMemcpyDeviceToHost);
    }
  }

  for(int i=0;i<bias.size();i++){
    int size=bias[i].size()*minibatch_size;
    Float *p=new Float[size];
    cudaMemcpy(p, bias_cu[i], size*sizeof(Float), cudaMemcpyDeviceToHost);
    for(int j=0;j<bias[i].size();j++){
      bias[i][j]=p[j*minibatch_size];
    }
    delete p;
  }
}

void DNNGradient::shuffle()
{
  int len=minibatch_size*ceil(((Float)(row_data))/minibatch_size);
  if(!shuffling){
    shuffling=new int[len];
  }
  
  for(int i=0;i<len;i++){
    int r=rand()%row_data;
    shuffling[i]=r;
  }
}

Float DNNGradient::get_learning_rate()
{
  return learning_rate;
}

Float DNNGradient::get_decreasing_rate()
{
  return decreasing_rate;
}

Float DNNGradient::get_end_lr()
{
  return end_learning_rate;
}

void DNNGradient::update_lr()
{
  for(int i=0;i<act.size();i++){
    if(act[i].set_lr){
      act[i].lr *= act[i].dlr;
    }
  }
}
