# Supplementary material for: Electrooculography-based continuous eye-writing recognition system for efficient assistive communication systems
Source: PLoS One. 2018 Feb 9;13(2):e0192684. doi: 10.1371/journal.pone.0192684 (PMC5806888; doi:10.1371/journal.pone.0192684)
Supplement: S1 Source Code — This repository contains all the source code of the DNN training toolkit used in this paper. (ZIP) [file pone.0192684.s004.zip › dnn_traningtoolkit/DNNGradient.h]

/*
Copyright 2017 Fuming Fang, Shinozaki Lab., Tokyo Institute of Technology

Permission is hereby granted, free of charge, to any person
obtaining a copy of this software and associated documentation
files (the "Software"), to deal in the Software without
restriction, including without limitation the rights to use,
copy, modify, merge, publish, distribute, sublicense, and/or
sell copies of the Software, and to permit persons to whom the
Software is furnished to do so, subject to the following conditions:

The above copyright notice and this permission notice shall be
included in all copies or substantial portions of the Software.

THE SOFTWARE IS PROVIDED "AS IS", WITHOUT WARRANTY OF ANY KIND,
EXPRESS OR IMPLIED, INCLUDING BUT NOT LIMITED TO THE WARRANTIES
OF MERCHANTABILITY, FITNESS FOR A PARTICULAR PURPOSE AND
NONINFRINGEMENT. IN NO EVENT SHALL THE AUTHORS OR COPYRIGHT
HOLDERS BE LIABLE FOR ANY CLAIM, DAMAGES OR OTHER LIABILITY,
WHETHER IN AN ACTION OF CONTRACT, TORT OR OTHERWISE, ARISING
FROM, OUT OF OR IN CONNECTION WITH THE SOFTWARE OR THE USE OR
OTHER DEALINGS IN THE SOFTWARE.
*/


#ifndef DNNGRADIENT_CLASS
#define DNNGRADIENT_CLASS

#include "DNNParameter.h"

class DNNGradient : public DNNParameter
{
 private:
  Float learning_rate;
  Float end_learning_rate;
  Float decreasing_rate;
  Float momentum;
  int epoches;

  Float *teacher_cu;
  vector<Float*> error_cu;
  Float *Identity_m_cu;
  Float *sum_error_cu;
  vector<Float*> dfx_cu;
  vector<Float*> d_weight_cu;
  vector<Float*> d_bias_cu;

 public:
  Float **teacher;
  int row_teach;
  int col_teach;

  int *shuffling;

 public:
  DNNGradient();
  ~DNNGradient();

  void load_teacher_signal(const char *name, Float **lab=NULL, int row=0, int col=0);
  void allocate_teacher_cu();
  void allocate_error_cu();
  void initialize_identity_matrix_cu();
  void initialize_sum_error_cu();
  void initialize_dfx_cu();
  void initialize_d_weight_cu();
  void initialize_d_bias_cu();
  void host2gpu_copy_teach(int seek, int *shuffling=NULL);
  Float first_error();
  void derivation(int layer);
  void layers_gradient();
  void layer_error(int layer);
  void update();
  void shuffle();

  void set_learning_rate(Float lr);
  void set_end_learning_rate(Float end_lr);
  void set_decreasing_rate(Float decreasing_lr);
  void set_momentum(Float momentum);
  void set_epoches(int epoches);
  int get_epoches();
  Float get_learning_rate();
  Float get_decreasing_rate();
  Float get_end_lr();
  void update_lr();

  void gpu2host_copy_wb();
};

#endif
