# Supplementary material for: Electrooculography-based continuous eye-writing recognition system for efficient assistive communication systems
Source: PLoS One. 2018 Feb 9;13(2):e0192684. doi: 10.1371/journal.pone.0192684 (PMC5806888; doi:10.1371/journal.pone.0192684)
Supplement: S1 Source Code — This repository contains all the source code of the DNN training toolkit used in this paper. (ZIP) [file pone.0192684.s004.zip › dnn_traningtoolkit/DNNParameter.cpp]

/*
Copyright 2017 Fuming Fang, Shinozaki Lab., Tokyo Institute of Technology

Permission is hereby granted, free of charge, to any person
obtaining a copy of this software and associated documentation
files (the "Software"), to deal in the Software without
restriction, including without limitation the rights to use,
copy, modify, merge, publish, distribute, sublicense, and/or
sell copies of the Software, and to permit persons to whom the
Software is furnished to do so, subject to the following conditions:

The above copyright notice and this permission notice shall be
included in all copies or substantial portions of the Software.

THE SOFTWARE IS PROVIDED "AS IS", WITHOUT WARRANTY OF ANY KIND,
EXPRESS OR IMPLIED, INCLUDING BUT NOT LIMITED TO THE WARRANTIES
OF MERCHANTABILITY, FITNESS FOR A PARTICULAR PURPOSE AND
NONINFRINGEMENT. IN NO EVENT SHALL THE AUTHORS OR COPYRIGHT
HOLDERS BE LIABLE FOR ANY CLAIM, DAMAGES OR OTHER LIABILITY,
WHETHER IN AN ACTION OF CONTRACT, TORT OR OTHERWISE, ARISING
FROM, OUT OF OR IN CONNECTION WITH THE SOFTWARE OR THE USE OR
OTHER DEALINGS IN THE SOFTWARE.
*/


#include "DNNParameter.h"
#include "cublas_v2.h"
#include "kernel.h"
#include <algorithm>

DNNParameter::DNNParameter()
{
  data=NULL;
  row_data=0;
  col_data=0;

  cublasStatus err;
  err=cublasInit();
  if(CUBLAS_STATUS_ALLOC_FAILED == err){
    cerr<<"cublasInit failed!\n";
    exit(0);
  }
  
  cublasCreate(&handle);

  res=NULL;
  minibatch_cu=NULL;
  one_cu=NULL;

  dropout_rate = 0.0;
  dropout_input_rate = 0.0;
  dropout_input_cu = NULL;
}

DNNParameter::~DNNParameter()
{
  if(data){
    if(data[0]){
      delete data[0];
    }
    delete data;
    data=NULL;
  }
  row_data=0;
  col_data=0;

  for(int i=0;i<weight_cu.size();i++){
    cudaFree(weight_cu[i]);
  }

  for(int i=0;i<bias_cu.size();i++){
    cudaFree(bias_cu[i]);
  }

  if(minibatch_cu){
    cudaFree(minibatch_cu);
  }

  for(int i=0;i<dot_cu.size();i++){
    cudaFree(dot_cu[i]);
  }

  if(one_cu){
    cudaFree(one_cu);
  }

  for(int i=0;i<sum_cu.size();i++){
    cudaFree(sum_cu[i]);
  }

  for(int i=0;i<dropout_cu.size();i++){
    cudaFree(dropout_cu[i]);
  }

  if(dropout_input_cu){
    cudaFree(dropout_input_cu);
  }

  cublasDestroy(handle);
  
  cublasStatus err;
  err=cublasShutdown();
  if(CUBLAS_STATUS_NOT_INITIALIZED == err){
    cerr<<"Warning: cublas library was not initialized!\n";
  }

  if(res){
    if(res[0]){
      delete res[0];
    }
    delete res;
  }
}

void DNNParameter::load_mlp(const char *name, DNNParameter *src)
{
  if(src){
    weight=src->get_weight();
    bias=src->get_bias();
    act=src->get_act();
  }
  else{
    load_mlp_xml(name, &weight, &bias, &act);
  }
  layer_number=weight.size();

  res=new Float*[weight.back().size()];
  res[0]=new Float[weight.back().size()*minibatch_size];
  for(int i=1;i<weight.back().size();i++){
    res[i]=res[i-1]+minibatch_size;
  }

  allocate_cu();
  host2gpu_copy_wb();
  host2gpu_copy_one();
}

void DNNParameter::host2gpu_copy_one()
{
  int max=-1;
  for(int i=0;i<weight.size();i++){
    if(max < (int)(weight[i].size())){
      max = weight[i].size();
    }
  }
  max = max>minibatch_size?max:minibatch_size;
  Float *one=new Float[max*max];
  for(int i=0;i<max*max;i++){
    one[i]=1.0;
  }
  cudaMemcpy(one_cu, one, max*max*sizeof(Float), cudaMemcpyHostToDevice);
  delete one;
}

void DNNParameter::dump_mlp(const char *name)
{
  dump_mlp_xml(name, weight, bias, act);
}

void DNNParameter::load_data(const char *name)
{
  data=csvread(name, &row_data, &col_data);
}

void DNNParameter::dot(int layer)
{
  int mlp_row=weight[layer].size();
  int mlp_col=weight[layer][0].size();

  Float alpha=1.0;
  Float beta=1.0;

  cudaMemcpy(dot_cu[layer], bias_cu[layer], mlp_row * minibatch_size * sizeof(Float), \
  	     cudaMemcpyDeviceToDevice);

  if(0 == layer){
    cublasSDgemm(handle, CUBLAS_OP_T, CUBLAS_OP_N,		\
		 minibatch_size, mlp_row, mlp_col, &alpha,	\
		 minibatch_cu, mlp_col,				\
		 weight_cu[layer], mlp_col, &beta,		\
		 dot_cu[layer], minibatch_size);
  }
  else{
    cublasSDgemm(handle, CUBLAS_OP_N, CUBLAS_OP_N,              \
                 minibatch_size, mlp_row, mlp_col, &alpha,      \
                 dot_cu[layer-1], minibatch_size,		\
                 weight_cu[layer], mlp_col, &beta,              \
                 dot_cu[layer], minibatch_size);
  }
}

void DNNParameter::allocate_cu()
{
  for(int i=0;i<weight.size();i++){
    Float *weight_layer;
    cudaMalloc((void**)&weight_layer, weight[i].size() * weight[i][0].size() * sizeof(Float));
    weight_cu.push_back(weight_layer);
  }

  for(int i=0;i<bias.size();i++){
    Float *bias_layer;
    cudaMalloc((void**)&bias_layer, bias[i].size() * minibatch_size * sizeof(Float));
    bias_cu.push_back(bias_layer);
  }

  cudaMalloc((void**)&minibatch_cu, weight[0][0].size() * minibatch_size * sizeof(Float));

  for(int i=0;i<weight.size();i++){
    Float *dot_layer;
    cudaMalloc((void**)&dot_layer, weight[i].size() * minibatch_size * sizeof(Float));
    dot_cu.push_back(dot_layer);
  }

  int max=-1;
  for(int i=0;i<weight.size();i++){
    if(max < (int)(weight[i].size())){
      max=weight[i].size();
    }
  }
  max = max>minibatch_size?max:minibatch_size;
  cudaMalloc((void**)&one_cu, max * max * sizeof(Float));

  for(int i=0;i<weight.size();i++){
    Float *sum_layer;
    cudaMalloc((void**)&sum_layer, minibatch_size * sizeof(Float));
    sum_cu.push_back(sum_layer);
  }
}

void DNNParameter::set_minibatch_size(int size)
{
  minibatch_size=size;
}

void DNNParameter::host2gpu_copy_wb()
{
  for(int i=0;i<weight.size();i++){
    for(int j=0;j<weight[i].size();j++){
      cudaMemcpy(weight_cu[i] + j*weight[i][j].size(), &weight[i][j][0], \
      		 weight[i][j].size() * sizeof(Float), cudaMemcpyHostToDevice);
    }
  }

  for(int i=0;i<bias.size();i++){
    int size=bias[i].size()*minibatch_size;
    Float *bias_host=new Float[size];
    for(int j=0;j<bias[i].size();j++){
      for(int k=0;k<minibatch_size;k++){
	bias_host[j*minibatch_size+k]=bias[i][j];
      }
    }
    cudaMemcpy(bias_cu[i], bias_host, size*sizeof(Float), cudaMemcpyHostToDevice);
    delete bias_host;
  }
}

void DNNParameter::host2gpu_copy_data(Float **data, int seek, int *shuffling)
{
  if(shuffling){
    Float *p=new Float[minibatch_size*col_data];
    for(int i=0;i<minibatch_size;i++){
      memcpy(p+i*col_data, data[shuffling[seek+i]], col_data*sizeof(Float));
    }
    cudaMemcpy(minibatch_cu, p, minibatch_size*col_data*sizeof(Float), cudaMemcpyHostToDevice);
    delete p;
  }
  else{
    cudaMemcpy(minibatch_cu, data[seek], minibatch_size*col_data*sizeof(Float), cudaMemcpyHostToDevice);
  }
}

int DNNParameter::get_number_of_layers()
{
  return layer_number;
}

void DNNParameter::gpu2host_copy_res()
{
  cudaMemcpy(res[0], dot_cu.back(), weight.back().size()*minibatch_size*sizeof(Float), cudaMemcpyDeviceToHost);
}

int DNNParameter::get_layer_size(int l)
{
  return weight[l-1].size();
}

Float** DNNParameter::transpose(Float **src, int row, int col)
{
  Float **dest=new Float*[col];
  dest[0]=new Float[row*col];
  for(int i=1;i<col;i++){
    dest[i]=dest[i-1]+row;
  }
  for(int i=0;i<col;i++){
    for(int j=0;j<row;j++){
      dest[i][j]=src[j][i];
    }
  }

  return dest;
}

void DNNParameter::dump_res(const char *name, bool add, int len)
{
  Float **_res;
  _res=transpose(res, weight.back().size(), minibatch_size);

  csvwrite(name, &_res[len], minibatch_size-len, weight.back().size(), add);
  delete _res[0];
  delete _res;
}

void DNNParameter::activation(int layer)
{
  int size=weight[layer].size() * minibatch_size;
  Float a=act[layer].a;
  Float b=act[layer].b;
  Float c=act[layer].c;
  ACT type=act[layer].type;
  switch(type){
  case linear:
    break;
  case sigmoid:
    sigmoid_cu(dot_cu[layer], size, a, b);
    break;
  case ReLU:
    relu_cu(dot_cu[layer], size);
    break;
  case LReLU:
    lrelu_cu(dot_cu[layer], size, a);
    break;
  case Tanh:
    tanh_cu(dot_cu[layer], size);
    break;
  case softmax:{
    exp_cu(dot_cu[layer], size);
    Float alpha=1.0;
    Float beta=0.0;
    cublasSDgemv(handle, CUBLAS_OP_N, minibatch_size, weight[layer].size(), \
    		 &alpha, dot_cu[layer], minibatch_size,			\
    		 one_cu, 1, &beta, sum_cu[layer], 1);
    divide_cu(dot_cu[layer], size, sum_cu[layer], minibatch_size);
    break;}
  default:
    cerr<<"Unkown activation function type: "<<type<<endl;
    exit(0);
  }
}

void DNNParameter::forward()
{
  for(int l=0;l<get_number_of_layers();l++){
    if(dropout_input_rate && 0 == l){
      int size = minibatch_size * weight[0][0].size();
      gene_dropout(dropout_input_cu, size, dropout_input_rate, rand());
      element_wise_multi_cu(minibatch_cu, dropout_input_cu, minibatch_cu, size);
    }

    dot(l);
    activation(l);

    if(dropout_rate && l < layer_number-1){
      int size = minibatch_size * weight[l].size();
      gene_dropout(dropout_cu[l], size, dropout_rate, rand());
      element_wise_multi_cu(dot_cu[l], dropout_cu[l], dot_cu[l], size);
    }
  }
}

int DNNParameter::get_minibatch_size()
{
  return minibatch_size;
}

vector<fmatrix> DNNParameter::get_weight()
{
  return weight;
}

vector<fmatrix> *DNNParameter::get_weight_p()
{
  return &weight;
}

fmatrix DNNParameter::get_bias()
{
  return bias;
}

fmatrix *DNNParameter::get_bias_p()
{
  return &bias;
}

vector<Activation> DNNParameter::get_act()
{
  return act;
}

vector<Activation> *DNNParameter::get_act_p()
{
  return &act;
}

vector<Float*> *DNNParameter::get_weightcu()
{
  return &weight_cu;
}

vector<Float*> *DNNParameter::get_biascu()
{
  return &bias_cu;
}

Float **DNNParameter::get_res_p()
{
  return res;
}

void DNNParameter::set_dropout_rate(Float rate)
{
  dropout_rate=rate;

  if(dropout_rate){
    for(int i=0;i<weight.size()-1;i++){
      int size=minibatch_size*weight[i].size();
      
      Float *pd;
      cudaMalloc((void**)&pd, size*sizeof(Float));
      dropout_cu.push_back(pd);
    }
  }
}

void DNNParameter::set_dropout_input_rate(Float rate)
{
  dropout_input_rate=rate;
  
  int size = minibatch_size*weight[0][0].size();
  cudaMalloc((void**)&dropout_input_cu, size*sizeof(Float));
}

void DNNParameter::scale_weight()
{
  Float scaling_weight_input=1-dropout_input_rate;
  for(int i=0;i<weight[0].size();i++){
    for(int j=0;j<weight[0][0].size();j++){
      weight[0][i][j] *= scaling_weight_input;
    }
  }

  Float scaling_weight=1-dropout_rate;
  for(int i=1;i<weight.size();i++){
    for(int j=0;j<weight[i].size();j++){
      for(int k=0;k<weight[i][0].size();k++){
	weight[i][j][k] *= scaling_weight;
      }
    }
  }
}

void DNNParameter::reset_wb(vector<Float*> *src_w_cu, vector<Float*> *src_b_cu)
{
  for(int i=0;i<src_w_cu->size();i++){
    cudaMemcpy(weight_cu[i], src_w_cu->at(i), weight[i].size()*weight[i][0].size()*sizeof(Float), \
	       cudaMemcpyHostToDevice);
    cudaMemcpy(bias_cu[i], src_b_cu->at(i), bias[i].size()*minibatch_size*sizeof(Float), \
	       cudaMemcpyHostToDevice);
  }
}
