# Supplementary material for: Electrooculography-based continuous eye-writing recognition system for efficient assistive communication systems
Source: PLoS One. 2018 Feb 9;13(2):e0192684. doi: 10.1371/journal.pone.0192684 (PMC5806888; doi:10.1371/journal.pone.0192684)
Supplement: S1 Source Code — This repository contains all the source code of the DNN training toolkit used in this paper. (ZIP) [file pone.0192684.s004.zip › dnn_traningtoolkit/DNNParameter.h]

/*
Copyright 2017 Fuming Fang, Shinozaki Lab., Tokyo Institute of Technology

Permission is hereby granted, free of charge, to any person
obtaining a copy of this software and associated documentation
files (the "Software"), to deal in the Software without
restriction, including without limitation the rights to use,
copy, modify, merge, publish, distribute, sublicense, and/or
sell copies of the Software, and to permit persons to whom the
Software is furnished to do so, subject to the following conditions:

The above copyright notice and this permission notice shall be
included in all copies or substantial portions of the Software.

THE SOFTWARE IS PROVIDED "AS IS", WITHOUT WARRANTY OF ANY KIND,
EXPRESS OR IMPLIED, INCLUDING BUT NOT LIMITED TO THE WARRANTIES
OF MERCHANTABILITY, FITNESS FOR A PARTICULAR PURPOSE AND
NONINFRINGEMENT. IN NO EVENT SHALL THE AUTHORS OR COPYRIGHT
HOLDERS BE LIABLE FOR ANY CLAIM, DAMAGES OR OTHER LIABILITY,
WHETHER IN AN ACTION OF CONTRACT, TORT OR OTHERWISE, ARISING
FROM, OUT OF OR IN CONNECTION WITH THE SOFTWARE OR THE USE OR
OTHER DEALINGS IN THE SOFTWARE.
*/


#ifndef DNNPARAMETER_CLASS
#define DNNPARAMETER_CLASS

#include "def.h"
#include "io.h"
#include <cublas.h>

class DNNParameter : public IO
{
 protected:
  vector<fmatrix> weight;
  fmatrix bias;
  vector<Activation> act;
  Float **res;
  int layer_number;
  
  vector<Float*> weight_cu;
  vector<Float*> bias_cu;
  Float *minibatch_cu;
  vector<Float*> dot_cu;

  Float *one_cu;
  vector<Float*> sum_cu;

  int minibatch_size;

  cublasHandle_t handle;

  Float dropout_rate;
  Float dropout_input_rate;
  Float *dropout_input_cu;
  vector<Float*> dropout_cu;

 public:
  Float **data;
  int row_data;
  int col_data;

 public:
  DNNParameter();
  ~DNNParameter();
  void load_mlp(const char *name, DNNParameter *src=NULL);
  void dump_mlp(const char *name);
  void load_data(const char *name);
  void dot(int layer);
  void allocate_cu();
  void set_minibatch_size(int size);
  void host2gpu_copy_wb();
  void host2gpu_copy_one();
  void host2gpu_copy_data(Float **data, int seek, int *shuffling=NULL);
  void gpu2host_copy_res();
  void dump_res(const char *name, bool add=true, int len=0);
  void activation(int layer);
  void forward();
  Float **transpose(Float **src, int row, int col);
  void scale_weight();
  void reset_wb(vector<Float*> *src_w_cu, vector<Float*> *src_b_cu);

  int get_number_of_layers();
  int get_layer_size(int l);
  int get_minibatch_size();
  vector<fmatrix> get_weight();
  vector<fmatrix> *get_weight_p();
  fmatrix get_bias();
  fmatrix *get_bias_p();
  vector<Activation> get_act();
  vector<Activation> *get_act_p();
  vector<Float*> *get_weightcu();
  vector<Float*> *get_biascu();
  Float **get_res_p();

  void set_dropout_rate(Float rate);
  void set_dropout_input_rate(Float rate);
};

#endif
