# Supplementary material for: Electrooculography-based continuous eye-writing recognition system for efficient assistive communication systems
Source: PLoS One. 2018 Feb 9;13(2):e0192684. doi: 10.1371/journal.pone.0192684 (PMC5806888; doi:10.1371/journal.pone.0192684)
Supplement: S1 Source Code — This repository contains all the source code of the DNN training toolkit used in this paper. (ZIP) [file pone.0192684.s004.zip › dnn_traningtoolkit/init.conf]

Layer_1 = 132    # input layer
Layer_2 = 200    # first hidden layer
Layer_3 = 100    # second hidden layer
Layer_4 = 64     # output layer
==========
<relu a=1.0,b=1.0,c=0>  # first hidden layer
<relu a=1.0,b=1.0,c=0>  # second hidden layer
<softmax a=1.0,b=1.0,c=0> # output layer
