# Supplementary material for: Electrooculography-based continuous eye-writing recognition system for efficient assistive communication systems
Source: PLoS One. 2018 Feb 9;13(2):e0192684. doi: 10.1371/journal.pone.0192684 (PMC5806888; doi:10.1371/journal.pone.0192684)
Supplement: S1 Source Code — This repository contains all the source code of the DNN training toolkit used in this paper. (ZIP) [file pone.0192684.s004.zip › dnn_traningtoolkit/kernel.cpp]

/*
Copyright 2017 Fuming Fang, Shinozaki Lab., Tokyo Institute of Technology

Permission is hereby granted, free of charge, to any person
obtaining a copy of this software and associated documentation
files (the "Software"), to deal in the Software without
restriction, including without limitation the rights to use,
copy, modify, merge, publish, distribute, sublicense, and/or
sell copies of the Software, and to permit persons to whom the
Software is furnished to do so, subject to the following conditions:

The above copyright notice and this permission notice shall be
included in all copies or substantial portions of the Software.

THE SOFTWARE IS PROVIDED "AS IS", WITHOUT WARRANTY OF ANY KIND,
EXPRESS OR IMPLIED, INCLUDING BUT NOT LIMITED TO THE WARRANTIES
OF MERCHANTABILITY, FITNESS FOR A PARTICULAR PURPOSE AND
NONINFRINGEMENT. IN NO EVENT SHALL THE AUTHORS OR COPYRIGHT
HOLDERS BE LIABLE FOR ANY CLAIM, DAMAGES OR OTHER LIABILITY,
WHETHER IN AN ACTION OF CONTRACT, TORT OR OTHERWISE, ARISING
FROM, OUT OF OR IN CONNECTION WITH THE SOFTWARE OR THE USE OR
OTHER DEALINGS IN THE SOFTWARE.
*/


#include "kernel.h"
#include <cublas.h>
#include <curand_kernel.h>

__global__ void k_sigmoid(Float *data, int len, Float a, Float b)
{
  int index = blockIdx.x * blockDim.x + threadIdx.x;
  if(index<len){
    data[index]=b/(1.0+exp(-a*data[index]));
  }
}

void sigmoid_cu(Float *data, int len, Float a, Float b)
{
  dim3 thread(THREAD_SIZE);
  dim3 block((len-1)/THREAD_SIZE+1);
  k_sigmoid<<<block,thread>>>(data,len,a,b);
}

__global__ void k_relu(Float *data, int len)
{
  int index = blockIdx.x * blockDim.x +threadIdx.x;
  if(index<len){
    data[index]=max(0.0, data[index]);
  }
}

void relu_cu(Float *data, int len)
{
  dim3 thread(THREAD_SIZE);
  dim3 block((len-1)/THREAD_SIZE+1);
  k_relu<<<block,thread>>>(data,len);
}

__global__ void k_lrelu(Float *data, int len, Float a)
{
  int index = blockIdx.x * blockDim.x +threadIdx.x;
  if(index<len){
    if(data[index] <= 0){
      data[index] = a*data[index];
    }
  }
}

void lrelu_cu(Float *data, int len, Float a)
{
  dim3 thread(THREAD_SIZE);
  dim3 block((len-1)/THREAD_SIZE+1);
  k_lrelu<<<block,thread>>>(data,len,a);
}

__global__ void k_tanh(Float *data, int len)
{
  int index = blockIdx.x * blockDim.x +threadIdx.x;
  if(index<len){
    data[index]=tanh(data[index]);
  }
}

void tanh_cu(Float *data, int len)
{
  dim3 thread(THREAD_SIZE);
  dim3 block((len-1)/THREAD_SIZE+1);
  k_tanh<<<block,thread>>>(data,len);
}

__global__ void k_exp(Float *data, int len)
{
  int index = blockIdx.x * blockDim.x +threadIdx.x;
  if(index<len){
    data[index]=exp(data[index]);
  }
}

void exp_cu(Float *data, int len)
{
  dim3 thread(THREAD_SIZE);
  dim3 block((len-1)/THREAD_SIZE+1);
  k_exp<<<block,thread>>>(data, len);
}

__global__ void k_divide(Float *data, int len, Float *sum_v, int len_v)
{
  int index = blockIdx.x * blockDim.x +threadIdx.x;
  if(index<len){
    data[index] = data[index]/sum_v[index%len_v];
  }
}

void divide_cu(Float *data, int len, Float *sum_v, int len_v)
{
  dim3 thread(THREAD_SIZE);
  dim3 block((len-1)/THREAD_SIZE+1);
  k_divide<<<block,thread>>>(data,len,sum_v,len_v);
}

__global__ void k_cross_log(Float *data, int len,               \
                            Float *teacher, Float *output)
{
  int index = blockIdx.x * blockDim.x +threadIdx.x;
  if(index<len){
    output[index] = log(data[index])*teacher[index];
  }
}


void cross_log_cu(Float *data, int len, Float *teacher, Float *output)
{
  dim3 thread(THREAD_SIZE);
  dim3 block((len-1)/THREAD_SIZE+1);
  k_cross_log<<<block,thread>>>(data, len, teacher, output);
}

__global__ void k_pow_cu(Float *data, int len, Float *output)
{
  int index = blockIdx.x * blockDim.x +threadIdx.x;
  if(index<len){
    output[index] = pow(data[index], 2);
  }
}

void pow_cu(Float *data, int len, Float *output)
{
  dim3 thread(THREAD_SIZE);
  dim3 block((len-1)/THREAD_SIZE+1);
  k_pow_cu<<<block,thread>>>(data,len,output);
}

__global__ void k_set_one_cu(Float *output, int len)
{
  int index = blockIdx.x * blockDim.x +threadIdx.x;
  if(index<len){
    output[index] = 1.0;
  }
}

void set_one_cu(Float *output, int len)
{
  dim3 thread(THREAD_SIZE);
  dim3 block((len-1)/THREAD_SIZE+1);
  k_set_one_cu<<<block,thread>>>(output,len);
}

__global__ void k_element_wise_multi_cu(Float *A, Float *B, Float *C, int len)
{
  int index = blockIdx.x * blockDim.x +threadIdx.x;
  if(index<len){
    C[index] = A[index] * B[index];
  }
}

void element_wise_multi_cu(Float *A, Float *B, Float *C, int len)
{
  dim3 thread(THREAD_SIZE);
  dim3 block((len-1)/THREAD_SIZE+1);
  k_element_wise_multi_cu<<<block,thread>>>(A, B, C, len);
}

__global__ void k_d_sigmoid_cu(Float *fx, int len, Float a,	\
			       Float b, Float *output)
{
  int index = blockIdx.x * blockDim.x +threadIdx.x;
  if(index<len){
    output[index] = (a/b) * fx[index] * (b - fx[index]);
  }
}

void d_sigmoid_cu(Float *fx, int len, Float a, Float b, Float *output)
{
  dim3 thread(THREAD_SIZE);
  dim3 block((len-1)/THREAD_SIZE+1);
  k_d_sigmoid_cu<<<block,thread>>>(fx, len, a, b, output);
}

__global__ void k_d_relu_cu(Float *fx, int len, Float *output)
{
  int index = blockIdx.x * blockDim.x + threadIdx.x;
  if(index<len){
    output[index] = (fx[index]>0);
  }
}

void d_relu_cu(Float *fx, int len, Float *output)
{
  dim3 thread(THREAD_SIZE);
  dim3 block((len-1)/THREAD_SIZE+1);
  k_d_relu_cu<<<block,thread>>>(fx, len, output);
}

__global__ void k_d_lrelu_cu(Float *fx, int len, Float *output, Float a)
{
  int index = blockIdx.x * blockDim.x + threadIdx.x;
  if(index<len){
    if(fx[index] > 0){
      output[index] = 1.0;
    }
    else{
      output[index] = a;
    }
  }
}

void d_lrelu_cu(Float *fx, int len, Float *output, Float a)
{
  dim3 thread(THREAD_SIZE);
  dim3 block((len-1)/THREAD_SIZE+1);
  k_d_lrelu_cu<<<block,thread>>>(fx, len, output, a);
}

__global__ void k_d_tanh_cu(Float *fx, int len, Float *output)
{
  int index = blockIdx.x * blockDim.x + threadIdx.x;
  if(index<len){
    output[index] = 1.0/(pow(cosh(fx[index]),2.0));
  }
}

void d_tanh_cu(Float *fx, int len, Float *output)
{
  dim3 thread(THREAD_SIZE);
  dim3 block((len-1)/THREAD_SIZE+1);
  k_d_tanh_cu<<<block,thread>>>(fx, len, output);
}

__global__ void k_memset_cu(Float *data, int len, Float value)
{
  int index = blockIdx.x * blockDim.x + threadIdx.x;
  if(index<len){
    data[index]=value;
  }
}

void memset_cu(Float *data, int len, Float value)
{
  dim3 thread(THREAD_SIZE);
  dim3 block((len-1)/THREAD_SIZE+1);
  k_memset_cu<<<block,thread>>>(data, len, value);
}

__global__ void k_transpose_cu(Float *matrix, Float *output,
			       int len, int _row, int _col)
{
  int index = blockIdx.x * blockDim.x + threadIdx.x;
  if(index<len){
    int row = index/_col;
    int col = index%_col;
    output[col*_row+row] = matrix[index];
  }
}

Float* transpose_cu(Float *matrix, int row, int col)
{
  Float *p=NULL;

  int size=row*col;
  cudaMalloc((void**)&p, size*sizeof(Float));

  dim3 thread(THREAD_SIZE);
  dim3 block((size-1)/THREAD_SIZE+1);
  k_transpose_cu<<<block,thread>>>(matrix, p, size, row, col);
  
  cudaFree(matrix);
  return p;
}

__global__ void gene_dropout_cu(Float *v, int size, Float dropout_rate, int seed)
{
  int index = blockIdx.x * blockDim.x + threadIdx.x;
  if(index<size){
    curandState s;
    curand_init(seed, index, 0, &s);
    float x = curand_uniform(&s);
    if(x <= dropout_rate){
      v[index]=0;
    }
    else{
      v[index]=1;
    }
  }
}

void gene_dropout(Float *v, int size, Float dropout_rate, int seed)
{
  dim3 thread(THREAD_SIZE);
  dim3 block((size-1)/THREAD_SIZE+1);
  gene_dropout_cu<<<block,thread>>>(v, size, dropout_rate, seed);
}
