# Supplementary material for: Electrooculography-based continuous eye-writing recognition system for efficient assistive communication systems
Source: PLoS One. 2018 Feb 9;13(2):e0192684. doi: 10.1371/journal.pone.0192684 (PMC5806888; doi:10.1371/journal.pone.0192684)
Supplement: S1 Source Code — This repository contains all the source code of the DNN training toolkit used in this paper. (ZIP) [file pone.0192684.s004.zip › dnn_traningtoolkit/Makefile]

CXX = g++
CU = nvcc
INCLUDE = -I/usr/local/include -I/usr/local/cuda/include
LIB = -L/usr/local/cuda/lib64
FLAG = -lcuda -lcublas
BIN = bin

all: dnninit classify_train unbias

unbias: io.o unbias.o
	$(CXX) $(INCLUDE) -o $(BIN)/unbias io.o unbias.o

dnninit: io.o parameter.o CTime.o dnninit.o
	$(CXX) $(INCLUDE) -o $(BIN)/dnninit io.o parameter.o CTime.o dnninit.o

classify_train: io.o CTime.o kernel.o DNNParameter.o DNNGradient.o DNNValidation.o classify_train.o
	$(CU) $(INCLUDE) $(LIB) $(FLAG) -o $(BIN)/classify_train io.o CTime.o kernel.o DNNParameter.o DNNGradient.o DNNValidation.o classify_train.o

io.o: def.h io.h io.cpp
	$(CXX) -c io.cpp

unbias.o: def.h io.h io.cpp unbias.cpp
	$(CXX) -c unbias.cpp

CTime.o: def.h CTime.h CTime.cpp
	$(CXX) $(INCLUDE) -c CTime.cpp

kernel.o: def.h kernel.h kernel.cpp
	$(CU) $(INCLUDE) $(LIB) -x cu -c kernel.cpp

DNNParameter.o: def.h io.h kernel.h DNNParameter.h DNNParameter.cpp
	$(CU) $(INCLUDE) $(LIB) -x cu -c DNNParameter.cpp

DNNValidation.o: def.h io.h kernel.h DNNParameter.h DNNValidation.h DNNValidation.cpp
	$(CU) $(INCLUDE) $(LIB) -x cu -c DNNValidation.cpp

DNNGradient.o: def.h io.h DNNParameter.h DNNGradient.h DNNGradient.cpp
	$(CU) -x cu -c DNNGradient.cpp

dnninit.o: def.h io.h parameter.h dnninit.cpp
	$(CXX) $(INCLUDE) -c dnninit.cpp

parameter.o: def.h parameter.h parameter.cpp
	$(CXX) $(INCLUDE) -c parameter.cpp

classify_train.o: def.h io.h classify_train.cpp
	$(CXX) $(INCLUDE) -c classify_train.cpp

clean:
	rm -f *.o
