# Supplementary material for: Electrooculography-based continuous eye-writing recognition system for efficient assistive communication systems
Source: PLoS One. 2018 Feb 9;13(2):e0192684. doi: 10.1371/journal.pone.0192684 (PMC5806888; doi:10.1371/journal.pone.0192684)
Supplement: S1 Source Code — This repository contains all the source code of the DNN training toolkit used in this paper. (ZIP) [file pone.0192684.s004.zip › dnn_traningtoolkit/parameter.cpp]

/*
Copyright 2017 Fuming Fang, Shinozaki Lab., Tokyo Institute of Technology

Permission is hereby granted, free of charge, to any person
obtaining a copy of this software and associated documentation
files (the "Software"), to deal in the Software without
restriction, including without limitation the rights to use,
copy, modify, merge, publish, distribute, sublicense, and/or
sell copies of the Software, and to permit persons to whom the
Software is furnished to do so, subject to the following conditions:

The above copyright notice and this permission notice shall be
included in all copies or substantial portions of the Software.

THE SOFTWARE IS PROVIDED "AS IS", WITHOUT WARRANTY OF ANY KIND,
EXPRESS OR IMPLIED, INCLUDING BUT NOT LIMITED TO THE WARRANTIES
OF MERCHANTABILITY, FITNESS FOR A PARTICULAR PURPOSE AND
NONINFRINGEMENT. IN NO EVENT SHALL THE AUTHORS OR COPYRIGHT
HOLDERS BE LIABLE FOR ANY CLAIM, DAMAGES OR OTHER LIABILITY,
WHETHER IN AN ACTION OF CONTRACT, TORT OR OTHERWISE, ARISING
FROM, OUT OF OR IN CONNECTION WITH THE SOFTWARE OR THE USE OR
OTHER DEALINGS IN THE SOFTWARE.
*/


#include <iostream>
#include <fstream>
#include <string.h>
#include <stdlib.h>
#include <vector>
#include <math.h>
#include <boost/xpressive/xpressive_dynamic.hpp>
#include "parameter.h"

#define N     1024

using namespace std;

fmatrix random_initial(int in, int out, Float max, Float min)
{
  fmatrix matrix;
  for(int i=0;i<out;i++){
    vector<Float> temp;
    for(int j=0;j<in;j++){
      temp.push_back(rand()*(max-min)/RAND_MAX+min);
    }
    matrix.push_back(temp);
  }
  return matrix;
}

fmatrix norm_mean(fmatrix layer)
{
  Float mean=0;
  int size=0;
  for(int i=0;i<layer.size();i++){
    for(int j=0;j<layer.at(i).size();j++){
      mean+=layer.at(i).at(j);
      size++;
    }
  }
  mean /= size;
  for(int i=0;i<layer.size();i++){
    for(int j=0;j<layer.at(i).size();j++){
      layer.at(i).at(j) -= mean;
    }
  }

  return layer;
}

fmatrix norm_var(fmatrix layer)
{
  Float var=0;
  int debug=layer.at(0).size();
  for(int i=0;i<layer.size();i++){
    if(debug != layer.at(i).size()){
      cerr<<"ERROR: wrong matrix size at "<<i+1<<endl;
      exit(0);
    }
    for(int j=0;j<layer.at(i).size();j++){
      var+=pow(layer.at(i).at(j),2);
    }
  }
  for(int i=0;i<layer.size();i++){
    for(int j=0;j<layer.at(i).size();j++){
      layer[i][j] *= (1.0/sqrt(layer[i].size()*var));
    }
  }

  return layer;
}

fmatrix return_bias(vector<fmatrix> &weight)
{
  fmatrix bias;
  for(int i=0;i<weight.size();i++){
    fvector v;
    for(int j=0;j<weight[i].size();j++){
      v.push_back(weight[i][j].back());
      weight[i][j].pop_back();
    }
    bias.push_back(v);
  }
  return bias;
}

void init_constraint_weight(fmatrix &w, int row, int col, Float constant)
{
  w = random_initial(col, row, constant, 0);
  for(int i=0;i<col;i++){
    Float sum=0;
    for(int j=0;j<row;j++){
      sum += w[j][i];
    }
    sum = constant/sum;
    for(int j=0;j<row;j++){
      w[j][i] *= sum;
      w[j][i] = sqrt(w[j][i]);
      w[j][i] *= pow(-1.0, rand());
    }
  }
}

vector<int> readconf(char *name, vector<Activation> *act)
{
  using namespace boost::xpressive;

  vector<int> parameter;
  ifstream input;
  input.open(name);
  if(!input){
    cerr<<"Cannot open file: "<<name<<endl;
    exit(0);
  }
  char *line=new char[N];
  bool flag=false;
  while(input.getline(line,N)){
    int length=strlen(line);
    for(int i=0;i<length;i++){
      if('#' == line[i]){
        line[i]=0;
      }
    }
    cregex reg=cregex::compile("^=+$");
    if(regex_match(line,reg)){
      flag=true;
      continue;
    }
    if(flag){
      string str=line;
      sregex sreg=sregex::compile("^[\\s\\t]+");
      str=regex_replace(str,sreg,"");
      sreg=sregex::compile("[\\s\\t]+$");
      str=regex_replace(str,sreg,"");
      Activation temp;
      strcpy(temp.name,str.c_str());
      readactivation(temp);
      act->push_back(temp);
      continue;
    }
    char *temp=strtok(line,"=");
    if(temp){
      temp=strtok(NULL,"=");
      if(temp){
        string str=temp;
        sregex sreg=sregex::compile("^[\\s\\t]+");
        str=regex_replace(str,sreg,"");
        sreg=sregex::compile("[\\s\\t]+$");
        str=regex_replace(str,sreg,"");
        parameter.push_back(atoi(str.c_str()));
      }
    }
  }
  input.close();
  delete line;

  return parameter;
}

void readactivation(Activation &act)
{
  using namespace boost::xpressive;

  string str;
  sregex sreg;

  str = act.name;
  sreg = sregex::compile("^<");
  str = regex_replace(str, sreg, "");
  sreg = sregex::compile("\\s+.*$");
  str = regex_replace(str, sreg, "");
  if(str == "sigmoid"){
    act.type = sigmoid;
  }
  else if(str == "relu"){
    act.type = ReLU;
  }
  else if(str == "linear"){
    act.type = linear;
  }
  else if(str == "softmax"){
    act.type = softmax;
  }

  str = act.name;
  sreg = sregex::compile("^.*a=");
  str = regex_replace(str, sreg, "");
  sreg = sregex::compile(",.*$");
  str = regex_replace(str, sreg, "");
  act.a = atof(str.c_str());

  str = act.name;
  sreg = sregex::compile("^.*b=");
  str =regex_replace(str, sreg, "");
  sreg = sregex::compile(",.*$");
  str =regex_replace(str, sreg, "");
  act.b = atof(str.c_str());

  str =act.name;
  sreg = sregex::compile("^.*c=");
  str =regex_replace(str, sreg, "");
  sreg = sregex::compile(">.*$");
  str =regex_replace(str, sreg, "");
  act.c = atof(str.c_str());
}

void init_bias(fvector &b, int size)
{
  fmatrix bias;
  bias = random_initial(size, 1);
  b = bias[0];
}
