# Supplementary material for: Electrooculography-based continuous eye-writing recognition system for efficient assistive communication systems
Source: PLoS One. 2018 Feb 9;13(2):e0192684. doi: 10.1371/journal.pone.0192684 (PMC5806888; doi:10.1371/journal.pone.0192684)
Supplement: S1 Source Code — This repository contains all the source code of the DNN training toolkit used in this paper. (ZIP) [file pone.0192684.s004.zip › dnn_traningtoolkit/ReadMe]

Copyright 2017 Fuming Fang, Shinozaki Lab., Tokyo Institute of Technology

Permission is hereby granted, free of charge, to any person
obtaining a copy of this software and associated documentation
files (the "Software"), to deal in the Software without
restriction, including without limitation the rights to use,
copy, modify, merge, publish, distribute, sublicense, and/or
sell copies of the Software, and to permit persons to whom the
Software is furnished to do so, subject to the following conditions:

The above copyright notice and this permission notice shall be
included in all copies or substantial portions of the Software.

THE SOFTWARE IS PROVIDED "AS IS", WITHOUT WARRANTY OF ANY KIND,
EXPRESS OR IMPLIED, INCLUDING BUT NOT LIMITED TO THE WARRANTIES
OF MERCHANTABILITY, FITNESS FOR A PARTICULAR PURPOSE AND
NONINFRINGEMENT. IN NO EVENT SHALL THE AUTHORS OR COPYRIGHT
HOLDERS BE LIABLE FOR ANY CLAIM, DAMAGES OR OTHER LIABILITY,
WHETHER IN AN ACTION OF CONTRACT, TORT OR OTHERWISE, ARISING
FROM, OUT OF OR IN CONNECTION WITH THE SOFTWARE OR THE USE OR
OTHER DEALINGS IN THE SOFTWARE.


---------------------------------------------------------------
This toolkit is used to train deep neural network.

Required packages:
 - CUDA
 - boost C++


Usage:

1. Generating initial model
   - ./bin/dnninit init.conf init.mlp
     A init.conf is attached in this toolkit.

2. Training:
   - ./bin/classify_train \
         -l 0.05  \    (initial learning rate)
	 -m 0.9   \    (momentum)
	 -n 20    \    (#epochs)
	 -t traning_data.csv \
	 -j lab.csv     \
	 -i init.mlp    \
	 -o output.mlp  \   (final output DNN)
	 -b 128

3. Convert the trained DNN into the output distribution of HMM
   - ./bin/unbias output.mlp lab.csv eog.mlp
     eog.mlp is the output distribution of HMM

traning_data.csv: each line contains an traning sample
lab.csv:  each line indicates a class. Its size is equal to
          number of units of output layer. Only the unit related
          to the class of the the corresponding training sample
          is 1 and others are 0.
