# Supplementary material for: Electrooculography-based continuous eye-writing recognition system for efficient assistive communication systems
Source: PLoS One. 2018 Feb 9;13(2):e0192684. doi: 10.1371/journal.pone.0192684 (PMC5806888; doi:10.1371/journal.pone.0192684)
Supplement: S2 Source Code — This repository contains all the source code of the decoder used in this paper. (ZIP) [file pone.0192684.s005.zip]

Archive with 17 entries (17 files):
- decoder/am.cpp
- decoder/am.h
- decoder/data_io.cpp
- decoder/data_io.h
- decoder/def.h
- decoder/deffst.h
- decoder/hypotheses.cpp
- decoder/hypotheses.h
- decoder/io.cpp
- decoder/io.h
- decoder/main.cpp
- decoder/Makefile
- decoder/options.cpp
- decoder/options.h
- decoder/ReadMe
- decoder/search.cpp
- decoder/search.h
