# Supplementary material for: Electrooculography-based continuous eye-writing recognition system for efficient assistive communication systems
Source: PLoS One. 2018 Feb 9;13(2):e0192684. doi: 10.1371/journal.pone.0192684 (PMC5806888; doi:10.1371/journal.pone.0192684)
Supplement: S2 Source Code — This repository contains all the source code of the decoder used in this paper. (ZIP) [file pone.0192684.s005.zip › decoder/am.cpp]

/*
Copyright 2017 Fuming Fang, Shinozaki Lab., Tokyo Institute of Technology

Permission is hereby granted, free of charge, to any person 
obtaining a copy of this software and associated documentation 
files (the "Software"), to deal in the Software without 
restriction, including without limitation the rights to use, 
copy, modify, merge, publish, distribute, sublicense, and/or 
sell copies of the Software, and to permit persons to whom the 
Software is furnished to do so, subject to the following conditions:

The above copyright notice and this permission notice shall be 
included in all copies or substantial portions of the Software.

THE SOFTWARE IS PROVIDED "AS IS", WITHOUT WARRANTY OF ANY KIND, 
EXPRESS OR IMPLIED, INCLUDING BUT NOT LIMITED TO THE WARRANTIES 
OF MERCHANTABILITY, FITNESS FOR A PARTICULAR PURPOSE AND 
NONINFRINGEMENT. IN NO EVENT SHALL THE AUTHORS OR COPYRIGHT 
HOLDERS BE LIABLE FOR ANY CLAIM, DAMAGES OR OTHER LIABILITY, 
WHETHER IN AN ACTION OF CONTRACT, TORT OR OTHERWISE, ARISING 
FROM, OUT OF OR IN CONNECTION WITH THE SOFTWARE OR THE USE OR 
OTHER DEALINGS IN THE SOFTWARE.
 */

#include "am.h"
#include <cblas.h>

#define FACTOR       1000000

AM::AM()
{
  hmmstates = NULL;
  gmms = NULL;
  num_hmmstates = 0;
  num_gmms = 0;
  data_dimension = 0;
  data = NULL;
  
  output_final = NULL;
  ones = NULL;
  sumexp = NULL;
}

AM::~AM()
{
  for(int i=0;i<weight.size();i++){
    delete weight[i][0];
    delete weight[i];
  }
  
  for(int i=0;i<bias.size();i++){
    delete bias[i][0];
    delete bias[i];
  }

  for(int i=0;i<output_layers.size();i++){
    delete output_layers[i][0];
    delete output_layers[i];
  }

  if(output_final){
    delete output_final[0];
    delete output_final;
  }

  if(ones){
    delete ones;
  }

  if(sumexp){
    delete sumexp;
  }
}

void AM::setup(HMMState *hmm_states, int n_states, GMM *gmms_, int n_gmms,
	       vector<fmatrix> *weight_, fmatrix *bias_, vector<Activation> *act_, Float state_scaling_)
{
  hmmstates = hmm_states;
  num_hmmstates = n_states;
  gmms = gmms_;
  num_gmms = n_gmms;
  data_dimension = (gmms[0].dimension-1)/2;
  data_.reset(new Float[gmms[0].dimension]);
  data = data_.get();
  pdfs_cost_.reset(new Float[num_gmms]);
  pdfs_cost = pdfs_cost_.get();

  state_scaling = state_scaling_;

  if(weight_->size()){
    set_data_dimension(weight_->at(0)[0].size());
    act = act_;
    for(int i=0;i<weight_->size();i++){
      MLPSize size;
      size.row=weight_->at(i).size();
      size.col=weight_->at(i)[0].size();
      mlp_size.push_back(size);
    }

    allocate_weight(weight_);
    allocate_bias(bias_);

    allocate_layer_output();

    ones = new Float[mlp_size.back().row];
    for(int i=0;i<mlp_size.back().row;i++){
      ones[i] = 1.0;
    }

    sumexp = new Float[BATCH];
  }
}

int AM::get_data_dimension()
{
  return data_dimension;
}

void AM::set_data_dimension(int dim)
{
  data_dimension = dim;
}

void AM::am_cost(Hypotheses *hypotheses, Float *feature, int index)
{
  likelihood(hypotheses, feature, index);
  for(int i=0;i<hypotheses->hypotheses_size();i++){
    hypotheses->at(i)->am_cost += trans_prob(hypotheses, hypotheses->at(i));
  }
}

void AM::am_cost_mlp(Hypotheses *hypotheses, int index)
{
  for(int i=0;i<hypotheses->hypotheses_size();i++){
    int isymbol = hypotheses->back_isymbol(i);
    hypotheses->at(i)->am_cost += output_final[hmmstates[isymbol].state_map_id][index];
  }
  for(int i=0;i<hypotheses->hypotheses_size();i++){
    hypotheses->at(i)->am_cost += trans_prob(hypotheses, hypotheses->at(i));
  }
}

void AM::likelihood(Hypotheses *hypotheses, Float *feature, int index)
{
  vector<int> current_pdfs;
  int hypotheses_size = hypotheses->hypotheses_size();
  for(int i=0;i<hypotheses_size;i++){
    current_pdfs.push_back(hmmstates[hypotheses->back_isymbol(i)].gmm_id);
  }
  unique(current_pdfs.begin(), current_pdfs.end());

  data[0] = 1.0;
  memcpy(&data[1], feature, data_dimension*sizeof(Float));
  for(int i=0;i<data_dimension;i++){
    data[data_dimension+1+i] = pow(feature[i], 2);
  }

  Float alpha = 1.0;
  Float beta = 0.0;
  for(int i=0;i<current_pdfs.size();i++){
    int gmm_id = current_pdfs[i];
    int row = gmms[gmm_id].num_mixtures;
    int col = gmms[gmm_id].dimension;
    Float *cost = new Float[row];
    cblas_sdgemv(CblasColMajor, CblasTrans, col, row, alpha,	\
		 gmms[gmm_id].parameter, col,			\
		 data, 1, beta, cost, 1);

    Float sum = 0;
#pragma unroll(16)
    for(int j=0;j<row;j++){
      sum += exp(cost[j]);
    }
    pdfs_cost[gmm_id] = -log(sum);
    delete cost;
  }

  for(int i=0;i<hypotheses_size;i++){
    hypotheses->at(i)->am_cost += pdfs_cost[hmmstates[hypotheses->back_isymbol(i)].gmm_id];
  }
}

inline Float AM::trans_prob(Hypotheses *hypotheses, Hypothesis *hypothesis)
{
  int isymbol = hypotheses->back_isymbol(hypothesis);
  if(hmmstates[isymbol].initial_state){
    isymbol = hypotheses->second_last_isymbol(hypothesis);
    if(isymbol < 0) return 0;
    else return hmmstates[isymbol].final_state_prob;
  }
  else{
    return hmmstates[isymbol].trans_prob;
  }
}

void AM::allocate_weight(vector<fmatrix> *weight_)
{
  for(int i=0;i<weight_->size();i++){
    int row=mlp_size[i].row;
    int col=mlp_size[i].col;
    Float **w=new Float*[row];
    w[0]=new Float[row*col];
    for(int j=0;j<row;j++){
      if(j){
	w[j]=w[j-1]+col;
      }
      for(int k=0;k<col;k++){
	w[j][k]=weight_->at(i)[j][k];
      }
    }
    weight.push_back(w);
  }
}

void AM::allocate_bias(fmatrix *bias_)
{
  for(int i=0;i<bias_->size();i++){
    int row=mlp_size[i].row;
    int col=BATCH;
    Float **b=new Float*[row];
    b[0]=new Float[row*col];
    for(int j=0;j<row;j++){
      if(j){
	b[j]=b[j-1]+col;
      }
      for(int k=0;k<BATCH;k++){
	b[j][k]=bias_->at(i)[j];
      }
    }
    bias.push_back(b);
  }
}

void AM::allocate_layer_output()
{
  for(int i=0;i<weight.size();i++){
    int row=mlp_size[i].row;
    int col=BATCH;
    Float **output=new Float*[row];
    output[0]=new Float[row*col];
    for(int j=1;j<row;j++){
      output[j]=output[j-1]+col;
    }
    output_layers.push_back(output);
  }
}

void AM::allocate_final_output(int col)
{
  if(output_final){
    delete output_final;
  }

  int row=mlp_size.back().row;
  output_final=new Float*[row];
  output_final[0]=new Float[row*col];
  for(int i=1;i<row;i++){
    output_final[i]=output_final[i-1]+col;
  }
}

void AM::calculate_prob_mlp(Float **data, int row, int col)
{
  row = ((row-1)/BATCH + 1) * BATCH;
  allocate_final_output(row);

  Float alpha = 1.0;
  Float beta = 1.0;
  int num_layers=weight.size();
  for(int i=0;i<row;i+=BATCH){
    int row_layer = mlp_size[0].row;
    int col_layer = mlp_size[0].col;

    memcpy(output_layers[0][0], bias[0][0], row_layer*BATCH*sizeof(Float));
    cblas_sdgemm(CblasColMajor, CblasTrans, CblasNoTrans,		\
    		 BATCH, row_layer, col_layer, alpha, data[i], col_layer, \
    		 weight[0][0], col_layer, beta, output_layers[0][0], BATCH);
    activation(0);

    for(int j=1;j<num_layers;j++){
      row_layer = mlp_size[j].row;
      col_layer = mlp_size[j].col;
      memcpy(output_layers[j][0], bias[j][0], row_layer*BATCH*sizeof(Float));
      cblas_sdgemm(CblasColMajor, CblasNoTrans, CblasNoTrans,		\
		   BATCH, row_layer, col_layer, alpha,			\
		   output_layers[j-1][0], BATCH, weight[j][0], col_layer, \
		   beta, output_layers[j][0], BATCH);
      activation(j, output_final, i);
    }
  }

}

void AM::activation(int layer, Float **res, int pos)
{
  switch(act->at(layer).type){
  case linear:
    break;
  case sigmoid:{
    int size = mlp_size[layer].row*BATCH;
    Float *data = &output_layers[layer][0][0];
    Float a = act->at(layer).a;
    Float b = act->at(layer).b;
    for(int i=0;i<size;i++){
      data[i] = b/(1.0 + exp(-a * data[i]));
    }
    break;}
  case ReLU:{
    int size=mlp_size[layer].row*BATCH;
    Float *data = &output_layers[layer][0][0];
    for(int i=0;i<size;i++){
      data[i] = max(0.0, data[i]);
    }
    break;}
  case LReLU:{
    int size=mlp_size[layer].row*BATCH;
    Float *data = &output_layers[layer][0][0];
    Float a = act->at(layer).a;
    for(int i=0;i<size;i++){
      if(data[i] <= 0){
	data[i] = a*data[i];
      }
    }
    break;}
  case Tanh:{
    int size = mlp_size[layer].row*BATCH;
    Float *data = &output_layers[layer][0][0];
    for(int i=0;i<size;i++){
      data[i] = tanh(data[i]);
    }
    break;}
  case softmax:{
    int size = mlp_size[layer].row*BATCH;
    int row = mlp_size[layer].row;

    for(int i=0;i<BATCH;i++){
      Float mean = 0;
      for(int j=0;j<row;j++){
    	mean += output_layers[layer][j][i];
      }
      mean /= row;
      for(int j=0;j<row;j++){
    	output_layers[layer][j][i] -= mean;
      }
    }

    Float *data = &output_layers[layer][0][0];
    for(int i=0;i<size;i++){
      data[i] = exp(data[i]);
    }
    Float alpha = 1.0;
    Float beta = 0.0;
    cblas_sdgemv(CblasColMajor, CblasNoTrans, BATCH, row,	\
		 alpha, data, BATCH, ones, 1, beta, sumexp, 1);

    Float **out = output_layers[layer];
    for(int i=0;i<BATCH;i++){
      for(int j=0;j<row;j++){
    	res[j][pos+i] = out[j][i]/sumexp[i];
	res[j][pos+i] = -log(res[j][pos+i]);
      }
    }
    break;}
  }
}
