# Supplementary material for: Electrooculography-based continuous eye-writing recognition system for efficient assistive communication systems
Source: PLoS One. 2018 Feb 9;13(2):e0192684. doi: 10.1371/journal.pone.0192684 (PMC5806888; doi:10.1371/journal.pone.0192684)
Supplement: S2 Source Code — This repository contains all the source code of the decoder used in this paper. (ZIP) [file pone.0192684.s005.zip › decoder/am.h]

/*
Copyright 2017 Fuming Fang, Shinozaki Lab., Tokyo Institute of Technology

Permission is hereby granted, free of charge, to any person
obtaining a copy of this software and associated documentation
files (the "Software"), to deal in the Software without
restriction, including without limitation the rights to use,
copy, modify, merge, publish, distribute, sublicense, and/or
sell copies of the Software, and to permit persons to whom the
Software is furnished to do so, subject to the following conditions:

The above copyright notice and this permission notice shall be
included in all copies or substantial portions of the Software.

THE SOFTWARE IS PROVIDED "AS IS", WITHOUT WARRANTY OF ANY KIND,
EXPRESS OR IMPLIED, INCLUDING BUT NOT LIMITED TO THE WARRANTIES
OF MERCHANTABILITY, FITNESS FOR A PARTICULAR PURPOSE AND
NONINFRINGEMENT. IN NO EVENT SHALL THE AUTHORS OR COPYRIGHT
HOLDERS BE LIABLE FOR ANY CLAIM, DAMAGES OR OTHER LIABILITY,
WHETHER IN AN ACTION OF CONTRACT, TORT OR OTHERWISE, ARISING
FROM, OUT OF OR IN CONNECTION WITH THE SOFTWARE OR THE USE OR
OTHER DEALINGS IN THE SOFTWARE.
*/


#ifndef AM_CLASS
#define AM_CLASS

#include <boost/shared_ptr.hpp>
#include "def.h"
#include "hypotheses.h"

struct MLPSize{
  int row;
  int col;
};

class AM
{
 protected:
  HMMState *hmmstates;
  int num_hmmstates;
  GMM *gmms;
  int num_gmms;

  int data_dimension;
  boost::shared_ptr<Float[]> data_;
  Float *data;

  boost::shared_ptr<Float> pdfs_cost_;
  Float *pdfs_cost;

  vector<Float**> weight;
  vector<Float**> bias;
  vector<Activation> *act;
  vector<MLPSize> mlp_size;

  vector<Float**> output_layers;
  Float **output_final;
  Float *ones;
  Float *sumexp;

  Float state_scaling;

 public:
  AM();
  ~AM();
  void setup(HMMState *hmm_states, int n_states, GMM *gmms_, int n_gmms, vector<fmatrix> *weight_, fmatrix *bias_, vector<Activation> *act_, Float state_scaling=1.0);
  int get_data_dimension();
  void set_data_dimension(int dim);
  void am_cost(Hypotheses *hypotheses, Float *feature, int index=0);
  void am_cost_mlp(Hypotheses *hypotheses, int index=0);
  virtual void likelihood(Hypotheses *hypotheses, Float *feature, int index=0);
  inline Float trans_prob(Hypotheses *hypotheses, Hypothesis *hypothesis);
  void calculate_prob_mlp(Float **data, int row, int col);
  void allocate_weight(vector<fmatrix> *weight_);
  void allocate_bias(fmatrix *bias_);
  void allocate_layer_output();
  inline void allocate_final_output(int len);
  inline void activation(int layer, Float **res=NULL, int pos=0);
};

#endif
