# Supplementary material for: Electrooculography-based continuous eye-writing recognition system for efficient assistive communication systems
Source: PLoS One. 2018 Feb 9;13(2):e0192684. doi: 10.1371/journal.pone.0192684 (PMC5806888; doi:10.1371/journal.pone.0192684)
Supplement: S2 Source Code — This repository contains all the source code of the decoder used in this paper. (ZIP) [file pone.0192684.s005.zip › decoder/data_io.cpp]

/*
Copyright 2017 Fuming Fang, Shinozaki Lab., Tokyo Institute of Technology

Permission is hereby granted, free of charge, to any person
obtaining a copy of this software and associated documentation
files (the "Software"), to deal in the Software without
restriction, including without limitation the rights to use,
copy, modify, merge, publish, distribute, sublicense, and/or
sell copies of the Software, and to permit persons to whom the
Software is furnished to do so, subject to the following conditions:

The above copyright notice and this permission notice shall be
included in all copies or substantial portions of the Software.

THE SOFTWARE IS PROVIDED "AS IS", WITHOUT WARRANTY OF ANY KIND,
EXPRESS OR IMPLIED, INCLUDING BUT NOT LIMITED TO THE WARRANTIES
OF MERCHANTABILITY, FITNESS FOR A PARTICULAR PURPOSE AND
NONINFRINGEMENT. IN NO EVENT SHALL THE AUTHORS OR COPYRIGHT
HOLDERS BE LIABLE FOR ANY CLAIM, DAMAGES OR OTHER LIABILITY,
WHETHER IN AN ACTION OF CONTRACT, TORT OR OTHERWISE, ARISING
FROM, OUT OF OR IN CONNECTION WITH THE SOFTWARE OR THE USE OR
OTHER DEALINGS IN THE SOFTWARE.
*/


#include "data_io.h"
#include <iostream>
#include <fstream>
#include <boost/assert.hpp>
#include <boost/shared_ptr.hpp>
#include <boost/xpressive/xpressive_dynamic.hpp>
#include <math.h>

#define N                   10240
#define pi                  3.1415927

using namespace boost::xpressive;

DataIO::DataIO()
{
  wfst = NULL;
  states = NULL;
  num_states = 0;
  gmms = NULL;
  num_gmms = 0;
}

DataIO::~DataIO()
{
  if(states){
    delete states;
  }
  if(gmms){
    for(int i=0;i<num_gmms;i++){
      if(gmms[i].parameter){
	delete gmms[i].parameter;
      }
    }
    delete gmms;
  }
}

void DataIO::read(Options *options)
{
  cerr<<"Reading WFST ...\n";
  wfst=read_wfst(options->wfst_file.c_str());
  read_label(options->isyms_file.c_str(), isyms);
  read_label(options->osyms_file.c_str(), osyms);
  if(!options->hmm_file.empty()){
    cerr<<"Reading HMM ...\n";
    read_hmm_parameter(options->hmm_file.c_str());
    
    if(options->using_mlp){
      cerr<<"Reading MLP ...\n";
      load_mlp_xml(options->mlp_file.c_str(), &weight, &bias, &act);
      
      if(options->state_map_file.empty()){
	cerr<<"ERROR - state map file is empty: "<<options->state_map_file<<endl;
	exit(0);
      }
      read_label(options->state_map_file.c_str(), state_map);
      
      add_mlp_id();
    }
  }
}

void DataIO::add_mlp_id()
{
  for(int i=1;i<num_states;i++){
    for(int j=0;j<state_map.size();j++){
      if(!state_map[j].name.compare(isyms[i].name)){
	states[i].state_map_id = state_map[j].id;
	break;
      }
    }
  }
}
  
WFST* DataIO::read_wfst(const char *name)
{
  WFST *wfst=StdFst::Read(name);
  BOOST_ASSERT(wfst && "empty WFST!");
  return wfst;
}

void DataIO::read_label(const char *name, SYMS &syms)
{
  ifstream input;
  input.open(name);
  BOOST_ASSERT(input && "Cannot open symbol file!");
  boost::shared_ptr<char[N]> line_(new char[N]);
  char *line=line_.get();
  while(input.getline(line,N)){
    SYMS_ONE label;
    char *p=strtok(line,"\t ");
    BOOST_ASSERT(p && "invalid format!");
    label.name=p;
    p=strtok(NULL,"\t ");
    BOOST_ASSERT(p && "invalid format!");
    label.id=atoi(p);
    syms.push_back(label);
  }
  input.close();
}

void DataIO::read_hmm_parameter(const char *name)
{
  states = NULL;
  num_states = 0;
  gmms = NULL;
  num_gmms = 0;

  vector<string> hmmfile;
  read_file(name, hmmfile);
  if(!read_tri(hmmfile)){
    read_mono(hmmfile);
  }

}

void DataIO::read_file(const char *name, vector<string> &file)
{
  ifstream input;
  input.open(name);
  BOOST_ASSERT(name && "Cannot open file!");
  boost::shared_ptr<char[N]> line(new char[N]);
  while(input.getline(line.get(), N)){
    string s=line.get();
    file.push_back(s);
  }
  input.close();
}

bool DataIO::read_tri(vector<string> &file)
{
  bool flag=false;
  for(int i=0;i<file.size();i++){
    if(search(file[i], "^~t")){
      flag=true;
      break;
    }
  }
  if(!flag) return false;

  vector<vector<string> > t_macros;
  vector<string> t_name;
  read_t_macros(file, t_name, t_macros);

  vector<vector<string> > s_macros;
  vector<string> s_name;
  read_s_macros(file, s_name, s_macros);
  fmatrix prob;
  for(int i=0;i<s_macros.size();i++){
    read_gmms(s_macros[i], prob, 0, NULL, false);
  }

  replace_macros(file, t_name, t_macros);

  read_mono(file, &s_name);

  return true;
}

void DataIO::read_mono(vector<string> &file, vector<string> *s_name)
{
  vector<string> statename;
  vector<HMMState> hmm_states;

  vector<vector<string> > hmm;
  read_hmm(file, hmm);

  for(int i=0;i<hmm.size();i++){
    read_states(hmm[i], statename, s_name);
  }

  states = sort(statename);
}

inline void DataIO::get_hmm_name(vector<string> &str, string &name)
{
  int index = 0;
  while(index < str.size() && !search(str[index], "^~h ")) index++;

  string s = str[index];
  sregex rep;
  rep = sregex::compile("~h \"");
  name = regex_replace(s, rep, "");
  rep = sregex::compile("\"");
  name = regex_replace(name, rep, "");
}

inline void DataIO::get_t_macro_name(string &str, string &name)
{
  string s = str;
  sregex rep;
  rep = sregex::compile("~t \"");
  name = regex_replace(s, rep, "");
  rep = sregex::compile("\"");
  name = regex_replace(name, rep, "");
}

inline void DataIO::get_s_macro_name(string &str, string &name)
{
  string s = str;
  sregex rep;
  rep = sregex::compile("~s \"");
  name = regex_replace(s, rep, "");
  rep = sregex::compile("\"");
  name = regex_replace(name, rep, "");
}

inline bool DataIO::search(string &str, const char *pattern)
{
  cregex reg = cregex::compile(pattern);
  return regex_search(str.c_str(), reg);
}

inline int DataIO::get_int(string &str)
{
  string x = str;
  sregex rep =sregex::compile("[^0-9]");
  string s = regex_replace(x, rep, "");
  return atoi(s.c_str());
}

inline Float DataIO::get_float(string &str, const char *pattern)
{
  sregex rep;
  string s = str;
  rep = sregex::compile(pattern);
  s = regex_replace(s, rep, "");
  return atof(s.c_str());
}

inline void DataIO::get_data(string &str, vector<Float> &data)
{
  int i=0;
  boost::shared_ptr<char[]> s(new char[str.size()+1]);
  strcpy(s.get(), str.c_str());
  char *ch=strtok(s.get()," ");
  while(ch){
    data.push_back(atof(ch));
    ch=strtok(NULL, " ");
  }
}

HMMState* DataIO::sort(vector<string> &state_name)
{
  num_states += 1;
  BOOST_ASSERT(num_states == isyms.size() && "#states != #isymbols");
  HMMState *hmmstates = new HMMState[num_states];
  for(int i=1;i<isyms.size();i++){
    for(int j=0;j<state_name.size();j++){
      if(!isyms[i].name.compare(state_name[j])){
	memcpy(&hmmstates[i], &states[j], sizeof(HMMState));
      }
    }
  }
  delete states;
  return hmmstates;
}

Float** DataIO::read_test_data(const char *name, int *row_, int *col_, int *period, int batch)
{
  ifstream input;
  input.open(name, ios::binary);
  if(!input){
    cerr<<"Warning: cannot open file \""<<name<<"\"\n";
  }
  HTKHeader header;
  input.read((char*)&header, sizeof(HTKHeader));
  swap32(&(header.nSamples));
  swap32(&(header.sampPeriod));
  swap16(&(header.sampSize));
  swap16(&(header.parmKind));
  *period = header.sampPeriod/10000;
  int row = header.nSamples;
  int col = header.sampSize/sizeof(float);
  float *p = new float[row*col];
  input.read((char*)p, header.nSamples*header.sampSize);
  input.close();

  for(int i=0;i<row*col;i++){
    swap32(&p[i]);
  }

  Float **data=NULL;
  if(row&&col){
    int previous_row = row;
    if(batch){
      row = ((row-1)/batch + 1) * batch;
    }
    data=new Float*[row];
    data[0]=new Float[row*col];
    memset(data[0],0,row*col*sizeof(Float));
    for(int i=0;i<row;i++){
      if(i){
	data[i]=data[i-1]+col;
      }
      if(i<previous_row){
	for(int j=0;j<col;j++){
	  data[i][j]=p[i*col+j];
	}
      }
    }
    row=previous_row;
  }
  
  delete p;
  *row_=row;
  *col_=col;
  return data;
}

void DataIO::swap16(short *p)
{
  char temp;
  char *ps=(char*)p;
  temp=*(ps+1);
  *(ps+1)=*ps;
  *ps=temp;
}

void DataIO::swap32(int *p)
{
  char temp;
  char *ps=(char*)p;
  temp=*(ps+3);
  *(ps+3)=*ps;
  *ps=temp;
  temp=*(ps+1);
  *(ps+1)=*(ps+2);
  *(ps+2)=temp;
}

void DataIO::swap32(float *p)
{
  swap32((int*)p);
}

int DataIO::get_dimension(vector<string> &file)
{
  int index=0;
  while(!search(file[index], "^<MEAN>")) index++;
  string s = file[index];
  return get_int(s);
}

void DataIO::read_hmm(vector<string> &file, vector<vector<string> > &hmm)
{
  bool flag=false;
  vector<string> each_hmm;
  for(int i=0;i<file.size();i++){
    if(search(file[i], "^~h ")) flag=true;
    if(search(file[i], "^<ENDHMM>")){
      flag=false;
      each_hmm.push_back(file[i]);
      hmm.push_back(each_hmm);
      each_hmm.clear();
    }
    if(flag) each_hmm.push_back(file[i]);
  }
}

void DataIO::read_states(vector<string> &hmm, vector<string> &statename, vector<string> *s_name)
{
  string hmm_name;
  get_hmm_name(hmm, hmm_name);

  fmatrix trans_prob;
  read_trans_prob(hmm, trans_prob);
  
  make_states_name(hmm_name, trans_prob.size(), statename);

  vector<vector<string> > state_gmm;
  read_state(hmm, state_gmm);

  read_state_gmm(state_gmm, trans_prob, s_name);
}

void DataIO::read_trans_prob(vector<string> &hmm, fmatrix &trans_prob)
{
  int index=0;
  while(!search(hmm[index], "^<TRANSP>")) index++;
  string s = hmm[index];
  int num_states = get_int(s);

  index++;
  for(int i=0;i<num_states;i++){
    vector<Float> prob;
    s = hmm[index++];
    get_data(s, prob);
    trans_prob.push_back(prob);
  }
}

void DataIO::make_states_name(string &hmm_name, int size, vector<string> &statename)
{
  boost::shared_ptr<char[N]> _str(new char[N]);
  char *str = _str.get();
  for(int i=0;i<size-2;i++){
    sprintf(str, "%s_s%d_s%d", hmm_name.c_str(), i, i+1);
    string name = str;
    statename.push_back(name);
    sprintf(str, "%s_s%d_s%d", hmm_name.c_str(), i+1, i+1);
    name = str;
    statename.push_back(name);
  }
}

void DataIO::read_state(vector<string> &hmm, vector<vector<string> > &state_gmm)
{
  vector<string> state;
  bool flag=false;
  for(int i=0;i<hmm.size();i++){
    if(search(hmm[i], "^<STATE>")){
      flag=true;
      if(!state.empty()) state_gmm.push_back(state);
      state.clear();
    }
    if(search(hmm[i], "^<TRANSP>")){
      state_gmm.push_back(state);
      break;
    }
    if(flag) state.push_back(hmm[i]);
  }
}

void DataIO::read_state_gmm(vector<vector<string> > &state_gmm, fmatrix &trans_prob, vector<string> *s_name)
{
  for(int i=0;i<state_gmm.size();i++){
    read_gmms(state_gmm[i], trans_prob, i, s_name);
  }
}

int DataIO::get_num_mixtures(vector<string> &gmm)
{
  int num_mixtures=0;
  for(int i=0;i<gmm.size();i++){
    if(search(gmm[i], "^<NUMMIXES>")) {
      string s = gmm[i];
      num_mixtures = get_int(s);
    }
  }
  return num_mixtures;
}

void DataIO::read_gmms(vector<string> &gmmtxt, fmatrix &trans_prob, int state_n, vector<string> *s_name, bool read_state)
{
  fvector weight;
  fmatrix mean;
  fmatrix var;
  string macro_name;
  int gmm_id;

  for(int i=0;i<gmmtxt.size();i++){
    if(s_name && search(gmmtxt[i], "^~s")){
      get_s_macro_name(gmmtxt[i], macro_name);
      break;
    }
    if(search(gmmtxt[i], "<MIXTURE>")){
      string s = gmmtxt[i];
      weight.push_back(get_float(s, "<MIXTURE> [0-9]+ "));
    }
    if(search(gmmtxt[i], "^<MEAN>")){
      BOOST_ASSERT(++i < gmmtxt.size() && "fialed for HMM file format!");
      fvector m;
      get_data(gmmtxt[i], m);
      mean.push_back(m);
    }
    if(search(gmmtxt[i], "^<VARIANCE>")){
      BOOST_ASSERT(++i < gmmtxt.size() && "fialed for HMM file format!");
      fvector v;
      get_data(gmmtxt[i], v);
      var.push_back(v);
    }
  }

  if(macro_name.empty()){
    BOOST_ASSERT(weight.size() == mean.size() && mean.size() == var.size());
  
    int num_mixtures = weight.size();
    int dimension = get_dimension(gmmtxt);
    int gmm_dimension = 2*dimension+1;
    
    if(gmms){
      num_gmms++;
      gmms = (GMM*)realloc(gmms, num_gmms*sizeof(GMM));
    }
    else{
      num_gmms = 1;
      gmms = new GMM;
    }
    gmm_id = num_gmms-1;
    gmms[num_gmms-1].num_mixtures = num_mixtures;
    gmms[num_gmms-1].dimension = gmm_dimension;
    gmms[num_gmms-1].parameter = new Float[num_mixtures*gmm_dimension];
    
    for(int i=0;i<num_mixtures;i++){
      Float *p = gmms[num_gmms-1].parameter + i*gmm_dimension;
      p[0] = 0;
      int index_p=0;
      for(int j=0;j<mean[i].size();j++){
	p[index_p] += (log(var[i][j]) + pow(mean[i][j],2)/var[i][j]);
      }
      p[index_p] = log(weight[i]) - log(2*pi)*dimension/2 - 0.5*p[index_p];
      index_p += 1;
      
      for(int j=0;j<mean[i].size();j++){
	p[index_p++] = mean[i][j]/var[i][j];
      }
      for(int j=0;j<var[i].size();j++){
	p[index_p++] = -0.5/var[i][j];
      }
    }
  }
  else{
    read_state = true;
    for(int i=0;i<s_name->size();i++){
      if(!macro_name.compare(s_name->at(i))){
	gmm_id = i;
	break;
      }
    }
  }

  if(read_state){
    int trans_size = trans_prob.size();
    if(states){
      num_states++;
      states = (HMMState*)realloc(states, num_states*sizeof(HMMState));
    }
    else{
      num_states = 1;
      states = new HMMState;
    }
    
    if(0 == state_n){
      states[num_states-1].trans_prob = 0;
      states[num_states-1].initial_state = true;
    }
    else{
      states[num_states-1].trans_prob = -log(trans_prob[state_n][state_n+1]);
      states[num_states-1].initial_state = false;
    }
    states[num_states-1].final_state_prob = -log(trans_prob[trans_size-2].back());
    states[num_states-1].gmm_id = gmm_id;
    
    num_states++;
    states = (HMMState*)realloc(states, num_states*sizeof(HMMState));
    states[num_states-1].trans_prob = -log(trans_prob[state_n+1][state_n+1]);
    states[num_states-1].final_state_prob = -log(trans_prob[trans_size-2].back());
    states[num_states-1].initial_state = false;
    states[num_states-1].gmm_id = gmm_id;
  }
}

void DataIO::read_t_macros(vector<string> &file, vector<string> &t_name, vector<vector<string> > &t_macros)
{
  vector<string> macro;
  bool flag=false;
  for(int i=0;i<file.size();i++){
    if(search(file[i], "^~t ")){
      flag=true;
      if(!macro.empty()) t_macros.push_back(macro);
      string name = file[i];
      get_t_macro_name(name, name);
      t_name.push_back(name);
      macro.clear();
      continue;
    }
    if(flag && search(file[i], "^~[^t] ")){
      t_macros.push_back(macro);
      break;
    }
    if(flag) macro.push_back(file[i]);
  }
}

void DataIO::read_s_macros(vector<string> &file, vector<string> &s_name, vector<vector<string> > &s_macros)
{
  vector<string> macro;
  bool flag=false;
  for(int i=0;i<file.size();i++){
    if(search(file[i], "^~s ")){
      flag=true;
      if(!macro.empty()) s_macros.push_back(macro);
      string name = file[i];
      get_s_macro_name(name, name);
      s_name.push_back(name);
      macro.clear();
      continue;
    }
    if(flag && search(file[i], "^~[^s] ")){
      s_macros.push_back(macro);
      break;
    }
    if(flag) macro.push_back(file[i]);
  }
}

void DataIO::replace_macros(vector<string> &file, vector<string> &t_name, vector<vector<string> > &t_macros)
{
  vector<string> hmms;
  bool flag=false;
  for(int i=0;i<file.size();i++){
    if(search(file[i], "^~o")) hmms.push_back(file[i]);
    else if(search(file[i], "<STREAMINFO>")) hmms.push_back(file[i]);
    else if(search(file[i], "<VECSIZE>")) hmms.push_back(file[i]);
    else if(search(file[i], "^~h ")){
      flag=true;
      hmms.push_back(file[i]);
    }
    else if(search(file[i],"<ENDHMM>")){
      flag=false;
      hmms.push_back(file[i]);
    }
    else if(flag && search(file[i], "^~t")){
      string name;
      get_t_macro_name(file[i], name);
      replace_m(hmms, name, t_name, t_macros);
    }
    if(flag){
      if(!search(file[i], "^~[th]")){
	hmms.push_back(file[i]);
      }
    }
  }

  file.clear();
  file = hmms;
}

void DataIO::replace_m(vector<string> &hmms, string &name, vector<string> &macro_names,
		       vector<vector<string> > &macros)
{
  int index=0;
  for(;index<macro_names.size();index++){
    if(!macro_names[index].compare(name)) break;
  }
  
  for(int i=0;i<macros[index].size();i++){
    hmms.push_back(macros[index][i]);
  }
}
