# Supplementary material for: Electrooculography-based continuous eye-writing recognition system for efficient assistive communication systems
Source: PLoS One. 2018 Feb 9;13(2):e0192684. doi: 10.1371/journal.pone.0192684 (PMC5806888; doi:10.1371/journal.pone.0192684)
Supplement: S2 Source Code — This repository contains all the source code of the decoder used in this paper. (ZIP) [file pone.0192684.s005.zip › decoder/data_io.h]

/*
Copyright 2017 Fuming Fang, Shinozaki Lab., Tokyo Institute of Technology

Permission is hereby granted, free of charge, to any person
obtaining a copy of this software and associated documentation
files (the "Software"), to deal in the Software without
restriction, including without limitation the rights to use,
copy, modify, merge, publish, distribute, sublicense, and/or
sell copies of the Software, and to permit persons to whom the
Software is furnished to do so, subject to the following conditions:

The above copyright notice and this permission notice shall be
included in all copies or substantial portions of the Software.

THE SOFTWARE IS PROVIDED "AS IS", WITHOUT WARRANTY OF ANY KIND,
EXPRESS OR IMPLIED, INCLUDING BUT NOT LIMITED TO THE WARRANTIES
OF MERCHANTABILITY, FITNESS FOR A PARTICULAR PURPOSE AND
NONINFRINGEMENT. IN NO EVENT SHALL THE AUTHORS OR COPYRIGHT
HOLDERS BE LIABLE FOR ANY CLAIM, DAMAGES OR OTHER LIABILITY,
WHETHER IN AN ACTION OF CONTRACT, TORT OR OTHERWISE, ARISING
FROM, OUT OF OR IN CONNECTION WITH THE SOFTWARE OR THE USE OR
OTHER DEALINGS IN THE SOFTWARE.
*/


#ifndef DATAIO_CLASS
#define DATAIO_CLASS

#include <boost/shared_ptr.hpp>
#include "def.h"
#include "options.h"
#include "deffst.h"
#include "io.h"

struct HTKHeader{
  int nSamples;
  int sampPeriod;
  short sampSize;
  short parmKind;
};

class DataIO: public IO
{
 public:
  WFST *wfst;
  SYMS isyms;
  SYMS osyms;

  HMMState *states;
  int num_states;
  GMM *gmms;
  int num_gmms;

  vector<fmatrix> weight;
  fmatrix bias;
  vector<Activation> act;
  SYMS state_map;

 public:
  DataIO();
  ~DataIO();
  void read(Options *options);
  WFST *read_wfst(const char *name);
  void read_label(const char *name, SYMS &syms);
  void read_hmm_parameter(const char *name);
  void read_file(const char *name, vector<string> &file);
  bool read_tri(vector<string> &file);
  void read_mono(vector<string> &file, vector<string> *s_name=NULL);
  void add_mlp_id();
  inline void get_hmm_name(vector<string> &str, string &name);
  inline void get_t_macro_name(string &str, string &name);
  inline void get_s_macro_name(string &str, string &name);
  inline bool search(string &str, const char *pattern);
  inline int get_int(string &str);
  inline Float get_float(string &str, const char *pattern);
  inline void get_data(string &str, vector<Float> &data);
  HMMState* sort(vector<string> &state_name);
  Float** read_test_data(const char *name, int *row, int *col, int *period, int batch=0);
  void swap16(short *p);
  void swap32(int *p);
  void swap32(float *p);

  int get_dimension(vector<string> &file);
  void read_hmm(vector<string> &file, vector<vector<string> > &hmm);
  void read_states(vector<string> &hmm, vector<string> &statename, vector<string> *s_name);
  void read_trans_prob(vector<string> &hmm, fmatrix &trans_prob);
  void make_states_name(string &hmm_name, int size, vector<string> &statename);
  void read_state(vector<string> &hmm, vector<vector<string> > &state_gmm);
  void read_state_gmm(vector<vector<string> > &state_gmm, fmatrix &trans_prob, vector<string> *s_name);
  int get_num_mixtures(vector<string> &gmm);
  void read_gmms(vector<string> &gmms, fmatrix &trans_prob, int state_n, vector<string> *s_name=NULL, bool read_state=true);
  void read_t_macros(vector<string> &file, vector<string> &t_name, vector<vector<string> > &t_macros);
  void read_s_macros(vector<string> &file, vector<string> &s_name, vector<vector<string> > &s_macros);
  void replace_macros(vector<string> &file, vector<string> &t_name, vector<vector<string> > &t_macros);
  void replace_m(vector<string> &hmms, string &name, vector<string> &macro_names, vector<vector<string> > &macros);
};

#endif
