# Supplementary material for: Electrooculography-based continuous eye-writing recognition system for efficient assistive communication systems
Source: PLoS One. 2018 Feb 9;13(2):e0192684. doi: 10.1371/journal.pone.0192684 (PMC5806888; doi:10.1371/journal.pone.0192684)
Supplement: S2 Source Code — This repository contains all the source code of the decoder used in this paper. (ZIP) [file pone.0192684.s005.zip › decoder/def.h]

/*
Copyright 2017 Fuming Fang, Shinozaki Lab., Tokyo Institute of Technology

Permission is hereby granted, free of charge, to any person
obtaining a copy of this software and associated documentation
files (the "Software"), to deal in the Software without
restriction, including without limitation the rights to use,
copy, modify, merge, publish, distribute, sublicense, and/or
sell copies of the Software, and to permit persons to whom the
Software is furnished to do so, subject to the following conditions:

The above copyright notice and this permission notice shall be
included in all copies or substantial portions of the Software.

THE SOFTWARE IS PROVIDED "AS IS", WITHOUT WARRANTY OF ANY KIND,
EXPRESS OR IMPLIED, INCLUDING BUT NOT LIMITED TO THE WARRANTIES
OF MERCHANTABILITY, FITNESS FOR A PARTICULAR PURPOSE AND
NONINFRINGEMENT. IN NO EVENT SHALL THE AUTHORS OR COPYRIGHT
HOLDERS BE LIABLE FOR ANY CLAIM, DAMAGES OR OTHER LIABILITY,
WHETHER IN AN ACTION OF CONTRACT, TORT OR OTHERWISE, ARISING
FROM, OUT OF OR IN CONNECTION WITH THE SOFTWARE OR THE USE OR
OTHER DEALINGS IN THE SOFTWARE.
*/


#ifndef DEF_HEADER
#define DEF_HEADER

#include <iostream>
#include <fstream>
#include <string>
#include <vector>
#include <float.h>

using namespace std;

#define EPSILON         0
#define BATCH           128

#define DOUBLE
#ifdef  DOUBLE
typedef double          Float;
#define FLT_Max         DBL_MAX
#define cblas_sdgemv    cblas_dgemv
#define cblas_sdgemm    cblas_dgemm
#define cublasSDgemm    cublasDgemm
#define cublasSDgemv    cublasDgemv
#define cublasSDdot     cublasDdot
#define cublasSDxapy    cublasDaxpy
#define cupow           pow
#define THREAD_SIZE     1024
#else
typedef float           Float;
#define FLT_Max         FLT_MAX
#define cblas_sdgemv    cblas_sgemv
#define cblas_sdgemm    cblas_sgemm
#define cublasSDgemm    cublasSgemm
#define cublasSDgemv    cublasSgemv
#define cublasSDdot     cublasSdot
#define cublasSDxapy    cublasSaxpy
#define cupow           powf
#define THREAD_SIZE     1024
#endif

struct SYMS_ONE{
  int id;
  string name;
};

typedef vector<SYMS_ONE>  SYMS;
typedef vector<vector<Float> > fmatrix;
typedef vector<Float> fvector;

enum Mode{
  Viterbi,
  Live,
  Symbol
};

enum SortType{
  state,
  all_cost,
  am_cost,
  lm_cost
};

enum OutputType{
  prefix,
  compulsory,
  final,
  analysis,
  alignment
};

enum ACT{
  linear,
  sigmoid,
  ReLU,
  LReLU,
  Tanh,
  softmax
};

struct Activation{
  char name[128];
  ACT type;
  Float a;
  Float b;
  Float c;
};

struct GMM{
  int num_mixtures;
  int dimension;
  Float *parameter;
};

struct HMMState{
  Float trans_prob;
  Float final_state_prob;
  bool  initial_state;
  int gmm_id;
  int state_map_id;
};

#endif
