# Supplementary material for: Electrooculography-based continuous eye-writing recognition system for efficient assistive communication systems
Source: PLoS One. 2018 Feb 9;13(2):e0192684. doi: 10.1371/journal.pone.0192684 (PMC5806888; doi:10.1371/journal.pone.0192684)
Supplement: S2 Source Code — This repository contains all the source code of the decoder used in this paper. (ZIP) [file pone.0192684.s005.zip › decoder/hypotheses.cpp]

/*
Copyright 2017 Fuming Fang, Shinozaki Lab., Tokyo Institute of Technology

Permission is hereby granted, free of charge, to any person
obtaining a copy of this software and associated documentation
files (the "Software"), to deal in the Software without
restriction, including without limitation the rights to use,
copy, modify, merge, publish, distribute, sublicense, and/or
sell copies of the Software, and to permit persons to whom the
Software is furnished to do so, subject to the following conditions:

The above copyright notice and this permission notice shall be
included in all copies or substantial portions of the Software.

THE SOFTWARE IS PROVIDED "AS IS", WITHOUT WARRANTY OF ANY KIND,
EXPRESS OR IMPLIED, INCLUDING BUT NOT LIMITED TO THE WARRANTIES
OF MERCHANTABILITY, FITNESS FOR A PARTICULAR PURPOSE AND
NONINFRINGEMENT. IN NO EVENT SHALL THE AUTHORS OR COPYRIGHT
HOLDERS BE LIABLE FOR ANY CLAIM, DAMAGES OR OTHER LIABILITY,
WHETHER IN AN ACTION OF CONTRACT, TORT OR OTHERWISE, ARISING
FROM, OUT OF OR IN CONNECTION WITH THE SOFTWARE OR THE USE OR
OTHER DEALINGS IN THE SOFTWARE.
*/


#include "hypotheses.h"

#define MAX_LENGTH      3

Hypotheses::~Hypotheses()
{
  clear();
}

bool Hypotheses::empty()
{
  return hypotheses.empty();
}

void Hypotheses::clear()
{
  for(int i=0;i<hypotheses.size();i++){
    delete hypotheses[i]->osymbols;
    delete hypotheses[i]->genetime;
    delete hypotheses[i];
  }
  hypotheses.clear();
}

Hypothesis* Hypotheses::back()
{
  return hypotheses.back();
}

int Hypotheses::hypotheses_size()
{
  return hypotheses.size();
}

void Hypotheses::initialize_hypothesis(Hypothesis *hypo)
{
  memset(hypo,0,sizeof(Hypothesis));
  hypo->osymbols=new int[BASIC_SIZE];
  hypo->genetime=new int[BASIC_SIZE];
  hypo->memory_size_osymbols=BASIC_SIZE;
  hypo->memory_size_genetime=BASIC_SIZE;
}

void Hypotheses::copy_hypothesis(Hypothesis *dst, Hypothesis *src)
{
  if(dst->memory_size_osymbols < src->memory_size_osymbols){
    dst->osymbols = (int*)realloc(dst->osymbols, src->memory_size_osymbols*sizeof(int));
  }
  if(dst->memory_size_genetime < src->memory_size_genetime){
    dst->genetime = (int*)realloc(dst->genetime, src->memory_size_genetime*sizeof(int));
  }

  memcpy(dst->isymbols, src->isymbols, sizeof(int)*ISYMS_SIZE);
  memcpy(dst->osymbols, src->osymbols, sizeof(int)*src->memory_size_osymbols);
  memcpy(dst->genetime, src->genetime, sizeof(int)*src->memory_size_genetime);

  dst->lm_cost = src->lm_cost;
  dst->am_cost = src->am_cost;
  dst->all_cost = src->all_cost;
  dst->state_now = src->state_now;

  dst->memory_size_osymbols = src->memory_size_osymbols;
  dst->memory_size_genetime = src->memory_size_genetime;

  dst->osymbols_length = src->osymbols_length;
  dst->genetime_length = src->genetime_length;

  dst->isymbols_position = src->isymbols_position;
  dst->osymbols_position = src->osymbols_position;
  dst->genetime_position = src->genetime_position;
}

void Hypotheses::push_back_hypothesis(Hypothesis *src)
{
  Hypothesis *hypo=new Hypothesis;
  initialize_hypothesis(hypo);
  copy_hypothesis(hypo, src);
  hypotheses.push_back(hypo);
}

void Hypotheses::erase_hypothesis(int position)
{
  delete hypotheses[position]->osymbols;
  delete hypotheses[position]->genetime;
  delete hypotheses[position];
  hypotheses.erase(hypotheses.begin()+position);
}

void Hypotheses::push_back_isymbol(Hypothesis *hypo, int symbol)
{
  hypo->isymbols_position = (hypo->isymbols_position+1)%ISYMS_SIZE;
  hypo->isymbols[hypo->isymbols_position] = symbol;
}

void Hypotheses::push_back_osymbol(Hypothesis *hypo, int symbol)
{
  if(hypo->osymbols_length+1 > hypo->memory_size_osymbols){
    int previous_length = hypo->memory_size_osymbols;
    hypo->memory_size_osymbols += BASIC_SIZE;
    hypo->osymbols = (int*)realloc(hypo->osymbols, hypo->memory_size_osymbols*sizeof(int));
    for(int i=0;i<hypo->osymbols_length;i++){
      int previous_position = (hypo->osymbols_position+i)%previous_length;
      int new_position = (hypo->osymbols_position+i)%hypo->memory_size_osymbols;
      hypo->osymbols[new_position] = hypo->osymbols[previous_position];
    }
  }
  int position = (hypo->osymbols_position+hypo->osymbols_length)%hypo->memory_size_osymbols;
  hypo->osymbols[position] = symbol;
  hypo->osymbols_length++;
}

void Hypotheses::push_back_genetime(Hypothesis *hypo, int time)
{
  if(hypo->genetime_length+1 > hypo->memory_size_genetime){
    int previous_length = hypo->memory_size_genetime;
    hypo->memory_size_genetime += BASIC_SIZE;
    hypo->genetime = (int*)realloc(hypo->genetime, hypo->memory_size_genetime*sizeof(int));
    for(int i=0;i<hypo->genetime_length;i++){
      int previous_position = (hypo->genetime_position+i)%previous_length;
      int new_position = (hypo->genetime_position+i)%hypo->memory_size_genetime;
      hypo->genetime[new_position] = hypo->genetime[previous_position];
    }
  }
  int position = (hypo->genetime_position+hypo->genetime_length)%hypo->memory_size_genetime;
  hypo->genetime[position] = time;
  hypo->genetime_length++;
}

int Hypotheses::osymbols_size(Hypothesis *hypo)
{
  return hypo->osymbols_length;
}

int Hypotheses::osymbols_size(int index)
{
  return hypotheses[index]->osymbols_length;
}

int Hypotheses::genetime_size(Hypothesis *hypo)
{
  return hypo->genetime_length;
}

int Hypotheses::genetime_size(int index)
{
  return hypotheses[index]->genetime_length;
}

void Hypotheses::erase_front_osymbols(Hypothesis *hypo, int n)
{
  hypo->osymbols_length -= n;
  hypo->osymbols_position = (hypo->osymbols_position+n)%hypo->memory_size_osymbols;
}

void Hypotheses::erase_front_osymbols(int index, int n)
{
  hypotheses[index]->osymbols_length -= n;
  hypotheses[index]->osymbols_position = \
    (hypotheses[index]->osymbols_position+n)%hypotheses[index]->memory_size_osymbols;
}

void Hypotheses::erase_front_genetime(Hypothesis *hypo, int n)
{
  hypo->genetime_length -= n;
  hypo->genetime_position = (hypo->genetime_position+n)%hypo->memory_size_genetime;
}

void Hypotheses::erase_front_genetime(int index, int n)
{
  hypotheses[index]->genetime_length -= n;
  hypotheses[index]->genetime_position = \
    (hypotheses[index]->genetime_position+n)%hypotheses[index]->memory_size_genetime;
}

Hypothesis& Hypotheses::operator[](int index)
{
  return *hypotheses[index];
}

Hypothesis* Hypotheses::at(int index)
{
  return hypotheses[index];
}

int Hypotheses::back_isymbol(Hypothesis *hypo)
{
  return hypo->isymbols[hypo->isymbols_position];
}

int Hypotheses::back_isymbol(int index_hypothesis)
{
  return hypotheses[index_hypothesis]->isymbols[hypotheses[index_hypothesis]->isymbols_position];
}

int Hypotheses::second_last_isymbol(Hypothesis *hypo)
{
  int pos = (hypo->isymbols_position+1)%ISYMS_SIZE;
  if(EPSILON == hypo->isymbols[pos]) return -1;
  else return hypo->isymbols[pos];
}

int Hypotheses::second_last_isymbol(int index_hypothesis)
{
  int pos = (hypotheses[index_hypothesis]->isymbols_position+1)%ISYMS_SIZE;
  if(EPSILON == hypotheses[index_hypothesis]->isymbols[pos]) return -1;
  else return hypotheses[index_hypothesis]->isymbols[pos];
}

int Hypotheses::get_osymbol(Hypothesis *hypo, int position)
{
  int pos = (position + hypo->osymbols_position)%hypo->memory_size_osymbols;
  return hypo->osymbols[pos];
}

int Hypotheses::get_osymbol(int index_hypothesis, int position)
{
  int pos = (position + hypotheses[index_hypothesis]->osymbols_position)% \
    hypotheses[index_hypothesis]->memory_size_osymbols;
  return hypotheses[index_hypothesis]->osymbols[pos];
}

int Hypotheses::get_genetime(Hypothesis *hypo, int position)
{
  int pos = (position + hypo->genetime_position)%hypo->memory_size_genetime;
  return hypo->genetime[pos];
}

int Hypotheses::get_genetime(int index_hypothesis, int position)
{
  int pos = (position + hypotheses[index_hypothesis]->genetime_position)% \
    hypotheses[index_hypothesis]->memory_size_genetime;
  return hypotheses[index_hypothesis]->genetime[pos];
}

void Hypotheses::isymbols_clear(Hypothesis *hypo)
{
  memset(hypo->isymbols, 0, sizeof(int)*ISYMS_SIZE);
}

void Hypotheses::osymbols_clear(Hypothesis *hypo)
{
  hypo->osymbols_length=0;
}

void Hypotheses::genetime_clear(Hypothesis *hypo)
{
  hypo->genetime_length=0;
}

int Hypotheses::get_delay(Hypothesis *hypo, int position, int current_time)
{
  return current_time - get_genetime(hypo, position);
}

int Hypotheses::get_delay(int hypothesis_index, int position, int current_time)
{
  return current_time - get_genetime(hypothesis_index, position);
}
