# Supplementary material for: Electrooculography-based continuous eye-writing recognition system for efficient assistive communication systems
Source: PLoS One. 2018 Feb 9;13(2):e0192684. doi: 10.1371/journal.pone.0192684 (PMC5806888; doi:10.1371/journal.pone.0192684)
Supplement: S2 Source Code — This repository contains all the source code of the decoder used in this paper. (ZIP) [file pone.0192684.s005.zip › decoder/hypotheses.h]

/*
Copyright 2017 Fuming Fang, Shinozaki Lab., Tokyo Institute of Technology

Permission is hereby granted, free of charge, to any person
obtaining a copy of this software and associated documentation
files (the "Software"), to deal in the Software without
restriction, including without limitation the rights to use,
copy, modify, merge, publish, distribute, sublicense, and/or
sell copies of the Software, and to permit persons to whom the
Software is furnished to do so, subject to the following conditions:

The above copyright notice and this permission notice shall be
included in all copies or substantial portions of the Software.

THE SOFTWARE IS PROVIDED "AS IS", WITHOUT WARRANTY OF ANY KIND,
EXPRESS OR IMPLIED, INCLUDING BUT NOT LIMITED TO THE WARRANTIES
OF MERCHANTABILITY, FITNESS FOR A PARTICULAR PURPOSE AND
NONINFRINGEMENT. IN NO EVENT SHALL THE AUTHORS OR COPYRIGHT
HOLDERS BE LIABLE FOR ANY CLAIM, DAMAGES OR OTHER LIABILITY,
WHETHER IN AN ACTION OF CONTRACT, TORT OR OTHERWISE, ARISING
FROM, OUT OF OR IN CONNECTION WITH THE SOFTWARE OR THE USE OR
OTHER DEALINGS IN THE SOFTWARE.
*/


#ifndef HYPOTHESES_CLASS
#define HYPOTHESES_CLASS

#include "def.h"
#include "deffst.h"

#define BASIC_SIZE     10
#define ISYMS_SIZE     2

struct Hypothesis{
  int isymbols[ISYMS_SIZE];
  int *osymbols;
  int *genetime;

  Float lm_cost;
  Float am_cost;
  Float all_cost;
  StateId state_now;

  int memory_size_osymbols;
  int memory_size_genetime;

  int osymbols_length;
  int genetime_length;

  int isymbols_position;
  int osymbols_position;
  int genetime_position;
};

class Hypotheses
{
 private:

 public:
  vector<Hypothesis*> hypotheses;

 public:
  ~Hypotheses();
  bool empty();
  void clear();
  Hypothesis* back();
  int back_isymbol(Hypothesis *hypo);
  int back_isymbol(int index_hypothesis);
  int second_last_isymbol(Hypothesis *hypo);
  int second_last_isymbol(int index_hypothesis);
  Hypothesis& operator[](int index);
  Hypothesis* at(int index);
  void initialize_hypothesis(Hypothesis *hypo);
  void copy_hypothesis(Hypothesis *dst, Hypothesis *src);
  void push_back_hypothesis(Hypothesis *src);
  void push_back_isymbol(Hypothesis *hypo, int symbol);
  void push_back_osymbol(Hypothesis *hypo, int symbol);
  void push_back_genetime(Hypothesis *hypo, int time);
  int hypotheses_size();
  int osymbols_size(Hypothesis *hypo);
  int osymbols_size(int index);
  int genetime_size(Hypothesis *hypo);
  int genetime_size(int index);
  void erase_hypothesis(int position);
  void erase_front_osymbols(Hypothesis *hypo, int n);
  void erase_front_osymbols(int index, int n);
  void erase_front_genetime(Hypothesis *hypo, int n);
  void erase_front_genetime(int index, int n);
  int get_osymbol(Hypothesis *hypo, int position);
  int get_osymbol(int index_hypothesis, int position);
  int get_genetime(Hypothesis *hypo, int position);
  int get_genetime(int index_hypothesis, int position);
  void isymbols_clear(Hypothesis *hypo);
  void osymbols_clear(Hypothesis *hypo);
  void genetime_clear(Hypothesis *hypo);
  int get_delay(Hypothesis *hypo, int position, int current_time);
  int get_delay(int hypothesis_index, int position, int current_time);
};

#endif
