# Supplementary material for: Electrooculography-based continuous eye-writing recognition system for efficient assistive communication systems
Source: PLoS One. 2018 Feb 9;13(2):e0192684. doi: 10.1371/journal.pone.0192684 (PMC5806888; doi:10.1371/journal.pone.0192684)
Supplement: S2 Source Code — This repository contains all the source code of the decoder used in this paper. (ZIP) [file pone.0192684.s005.zip › decoder/Makefile]

cxx=	g++
gf=	gfortran
include=	 -I/usr/local/include -L/usr/local/lib/ 
libcpu=	-lfst -ldl -lstdc++
flag=	-std=c++0x
blas=	/path_to_libcblas.a /path_to_librefblas.a
bin=	decoder

all: $(bin)

$(bin): options.o data_io.o hypotheses.o am.o search.o main.o io.o
	$(gf) $(include) $(libcpu) -o $(bin) options.o data_io.o hypotheses.o am.o search.o main.o $(blas) io.o

io.o: def.h io.h io.cpp
	$(cxx) $(include) $(flag) -c io.cpp

main.o: def.h data_io.h options.h search.h am.h data_io.cpp options.cpp search.cpp am.cpp main.cpp
	$(cxx) $(include) $(flag) -c main.cpp

options.o: def.h options.h options.cpp
	$(cxx) $(include) $(flag) -c options.cpp

data_io.o: def.h data_io.h options.cpp data_io.cpp io.h io.cpp
	$(cxx) $(include) $(libcpu) $(flag) -c data_io.cpp

hypotheses.o: def.h hypotheses.h hypotheses.cpp
	$(cxx) $(include) $(libcpu) $(flag) -c hypotheses.cpp

search.o: def.h options.h data_io.h am.h search.h options.cpp data_io.cpp search.cpp am.cpp 
	$(cxx) $(include) $(libcpu) $(flag) -c search.cpp

am.o: def.h data_io.h am.h hypotheses.h hypotheses.cpp data_io.cpp am.cpp
	$(cxx) $(include) $(libcpu) $(flag) -c am.cpp

clean:
	rm -f *.o $(bin)
