# Supplementary material for: Electrooculography-based continuous eye-writing recognition system for efficient assistive communication systems
Source: PLoS One. 2018 Feb 9;13(2):e0192684. doi: 10.1371/journal.pone.0192684 (PMC5806888; doi:10.1371/journal.pone.0192684)
Supplement: S2 Source Code — This repository contains all the source code of the decoder used in this paper. (ZIP) [file pone.0192684.s005.zip › decoder/options.cpp]

/*
Copyright 2017 Fuming Fang, Shinozaki Lab., Tokyo Institute of Technology

Permission is hereby granted, free of charge, to any person
obtaining a copy of this software and associated documentation
files (the "Software"), to deal in the Software without
restriction, including without limitation the rights to use,
copy, modify, merge, publish, distribute, sublicense, and/or
sell copies of the Software, and to permit persons to whom the
Software is furnished to do so, subject to the following conditions:

The above copyright notice and this permission notice shall be
included in all copies or substantial portions of the Software.

THE SOFTWARE IS PROVIDED "AS IS", WITHOUT WARRANTY OF ANY KIND,
EXPRESS OR IMPLIED, INCLUDING BUT NOT LIMITED TO THE WARRANTIES
OF MERCHANTABILITY, FITNESS FOR A PARTICULAR PURPOSE AND
NONINFRINGEMENT. IN NO EVENT SHALL THE AUTHORS OR COPYRIGHT
HOLDERS BE LIABLE FOR ANY CLAIM, DAMAGES OR OTHER LIABILITY,
WHETHER IN AN ACTION OF CONTRACT, TORT OR OTHERWISE, ARISING
FROM, OUT OF OR IN CONNECTION WITH THE SOFTWARE OR THE USE OR
OTHER DEALINGS IN THE SOFTWARE.
*/


#include "options.h"
#include <iostream>
#include <boost/assert.hpp>
#include <stdlib.h>
#include <string.h>

#define BAND       100
#define BEAM       100
#define IP         0
#define LM         1
#define DELAY      3

#define N          1024

Options::Options()
{
  wfst_file="";
  isyms_file="";
  osyms_file="";
  hmm_file="";
  mlp_file="";
  band=BAND;
  beam=BEAM;
  ip=IP;
  lm=LM;
  mode=Viterbi;
  outputType=prefix;
  fixed_delay=DELAY;
  using_gpu=false;
  forced_alignment=false;
  using_mlp=false;

  state_scaling = 1.0;
}

void Options::usage()
{
  cerr<<"Usage:\n";
  cerr<<"\t--hmm    HMM file (HTK format)\n";
  cerr<<"\t--wfst   WFST binary file\n";
  cerr<<"\t--isyms  input symbol\n";
  cerr<<"\t--osyms  output symbol\n";
  cerr<<"\t--band   band width (default="<<BAND<<")\n";
  cerr<<"\t--beam   beam width (default="<<BEAM<<")\n";
  cerr<<"\t--ip     insertion penalty (default="<<IP<<")\n";
  cerr<<"\t--lm     scaling factor of language model (default="<<LM<<")\n";
  cerr<<"\t--mode   decoding mode: viterbi (default), live, symbol\n";
  cerr<<"\t--otype  output type: prefix (default), compulsory, analysis\n";
  cerr<<"\t--delay  forcibly output when large delay, (default="<<DELAY<<" motions)\n";
  cerr<<"\t--test   list of test data files\n";

  cerr<<"\t--alig   forced alignment (default 0)\n";

  cerr<<"\t--mlp    mlp model\n";
  cerr<<"\t--map    states map\n";

  cerr<<"\t--ss     state scaling (default=1.0)\n";

  cerr<<"\t--help   print this message\n";
}

void Options::read(int argc, char **argv)
{
  if(argc<2){
    usage();
    exit(0);
  }

  for(int i=1;i<argc;i++){
    if(!strcmp(argv[i],"--hmm")){
      BOOST_ASSERT(++i < argc && "--hmm");
      hmm_file=argv[i];
    }
    else if(!strcmp(argv[i],"--wfst")){
      BOOST_ASSERT(++i < argc && "--wfst");
      wfst_file=argv[i];
    }
    else if(!strcmp(argv[i],"--isyms")){
      BOOST_ASSERT(++i < argc && "--isyms");
      isyms_file=argv[i];
    }
    else if(!strcmp(argv[i],"--osyms")){
      BOOST_ASSERT(++i < argc && "--osyms");
      osyms_file=argv[i];
    }
    else if(!strcmp(argv[i],"--band")){
      BOOST_ASSERT(++i < argc && "--band");
      band=atoi(argv[i]);
    }
    else if(!strcmp(argv[i],"--beam")){
      BOOST_ASSERT(++i < argc && "--beam");
      beam=atoi(argv[i]);
    }
    else if(!strcmp(argv[i],"--ip")){
      BOOST_ASSERT(++i < argc && "--ip");
      ip=atof(argv[i]);
    }
    else if(!strcmp(argv[i],"--mode")){
      BOOST_ASSERT(++i < argc && "--mode");
      if(!strcmp(argv[i],"viterbi")){
	mode=Viterbi;
      }
      else if(!strcmp(argv[i],"live")){
	mode=Live;
      }
      else if(!strcmp(argv[i],"symbol")){
	mode=Symbol;
      }
      else{
	cerr<<"Unknown decoding mode: "<<argv[i]<<endl;
	exit(1);
      }
    }
    else if(!strcmp(argv[i],"--lm")){
      BOOST_ASSERT(++i < argc && "--lm");
      lm=atof(argv[i]);
    }
    else if(!strcmp(argv[i],"--otype")){
      BOOST_ASSERT(++i < argc && "--otype");
      if(!strcmp(argv[i],"prefix")){
	outputType=prefix;
      }
      else if(!strcmp(argv[i],"compulsory")){
	outputType=compulsory;
      }
      else if(!strcmp(argv[i],"analysis")){
	outputType=analysis;
      }
      else{
	cerr<<"Unknown output type: "<<argv[i]<<endl;
        exit(1);
      }
    }
    else if(!strcmp(argv[i],"--delay")){
      BOOST_ASSERT(++i < argc && "--delay");
      fixed_delay=atoi(argv[i]);
    }
    else if(!strcmp(argv[i],"--test")){
      BOOST_ASSERT(++i < argc && "--test");
      read_test_data_files(argv[i]);
    }
    else if(!strcmp(argv[i],"--gpu")){
      using_gpu=true;
    }
    else if(!strcmp(argv[i],"--cpu")){
      using_gpu=false;
    }
    else if(!strcmp(argv[i],"--alig")){
      forced_alignment=true;
    }
    else if(!strcmp(argv[i],"--mlp")){
      using_mlp=true;
      BOOST_ASSERT(++i < argc && "--mlp");
      mlp_file=argv[i];
    }
    else if(!strcmp(argv[i],"--map")){
      BOOST_ASSERT(++i < argc && "--map");
      state_map_file=argv[i];
    }
    else if(!strcmp(argv[i],"--ss")){
      BOOST_ASSERT(++i < argc && "--ss");
      state_scaling=atof(argv[i]);
    }
    else if(!strcmp(argv[i],"--help")){
      usage();
      exit(0);
    }
    else{
      cerr<<"Unknown option: "<<argv[i]<<endl;
      usage();
      exit(0);
    }
  }
}

void Options::read_test_data_files(const char *name)
{
  ifstream input;
  input.open(name);
  if(!input){
    cerr<<"Cannot open file: "<<name<<endl;
    exit(1);
  }
  string str;
  while(input>>str){
    test_data_files.push_back(str);
  }
  input.close();
}
