# Supplementary material for: Electrooculography-based continuous eye-writing recognition system for efficient assistive communication systems
Source: PLoS One. 2018 Feb 9;13(2):e0192684. doi: 10.1371/journal.pone.0192684 (PMC5806888; doi:10.1371/journal.pone.0192684)
Supplement: S2 Source Code — This repository contains all the source code of the decoder used in this paper. (ZIP) [file pone.0192684.s005.zip › decoder/ReadMe]

Copyright 2017 Fuming Fang, Shinozaki Lab., Tokyo Institute of Technology

Permission is hereby granted, free of charge, to any person
obtaining a copy of this software and associated documentation
files (the "Software"), to deal in the Software without
restriction, including without limitation the rights to use,
copy, modify, merge, publish, distribute, sublicense, and/or
sell copies of the Software, and to permit persons to whom the
Software is furnished to do so, subject to the following conditions:

The above copyright notice and this permission notice shall be
included in all copies or substantial portions of the Software.

THE SOFTWARE IS PROVIDED "AS IS", WITHOUT WARRANTY OF ANY KIND,
EXPRESS OR IMPLIED, INCLUDING BUT NOT LIMITED TO THE WARRANTIES
OF MERCHANTABILITY, FITNESS FOR A PARTICULAR PURPOSE AND
NONINFRINGEMENT. IN NO EVENT SHALL THE AUTHORS OR COPYRIGHT
HOLDERS BE LIABLE FOR ANY CLAIM, DAMAGES OR OTHER LIABILITY,
WHETHER IN AN ACTION OF CONTRACT, TORT OR OTHERWISE, ARISING
FROM, OUT OF OR IN CONNECTION WITH THE SOFTWARE OR THE USE OR
OTHER DEALINGS IN THE SOFTWARE.

-------------------------------------------------------------------------

This is a recognition decoder based on hidden Markov model (HMM) and 
weighted finite-state transducer (WFST).

Required packages:
 - boost c++
 - OpenFst
 - blas
 - fortran

Compilation:
 - using command "make"

Usage for GMM-HMM:

decoder                 \
    --hmm   hmm_htk_format  \
    --wfst  wfst.ofst   \       (A WFST)  
    --isyms h.isyms     \       (state and its index)
    --osyms g.osyms     \       (Katakana and its index)
    --band  2000        \
    --beam  2000        \
    --ip    25          \
    --lm    10          \
    --test  telist.scp          (test data list)


Usage for DNN-HMM:

decoder                       \
    --hmm   hmm_htk_format    \
    --wfst  wfst.ofst   \
    --isyms h.isyms     \
    --osyms g.osyms     \
    --band  2000    \
    --beam  2000    \
    --ip    20      \
    --lm    15      \
    --test  telist.scp  \
    --mlp   DNN                  \
    --map   hmm-state_index.txt  \

h.isyms:    two columns, the first column is HMM state name and the second
            column is a number.
            e.g.:
                 left_s0_s1  1
                 left_s1_s2  2
                  ...

g.osyms:    same as the h.isyms, but the first column the Katakana character
            name.


telist.scp: a line is a path of a test data
            the test data is hidden Markov model toolkit (HTK) format.
            e.g.: 
                 /path/EOG_001_01_001.htk
                 /path/EOG_001_01_002.htk
                 ...

hmm-state_index.txt: state which HMM state is associated with which 
                     unit of the DNN's output layer
