# Supplementary material for: Electrooculography-based continuous eye-writing recognition system for efficient assistive communication systems
Source: PLoS One. 2018 Feb 9;13(2):e0192684. doi: 10.1371/journal.pone.0192684 (PMC5806888; doi:10.1371/journal.pone.0192684)
Supplement: S2 Source Code — This repository contains all the source code of the decoder used in this paper. (ZIP) [file pone.0192684.s005.zip › decoder/search.cpp]

/*
Copyright 2017 Fuming Fang, Shinozaki Lab., Tokyo Institute of Technology

Permission is hereby granted, free of charge, to any person
obtaining a copy of this software and associated documentation
files (the "Software"), to deal in the Software without
restriction, including without limitation the rights to use,
copy, modify, merge, publish, distribute, sublicense, and/or
sell copies of the Software, and to permit persons to whom the
Software is furnished to do so, subject to the following conditions:

The above copyright notice and this permission notice shall be
included in all copies or substantial portions of the Software.

THE SOFTWARE IS PROVIDED "AS IS", WITHOUT WARRANTY OF ANY KIND,
EXPRESS OR IMPLIED, INCLUDING BUT NOT LIMITED TO THE WARRANTIES
OF MERCHANTABILITY, FITNESS FOR A PARTICULAR PURPOSE AND
NONINFRINGEMENT. IN NO EVENT SHALL THE AUTHORS OR COPYRIGHT
HOLDERS BE LIABLE FOR ANY CLAIM, DAMAGES OR OTHER LIABILITY,
WHETHER IN AN ACTION OF CONTRACT, TORT OR OTHERWISE, ARISING
FROM, OUT OF OR IN CONNECTION WITH THE SOFTWARE OR THE USE OR
OTHER DEALINGS IN THE SOFTWARE.
*/


#include "search.h"

#define MAX_DEPTH    10
#define N            10240

Search::Search()
{
  sort=NULL;
  using_gpu=false;
  using_mlp=false;
}

Search::~Search()
{
  if(sort) {
    delete sort;
    sort=NULL;
  }
}

void Search::setup(DataIO *parameter, Options *options)
{
  wfst=parameter->wfst;
  isymbols=&(parameter->isyms);
  osymbols=&(parameter->osyms);
  band=options->band;
  beam=options->beam;
  ip=options->ip;
  lm=options->lm;
  outputType=options->outputType;
  fixed_delay=options->fixed_delay;
  using_gpu=options->using_gpu;
  using_mlp=options->using_mlp;

  if(options->mode != Symbol){
      am.setup(parameter->states, parameter->num_states,	\
	       parameter->gmms, parameter->num_gmms,		\
	       &(parameter->weight), &(parameter->bias),	\
	       &(parameter->act), options->state_scaling);
  }
  
  test_data_files = &(options->test_data_files);

  hypotheses.reset(new Hypotheses[BUFFER]);
  initialize_hypothesis();
}
  
void Search::viterbi_search()
{
  if(!test_data_files) return;
  DataIO *reader;
  for(int i=0;i<test_data_files->size();i++){
    Float **data=NULL;
    int row, col, period;
    data=reader->read_test_data(test_data_files->at(i).c_str(), &row, &col, &period);
    int dimension = am.get_data_dimension();
    BOOST_ASSERT(dimension == col && "#dimensions is unequal!");
    
    cout<<"test data: "<<test_data_files->at(i)<<endl;
    clock_t start=clock();
    int time = 1;
    for(int j=0;j<row;j++){
      search(time, EPSILON, data[j]);
      output(hypotheses.get()+current_buffer, time, outputType);
      time++;
    }
    output(hypotheses.get()+current_buffer, time, final);
    if(data){
      delete data[0];
      delete data;
    }
    clock_t end=clock();
    cout<<"time consumption: "<<(end-start)*1.0/CLOCKS_PER_SEC<<"sec\n";
    cout<<"RTF="<<(end-start)*1000.0/CLOCKS_PER_SEC/(period*row)<<endl<<endl;

    time=1;
    initialize_hypothesis();
  }
}

void Search::viterbi_search_mlp()
{
  if(!test_data_files) return;
  DataIO *reader;
  for(int i=0;i<test_data_files->size();i++){
    Float **data=NULL;
    int row, col, period;
    data=reader->read_test_data(test_data_files->at(i).c_str(), &row, &col, &period, BATCH);
    int dimension = am.get_data_dimension();
    BOOST_ASSERT(dimension == col && "#dimensions is unequal!");

    cout<<"test data: "<<test_data_files->at(i)<<endl;
    clock_t start=clock();
    int time = 1;
    am.calculate_prob_mlp(data, row, col);
    for(int j=0;j<row;j++){
      search(time, EPSILON, data[j]);
      output(hypotheses.get()+current_buffer, time, outputType);
      time++;
    }
    output(hypotheses.get()+current_buffer, time, final);
    if(data){
      delete data[0];
      delete data;
    }
    clock_t end=clock();
    cout<<"time consumption: "<<(end-start)*1.0/CLOCKS_PER_SEC<<"sec\n";
    cout<<"RTF="<<(end-start)*1000.0/CLOCKS_PER_SEC/(period*row)<<endl<<endl;

    time=1;
    initialize_hypothesis();
  }
}

void Search::forced_alignment()
{
  if(!test_data_files) return;
  DataIO *reader;
  for(int i=0;i<test_data_files->size();i++){
    Float **data=NULL;
    int row, col, period;
    data=reader->read_test_data(test_data_files->at(i).c_str(), &row, &col, &period);
    int dimension = am.get_data_dimension();
    BOOST_ASSERT(dimension == col && "#dimensions is unequal!");

    int time = 1;
    for(int j=0;j<row;j++){
      search(time, EPSILON, data[j]);
      time++;
    }
    output(hypotheses.get()+current_buffer, time, alignment);
    if(data){
      delete data[0];
      delete data;
    }
    time=1;
    initialize_hypothesis();
  }
}


void Search::live_search()
{
  int time = 1;
  int dimension = am.get_data_dimension();
  boost::shared_ptr<char[N]> line_(new char[N]);
  boost::shared_ptr<Float[]> data_(new Float[dimension]);
  char *line = line_.get();
  Float *data = data_.get();
  while(cin.getline(line, N)){
    str2float(line, data, dimension);
    search(time, EPSILON, data);
    output(hypotheses.get()+current_buffer, time, outputType);
    time++;
  }
  output(hypotheses.get()+current_buffer, time, final);
}

void Search::symbol_search()
{
  int time=1;
  bool incomplete=false;
  string symbol="";
  char ch;
  int id;
  while(cin.get(ch)){
    if('!' <= ch && ch <= '~'){
      symbol+=ch;
    }
    else{
      if(incomplete) symbol="";
      if(!symbol.empty()){
      	id=find_id(symbol.c_str(), isymbols);
      	symbol="";
      	incomplete=search(time, id);
      	if(incomplete){
      	  cerr<<"Incomplete path.\n";
      	}
      	else{
      	  output(hypotheses.get()+current_buffer, time, outputType);
      	}
      	time++;
      }
    }
    if('\n' == ch){
      if(!incomplete) output(hypotheses.get()+current_buffer, time, final);
      else cout<<endl;
      symbol="";
      time=1;
      incomplete=false;
      initialize_hypothesis();
    }
  }
  if(!symbol.empty()){
    id=find_id(symbol.c_str(), isymbols);
    incomplete=search(time, id);
    if(incomplete){
      cerr<<"Incomplete path.\n";
    }
  }
  if((hypotheses.get()+current_buffer)->osymbols_size(sort[0])){
    output(hypotheses.get()+current_buffer, time, final);
  }
}

int Search::find_id(const char *symbol, SYMS *label)
{
  int id=-1;
  for(int i=0;i<label->size();i++){
    if(!label->at(i).name.compare(symbol)){
      id=label->at(i).id;
      break;
    }
  }
  if(id<0){
    cerr<<"Unknown symbol: "<<symbol<<endl;
    exit(1);
  }

  return id;
}

bool Search::search(int time, int isymbol, Float *feature)
{
  bool incomplete=true;

  int next_buffer=(current_buffer+1)%BUFFER;
  (hypotheses.get()+next_buffer)->clear();
  for(int i=0;i<hypotheses_length;i++){
    next(isymbol, (hypotheses.get()+current_buffer)->at(sort[i]), hypotheses.get()+next_buffer, time, 0);
  }
  current_buffer=next_buffer;
  hypotheses_length = (hypotheses.get()+current_buffer)->hypotheses_size();

  if(feature){
    if(using_mlp){
      am.am_cost_mlp(hypotheses.get()+current_buffer, time-1);
    }
    else{
      am.am_cost(hypotheses.get()+current_buffer, feature);
    }
  }

  for(int i=0;i<hypotheses_length;i++){
    Hypotheses *hp = hypotheses.get()+current_buffer;
    hp->at(i)->all_cost = hp->at(i)->am_cost + lm*hp->at(i)->lm_cost + \
      ip*hp->osymbols_size(i);
  }

  if(hypotheses_length){
    incomplete=false;
    prun_nodeHypotheses(hypotheses.get()+current_buffer);
    band_pruning(hypotheses.get()+current_buffer);
    beam_pruning(hypotheses.get()+current_buffer);
  }

  return incomplete;
}

void Search::initialize_hypothesis()
{
  Hypothesis hypo;
  Hypotheses *hp;
  hp->initialize_hypothesis(&hypo);
  hypo.state_now=wfst->Start();
  for(int i=0;i<BUFFER;i++){
    (hypotheses.get()+i)->clear();
  }
  hypotheses.get()->push_back_hypothesis(&hypo);
  delete hypo.osymbols;
  delete hypo.genetime;
  hypotheses_length=1;

  current_buffer=0;
  if(sort) delete sort;
  sort = new int;
  sort[0]=0;
}

void Search::next(int isymbol, Hypothesis *parent_hypothesis,
		  Hypotheses *child_hypotheses, int time, int depth)
{
  StateId parent_state = parent_hypothesis->state_now;
  for(arcIterator aiter(*wfst, parent_state); !aiter.Done(); aiter.Next()){
    const Arc &arc=aiter.Value();
    if((EPSILON==isymbol) || (arc.ilabel==isymbol) || (EPSILON==arc.ilabel)){
      child_hypotheses->push_back_hypothesis(parent_hypothesis);
      Hypothesis *child_last_hypothesis = child_hypotheses->back();
      if(EPSILON != arc.ilabel){
      	child_hypotheses->push_back_isymbol(child_last_hypothesis, arc.ilabel);
      }
      if(EPSILON != arc.olabel){
      	child_hypotheses->push_back_osymbol(child_last_hypothesis, arc.olabel);
      	child_hypotheses->push_back_genetime(child_last_hypothesis, time);
      }
      child_last_hypothesis->lm_cost += arc.weight.Value();
      if(Weight::Zero() != wfst->Final(arc.nextstate)){
      	child_last_hypothesis->lm_cost += wfst->Final(arc.nextstate).Value();
      }
      child_last_hypothesis->state_now = arc.nextstate;
      if(EPSILON==arc.ilabel && depth<MAX_DEPTH){
	int position = child_hypotheses->hypotheses_size()-1;
	next(isymbol, child_last_hypothesis, child_hypotheses, time, depth+1);
	child_hypotheses->erase_hypothesis(position);
      }
    }
  }
}

inline void Search::seq(int *sequence, int size)
{
  for(int i=0;i<size;i++){
    sequence[i]=i;
  }
}

void Search::merge_sort(Hypotheses *hypotheses, int *sort, int *temp,
			int left, int right, SortType type)
{
  if(left == right) return;

  int mid=(left+right)/2;
  merge_sort(hypotheses, sort, temp, left, mid, type);
  merge_sort(hypotheses, sort, temp, mid+1, right, type);

  for(int i=left;i<=right;i++){
    temp[i]=sort[i];
  }

  int l=left;
  int r=mid+1;
  int i=l;
  while(l<=mid && r<=right){
    switch(type){
    case state:
      if(hypotheses->at(temp[l])->state_now <= hypotheses->at(temp[r])->state_now){
  	sort[i]=temp[l++];
      }
      else{
  	sort[i]=temp[r++];
      }
      break;
    case all_cost:
      if(hypotheses->at(temp[l])->all_cost <= hypotheses->at(temp[r])->all_cost){
  	sort[i]=temp[l++];
      }
      else{
        sort[i]=temp[r++];
      }
      break;
    }
    i++;
  }
  for(;l<=mid;l++){
    sort[i++]=temp[l];
  }
  for(;r<=right;r++){
    sort[i++]=temp[r];
  }
}

void Search::prun_nodeHypotheses(Hypotheses *hypotheses)
{
  int size = hypotheses->hypotheses_size();
  if(sort) delete sort;
  sort=new int[size];
  seq(sort, size);

  int *pruned = new int[size];
  merge_sort(hypotheses, sort, pruned, 0, size-1, state);

  int pos=0;
  StateId state = hypotheses->at(sort[0])->state_now;
  for(int i=0;i<size;){
    Float min = FLT_Max;
    int index = i;
    while(i<size && state == hypotheses->at(sort[i])->state_now){
      if(min > hypotheses->at(sort[i])->all_cost){
  	min = hypotheses->at(sort[i])->all_cost;
  	index = i;
      }
      i++;
    }
    pruned[pos++] = sort[index];
    if(i<size){
      state = hypotheses->at(sort[i])->state_now;
    }
  }
  memcpy(sort, pruned, pos*sizeof(int));
  hypotheses_length = pos;

  delete pruned;
}

void Search::band_pruning(Hypotheses *hypotheses)
{
  int *pruned=new int[hypotheses_length];
  merge_sort(hypotheses, sort, pruned, 0, hypotheses_length-1, all_cost);
  if(hypotheses_length > band){
    hypotheses_length = band;
  }
  delete pruned;
}

void Search::beam_pruning(Hypotheses *hypotheses)
{
  Float max_cost = hypotheses->at(sort[0])->all_cost + beam;
  if(hypotheses->at(sort[hypotheses_length-1])->all_cost > max_cost){
    int length = 1;
    while(hypotheses->at(sort[length])->all_cost <= max_cost){
      length++;
    }
    hypotheses_length = length;
  }
}

void Search::prefix_output(Hypotheses *hypotheses, int time)
{
  int outputable_num_words=INT_MAX;
  for(int i=0;i<hypotheses_length;i++){
    if(outputable_num_words > hypotheses->osymbols_size(sort[i])){
      outputable_num_words = hypotheses->osymbols_size(sort[i]);
    }
  }

  int output_words=0;
  for(int i=0;i<outputable_num_words;i++){
    bool flag=true;
    for(int j=1;j<hypotheses_length;j++){
      if(hypotheses->get_osymbol(sort[0], i) != hypotheses->get_osymbol(sort[j], i)){
	flag=false;
	break;
      }
    }
    if(flag){
      cout<<osymbols->at(hypotheses->get_osymbol(sort[0], i)).name;
      cout<<"("<<time<<") ";
      output_words++;
    }
    else break;
  }

  if(output_words){
    for(int i=0;i<hypotheses_length;i++){
      hypotheses->erase_front_osymbols(sort[i], output_words);
      hypotheses->erase_front_genetime(sort[i], output_words);
    }
  }
}

void Search::final_output(Hypotheses *hypotheses, Hypothesis *hypothesis, int time)
{
  for(int i=0;i<hypotheses->osymbols_size(hypothesis);i++){
    cout<<osymbols->at(hypotheses->get_osymbol(hypothesis, i)).name;
    cout<<"("<<time<<") ";
  }
  cout<<endl;
  if(hypotheses->osymbols_size(hypothesis)){
    hypotheses->isymbols_clear(hypothesis);
    hypotheses->osymbols_clear(hypothesis);
    hypotheses->genetime_clear(hypothesis);
  }
}

void Search::alignment_output(Hypotheses *hypotheses)
{
  int index=0;
  for(int i=0;i<hypotheses_length;i++){
    if(Weight::Zero() != wfst->Final(hypotheses->at(sort[i])->state_now)){
      index = i;
    }
  }

  Hypothesis *hypothesis = hypotheses->at(sort[index]);
  for(int i=0;i<hypotheses->osymbols_size(hypothesis);i++){
    cout<<osymbols->at(hypotheses->get_osymbol(hypothesis, i)).name;
    cout<<"("<<hypotheses->get_genetime(hypothesis,i)<<") ";
  }
  cout<<endl;
  if(hypotheses->osymbols_size(hypothesis)){
    hypotheses->isymbols_clear(hypothesis);
    hypotheses->osymbols_clear(hypothesis);
    hypotheses->genetime_clear(hypothesis);
  }
}

void Search::compulsory_output(Hypotheses *hypotheses, int time)
{
  prefix_output(hypotheses, time);

  int output_words=0;
  for(int i=0;i<hypotheses->osymbols_size(sort[0]);i++){
    if(hypotheses->get_delay(sort[0], i, time) >= fixed_delay){
      cout<<osymbols->at(hypotheses->get_osymbol(sort[0], i)).name;
      cout<<"("<<time<<") ";
      output_words++;
    }
    else break;
  }

  if(output_words){
    for(int i=0;i<hypotheses_length;i++){
      int erase_number = min(output_words,hypotheses->osymbols_size(sort[i]));
      hypotheses->erase_front_osymbols(sort[i], erase_number);
      hypotheses->erase_front_genetime(sort[i], erase_number);
    }
  }
}

void Search::output(Hypotheses *hypotheses, int time, OutputType type)
{
  if(final == type){
    final_output(hypotheses, hypotheses->at(sort[0]), time);
  }
  else{
    switch(type){
    case prefix:
      prefix_output(hypotheses, time);
      break;
    case compulsory:
      compulsory_output(hypotheses, time);
      break;
    case analysis:
      analysis_output(hypotheses, time);
      break;
    case alignment:
      alignment_output(hypotheses);
      break;
    }
  }
}

void Search::analysis_output(Hypotheses *hypotheses, int time)
{
  boost::shared_ptr<char> name(new char[N]);
  sprintf(name.get(),"%05d.txt",time);
  ofstream output;
  output.open(name.get());
  BOOST_ASSERT(output && "cannot open file!");
  for(int i=0;i<hypotheses_length;i++){
    output<<i+1<<": cost="<<hypotheses->at(sort[i])->all_cost<<" ";
    for(int j=0;j<hypotheses->osymbols_size(sort[i]);j++){
      output<<osymbols->at(hypotheses->get_osymbol(sort[i], j)).name<<" ";
    }
    output<<endl;
  }
  output.close();
}

inline void Search::str2float(char *str, Float *data, int dimension)
{
  char *p = strtok(str, "\t, ");
  for(int i=0;i<dimension;i++){
    BOOST_ASSERT(p && "#dimensions is unequal!");
    data[i] = atof(p);
    p = strtok(NULL, "\t, ");
  }
}
