# Supplementary material for: Electrooculography-based continuous eye-writing recognition system for efficient assistive communication systems
Source: PLoS One. 2018 Feb 9;13(2):e0192684. doi: 10.1371/journal.pone.0192684 (PMC5806888; doi:10.1371/journal.pone.0192684)
Supplement: S2 Source Code — This repository contains all the source code of the decoder used in this paper. (ZIP) [file pone.0192684.s005.zip › decoder/search.h]

/*
Copyright 2017 Fuming Fang, Shinozaki Lab., Tokyo Institute of Technology

Permission is hereby granted, free of charge, to any person
obtaining a copy of this software and associated documentation
files (the "Software"), to deal in the Software without
restriction, including without limitation the rights to use,
copy, modify, merge, publish, distribute, sublicense, and/or
sell copies of the Software, and to permit persons to whom the
Software is furnished to do so, subject to the following conditions:

The above copyright notice and this permission notice shall be
included in all copies or substantial portions of the Software.

THE SOFTWARE IS PROVIDED "AS IS", WITHOUT WARRANTY OF ANY KIND,
EXPRESS OR IMPLIED, INCLUDING BUT NOT LIMITED TO THE WARRANTIES
OF MERCHANTABILITY, FITNESS FOR A PARTICULAR PURPOSE AND
NONINFRINGEMENT. IN NO EVENT SHALL THE AUTHORS OR COPYRIGHT
HOLDERS BE LIABLE FOR ANY CLAIM, DAMAGES OR OTHER LIABILITY,
WHETHER IN AN ACTION OF CONTRACT, TORT OR OTHERWISE, ARISING
FROM, OUT OF OR IN CONNECTION WITH THE SOFTWARE OR THE USE OR
OTHER DEALINGS IN THE SOFTWARE.
*/


#ifndef SEARCH_CLASS
#define SEARCH_CLASS

#include <boost/shared_ptr.hpp>
#include "def.h"
#include "options.h"
#include "data_io.h"
#include "hypotheses.h"
#include "am.h"
#include "deffst.h"

#define BUFFER       2

class Search
{
 private:
  AM am;

  WFST *wfst;
  SYMS *isymbols;
  SYMS *osymbols;

  int band;
  int beam;
  Float ip;
  Float lm;
  OutputType outputType;
  int fixed_delay;

  boost::shared_ptr<Hypotheses[BUFFER]> hypotheses;
  int hypotheses_length;
  int current_buffer;
  int *sort;

  vector<string> *test_data_files;

  bool using_gpu;
  bool using_mlp;

 public:
  Search();
  ~Search();
  void setup(DataIO *parameter, Options *options);
  void viterbi_search();
  void viterbi_search_mlp();
  void live_search();
  void symbol_search();
  void forced_alignment();
  bool search(int time, int isymbol=EPSILON, Float *feature=NULL);
  int find_id(const char *symbol, SYMS *label);
  void initialize_hypothesis();
  void next(int isymbol, Hypothesis *parent_hypotheses, Hypotheses *child_hypotheses, int time, int depth);
  inline void seq(int *sort, int size);
  void merge_sort(Hypotheses *hypotheses, int *sort, int *temp, int left, int right, SortType type);
  void prun_nodeHypotheses(Hypotheses *hypotheses);
  void band_pruning(Hypotheses *hypotheses);
  void beam_pruning(Hypotheses *hypotheses);
  void prefix_output(Hypotheses *hypotheses, int time);
  void final_output(Hypotheses *hypotheses, Hypothesis *hypothesis, int time);
  void alignment_output(Hypotheses *hypotheses);
  void compulsory_output(Hypotheses *hypotheses, int time);
  void output(Hypotheses *hypotheses, int time, OutputType type);
  void analysis_output(Hypotheses *hypotheses, int time);
  inline void str2float(char *str, Float *data, int dimension);
};

#endif
